# Supplementary material for: Cross-species dissection of saline-related genes by genetically deciphering a euryhaline microalga Chlorella sp
Source: Nat Commun. 2026 Jan 13;17:1577. doi: 10.1038/s41467-026-68287-6 (PMC12902096; doi:10.1038/s41467-026-68287-6)
Supplement: Supplementary file 3 — Supplementary Data 1- 20 [file 41467_2026_68287_MOESM3_ESM.xlsx]

## Sheet: S1
Supplementary Data 1. Summary statistics for chromosome-scale assembly.
Size (Mb)	53.5
N50 (Mb)	4.3
Chromosome number	16
Sequence anchored on chromosome (%)	0.99
GCa content	56.22
Repeat content (%)	9.65
BUSCO (Chlorophyta)	0.972
Protein-coding gene	Average
Gene length (bp)	4279
CDSb length (bp)	1468
Exon length (bp)	180
Intron length (bp)	3477
Exon number per gene	8.13
Gene number	10225
Non-coding loci	Number	Total (bp)
sncRNA	46	5803
miRNAc	31	3745
tRNAd	97	9894
rRNA	13	6314
Conserved non-coding DNA sequence	721	91935
aGC: guanine-cytosine. bCDS: coding sequence. cmiRNA: microRNA. dtRNA: transfer RNA

## Sheet: S2
Supplementary Data 2. Comparison of LAI values and assembly quality levels
Category	LAI	Examples
Draft	0 ≤ LAI < 10	Apple (v1.0), Cacao (v1.0)
Reference	10 ≤ LAI < 20	Arabidopsis (TAIR10), Grape (12X)
Gold	20 ≤ LAI	Rice (MSUv7), Maize (B73 v4)
Note: LTR Assembly Index (LAI) that evaluates assembly continuity using LTR-RTs.
Reference: Ou S, Chen J, Jiang N. Assessing genome assembly quality using the LTR Assembly Index (LAI). Nucleic Acids Res. 2018 Nov 30;46(21):e126. doi: 10.1093/nar/gky730. PMID: 30107434; PMCID: PMC6265445.

## Sheet: S3
Supplementary Data 3. The primary DNA tandem repeat sequence identified within the telomere structures
Species	Telomere sequence	References
Arabidopsis thaliana	TTTAGGG	PMID: 3349525
Chlamydomonas reinhardtii	TTTTAGGG	PMID: 2236035
Cyanidioschyzon merolae	AATGGGGGG	PMID: 17623057
Hyacinthella dalmatica	TTAGGG	PMID: 14663525
Nicotiana tabacum	TTAGGG	PMID: 11993936
Othocallis siberica	TTAGGG	PMID: 14756758
Solanum lycopersicum	TT[T/A]GGG	PMID: 1668615
Strombosia pustulata	TTTTAGGG	PMID: 16132818

## Sheet: S4
Supplementary Data 4. The 36 Chlorophyta species used for genome comparison analysis.
Species	Habitat	Salinity	Culture medium	Phylum	References
Auxenochlorella protothecoides 0710	fresh water	—	BG11	Chlorophyta	DOI 10.1186/1471-2164-15-582
Auxenochlorella protothecoides UTEX-25	fresh water	—	Sueoka's high salt (HS) media	Chlorophyta	DOI 10.1016/j.algal.2018.07.001
Botryococcus braunii Race B (Showa)	fresh water	—	AF-6	Chlorophyta	DOI 10.1128/genomeA.00215-17
Chlamydomonas reinhardtii	fresh water	—	TAP	Chlorophyta	DOI 10.1126/science.1143609.
Coccomyxa subellipsoidea C-169	fresh water; a psychrotolerant green alga	—	BBM	Chlorophyta	DOI 10.1186/gb-2012-13-5-r39
Enallax costatus CCAP 276/31	fresh water; desiccation intolerant	—	1:1 mix of BBM and Woods Holemedium	Chlorophyta	DOI 10.1073/pnas.1906904117
Flechtneria rotunda SEV3-VF49	fresh water; a terrestrial extremophile	—	1:1 mix of BBM and Woods Holemedium	Chlorophyta	DOI 10.1073/pnas.1906904117
Gonium pectorale NIES-2863	fresh water	—	VTAC media	Chlorophyta	DOI 10.1038/ncomms11370.
Haematococcus lacustris	fresh water	—	BG11 media	Chlorophyta	DOI 10.1128/MRA.00128-20
Helicosporidium sp. ATCC 50920	Parasitism	—	ATCC	Chlorophyta	DOI 10.1371/journal.pone.0008954
Monoraphidium neglectum SAG 48.87	fresh water	—	Freshwater Provasoli based minimal media	Chlorophyta	DOI 10.1186/1471-2164-14-926
Scenedesmus obliquus UTEX-393	fresh water	—	Modified Bold 3N Medium (MB3N)	Chlorophyta	DOI:10.1007/s11814-016-0251-y
Scenedesmus sp. NREL-46B-D3	fresh water; but could tolerant a salinity as high as 17.5	—	NREL Minimal Medium	Chlorophyta	DOI 10.1038/s42003-021-01859-y
Trebouxia sp. A1-2	fresh water; a lichen symbiosis	—	Bold 3N	Chlorophyta	DOI 10.1093/gbe/evaa049
Chlamydomonas eustigma	fresh water; an acidophilic green alga	not shown	TAP	Chlorophyta	DOI 10.1073/pnas.1707072114
Dunaliella salina	salt water	220	Artificial sea water medium	Chlorophyta	DOI 10.1016/j.algal.2020.101990
Ulva mutabilis Føyn	salt water	not shown	not shown	Chlorophyta	DOI 10.1016/j.cub.2018.08.015
Oryza sativa	fresh water	—	—	Embryophyta	DOI 10.1038/s41588-018-0040-0
Arabidopsis thaliana	fresh water	—	—	Embryophyta	DOI 10.1016/j.gpb.2021.08.003
Chara braunii	fresh water	—	BBM media	Streptophyta	DOI 10.1016/j.cell.2018.06.033
Klebsormidium nitens NIES-2285	fresh water	—	C (agar) media	Streptophyta	DOI 10.1038/ncomms4978
Mesostigma viride CCAC 1140	fresh water	—	Waris-H media	Streptophyta	DOI 10.1038/s41477-019-0560-3
Chlorokybus atmophyticus	fresh water	—	Waris-H media	Streptophyta	DOI 10.1038/s41477-019-0560-3
Chlorella sorokiniana DOE1412	fresh water	—	BG-11	Chlorophyta	DOI 10.1016/j.algal.2018.09.012
Chlorella sorokiniana 1602	fresh water	—	BG-11	Chlorophyta	DOI 10.1016/j.algal.2018.09.012
Chlorella sorokiniana 1230	fresh water	—	BG-11	Chlorophyta	DOI 10.1016/j.algal.2018.09.012
Chlorella sorokiniana 1228	fresh water	—	BG-11	Chlorophyta	DOI 10.1016/j.algal.2018.09.012
Chlorella sp. UTEX259	fresh water	—	BG-11	Chlorophyta	DIO 10.1016/j.pnsc.2008.10.012
Chlorella sp. NJ7	fresh water	—	Bold’s Basal medium (BBM)	Chlorophyta	DOI 10.1093/molbev/msz273
Micractinium conductrix SAG241	fresh water; edosymbionts	—	freshwater SAG medium	Chlorophyta	DOI 10.1111/tpj.13789
Chlorella pyrenoidosa FACHB-9	fresh water	—	BG-11	Chlorophyta	DOI 10.1104/pp.15.01174
Chlorella sp. NC64A	fresh water	—	Bold’s Basal medium (BBM)	Chlorophyta	DOI 10.1105/tpc.110.076406
Chlorella sp. A99	fresh water; hydra-Chlorella symbiosis	—	BBM	Chlorophyta	DOI 10.7554/eLife.35122
Chlorella sp. MEM25	salt water	0~105	Modified F2 media	Chlorophyta	This study
Picochlorum renovo	salt water	107.5	NREL Minimal Medium	Chlorophyta	DOI 10.1038/s42003-019-0620-2
Picochlorum sp. SE3	salt water	1.7–108.3	F/2 medium	Chlorophyta	DOI 10.1111/1462-2920.12541
Picochlorum soloecismus DOE101	salt water	35	F/2 media	Chlorophyta	DOI 10.1128/genomeA.01498-17.
Ostreococcus tauri	salt water	not shown	not shown	Chlorophyta	DOI 10.1073/pnas.0611046104
Ostreococcus lucimarinus	salt water	not shown	not shown	Chlorophyta	DOI 10.1073/pnas.0611046104
Bathycoccus prasinos RCC1105	salt water	not shown	not shown	Chlorophyta	DOI 10.1186/gb-2012-13-8-r74
Micromonas commoda NOUM17	salt water	35	K or L1 media	Chlorophyta	DOI 10.1126/science.1167222
Micromonas pusilla CCMP1545	salt water	35	K or L1 media	Chlorophyta	DOI 10.1126/science.1167222
Pycnococcus provasolii	salt water	35	F2-Si media	Chlorophyta	DOI 10.1111/j.0022-3646.1991.00039.x
Chloropicon primus CCMP1205	salt water	35	L1 medium	Chlorophyta	DOI 10.1038/s41467-019-12014-x
Porphyra umbilicalis	salt water	not shown	ASP media	Rhodophyta	DOI 10.1073/pnas.1703088114
Cyanophora paradoxa CCMP329	fresh water	—	C medium	Glaucophyta	DOI 10.1111/nph.16257
Synechococcus moorigangaii	salt water	15	AD7 media	Cyanophyta	DOI 10.1088/2633-1357/abcf82
Synechocystis sp. PCC 6803	fresh water	—	BG11 media	Cyanophyta	DOI 10.1093/dnares/3.3.109

## Sheet: S5
Supplementary Table 28. Chlorophyta-conserved single-copy orthogroups identified across 36 species of chlorophyta
																																	Supplementary Data 5. Chlorophyta-conserved single-copy orthogroups identified across 36 species of chlorophyta.
Orthogroups	Annotation				Genes of species
	GO	KEGG	NR	Swissprot	Auxenochlorella protothecoides 0710	Auxenochlorella protothecoides UTEX-25	Bathycoccus prasinos RCC1105	Botryococcus braunii Race B (Showa)	Chara braunii	Chlorokybus atmophyticus	Chlamydomonas eustigma	Chlorella sp. A99	Chlorella sorokiniana DOE1412	Chlorella sorokiniana 1228	Chlorella sorokiniana 1230	Chlorella sorokiniana 1602	Chlorella pyrenoidosa FACHB-9	Chlamydomonas reinhardtii	Coccomyxa subellipsoidea C-169	Cyanophora paradoxa CCMP329	Dunaliella salina	Enallax costatus CCAP 276/31	Flechtneria rotunda SEV3-VF49	Gonium pectorale NIES-2863	Haematococcus lacustris	Helicosporidium sp. ATCC 50920	Klebsormidium nitens NIES-2285	Mesostigma viride CCAC 1140	Micromonas commoda NOUM17	Micractinium conductrix SAG241	Micromonas pusilla CCMP1545	Monoraphidium neglectum SAG 48.87	Ostreococcus lucimarinus	Ostreococcus tauri	Picochlorum renovo	Picochlorum soloecismus DOE101	Porphyra umbilicalis	Pycnococcus provasolii	Scenedesmus obliquus UTEX-393	Scenedesmus sp. NREL-46B-D3	Synechococcus moorigangaii	Synechocystis sp. PCC 6803	Trebouxia sp. A1-2	Ulva mutabilis Føyn	Arabidopsis thaliana	Chlorella sp. NC64A	Chlorella sp. MEM25	Oryza sativa	Chloropicon primus CCMP1205
OG0001798	cellular_component:protein kinase CK2 complex "A protein complex that possesses protein serine/threonine kinase activity, and contains two catalytic alpha subunits and two regulatory beta subunits. Protein kinase CK2 complexes are found in nearly every subcellular compartment, and can phosphorylate many protein substrates in addition to casein." [GOC:mah, PMID:10994779](GO:0005956),molecular_func…	K03115 casein kinase II subunit beta | (RefSeq) hypothetical protein (A)	Casein kinase II subunit beta [Micractinium conductrix]	Casein kinase II subunit beta-3 OS=Arabidopsis thaliana OX=3702 GN=CKB3 PE=1 SV=1	jgi|Auxeprot1|1303|XM_011400964.1	jgi|Auxpr25_1|3178|APUTEX2500005581-RA	jgi|Batpra1|2556|XM_007509233.1	jgi|Botrbrau1|23104|Bobra.0243s0040.1	jgi|Chabra1|322823|rna-CBR_g5678	jgi|Chlat1|1580|Chrsp123S01844	jgi|Chleu1|9860|rna-CEUSTIGMA_g1441.t1	jgi|ChloA99_1|6460|scaffold_5.g747.t1	jgi|ChloDOE1412_1|12119|CSJ00000735-RA	jgi|Chloso1228_1|5384|CSI_122800001268-RA	jgi|Chloso1230_1|1987|CSI2_123000006446-RA	jgi|Chloso1602_1|7218|rna-gnl|WGS_LHPG|mrna.C2E21_2374	g1557	XP_001689921.1-casein-kinase-2-beta-chain_-CK2B_-partial-[Chlamydomonas-reinhardtii]	jgi|Coc_C169_1|22902|estExt_Genewise1.C_50177	jgi|Cyapar1|3138|g3047.t1, jgi|Cyapar1|3717|g3613.t1	jgi|Dunsal1|14521|Dusal.0600s00004.1	jgi|Enacos1|2540088|fgenesh1_kg.19_#_275_#_TRINITY_DN912_c2_g1_i2	jgi|Flerot1|4182233|estExt_Genewise1Plus.C_5_t20044	jgi|Gonpec1|6890|rna8261	GFH06294.1-casein-kinase-II-subunit-beta-[Haematococcus-lacustris]	KDD74064.1	jgi|Klenit1|3656|rna-KFL_000740100	jgi|Mesovir1|1360|Mesvi13S02756	jgi|MicpuN3v2|514|wlab.17169.1	jgi|Micco1|526|rna-C2E20_0473	XP_003056022.1-predicted-protein-[Micromonas-pusilla-CCMP1545]	jgi|Monneg1|11243|XM_014048009.1	jgi|Ost9901_3|44941|estExt_GenewiseEukaryote.C_Chr_20419	jgi|Ostta4221_3|72651|OT_ostta02g01350T0	jgi|Picre1|32087|NNA_007435.t1	jgi|Picsp_1|5090|NSC_02453-R1_casein-kinase-ii-subunit-beta-like	OSX71057.1	GHP09525.1-casein-kinase-2-regulatory-subunit-[Pycnococcus-provasolii]	jgi|SceoblEN4_1|45924|CE45923_1452	jgi|Scesp_1|659866|CE659865_14669			jgi|TrebA12_1|13121|rna-gnl|WGS_VXIU|FRX49_12547-mRNA-1_mrna_FRX49_12547	jgi|Ulvmu1|9337|UM050_0087.1	NP_001032026.1, NP_001118861.1, NP_001190483.1, NP_001190757.1, NP_001323623.1, NP_001325549.1, NP_181996.1, NP_191584.1, NP_193499.1, NP_199519.1, NP_850421.1, NP_974896.1	jgi|ChlNC64A_1|11464|gw1.5.289.1	CP13g9093	XP_015614912.1, XP_015614914.1, XP_015647422.1, XP_015647423.1	QDZ21721.1_subunit_beta_of_casein_kinase_II_[Chloropicon_primus]
OG0002225	molecular_function:RNA binding "Interacting selectively and non-covalently with an RNA molecule or a portion thereof." [GOC:jl, GOC:mah](GO:0003723),molecular_function:structural constituent of ribosome "The action of a molecule that contributes to the structural integrity of the ribosome." [GOC:mah](GO:0003735),cellular_component:ribosome "An intracellular organelle, about 200 A in diameter, con…	K02958 small subunit ribosomal protein S15e | (RefSeq) 40S ribosomal protein S15 (A)	40S ribosomal protein S15 [Auxenochlorella protothecoides]	40S ribosomal protein S15 OS=Oryza sativa subsp. japonica OX=39947 GN=RPS15 PE=2 SV=2	jgi|Auxeprot1|5489|XM_011398376.1	jgi|Auxpr25_1|2408|APUTEX2500001497-RA	jgi|Batpra1|6599|XM_007511891.1	jgi|Botrbrau1|18387|Bobra.0681s0002.1	jgi|Chabra1|329782|rna-CBR_g17958, jgi|Chabra1|343225|rna-CBR_g40516	jgi|Chlat1|342|Chrsp10S00047	jgi|Chleu1|2758|rna-CEUSTIGMA_g3305.t1	jgi|ChloA99_1|7515|scaffold_7.g3693.t1	jgi|ChloDOE1412_1|3611|CSJ00008460-RA	jgi|Chloso1228_1|7335|CSI_122800011623-RA	jgi|Chloso1230_1|8899|CSI2_123000004210-RA	jgi|Chloso1602_1|2873|rna-gnl|WGS_LHPG|mrna.C2E21_7240	g6023	XP_001696084.1-ribosomal-protein-S15-[Chlamydomonas-reinhardtii]	jgi|Coc_C169_1|31273|estExt_Genewise1Plus.C_190250	jgi|Cyapar1|14967|g14444.t1	jgi|Dunsal1|14295|Dusal.0059s00011.1	jgi|Enacos1|2371320|estExt_Genewise1.C_320027	jgi|Flerot1|4386103|fgenesh1_kg.11_#_1384_#_TRINITY_DN4470_c0_g1_i1	jgi|Gonpec1|8125|rna9413	GFH24586.1-S15-ribosomal-protein-[Haematococcus-lacustris]	KDD75436.1	jgi|Klenit1|6183|rna-KFL_001600050	jgi|Mesovir1|576|Mesvi112S01827	jgi|MicpuN3v2|433|wlab.242188.1	jgi|Micco1|1026|rna-C2E20_0932	XP_003054867.1-predicted-protein-[Micromonas-pusilla-CCMP1545]	jgi|Monneg1|1263|XM_014044351.1	jgi|Ost9901_3|39331|e_gwEuk.12.374.1	jgi|Ostta4221_3|70654|OT_ostta12g02680T0	jgi|Picre1|30717|NNA_006078.t1	jgi|Picsp_1|3418|NSC_06256-R1_40s-ribosomal-protein-s15	OSX70061.1	GHP05723.1-ribosomal-protein-S15-[Pycnococcus-provasolii]	jgi|SceoblEN4_1|61649|CE61648_277315	jgi|Scesp_1|1635237|gm1.2633_g			jgi|TrebA12_1|10968|rna-gnl|WGS_VXIU|FRX49_02526-mRNA-1_mrna_FRX49_02526	jgi|Ulvmu1|2032|UM120_0028.1	NP_001030956.1, NP_001078554.1, NP_171923.1, NP_174647.1, NP_196511.1, NP_196512.1, NP_196513.1, NP_199177.1, NP_201112.1	jgi|ChlNC64A_1|48682|fgenesh3_pm.C_scaffold_6000006	CP7g6918	XP_015632818.1, XP_015647750.1	QDZ22178.1_ribosomal_protein_S15_[Chloropicon_primus]
OG0002274	biological_process:mitochondrial respiratory chain complex I assembly "The aggregation, arrangement and bonding together of a set of components to form mitochondrial respiratory chain complex I." [GOC:rph](GO:0032981)	K18159 NADH dehydrogenase [ubiquinone] 1 alpha subcomplex assembly factor 1 | (RefSeq) putative complex I intermediate-associated protein 30 (A)	putative complex I intermediate-associated 30 [Micractinium conductrix]	Probable complex I intermediate-associated protein 30 OS=Arabidopsis thaliana OX=3702 GN=At1g17350 PE=1 SV=2	jgi|Auxeprot1|1679|XM_011401339.1	jgi|Auxpr25_1|3678|APUTEX2500002935-RA	jgi|Batpra1|4421|XM_007513882.1	jgi|Botrbrau1|9524|Bobra.0211s0015.1	jgi|Chabra1|340091|rna-CBR_g33997	jgi|Chlat1|1457|Chrsp12S02009	jgi|Chleu1|1294|rna-CEUSTIGMA_g11382.t1	jgi|ChloA99_1|3712|scaffold_2.g7396.t1	jgi|ChloDOE1412_1|3132|CSJ00005589-RA	jgi|Chloso1228_1|3064|CSI_122800007731-RA	jgi|Chloso1230_1|9521|CSI2_123000004832-RA	jgi|Chloso1602_1|1844|rna-gnl|WGS_LHPG|mrna.C2E21_6310	g9297	XP_001701850.1-complex-I-intermediate-associated-CIA30-protein-[Chlamydomonas-reinhardtii]	jgi|Coc_C169_1|42953|fgenesh1_pg.11_#_161	jgi|Cyapar1|12164|g11756.t1	jgi|Dunsal1|3599|Dusal.0015s00029.1	jgi|Enacos1|2419640|fgenesh1_kg.2_#_4095_#_TRINITY_DN10799_c0_g1_i1	jgi|Flerot1|226863|CE226862_3618	jgi|Gonpec1|16088|rna15990	GFH28210.1-CIA30-domain-containing-protein_-partial-[Haematococcus-lacustris]	KDD76053.1	jgi|Klenit1|3702|rna-KFL_000750240		jgi|MicpuN3v2|6316|wlab.237093.1	jgi|Micco1|4182|rna-C2E20_6201	XP_003059907.1-predicted-protein_-partial-[Micromonas-pusilla-CCMP1545]	jgi|Monneg1|7325|XM_014039609.1	jgi|Ost9901_3|7625|gwEuk.2.508.1	jgi|Ostta4221_3|75128|OT_ostta06g02810T0	jgi|Picre1|33680|NNA_001159.t1	jgi|Picsp_1|3599|NSC_06436-R1_probable-complex-i-intermediate-associated-protein-30-like		GHP08690.1-hypothetical-protein-PPROV_000742700-[Pycnococcus-provasolii]	jgi|SceoblEN4_1|579112|gm1.1203_g	jgi|Scesp_1|1699257|estExt_Genemark1.C_280062			jgi|TrebA12_1|2494|rna-gnl|WGS_VXIU|FRX49_05118-mRNA-1_mrna_FRX49_05118	jgi|Ulvmu1|4739|UM020_0023.1	NP_001154347.1, NP_001320989.1, NP_001320990.1, NP_001320991.1, NP_001320992.1, NP_001320993.1, NP_001322414.1, NP_001322415.1, NP_001322416.1, NP_173178.3, NP_177386.2	jgi|ChlNC64A_1|35128|estExt_Genewise1Plus.C_80206	CP11g7932	XP_015622930.1, XP_015622935.1	QDZ24439.1_hypothetical_protein_A3770_13p69570_[Chloropicon_primus]
OG0002341	molecular_function:structural constituent of ribosome "The action of a molecule that contributes to the structural integrity of the ribosome." [GOC:mah](GO:0003735),cellular_component:ribosome "An intracellular organelle, about 200 A in diameter, consisting of RNA and protein. It is the site of protein biosynthesis resulting from translation of messenger RNA [mRNA]. It consists of two subunits, o…	K02942 large subunit ribosomal protein LP1 | (RefSeq) 60S acidic ribosomal protein family (A)	60s acidic ribosomal P1 [Micractinium conductrix]	60S acidic ribosomal protein P1 OS=Chlamydomonas reinhardtii OX=3055 PE=3 SV=1	jgi|Auxeprot1|59|XM_011397422.1	jgi|Auxpr25_1|586|APUTEX2500004350-RA	jgi|Batpra1|3000|XM_007508445.1	jgi|Botrbrau1|23220|Bobra.0041s0063.1	jgi|Chabra1|330084|rna-CBR_g21835	jgi|Chlat1|2912|Chrsp2S04666	jgi|Chleu1|7512|rna-CEUSTIGMA_g5978.t1	jgi|ChloA99_1|8269|scaffold_9.g3285.t1	jgi|ChloDOE1412_1|6941|CSJ00011054-RA	jgi|Chloso1228_1|6790|CSI_122800010942-RA	jgi|Chloso1230_1|5494|CSI2_123000012625-RA	jgi|Chloso1602_1|4729|rna-gnl|WGS_LHPG|mrna.C2E21_1268	g5930	XP_001699629.1-acidic-ribosomal-protein-P1-[Chlamydomonas-reinhardtii]	jgi|Coc_C169_1|53031|estExt_fgenesh1_pm.C_50118	jgi|Cyapar1|24751|g24192.t1, jgi|Cyapar1|24763|g24204.t1	jgi|Dunsal1|2930|Dusal.0143s00014.1	jgi|Enacos1|2416375|fgenesh1_kg.2_#_830_#_TRINITY_DN10928_c1_g2_i1	jgi|Flerot1|4162827|estExt_Genewise1.C_1_t20474	jgi|Gonpec1|13371|rna15800	GFH06559.1-60S-acidic-ribosomal-protein-P1_-partial-[Haematococcus-lacustris]	KDD71895.1	jgi|Klenit1|14918|rna-KFL_010210050	jgi|Mesovir1|8904|Mesvi915S08710	jgi|MicpuN3v2|9654|wlab.246308.1	jgi|Micco1|8085|rna-C2E20_2829	XP_003063281.1-predicted-protein-[Micromonas-pusilla-CCMP1545]	jgi|Monneg1|12292|XM_014047392.1	jgi|Ost9901_3|40742|e_gwEuk.15.291.1	jgi|Ostta4221_3|71870|OT_ostta16g01770T0	jgi|Picre1|31214|NNA_006568.t1	jgi|Picsp_1|888|NSC_04375-R1_protein	OSX80657.1	GHP10658.1-RNA-binding-RNA-processing-protein-rpp1-[Pycnococcus-provasolii]	jgi|SceoblEN4_1|366887|fgenesh1_kg.1_#_11158_#_EN_004_L9_5a_3pM_HQ_transcript/10222	jgi|Scesp_1|1514215|fgenesh1_kg.68_#_302_#_TRINITY_DN13935_c3_g1_i3			jgi|TrebA12_1|4483|rna-gnl|WGS_VXIU|FRX49_00543-mRNA-1_mrna_FRX49_00543	jgi|Ulvmu1|10331|UM061_0014.1	NP_001077438.1, NP_001077439.1, NP_001078728.1, NP_171618.1, NP_197839.1, NP_199581.1, NP_567190.1, NP_849278.1, NP_849569.1	jgi|ChlNC64A_1|133519|IGS.gm_1_00655	CP3g2665	XP_015650060.1	QDZ23209.1_acidic_ribosomal_protein_P1_[Chloropicon_primus]
OG0002659	molecular_function:structural constituent of ribosome "The action of a molecule that contributes to the structural integrity of the ribosome." [GOC:mah](GO:0003735),cellular_component:ribosome "An intracellular organelle, about 200 A in diameter, consisting of RNA and protein. It is the site of protein biosynthesis resulting from translation of messenger RNA [mRNA]. It consists of two subunits, o…	K02917 large subunit ribosomal protein L35Ae | (RefSeq) 60S ribosomal protein L35a-4 (A)	60S ribosomal protein L35a-4 [Auxenochlorella protothecoides]	60S ribosomal protein L35a-2 OS=Arabidopsis thaliana OX=3702 GN=RPL35AB PE=3 SV=1	jgi|Auxeprot1|1156|XM_011400817.1	jgi|Auxpr25_1|219|APUTEX2500001295-RA	jgi|Batpra1|673|XM_007515444.1	jgi|Botrbrau1|18974|Bobra.0100s0011.1	jgi|Chabra1|337781|rna-CBR_g30263, jgi|Chabra1|352468|rna-CBR_g50044	jgi|Chlat1|4349|Chrsp29S04495	jgi|Chleu1|10672|rna-CEUSTIGMA_g8372.t1	jgi|ChloA99_1|7238|scaffold_7.g3416.t1	jgi|ChloDOE1412_1|9139|CSJ00006310-RA	jgi|Chloso1228_1|9604|CSI_122800003462-RA	jgi|Chloso1230_1|12392|CSI2_123000005553-RA	jgi|Chloso1602_1|8416|rna-gnl|WGS_LHPG|mrna.C2E21_3471	g857	XP_001698582.1-ribosomal-protein-L35a-[Chlamydomonas-reinhardtii]	jgi|Coc_C169_1|68044|estExt_Genemark1.C_210032	jgi|Cyapar1|13921|g13442.t1	jgi|Dunsal1|8145|Dusal.0293s00005.1	jgi|Enacos1|2579477|fgenesh1_kg.29_#_917_#_TRINITY_DN13149_c0_g1_i2	jgi|Flerot1|4204655|fgenesh1_kg.1_#_2082_#_TRINITY_DN771_c5_g1_i1	jgi|Gonpec1|10082|rna10157	GFH17646.1-component-of-cytosolic-80S-ribosome-and-60S-large-subunit-[Haematococcus-lacustris]	KDD77150.1	jgi|Klenit1|5900|rna-KFL_001480220		jgi|MicpuN3v2|6203|wlab.236267.1	jgi|Micco1|9507|rna-C2E20_3655	XP_003059034.1-predicted-protein-[Micromonas-pusilla-CCMP1545]	jgi|Monneg1|10807|XM_014048268.1	jgi|Ost9901_3|33191|eugene.0800010317	jgi|Ostta4221_3|76123|OT_ostta08g03240T0	jgi|Picre1|31519|NNA_006871.t1	jgi|Picsp_1|2194|NSC_05658-R1_protein	OSX69301.1	GHP01405.1-60S-ribosomal-protein-L35A-[Pycnococcus-provasolii]	jgi|SceoblEN4_1|444420|fgenesh1_kg.10_#_3208_#_TRINITY_DN1253_c0_g1_i2	jgi|Scesp_1|1292302|estExt_Genewise1Plus.C_80062			jgi|TrebA12_1|13364|rna-gnl|WGS_VXIU|FRX49_03505-mRNA-1_mrna_FRX49_03505	jgi|Ulvmu1|1488|UM011_0218.1	NP_001319158.1, NP_001320865.1, NP_172188.1, NP_177567.1, NP_191134.1	jgi|ChlNC64A_1|30584|estExt_Genewise1.C_60247	CP7g6714	XP_015627611.1, XP_015637381.1, XP_015639361.1	QDZ20074.1_ribosomal_protein_L35_[Chloropicon_primus]
OG0002887	molecular_function:copper ion binding "Interacting selectively and non-covalently with copper [Cu] ions." [GOC:ai](GO:0005507),cellular_component:mitochondrial inner membrane "The inner, i.e. lumen-facing, lipid bilayer of the mitochondrial envelope. It is highly folded to form cristae." [GOC:ai](GO:0005743),biological_process:copper ion transport "The directed movement of copper [Cu] ions into, …	K07152 protein SCO1/2 | (RefSeq) hypothetical protein (A)	SCO1-like protein mitochondrial [Chlorella sorokiniana]	Protein SCO1 homolog 1, mitochondrial OS=Arabidopsis thaliana OX=3702 GN=HCC1 PE=1 SV=1	jgi|Auxeprot1|5886|XM_011398695.1	jgi|Auxpr25_1|2084|APUTEX2500005287-RA	jgi|Batpra1|2601|XM_007508912.1	jgi|Botrbrau1|6718|Bobra.0324s0009.1	jgi|Chabra1|355233|rna-CBR_g800	jgi|Chlat1|4420|Chrsp29S04546	jgi|Chleu1|11348|rna-CEUSTIGMA_g8798.t1	jgi|ChloA99_1|3964|scaffold_20.g7715.t1	jgi|ChloDOE1412_1|1516|CSJ00007654-RA	jgi|Chloso1228_1|1632|CSI_122800005270-RA	jgi|Chloso1230_1|5049|CSI2_123000002844-RA	jgi|Chloso1602_1|8994|rna-gnl|WGS_LHPG|mrna.C2E21_4001	g3284	XP_001701493.1-cytochrome-c-oxidase-assembly-factor-[Chlamydomonas-reinhardtii]	jgi|Coc_C169_1|11190|e_gw1.1.672.1	jgi|Cyapar1|14466|g13955.t1	jgi|Dunsal1|5498|Dusal.0020s00009.1	jgi|Enacos1|2412496|fgenesh1_kg.1_#_14130_#_TRINITY_DN1097_c0_g1_i13	jgi|Flerot1|4438278|fgenesh1_kg.14_#_7824_#_TRINITY_DN625_c4_g1_i1	jgi|Gonpec1|6139|rna14900	GFH13857.1-hypothetical-protein-HaLaN_09813-[Haematococcus-lacustris]	KDD75817.1	jgi|Klenit1|5146|rna-KFL_001200230	jgi|Mesovir1|6063|Mesvi48S06433	jgi|MicpuN3v2|7022|wlab.246918.1	jgi|Micco1|1545|rna-C2E20_4548	XP_003062943.1-predicted-protein-[Micromonas-pusilla-CCMP1545]	jgi|Monneg1|10328|XM_014048348.1	jgi|Ost9901_3|42287|e_gwEuk.19.91.1	jgi|Ostta4221_3|73064|OT_ostta20g00050T0	jgi|Picre1|31729|NNA_007080.t1	jgi|Picsp_1|4179|NSC_01688-R1_protein	OSX79285.1	GHP02899.1-hypothetical-protein-PPROV_000165400-[Pycnococcus-provasolii]	jgi|SceoblEN4_1|327776|e_gw1.15.34.1	jgi|Scesp_1|1268628|e_gw1.38.54.1	WP_217978653.1		jgi|TrebA12_1|314|rna-gnl|WGS_VXIU|FRX49_00186-mRNA-1_mrna_FRX49_00186	jgi|Ulvmu1|1166|UM107_0040.1	NP_566339.1, NP_568068.1	jgi|ChlNC64A_1|24122|e_gw1.12.252.1	CP1g1288	XP_015610724.1, XP_015610725.1, XP_015627715.1, XP_015627716.1	QDZ19964.1_copper_chaperone_SCO1/SenC_[Chloropicon_primus]
OG0003213	molecular_function:structural constituent of ribosome "The action of a molecule that contributes to the structural integrity of the ribosome." [GOC:mah](GO:0003735),cellular_component:ribosome "An intracellular organelle, about 200 A in diameter, consisting of RNA and protein. It is the site of protein biosynthesis resulting from translation of messenger RNA [mRNA]. It consists of two subunits, o…	K02953 small subunit ribosomal protein S13e | (RefSeq) cytoplasmic ribosomal protein S13 (A)	40S ribosomal S13 [Chlorella sorokiniana]	40S ribosomal protein S13 OS=Glycine max OX=3847 GN=RPS13 PE=2 SV=1	jgi|Auxeprot1|5570|XM_011398457.1	jgi|Auxpr25_1|2479|APUTEX2500001568-RA	jgi|Batpra1|7089|XM_007511706.1	jgi|Botrbrau1|20151|Bobra.0173s0053.1	jgi|Chabra1|333317|rna-CBR_g22973	jgi|Chlat1|6349|Chrsp44S09061	jgi|Chleu1|6064|rna-CEUSTIGMA_g5007.t1	jgi|ChloA99_1|7594|scaffold_8.g1361.t1	jgi|ChloDOE1412_1|7706|CSJ00005055-RA	jgi|Chloso1228_1|10717|CSI_122800004534-RA	jgi|Chloso1230_1|8081|CSI2_123000011756-RA	jgi|Chloso1602_1|9996|rna-gnl|WGS_LHPG|mrna.C2E21_4948	g8962	XP_001690424.1-ribosomal-protein-S13-[Chlamydomonas-reinhardtii]	jgi|Coc_C169_1|21671|estExt_Genewise1.C_20172	jgi|Cyapar1|1421|g1374.t1	jgi|Dunsal1|4386|Dusal.0017s00026.1	jgi|Enacos1|2363133|estExt_Genewise1.C_7_t10375	jgi|Flerot1|3069405|CE3069404_126612	jgi|Gonpec1|15468|rna13413	GFH31540.1-ribosomal_S13_N-domain-containing-protein_-partial-[Haematococcus-lacustris]	KDD73352.1	jgi|Klenit1|7758|rna-KFL_002290020	jgi|Mesovir1|137|Mesvi1023S01434	jgi|MicpuN3v2|6615|wlab.236881.1	jgi|Micco1|2263|rna-C2E20_5195	XP_003063776.1-predicted-protein-[Micromonas-pusilla-CCMP1545]	jgi|Monneg1|7092|XM_014040082.1	jgi|Ost9901_3|40147|e_gwEuk.1.774.1	jgi|Ostta4221_3|69338|OT_ostta01g03150T0	jgi|Picre1|27433|NNA_000400.t1	jgi|Picsp_1|163|NSC_00163-R1_protein	OSX79407.1	GHP11602.1-ribosomal-40S-subunit-protein-S13-[Pycnococcus-provasolii]	jgi|SceoblEN4_1|345616|estExt_Genewise1Plus.C_250090	jgi|Scesp_1|1502690|fgenesh1_kg.43_#_77_#_TRINITY_DN13147_c0_g1_i2			jgi|TrebA12_1|6071|rna-gnl|WGS_VXIU|FRX49_07924-mRNA-1_mrna_FRX49_07924	jgi|Ulvmu1|4526|UM002_0252.1	NP_567104.1, NP_567151.1	jgi|ChlNC64A_1|55999|estExt_fgenesh3_pm.C_30026	CP15g9967	XP_015647041.1, XP_015649875.1, XP_015649876.1	QDZ25025.1_ribosomal_protein_S13_[Chloropicon_primus]
OG0003300	cellular_component:mitochondrial inner membrane "The inner, i.e. lumen-facing, lipid bilayer of the mitochondrial envelope. It is highly folded to form cristae." [GOC:ai](GO:0005743),biological_process:ubiquinone biosynthetic process "The chemical reactions and pathways resulting in the formation of ubiquinone, a lipid-soluble electron-transporting coenzyme." [GOC:mah](GO:0006744)	K18586 ubiquinone biosynthesis protein COQ4 | (RefSeq) hypothetical protein (A)	ubiquinone biosynthesis [Chlorella sorokiniana]	Ubiquinone biosynthesis protein COQ4 homolog, mitochondrial OS=Arabidopsis thaliana OX=3702 GN=At2g03690 PE=2 SV=1	jgi|Auxeprot1|212|XM_011399949.1	jgi|Auxpr25_1|5411|APUTEX2500000542-RA	jgi|Batpra1|2514|XM_007509188.1	jgi|Botrbrau1|23102|Bobra.0243s0038.1	jgi|Chabra1|343876|rna-CBR_g38753	jgi|Chlat1|2797|Chrsp187S00198	jgi|Chleu1|1519|rna-CEUSTIGMA_g11608.t1	jgi|ChloA99_1|3561|scaffold_2.g7245.t1	jgi|ChloDOE1412_1|4609|CSJ00004582-RA	jgi|Chloso1228_1|2135|CSI_122800006299-RA	jgi|Chloso1230_1|1403|CSI2_123000009147-RA	jgi|Chloso1602_1|3792|rna-gnl|WGS_LHPG|mrna.C2E21_8078	g3517	XP_001697464.1-ubiquinone-biosynthesis-protein_-partial-[Chlamydomonas-reinhardtii]	jgi|Coc_C169_1|14513|e_gw1.5.480.1	jgi|Cyapar1|333|g324.t1	jgi|Dunsal1|3726|Dusal.0161s00007.1	jgi|Enacos1|2499366|fgenesh1_kg.12_#_2315_#_TRINITY_DN5855_c0_g1_i3	jgi|Flerot1|4369489|fgenesh1_kg.8_#_10843_#_TRINITY_DN32_c0_g1_i7	jgi|Gonpec1|13535|rna15793	GFH07835.1-coenzyme-Q-biosynthesis-protein-4-homolog_-partial-[Haematococcus-lacustris]	KDD73373.1	jgi|Klenit1|15615|rna-KFL_013370010	jgi|Mesovir1|1300|Mesvi1282S00140	jgi|MicpuN3v2|9162|wlab.14495.1	jgi|Micco1|53|rna-C2E20_0050	XP_003062706.1-predicted-protein-[Micromonas-pusilla-CCMP1545]	jgi|Monneg1|11364|XM_014036843.1	jgi|Ost9901_3|36002|e_gwEuk.2.524.1	jgi|Ostta4221_3|72677|OT_ostta02g01680T0	jgi|Picre1|29923|NNA_005301.t1	jgi|Picsp_1|936|NSC_04421-R1_ubiquinone-biosynthesis-protein	OSX72167.1	GHP05122.1-ubiquinone-biosynthesis-protein-[Pycnococcus-provasolii]	jgi|SceoblEN4_1|597705|MIX5186_18_29	jgi|Scesp_1|1485521|fgenesh1_kg.13_#_371_#_TRINITY_DN17485_c0_g1_i4			jgi|TrebA12_1|13118|rna-gnl|WGS_VXIU|FRX49_12570-mRNA-1_mrna_FRX49_12570	jgi|Ulvmu1|12731|UM095_0035.1	NP_178465.1	jgi|ChlNC64A_1|141230|IGS.gm_32_00068	CP1g825	XP_015636383.1, XP_015637926.1, XP_015637927.1	QDZ18165.1_ubiquinone_biosynthesis_protein_Coq4_[Chloropicon_primus]
OG0003301	molecular_function:enzyme regulator activity "Binds to and modulates the activity of an enzyme." [GOC:dph, GOC:mah, GOC:tb](GO:0030234)	K03037 26S proteasome regulatory subunit N7 | (RefSeq) hypothetical protein (A)	26S proteasome non-ATPase regulatory subunit 6-like protein [Micractinium conductrix]	26S proteasome non-ATPase regulatory subunit 6 homolog OS=Arabidopsis thaliana OX=3702 GN=RPN7 PE=1 SV=1	jgi|Auxeprot1|2142|XM_011397114.1	jgi|Auxpr25_1|1101|APUTEX2500002105-RA	jgi|Batpra1|979|XM_007510748.1	jgi|Botrbrau1|4156|Bobra.0192s0024.1	jgi|Chabra1|346215|rna-CBR_g40800	jgi|Chlat1|3872|Chrsp26S04015	jgi|Chleu1|3797|rna-CEUSTIGMA_g3795.t1	jgi|ChloA99_1|8088|scaffold_9.g3104.t1	jgi|ChloDOE1412_1|2286|CSJ00006010-RA	jgi|Chloso1228_1|3859|CSI_122800008995-RA	jgi|Chloso1230_1|3379|CSI2_123000009596-RA	jgi|Chloso1602_1|4407|rna-gnl|WGS_LHPG|mrna.C2E21_0962	g9606	XP_001693816.1-26S-proteasome-regulatory-subunit-[Chlamydomonas-reinhardtii]	jgi|Coc_C169_1|47133|estExt_fgenesh1_pg.C_60193	jgi|Cyapar1|2685|g2605.t1	jgi|Dunsal1|4480|Dusal.0179s00019.1	jgi|Enacos1|2527022|fgenesh1_kg.16_#_5511_#_TRINITY_DN60084_c0_g1_i1	jgi|Flerot1|4464308|fgenesh1_kg.18_#_4466_#_TRINITY_DN236_c0_g1_i1	jgi|Gonpec1|9249|rna9747	GFH16965.1-PCI-domain-containing-protein_-partial-[Haematococcus-lacustris]	KDD73973.1	jgi|Klenit1|13653|rna-KFL_007430040	jgi|Mesovir1|4402|Mesvi298S04971	jgi|MicpuN3v2|7253|wlab.231697.1	jgi|Micco1|5766|rna-C2E20_1954	XP_003056808.1-predicted-protein-[Micromonas-pusilla-CCMP1545]	jgi|Monneg1|1886|XM_014044057.1	jgi|Ost9901_3|16772|fgenesh1_pg.C_Chr_9000157	jgi|Ostta4221_3|76442|OT_ostta09g02170T0	jgi|Picre1|33297|NNA_008621.t1	jgi|Picsp_1|3529|NSC_06367-R1_protein	OSX72727.1	GHP09847.1-hypothetical-protein-PPROV_000858200-[Pycnococcus-provasolii]	jgi|SceoblEN4_1|571670|estExt_fgenesh1_pm.C_80010	jgi|Scesp_1|1678565|MIX24448_20394_43			jgi|TrebA12_1|12063|rna-gnl|WGS_VXIU|FRX49_02838-mRNA-1_mrna_FRX49_02838	jgi|Ulvmu1|6933|UM032_0011.1	NP_567709.1, NP_974611.1	jgi|ChlNC64A_1|55933|estExt_fgenesh3_pm.C_10023	CP3g2928	XP_015622707.1, XP_015635802.1	QDZ20107.1_regulatory_subunit_N7_of_26S_proteasome_[Chloropicon_primus]
OG0003306	biological_process:ribosomal large subunit assembly "The aggregation, arrangement and bonding together of constituent RNAs and proteins to form the large ribosomal subunit." [GOC:jl](GO:0000027),biological_process:ribosome biogenesis "A cellular process that results in the biosynthesis of constituent macromolecules, assembly, and arrangement of constituent parts of ribosome subunits; includes tra…	K14815 mRNA turnover protein 4 | (RefSeq) hypothetical protein (A)	mRNA turnover 4-like protein [Chlorella sorokiniana]	mRNA turnover protein 4 homolog OS=Bos taurus OX=9913 GN=MRTO4 PE=2 SV=1	jgi|Auxeprot1|2369|XM_011401874.1	jgi|Auxpr25_1|3973|APUTEX2500003636-RA	jgi|Batpra1|6041|XM_007512781.1	jgi|Botrbrau1|10998|Bobra.0234s0021.1	jgi|Chabra1|335308|rna-CBR_g26270	jgi|Chlat1|2646|Chrsp178S02505	jgi|Chleu1|12609|rna-CEUSTIGMA_g2019.t1	jgi|ChloA99_1|1729|scaffold_13.g246.t1	jgi|ChloDOE1412_1|8803|CSJ00008288-RA	jgi|Chloso1228_1|1241|CSI_122800006951-RA	jgi|Chloso1230_1|726|CSI2_123000008470-RA	jgi|Chloso1602_1|1527|rna-gnl|WGS_LHPG|mrna.C2E21_6018	g1783	XP_001696583.1-predicted-protein_-partial-[Chlamydomonas-reinhardtii]	jgi|Coc_C169_1|66402|estExt_Genemark1.C_90256	jgi|Cyapar1|8964|g8681.t1	jgi|Dunsal1|2970|Dusal.0144s00011.1	jgi|Enacos1|2442927|fgenesh1_kg.4_#_5580_#_TRINITY_DN725_c0_g2_i4	jgi|Flerot1|4297926|fgenesh1_kg.4_#_4983_#_TRINITY_DN199_c9_g4_i1	jgi|Gonpec1|983|rna4784	GFH23419.1-ribosome-assembly-factor-mrt4-[Haematococcus-lacustris]	KDD73922.1	jgi|Klenit1|2576|rna-KFL_000470030	jgi|Mesovir1|1271|Mesvi1274S02346	jgi|MicpuN3v2|7370|wlab.237225.1	jgi|Micco1|8576|rna-C2E20_3006	XP_003063970.1-predicted-protein-[Micromonas-pusilla-CCMP1545]	jgi|Monneg1|10526|XM_014047983.1	jgi|Ost9901_3|51641|estExt_Genewise_ext.C_Chr_160127	jgi|Ostta4221_3|72054|OT_ostta17g00640T0	jgi|Picre1|31604|NNA_006956.t1	jgi|Picsp_1|4518|NSC_06739-R1_protein	OSX68296.1	GHP05910.1-mRNA-turnover-4-[Pycnococcus-provasolii]	jgi|SceoblEN4_1|338430|estExt_Genewise1.C_260078	jgi|Scesp_1|1295182|estExt_Genewise1Plus.C_750027			jgi|TrebA12_1|9058|rna-gnl|WGS_VXIU|FRX49_10105-mRNA-1_mrna_FRX49_10105	jgi|Ulvmu1|8074|UM004_0311.1	NP_564226.1	jgi|ChlNC64A_1|58680|estExt_fgenesh3_pg.C_190064	CP5g4736	XP_015615293.1, XP_015615294.1, XP_015618389.1	QDZ23055.1_mRNA_turnover_protein_[Chloropicon_primus]
OG0003312	molecular_function:second spliceosomal transesterification activity "Catalysis of the second transesterification reaction of spliceosomal mRNA splicing. Ligation of the two exons occurs via a transesterification reaction where the free 3'-hydroxyl group of the 5' exon is the nucleophile attacking the 3' splice site. Non-expressed sequences are now detached from the exons. In cis splicing, the int…	K12819 pre-mRNA-processing factor SLU7 | (RefSeq) hypothetical protein (A)	hypothetical protein CHLNCDRAFT_139273 [Chlorella variabilis]	Pre-mRNA-splicing factor SLU7 OS=Oryza sativa subsp. japonica OX=39947 GN=Os08g0127700 PE=2 SV=1	jgi|Auxeprot1|2744|XM_011402246.1	jgi|Auxpr25_1|13|APUTEX2500004981-RA	jgi|Batpra1|1907|XM_007509842.1	jgi|Botrbrau1|19404|Bobra.0338s0031.1	jgi|Chabra1|321758|rna-CBR_g54768, jgi|Chabra1|355792|rna-CBR_g52748	jgi|Chlat1|1558|Chrsp123S01838	jgi|Chleu1|1681|rna-CEUSTIGMA_g2886.t1	jgi|ChloA99_1|3841|scaffold_2.g7525.t1	jgi|ChloDOE1412_1|150|CSJ00010887-RA	jgi|Chloso1228_1|4682|CSI_122800009818-RA	jgi|Chloso1230_1|9201|CSI2_123000004512-RA	jgi|Chloso1602_1|3106|rna-gnl|WGS_LHPG|mrna.C2E21_7451	g6061	XP_001693111.1-predicted-protein_-partial-[Chlamydomonas-reinhardtii]	jgi|Coc_C169_1|30554|estExt_Genewise1Plus.C_140303	jgi|Cyapar1|19553|g19173.t1	jgi|Dunsal1|4166|Dusal.0171s00012.1	jgi|Enacos1|2435893|fgenesh1_kg.3_#_8630_#_TRINITY_DN2345_c4_g1_i2	jgi|Flerot1|4430103|fgenesh1_kg.13_#_13430_#_TRINITY_DN43_c1_g1_i3	jgi|Gonpec1|15081|rna12835	GFH13758.1-Slu7-domain-containing-protein-[Haematococcus-lacustris]	KDD74786.1	jgi|Klenit1|3181|rna-KFL_000610120		jgi|MicpuN3v2|8942|wlab.238713.1	jgi|Micco1|4414|rna-C2E20_6415	XP_003063837.1-predicted-protein-[Micromonas-pusilla-CCMP1545]	jgi|Monneg1|10317|XM_014037830.1	jgi|Ost9901_3|19906|estExt_fgenesh1_pm.C_Chr_200018	jgi|Ostta4221_3|71116|OT_ostta14g00860T0	jgi|Picre1|32833|NNA_008163.t1	jgi|Picsp_1|3866|NSC_01378-R1_protein	OSX70136.1	GHP02246.1-hypothetical-protein-PPROV_000100300-[Pycnococcus-provasolii]	jgi|SceoblEN4_1|345134|estExt_Genewise1Plus.C_210225	jgi|Scesp_1|1549261|fgenesh1_kg.203_#_159_#_TRINITY_DN16402_c2_g1_i1			jgi|TrebA12_1|8797|rna-gnl|WGS_VXIU|FRX49_09881-mRNA-1_mrna_FRX49_09881	jgi|Ulvmu1|10173|UM006_0128.1	NP_190181.1, NP_564859.2, NP_568017.1	jgi|ChlNC64A_1|139273|IGS.gm_24_00053	CP2g2036	XP_015650437.1	QDZ21066.1_pre-mRNA-processing_factor_SLU7_[Chloropicon_primus]
OG0003337	molecular_function:iron ion binding "Interacting selectively and non-covalently with iron [Fe] ions." [GOC:ai](GO:0005506),biological_process:lipid biosynthetic process "The chemical reactions and pathways resulting in the formation of lipids, compounds soluble in an organic solvent but not, or sparingly, in an aqueous solvent." [GOC:go_curators](GO:0008610),molecular_function:oxidoreductase acti…	K02537 mitotic spindle assembly checkpoint protein MAD2 | (RefSeq) hypothetical protein (A)	DNA-binding HORMA domain-containing [Chlorella sorokiniana]	Mitotic spindle assembly checkpoint protein MAD2A OS=Dictyostelium discoideum OX=44689 GN=mad2l1-1 PE=3 SV=1	jgi|Auxeprot1|3975|XM_011397901.1	jgi|Auxpr25_1|2210|APUTEX2500002258-RA	jgi|Batpra1|1655|XM_007509892.1	jgi|Botrbrau1|16683|Bobra.0317s0001.1	jgi|Chabra1|333323|rna-CBR_g22979	jgi|Chlat1|6204|Chrsp44S05806	jgi|Chleu1|3177|rna-CEUSTIGMA_g3522.t1	jgi|ChloA99_1|3095|scaffold_2.g6779.t1	jgi|ChloDOE1412_1|9849|CSJ00001248-RA	jgi|Chloso1228_1|722|CSI_122800000722-RA	jgi|Chloso1230_1|10156|CSI2_123000000330-RA	jgi|Chloso1602_1|149|rna-gnl|WGS_LHPG|mrna.C2E21_0132	g4729	XP_001694238.1-mitotic-spindle-assembly-checkpoint-protein-[Chlamydomonas-reinhardtii]	jgi|Coc_C169_1|21604|estExt_Genewise1.C_20048	jgi|Cyapar1|20380|g19972.t1	jgi|Dunsal1|17074|Dusal.0081s00031.1	jgi|Enacos1|2535156|fgenesh1_kg.18_#_1047_#_TRINITY_DN1180_c0_g1_i2	jgi|Flerot1|4615391|MIX33395_2295_74	jgi|Gonpec1|4826|rna1058	GFH17394.1-HORMA-domain-containing-protein-[Haematococcus-lacustris]	KDD75461.1	jgi|Klenit1|1657|rna-KFL_000260260		jgi|MicpuN3v2|8900|wlab.238679.1	jgi|Micco1|9109|rna-C2E20_3355	XP_003063641.1-predicted-protein-[Micromonas-pusilla-CCMP1545]	jgi|Monneg1|5154|XM_014041546.1	jgi|Ost9901_3|43679|e_gwEuk.20.337.1	jgi|Ostta4221_3|71235|OT_ostta14g01880T0	jgi|Picre1|32541|NNA_007887.t1	jgi|Picsp_1|2491|NSC_00722-R1_dna-binding-horma-domain-containing-protein	OSX69379.1	GHP08137.1-MAD2-mitotic-arrest-deficient-like-protein-[Pycnococcus-provasolii]	jgi|SceoblEN4_1|570539|fgenesh1_pm.18_#_13	jgi|Scesp_1|865409|CE865408_1651			jgi|TrebA12_1|7748|rna-gnl|WGS_VXIU|FRX49_09298-mRNA-1_mrna_FRX49_09298	jgi|Ulvmu1|2384|UM130_0017.1	NP_001189978.1, NP_001327185.1, NP_001327186.1, NP_189227.1	jgi|ChlNC64A_1|59761|estExt_fgenesh3_kg.C_230002	CP4g4500	XP_015635627.1	QDZ17799.1_mitotic_spindle_checkpoint_protein_Mad2_[Chloropicon_primus]
OG0003907	biological_process:protein targeting to vacuole "The process of directing proteins towards the vacuole, usually using signals contained within the protein." [GOC:curators](GO:0006623),biological_process:vesicle-mediated transport "A cellular transport process in which transported substances are moved in membrane-bounded vesicles; transported substances are enclosed in the vesicle lumen or located…	K20195 vacuolar fusion protein MON1 | (RefSeq) hypothetical protein (A)	SAND-like isoform X1 [Chlorella sorokiniana]	Vacuolar fusion protein MON1 homolog OS=Oryza sativa subsp. japonica OX=39947 GN=MON1 PE=3 SV=1	jgi|Auxeprot1|858|XM_011400519.1	jgi|Auxpr25_1|5905|APUTEX2500002894-RA	jgi|Batpra1|6269|XM_007512614.1	jgi|Botrbrau1|580|Bobra.0010s0046.1		jgi|Chlat1|6067|Chrsp4S06346	jgi|Chleu1|1451|rna-CEUSTIGMA_g11540.t1	jgi|ChloA99_1|3530|scaffold_2.g7214.t1	jgi|ChloDOE1412_1|11323|CSJ00011510-RA	jgi|Chloso1228_1|4945|CSI_122800010081-RA	jgi|Chloso1230_1|1024|CSI2_123000008768-RA	jgi|Chloso1602_1|4819|rna-gnl|WGS_LHPG|mrna.C2E21_8392	g33	XP_001697544.1-predicted-protein_-partial-[Chlamydomonas-reinhardtii]	jgi|Coc_C169_1|19482|e_gw1.18.95.1	jgi|Cyapar1|19790|g19403.t1	jgi|Dunsal1|17924|Dusal.0008s00014.1	jgi|Enacos1|2650031|estExt_Genemark1.C_9_t10316	jgi|Flerot1|4445666|fgenesh1_kg.16_#_5978_#_TRINITY_DN429_c4_g1_i2	jgi|Gonpec1|2234|rna5514	GFH08044.1-hypothetical-protein-HaLaN_02943_-partial-[Haematococcus-lacustris]	KDD75850.1	jgi|Klenit1|12373|rna-KFL_005780040	jgi|Mesovir1|42|Mesvi1004S01361	jgi|MicpuN3v2|4086|wlab.234595.1	jgi|Micco1|2028|rna-C2E20_4975	XP_003064218.1-predicted-protein-[Micromonas-pusilla-CCMP1545]	jgi|Monneg1|15301|XM_014046401.1	jgi|Ost9901_3|18543|fgenesh1_pg.C_Chr_16000108	jgi|Ostta4221_3|72143|OT_ostta17g01490T0	jgi|Picre1|29805|NNA_005187.t1	jgi|Picsp_1|1264|NSC_04745-R1_vacuolar-fusion-protein-mon1-homolog-a-like		GHP10304.1-hypothetical-protein-PPROV_000903500-[Pycnococcus-provasolii]	jgi|SceoblEN4_1|617032|estExt_Genemark1.C_70097	jgi|Scesp_1|1700945|estExt_Genemark1.C_690012			jgi|TrebA12_1|4413|rna-gnl|WGS_VXIU|FRX49_00761-mRNA-1_mrna_FRX49_00761	jgi|Ulvmu1|7000|UM033_0058.1	NP_029426.1	jgi|ChlNC64A_1|141799|IGS.gm_38_00062	CP14g9632	XP_015641038.1, XP_015641045.1	QDZ21364.1_vacuolar_fusion_protein_MON1_[Chloropicon_primus]
[truncated: 1 more columns]

## Sheet: S6
Supplementary Data 6. Species from the 1KP project and their respective habitats. Note: Unless specified otherwise, the habitats of individual species are typically indicated on the AlgaeBase website (https://www.algaebase.org/).
1KP Acession no.	Species	Habitat	Culture medium	Phylum
—	Trebouxia sp. A1-2	fresh water; a lichen symbiosis	Bold 3N	Chlorophyta
NKXU	Trebouxia arboricola	fresh water; a lichen symbiosis	ESP Ag	Chlorophyta
—	Coccomyxa subellipsoidea C-169	fresh water; a psychrotolerant green alga	BBM	Chlorophyta
—	Botryococcus braunii Race B (Showa)	fresh water	AF-6	Chlorophyta
QYXY	Botryococcus terribilis	freshwater	Waris-H + BSM 10:1	Chlorophyta
WXRI	Stichococcus bacillaris	freshwater	Waris-H + BSM 10:1	Chlorophyta
WCLV	Prasiola crispa	an aerial green alga subjected to salinity stress ranging from 0.35 ‰ (freshwater conditions) up to 175 ‰ (5-fold seawater)	MBB+V Ag	Chlorophyta
MFYC	Nannochloris atomus	saltwater	—	Chlorophyta
—	Helicosporidium sp. ATCC 50920	Parasitism	ATCC	Chlorophyta
BILC	Prototheca wickerhamii	freshwater; a causative agent	Malz Ag	Chlorophyta
—	Auxenochlorella protothecoides 0710	fresh water	BG11	Chlorophyta
—	Auxenochlorella protothecoides UTEX-25	fresh water	Sueoka's high salt (HS) media	Chlorophyta
—	Chlorella sp. A99	fresh water; hydra-Chlorella symbiosis	BBM	Chlorophyta
—	Chlorella sp. NJ-7	fresh water	BG-11	Chlorophyta
—	Chlorella sp. UTEX259	fresh water	BG-11	Chlorophyta
—	Chlorella sorokiniana 1228	fresh water	BG-11	Chlorophyta
—	Chlorella sorokiniana 1230	fresh water	BG-11	Chlorophyta
—	Chlorella sorokiniana DOE1412	fresh water	BG-11	Chlorophyta
—	Chlorella sorokiniana 1602	fresh water	BG-11	Chlorophyta
—	Chlorella sp. NC64A	fresh water	Bold’s Basal medium (BBM)	Chlorophyta
EEJO	Neochloris oleoabundans	freshwater	—	Chlorophyta
—	Chlorella pyrenoidosa FACHB-9	fresh water	BG-11	Chlorophyta
—	Micractinium conductrix SAG241	fresh water; edosymbionts	freshwater SAG medium	Chlorophyta
AKCR	Parachlorella kessleri	freshwater	C (agar)	Chlorophyta
—	Chlorella sp. MEM25	salt water	Modified F2 media	Chlorophyta
—	Picochlorum soloecismus DOE101	salt water	F/2 media	Chlorophyta
—	Picochlorum sp. SE3	salt water	F/2 medium	Chlorophyta
—	Picochlorum renovo	salt water	NREL Minimal Medium	Chlorophyta
—	Chloropicon primus CCMP1205	salt water	L1 medium	Chlorophyta
—	Cyanophora paradoxa CCMP329	fresh water	C medium	Glaucophyta
—	Pycnococcus provasolii	salt water	F2-Si media	Chlorophyta
TNAW	Pyramimonas parkeae	saltwater	ESM	Chlorophyta
XMCL	Prasinococcus capsulatus	saltwater	—	Chlorophyta
HYHN	Prasinoderma coloniale	saltwater	ESM	Chlorophyta
—	Porphyra umbilicalis	salt water	ASP media	Rhodophyta
—	Micromonas commoda NOUM17	salt water	K or L1 media	Chlorophyta
—	Micromonas pusilla CCMP1545	salt water	K or L1 media	Chlorophyta
—	Bathycoccus prasinos RCC1105	salt water	not shown	Chlorophyta
—	Ostreococcus lucimarinus	salt water	not shown	Chlorophyta
—	Ostreococcus tauri	salt water	not shown	Chlorophyta
ETGN	Botryococcus braunii	the general environment of this species is freshwater	Waris-H + BSM 10:1	Chlorophyta
—	Mesostigma viride CCAC 1140	fresh water	Waris-H media	Streptophyta
—	Chara braunii	fresh water	BBM media	Streptophyta
—	Chlorokybus atmophyticus	fresh water	Waris-H media	Streptophyta
—	Klebsormidium nitens NIES-2285	fresh water	C (agar) media	Streptophyta
—	Arabidopsis thaliana	fresh water	—	Embryophyta
—	Oryza sativa	fresh water	—	Embryophyta
FMVB	Scherffelia dubia	freshwater	Waris-H	Chlorophyta
DUMA	Tetraselmis cordiformis	the only freshwater species among the 33 species in genus Tetraselmis	C	Chlorophyta
HVNO	Tetraselmis chui	saltwater	ASP-H	Chlorophyta
HHXJ	Tetraselmis striata	saltwater	f/2	Chlorophyta
RRSV	Pedinomonas minor	freshwater	C (agar)	Chlorophyta
PUAN	Pedinomonas tuberculata	freshwater	MiEB12	Chlorophyta
ALZF	Halochlorococcum marinum	saltwater	MASM	Chlorophyta
KSFK	Chlorosarcinopsis halophila	saltwater	—	Chlorophyta
—	Ulva mutabilis Føyn	salt water	not shown	Chlorophyta
LSHT	Bolbocoleon piliferum	saltwater	—	Chlorophyta
CBNG	Planophila laetevirens	freshwater	ESP Ag	Chlorophyta
LETF	Planophila terrestris	freshwater	—	Chlorophyta
MXDS	Spermatozopsis exsultans	freshwater	Waris-H	Chlorophyta
ENAU	Spermatozopsis similis	freshwater	Waris-H + BSM 10:1	Chlorophyta
—	Scenedesmus sp. NREL-46B-D3	fresh water; but could tolerant a salinity as high as 17.5	NREL Minimal Medium	Chlorophyta
—	Scenedesmus obliquus UTEX-393	fresh water	Modified Bold 3N Medium (MB3N)	Chlorophyta
—	Flechtneria rotunda SEV3-VF49	fresh water; a terrestrial extremophile	1:1 mix of BBM and Woods Holemedium	Chlorophyta
—	Enallax costatus CCAP 276/31	fresh water; desiccation intolerant	1:1 mix of BBM and Woods Holemedium	Chlorophyta
VJDZ	Botryococcus sudeticus	freshwater	—	Chlorophyta
OTQG	Ankistrodesmus sp.	freshwater	Pro (agar)	Chlorophyta
—	Monoraphidium neglectum SAG 48.87	fresh water	Freshwater Provasoli based minimal media	Chlorophyta
RUIF	Carteria obtusa	freshwater	MiEB12 Ag	Chlorophyta
VIAU	Carteria crucifera	freshwater	C	Chlorophyta
UTRE	Chloromonas tughillensis	freshwater	—	Chlorophyta
AOUJ	Chlamydomonas sp.	freshwater	—	Chlorophyta
LBRP	Chloromonas reticulata	freshwater	K Ag	Chlorophyta
AJUW	Chloromonas rosae	freshwater	K Ag	Chlorophyta
XDLL	Oogamochlamys gigantea	freshwater	MiEB12	Chlorophyta
OFUE	Lobochlamys segnis	freshwater	Waris-H	Chlorophyta
JKKI	Lobomonas rostrata	freshwater	3N-BBM+V	Chlorophyta
BCYF	Chlamydomonas cribrum	freshwater	K Ag	Chlorophyta
—	Gonium pectorale NIES-2863	fresh water	VTAC media	Chlorophyta
—	Chlamydomonas reinhardtii	fresh water	TAP	Chlorophyta
IHOI	Chloromonas oogama	freshwater	3N-BBM+V	Chlorophyta
—	Chlamydomonas eustigma	fresh water; an acidophilic green alga	TAP	Chlorophyta
VALZ	Chlamydomonas noctigama	freshwater	K Ag	Chlorophyta
MULF	Chlamydomonas bilatus	freshwater	K Ag	Chlorophyta
JRGZ	Chlamydomonas moewusii	freshwater	Waris-H + BSM 10:1	Chlorophyta
GFUR	Chloromonas subdivisa	freshwater	K Ag	Chlorophyta
ZIVZ	Phacotus lenticularis	freshwater	3N-BBM+V	Chlorophyta
ACRY	Pteromonas sp.	freshwater	MG	Chlorophyta
LNIL	Pteromonas angulosa	freshwater	SFM	Chlorophyta
MNPL	Asteromonas gracilis	saltwater	ASP-12 + soil extract + BSM 10:1	Chlorophyta
SYJM	Dunaliella salina	saltwater	ASP-12	Chlorophyta
UKUC	Dunaliella salina	saltwater	ASP-12	Chlorophyta
—	Dunaliella salina	salt water	Artificial sea water medium	Chlorophyta
RHVC	Dunaliella salina	saltwater	ASP-12	Chlorophyta
ZDIZ	Dunaliella tertiolecta	saltwater	2ASW	Chlorophyta
WDWX	Dunaliella primolecta	saltwater	MASM	Chlorophyta
QRTH	Chloromonas perforata	freshwater	3N-BBM+V	Chlorophyta
ZLQE	Stephanosphaera pluvialis	freshwater	Waris-H + 3V	Chlorophyta
GUBD	Brachiomonas submarina	saltwater	—	Chlorophyta
—	Haematococcus lacustris	fresh water	BG11 media	Chlorophyta
AGIO	Haematococcus pluvialis	freshwater	Waris-H + BSM 10:1	Chlorophyta

## Sheet: S7
Supplementary Data 7. Featured gene families enriched in either saltwater or freshwater Chlorophyta species identified through a machine learning strategy
GeneFamily	Coefficient_by_RandomForest + Enet[0.6]	Classification	Genes_for_MEM25
OG0017305	2.7805	Marine	CP13g9271, CP1g519
OG0013183	2.3617	Marine	CP6g5902
OG0015007	2.33125	Marine	/
OG0010051	1.86835	Marine	CP1g317, CP6g5901
OG0001178	1.33066	Marine	CP4g3901, CP4g3902, CP4g3903
OG0011072	1.312	Marine	CP7g6784
OG0001699	1.21425	Marine	CP10g8516, CP14g9503, CP14g9505
OG0001303	1.00641	Marine	CP15g9861, CP4g3738
OG0008202	0.995357	Marine	CP6g6068
OG0005107	0.927969	Marine	CP2g2050
OG0009358	0.819522	Marine	/
OG0011482	0.811258	Marine	/
OG0006053	0.723838	Marine	CP5g5228
OG0006653	0.714887	Marine	CP1g98
OG0004918	0.642203	Marine	/
OG0004715	0.62847	Marine	CP9g7632, CP9g7633
OG0002782	0.62109	Marine	CP16g10024, CP16g10025
OG0011500	0.498934	Marine	/
OG0007010	0.482618	Marine	CP13g9175
OG0005904	0.449495	Marine	CP18g10153
OG0001150	0.418786	Marine	CP2g1662
OG0005454	0.413015	Marine	CP1g774
OG0009189	0.365913	Marine	CP15g9800, CP15g9801
OG0005770	0.322109	Marine	/
OG0001925	0.251809	Marine	CP15g9798, CP1g670, CP2g1702, CP2g1710
OG0003084	0.222678	Marine	CP1g1081, CP4g3760, CP4g4239, CP5g5195
OG0002633	0.209506	Marine	CP14g9439
OG0000396	0.162867	Marine	CP13g9328, CP4g4512, CP6g5896, CP8g6448, CP8g6665, CP8g6666
OG0009749	0.143656	Marine	/
OG0001450	0.112191	Marine	/
OG0007417	0.10335	Marine	CP4g4111
OG0007423	0.0992256	Marine	/
OG0000573	0.0866341	Marine	CP5g5213
OG0007322	0.0860373	Marine	/
OG0003510	0.0848675	Marine	CP2g1575
OG0007184	0.0733698	Marine	/
OG0006727	0.0509082	Marine	CP11g7825
OG0001068	0.0467452	Marine	CP3g3105, CP4g4428
OG0005732	0.0461726	Marine	/
OG0004551	0.0451581	Marine	CP1g1107
OG0000859	0.0301554	Marine	CP2g2348, CP2g2359
OG0001698	0.0275086	Marine	CP17g10145, CP18g10156, CP22g10211
OG0000311	0.0210744	Marine	CP2g1586, CP2g2192, CP8g6257
OG0004514	0.0103945	Marine	CP6g5610
OG0001005	-0.00141761	Freshwater	CP5g4907
OG0001885	-0.00219812	Freshwater	/
OG0000279	-0.00282656	Freshwater	CP1g1291
OG0000071	-0.0045047	Freshwater	CP1g438, CP2g1778, CP3g2835, CP4g3871, CP9g7237
OG0000233	-0.00631825	Freshwater	CP10g8261, CP11g7989
OG0009065	-0.0092744	Freshwater	/
OG0000108	-0.0145176	Freshwater	CP11g8078, CP14g9385, CP16g10047, CP1g1024, CP1g641, CP7g6855
OG0003746	-0.0194491	Freshwater	CP11g7818
OG0000448	-0.0196743	Freshwater	CP8g6556
OG0000393	-0.029927	Freshwater	/
OG0000043	-0.0340352	Freshwater	CP10g8464, CP2g2270, CP7g7076
OG0000713	-0.0374443	Freshwater	CP6g6002
OG0006332	-0.0376488	Freshwater	/
OG0000821	-0.0425337	Freshwater	CP7g6721, CP8g6607
OG0000053	-0.047513	Freshwater	CP2g2038
OG0000102	-0.0554523	Freshwater	CP2g1839
OG0001490	-0.0579031	Freshwater	CP5g4674, CP5g5175
OG0000494	-0.0592413	Freshwater	/
OG0004564	-0.0619188	Freshwater	CP8g6520
OG0000552	-0.0638843	Freshwater	CP1g815
OG0000037	-0.0702955	Freshwater	/
OG0000234	-0.0730082	Freshwater	CP12g8971, CP19g10163, CP1g861, CP5g4988
OG0001110	-0.0735588	Freshwater	CP9g7661
OG0001457	-0.0738442	Freshwater	CP12g8701
OG0005413	-0.0872147	Freshwater	/
OG0001816	-0.0907757	Freshwater	CP2g2319
OG0001369	-0.0955295	Freshwater	CP12g8976
OG0011492	-0.119847	Freshwater	/
OG0006455	-0.120728	Freshwater	CP8g6466
OG0000244	-0.12821	Freshwater	CP13g9071, CP13g9099, CP14g9609, CP1g1205, CP1g363
OG0000377	-0.135937	Freshwater	CP11g7779, CP5g4678
OG0005326	-0.138058	Freshwater	CP11g8132
OG0006026	-0.138424	Freshwater	CP6g5853, CP6g5877
OG0006456	-0.148731	Freshwater	CP1g491
OG0001016	-0.152423	Freshwater	CP1g388, CP1g389, CP1g391
OG0002925	-0.173329	Freshwater	CP2g2464
OG0001409	-0.179711	Freshwater	CP12g8782
OG0000749	-0.186291	Freshwater	/
OG0000800	-0.188336	Freshwater	CP2g1626, CP5g4660
OG0000740	-0.201463	Freshwater	CP10g8283, CP2g2436
OG0001204	-0.20332	Freshwater	CP3g3412
OG0001355	-0.219248	Freshwater	CP4g4248
OG0001916	-0.223289	Freshwater	CP9g7501
OG0001426	-0.238342	Freshwater	CP6g5741
OG0004413	-0.247435	Freshwater	CP8g6432
OG0001605	-0.253096	Freshwater	CP2g2151
OG0005231	-0.256766	Freshwater	CP7g7168
OG0000633	-0.258223	Freshwater	CP10g8472, CP15g9807, CP3g2830
OG0003473	-0.261813	Freshwater	CP6g6041
OG0002966	-0.270246	Freshwater	CP15g9803, CP3g2924
OG0006528	-0.274232	Freshwater	CP4g3652
OG0001327	-0.275033	Freshwater	CP3g3525
OG0007824	-0.276404	Freshwater	/
OG0003620	-0.286474	Freshwater	CP13g9081
OG0005040	-0.29548	Freshwater	CP4g3950, CP4g4120
OG0001541	-0.30102	Freshwater	CP1g796, CP8g6287
OG0003760	-0.304954	Freshwater	CP5g4559
OG0008404	-0.356529	Freshwater	/
OG0006312	-0.378707	Freshwater	CP6g5844
OG0003482	-0.384405	Freshwater	CP6g5698
OG0001766	-0.422287	Freshwater	CP3g2650
OG0004194	-0.43252	Freshwater	CP7g7158
OG0004803	-0.443368	Freshwater	CP2g1809
OG0004703	-0.445252	Freshwater	CP7g6947
OG0005180	-0.448542	Freshwater	CP6g5417
OG0002349	-0.467782	Freshwater	CP4g3994
OG0004448	-0.478755	Freshwater	CP8g6523
OG0006988	-0.521659	Freshwater	/
OG0007393	-0.535039	Freshwater	/
OG0004651	-0.54444	Freshwater	CP5g4980
OG0006631	-0.566274	Freshwater	CP8g6418
OG0003592	-0.574871	Freshwater	CP8g6167
OG0005688	-0.596244	Freshwater	CP5g4912
OG0005096	-0.602264	Freshwater	CP10g8580
OG0006506	-0.615483	Freshwater	/
OG0004418	-0.679289	Freshwater	CP10g8465
OG0008423	-0.741844	Freshwater	/
OG0010039	-0.806715	Freshwater	CP6g6120
OG0006209	-0.814988	Freshwater	/
OG0005659	-0.821447	Freshwater	CP6g5713
OG0005306	-0.826546	Freshwater	CP5g4950
OG0006399	-0.828599	Freshwater	/
OG0006468	-0.874741	Freshwater	CP1g1393
OG0006147	-0.911715	Freshwater	CP8g6364
OG0006302	-0.922044	Freshwater	CP4g4527
OG0001873	-0.967295	Freshwater	CP1g700, CP1g701
OG0004930	-1.07541	Freshwater	CP3g3555
OG0005916	-1.15958	Freshwater	CP2g2077
OG0005772	-1.21539	Freshwater	CP3g2844
OG0005679	-1.31513	Freshwater	CP2g2394
OG0005214	-1.40061	Freshwater	CP11g7862
OG0008225	-1.59554	Freshwater	/
OG0007611	-1.77795	Freshwater	/
OG0005093	-1.94317	Freshwater	CP8g6549

## Sheet: S8
Supplementary Data 8. Featured gene families enriched in either saltwater or freshwater Chlorophyta species derived by the cutoff method (60% cutoff).
Orthogroup	saltwater or freshwater related	Auxenochlorella protothecoides 0710	Auxenochlorella protothecoides UTEX-25	Bathycoccus prasinos RCC1105	Botryococcus braunii	Chara braunii	Chlorokybus atmophyticus	Chlamydomonas eustigma	Chlorella sp. NC64A	Chlorella sp. A99	Chlorella sorokiniana DOE1412	Chlorella sorokiniana 1228	Chlorella sorokiniana 1230	Chlorella sorokiniana 1602	FACHB-9	Chlamydomonas reinhardtii	Coccomyxa subellipsoidea C-169	Cyanophora paradoxa CCMP329	Enallax costatus CCAP 276/31	Flechtneria rotunda SEV3-VF49	Gonium pectorale NIES-2863	Haematococcus lacustris	Helicosporidium sp. ATCC 50920	Klebsormidium nitens NIES-2285	Mesostigma viride CCAC 1140	Micromonas commoda NOUM17	Micractinium conductrix SAG241	Micromonas pusilla CCMP1545	Monoraphidium neglectum strain-SAG-48-87	Ostreococcus lucimarinus	Ostreococcus tauri	Picochlorum renovo	Picochlorum soloecismus DOE101	Porphyra umbilicalis	Pycnococcus provasolii	Scenedesmus obliquus UTEX-393	Scenedesmus sp. NREL-46B-D3	Synechococcus moorigangaii	Synechocystis sp PCC 6803	Trebouxia sp. A1-2	Ulva mutabilis Føyn	Arabidopsis thaliana	MEM25	Dunaliella salina	Oryza sativa	Chloropicon primus	Picochlorum sp. SE3	Total
OG0000909	saltwater	0	0	2	0	0	0	4	0	0	0	0	0	0	0	3	0	3	7	5	3	19	0	0	2	4	0	3	2	2	3	0	0	6	4	4	3	0	0	0	1	0	0	7	0	2	0	89
OG0001032	saltwater	0	0	3	2	0	0	0	0	0	1	0	0	0	0	0	1	0	15	8	4	0	0	0	0	2	0	1	19	3	3	0	0	0	2	7	7	0	0	1	1	0	1	0	0	2	0	83
OG0001136	saltwater	0	0	1	0	10	0	3	0	0	0	0	0	0	0	4	0	7	1	2	3	1	0	2	6	5	0	3	1	3	2	0	0	0	5	1	2	0	0	0	2	6	0	3	3	2	0	78
OG0001219	saltwater	0	0	1	1	0	2	0	1	0	1	1	1	1	0	0	1	3	0	0	0	0	1	3	2	2	0	2	0	3	2	1	1	0	1	0	0	0	0	1	0	25	1	1	15	0	1	75
OG0001671	saltwater	0	0	2	0	3	2	0	1	0	1	2	1	0	0	0	2	5	0	0	0	0	0	1	0	1	0	1	0	1	1	0	0	0	2	0	0	0	0	1	2	10	2	0	20	1	0	62
OG0001782	saltwater	0	0	2	0	1	1	7	0	0	0	0	0	0	0	4	0	0	0	0	6	13	5	0	3	2	0	1	2	2	1	0	0	0	1	2	2	0	0	0	2	0	0	3	0	0	0	60
OG0001783	saltwater	0	0	1	4	0	0	1	0	0	0	0	0	0	0	1	0	0	1	1	1	3	0	0	0	6	0	30	1	1	1	0	0	0	1	1	2	0	0	1	1	0	0	1	0	1	0	60
OG0002024	saltwater	2	1	4	0	2	2	5	0	0	0	0	0	0	0	6	0	0	0	0	5	9	2	0	4	2	0	2	1	1	1	0	0	0	1	1	1	0	0	0	1	0	0	3	0	0	0	56
OG0002158	saltwater	1	0	0	0	3	1	2	1	0	0	1	1	0	0	0	0	1	1	1	0	0	1	2	0	1	0	1	0	0	0	1	1	0	0	0	0	0	0	0	2	14	1	0	16	1	1	55
OG0002181	saltwater	0	0	0	0	0	0	0	2	0	2	3	3	4	2	0	2	2	0	0	0	0	0	3	0	1	0	4	0	0	3	5	2	4	0	5	1	0	1	0	0	0	3	1	0	0	2	55
OG0002357	saltwater	0	0	3	0	3	3	2	0	0	1	0	1	1	0	2	2	2	0	0	3	0	0	2	0	2	0	2	0	1	5	0	2	3	3	0	0	0	0	0	1	0	0	2	7	0	0	53
OG0003084	saltwater	0	0	1	0	0	0	1	2	2	1	1	1	1	1	0	0	1	0	0	0	0	0	2	2	1	1	1	0	1	1	2	5	0	0	0	0	2	3	0	0	0	4	5	0	1	5	48
OG0003251	saltwater	0	0	2	0	2	2	0	0	1	0	0	0	0	0	1	0	0	1	0	2	0	2	1	2	2	0	1	0	2	3	1	0	0	2	0	1	2	0	0	1	6	1	2	5	1	1	47
OG0003748	saltwater	0	0	1	0	2	1	1	0	0	0	0	0	0	0	1	0	0	0	0	1	4	0	0	0	3	0	3	0	2	2	0	0	5	3	0	1	2	1	0	2	1	0	2	2	4	0	44
OG0003749	saltwater	0	0	1	1	1	1	3	0	0	0	0	0	0	0	1	1	1	0	1	1	4	0	2	1	1	0	2	1	1	1	0	0	1	1	0	0	3	1	1	0	5	0	3	3	1	0	44
OG0004076	saltwater	0	0	1	0	1	1	2	0	0	0	0	0	0	0	1	0	2	4	2	1	6	0	1	2	1	0	1	1	1	1	0	0	0	1	1	3	0	0	0	5	0	0	2	0	1	0	42
OG0004206	saltwater	0	0	1	0	0	0	3	1	0	0	1	1	0	0	3	1	0	0	0	2	9	0	0	1	1	0	1	2	2	2	0	0	1	1	0	0	0	2	0	0	0	0	4	0	2	0	41
OG0004354	saltwater	0	0	2	1	2	1	5	0	0	0	0	0	0	0	2	1	0	0	0	2	2	0	0	4	2	0	2	0	3	2	0	0	0	2	0	0	0	0	1	0	1	0	3	1	1	0	40
OG0004361	saltwater	0	0	1	0	2	0	0	1	0	0	0	0	0	1	1	0	11	1	1	2	0	0	1	0	0	1	0	1	1	1	2	1	3	0	1	1	1	1	0	1	0	1	0	0	1	1	40
OG0004553	saltwater	1	1	2	0	2	2	0	1	0	1	0	1	2	1	0	1	1	0	0	0	0	1	1	1	2	0	1	0	1	1	2	0	0	2	0	0	4	0	0	0	2	1	0	1	2	0	38
OG0004600	saltwater	0	0	0	1	0	0	1	0	0	0	0	0	0	0	1	0	2	0	1	1	5	0	1	1	6	0	3	3	3	2	0	0	0	1	0	1	0	0	1	1	0	0	2	0	1	0	38
OG0004766	saltwater	1	0	2	2	2	1	0	1	0	0	0	0	0	0	0	2	0	0	0	0	0	1	1	2	1	0	1	0	1	1	0	0	2	1	0	0	0	0	1	1	4	1	0	6	1	0	36
OG0004847	saltwater	0	0	0	1	0	0	1	0	0	0	0	0	0	0	2	0	1	1	1	1	2	0	1	0	1	0	1	0	1	1	0	0	0	1	0	1	0	0	0	1	7	0	1	9	1	0	36
OG0004978	saltwater	0	0	1	1	0	1	2	0	0	0	0	0	0	0	1	1	2	0	0	1	3	0	0	1	1	0	1	0	1	1	0	0	0	1	0	0	1	0	1	0	10	0	1	2	1	0	35
OG0005041	saltwater	1	1	0	1	1	0	0	1	1	0	0	0	1	0	0	0	1	0	0	0	0	1	1	0	1	0	1	0	1	1	1	1	0	0	0	0	0	0	0	0	1	1	0	14	1	1	34
OG0005119	saltwater	0	0	1	2	1	1	1	1	0	0	0	0	0	0	0	1	0	2	1	0	2	0	1	0	2	0	2	1	1	1	0	0	0	4	2	2	0	0	1	0	0	1	2	0	1	0	34
OG0005223	saltwater	0	0	3	3	0	0	0	1	0	1	1	1	1	1	0	1	0	0	0	0	0	0	0	0	3	0	1	0	2	2	0	1	0	2	0	0	0	0	0	0	6	1	0	1	0	1	33
OG0005224	saltwater	0	0	2	3	2	0	0	0	0	0	0	0	0	0	0	1	2	0	0	0	0	0	1	1	2	0	2	0	2	2	0	0	2	3	0	0	0	0	1	3	0	0	0	0	4	0	33
OG0005232	saltwater	0	0	1	1	1	1	1	0	0	0	0	0	0	0	1	1	1	1	1	1	0	0	1	0	1	0	1	1	1	1	0	0	0	1	0	1	0	0	0	1	6	0	1	5	1	0	33
OG0005281	saltwater	0	0	0	0	0	0	2	0	0	0	0	0	0	0	3	0	0	3	6	3	1	0	0	1	1	0	1	2	1	1	0	0	0	1	4	0	0	0	0	1	0	1	1	0	0	0	33
OG0005299	saltwater	1	1	1	0	2	0	0	0	1	1	1	1	1	2	0	0	0	0	0	0	0	1	0	1	1	1	1	0	1	1	3	1	0	2	0	0	0	0	1	4	0	0	0	0	1	1	32
OG0005455	saltwater	0	0	1	1	3	0	1	0	0	0	0	0	0	0	1	0	1	1	1	2	0	0	0	0	1	0	2	1	1	1	0	0	1	1	3	3	2	1	0	1	0	0	1	0	0	0	31
OG0005456	saltwater	0	0	1	1	0	0	1	0	0	0	0	0	0	0	1	0	0	2	3	1	1	0	0	0	1	1	0	1	0	2	2	1	0	2	2	3	0	0	0	1	0	1	1	0	1	1	31
OG0005459	saltwater	0	0	2	0	0	0	0	0	1	0	0	0	0	0	0	0	1	0	0	0	0	0	1	0	1	0	3	0	1	2	1	3	1	0	2	0	6	4	0	1	0	0	0	0	1	0	31
OG0005461	saltwater	0	0	2	1	1	1	0	0	0	0	0	0	0	0	1	1	0	0	0	0	2	0	1	1	1	0	2	0	2	2	0	0	0	1	0	0	0	0	1	1	6	0	0	3	1	0	31
OG0005469	saltwater	0	0	1	0	0	0	1	0	0	0	0	0	0	0	2	0	3	2	1	2	1	0	0	0	1	0	1	2	1	1	0	0	1	1	2	2	2	1	0	2	0	0	1	0	0	0	31
OG0005685	saltwater	0	0	1	1	1	0	0	1	3	1	0	1	2	1	0	0	0	0	0	0	0	0	1	0	1	1	1	0	1	1	1	1	0	0	0	0	0	0	0	0	3	1	0	3	1	1	29
OG0005687	saltwater	0	0	1	1	0	0	2	0	0	0	0	0	0	0	1	0	0	2	3	2	1	0	0	0	1	0	3	2	1	1	0	0	0	1	1	3	0	0	1	0	0	1	1	0	0	0	29
OG0005691	saltwater	0	0	1	2	1	2	1	0	0	0	0	0	0	0	0	1	1	0	0	0	2	0	1	1	2	0	2	0	1	1	0	0	1	3	0	0	0	0	1	1	2	0	1	1	0	0	29
OG0005694	saltwater	0	0	1	0	2	0	2	0	0	0	0	0	0	0	0	0	0	2	2	1	2	0	0	0	4	0	1	1	1	1	0	0	0	0	1	3	0	0	0	1	0	0	2	0	2	0	29
OG0005796	saltwater	0	0	1	1	1	1	0	1	1	0	1	1	0	0	0	1	2	0	0	0	0	0	1	1	1	0	1	0	1	1	0	0	0	1	0	0	0	0	1	1	3	0	1	3	1	0	28
OG0005801	saltwater	0	0	1	0	1	2	2	0	0	0	0	0	0	0	0	0	4	1	1	0	1	0	1	1	1	0	1	1	1	1	0	0	0	1	0	1	0	0	0	1	3	0	1	1	0	0	28
OG0005802	saltwater	0	0	1	0	2	1	0	0	0	0	0	0	0	0	0	0	0	0	0	0	0	0	1	2	1	0	1	0	1	1	0	0	2	2	0	0	0	0	1	1	5	0	0	4	2	0	28
OG0005805	saltwater	0	0	1	0	0	0	0	1	0	2	1	3	0	1	1	0	0	1	0	0	0	0	0	2	1	1	1	0	1	1	1	0	0	2	1	0	0	0	0	3	0	1	0	0	1	1	28
OG0005913	saltwater	1	0	0	0	1	1	1	1	0	0	1	1	0	0	0	0	1	1	1	1	0	0	1	1	1	1	1	0	1	1	0	1	0	1	1	2	0	0	0	0	0	1	1	0	1	1	27
OG0005920	saltwater	1	0	1	0	0	1	0	1	1	1	1	1	2	1	0	0	0	0	0	0	0	1	1	2	1	0	1	0	0	0	2	1	0	1	0	0	1	0	1	0	0	1	0	0	2	1	27
OG0005931	saltwater	0	0	1	1	1	1	1	1	1	0	0	0	0	0	1	0	1	1	1	0	0	0	1	0	1	0	1	1	0	1	1	1	0	1	0	1	1	0	0	0	1	1	1	1	1	1	27
OG0006029	saltwater	1	0	1	1	0	1	0	1	1	1	1	1	0	0	0	1	0	0	0	0	0	0	1	1	1	0	1	0	1	1	1	1	0	1	0	0	0	0	0	1	2	1	0	1	1	1	26
OG0006042	saltwater	0	0	1	2	0	1	1	0	0	0	0	0	0	0	1	0	1	1	1	1	1	0	1	1	0	0	1	1	1	1	0	0	0	1	1	2	0	0	1	2	0	0	1	0	1	0	26
OG0006046	saltwater	0	0	2	1	0	0	0	3	1	2	1	2	0	0	0	3	0	0	0	0	0	0	0	0	1	1	1	0	1	1	0	2	0	1	0	0	0	0	1	0	0	0	0	0	2	0	26
OG0006051	saltwater	0	0	1	0	1	1	1	0	0	0	0	0	0	1	2	0	1	1	1	1	1	0	2	2	1	0	1	1	1	1	0	0	0	1	0	1	0	0	0	1	0	0	2	0	0	0	26
OG0006164	saltwater	1	1	2	2	0	1	1	0	0	0	0	0	0	0	1	1	0	0	0	1	0	0	0	0	2	0	1	0	2	2	0	0	0	0	0	0	1	0	2	1	0	1	1	0	1	0	25
OG0006170	saltwater	0	0	1	1	0	1	1	0	0	0	0	0	0	0	0	1	0	1	1	0	1	0	1	1	1	0	1	1	2	1	0	1	0	0	1	1	0	0	0	0	1	2	1	1	0	1	25
OG0006173	saltwater	0	0	1	0	0	0	1	1	0	0	1	1	0	0	0	0	2	1	1	1	0	0	1	1	1	0	1	1	1	1	0	0	1	1	1	1	0	0	1	0	0	2	0	0	1	0	25
OG0006176	saltwater	0	0	1	0	2	1	0	0	0	0	0	0	0	0	0	0	0	0	0	0	0	0	2	2	1	0	1	0	1	1	0	0	0	1	0	0	1	1	0	1	3	0	0	5	1	0	25
OG0006188	saltwater	0	0	1	0	1	0	0	0	0	0	0	0	0	0	0	1	2	0	0	0	0	0	1	3	2	0	2	0	3	2	1	1	1	1	0	0	0	0	0	0	0	1	0	0	1	1	25
OG0006313	saltwater	1	1	1	1	0	0	0	0	1	1	1	1	2	1	0	0	0	0	0	0	0	0	1	0	1	0	1	0	1	1	1	1	0	1	0	0	0	0	1	1	0	1	0	0	1	1	24
OG0006331	saltwater	0	0	1	1	1	0	0	0	0	0	0	0	0	1	0	1	1	0	0	0	0	1	1	0	1	1	1	0	1	1	1	1	0	1	0	0	0	0	1	1	1	1	0	1	2	1	24
OG0006336	saltwater	0	0	1	1	0	1	0	0	0	0	1	1	0	0	1	0	0	1	1	1	2	1	1	1	1	0	1	1	1	0	1	1	0	0	1	0	0	0	0	0	0	1	1	0	0	1	24
OG0006339	saltwater	0	0	1	0	1	1	1	0	0	0	0	0	0	0	1	0	0	1	1	1	1	0	1	1	1	0	1	1	1	1	0	0	0	1	0	2	0	0	1	1	1	0	1	1	0	0	24
OG0006342	saltwater	0	0	1	0	0	1	0	1	1	1	1	1	1	1	0	0	0	1	1	0	0	0	1	0	1	0	1	0	1	1	0	1	1	1	1	1	0	0	0	1	0	1	0	0	0	1	24
OG0006343	saltwater	0	0	1	1	0	0	1	0	0	0	0	0	0	0	1	1	1	1	1	1	0	0	0	2	1	0	1	1	1	1	0	0	0	1	1	1	0	0	2	1	0	0	2	0	0	0	24
OG0006345	saltwater	0	0	1	1	1	1	0	1	1	1	0	0	0	1	0	1	0	0	0	0	0	0	1	1	1	1	1	0	1	2	1	1	0	0	0	0	0	0	0	0	1	1	0	1	1	1	24
OG0006346	saltwater	0	0	1	0	1	0	0	0	0	0	0	0	0	0	0	0	0	0	0	0	0	0	2	0	1	0	1	0	1	1	0	0	0	3	0	0	0	0	0	1	5	0	0	6	1	0	24
OG0006347	saltwater	0	0	1	1	0	0	0	0	0	0	0	0	0	0	0	2	0	0	0	0	0	0	1	2	1	0	1	0	1	1	0	0	1	2	0	0	0	0	2	0	5	1	0	1	1	0	24
OG0006449	saltwater	1	1	1	0	1	0	0	0	1	1	1	1	1	1	0	0	1	0	0	0	0	0	1	1	1	1	1	0	0	0	1	1	0	1	0	0	0	0	1	1	0	1	0	0	1	0	23
OG0006461	saltwater	1	1	1	0	0	0	0	0	0	1	1	1	1	1	0	1	0	0	0	0	0	1	0	0	1	1	1	0	1	1	1	1	0	1	0	0	0	0	0	0	0	2	0	0	2	1	23
OG0006464	saltwater	1	1	1	2	0	0	0	1	0	0	1	1	0	1	0	1	0	0	0	0	0	1	0	2	1	1	2	0	1	1	0	0	0	1	0	0	0	0	1	1	0	1	0	0	0	0	23
OG0006473	saltwater	1	0	1	1	1	0	0	1	1	0	1	1	1	1	0	1	0	0	0	0	0	1	1	0	1	1	1	0	1	1	1	1	0	0	0	0	0	0	0	0	0	1	0	0	1	1	23
OG0006475	saltwater	0	1	1	0	0	0	1	0	1	1	1	1	1	0	0	0	0	1	0	0	0	1	0	0	1	1	1	0	1	1	1	1	0	1	1	0	0	0	0	0	0	1	1	0	1	1	23
OG0006485	saltwater	0	0	1	1	0	1	1	0	0	0	0	0	0	0	1	0	0	1	1	1	1	0	1	0	1	0	1	1	1	1	0	0	0	1	2	1	0	0	1	1	0	0	1	0	1	0	23
OG0006487	saltwater	0	0	1	2	0	0	1	1	0	0	0	0	1	1	0	1	0	1	1	1	0	0	0	1	1	0	0	1	1	0	1	1	0	1	0	0	0	0	1	1	0	1	1	0	0	1	23
OG0006489	saltwater	0	0	1	0	0	0	2	0	0	0	0	0	0	0	0	0	1	1	1	0	0	0	0	0	0	0	0	5	1	1	1	1	0	0	0	3	0	0	1	2	0	1	0	0	0	1	23
OG0006493	saltwater	0	0	1	1	3	1	1	0	0	0	0	0	0	0	1	1	0	0	0	1	1	0	0	1	1	0	1	0	1	1	0	0	0	1	0	0	0	1	1	0	1	0	1	1	1	0	23
OG0006611	saltwater	1	1	1	2	1	0	0	1	0	1	1	1	0	1	0	1	0	0	0	0	0	1	0	0	1	0	1	0	1	1	1	1	0	0	0	0	0	0	1	0	0	0	0	0	1	1	22
OG0006619	saltwater	1	0	0	0	0	1	0	1	1	1	1	1	1	1	0	0	0	0	0	0	0	0	1	0	1	0	1	0	1	1	1	1	0	0	0	0	0	0	1	0	1	1	0	1	1	1	22
OG0006637	saltwater	0	1	1	1	1	1	0	1	0	1	1	1	1	0	0	1	0	0	0	0	0	0	1	0	1	1	1	0	1	1	0	1	0	0	0	0	0	0	0	0	1	1	0	1	1	0	22
OG0006667	saltwater	0	0	0	1	0	0	1	1	1	0	1	1	1	1	0	2	1	0	0	0	0	0	0	0	1	0	1	0	1	1	1	1	1	0	0	0	0	0	1	0	0	1	0	0	1	1	22
OG0006780	saltwater	1	1	1	1	0	0	0	0	2	0	0	0	0	1	0	1	0	0	0	0	0	1	0	0	1	1	1	0	1	1	1	1	0	1	0	0	0	0	1	1	0	0	0	0	1	1	21
OG0006788	saltwater	1	0	1	1	1	0	0	1	1	0	1	1	1	0	0	0	0	0	0	0	0	1	1	0	1	1	1	0	1	1	1	0	0	0	0	0	0	0	0	0	1	1	0	1	0	1	21
OG0006790	saltwater	1	1	1	1	0	0	0	0	0	1	1	1	2	1	0	0	0	0	0	0	0	0	0	0	1	0	1	0	0	0	1	1	1	0	0	1	1	0	1	0	0	1	0	0	1	1	21
OG0006797	saltwater	1	1	0	1	0	0	1	0	0	0	0	0	0	0	1	0	0	1	1	1	0	0	0	0	1	0	1	1	0	1	1	1	0	0	0	1	0	0	1	1	0	1	1	0	1	1	21
OG0006799	saltwater	1	0	1	0	0	0	0	1	0	0	1	1	0	0	0	0	0	0	0	0	0	1	1	0	1	0	1	0	1	1	1	0	0	0	0	0	0	0	1	0	3	1	0	2	1	1	21
OG0006802	saltwater	1	1	1	1	0	1	0	1	0	1	1	1	1	1	0	1	0	0	0	0	0	0	0	0	1	2	1	0	0	1	0	1	0	0	0	0	0	0	0	0	0	1	0	0	1	1	21
OG0006810	saltwater	0	0	1	1	0	0	1	0	0	0	1	1	1	0	1	0	0	0	0	1	1	0	0	0	1	0	1	0	1	1	1	1	0	1	0	0	0	0	1	0	0	0	1	0	1	2	21
OG0006811	saltwater	0	0	1	1	0	0	0	1	1	0	1	1	0	0	0	1	0	0	0	1	0	0	0	0	1	0	1	0	0	1	3	1	0	1	0	0	0	0	1	0	0	1	0	0	2	1	21
OG0006812	saltwater	0	0	1	1	0	0	1	0	0	0	0	0	0	0	0	1	1	1	1	1	0	0	1	1	1	0	1	1	1	1	0	0	0	1	0	1	0	0	1	1	0	0	1	0	1	0	21
OG0006825	saltwater	0	0	1	1	0	0	0	1	1	1	1	1	1	1	0	1	0	0	0	0	0	0	0	0	1	1	1	0	1	1	1	1	0	1	0	0	0	0	1	0	0	1	0	0	0	1	21
OG0006826	saltwater	0	0	1	1	0	0	0	1	1	1	1	1	1	1	0	1	0	0	0	0	0	0	0	0	1	0	1	0	1	1	1	0	0	1	0	0	0	0	1	1	0	1	0	0	1	1	21
OG0006985	saltwater	1	0	1	0	0	0	0	1	1	0	1	1	0	0	0	0	0	1	1	0	2	1	0	0	1	0	2	0	1	1	1	0	0	0	0	1	0	0	0	0	0	0	1	0	0	1	20
OG0006992	saltwater	1	1	1	0	0	0	2	0	0	1	1	1	1	0	0	0	0	0	0	0	0	0	0	0	1	1	1	0	1	1	0	0	0	1	0	0	0	0	1	0	0	1	1	0	1	1	20
OG0006995	saltwater	0	1	1	1	0	1	0	1	1	1	0	0	1	1	0	1	0	0	0	0	0	1	0	0	1	1	0	0	0	1	1	1	0	1	0	0	0	0	1	0	0	1	0	0	0	1	20
OG0006998	saltwater	0	0	1	1	0	0	0	0	0	0	0	0	0	0	1	0	1	1	1	2	1	0	0	0	1	0	1	2	1	1	0	0	0	1	1	1	0	0	0	1	0	0	0	0	1	0	20
OG0007002	saltwater	0	0	1	1	0	0	1	0	0	0	0	1	0	0	1	0	0	1	1	0	0	0	0	0	1	1	1	0	1	1	0	0	1	2	1	1	0	0	1	0	0	0	1	0	1	0	20
OG0007009	saltwater	0	0	1	0	0	0	2	0	0	0	0	0	0	0	1	1	0	1	1	1	0	0	0	0	1	0	1	1	1	1	0	0	0	0	1	1	0	0	1	1	0	0	2	0	1	0	20
OG0007010	saltwater	0	0	1	1	1	1	1	0	0	0	0	1	0	1	1	0	0	1	0	0	0	0	0	0	1	0	1	1	0	1	0	0	0	1	0	0	0	0	0	1	1	1	1	1	0	1	20
OG0007015	saltwater	0	0	1	0	1	0	1	0	0	0	0	0	1	0	0	0	0	1	2	0	1	0	0	1	1	0	1	1	1	1	0	0	0	0	0	1	0	0	1	1	0	1	1	0	1	0	20
OG0007019	saltwater	0	0	1	1	0	0	0	0	1	1	1	1	1	1	0	0	0	0	0	0	0	0	0	0	1	1	1	0	1	1	1	2	0	1	0	0	0	0	0	0	0	0	0	0	1	2	20
OG0007192	saltwater	1	0	1	0	0	0	0	0	1	1	1	1	1	1	0	0	0	0	0	0	0	1	0	0	1	1	1	0	1	1	0	1	0	1	0	0	0	0	0	0	0	1	0	0	1	1	19
OG0007202	saltwater	0	0	1	0	0	0	3	0	0	0	0	0	0	0	1	0	0	0	0	1	0	0	0	0	2	0	2	1	1	1	0	0	0	2	1	1	0	0	0	1	0	0	0	0	1	0	19
OG0007210	saltwater	0	0	1	0	0	0	1	0	0	0	0	0	0	0	1	0	0	3	1	1	1	0	0	0	1	0	1	1	1	1	0	0	0	1	1	1	0	0	0	1	0	0	1	0	0	0	19
OG0007211	saltwater	0	0	1	1	0	0	0	0	0	0	0	0	0	0	0	0	0	1	0	0	0	0	1	0	1	0	1	1	1	3	0	0	1	1	1	1	0	0	0	1	1	0	0	1	1	0	19
OG0007221	saltwater	0	0	1	1	0	0	0	1	0	1	1	1	1	1	0	1	0	0	0	0	0	0	0	0	1	0	1	0	1	1	1	1	2	0	0	0	0	0	0	0	0	1	0	0	0	1	19
OG0007253	saltwater	0	0	0	1	0	0	0	0	1	1	1	1	1	1	0	0	1	0	0	0	0	0	1	0	1	1	1	0	0	0	1	1	0	1	0	0	0	0	0	1	0	1	0	0	1	1	19
OG0007298	saltwater	0	0	0	0	0	1	0	0	0	0	0	0	1	1	0	0	0	0	0	0	1	0	1	0	1	2	1	1	0	0	1	1	0	0	0	0	0	0	0	0	2	1	1	1	1	1	19
OG0007384	saltwater	1	1	1	1	0	0	0	0	0	0	0	0	0	0	0	0	0	0	0	0	0	2	0	1	2	0	2	0	2	1	0	1	0	2	0	0	0	0	0	0	0	0	0	0	1	0	18
OG0007392	saltwater	1	1	1	0	1	1	0	0	0	0	0	0	0	0	0	0	0	0	0	0	0	0	1	1	1	0	2	0	2	1	0	0	0	1	0	0	0	0	1	1	0	1	0	0	1	0	18
OG0007406	saltwater	0	0	1	0	0	0	1	0	0	0	0	0	0	0	1	0	0	2	1	1	0	0	0	1	1	0	1	1	1	1	0	0	0	1	1	1	0	0	0	1	0	0	1	0	0	0	18
OG0007412	saltwater	0	0	1	0	1	1	0	0	1	0	0	0	0	0	0	1	1	0	0	0	0	0	1	0	1	0	1	0	1	1	0	0	0	1	0	0	0	0	0	1	2	0	0	2	1	0	18
OG0007413	saltwater	0	0	1	1	1	0	1	0	1	1	1	1	0	0	0	0	0	0	0	0	0	0	1	0	1	0	0	0	1	1	1	1	0	0	0	0	0	0	1	1	0	1	0	0	0	1	18
OG0007417	saltwater	0	0	1	1	1	1	1	1	0	0	0	0	0	0	0	0	1	0	0	0	0	0	1	0	1	0	0	0	1	1	0	1	0	0	0	0	0	0	1	0	1	1	0	1	1	1	18
OG0007544	saltwater	0	0	0	0	0	0	0	0	1	2	0	1	1	1	1	0	0	1	0	0	0	0	0	0	1	1	1	0	1	1	0	0	0	1	0	1	0	0	0	0	0	1	1	0	1	0	18
OG0007619	saltwater	1	1	1	0	0	0	0	0	0	1	1	1	0	1	0	0	0	0	0	0	0	1	0	0	2	1	0	0	1	1	0	1	0	1	0	0	0	0	0	0	0	0	1	0	1	0	17
OG0007641	saltwater	0	0	2	0	0	0	0	0	0	0	0	0	0	0	0	0	0	0	0	0	0	0	0	0	3	0	3	0	2	2	0	0	0	2	0	0	0	0	0	1	0	0	0	0	2	0	17
OG0007646	saltwater	0	0	1	1	0	0	0	0	1	1	0	0	0	0	1	0	0	0	0	0	0	0	0	0	1	0	1	0	1	1	0	1	1	1	0	0	1	1	0	0	1	0	0	1	1	0	17
OG0007962	saltwater	0	0	0	0	0	0	1	0	0	0	0	0	0	0	1	0	0	0	0	1	2	0	1	0	1	0	1	0	1	1	0	0	0	3	0	0	0	0	0	1	0	0	1	0	1	0	16
OG0008073	saltwater	1	1	1	1	0	0	0	0	1	0	0	0	0	0	0	0	0	0	0	0	0	0	0	0	1	0	1	0	1	1	2	1	0	0	0	0	0	0	2	0	0	0	0	0	0	1	15
OG0008074	saltwater	0	0	1	0	0	0	1	0	0	0	0	0	0	0	0	0	0	1	0	1	0	0	0	0	1	0	1	1	1	1	0	0	0	1	1	1	0	0	0	1	0	0	1	0	1	0	15
OG0008095	saltwater	0	0	1	0	0	0	0	0	0	0	0	0	0	1	0	0	0	1	0	0	0	0	0	0	1	0	3	0	1	1	0	0	0	1	1	2	0	0	0	1	0	0	0	0	1	0	15
OG0008202	saltwater	0	0	0	0	0	0	1	0	0	0	0	0	0	0	0	0	1	1	1	0	0	0	1	0	1	1	1	0	1	1	0	0	0	1	0	1	0	0	0	0	0	1	1	0	0	1	15
OG0008395	saltwater	0	0	1	0	0	0	1	0	0	0	0	0	0	0	1	0	1	0	0	1	0	0	1	1	1	0	1	0	1	1	0	0	0	1	0	0	0	0	0	0	0	0	1	0	1	0	14
OG0008407	saltwater	0	0	1	0	0	0	1	0	0	0	0	0	0	0	1	0	1	0	0	1	0	0	1	0	1	0	1	0	1	1	0	0	0	1	0	0	0	0	0	1	0	0	1	0	1	0	14
OG0009088	saltwater	0	0	1	0	0	0	0	0	0	0	0	0	0	0	2	0	0	0	0	2	0	0	0	0	1	0	1	0	1	1	0	0	0	1	0	0	0	0	0	1	0	0	0	0	1	0	12
OG0009099	saltwater	0	0	2	0	0	0	0	0	0	0	0	0	0	0	0	0	0	0	0	0	0	0	0	0	2	0	1	0	2	2	0	0	0	1	0	0	0	0	0	1	0	0	0	0	1	0	12
OG0010051	saltwater	0	0	1	0	0	0	0	0	0	0	0	0	1	0	0	0	0	0	0	0	0	0	0	0	1	0	1	0	1	1	0	1	0	0	0	0	0	0	0	0	0	2	0	0	1	0	10
OG0010059	saltwater	0	0	1	0	0	0	0	0	0	0	0	0	0	0	0	0	0	0	0	0	0	0	0	0	1	0	3	0	1	1	0	0	0	1	0	0	0	0	0	0	0	0	1	0	1	0	10
OG0010068	saltwater	0	0	1	0	0	0	0	0	0	0	0	0	0	0	0	0	0	0	0	0	1	0	0	0	1	0	1	0	1	1	0	0	1	1	0	0	0	0	0	1	0	0	1	0	0	0	10
OG0011482	saltwater	0	0	1	0	0	0	0	0	0	0	0	0	0	0	0	0	0	0	0	0	0	0	0	0	1	0	1	0	1	1	1	0	0	1	0	0	0	0	0	0	0	0	0	0	0	1	8
OG0011504	saltwater	0	0	1	0	0	0	0	0	0	0	0	0	0	0	0	0	0	0	0	0	0	0	0	0	1	0	1	0	1	1	0	0	0	1	0	0	0	0	0	1	0	0	0	0	1	0	8
OG0000059	freshwater	6	6	0	10	7	3	4	7	1	7	7	7	6	7	4	9	0	14	15	5	32	5	10	0	0	5	0	14	0	0	5	3	0	0	16	18	0	1	7	15	36	5	0	25	0	4	326
OG0000129	freshwater	0	0	0	0	0	2	12	2	1	3	2	2	2	2	22	0	14	14	7	25	36	0	0	15	0	2	0	22	0	0	0	0	0	0	8	5	0	0	2	0	0	0	22	0	0	0	222
OG0000137	freshwater	1	1	0	47	0	0	4	4	1	3	2	2	2	2	4	17	1	17	12	6	7	2	2	0	0	4	0	14	0	0	0	0	5	0	8	13	0	0	7	9	0	2	17	1	0	0	217
OG0000183	freshwater	0	0	0	0	0	0	11	28	1	17	16	21	9	21	1	0	0	3	8	1	1	0	0	0	0	14	0	8	0	0	3	2	1	0	8	11	0	0	1	0	0	0	0	0	0	2	188
OG0000200	freshwater	5	3	0	3	0	2	3	7	7	9	6	9	7	6	0	14	0	5	3	0	0	1	1	0	0	7	0	6	0	0	1	1	0	0	2	13	0	0	7	0	21	2	0	28	2	1	182
OG0000258	freshwater	0	0	0	16	5	6	4	4	2	4	5	3	3	4	7	7	5	3	4	11	10	1	4	1	0	5	0	5	0	0	0	0	4	2	4	3	0	0	5	3	2	3	3	9	3	0	160
OG0000262	freshwater	0	0	0	1	0	0	0	12	1	29	52	26	11	4	1	0	0	1	1	5	0	0	2	0	1	5	0	3	0	0	0	0	1	0	1	2	0	0	0	0	0	0	0	0	0	0	159
OG0000277	freshwater	5	2	0	16	1	1	2	3	4	4	4	4	3	5	9	21	0	6	5	9	4	2	2	1	0	3	0	3	0	0	2	3	0	0	2	4	0	0	10	0	3	4	3	1	0	2	153
OG0000285	freshwater	1	1	0	7	5	5	2	2	2	2	2	2	2	2	5	2	3	4	5	6	10	1	7	2	0	2	0	3	0	0	2	1	3	0	3	5	0	0	2	2	31	0	2	15	0	1	152
OG0000301	freshwater	1	1	0	6	8	3	5	1	1	1	2	1	1	2	4	3	4	8	4	3	10	0	6	4	1	2	0	4	0	0	0	0	2	1	3	4	0	0	0	2	19	1	1	29	0	0	148
OG0000355	freshwater	0	0	0	2	0	3	1	2	1	1	1	2	2	3	2	1	0	7	1	2	2	0	3	3	0	2	0	4	0	0	0	1	0	0	3	2	2	0	2	0	41	0	0	37	1	1	135
OG0000358	freshwater	1	1	0	5	1	2	0	5	0	0	1	1	0	1	2	5	0	14	6	1	0	1	2	0	0	0	0	11	0	0	0	0	0	0	9	10	1	1	3	4	28	0	0	18	0	0	134
OG0000373	freshwater	2	2	0	6	0	1	6	2	3	7	6	5	4	4	5	5	2	6	0	2	2	1	4	0	0	2	0	8	0	0	2	1	0	0	2	0	0	0	4	0	14	2	0	20	1	2	133
OG0000388	freshwater	2	2	0	2	1	1	5	6	4	5	5	5	4	4	4	5	0	7	5	2	8	2	0	0	0	4	0	12	0	0	5	2	0	0	5	6	2	0	3	0	0	7	2	0	0	3	130
OG0000393	freshwater	1	1	0	2	0	2	3	1	2	1	1	1	3	1	7	5	1	3	3	2	0	0	7	0	0	4	0	2	0	0	0	0	0	0	1	1	0	0	6	0	24	0	0	44	0	0	129
OG0000408	freshwater	0	0	0	1	0	2	1	4	1	7	4	4	7	4	0	1	0	2	2	3	5	0	4	0	0	3	0	5	0	0	3	5	1	1	3	3	0	0	1	0	33	1	0	15	0	2	128
OG0000416	freshwater	0	0	0	0	0	0	9	20	4	6	8	7	4	16	12	0	0	2	1	13	10	0	0	0	0	8	0	3	0	0	0	0	0	0	1	2	0	0	0	0	0	1	0	0	0	0	127
OG0000441	freshwater	2	2	1	2	3	0	2	2	2	3	3	3	4	3	3	3	0	4	6	3	3	1	3	1	0	2	1	8	0	0	0	0	0	0	6	6	0	0	3	1	19	3	3	13	0	0	124
OG0000453	freshwater	0	0	0	4	0	0	6	5	4	4	5	5	3	3	1	0	0	8	7	2	18	0	8	0	0	6	0	8	0	0	2	3	0	0	4	3	0	0	0	8	0	3	0	0	0	3	123
OG0000468	freshwater	3	3	1	3	2	0	3	5	2	8	10	11	7	5	5	2	0	4	0	4	9	3	1	0	0	9	0	3	1	1	0	0	0	0	2	1	0	0	4	0	0	8	0	0	0	0	120
OG0000471	freshwater	0	0	0	14	0	1	2	0	1	1	1	1	1	0	0	4	0	16	8	2	1	0	0	1	0	0	0	9	0	0	0	0	0	0	9	7	0	0	4	0	23	0	3	11	0	0	120
OG0000483	freshwater	1	0	0	6	0	2	10	4	0	2	3	3	1	2	4	1	5	7	3	8	16	1	0	3	0	3	0	6	0	0	2	2	0	0	3	4	0	0	3	4	0	0	8	0	0	1	118
OG0000491	freshwater	0	0	0	6	0	3	2	2	2	2	2	3	0	0	4	1	8	3	2	10	0	0	4	1	0	1	1	2	0	0	0	0	1	1	2	3	0	0	2	0	33	2	1	14	0	0	118
OG0000494	freshwater	0	0	0	0	0	0	4	2	0	6	7	6	6	2	19	0	0	2	3	6	6	0	4	0	0	10	0	7	0	0	0	0	0	0	3	6	0	0	8	0	7	0	0	4	0	0	118
OG0000527	freshwater	0	0	0	3	2	5	3	2	2	1	2	2	1	1	1	2	0	6	2	1	3	0	2	3	0	2	2	3	0	0	0	0	0	5	4	5	0	0	1	2	25	2	2	18	0	0	115
OG0000530	freshwater	0	0	0	0	1	0	1	5	4	10	14	13	8	7	1	3	0	2	2	1	1	0	1	1	1	10	1	1	0	0	0	0	0	0	1	2	0	0	12	0	4	3	2	3	0	0	115
OG0000552	freshwater	0	0	0	12	0	0	0	6	2	5	5	5	3	8	0	8	0	8	3	0	0	2	0	0	0	6	0	8	0	0	0	1	0	1	9	15	0	0	5	0	0	1	0	0	0	0	113
OG0000561	freshwater	0	0	0	0	0	0	0	4	1	8	4	6	8	2	6	2	0	26	0	13	0	0	17	0	0	1	0	2	0	0	0	0	5	2	1	3	0	0	1	0	0	0	0	0	0	0	112
OG0000573	freshwater	1	1	0	2	3	2	0	1	2	3	2	1	2	2	1	2	2	1	2	1	2	1	3	1	0	1	0	3	0	0	0	0	1	1	1	1	35	23	1	0	1	1	1	1	1	0	110
OG0000598	freshwater	1	1	0	3	2	1	3	1	1	2	1	2	1	2	2	0	1	5	3	5	2	0	4	4	0	0	0	3	0	0	0	0	2	0	2	6	0	0	2	5	17	1	3	20	0	0	108
OG0000610	freshwater	0	0	0	1	0	5	0	5	1	6	4	6	5	4	1	0	0	1	1	0	0	0	2	1	0	3	0	1	0	0	0	0	0	2	1	1	0	0	1	1	31	1	0	21	1	0	107
OG0000624	freshwater	1	1	0	5	3	1	0	1	2	1	1	1	1	1	0	7	1	2	2	0	0	1	2	0	0	1	0	0	0	0	0	0	2	2	1	2	0	0	2	2	38	1	0	21	0	0	106
OG0000656	freshwater	1	1	0	1	0	0	3	1	2	3	2	2	2	2	3	11	0	3	1	4	22	1	9	0	0	3	0	5	0	0	0	0	0	0	4	2	0	0	4	0	2	0	0	9	0	0	103
OG0000674	freshwater	1	1	0	2	0	0	1	2	2	2	2	2	1	1	2	1	0	21	10	2	4	3	0	0	0	1	0	16	0	0	1	1	0	0	9	9	0	0	1	0	0	2	1	0	0	1	102
OG0000713	freshwater	2	2	0	0	1	1	1	2	2	2	1	2	1	1	1	1	0	1	1	1	1	1	8	1	0	1	0	1	0	0	1	0	0	0	1	1	0	0	1	1	30	1	1	25	0	1	99
OG0000736	freshwater	6	1	0	1	0	0	0	1	1	2	3	4	2	3	1	1	5	4	2	6	1	2	5	1	1	2	0	3	0	0	0	0	1	1	3	3	0	0	1	4	21	1	2	3	0	0	98
OG0000746	freshwater	2	2	0	10	0	0	1	5	4	5	6	7	4	1	0	7	0	4	2	3	3	4	0	0	0	3	0	1	0	0	2	3	0	0	3	2	0	0	5	0	0	5	0	0	0	3	97
OG0000749	freshwater	3	2	0	4	7	4	1	1	1	2	1	2	5	2	1	3	4	5	6	0	0	1	3	1	0	1	0	4	0	0	0	0	0	0	3	4	1	0	7	1	11	0	0	6	0	0	97
OG0000837	freshwater	0	0	0	16	0	0	4	9	3	6	6	10	3	6	9	1	0	0	1	7	0	0	0	0	0	6	0	1	0	0	0	0	0	0	1	2	0	0	0	0	0	2	0	0	0	0	93
OG0000856	freshwater	0	0	0	0	0	0	6	3	2	1	2	2	1	1	2	0	32	3	0	3	7	0	2	3	0	6	0	4	0	0	0	0	0	1	1	2	0	0	2	0	0	1	4	1	0	0	92
OG0000931	freshwater	0	0	0	1	2	3	2	1	0	1	1	1	1	1	1	1	4	4	2	2	2	0	2	1	0	1	0	5	0	0	0	0	4	1	3	3	0	0	2	1	13	1	6	15	0	0	88
OG0000971	freshwater	0	0	0	5	1	2	4	2	0	3	2	2	2	2	4	2	0	3	3	4	8	0	1	2	1	2	1	8	0	0	0	0	0	0	4	4	0	0	3	2	0	0	7	0	2	0	86
OG0000994	freshwater	2	2	0	3	0	0	1	5	3	4	9	7	7	6	1	2	0	1	1	3	1	1	0	1	0	2	0	1	0	0	2	2	0	0	0	1	0	0	1	0	0	12	1	0	0	2	84
OG0001005	freshwater	2	1	0	0	1	2	0	2	1	0	3	2	2	2	0	2	2	1	3	0	0	1	5	0	0	3	1	1	0	0	0	0	0	0	3	3	0	0	2	0	7	1	1	30	0	0	84
OG0001025	freshwater	1	1	0	13	0	0	1	4	0	0	0	0	0	1	1	7	0	6	3	1	0	0	7	0	0	0	0	12	0	0	0	0	0	0	9	5	0	0	8	0	0	0	1	1	1	0	83
OG0001026	freshwater	1	1	0	3	1	1	4	1	2	1	2	3	1	1	2	1	4	2	2	1	7	2	5	3	1	2	0	2	0	0	0	0	0	1	1	3	0	0	1	1	11	0	0	9	0	0	83
OG0001041	freshwater	4	4	0	22	0	0	0	6	4	2	2	5	1	2	0	7	0	0	0	1	0	4	1	0	0	3	0	1	0	0	2	2	0	0	0	0	0	0	1	0	0	5	0	0	1	2	82
OG0001074	freshwater	0	0	0	4	0	0	1	1	2	1	1	2	1	1	0	2	0	4	4	0	1	0	0	0	0	0	0	4	0	0	0	0	0	0	3	4	0	0	1	0	18	0	1	25	0	0	81
OG0001143	freshwater	2	2	0	1	0	9	3	0	0	1	2	1	1	3	1	7	0	1	2	0	0	0	6	0	0	1	0	1	0	0	0	0	0	0	1	1	0	0	19	3	3	1	2	3	0	0	77
OG0001150	freshwater	2	2	0	2	3	1	1	2	1	1	1	1	1	1	1	3	5	4	3	1	2	2	1	0	0	1	0	1	0	0	0	0	9	0	1	4	4	3	4	0	3	1	3	1	1	0	77
OG0001152	freshwater	1	1	0	6	0	2	1	4	2	2	2	2	2	4	1	5	1	1	1	0	4	1	5	0	0	2	0	0	0	0	0	0	1	2	2	1	0	0	1	2	6	1	2	8	1	0	77
OG0001201	freshwater	9	2	0	0	0	0	0	5	1	5	10	14	5	4	0	2	0	2	1	0	0	4	0	0	0	4	0	3	0	0	0	1	0	0	0	1	0	0	0	0	0	2	0	0	0	0	75
OG0001204	freshwater	1	1	0	3	6	4	0	2	2	2	2	2	2	2	0	2	0	2	2	0	2	1	2	1	0	2	0	4	0	0	1	0	0	1	2	1	0	1	2	0	11	1	0	6	1	1	75
OG0001205	freshwater	1	0	0	1	0	0	2	12	1	3	2	3	1	8	4	1	0	2	1	5	2	0	0	0	0	10	0	4	0	0	1	1	0	0	1	1	0	0	1	0	0	4	1	0	0	2	75
OG0001209	freshwater	2	2	0	2	0	1	5	4	4	4	4	5	3	2	4	2	1	3	0	4	2	0	0	1	0	2	0	2	0	0	0	0	0	0	2	2	0	0	1	3	0	2	5	0	1	0	75
OG0001236	freshwater	2	1	0	1	17	1	0	1	1	1	1	1	2	2	0	1	0	1	1	0	0	1	1	1	0	1	0	2	0	0	1	1	0	0	1	1	0	0	1	0	15	1	0	12	0	1	74
OG0001249	freshwater	1	1	0	1	0	0	4	4	1	3	4	5	1	6	4	1	0	4	3	5	2	1	0	0	0	6	0	5	0	0	0	0	0	0	5	4	0	0	0	0	0	3	0	0	0	0	74
OG0001258	freshwater	0	0	1	8	0	0	3	0	1	3	5	3	3	5	5	3	0	3	5	6	0	0	2	0	1	0	2	3	0	0	0	0	0	0	2	4	0	0	4	0	0	1	0	0	1	0	74
OG0001275	freshwater	1	1	0	2	1	1	1	3	3	3	4	4	2	1	0	3	5	2	1	1	0	0	9	1	0	2	0	0	0	0	2	2	1	1	0	2	3	2	2	0	1	4	0	0	0	2	73
OG0001284	freshwater	0	0	0	7	0	2	0	1	1	0	1	2	0	0	4	3	0	8	1	5	4	0	0	1	0	2	0	4	0	0	10	5	0	0	2	3	0	0	4	0	0	0	0	0	0	3	73
OG0001327	freshwater	1	1	0	2	1	1	2	2	2	2	2	2	2	2	2	5	1	4	3	2	2	1	1	1	0	2	0	7	0	0	0	0	1	1	1	4	1	0	2	0	5	1	0	1	1	0	71
OG0001397	freshwater	1	1	0	6	0	0	2	2	1	1	1	1	1	1	1	1	2	8	6	1	2	0	2	0	0	1	0	1	0	0	0	0	2	0	6	10	0	0	4	2	0	1	1	0	0	0	69
OG0001410	freshwater	2	2	1	2	0	2	1	3	2	3	2	2	3	3	2	2	3	2	4	2	6	0	2	1	0	3	0	2	0	0	0	0	0	1	2	2	0	0	1	0	0	3	1	0	1	0	68
OG0001426	freshwater	3	2	0	3	0	0	2	4	3	3	5	3	3	5	2	2	0	2	3	3	2	0	1	0	0	3	0	4	0	0	1	1	0	0	1	2	0	0	2	0	0	1	1	0	0	1	68
OG0001436	freshwater	0	0	0	1	1	0	0	1	1	1	1	1	1	1	1	1	0	2	0	1	2	0	1	0	0	1	0	2	0	0	0	0	0	0	2	1	0	0	0	1	24	1	0	19	0	0	68
OG0001450	freshwater	1	1	0	1	1	1	1	0	1	1	1	1	1	1	1	1	3	1	1	1	2	1	4	1	0	1	0	0	0	0	0	0	13	1	1	1	0	0	1	1	9	0	1	10	0	0	67
OG0001468	freshwater	0	0	0	2	0	0	1	4	4	4	3	4	5	2	1	3	0	6	3	1	4	0	0	0	0	0	0	6	0	0	1	1	0	0	1	4	0	0	1	2	0	3	0	0	0	1	67
OG0001469	freshwater	0	0	0	1	0	0	3	1	1	2	5	3	0	2	3	1	0	3	5	2	2	0	1	0	0	1	0	10	0	0	0	1	0	0	8	7	1	0	1	1	0	2	0	0	0	0	67
OG0001477	freshwater	2	2	0	2	0	2	1	2	1	0	2	2	1	1	1	2	5	2	2	1	1	1	4	1	0	1	0	2	0	0	6	2	2	1	2	2	1	1	3	0	0	2	0	0	0	3	66
OG0001490	freshwater	1	1	0	1	3	2	0	1	0	1	1	1	1	1	3	2	0	2	3	2	1	0	5	0	0	2	0	1	0	0	0	0	0	0	2	2	0	0	1	0	14	2	0	10	0	0	66
OG0001547	freshwater	1	1	0	1	0	0	1	1	1	2	1	1	2	1	2	1	2	1	2	2	2	1	1	0	0	1	0	1	0	0	0	0	1	0	1	2	0	0	1	1	20	1	2	7	0	0	65
OG0001552	freshwater	0	0	0	1	0	1	1	1	3	4	5	8	3	2	0	1	1	3	2	1	0	2	2	0	0	2	0	1	0	0	0	0	0	0	3	2	0	0	1	0	9	1	0	5	0	0	65
OG0001553	freshwater	0	0	0	1	1	0	1	1	1	1	1	1	1	1	1	1	37	2	1	0	0	0	1	1	0	1	0	0	0	0	0	0	0	0	1	0	0	0	1	0	5	0	0	3	0	0	65
OG0001556	freshwater	0	0	0	0	2	1	8	1	1	1	1	1	1	1	3	0	2	4	4	2	6	0	1	1	2	1	2	3	0	0	0	0	0	2	2	3	1	0	1	0	1	1	4	1	0	0	65
OG0001578	freshwater	2	3	0	2	1	0	0	2	2	2	2	2	2	2	0	2	3	6	2	0	0	4	1	1	2	2	2	1	0	0	0	0	2	0	1	3	0	0	2	0	3	2	0	2	1	0	64
OG0001586	freshwater	0	0	0	4	1	1	2	1	2	3	2	2	2	1	3	0	1	4	2	4	0	0	1	0	0	1	0	6	0	0	0	0	0	1	4	3	5	1	0	0	1	2	0	2	2	0	64
OG0001605	freshwater	2	2	0	2	2	1	1	1	3	2	1	3	1	2	2	2	3	2	2	2	1	0	2	1	0	2	0	1	0	0	0	0	0	0	2	1	0	0	2	1	8	1	2	2	1	0	63
OG0001613	freshwater	1	1	0	2	0	0	0	3	1	4	4	3	3	4	0	2	0	1	2	0	0	3	5	0	0	4	0	2	0	0	3	1	0	0	1	2	0	0	8	0	0	1	0	0	0	2	63
OG0001624	freshwater	1	1	0	2	0	0	0	4	2	6	6	7	4	6	0	1	0	2	2	0	0	0	0	1	1	2	0	3	0	0	0	0	3	1	2	2	0	0	1	0	0	2	0	0	1	0	63
OG0001637	freshwater	1	1	0	1	3	0	2	1	1	1	1	1	1	2	2	2	6	2	2	2	3	1	3	0	0	1	0	0	0	0	1	2	0	1	2	1	0	0	2	0	4	1	0	7	0	1	62
OG0001691	freshwater	2	1	0	2	4	0	0	2	0	1	2	2	2	3	0	2	2	2	2	0	0	2	2	1	0	2	0	1	0	0	0	2	2	0	2	2	0	0	2	2	3	2	0	5	2	0	61
OG0001698	freshwater	1	1	0	1	3	1	0	1	0	0	1	1	1	1	0	1	4	2	1	0	0	1	2	1	0	1	0	2	0	0	0	0	0	0	1	1	0	0	1	1	13	3	0	14	0	0	61
OG0001727	freshwater	0	0	0	1	0	0	6	2	1	1	0	1	2	3	4	1	0	5	3	6	2	0	0	0	0	1	1	2	0	0	1	1	0	0	2	4	1	1	3	0	0	0	4	0	0	2	61
OG0001799	freshwater	1	1	0	1	1	0	1	4	2	1	1	0	2	4	6	0	2	7	3	4	1	1	2	1	0	1	0	3	1	1	0	0	0	0	4	2	0	0	0	0	0	1	0	0	0	0	59
OG0001817	freshwater	1	1	0	9	0	1	0	1	4	1	1	1	1	5	0	3	2	4	6	0	0	0	0	0	0	2	0	4	0	0	1	1	0	0	4	2	0	0	3	0	0	0	0	0	0	1	59
OG0001869	freshwater	1	1	0	2	2	2	3	1	1	1	1	1	1	1	1	3	2	2	2	1	0	0	1	1	0	1	0	1	0	0	0	0	0	0	0	0	0	0	2	1	11	1	2	7	1	0	58
OG0001920	freshwater	0	0	0	0	0	0	2	1	1	1	3	2	1	3	1	0	0	8	2	1	0	0	0	0	0	1	0	11	0	0	0	0	0	1	11	6	0	0	0	0	0	0	0	0	2	0	58
OG0001925	freshwater	2	1	0	4	0	0	0	2	2	3	5	4	4	2	1	3	0	2	2	1	0	1	1	0	0	2	0	2	0	0	0	0	0	0	3	3	0	0	2	0	0	4	1	0	0	0	57
OG0001935	freshwater	1	1	0	2	0	1	1	1	1	2	1	1	0	0	1	1	1	1	1	0	3	1	1	1	0	1	0	1	0	0	0	0	1	1	1	1	0	0	3	0	11	1	1	11	1	0	57
OG0001997	freshwater	0	0	1	6	1	0	0	1	1	1	1	1	1	1	7	0	0	0	1	9	5	0	1	0	0	1	0	0	0	0	0	0	1	2	1	2	0	0	0	0	2	0	1	9	0	0	57
OG0002000	freshwater	0	0	0	2	0	0	8	1	1	1	1	3	1	1	1	6	0	4	3	2	2	1	0	0	0	1	0	4	0	0	3	1	0	0	0	1	0	0	3	2	0	2	0	0	0	2	57
OG0002001	freshwater	0	0	0	7	0	0	3	2	0	1	0	2	1	0	0	5	0	2	5	0	4	0	1	0	0	1	0	1	0	0	0	0	0	0	4	2	0	0	4	0	6	0	0	6	0	0	57
OG0002093	freshwater	1	1	0	1	2	1	1	1	2	3	2	2	4	2	3	2	2	1	1	2	2	1	2	1	0	1	0	0	0	0	0	0	1	1	0	0	0	1	2	2	1	1	1	4	0	0	55
OG0002118	freshwater	1	1	0	1	0	1	2	1	2	1	3	3	3	3	4	1	0	2	1	4	2	1	0	0	0	4	1	2	0	0	0	0	0	1	3	1	0	0	2	0	0	2	1	0	1	0	55
OG0002170	freshwater	0	0	1	1	1	1	2	3	2	3	3	3	3	2	2	2	2	1	1	2	0	0	2	1	1	2	1	1	0	0	0	0	0	1	1	2	1	0	1	0	2	2	0	2	0	0	55
OG0002173	freshwater	0	0	0	2	0	0	0	1	1	1	1	1	1	0	0	1	2	3	2	1	1	0	0	0	0	0	0	1	0	0	0	0	0	1	8	7	0	0	1	1	1	0	2	12	3	0	55
OG0002188	freshwater	3	3	0	1	0	0	1	2	3	2	3	3	1	3	0	2	0	1	1	2	0	4	0	0	0	4	0	1	0	0	1	4	0	2	1	1	0	0	2	0	0	2	0	0	0	1	54
OG0002192	freshwater	1	1	0	1	0	1	3	1	2	1	0	1	1	1	6	5	0	0	0	6	0	4	0	0	0	3	0	0	0	0	0	0	0	0	0	0	0	0	14	0	0	2	0	0	0	0	54
OG0002288	freshwater	1	1	0	2	2	1	0	2	1	2	1	1	2	2	0	3	0	0	0	0	2	1	1	1	0	5	0	0	0	0	0	0	0	0	0	0	0	0	2	0	5	2	1	12	0	0	53
OG0002369	freshwater	0	0	0	1	1	1	1	1	1	3	1	2	1	1	2	1	3	1	1	1	4	0	1	1	0	3	0	3	0	0	1	1	0	0	1	3	1	0	1	0	2	2	1	3	0	2	53
OG0002433	freshwater	1	1	0	1	1	1	1	1	1	1	1	1	1	1	1	1	1	1	3	1	2	1	2	3	0	1	0	1	0	0	0	0	1	1	1	2	2	1	1	0	7	1	1	2	1	0	52
OG0002469	freshwater	2	0	0	2	2	0	1	2	1	2	1	1	0	4	2	1	0	2	1	1	1	3	1	0	0	0	0	2	0	0	2	1	0	0	1	1	0	0	2	0	3	1	3	4	0	2	52
OG0002482	freshwater	1	1	0	1	0	1	1	1	1	2	2	2	2	3	2	1	0	1	1	1	6	1	1	0	0	1	0	2	0	0	0	0	4	0	1	2	0	0	0	1	0	1	8	0	0	0	52
OG0002506	freshwater	0	0	0	0	0	0	0	1	1	2	2	2	3	1	1	0	3	7	5	2	2	0	0	0	0	1	0	4	0	0	0	0	0	0	7	6	1	0	0	0	0	0	1	0	0	0	52
OG0002557	freshwater	1	1	0	1	1	1	1	1	0	1	1	1	1	1	1	1	0	2	1	1	0	1	0	1	0	1	0	0	0	0	0	0	0	0	1	1	0	0	1	0	11	4	1	11	0	0	51
OG0002565	freshwater	1	1	0	1	2	3	2	1	1	1	1	1	1	1	1	1	3	1	1	2	3	0	3	3	0	1	0	1	0	0	0	0	4	1	1	1	0	0	1	1	0	1	4	0	0	0	51
OG0002635	freshwater	0	0	1	1	1	1	0	2	1	1	2	2	1	2	2	3	1	2	2	3	1	1	1	0	1	2	1	3	0	0	0	0	0	0	1	0	0	0	2	0	3	2	2	3	0	0	51
OG0002676	freshwater	1	1	0	3	0	0	2	2	2	1	2	2	1	1	0	0	0	4	4	2	1	2	0	2	0	1	0	1	0	0	0	0	0	0	1	2	0	0	3	4	0	3	2	0	0	0	50
OG0002728	freshwater	1	1	0	1	0	0	1	2	1	1	2	2	1	1	4	1	3	2	2	3	2	0	1	3	0	2	0	0	0	0	1	1	1	0	1	1	0	0	0	0	2	3	1	2	0	0	50
OG0002768	freshwater	1	1	0	5	0	1	0	1	0	1	2	1	1	2	0	2	0	2	5	0	0	0	1	0	0	2	0	1	0	0	0	0	1	1	2	2	1	0	1	2	7	1	0	3	0	0	50
OG0002800	freshwater	1	1	0	1	2	0	0	1	1	3	1	1	0	1	0	1	1	1	1	0	0	1	2	1	0	0	0	1	0	0	1	1	0	0	1	1	0	0	1	0	9	2	0	9	1	1	49
OG0002839	freshwater	1	0	0	1	3	1	1	1	1	1	1	1	1	1	1	1	0	1	1	1	2	1	1	1	0	1	0	0	0	0	1	0	0	0	1	1	2	0	1	0	7	1	1	7	1	1	49
OG0002861	freshwater	1	0	0	4	0	0	2	2	2	3	3	3	1	1	0	1	0	3	2	1	0	1	0	0	0	2	0	1	0	0	1	1	0	0	2	1	0	0	5	0	0	2	1	0	3	0	49
OG0002867	freshwater	1	0	0	1	1	1	0	1	0	1	1	1	1	0	2	1	0	4	6	2	3	1	2	1	0	1	0	2	0	0	0	0	0	0	1	2	0	0	3	0	3	1	4	1	0	0	49
OG0002892	freshwater	1	1	0	1	0	1	1	1	1	1	1	1	2	1	1	1	0	1	1	1	3	1	1	1	0	1	0	1	0	0	0	0	0	0	1	2	0	0	1	1	1	1	4	12	0	0	49
OG0002905	freshwater	1	1	0	3	0	1	2	1	1	1	1	1	1	1	1	2	0	1	3	2	0	0	1	2	0	0	0	2	0	0	0	0	1	1	2	1	2	1	1	1	3	1	1	5	0	0	49
OG0002920	freshwater	0	0	1	3	1	2	1	1	0	0	1	1	2	1	1	2	0	1	1	1	1	0	3	3	2	1	1	0	0	0	0	0	0	1	1	1	0	0	0	0	9	0	1	5	0	0	49
OG0002966	freshwater	2	2	0	1	1	1	0	2	2	3	2	2	3	3	1	1	0	1	1	1	2	3	1	1	0	2	0	1	0	0	0	0	0	0	1	1	1	0	0	0	2	2	1	1	0	0	48
OG0003007	freshwater	1	0	0	1	3	1	1	1	1	1	0	1	0	1	2	1	1	1	1	1	4	0	1	1	1	0	1	1	0	0	0	0	0	0	2	1	0	0	2	0	7	1	1	6	0	0	48
OG0003033	freshwater	2	1	0	0	0	1	0	3	3	2	2	2	2	10	2	0	0	3	1	1	4	1	0	0	0	4	0	0	0	0	1	1	0	0	0	0	0	0	0	0	0	1	0	0	0	1	48
OG0003066	freshwater	2	2	0	2	0	0	1	4	2	2	3	2	3	1	1	0	0	2	2	1	0	1	1	0	0	1	0	1	0	0	1	1	0	0	2	3	0	0	1	0	0	4	1	0	0	1	48
OG0003176	freshwater	1	1	0	2	0	1	1	1	1	1	1	1	1	1	1	1	2	1	2	0	3	1	1	1	0	1	0	1	0	0	3	1	0	0	1	1	0	0	1	0	5	1	1	4	0	1	47
OG0003265	freshwater	0	0	0	0	1	0	0	0	1	1	1	1	1	1	0	0	1	1	1	1	1	0	0	0	2	0	0	1	0	0	0	0	0	0	2	1	0	0	1	0	15	1	1	10	1	0	47
OG0003419	freshwater	0	0	0	1	0	0	3	1	1	1	1	1	1	1	1	1	0	1	2	1	0	0	0	1	0	1	0	1	0	0	0	0	0	0	1	1	0	0	1	1	9	1	1	11	0	0	46
OG0003450	freshwater	1	1	0	1	1	1	1	1	1	1	1	1	1	2	1	1	0	1	1	3	4	1	1	0	1	1	1	1	0	0	0	0	0	0	1	3	0	0	1	1	4	1	2	1	0	0	45
OG0003454	freshwater	1	1	0	0	1	2	0	2	2	2	3	3	2	2	2	1	1	1	1	2	1	1	1	0	0	1	0	1	0	0	2	0	1	0	1	1	0	1	1	1	0	2	0	0	0	1	45
OG0003473	freshwater	1	2	0	3	0	0	1	2	2	1	2	2	1	2	1	5	0	1	2	0	1	5	0	0	0	2	0	1	0	0	1	0	0	0	1	1	0	0	3	0	0	1	0	0	0	1	45
OG0003481	freshwater	2	1	0	2	2	0	1	0	0	1	1	1	0	0	2	2	2	2	1	2	1	0	1	0	0	0	0	2	0	0	0	0	3	0	0	0	0	0	2	1	6	2	1	3	1	0	45
OG0003482	freshwater	2	2	0	2	1	1	1	2	1	1	4	2	1	1	0	2	1	2	1	1	1	0	1	1	0	1	0	2	0	0	0	0	1	0	2	2	1	1	2	0	0	1	1	0	0	0	45
OG0003484	freshwater	1	1	0	1	1	0	2	1	1	1	1	1	1	1	1	1	1	1	1	1	3	1	1	1	0	1	0	2	0	0	0	1	6	0	1	1	0	0	1	1	2	1	1	1	0	1	45
OG0003491	freshwater	1	1	0	2	2	1	1	1	1	1	1	1	1	1	1	1	1	1	1	1	0	1	2	0	0	1	0	3	0	0	0	1	1	1	2	3	0	0	1	1	1	1	1	4	0	0	45
OG0003493	freshwater	3	2	0	1	0	2	0	1	1	1	1	1	1	1	1	1	0	0	0	1	0	1	1	0	0	1	0	0	0	0	0	0	0	1	0	0	0	0	1	0	13	3	0	5	0	1	45
OG0003504	freshwater	1	1	0	1	1	1	1	1	1	1	1	1	1	1	1	1	0	1	2	1	1	1	1	1	0	2	0	1	0	0	0	0	0	1	1	1	1	0	1	1	5	1	1	5	1	0	45
OG0003507	freshwater	1	1	0	0	3	0	0	1	1	1	1	1	1	1	1	1	1	2	2	1	0	3	1	1	0	1	0	3	0	0	1	1	0	0	2	2	0	0	2	2	3	1	0	1	0	1	45
OG0003508	freshwater	1	1	0	1	0	3	0	2	3	3	4	3	4	2	1	0	1	1	1	1	0	1	0	1	0	2	1	1	0	0	0	0	0	0	0	2	0	0	1	2	0	1	0	0	0	1	45
OG0003510	freshwater	1	1	0	3	0	0	0	2	1	4	3	1	4	2	0	2	0	3	4	0	1	3	0	0	0	1	0	2	0	0	0	0	0	0	2	2	0	0	1	1	0	1	0	0	0	0	45
OG0003551	freshwater	1	1	0	1	1	1	1	1	1	2	1	1	2	0	1	1	1	1	1	1	1	1	1	1	0	1	0	0	0	0	0	1	2	1	1	1	0	0	1	0	7	1	1	3	1	0	45
OG0003556	freshwater	1	1	0	2	0	0	1	0	1	3	4	4	5	1	0	3	0	2	3	1	3	1	0	0	0	1	0	3	0	0	1	1	0	0	0	1	0	0	1	0	0	0	0	0	0	1	45
OG0003600	freshwater	0	0	0	1	0	0	1	2	0	2	2	2	1	3	3	1	12	0	1	1	3	0	0	0	0	1	0	0	0	0	0	0	0	0	1	1	0	1	2	0	0	2	2	0	0	0	45
OG0003620	freshwater	1	1	0	1	1	1	1	1	1	1	1	1	1	1	1	1	1	1	1	1	1	1	1	1	0	2	0	3	0	0	0	0	1	1	1	1	0	0	1	0	7	1	0	3	0	0	44
OG0003643	freshwater	1	1	0	0	2	1	3	1	1	1	1	1	2	1	1	0	0	2	1	2	5	0	1	1	0	1	0	2	0	0	1	1	0	0	1	1	0	1	1	1	0	0	4	0	0	1	44
OG0003661	freshwater	1	1	0	2	0	0	0	2	1	2	1	4	2	1	1	0	0	1	1	0	1	0	0	0	0	1	0	0	0	0	2	2	0	0	1	1	0	0	0	6	0	0	0	0	8	2	44
OG0003698	freshwater	2	2	0	0	0	0	1	2	1	2	2	1	3	3	1	1	0	1	1	1	5	1	0	0	0	1	0	1	0	0	3	1	0	0	1	2	0	0	0	0	0	1	1	0	0	3	44
OG0003759	freshwater	0	0	1	5	0	2	1	0	1	1	0	1	1	2	1	0	2	5	1	1	0	0	1	1	0	1	0	2	1	1	0	0	1	1	1	3	0	0	4	0	0	0	2	0	0	0	44
OG0003811	freshwater	1	0	0	1	1	1	1	1	1	1	1	1	0	2	2	2	1	2	2	3	3	1	1	1	0	0	0	2	0	0	0	0	1	0	1	1	1	0	0	0	3	1	1	1	1	0	43
OG0003820	freshwater	3	1	0	3	1	1	1	2	2	1	1	1	1	1	2	1	0	0	0	2	4	3	1	0	1	1	0	0	0	0	0	0	0	0	0	0	0	0	1	0	2	1	0	5	0	0	43
OG0003825	freshwater	1	1	0	1	0	0	1	3	1	2	4	2	1	5	1	0	0	1	1	2	4	2	0	0	0	2	0	1	0	0	0	0	0	0	1	1	2	1	1	0	0	1	0	0	0	0	43
OG0003942	freshwater	0	0	0	3	0	0	1	3	2	4	3	2	2	2	1	1	0	1	1	0	0	0	0	1	0	2	0	2	0	0	2	1	0	1	4	1	0	0	0	0	0	0	0	0	1	2	43
OG0003998	freshwater	1	1	0	1	4	3	1	1	1	1	1	1	1	1	1	1	2	1	1	1	1	0	2	1	0	1	0	1	0	0	0	0	0	0	0	1	0	0	0	0	5	1	2	2	0	0	42
OG0004041	freshwater	1	0	0	1	0	1	0	2	2	2	2	2	2	2	1	1	2	1	1	2	3	0	1	0	0	2	0	1	0	0	1	1	0	0	1	1	0	0	2	0	0	1	2	0	0	1	42
OG0004083	freshwater	0	0	0	2	0	0	1	1	1	1	1	1	1	1	2	2	4	1	1	1	4	0	2	1	0	1	0	2	1	0	0	0	0	0	1	2	0	0	1	1	1	1	2	1	0	0	42
OG0004085	freshwater	0	0	0	1	1	1	1	1	0	2	2	2	3	1	1	1	0	0	0	1	3	1	2	0	0	1	0	1	0	0	0	1	1	0	0	0	0	0	0	1	6	0	1	5	1	0	42
OG0004099	freshwater	1	1	0	1	0	0	1	1	1	1	1	1	1	2	1	1	1	1	1	1	0	1	1	0	0	0	0	3	0	0	1	1	0	0	2	1	0	0	1	2	1	1	0	6	0	2	41
OG0004101	freshwater	1	1	0	2	1	1	0	2	1	1	1	1	1	1	0	0	1	2	2	0	0	1	1	1	0	1	0	6	0	0	0	0	0	0	2	2	0	0	1	1	1	1	0	3	1	0	41
OG0004118	freshwater	1	1	0	1	0	0	4	1	1	0	0	1	1	1	3	1	0	4	2	1	5	1	0	0	1	0	1	2	0	0	0	0	0	0	0	3	0	0	1	0	0	1	1	0	2	0	41
OG0004140	freshwater	1	1	0	1	2	1	0	1	1	1	1	1	1	1	1	1	1	1	2	1	0	1	1	1	0	1	0	1	0	0	0	0	1	1	1	1	0	0	1	1	3	1	1	3	2	0	41
OG0004145	freshwater	1	1	0	0	1	1	0	1	1	1	2	1	1	1	0	1	1	1	3	0	0	0	1	2	0	1	0	0	0	0	0	0	5	1	1	2	1	0	4	0	2	1	0	2	0	0	41
OG0004163	freshwater	1	1	0	1	4	0	1	1	1	1	1	1	1	1	0	1	0	1	2	2	0	2	0	0	0	1	0	1	0	0	0	1	0	1	1	2	0	0	1	2	6	1	0	1	0	0	41
OG0004185	freshwater	1	1	0	1	1	2	1	1	0	1	1	1	0	0	1	0	2	1	1	1	3	0	1	1	0	0	0	1	0	0	1	1	1	1	0	1	0	0	0	0	1	1	2	9	0	0	41
OG0004216	freshwater	0	0	0	1	1	0	1	1	1	1	1	1	2	1	1	1	1	1	1	1	3	0	1	2	0	1	0	1	0	0	1	1	2	0	1	1	0	0	1	1	4	0	1	2	0	1	41
OG0004218	freshwater	0	0	0	5	2	0	0	1	2	2	1	1	1	2	0	2	0	2	1	0	0	0	0	0	0	1	0	1	0	0	0	0	0	1	1	1	0	0	1	0	4	1	0	8	0	0	41
OG0004221	freshwater	0	0	0	2	1	2	0	1	1	1	1	1	1	0	1	1	2	1	2	4	7	0	3	0	0	1	0	1	0	0	0	0	0	0	1	1	0	0	2	0	0	1	2	0	0	0	41
OG0004227	freshwater	0	0	0	1	0	2	2	1	1	1	1	1	1	1	1	1	0	2	1	1	0	0	1	1	0	1	0	2	0	0	0	0	0	0	1	1	0	0	0	1	6	1	2	6	0	0	41
OG0004269	freshwater	1	1	0	1	0	1	1	1	1	1	1	1	1	1	1	1	0	2	1	1	3	1	1	0	0	1	0	4	0	0	0	0	1	0	1	1	0	0	1	0	3	1	1	3	0	0	40
OG0004304	freshwater	1	1	0	1	1	0	1	0	1	0	0	1	1	0	1	0	1	1	1	1	0	0	1	1	0	0	0	3	0	0	1	0	1	1	0	1	1	0	1	0	7	1	1	6	1	0	40
OG0004311	freshwater	1	1	0	1	0	1	0	0	1	3	3	3	1	3	0	0	1	2	2	0	1	0	1	1	0	1	0	3	0	0	1	0	1	1	1	1	0	0	2	1	0	1	1	0	0	0	40
OG0004329	freshwater	1	1	0	3	1	2	0	1	1	0	0	0	0	1	1	1	0	2	1	1	1	2	1	1	1	0	0	0	0	0	1	1	0	0	2	2	0	0	1	0	6	1	0	1	0	2	40
OG0004330	freshwater	1	1	0	1	2	1	1	1	1	1	2	2	1	1	0	1	0	1	1	1	2	0	1	0	0	1	0	1	0	0	0	0	0	0	0	1	0	0	1	1	6	2	2	2	0	0	40
OG0004337	freshwater	0	1	0	1	0	1	1	1	0	1	1	1	1	1	0	1	0	1	3	1	0	0	1	1	0	2	0	1	0	0	0	0	0	1	0	2	0	0	1	0	12	1	1	1	0	0	40
OG0004390	freshwater	3	2	0	1	0	0	0	0	2	2	2	2	2	3	1	2	0	1	1	1	2	2	0	0	0	3	0	1	0	0	2	1	0	0	0	0	0	0	0	0	0	1	0	0	0	2	39
OG0004402	freshwater	1	1	0	1	2	1	1	0	1	1	1	1	1	1	0	1	1	1	1	1	1	1	1	1	0	0	0	1	0	0	0	0	0	1	1	1	0	0	1	1	2	1	1	6	1	0	39
OG0004412	freshwater	2	0	0	2	1	0	2	3	0	2	1	2	1	3	3	1	0	0	0	2	0	1	0	2	0	1	0	1	0	0	0	0	2	0	2	2	1	0	1	0	0	1	0	0	0	0	39
OG0004413	freshwater	1	1	0	1	0	0	1	2	1	2	1	1	1	3	1	1	0	1	1	1	1	1	1	0	0	1	0	3	0	0	0	0	1	0	1	1	0	0	1	0	5	1	1	1	0	0	39
OG0004422	freshwater	2	1	0	2	0	0	2	0	2	0	1	1	1	1	2	1	0	4	3	1	0	1	0	0	0	0	0	4	0	0	0	1	0	0	4	3	0	0	0	1	0	1	0	0	0	0	39
OG0004428	freshwater	1	1	0	3	1	0	0	1	1	1	1	2	1	1	0	0	0	3	2	0	0	1	1	0	0	1	0	1	0	0	3	1	3	0	0	2	2	2	1	0	0	1	0	0	0	1	39
OG0004440	freshwater	1	0	1	1	1	1	2	1	1	1	1	1	1	1	1	1	1	1	1	1	0	0	1	1	0	2	1	1	0	0	0	0	0	0	1	1	0	0	0	1	6	1	1	2	0	0	39
OG0004448	freshwater	1	1	0	1	1	1	1	1	1	1	1	1	1	1	1	1	1	1	1	2	2	2	1	0	0	1	0	1	0	0	0	0	1	1	1	1	0	0	1	0	4	1	1	1	0	0	39
OG0004454	freshwater	1	1	0	1	0	0	1	1	1	2	1	4	1	3	1	1	0	1	2	1	1	0	0	0	0	1	0	1	0	0	0	1	1	0	1	1	3	1	0	1	0	2	0	0	1	1	39
OG0004455	freshwater	1	0	0	3	0	0	3	1	1	1	1	1	1	2	2	1	0	1	1	2	3	1	0	0	0	1	0	3	0	0	0	1	1	0	0	1	0	0	1	2	0	1	1	0	1	0	39
OG0004511	freshwater	1	1	0	0	1	1	0	1	1	1	1	1	1	1	1	1	1	1	1	1	2	0	1	2	0	1	0	1	0	0	1	0	1	0	1	1	0	0	2	1	2	1	1	2	0	1	38
OG0004514	freshwater	1	1	0	1	0	1	1	1	1	1	1	1	1	1	1	1	2	1	1	1	2	1	1	1	0	1	0	1	0	0	0	0	1	1	1	1	0	0	2	1	2	1	0	1	1	0	38
OG0004522	freshwater	1	1	0	1	1	0	1	0	1	0	0	0	0	0	2	2	1	1	2	1	2	2	1	3	0	0	0	2	0	0	0	0	1	1	1	2	0	0	1	1	1	1	2	1	1	0	38
OG0004526	freshwater	1	1	0	1	3	1	4	1	1	1	1	1	1	1	1	1	0	1	1	1	2	1	1	0	0	1	0	1	0	0	1	1	0	0	0	0	0	0	1	1	1	1	1	2	0	0	38
OG0004528	freshwater	1	1	0	1	1	1	1	1	1	1	1	1	1	1	0	1	0	1	1	1	1	2	1	1	1	1	0	0	0	0	0	1	0	0	0	1	0	0	1	1	4	1	1	4	0	0	38
OG0004533	freshwater	5	0	0	1	0	1	1	2	1	2	2	2	2	0	0	1	0	3	1	0	2	2	1	0	0	1	0	1	0	0	1	1	0	0	2	1	0	0	0	0	0	1	0	0	0	1	38
OG0004549	freshwater	1	1	0	1	1	1	1	1	1	1	2	2	1	1	0	1	1	1	1	1	0	1	2	1	0	2	0	0	0	0	1	1	0	0	1	1	0	0	0	0	2	1	1	3	0	1	38
OG0004550	freshwater	1	1	0	2	0	0	1	2	2	2	2	2	2	1	0	1	0	2	0	0	1	0	0	0	0	5	0	0	0	0	3	1	0	0	3	0	0	0	0	0	0	1	0	0	0	3	38
OG0004551	freshwater	1	1	0	1	0	1	0	0	1	1	1	1	1	1	1	1	1	2	1	0	0	1	1	1	0	1	0	2	0	0	0	0	1	1	1	1	2	0	2	0	2	1	0	4	1	0	38
OG0004564	freshwater	2	2	0	1	0	0	0	2	1	2	2	3	4	2	1	1	0	1	1	3	1	0	0	0	1	2	1	1	0	0	0	0	0	0	0	2	0	0	1	0	0	1	0	0	0	0	38
OG0004568	freshwater	1	1	0	2	0	1	1	0	1	1	1	1	1	0	0	1	1	1	1	1	2	1	1	1	1	0	1	1	0	0	0	0	0	0	0	1	0	0	1	1	4	1	1	5	0	0	38
OG0004601	freshwater	0	0	0	2	0	1	1	1	1	0	0	0	0	1	1	2	0	2	2	0	1	0	2	1	0	1	0	2	0	0	0	1	0	0	2	2	0	0	2	2	4	1	1	1	0	1	38
OG0004606	freshwater	0	0	0	1	2	0	1	1	0	1	1	1	2	2	1	1	1	1	1	2	2	0	1	0	0	1	0	1	0	0	0	1	0	4	1	1	0	0	1	1	2	1	1	1	0	0	38
OG0004619	freshwater	0	0	0	0	0	0	0	1	1	0	1	1	3	2	6	1	0	1	1	2	2	0	0	0	0	2	0	1	0	0	1	1	1	0	0	1	0	0	1	5	0	1	0	0	0	2	38
OG0004634	freshwater	1	1	0	1	1	1	1	1	1	1	1	1	1	1	1	2	0	1	1	0	2	1	1	1	1	1	0	1	0	0	0	0	0	1	1	1	1	0	1	0	2	1	1	1	1	0	37
OG0004651	freshwater	1	1	0	1	1	1	1	1	1	1	2	2	1	1	1	1	1	1	1	1	0	1	1	1	0	1	0	1	0	0	0	0	1	0	1	1	0	0	0	0	5	1	1	1	0	0	37
OG0004656	freshwater	1	1	0	1	1	1	1	1	1	1	1	1	2	1	1	0	0	0	1	2	1	0	1	2	0	1	0	1	0	0	0	0	0	0	0	0	0	0	0	0	6	1	0	6	0	0	37
OG0004662	freshwater	1	1	0	0	2	1	1	1	1	1	1	1	1	1	1	0	2	1	1	1	0	1	2	2	0	1	0	0	0	0	0	0	0	0	0	1	0	0	1	1	3	2	1	2	1	0	37
OG0004671	freshwater	1	1	0	1	1	1	0	2	2	1	2	2	1	2	1	2	0	1	1	1	0	0	1	1	0	1	0	0	0	0	1	0	0	0	1	2	0	0	2	0	0	2	0	0	2	1	37
OG0004675	freshwater	1	1	0	1	0	1	1	1	0	1	1	1	2	2	1	0	1	1	1	0	1	0	1	0	0	1	0	1	0	0	0	0	1	1	1	1	0	0	0	1	7	1	1	1	1	0	37
OG0004683	freshwater	1	1	0	1	1	1	2	1	1	1	2	1	1	1	0	0	0	1	0	1	0	1	1	1	0	1	0	1	0	0	0	0	0	2	1	1	0	0	1	1	5	1	1	1	1	0	37
OG0004720	freshwater	0	0	0	2	1	1	0	3	0	2	2	2	2	2	1	1	0	2	2	1	0	0	1	0	0	2	0	2	0	0	0	1	0	0	1	1	0	0	2	0	0	2	0	0	0	1	37
OG0004724	freshwater	0	0	0	2	2	1	2	1	1	1	1	1	1	1	0	0	1	1	1	1	5	0	1	0	1	1	0	1	1	1	0	0	1	0	1	1	0	0	0	0	1	1	1	2	0	0	37
OG0004738	freshwater	0	0	0	0	0	2	2	1	1	1	1	1	1	1	1	0	3	1	1	1	4	0	1	0	1	0	1	2	0	0	0	0	0	0	1	1	0	0	0	1	4	1	2	0	0	0	37
OG0004762	freshwater	1	1	0	1	0	0	1	1	1	1	1	1	1	1	2	0	0	2	2	2	3	0	0	0	0	1	0	2	0	0	2	1	0	0	2	2	0	0	1	0	0	1	1	0	0	1	36
OG0004782	freshwater	1	1	0	1	2	1	0	1	1	1	1	1	0	1	1	2	1	1	1	1	2	0	1	1	0	1	0	1	0	0	1	0	1	1	1	1	1	1	1	0	0	1	0	0	1	1	36
OG0004785	freshwater	1	1	0	1	0	0	2	1	1	1	1	1	1	1	1	1	1	1	1	1	4	1	0	0	0	1	0	2	0	0	2	1	0	0	1	1	0	1	1	0	0	1	1	0	0	1	36
OG0004787	freshwater	1	1	0	1	0	1	1	1	1	1	0	1	1	0	1	1	1	1	1	1	1	1	1	1	0	1	0	0	0	0	0	1	0	0	1	2	0	0	1	0	5	1	1	2	0	1	36
OG0004788	freshwater	1	1	0	2	0	0	1	2	2	2	2	2	1	2	1	1	0	1	1	1	0	1	0	0	0	1	0	3	0	0	1	1	0	0	1	1	0	0	1	0	0	2	1	0	0	0	36
OG0004803	freshwater	1	1	0	1	0	0	1	1	1	1	1	1	1	1	1	2	1	1	2	1	3	2	0	1	0	1	0	2	0	0	0	0	1	1	1	1	0	0	2	0	0	1	1	0	0	0	36
OG0004805	freshwater	1	1	0	1	0	1	1	1	1	1	1	1	1	2	1	1	1	1	1	1	1	0	2	1	0	3	0	1	0	0	0	0	1	1	1	1	1	0	1	1	0	1	0	0	1	0	36
OG0004819	freshwater	1	0	0	1	0	0	2	4	1	3	3	3	2	2	1	0	0	2	2	1	0	0	0	0	0	2	0	3	0	0	0	0	0	0	1	0	0	0	1	0	0	1	0	0	0	0	36
OG0004829	freshwater	0	0	1	1	2	1	1	1	0	1	1	1	1	1	0	2	1	1	1	0	0	0	1	1	1	1	0	2	0	0	0	0	3	0	1	1	1	1	1	0	3	0	1	1	0	0	36
OG0004848	freshwater	0	0	0	2	1	1	2	0	1	1	1	2	1	0	1	0	2	1	1	1	5	0	1	0	0	1	0	3	0	0	0	0	0	1	0	2	0	0	1	1	0	1	1	0	1	0	36
OG0004850	freshwater	0	0	0	1	1	2	3	1	1	0	2	1	1	1	1	1	2	1	1	1	3	0	2	2	0	0	0	1	0	0	0	0	0	1	1	1	0	0	1	1	0	0	2	0	0	0	36
OG0004853	freshwater	0	0	0	1	1	1	2	1	1	3	1	1	1	1	0	2	0	1	0	1	2	0	1	0	0	2	1	1	0	0	0	0	1	0	0	1	0	0	4	0	0	1	3	0	1	0	36
OG0004855	freshwater	0	0	0	1	2	1	1	1	0	1	1	1	0	1	1	0	1	1	1	1	1	1	1	0	0	2	0	1	0	0	0	1	0	0	1	1	0	0	1	0	7	2	1	0	1	0	36
OG0004890	freshwater	1	1	0	3	0	0	0	2	2	2	2	2	3	1	1	2	0	1	1	0	1	1	0	0	1	2	0	0	0	0	0	1	0	0	0	0	1	0	0	0	0	3	1	0	0	0	35
OG0004893	freshwater	1	1	0	1	0	0	1	0	1	1	1	1	1	1	1	2	0	3	1	2	1	1	0	1	0	1	0	2	0	0	0	0	0	0	2	2	0	0	1	1	0	1	2	0	1	0	35
OG0004901	freshwater	1	1	0	1	1	1	1	0	1	1	1	1	1	1	1	1	1	1	1	1	1	0	1	1	2	1	2	1	0	0	0	0	0	0	1	1	0	0	1	0	1	1	1	1	1	0	35
OG0004920	freshwater	1	1	0	1	2	1	1	1	3	0	1	1	0	1	1	0	1	1	1	1	2	0	1	0	1	1	0	1	0	0	0	0	0	0	2	1	0	0	1	1	1	1	1	1	0	1	35
OG0004930	freshwater	1	1	0	1	1	1	0	1	1	1	1	1	1	1	1	1	0	2	1	2	2	1	1	1	0	1	0	1	0	0	0	0	0	0	2	2	1	0	0	0	1	1	1	1	0	0	35
OG0004944	freshwater	1	0	0	1	0	1	1	1	1	1	1	1	1	1	1	0	2	1	1	1	3	0	1	1	0	2	0	1	0	0	0	0	0	0	1	1	0	0	0	1	4	1	1	1	0	0	35
OG0004949	freshwater	1	1	0	1	1	1	1	1	1	1	1	1	2	1	1	1	0	1	1	1	0	0	1	1	0	1	0	1	0	0	1	1	0	0	1	1	0	0	1	0	3	1	0	1	1	1	35
OG0004953	freshwater	0	1	0	1	1	0	1	1	1	1	1	2	1	1	0	1	0	1	1	2	0	1	0	1	0	1	0	1	0	0	0	1	0	1	1	1	0	0	1	1	4	1	0	2	1	0	35
OG0004983	freshwater	0	0	0	1	2	2	0	1	0	1	1	2	1	1	1	1	0	2	1	1	0	0	3	0	0	0	0	0	0	0	0	0	0	0	1	1	0	0	3	0	5	1	0	3	0	0	35
OG0004984	freshwater	0	0	0	1	8	1	2	1	1	1	1	1	1	1	1	1	0	1	1	1	1	0	1	1	0	1	0	1	0	0	0	0	0	0	1	1	0	0	1	1	0	1	1	0	0	0	35
OG0004985	freshwater	0	0	0	1	1	1	1	0	1	1	1	1	1	1	1	1	1	1	1	1	0	0	1	2	1	1	1	1	0	0	0	0	0	0	1	1	0	0	0	1	5	1	0	3	0	0	35
OG0004995	freshwater	0	0	0	2	3	0	1	1	0	0	1	1	1	1	3	2	4	1	2	4	0	0	1	0	0	2	0	2	0	0	0	0	0	1	1	0	0	0	1	0	0	0	0	0	0	0	35
OG0005031	freshwater	1	1	0	1	3	1	3	1	1	1	1	1	1	1	0	1	1	1	1	0	0	1	1	1	0	2	0	0	0	0	0	1	0	0	0	1	0	0	1	0	2	1	1	1	0	0	34
OG0005034	freshwater	1	1	0	1	0	1	0	1	1	0	0	0	0	3	1	1	0	1	1	1	3	0	0	0	0	1	0	1	0	0	0	0	0	1	2	2	0	3	2	2	0	1	2	0	0	0	34
OG0005040	freshwater	3	1	0	1	0	0	1	1	2	1	2	2	1	2	1	1	0	1	1	1	1	1	0	0	0	2	0	0	0	0	1	1	0	0	1	1	0	0	1	0	0	2	0	0	0	1	34
OG0005047	freshwater	1	1	0	1	1	1	0	1	1	2	1	1	1	0	1	1	0	1	1	1	0	0	1	0	0	1	0	1	0	0	0	0	0	1	0	1	0	0	0	1	6	1	2	1	1	0	34
OG0005052	freshwater	1	1	0	1	0	0	0	2	0	1	2	2	2	2	1	0	0	0	0	3	5	0	1	0	0	2	0	0	0	0	1	1	0	0	0	0	0	0	2	0	2	0	0	1	0	1	34
OG0005067	freshwater	1	1	0	2	0	0	2	0	2	1	1	1	0	1	1	2	0	1	1	1	1	1	0	0	0	2	0	1	0	0	2	2	0	0	1	1	0	0	1	0	0	2	0	0	0	2	34
OG0005069	freshwater	1	1	0	0	1	0	1	1	0	0	1	0	0	1	1	1	3	1	1	0	5	0	2	1	1	1	0	2	0	0	0	0	0	0	2	2	0	0	1	0	1	0	0	2	0	0	34
OG0005070	freshwater	1	1	0	2	0	0	0	1	1	2	1	1	1	2	0	2	0	1	1	0	0	0	0	0	0	2	0	1	0	0	2	2	0	0	2	2	0	0	2	2	0	1	0	0	0	1	34
OG0005072	freshwater	1	1	0	2	1	1	2	0	0	0	0	0	0	0	1	2	1	1	1	1	1	0	1	0	0	0	1	1	0	0	0	0	2	0	1	1	0	0	1	1	4	1	0	4	0	0	34
OG0005080	freshwater	1	1	0	1	0	1	1	1	1	1	1	2	1	1	1	1	1	1	1	1	1	0	1	0	0	2	0	2	0	0	0	0	0	1	1	1	0	0	1	1	1	1	1	1	0	0	34
OG0005085	freshwater	1	1	0	1	0	1	1	1	0	1	1	1	1	1	1	0	1	1	1	1	3	0	1	1	0	1	0	0	0	0	0	0	1	0	1	0	0	0	0	1	4	1	0	4	0	0	34
OG0005089	freshwater	1	1	0	2	0	0	1	0	1	1	1	1	1	0	0	1	1	1	1	1	4	0	1	0	0	0	0	1	0	0	2	1	0	0	1	1	0	0	1	0	3	1	1	1	0	1	34
OG0005090	freshwater	1	1	0	1	1	0	1	1	0	1	1	1	2	0	0	1	3	1	1	0	0	0	1	1	0	1	0	1	0	0	0	0	0	0	0	0	0	0	1	1	7	1	2	1	0	0	34
OG0005093	freshwater	1	1	0	1	1	2	0	1	1	1	1	1	1	1	1	1	0	1	2	1	1	1	2	0	0	1	0	1	0	0	1	1	0	0	1	1	0	0	1	0	1	1	0	1	0	1	34
OG0005096	freshwater	1	1	0	1	1	1	0	1	1	1	1	1	1	1	1	1	1	1	1	1	0	2	1	0	0	1	0	1	0	0	1	1	0	0	1	1	0	0	2	1	1	1	0	1	0	1	34
OG0005125	freshwater	0	0	0	1	0	0	1	1	0	1	1	1	1	1	1	1	1	1	1	1	2	0	1	1	0	1	0	1	0	0	2	1	0	0	1	2	2	2	1	0	0	1	1	0	0	1	34
OG0005126	freshwater	0	0	0	1	0	1	1	1	0	1	1	1	1	1	1	1	1	1	1	1	0	0	1	1	0	1	0	1	0	0	0	1	0	1	1	2	0	0	1	0	3	1	1	4	0	0	34
OG0005127	freshwater	0	0	0	1	0	1	1	1	1	1	1	1	1	0	1	0	0	2	1	1	2	0	1	1	0	0	0	0	0	0	1	1	0	0	1	3	1	0	0	0	4	1	1	2	0	1	34
OG0005134	freshwater	0	0	0	1	1	1	1	1	1	0	1	1	0	1	1	1	1	1	2	0	0	0	1	0	0	1	0	1	0	0	1	0	0	0	1	1	1	1	0	1	5	1	2	1	0	1	34
OG0005151	freshwater	0	0	0	0	1	1	1	1	1	1	1	1	1	1	0	1	0	1	1	1	0	0	1	2	0	1	0	1	0	0	2	1	0	0	1	0	0	0	3	1	3	1	0	2	0	1	34
OG0005155	freshwater	0	0	0	0	1	1	2	1	2	2	3	2	1	0	1	1	0	1	1	1	1	0	0	1	0	2	0	0	0	0	0	0	0	0	1	1	0	0	1	1	1	1	1	3	0	0	34
OG0005176	freshwater	2	1	0	1	0	1	1	1	1	1	1	1	1	1	1	0	0	1	1	1	2	1	1	0	0	1	0	0	0	0	0	1	0	0	1	1	0	0	1	0	2	1	1	2	0	1	33
OG0005178	freshwater	1	1	0	1	0	0	1	1	1	1	1	1	1	1	1	1	3	1	1	1	0	1	1	0	1	0	0	1	0	0	0	0	0	1	1	1	0	0	1	0	1	1	1	2	1	0	33
OG0005180	freshwater	1	1	0	1	0	1	0	2	1	2	1	1	1	1	1	1	0	1	1	1	1	1	0	1	0	3	0	1	0	0	0	0	0	1	1	1	1	1	1	0	0	1	1	0	0	0	33
OG0005186	freshwater	1	1	0	1	1	1	0	1	1	1	1	1	1	1	0	0	1	2	1	0	0	0	1	1	0	1	0	0	0	0	0	0	0	0	1	1	0	0	0	0	4	1	0	6	1	0	33
OG0005194	freshwater	1	1	0	1	1	1	0	1	0	1	1	1	1	1	1	0	1	1	1	1	0	0	1	2	0	1	0	1	0	0	0	0	0	1	1	1	2	0	0	1	2	1	1	1	1	0	33
OG0005195	freshwater	1	1	0	1	0	0	0	1	1	2	1	1	1	1	1	1	3	1	2	1	0	1	1	0	0	1	0	3	0	0	0	0	0	1	1	1	0	0	1	1	0	1	0	0	1	0	33
OG0005196	freshwater	1	1	0	1	1	0	1	1	1	1	1	1	1	1	1	0	2	2	0	1	2	0	1	1	0	1	0	0	0	0	0	0	0	0	2	0	0	0	1	1	2	1	1	1	1	0	33
OG0005204	freshwater	1	1	0	0	0	1	1	1	1	1	1	1	1	1	1	1	0	2	3	1	2	1	1	0	0	1	0	1	0	0	0	0	0	0	1	2	0	0	1	1	0	2	1	0	0	0	33
OG0005207	freshwater	1	1	0	1	1	1	1	1	1	1	1	1	1	0	1	0	1	1	2	1	0	1	1	1	0	1	0	0	0	0	0	0	0	1	1	1	0	0	1	1	3	1	1	1	0	0	33
OG0005212	freshwater	1	1	0	0	0	0	1	1	1	1	1	1	1	2	0	0	0	2	3	2	2	0	0	0	0	1	0	1	0	0	0	0	0	0	2	3	0	0	0	0	0	1	0	0	5	0	33
OG0005214	freshwater	1	0	0	1	1	1	1	1	1	1	1	1	1	0	1	0	1	2	1	1	1	1	1	1	1	1	1	1	0	1	0	0	0	0	1	1	0	0	1	0	2	1	0	1	0	0	33
OG0005217	freshwater	1	1	0	1	2	1	0	1	0	1	1	0	0	1	0	1	0	1	1	0	0	1	1	1	0	1	0	1	0	0	0	0	0	0	1	0	0	0	1	0	6	1	1	5	0	0	33
OG0005245	freshwater	0	0	0	1	0	0	0	1	1	2	1	1	1	1	1	1	0	1	1	1	0	0	0	0	0	1	0	1	0	0	0	0	0	1	1	1	0	0	0	0	9	1	0	3	1	0	33
OG0005247	freshwater	0	0	0	1	1	1	1	0	0	1	1	1	1	1	0	0	0	1	1	1	1	0	1	1	1	1	1	1	0	0	0	0	0	1	1	0	0	0	1	1	5	0	1	4	0	0	33
OG0005253	freshwater	0	0	0	1	0	0	1	1	1	1	1	1	1	1	1	1	1	1	1	1	1	0	1	0	0	1	0	1	0	0	1	0	0	0	1	1	0	0	1	1	4	2	2	0	0	1	33
OG0005255	freshwater	0	0	0	2	0	1	3	1	1	0	1	1	0	1	3	1	0	1	2	3	2	0	0	0	0	1	0	2	0	0	0	0	0	0	0	1	0	0	2	1	0	1	2	0	0	0	33
OG0005260	freshwater	0	0	0	1	1	1	2	1	1	1	1	1	1	1	1	1	1	1	1	1	0	0	1	1	0	1	0	1	1	1	0	0	0	0	0	2	0	0	1	1	2	1	1	1	0	0	33
OG0005263	freshwater	0	0	0	2	0	0	1	2	1	2	2	1	1	3	2	0	2	1	0	1	2	0	1	0	0	0	0	2	0	0	0	0	0	2	2	3	0	0	0	0	0	0	0	0	0	0	33
OG0005269	freshwater	0	0	0	0	1	1	1	1	1	1	2	1	1	0	1	0	0	1	1	1	0	0	1	1	1	1	2	1	0	0	0	0	0	1	1	2	0	0	0	0	5	1	0	1	1	0	33
OG0005296	freshwater	1	1	0	1	0	1	1	1	1	1	1	1	1	1	0	1	0	1	2	1	0	0	1	1	0	1	0	2	0	0	0	0	0	0	1	0	0	0	0	1	4	1	1	1	1	0	32
OG0005297	freshwater	1	0	0	2	2	0	0	1	1	1	1	1	1	1	0	1	0	1	1	0	0	0	5	2	0	1	0	1	0	0	0	0	0	1	1	1	0	0	1	1	0	2	0	0	1	0	32
OG0005306	freshwater	1	1	0	1	1	1	1	1	0	1	1	1	2	2	1	1	0	0	1	2	0	0	2	2	0	1	0	1	0	0	0	0	2	0	1	1	0	0	1	1	0	1	0	0	0	0	32
OG0005314	freshwater	1	1	0	1	1	0	1	1	1	0	2	1	1	2	0	1	0	1	1	1	1	1	2	0	0	1	0	1	0	0	0	0	0	1	1	1	0	0	1	0	2	1	1	1	0	0	32
OG0005317	freshwater	1	1	0	0	0	0	0	2	1	1	1	3	2	2	0	0	0	2	1	0	0	1	0	0	0	4	0	0	0	0	1	1	0	0	1	3	0	0	1	0	0	2	0	0	0	1	32
OG0005321	freshwater	1	1	0	2	1	1	0	0	2	1	1	1	1	1	0	1	2	1	1	0	0	0	1	0	0	1	0	1	0	0	0	0	0	1	1	0	0	0	1	0	3	1	1	3	0	0	32
OG0005323	freshwater	2	1	0	1	0	0	0	1	1	2	3	3	2	4	1	0	0	1	1	1	0	1	0	0	0	1	0	0	0	0	1	1	0	0	1	1	0	0	0	0	0	1	0	0	0	1	32
OG0005327	freshwater	1	2	0	1	0	1	1	1	1	1	2	2	2	0	0	1	0	1	1	1	2	0	0	0	0	2	0	1	0	0	1	1	0	0	1	1	0	0	1	0	0	1	1	0	0	1	32
OG0005333	freshwater	1	1	0	0	0	1	1	1	1	1	2	1	0	1	1	0	1	1	1	1	1	1	0	0	0	0	0	1	0	0	0	0	6	1	1	1	0	0	1	0	0	1	1	0	1	0	32
OG0005338	freshwater	1	1	0	1	1	1	0	1	1	1	1	1	1	1	0	1	0	0	0	0	0	2	1	0	0	1	1	3	0	0	0	0	0	0	0	0	1	2	0	0	3	1	0	3	1	0	32
OG0005339	freshwater	1	1	0	0	0	0	2	1	1	1	1	1	1	2	2	0	0	1	0	2	4	1	0	0	0	1	0	0	0	0	1	1	0	0	0	2	0	0	1	0	0	1	2	0	0	1	32
OG0005340	freshwater	1	1	0	1	0	1	0	0	1	1	2	2	3	1	0	0	0	1	1	0	0	1	1	0	0	1	0	3	0	0	1	0	0	0	1	1	0	0	3	2	0	1	0	0	1	0	32
OG0005343	freshwater	1	1	0	1	1	1	0	1	1	1	1	1	1	2	1	1	2	0	0	1	0	0	1	1	0	1	0	0	0	0	1	2	1	0	0	0	0	0	1	1	1	1	0	1	0	2	32
OG0005345	freshwater	0	1	0	1	0	0	1	1	1	1	1	1	1	1	1	0	0	2	2	2	0	0	2	1	1	1	2	1	0	0	0	0	0	0	2	1	0	0	1	1	0	1	1	0	0	0	32
OG0005347	freshwater	0	1	0	1	0	0	1	1	1	1	1	1	2	3	1	0	0	1	1	1	1	0	1	0	0	2	1	1	0	0	0	0	0	0	1	1	0	0	0	1	1	2	2	1	0	0	32
OG0005366	freshwater	0	0	0	2	0	1	1	1	1	1	1	1	2	1	1	1	1	0	2	1	3	0	1	0	1	1	1	1	0	0	0	0	0	0	1	1	0	0	1	1	0	0	1	0	1	0	32
OG0005371	freshwater	0	0	0	1	2	0	1	1	1	1	1	1	1	1	1	1	0	1	1	2	4	0	1	0	1	1	1	0	0	0	0	0	0	0	1	1	1	1	1	0	0	1	1	0	0	0	32
OG0005372	freshwater	0	0	0	1	1	1	2	1	1	1	1	1	1	0	1	1	1	1	1	0	0	1	1	0	0	1	0	1	0	0	1	1	0	0	1	1	0	0	1	1	0	0	1	4	0	1	32
OG0005374	freshwater	0	0	0	1	1	1	1	1	1	1	1	1	1	2	1	2	0	1	1	1	2	0	1	1	0	1	0	1	0	0	0	0	0	1	1	2	0	0	1	0	0	1	1	0	1	0	32
OG0005413	freshwater	1	1	0	5	0	0	0	1	1	2	2	2	2	0	0	1	0	2	2	0	0	1	0	0	0	1	0	1	0	0	1	1	0	0	1	1	0	0	1	0	0	0	0	0	0	1	31
OG0005416	freshwater	1	1	0	1	0	0	1	0	1	1	1	1	1	3	1	1	0	1	1	1	0	0	0	0	0	3	0	1	0	0	2	1	0	0	1	2	0	0	1	1	0	1	0	0	0	1	31
OG0005417	freshwater	3	1	0	1	0	0	1	1	0	1	2	3	1	2	1	0	0	1	1	1	2	1	0	0	0	1	0	0	0	0	0	1	0	0	1	1	0	0	2	0	0	1	0	0	0	1	31
OG0005419	freshwater	1	1	0	2	0	1	2	1	2	1	1	1	1	1	0	1	0	1	2	0	2	0	0	0	0	1	0	1	0	0	0	0	0	0	1	1	0	0	1	0	1	1	1	2	0	0	31
OG0005428	freshwater	1	2	0	1	0	1	0	1	1	1	2	1	1	1	0	1	1	1	2	0	0	1	0	0	0	1	0	3	0	0	1	1	0	0	1	1	0	0	1	1	0	1	0	0	0	1	31
OG0005429	freshwater	1	1	0	1	1	2	0	2	1	1	1	1	1	2	0	1	0	0	0	0	0	2	1	0	0	2	0	0	0	0	2	1	0	1	0	0	0	0	1	0	2	1	0	1	0	1	31
OG0005433	freshwater	1	1	0	1	0	0	1	1	1	0	0	0	1	1	1	2	0	1	1	1	3	0	1	0	0	2	0	0	0	0	0	0	0	0	1	1	0	0	2	4	0	1	1	0	1	0	31
OG0005436	freshwater	1	1	0	1	0	0	1	1	1	1	1	1	1	1	1	1	1	1	1	1	0	1	0	0	0	1	0	1	0	0	2	1	1	0	1	2	0	0	1	0	0	1	1	0	0	1	31
OG0005439	freshwater	1	1	0	1	0	1	1	0	0	0	1	1	0	1	0	1	0	1	1	1	2	1	1	1	0	0	0	1	0	0	0	0	0	1	1	1	0	0	1	1	3	1	1	2	1	0	31
OG0005447	freshwater	1	1	0	1	3	1	1	1	0	1	1	1	0	1	0	1	1	1	2	1	0	0	2	0	0	1	0	1	0	0	0	0	0	1	1	1	0	0	1	1	1	2	0	0	0	0	31
OG0005450	freshwater	1	1	0	2	0	1	2	1	1	1	1	1	1	1	1	0	0	1	1	1	1	0	0	2	0	1	0	1	0	0	0	0	0	0	0	2	0	0	1	2	0	1	2	0	0	0	31
OG0005462	freshwater	0	0	1	1	1	0	0	1	1	1	1	1	1	3	0	1	1	1	2	0	0	0	1	1	1	1	1	2	0	0	0	0	0	0	1	1	0	0	1	0	1	1	0	2	0	0	31
OG0005479	freshwater	0	0	0	2	0	0	2	1	0	1	1	1	1	1	0	1	2	1	1	1	1	0	1	0	0	1	0	1	0	0	2	1	0	0	1	1	1	1	1	0	0	1	1	0	0	1	31
OG0005487	freshwater	0	0	0	1	1	1	1	1	1	1	0	1	1	0	1	0	0	1	1	2	1	0	1	0	0	1	0	1	0	0	1	0	0	0	1	1	0	0	0	1	2	1	3	1	2	0	31
OG0005492	freshwater	0	0	0	1	1	1	0	2	1	1	1	1	1	1	1	1	2	1	1	1	5	0	1	0	0	0	0	1	0	0	0	0	0	0	0	1	0	0	1	0	2	0	1	1	0	0	31
OG0005493	freshwater	0	0	0	1	1	1	1	1	0	2	1	1	1	1	1	1	0	1	1	1	3	0	1	1	0	1	0	1	0	0	0	0	1	0	2	1	0	0	1	0	0	1	2	0	0	0	31
OG0005501	freshwater	0	0	0	0	1	1	1	1	1	1	1	1	1	1	1	1	1	1	2	1	2	0	1	1	1	1	1	1	0	0	0	0	0	0	1	1	0	0	1	1	0	0	1	0	1	0	31
OG0005502	freshwater	0	0	0	0	1	1	1	2	1	1	1	1	1	1	1	0	1	1	1	1	4	0	1	0	1	1	1	1	0	0	0	0	0	0	1	1	0	0	1	1	0	0	1	0	1	0	31
OG0005506	freshwater	0	0	0	0	2	1	1	0	1	1	1	1	1	1	1	1	0	1	1	1	1	0	2	0	1	1	0	1	0	0	0	0	0	1	1	1	2	1	2	1	0	1	0	0	0	0	31
OG0005514	freshwater	0	0	0	0	0	0	2	1	1	2	2	2	2	1	1	1	0	1	2	0	2	0	0	0	0	1	0	1	0	0	0	0	1	0	1	2	2	1	1	0	0	0	1	0	0	0	31
OG0005541	freshwater	1	1	0	1	1	1	1	2	1	0	1	1	0	1	1	1	3	1	1	1	1	0	1	0	0	1	0	0	0	0	0	0	0	0	1	1	0	0	1	0	1	1	1	1	0	0	30
OG0005548	freshwater	1	1	0	0	1	1	1	0	1	0	1	1	1	1	0	1	0	1	2	1	2	1	1	0	0	1	0	1	0	0	0	1	0	0	0	1	0	0	1	0	2	1	1	1	0	1	30
OG0005549	freshwater	1	1	0	1	1	1	1	0	0	1	1	1	1	0	1	1	1	1	1	1	3	0	1	0	0	1	0	1	0	0	0	0	0	1	0	0	0	0	1	1	2	1	1	1	0	0	30
OG0005551	freshwater	1	1	0	1	1	1	0	1	1	1	1	1	1	1	0	1	0	1	1	1	1	0	1	1	0	1	0	2	0	0	1	0	0	1	1	0	0	0	2	0	0	1	1	0	0	1	30
OG0005552	freshwater	1	1	0	1	0	0	1	1	1	1	1	1	1	1	1	1	0	3	2	1	3	1	0	0	0	0	0	1	0	0	0	0	0	0	0	1	0	0	1	1	0	1	2	0	0	0	30
OG0005554	freshwater	1	1	0	1	1	1	1	0	1	1	1	1	1	0	1	1	0	1	2	1	2	0	1	0	0	1	0	0	0	0	0	0	0	0	1	1	0	0	0	1	3	1	1	1	0	0	30
OG0005556	freshwater	1	1	0	1	1	0	0	1	1	1	1	1	1	1	1	1	1	1	1	0	0	1	1	0	0	1	0	0	0	0	0	1	1	1	1	0	0	0	1	1	2	0	1	1	1	0	30
OG0005558	freshwater	1	1	0	1	1	1	1	1	1	0	1	1	1	1	1	1	0	1	1	1	1	0	1	0	0	0	0	1	0	0	1	1	0	0	1	1	0	0	1	1	1	1	1	1	0	0	30
OG0005560	freshwater	1	1	0	1	0	1	1	1	0	1	2	1	0	0	1	1	0	2	1	1	4	0	0	0	0	0	0	1	0	0	0	0	1	0	1	2	0	0	1	1	0	1	2	0	0	0	30
OG0005561	freshwater	1	0	0	1	0	0	3	1	1	1	1	1	1	1	1	0	0	2	1	1	0	1	0	0	0	1	0	2	0	0	1	2	0	0	1	2	0	0	0	0	0	1	1	0	0	1	30
OG0005571	freshwater	1	1	0	1	1	0	2	0	1	0	0	0	0	0	1	1	1	1	1	1	1	0	1	1	0	0	0	2	0	0	0	0	1	1	1	1	0	0	1	1	2	1	1	1	1	0	30
OG0005576	freshwater	1	1	0	1	1	1	1	2	1	1	1	1	1	1	1	1	1	1	1	1	0	0	1	0	0	1	0	0	0	0	0	0	0	1	1	1	0	0	1	1	0	1	1	0	1	0	30
OG0005577	freshwater	0	1	0	1	1	1	2	1	0	1	1	1	1	0	0	1	0	1	1	1	0	1	1	1	0	1	0	1	0	0	0	0	0	0	0	2	0	0	2	1	1	1	1	1	1	0	30
OG0005596	freshwater	0	0	0	5	1	1	1	1	1	1	1	1	1	1	1	0	5	1	1	1	0	0	0	0	0	1	0	0	0	0	0	0	0	0	1	1	0	0	0	0	0	2	1	0	0	0	30
OG0005607	freshwater	0	0	0	1	1	1	1	1	1	1	1	1	0	1	1	1	0	1	1	1	3	0	1	1	0	2	0	1	0	0	0	0	0	0	1	1	0	0	0	0	1	1	1	2	0	0	30
OG0005609	freshwater	0	0	0	1	1	0	0	1	0	1	1	1	1	1	1	0	0	3	1	1	3	0	2	2	0	1	0	0	0	0	0	0	0	1	1	1	0	0	0	0	0	1	0	3	1	0	30
OG0005623	freshwater	0	0	0	0	1	0	1	1	1	1	1	0	1	1	1	0	3	1	1	1	0	0	2	1	0	1	0	1	0	0	0	1	2	1	0	1	0	0	0	1	1	0	1	1	0	1	30
OG0005626	freshwater	0	0	0	0	0	0	2	1	1	1	1	1	0	1	2	0	3	1	1	1	4	1	1	0	0	1	0	1	0	0	0	0	0	0	0	1	0	0	0	1	0	2	1	0	1	0	30
OG0005649	freshwater	1	1	0	0	2	1	0	0	1	1	1	1	1	0	1	1	1	0	0	1	1	1	1	0	0	1	0	0	0	0	0	0	0	1	0	0	0	0	1	1	5	1	0	1	1	0	29
OG0005657	freshwater	1	1	0	1	1	0	3	1	0	1	1	2	1	0	1	1	0	1	1	0	0	0	1	0	0	1	0	0	0	0	0	0	0	0	0	2	0	0	1	0	4	1	1	1	0	0	29
OG0005659	freshwater	1	1	1	1	0	0	2	1	1	1	1	1	1	1	1	2	0	1	1	1	0	1	1	0	0	1	0	1	0	1	0	0	0	0	1	1	0	0	0	2	0	1	0	0	0	0	29
OG0005660	freshwater	1	1	0	1	0	0	3	1	0	1	1	1	0	1	1	0	0	1	1	1	4	0	0	0	1	0	1	1	0	0	1	0	0	0	1	1	0	0	1	0	0	1	2	0	0	0	29
OG0005671	freshwater	1	1	0	1	1	1	1	1	1	0	1	1	0	0	1	1	0	1	1	1	1	0	1	1	0	1	0	1	0	0	0	0	0	0	1	1	0	0	1	0	2	1	1	2	0	0	29
OG0005673	freshwater	1	1	0	1	1	1	1	1	0	1	1	1	0	0	1	1	1	3	0	0	1	0	1	1	0	0	0	0	0	0	0	1	0	0	1	1	0	0	0	0	2	1	1	1	1	1	29
OG0005679	freshwater	0	1	0	1	1	0	1	1	1	1	1	1	1	1	1	1	1	1	1	1	2	1	1	1	0	1	0	1	0	0	0	0	0	0	1	1	0	0	1	1	0	1	0	0	0	0	29
OG0005700	freshwater	0	0	0	1	0	1	1	1	0	1	0	0	1	1	1	1	0	1	2	2	0	0	1	1	0	1	0	1	0	0	0	0	0	0	1	1	0	0	1	0	4	1	1	1	1	0	29
OG0005707	freshwater	0	0	0	1	0	1	1	1	0	1	1	1	1	1	1	1	0	2	2	1	0	0	0	0	0	1	0	0	0	0	0	0	0	1	2	4	0	0	2	1	0	2	0	0	0	0	29
OG0005708	freshwater	0	0	0	1	1	1	2	1	0	1	1	1	0	1	2	1	1	1	1	1	1	0	1	1	0	0	0	3	0	0	0	0	0	0	2	0	0	0	1	1	0	1	1	0	0	0	29
OG0005711	freshwater	0	0	0	1	0	0	1	1	0	1	1	1	1	1	0	1	1	2	2	1	0	0	1	0	1	2	1	1	0	0	0	0	0	1	1	2	0	0	1	1	0	0	2	0	0	0	29
OG0005721	freshwater	0	0	0	0	1	1	1	1	1	1	1	1	1	1	1	1	0	1	1	1	0	0	1	2	0	1	1	1	0	0	0	0	2	0	1	1	0	0	1	1	0	1	1	0	0	0	29
OG0005769	freshwater	1	1	0	1	0	0	1	1	1	1	1	1	1	1	1	1	0	1	1	1	2	1	0	1	0	0	2	1	0	0	0	0	0	1	1	1	0	0	1	0	0	1	0	0	0	0	28
OG0005771	freshwater	1	0	0	1	0	1	1	1	1	1	1	1	1	1	1	1	0	1	1	1	1	1	0	0	0	0	0	1	0	0	1	1	0	0	1	1	1	0	1	0	0	1	1	0	0	1	28
OG0005772	freshwater	1	1	0	1	0	0	2	1	1	1	1	1	1	1	1	1	0	1	1	1	1	1	0	0	0	0	0	2	0	0	0	0	0	1	1	1	0	0	1	1	0	1	0	0	1	0	28
OG0005773	freshwater	1	1	0	1	0	0	1	0	0	1	1	1	1	0	1	1	0	1	1	1	2	1	0	0	0	2	0	1	0	0	1	0	0	0	0	1	0	0	0	0	0	3	1	0	1	2	28
OG0005782	freshwater	2	1	1	0	0	0	1	1	0	1	1	1	2	1	1	0	1	2	1	2	0	0	0	0	0	1	0	1	0	0	0	1	0	0	1	1	0	0	1	0	0	1	1	0	0	1	28
OG0005788	freshwater	1	0	0	1	0	1	1	1	0	1	1	1	1	1	2	1	0	0	0	1	0	0	1	1	0	1	0	0	0	0	0	0	0	0	0	0	0	0	1	0	5	1	0	4	0	0	28
OG0005789	freshwater	1	1	0	1	0	1	1	0	1	1	1	1	1	1	1	1	0	1	1	1	0	1	1	0	0	1	0	0	0	0	1	1	0	0	1	1	0	0	1	0	1	1	0	1	0	1	28
OG0005790	freshwater	1	1	0	0	0	0	1	1	1	1	1	1	1	1	1	1	0	1	1	1	1	1	0	0	0	1	0	1	0	0	1	1	0	0	1	1	0	0	1	0	0	1	1	0	0	2	28
OG0005795	freshwater	0	1	0	1	0	1	1	2	1	1	2	2	1	2	1	0	0	1	0	1	0	0	0	0	0	1	0	1	0	0	0	0	0	1	1	1	0	0	1	0	0	1	2	0	1	0	28
OG0005800	freshwater	0	0	1	0	1	1	1	0	0	1	1	1	1	1	1	0	1	1	1	1	2	0	1	0	0	1	0	1	0	1	0	0	0	0	1	1	0	0	0	1	2	1	0	1	1	0	28
OG0005827	freshwater	0	0	0	1	1	1	1	1	1	1	1	1	0	1	0	1	0	1	1	1	1	0	1	0	1	1	0	1	0	0	0	1	0	0	1	0	0	0	1	0	1	2	0	3	0	0	28
OG0005830	freshwater	0	0	0	1	1	0	1	1	1	1	1	1	1	1	1	1	1	1	1	1	1	0	1	1	0	1	0	1	0	0	0	0	0	0	2	2	0	0	1	0	0	1	1	0	0	0	28
OG0005831	freshwater	0	0	0	1	1	0	1	1	0	1	1	2	2	0	1	1	1	1	1	0	0	0	1	0	0	2	0	0	0	0	0	0	0	1	1	1	0	0	0	1	2	1	1	1	1	0	28
OG0005836	freshwater	0	0	0	1	0	0	1	2	1	2	2	2	1	1	1	0	0	2	1	1	0	0	0	0	0	1	0	1	0	0	0	0	0	0	2	2	0	0	1	0	0	2	1	0	0	0	28
OG0005843	freshwater	0	0	0	1	0	1	1	1	1	1	1	0	1	1	1	1	0	1	1	2	1	0	0	1	0	2	0	1	0	0	0	1	0	0	1	1	0	0	1	1	0	1	2	0	0	0	28
OG0005844	freshwater	0	0	0	1	1	0	1	1	1	1	1	1	1	1	2	1	0	1	1	1	0	0	1	1	0	2	0	1	0	0	0	0	0	0	1	1	0	0	0	0	3	1	0	1	0	0	28
OG0005889	freshwater	1	1	0	1	0	1	1	0	1	1	1	1	1	1	1	0	0	2	1	0	0	0	1	0	1	1	1	1	0	0	0	0	0	0	1	0	0	0	1	2	1	1	0	1	0	0	27
OG0005891	freshwater	1	1	0	1	0	0	1	1	3	1	1	1	1	1	1	0	1	1	1	1	2	0	0	0	0	1	0	1	0	0	0	0	0	0	1	1	0	0	0	0	0	1	2	0	0	0	27
OG0005893	freshwater	1	1	0	1	0	0	1	1	1	1	1	1	1	1	1	1	1	1	1	1	1	1	0	0	0	1	0	1	0	0	1	1	0	0	1	0	0	0	0	0	0	1	1	0	0	1	27
OG0005903	freshwater	1	0	0	0	0	0	1	1	1	2	2	2	1	2	1	0	0	1	1	1	0	2	0	0	0	1	0	0	0	0	0	1	0	0	1	1	0	0	1	1	0	1	0	0	0	1	27
OG0005906	freshwater	1	1	0	0	0	1	1	1	1	1	1	1	1	1	1	1	1	1	1	1	0	0	1	0	0	1	0	1	0	0	0	1	0	0	1	1	0	0	0	0	1	1	1	1	0	0	27
OG0005908	freshwater	1	0	0	0	1	1	1	0	0	0	1	1	1	1	0	0	0	2	1	1	2	0	1	0	0	1	0	1	0	0	0	0	0	0	1	0	0	0	1	1	4	1	0	2	0	0	27
OG0005909	freshwater	1	1	0	0	0	0	1	1	0	0	1	1	1	0	2	0	1	1	1	1	3	1	0	1	0	1	0	1	0	0	1	1	0	0	1	1	0	0	0	0	0	1	1	0	0	1	27
OG0005916	freshwater	1	1	0	2	0	0	1	1	1	1	1	1	1	1	1	1	1	1	2	1	1	1	0	0	0	1	0	1	0	0	0	0	0	0	1	1	0	0	1	0	0	1	0	0	0	0	27
OG0005922	freshwater	1	1	0	1	0	0	1	0	1	1	1	1	1	1	0	1	0	1	1	0	0	0	0	0	0	1	0	3	0	0	3	0	0	0	1	2	0	0	1	0	0	1	1	0	0	1	27
OG0005924	freshwater	1	1	0	1	0	0	1	2	0	2	2	2	1	1	1	1	0	1	1	1	0	1	0	0	0	1	0	0	0	0	0	1	0	0	1	0	0	0	1	1	0	1	1	0	0	0	27
OG0005946	freshwater	0	0	0	1	0	0	1	0	1	1	1	1	1	2	2	0	0	1	4	1	1	0	0	0	0	0	0	3	0	0	0	0	0	0	0	2	0	0	1	1	0	1	0	0	1	0	27
OG0005948	freshwater	0	0	0	1	0	1	0	1	1	2	1	1	1	1	0	0	0	1	1	0	0	1	1	0	0	1	0	1	0	0	0	0	0	0	1	4	0	1	1	0	1	1	0	1	1	0	27
OG0005953	freshwater	0	0	0	1	0	0	1	0	1	1	1	1	1	1	1	1	1	1	1	0	1	1	0	0	0	3	0	1	0	0	1	0	0	0	0	1	0	0	1	1	0	2	1	0	0	1	27
OG0005978	freshwater	0	0	0	0	0	0	1	1	1	1	1	1	1	1	2	0	0	1	2	2	0	0	0	3	0	1	0	1	0	0	0	0	0	0	1	1	0	0	1	3	0	1	0	0	0	0	27
OG0005984	freshwater	0	0	0	0	0	0	0	1	1	1	1	1	1	1	1	0	0	1	2	2	1	0	0	0	0	0	0	2	0	0	2	1	0	2	1	1	0	0	1	0	0	0	1	0	0	2	27
OG0006021	freshwater	1	1	0	0	0	0	1	0	0	1	2	1	1	1	0	0	0	1	1	1	1	0	0	0	0	1	0	1	0	0	2	2	0	0	1	1	0	0	1	0	0	1	1	0	0	2	26
OG0006022	freshwater	1	2	0	2	0	0	0	0	1	1	1	1	1	1	0	0	0	2	1	0	0	1	0	0	0	1	0	2	0	0	2	1	0	0	0	1	0	0	1	1	0	1	0	0	0	1	26
OG0006023	freshwater	1	1	0	2	0	0	1	0	0	1	1	1	1	1	1	1	0	1	2	1	1	0	0	0	0	0	0	2	0	0	1	0	0	0	1	1	0	0	0	0	0	1	1	0	1	1	26
OG0006024	freshwater	2	0	0	0	1	1	0	1	0	0	2	1	0	1	1	0	0	3	1	1	0	0	0	0	0	1	0	1	0	0	0	0	0	1	1	2	0	0	1	0	1	1	1	1	0	0	26
OG0006026	freshwater	1	1	0	1	0	0	1	2	1	1	2	2	2	1	1	1	0	0	0	1	2	1	0	0	0	2	0	0	0	0	0	0	0	0	0	0	0	0	1	0	0	2	0	0	0	0	26
OG0006027	freshwater	1	1	0	2	0	0	2	1	1	1	1	1	0	1	1	1	0	1	1	1	0	1	0	0	0	1	0	1	0	0	1	1	0	0	0	0	0	0	1	0	0	1	0	0	1	1	26
OG0006028	freshwater	2	1	0	2	0	0	1	0	1	1	1	1	1	1	1	1	0	0	0	1	0	2	1	1	1	1	0	0	0	0	0	0	0	1	0	0	0	0	1	0	0	1	1	0	1	0	26
OG0006033	freshwater	1	0	0	3	0	0	0	1	0	2	1	1	2	1	0	1	1	1	1	1	0	1	0	0	0	1	0	0	0	0	1	1	0	0	1	2	0	0	0	0	0	1	0	0	0	1	26
OG0006034	freshwater	1	1	0	1	1	0	2	1	0	0	0	0	1	1	1	1	1	1	0	1	1	1	0	1	0	2	0	0	0	0	0	1	0	0	0	2	0	0	1	0	0	1	1	0	1	0	26
OG0006036	freshwater	1	1	0	1	0	1	1	1	1	0	1	1	0	1	1	1	0	1	1	0	0	1	0	0	0	0	0	1	0	0	1	1	0	0	1	2	0	0	1	1	0	1	0	0	0	2	26
OG0006037	freshwater	1	0	0	1	3	0	1	1	1	1	1	1	0	1	1	0	0	1	1	0	0	1	1	0	0	0	0	1	1	1	2	1	0	0	1	1	0	0	0	0	0	1	0	0	0	0	26
OG0006040	freshwater	0	1	0	1	1	2	1	1	1	1	1	1	1	1	0	0	1	1	1	1	0	0	1	0	0	0	0	1	0	0	0	0	0	0	1	1	0	0	1	0	1	1	1	1	0	0	26
OG0006066	freshwater	0	0	0	1	0	1	1	1	0	1	0	1	1	0	1	1	0	1	1	0	2	0	1	1	0	1	0	0	0	0	0	0	1	1	1	1	0	0	0	0	2	0	1	1	1	1	26
OG0006070	freshwater	0	0	0	1	0	1	2	1	1	0	1	1	1	0	1	1	1	1	1	1	0	0	1	0	0	1	0	1	0	0	0	0	0	0	0	1	0	0	1	1	1	1	1	1	1	0	26
OG0006073	freshwater	0	0	0	1	1	0	1	1	0	1	1	1	1	1	1	0	1	0	1	1	2	1	1	0	1	1	1	0	0	0	0	0	0	0	1	1	0	0	1	0	1	0	0	1	1	0	26
OG0006075	freshwater	0	0	0	1	0	1	1	1	1	1	1	1	1	0	0	0	0	1	1	1	2	0	1	0	0	2	0	2	0	0	2	1	0	0	0	1	0	0	1	0	0	1	1	0	0	0	26
OG0006080	freshwater	0	0	0	1	0	0	0	1	1	1	1	1	1	1	1	1	0	0	1	1	0	0	2	0	0	1	0	1	0	0	0	0	0	3	0	2	0	0	1	1	0	1	0	0	2	0	26
OG0006081	freshwater	0	0	0	1	1	1	1	1	1	1	1	1	1	1	1	0	0	0	0	1	1	1	1	1	0	1	0	0	0	0	0	0	0	0	0	0	0	0	1	0	4	1	1	1	0	0	26
OG0006086	freshwater	0	0	0	1	0	0	1	1	1	1	2	2	0	1	1	1	0	1	1	1	1	0	0	0	0	1	0	1	0	0	0	0	0	0	1	1	0	0	1	1	0	3	1	0	0	0	26
OG0006087	freshwater	0	0	0	1	1	0	0	1	1	1	1	1	1	1	0	0	1	1	1	1	2	0	1	1	0	0	0	1	0	0	0	0	0	1	1	1	0	0	1	1	0	1	1	0	1	0	26
OG0006147	freshwater	1	1	0	1	0	0	1	1	1	1	1	1	1	1	0	1	0	1	1	1	0	1	0	0	0	1	0	1	0	0	0	0	0	0	2	1	0	0	1	1	0	1	1	0	0	0	25
OG0006149	freshwater	1	1	0	1	0	0	1	1	0	2	2	1	2	1	1	0	0	0	0	1	1	2	0	0	0	1	0	0	0	0	0	1	0	0	0	0	0	0	1	1	0	1	1	0	1	0	25
OG0006150	freshwater	1	1	0	1	0	1	1	1	1	0	0	0	0	1	1	2	1	1	1	1	0	1	0	1	0	1	0	1	0	0	1	1	0	0	0	1	0	0	0	0	0	1	1	0	0	1	25
OG0006160	freshwater	1	1	0	1	1	0	0	1	1	2	2	2	2	1	1	1	0	0	0	1	0	1	1	0	0	0	0	0	0	0	0	0	0	0	0	0	0	0	0	1	3	0	0	1	0	0	25
OG0006161	freshwater	1	1	0	1	0	0	1	1	0	1	1	1	1	3	1	0	0	1	0	1	2	0	0	0	0	1	0	0	0	0	0	1	0	0	1	1	0	0	2	1	0	1	0	0	0	0	25
OG0006163	freshwater	1	1	0	0	0	0	1	1	1	1	1	1	1	1	1	1	0	0	4	1	0	1	0	0	0	1	0	1	0	0	0	1	0	0	0	0	1	0	1	0	0	1	1	0	0	0	25
OG0006166	freshwater	1	1	0	1	0	0	1	1	1	0	1	1	0	1	1	0	0	1	1	1	1	1	0	0	0	1	0	1	0	0	0	0	0	1	1	1	0	0	1	1	0	1	1	0	1	0	25
OG0006167	freshwater	1	1	0	1	0	0	1	1	1	0	1	0	1	0	1	1	0	1	1	1	0	1	1	1	1	0	0	1	0	0	0	0	0	0	0	1	0	0	1	1	2	1	1	0	0	0	25
OG0006193	freshwater	0	0	0	1	0	0	1	0	0	1	1	1	1	1	1	0	0	1	2	1	3	0	0	0	0	1	0	1	0	0	0	0	0	1	1	1	0	0	1	0	0	1	1	0	1	1	25
OG0006201	freshwater	0	0	0	1	0	0	2	0	1	1	1	1	1	1	0	1	1	2	1	1	1	0	1	0	1	1	0	1	0	0	0	0	0	0	1	1	0	0	1	0	0	0	1	0	1	0	25
OG0006202	freshwater	0	0	0	1	1	0	2	0	1	1	1	1	0	1	1	0	0	1	1	1	2	0	1	1	1	1	1	1	0	0	0	0	0	0	1	0	0	0	1	1	0	0	1	0	0	0	25
OG0006209	freshwater	0	0	0	1	0	1	0	1	1	1	1	1	1	1	1	0	0	1	1	2	0	0	1	1	1	1	1	1	0	0	0	0	0	1	1	2	1	0	0	0	0	0	0	0	0	0	25
OG0006210	freshwater	0	0	0	1	1	0	1	1	0	1	1	1	1	1	1	1	0	1	0	1	2	0	1	1	0	0	0	1	0	0	0	1	0	0	1	1	0	0	1	1	0	0	1	1	0	0	25
OG0006221	freshwater	0	0	0	1	0	0	1	1	2	1	0	2	1	1	1	1	0	1	1	1	3	0	0	0	0	1	0	1	0	0	0	1	0	0	1	1	0	0	1	0	0	1	0	0	0	0	25
OG0006225	freshwater	0	0	0	1	1	1	1	0	1	1	1	1	1	1	1	1	0	1	2	1	0	0	1	0	0	1	0	1	0	0	0	0	0	0	1	1	0	0	0	0	1	1	0	1	1	0	25
OG0006250	freshwater	0	0	0	0	0	1	1	1	1	1	1	1	1	1	1	0	0	1	2	1	2	0	0	1	0	1	0	1	0	0	0	1	0	0	0	0	0	0	2	0	0	2	1	0	0	0	25
OG0006299	freshwater	1	1	0	1	1	1	1	1	0	1	1	1	1	0	0	0	0	1	2	0	0	0	1	0	0	1	0	1	0	0	0	0	0	0	1	1	0	0	1	1	1	1	0	1	0	0	24
OG0006300	freshwater	1	1	0	1	0	0	0	1	1	1	1	1	1	0	0	1	0	1	1	0	0	1	0	1	0	1	0	1	0	0	1	1	0	0	1	1	0	0	1	0	0	1	0	0	1	1	24
OG0006302	freshwater	1	1	0	1	0	0	1	0	1	1	1	1	0	1	1	1	0	1	1	1	1	1	1	0	0	1	0	0	0	0	0	0	0	0	1	1	0	0	1	1	0	1	1	0	0	0	24
OG0006305	freshwater	1	0	0	1	1	0	1	1	1	1	2	1	1	0	0	1	1	1	1	0	0	0	1	0	0	1	0	0	0	0	0	0	0	0	1	1	0	0	1	0	1	1	1	1	0	0	24
OG0006308	freshwater	1	1	0	1	0	0	1	1	0	1	1	1	1	0	1	0	2	2	1	1	0	0	0	0	0	0	0	1	0	0	1	1	0	1	1	0	0	0	1	0	0	1	0	0	0	1	24
OG0006310	freshwater	1	1	0	2	0	0	1	0	1	0	1	1	0	1	1	1	0	1	1	1	0	0	0	0	0	1	0	1	0	0	0	1	0	0	1	1	0	0	1	1	0	1	0	0	1	1	24
OG0006311	freshwater	1	1	0	0	0	0	1	1	1	1	1	1	2	2	1	0	0	1	1	1	1	0	0	0	0	1	0	1	0	0	0	1	0	0	1	1	0	0	0	0	0	1	1	0	0	0	24
OG0006312	freshwater	2	1	0	1	0	0	0	1	1	2	2	2	1	1	1	0	0	0	0	1	0	1	0	0	0	1	0	1	0	0	0	0	0	0	1	1	0	0	1	0	0	1	0	0	0	1	24
OG0006314	freshwater	1	1	0	1	0	0	1	1	1	1	1	1	1	1	1	1	0	1	1	1	1	0	0	0	0	0	0	1	0	0	0	0	0	1	1	1	0	0	1	0	0	1	1	0	0	0	24
OG0006315	freshwater	1	1	0	1	0	1	1	0	0	1	1	1	2	1	1	0	2	0	1	1	1	1	0	0	0	1	0	2	0	0	0	0	0	0	0	0	0	0	1	0	0	1	1	0	0	0	24
OG0006322	freshwater	1	0	0	1	2	0	1	1	1	1	1	1	1	1	1	0	0	0	0	1	0	0	1	1	1	1	1	0	0	0	0	0	0	0	0	0	0	0	1	0	1	1	1	1	0	0	24
OG0006323	freshwater	1	0	0	1	2	1	1	1	1	1	1	1	1	1	0	1	0	1	1	1	0	0	1	0	0	1	0	2	0	0	0	0	0	0	1	0	0	0	0	1	0	0	0	1	0	0	24
OG0006324	freshwater	1	2	0	1	0	0	2	1	0	1	1	1	2	1	0	0	0	1	1	1	0	0	0	0	0	1	0	1	0	0	0	1	0	1	0	0	0	0	1	1	0	1	1	0	0	0	24
OG0006325	freshwater	1	1	0	0	1	0	1	1	1	1	1	1	1	1	0	1	0	1	1	1	0	0	1	1	0	1	0	1	0	0	0	0	0	0	1	1	0	0	1	1	0	0	1	0	0	0	24
OG0006327	freshwater	1	1	0	1	0	0	1	1	1	1	1	1	1	0	1	0	1	0	0	1	0	0	1	0	0	1	0	0	0	0	0	0	0	0	0	0	0	0	1	0	3	2	1	1	0	1	24
OG0006328	freshwater	1	1	0	0	0	0	1	2	2	1	1	2	1	1	2	0	0	0	0	2	1	1	0	0	0	1	0	1	0	0	0	0	1	0	0	0	0	0	0	0	0	1	0	0	1	0	24
OG0006329	freshwater	0	1	0	1	0	0	1	1	1	1	1	1	1	1	0	1	0	1	1	0	0	0	0	0	0	1	0	1	0	0	0	0	0	1	0	1	0	0	1	1	0	2	1	0	2	0	24
OG0006330	freshwater	0	1	0	1	0	0	0	1	1	1	1	1	1	1	0	1	0	1	1	1	0	0	0	0	0	1	0	1	0	0	1	1	0	0	1	2	0	0	1	0	0	1	1	0	0	1	24
OG0006355	freshwater	0	0	0	1	0	1	0	1	1	1	1	1	2	1	1	0	0	2	1	1	0	0	1	0	0	2	0	1	0	0	0	0	0	0	1	2	0	0	1	0	0	1	0	0	0	0	24
OG0006364	freshwater	0	0	0	1	0	0	0	1	1	1	1	1	1	1	1	0	0	1	0	0	2	0	1	0	0	1	0	2	0	0	1	0	0	0	0	1	0	0	0	0	2	1	1	1	1	0	24
OG0006370	freshwater	0	0	0	1	0	0	1	1	1	1	1	1	1	1	1	1	0	1	1	1	0	1	0	0	0	1	0	1	0	0	1	1	0	0	1	1	0	0	0	0	0	1	0	0	1	1	24
OG0006375	freshwater	0	0	0	1	0	1	1	1	0	1	1	1	1	1	1	1	0	1	1	1	1	1	0	1	0	1	0	0	0	0	0	0	0	1	1	1	0	0	1	0	0	1	1	0	0	0	24
OG0006378	freshwater	0	0	0	1	0	0	1	1	0	1	1	1	1	1	2	0	0	1	2	1	1	0	0	0	1	1	1	0	0	0	0	0	0	0	1	1	0	0	1	0	0	1	1	0	1	0	24
OG0006386	freshwater	0	0	0	1	0	0	1	1	1	1	1	1	1	1	0	1	1	1	1	1	0	0	0	0	1	1	0	1	0	0	0	0	1	1	1	1	0	0	1	1	0	1	0	0	0	0	24
OG0006388	freshwater	0	0	0	2	0	0	1	1	0	1	1	1	1	1	2	0	1	1	2	1	0	0	0	0	0	0	0	1	0	0	0	0	0	1	1	1	0	0	1	0	0	1	1	0	1	0	24
OG0006406	freshwater	0	0	0	0	1	0	1	1	0	1	1	1	1	1	1	0	0	1	1	1	0	0	1	1	2	1	0	0	0	0	0	0	0	0	1	1	1	0	0	0	1	1	1	1	0	0	24
OG0006411	freshwater	0	0	0	0	0	0	2	1	1	1	1	1	1	1	1	1	0	0	1	1	4	0	0	0	0	1	0	1	0	0	0	0	0	0	3	0	0	0	0	1	0	0	1	0	0	0	24
OG0006450	freshwater	1	1	0	1	0	0	0	1	2	1	1	1	1	1	2	1	0	0	0	1	0	3	0	0	0	1	0	0	0	0	0	0	0	0	0	0	0	1	1	0	0	1	0	0	1	0	23
OG0006454	freshwater	1	1	0	0	0	0	1	1	1	1	0	1	1	1	1	0	0	1	1	1	0	1	0	0	0	1	0	1	0	0	2	1	0	0	1	0	0	0	0	0	0	1	0	0	1	1	23
OG0006455	freshwater	1	1	0	1	0	0	0	1	1	1	1	1	1	1	1	1	0	1	1	1	1	0	0	0	0	1	0	0	0	0	0	0	0	0	1	1	0	0	1	1	0	1	1	0	0	0	23
OG0006456	freshwater	1	1	0	1	0	0	1	1	1	1	1	1	1	1	2	0	0	1	1	1	1	0	0	0	0	1	0	1	0	0	0	0	0	0	1	1	0	0	0	0	0	1	1	0	0	0	23
OG0006466	freshwater	1	1	0	1	0	0	1	1	1	0	1	1	1	1	0	0	0	1	1	1	2	0	0	0	0	1	0	1	0	0	0	1	0	0	1	1	0	0	1	0	0	0	1	0	0	1	23
OG0006468	freshwater	1	1	0	1	0	0	0	1	1	2	1	1	1	1	0	1	0	1	1	1	0	1	0	0	0	1	0	0	0	0	0	1	0	0	1	1	0	0	1	0	0	1	0	0	0	1	23
OG0006471	freshwater	1	1	0	1	1	0	1	1	0	0	2	0	1	1	1	1	0	0	1	1	0	0	0	0	0	0	0	1	0	0	0	0	0	0	1	1	0	0	1	0	2	1	1	1	0	0	23
OG0006502	freshwater	0	0	0	1	0	0	1	1	0	1	1	1	1	1	1	1	0	1	1	1	1	0	0	0	0	1	0	1	0	0	0	0	0	0	1	2	0	0	0	1	0	1	1	0	1	0	23
OG0006506	freshwater	0	0	0	1	0	0	1	1	1	1	1	1	1	1	1	1	0	1	1	0	2	0	0	0	0	1	0	2	0	0	0	0	0	1	1	2	0	0	1	0	0	0	0	0	0	0	23
OG0006509	freshwater	0	0	0	1	0	1	1	1	0	1	1	1	1	1	1	1	0	1	1	0	0	0	0	2	0	1	0	0	0	0	0	0	0	0	1	1	0	0	1	1	0	1	1	0	0	1	23
OG0006510	freshwater	0	0	0	1	1	1	1	0	1	1	1	1	1	1	0	0	1	1	1	1	0	0	1	0	0	1	0	2	0	0	0	0	0	0	0	1	0	0	0	1	1	1	0	1	0	0	23
OG0006514	freshwater	0	0	0	1	0	1	0	1	0	2	1	1	2	1	0	1	0	1	1	1	1	0	0	1	0	1	0	1	0	0	0	0	0	0	1	1	0	0	0	1	0	1	1	0	0	0	23
OG0006517	freshwater	0	0	0	1	0	0	1	1	0	1	1	1	1	1	0	1	0	1	1	0	1	0	0	0	0	1	0	1	0	0	0	0	0	0	0	1	1	5	1	0	0	1	0	0	0	0	23
OG0006519	freshwater	0	0	0	1	0	1	1	1	1	2	1	1	2	0	0	1	0	0	1	0	0	0	1	0	0	1	0	1	0	0	0	0	0	0	1	0	0	0	1	0	2	1	0	2	0	0	23
OG0006528	freshwater	0	0	0	1	0	0	1	1	1	1	1	1	1	0	1	1	2	1	1	1	2	0	0	0	0	1	0	1	0	0	0	0	0	0	1	1	0	0	1	0	0	1	0	0	0	0	23
OG0006533	freshwater	0	0	0	0	1	0	1	1	1	1	1	1	1	1	1	0	0	1	1	1	2	0	0	0	0	1	0	0	0	0	0	0	0	0	1	1	0	0	1	0	1	1	1	1	0	0	23
OG0006606	freshwater	1	1	0	1	0	0	1	1	1	1	1	1	1	1	0	0	0	1	1	1	0	0	0	0	0	1	0	1	0	0	0	0	0	0	1	1	0	0	1	1	0	1	1	0	0	0	22
OG0006609	freshwater	1	1	0	0	0	0	1	0	0	1	1	1	0	1	1	1	0	1	1	1	0	1	0	0	0	0	0	1	0	0	0	1	0	0	1	2	0	0	0	1	0	1	1	0	1	0	22
OG0006615	freshwater	1	1	0	1	0	0	2	1	1	1	1	1	1	1	1	0	0	0	0	1	0	1	0	0	0	1	0	0	0	0	1	1	0	0	0	0	0	0	1	1	0	1	0	0	0	1	22
OG0006617	freshwater	1	1	0	1	0	0	0	0	1	1	1	1	1	1	0	1	0	1	1	1	0	0	0	0	0	0	0	1	0	0	1	1	0	0	1	1	0	0	1	1	0	1	0	0	0	1	22
OG0006620	freshwater	1	1	0	1	0	0	1	1	0	1	1	1	0	1	1	0	0	1	1	1	0	0	1	0	0	1	0	0	0	0	0	0	0	0	0	1	0	0	2	0	1	1	1	1	0	0	22
OG0006621	freshwater	1	1	0	1	0	0	1	1	1	1	1	1	1	0	1	1	0	1	2	0	0	0	0	0	0	1	0	2	0	0	0	0	0	0	1	1	0	0	0	1	0	1	0	0	0	0	22
OG0006626	freshwater	1	1	0	0	1	0	1	1	1	1	1	1	1	1	1	1	0	1	0	1	1	0	1	0	0	1	0	0	0	0	0	0	0	0	0	1	0	0	1	0	0	1	1	0	0	0	22
OG0006627	freshwater	1	1	0	1	0	0	1	0	2	1	1	1	2	1	1	1	0	1	0	1	0	0	0	0	0	0	0	1	0	0	1	1	0	0	1	0	0	0	0	0	0	1	0	0	0	1	22
OG0006631	freshwater	1	1	0	1	0	0	1	1	0	0	1	1	0	1	1	1	0	1	1	2	1	0	0	0	0	1	0	2	0	0	0	0	0	0	0	1	0	0	1	1	0	1	0	0	0	0	22
OG0006633	freshwater	1	1	0	1	0	0	1	0	1	1	1	1	1	1	1	2	0	1	1	0	0	0	0	0	0	1	0	0	0	0	0	0	0	0	2	1	0	0	1	1	0	0	1	0	0	0	22
OG0006653	freshwater	0	0	0	1	0	0	0	1	1	1	1	1	1	1	0	1	0	1	2	1	2	1	0	0	0	1	0	1	0	0	0	0	0	0	0	1	0	0	1	0	0	1	1	0	0	0	22
OG0006656	freshwater	0	0	0	1	0	0	1	0	1	1	1	1	0	1	1	1	0	1	1	1	2	0	0	0	0	0	0	1	0	0	0	1	0	0	1	1	0	0	1	0	0	1	1	0	1	0	22
OG0006659	freshwater	0	0	0	1	0	0	1	1	0	1	1	1	1	1	1	0	0	1	1	1	1	0	0	0	0	1	0	0	0	0	1	1	0	0	1	1	0	0	1	0	0	1	1	0	0	1	22
OG0006665	freshwater	0	0	0	1	0	0	1	1	0	1	1	1	0	1	1	1	0	1	1	1	1	0	0	0	0	1	0	1	0	0	1	0	0	0	1	1	0	0	1	0	0	1	1	0	0	1	22
OG0006678	freshwater	0	0	0	1	0	0	1	1	1	1	1	1	1	1	1	0	0	1	1	1	0	0	0	0	0	1	0	1	0	0	0	1	0	1	0	1	0	0	1	1	0	1	1	0	0	0	22
OG0006679	freshwater	0	0	0	1	0	0	1	1	1	1	1	1	1	0	1	1	0	1	2	1	1	0	0	0	0	1	0	0	0	0	1	1	0	0	0	0	0	0	1	1	0	0	1	0	0	1	22
OG0006727	freshwater	0	0	0	0	0	0	0	1	1	1	1	1	1	1	1	0	0	1	1	1	2	1	0	0	1	1	0	1	0	0	0	0	0	0	1	2	0	0	1	0	0	1	0	0	0	0	22
OG0006783	freshwater	1	1	0	0	0	0	1	0	1	1	1	1	1	1	0	0	0	1	0	1	1	1	0	0	0	1	0	1	0	0	0	1	0	0	1	1	0	0	0	0	0	1	1	0	0	1	21
OG0006791	freshwater	1	1	0	1	0	1	0	1	0	1	1	1	1	0	1	1	0	1	0	1	0	0	0	0	0	1	0	1	0	0	0	0	0	0	1	0	0	0	1	0	2	1	1	0	0	0	21
OG0006804	freshwater	1	1	0	1	0	0	0	0	1	1	1	1	1	1	0	1	0	1	2	0	0	1	0	0	0	1	0	0	0	0	1	1	0	0	1	1	0	0	0	0	0	1	0	0	0	1	21
OG0006854	freshwater	0	0	0	1	0	0	1	1	0	1	1	1	1	1	1	1	0	1	1	1	1	0	0	0	0	1	0	0	0	0	0	1	0	0	1	1	0	0	1	0	0	1	1	0	0	0	21
OG0006861	freshwater	0	0	0	1	0	0	0	1	0	1	0	1	1	1	1	1	0	1	1	1	0	0	0	0	0	1	0	1	0	0	1	0	0	0	1	1	0	0	1	1	0	1	1	0	0	1	21
OG0006864	freshwater	0	0	0	1	0	0	1	1	1	1	1	1	1	0	0	1	0	1	1	1	1	0	0	0	0	1	0	0	0	0	1	0	0	0	1	1	0	0	1	0	0	1	1	0	1	0	21
OG0006872	freshwater	0	0	0	1	0	0	0	1	1	1	1	1	1	1	2	0	0	1	1	1	0	0	0	0	0	0	0	1	0	0	0	0	0	1	1	1	0	0	1	1	0	1	1	0	0	0	21
OG0006878	freshwater	0	0	0	1	0	0	0	0	1	1	1	1	1	0	1	1	0	1	1	1	0	1	0	0	0	1	0	1	0	0	1	1	0	0	1	1	0	0	1	0	0	1	0	0	0	1	21
OG0006988	freshwater	1	1	0	1	0	0	0	1	0	1	1	1	1	0	1	1	0	1	1	1	1	0	0	0	0	0	0	0	0	0	0	0	0	0	1	1	1	0	0	0	1	0	1	1	0	0	20
OG0006994	freshwater	0	1	0	1	0	0	2	1	1	1	0	0	1	1	1	1	0	1	0	1	0	1	0	0	0	1	0	0	0	0	0	0	0	0	0	1	0	0	1	1	0	1	1	0	0	0	20
OG0007043	freshwater	0	0	0	1	0	0	1	1	1	1	1	1	3	1	0	0	0	1	1	0	0	0	1	0	0	1	0	1	0	0	0	0	0	0	1	0	0	0	0	0	2	0	0	1	0	0	20
OG0007119	freshwater	0	0	0	0	0	0	1	1	1	1	1	1	1	1	1	0	0	1	1	1	2	0	0	0	0	2	0	1	0	0	0	0	0	0	1	1	0	0	0	0	0	0	1	0	0	0	20
OG0007184	freshwater	1	1	0	1	0	0	0	1	0	0	1	1	1	1	1	1	1	1	1	0	1	1	0	0	0	0	0	0	0	0	0	0	0	0	1	1	1	0	0	0	0	0	0	0	1	0	19
OG0007186	freshwater	1	1	0	1	0	0	1	0	1	1	1	1	1	1	1	0	0	1	1	0	0	0	0	0	0	1	0	1	0	0	0	0	0	0	1	1	0	0	0	0	0	1	1	0	0	0	19
OG0007187	freshwater	1	1	0	1	0	0	1	1	0	0	0	1	1	1	1	0	0	0	1	1	2	0	0	0	0	1	0	1	0	0	0	0	0	0	0	1	0	0	1	0	0	1	1	0	0	0	19
OG0007191	freshwater	1	1	0	1	0	0	0	1	1	1	1	1	0	1	0	1	0	1	1	0	0	0	0	0	0	1	0	1	0	0	0	1	0	0	1	1	0	0	0	1	0	1	0	0	0	0	19
OG0007196	freshwater	1	1	0	1	0	0	1	1	1	1	1	1	1	0	1	1	0	0	0	1	0	1	0	0	0	0	0	1	0	0	0	0	0	0	0	0	0	0	1	0	0	2	1	0	0	0	19
OG0007237	freshwater	0	0	0	1	0	0	1	0	1	1	1	1	1	1	1	0	0	1	1	1	0	0	0	0	0	1	0	1	0	0	0	0	0	0	1	1	0	0	0	0	0	1	2	0	0	0	19
OG0007393	freshwater	1	0	0	1	0	0	0	1	2	1	1	1	1	1	0	0	0	1	1	0	0	0	1	0	0	1	0	1	0	0	0	0	0	0	1	1	0	0	1	0	0	0	0	0	0	0	18
OG0007440	freshwater	0	0	0	1	0	0	1	1	0	1	1	1	1	1	1	1	0	1	1	1	0	1	0	0	0	0	0	0	0	0	0	0	0	0	1	0	0	0	1	1	0	1	0	0	0	0	18
OG0007611	freshwater	1	1	0	0	0	0	1	0	1	1	0	1	1	1	1	0	0	1	1	1	0	1	0	0	0	1	0	1	0	0	0	0	0	0	1	1	0	0	0	0	0	0	0	0	0	0	17

## Sheet: S9
Supplementary Data 9. Statistics details of module-trait relationships.
WGCNA_RNA	Stress duration	Stress severity	Damaged state	MEM25 specific
MEorange	0.02 (9.13E-01)	-0.65 (5.61E-04)	-0.57 (3.66E-03)	-0.57 (4.01E-03)
MEdarkslateblue	0.07 (7.44E-01)	-0.48 (1.81E-02)	-0.87 (4.02E-08)	0.14 (5.05E-01)
MEsalmon4	0.04 (8.60E-01)	-0.86 (9.89E-08)	-0.79 (4.20E-06)	-0.43 (3.44E-02)
MEmediumorchid	0.07 (7.57E-01)	-0.69 (1.75E-04)	-0.69 (1.94E-04)	-0.09 (6.77E-01)
MEplum2	0.08 (7.12E-01)	-0.44 (3.28E-02)	-0.52 (9.96E-03)	0.15 (4.89E-01)
MEmediumpurple3	-0.33 (1.11E-01)	-0.83 (6.02E-07)	-0.69 (1.83E-04)	-0.39 (5.77E-02)
MEdarkorange	-0.27 (2.01E-01)	-0.71 (1.12E-04)	-0.15 (4.78E-01)	-0.69 (1.72E-04)
MEfloralwhite	-0.15 (4.97E-01)	-0.74 (3.48E-05)	-0.4 (5.26E-02)	-0.42 (4.18E-02)
MEskyblue3	0.46 (2.48E-02)	-0.38 (6.80E-02)	0.18 (3.90E-01)	-0.63 (9.85E-04)
MEnavajowhite2	0 (9.92E-01)	-0.8 (3.11E-06)	-0.49 (1.54E-02)	-0.46 (2.22E-02)
MEcyan	0.28 (1.78E-01)	-0.73 (6.05E-05)	-0.18 (4.08E-01)	-0.72 (6.21E-05)
MEskyblue2	0.33 (1.19E-01)	-0.7 (1.20E-04)	-0.29 (1.74E-01)	-0.51 (1.04E-02)
MElightsteelblue1	-0.11 (6.11E-01)	-0.25 (2.30E-01)	0.46 (2.48E-02)	-0.65 (5.20E-04)
MEgreen	0.03 (9.04E-01)	-0.31 (1.45E-01)	0.47 (2.13E-02)	-0.86 (5.51E-08)
MEmidnightblue	-0.03 (8.84E-01)	-0.38 (6.60E-02)	0.38 (6.87E-02)	-0.92 (3.85E-10)
MEgreenyellow	0.12 (5.61E-01)	-0.63 (1.09E-03)	0.11 (6.22E-01)	-0.89 (4.91E-09)
MEsteelblue	0.16 (4.49E-01)	-0.53 (7.21E-03)	0.21 (3.17E-01)	-0.86 (8.17E-08)
MEdarkmagenta	-0.12 (5.71E-01)	-0.73 (4.73E-05)	-0.3 (1.48E-01)	-0.73 (6.00E-05)
MEbisque4	-0.14 (5.23E-01)	-0.63 (9.59E-04)	-0.05 (8.23E-01)	-0.7 (1.46E-04)
MEplum	-0.02 (9.20E-01)	-0.66 (5.13E-04)	-0.23 (2.73E-01)	-0.63 (9.27E-04)
MElightgreen	-0.34 (1.08E-01)	-0.67 (3.73E-04)	-0.11 (5.96E-01)	-0.82 (7.06E-07)
MEdarkgreen	-0.15 (4.76E-01)	-0.62 (1.27E-03)	0.07 (7.61E-01)	-0.95 (1.61E-12)
MEturquoise	-0.1 (6.38E-01)	-0.6 (1.82E-03)	0.12 (5.82E-01)	-0.9 (2.18E-09)
MEroyalblue	-0.02 (9.18E-01)	-0.79 (4.58E-06)	-0.13 (5.49E-01)	-0.86 (5.07E-08)
MEblue	0.02 (9.29E-01)	-0.89 (4.29E-09)	-0.3 (1.56E-01)	-0.93 (9.62E-11)
MEpaleturquoise	-0.04 (8.49E-01)	-0.87 (4.25E-08)	-0.26 (2.29E-01)	-0.94 (1.67E-11)
MEskyblue1	0 (9.94E-01)	-0.89 (3.85E-09)	-0.39 (5.96E-02)	-0.83 (5.05E-07)
MElavenderblush3	-0.21 (3.33E-01)	-0.88 (1.42E-08)	-0.39 (6.29E-02)	-0.77 (9.35E-06)
MElightyellow	-0.13 (5.57E-01)	-0.96 (1.98E-13)	-0.53 (7.23E-03)	-0.75 (2.16E-05)
MEdarkred	0.17 (4.23E-01)	-0.86 (7.47E-08)	-0.55 (5.83E-03)	-0.64 (7.02E-04)
MEpalevioletred3	0.17 (4.14E-01)	-0.72 (8.13E-05)	-0.24 (2.52E-01)	-0.77 (1.02E-05)
MEblack	0.03 (8.84E-01)	-0.87 (2.45E-08)	-0.43 (3.37E-02)	-0.88 (1.06E-08)
MEmagenta	-0.04 (8.67E-01)	-0.83 (6.13E-07)	-0.37 (7.34E-02)	-0.9 (1.82E-09)
MEcoral2	0.02 (9.33E-01)	-0.65 (6.63E-04)	-0.05 (8.19E-01)	-0.91 (1.17E-09)
MEdarkolivegreen	-0.02 (9.13E-01)	-0.56 (4.42E-03)	0.11 (6.11E-01)	-0.95 (2.96E-12)
MEsaddlebrown	0.09 (6.68E-01)	-0.67 (3.31E-04)	-0.05 (8.02E-01)	-0.95 (9.39E-13)
MEviolet	0.19 (3.80E-01)	-0.56 (4.79E-03)	-0.03 (8.79E-01)	-0.84 (3.12E-07)
MEdarkturquoise	0.47 (1.91E-02)	0.63 (9.62E-04)	0.55 (5.05E-03)	0.37 (7.10E-02)
MEwhite	0.02 (9.13E-01)	0.82 (1.04E-06)	0.85 (1.18E-07)	0.41 (4.43E-02)
MEyellow	0.36 (8.34E-02)	0.85 (1.74E-07)	0.67 (3.60E-04)	0.61 (1.68E-03)
MEdarkorange2	-0.23 (2.83E-01)	0.34 (1.08E-01)	0.82 (7.63E-07)	-0.19 (3.69E-01)
MEhoneydew1	-0.11 (6.01E-01)	0.62 (1.34E-03)	0.91 (6.63E-10)	-0.08 (7.03E-01)
MEorangered4	0.31 (1.44E-01)	0.07 (7.33E-01)	0.17 (4.27E-01)	0.21 (3.15E-01)
MEplum1	0.52 (8.80E-03)	-0.17 (4.15E-01)	-0.15 (4.72E-01)	0.03 (8.93E-01)
MEdarkseagreen4	-0.11 (6.04E-01)	0.41 (4.46E-02)	0.15 (4.90E-01)	0.68 (2.62E-04)
MEyellowgreen	0.08 (7.20E-01)	0.54 (6.66E-03)	0.27 (2.06E-01)	0.72 (8.40E-05)
MEthistle2	-0.1 (6.53E-01)	0.85 (1.61E-07)	0.39 (5.66E-02)	0.89 (8.74E-09)
MEivory	-0.23 (2.71E-01)	0.71 (9.57E-05)	0.32 (1.23E-01)	0.81 (1.70E-06)
MEsienna3	-0.34 (1.00E-01)	0.57 (3.73E-03)	0.16 (4.69E-01)	0.75 (2.17E-05)
MEmaroon	0.05 (8.00E-01)	-0.12 (5.87E-01)	-0.57 (3.44E-03)	0.51 (1.06E-02)
MEyellow4	-0.17 (4.38E-01)	0.05 (8.26E-01)	-0.5 (1.35E-02)	0.6 (1.75E-03)
MEpurple	0.11 (6.02E-01)	0.16 (4.59E-01)	-0.4 (5.41E-02)	0.78 (7.71E-06)
MEbrown4	-0.05 (8.30E-01)	0.22 (3.08E-01)	-0.35 (8.94E-02)	0.79 (3.77E-06)
MEtan	-0.27 (1.95E-01)	0.22 (3.10E-01)	-0.26 (2.25E-01)	0.73 (6.08E-05)
MElightcyan1	0.48 (1.80E-02)	0.62 (1.31E-03)	0.22 (3.02E-01)	0.73 (5.76E-05)
MEdarkgrey	0.1 (6.26E-01)	0.24 (2.64E-01)	-0.09 (6.72E-01)	0.65 (5.33E-04)
MEgrey60	0.18 (4.10E-01)	0.42 (4.25E-02)	-0.01 (9.61E-01)	0.74 (4.03E-05)
MElightcyan	0.21 (3.30E-01)	0.15 (4.87E-01)	-0.32 (1.22E-01)	0.71 (1.13E-04)
MEred	0.25 (2.33E-01)	0.5 (1.23E-02)	-0.14 (5.14E-01)	0.92 (3.64E-10)
MEantiquewhite4	0.1 (6.54E-01)	0.54 (6.51E-03)	-0.16 (4.56E-01)	0.94 (5.19E-12)
MEcoral1	0.13 (5.46E-01)	0.65 (6.38E-04)	0.02 (9.27E-01)	0.94 (8.34E-12)
MEbrown	-0.07 (7.53E-01)	0.61 (1.49E-03)	-0.07 (7.36E-01)	0.99 (2.76E-18)
MEpink	0.01 (9.80E-01)	0.66 (4.81E-04)	0.01 (9.79E-01)	0.99 (2.93E-19)
MElightpink4	0.11 (6.11E-01)	0.44 (3.03E-02)	-0.27 (2.06E-01)	0.94 (5.48E-12)
MEsalmon	-0.02 (9.23E-01)	0.35 (9.44E-02)	-0.3 (1.52E-01)	0.9 (1.38E-09)
MEskyblue	0.29 (1.75E-01)	0.75 (2.88E-05)	0.18 (4.06E-01)	0.88 (1.17E-08)
MEthistle1	0.35 (9.51E-02)	0.46 (2.24E-02)	-0.14 (5.03E-01)	0.71 (9.11E-05)

## Sheet: S10
Supplementary Data 10. Alignment ratio of MEM25 and FACHB-9 transcriptomic reads on reference genome sequences.
Reference genomes\Transcriptomic reads	Chlorella sp. MEM25	Chlorella protothecoides FACHB-9
Chlorella sp. MEM25	0.973	0.0095
Chlorella protothecoides FACHB-9	0.0002	0.8578
Chlorella sp. NC64A	0.0277	0.0157
Chlorella sorokiniana DOE1412	0.0075	0.0354
Micractinium conductrix SAG241	0.0023	0.0246
Picochlorum soloecismus DOE101	0.0023	0.0043
Auxenochlorella protothecoides UTEX-25	0.0002	0.0025
Chlamydomonas reinhardtii	0.0004	0.0021
#Using the Transcriptome data of MEM25 and FACHB-9, we compared them to the genomes of the near source species of Chlorella, and the sequence matching rate is as shown.

[truncated: 10 more sheets: S11, S12, S13, S14, S15, S16, S17, S18, S19, S20]
