# Supplementary material for: Cross-species dissection of saline-related genes by genetically deciphering a euryhaline microalga Chlorella sp
Source: Nat Commun. 2026 Jan 13;17:1577. doi: 10.1038/s41467-026-68287-6 (PMC12902096; doi:10.1038/s41467-026-68287-6)
Supplement: Supplementary file 6 — Source Data [file 41467_2026_68287_MOESM6_ESM.zip]

Archive with 129 entries (103 files):
- 8-Source_Data_and_code/
- 8-Source_Data_and_code/Fig1_data_and_code/
- 8-Source_Data_and_code/Fig1_data_and_code/Fig1a_circos/
- 8-Source_Data_and_code/Fig1_data_and_code/Fig1a_circos/circos.chromosome.txt
- 8-Source_Data_and_code/Fig1_data_and_code/Fig1a_circos/circos.gc.density.color.txt
- 8-Source_Data_and_code/Fig1_data_and_code/Fig1a_circos/circos.gc.density.txt
- 8-Source_Data_and_code/Fig1_data_and_code/Fig1a_circos/circos_MEM25.conf
- 8-Source_Data_and_code/Fig1_data_and_code/Fig1a_circos/expression.txt
- 8-Source_Data_and_code/Fig1_data_and_code/Fig1a_circos/Fig1a.png
- 8-Source_Data_and_code/Fig1_data_and_code/Fig1a_circos/gene.conf
- 8-Source_Data_and_code/Fig1_data_and_code/Fig1a_circos/links.conf
- 8-Source_Data_and_code/Fig1_data_and_code/Fig1a_circos/plots_histogram.conf
- 8-Source_Data_and_code/Fig1_data_and_code/Fig1a_circos/ReadMe.code.txt
- 8-Source_Data_and_code/Fig1_data_and_code/Fig1a_circos/ticks.conf
- 8-Source_Data_and_code/Fig1_data_and_code/Fig1b_karyotype/
- 8-Source_Data_and_code/Fig1_data_and_code/Fig1b_karyotype/color_conf.txt
- 8-Source_Data_and_code/Fig1_data_and_code/Fig1b_karyotype/Fig1b.png
- 8-Source_Data_and_code/Fig1_data_and_code/Fig1b_karyotype/karyotype.txt
- 8-Source_Data_and_code/Fig1_data_and_code/Fig1b_karyotype/MEM25.all.gff3
- 8-Source_Data_and_code/Fig1_data_and_code/Fig1b_karyotype/ReadMe.code.txt
- 8-Source_Data_and_code/Fig1_data_and_code/Fig1c_synteny/
- 8-Source_Data_and_code/Fig1_data_and_code/Fig1c_synteny/centromere_sequence_of_MEM25.fa
- 8-Source_Data_and_code/Fig1_data_and_code/Fig1c_synteny/Fig1c.png
- 8-Source_Data_and_code/Fig1_data_and_code/Fig1c_synteny/ReadMe.code.txt
- 8-Source_Data_and_code/Fig1_data_and_code/Fig1c_synteny/telomere_sequence_of_MEM25.fa
- 8-Source_Data_and_code/Fig1_data_and_code/Fig1d_Hi-C/
- 8-Source_Data_and_code/Fig1_data_and_code/Fig1d_Hi-C/MEM25.hic
- 8-Source_Data_and_code/Fig1_data_and_code/Fig1d_Hi-C/ReadMe.code.txt
- 8-Source_Data_and_code/Fig2_data_and_code/
- 8-Source_Data_and_code/Fig2_data_and_code/199.zip
- 8-Source_Data_and_code/Fig2_data_and_code/46_timetree.txt
- 8-Source_Data_and_code/Fig2_data_and_code/Fig2.png
- 8-Source_Data_and_code/Fig2_data_and_code/r8s_in.txt
- 8-Source_Data_and_code/Fig2_data_and_code/ReadMe.code.txt
- 8-Source_Data_and_code/Fig3_data_and_code/
- 8-Source_Data_and_code/Fig3_data_and_code/Fig3.png
- 8-Source_Data_and_code/Fig3_data_and_code/model_result.txt
- 8-Source_Data_and_code/Fig3_data_and_code/ReadMe.code.txt
- 8-Source_Data_and_code/Fig3_data_and_code/species_group.txt
- 8-Source_Data_and_code/Fig3_data_and_code/surSigExp-all.txt
- 8-Source_Data_and_code/Fig4_data_and_code/
- 8-Source_Data_and_code/Fig4_data_and_code/Fig4a/
- 8-Source_Data_and_code/Fig4_data_and_code/Fig4a/CP_FACHB.blast
- 8-Source_Data_and_code/Fig4_data_and_code/Fig4a/Fig4a.png
- 8-Source_Data_and_code/Fig4_data_and_code/Fig4a/ReadMe.code.txt
- 8-Source_Data_and_code/Fig4_data_and_code/Fig4b/
- 8-Source_Data_and_code/Fig4_data_and_code/Fig4b/Fig4b.png
- 8-Source_Data_and_code/Fig4_data_and_code/Fig4b/pip_interactions.tsv
- 8-Source_Data_and_code/Fig4_data_and_code/Fig4b/ReadMe.code.txt
- 8-Source_Data_and_code/Fig4_data_and_code/Fig4c/
- 8-Source_Data_and_code/Fig4_data_and_code/Fig4c/code.R
- 8-Source_Data_and_code/Fig4_data_and_code/Fig4c/Fig4c.png
- 8-Source_Data_and_code/Fig4_data_and_code/Fig4c/log2_gene_expression.txt
- 8-Source_Data_and_code/Fig4_data_and_code/Fig4c/Phenotype.txt
- 8-Source_Data_and_code/Fig4_data_and_code/Fig4c/power_WGCNA.pdf
- 8-Source_Data_and_code/Fig4_data_and_code/Fig4c/ReadMe.code.txt
- 8-Source_Data_and_code/Fig4_data_and_code/Fig4c/Results.txt
- 8-Source_Data_and_code/Fig4_data_and_code/Fig4d/
- 8-Source_Data_and_code/Fig4_data_and_code/Fig4d/Fig4d.png
- 8-Source_Data_and_code/Fig4_data_and_code/Fig4d/Metabolome.txt
- 8-Source_Data_and_code/Fig4_data_and_code/Fig4d/phenotype_metabolome.txt
- 8-Source_Data_and_code/Fig4_data_and_code/Fig4d/ReadMe.code.txt
- 8-Source_Data_and_code/Fig4_data_and_code/Fig4d/Results.txt
- 8-Source_Data_and_code/Fig5_data_and_code/
- 8-Source_Data_and_code/Fig5_data_and_code/Fig5a/
- 8-Source_Data_and_code/Fig5_data_and_code/Fig5a/Fig5a.png
- 8-Source_Data_and_code/Fig5_data_and_code/Fig5a/ReadMe.txt
- 8-Source_Data_and_code/Fig5_data_and_code/Fig5a/Fig5a.xlsx
- 8-Source_Data_and_code/Fig5_data_and_code/Fig5b/
- 8-Source_Data_and_code/Fig5_data_and_code/Fig5b/Fig5b.png
- 8-Source_Data_and_code/Fig5_data_and_code/Fig5b/Genes_of_Ctrl-34h.txt
- 8-Source_Data_and_code/Fig5_data_and_code/Fig5b/Genes_of_Ctrl-3h.txt
- 8-Source_Data_and_code/Fig5_data_and_code/Fig5b/Genes_of_SS-24h.txt
- 8-Source_Data_and_code/Fig5_data_and_code/Fig5b/Genes_of_SS-3h.txt
- 8-Source_Data_and_code/Fig5_data_and_code/Fig5b/KEGG_result_of_Ctrl-24h.tab
- 8-Source_Data_and_code/Fig5_data_and_code/Fig5b/KEGG_result_of_Ctrl-3h.txt
- 8-Source_Data_and_code/Fig5_data_and_code/Fig5b/KEGG_result_of_SS-24H.tab
- 8-Source_Data_and_code/Fig5_data_and_code/Fig5b/KEGG_result_of_SS-3h.txt
- 8-Source_Data_and_code/Fig5_data_and_code/Fig5b/R.code
- 8-Source_Data_and_code/Fig5_data_and_code/Fig5b/ReadMe.code.txt
- 8-Source_Data_and_code/Fig5_data_and_code/Fig5b/term2gene.txt
- 8-Source_Data_and_code/Fig5_data_and_code/Fig5b/term2name.txt
- 8-Source_Data_and_code/Fig6_data_and_code/
- 8-Source_Data_and_code/Fig6_data_and_code/Fig6a/
- 8-Source_Data_and_code/Fig6_data_and_code/Fig6a/Fig6a.png
- 8-Source_Data_and_code/Fig6_data_and_code/Fig6a/GWAS_phenotype.txt
- 8-Source_Data_and_code/Fig6_data_and_code/Fig6a/ReadMe.txt
- 8-Source_Data_and_code/Fig6_data_and_code/Fig6b/
- 8-Source_Data_and_code/Fig6_data_and_code/Fig6b/Fig6b.png
- 8-Source_Data_and_code/Fig6_data_and_code/Fig6b/ReadMe.txt
- 8-Source_Data_and_code/Fig6_data_and_code/Fig6b/snp.position.txt
- 8-Source_Data_and_code/Fig6_data_and_code/Fig6c/
- 8-Source_Data_and_code/Fig6_data_and_code/Fig6c/dw.assoc.linear
- 8-Source_Data_and_code/Fig6_data_and_code/Fig6c/dw.assoc.linear.adjusted
- 8-Source_Data_and_code/Fig6_data_and_code/Fig6c/Fig6c.png
- 8-Source_Data_and_code/Fig6_data_and_code/Fig6c/ReadMe.txt
- 8-Source_Data_and_code/Fig6_data_and_code/Fig6d/
- 8-Source_Data_and_code/Fig6_data_and_code/Fig6d/Fig6d.png
- 8-Source_Data_and_code/Fig6_data_and_code/Fig6d/MEM25.g.vcf
- 8-Source_Data_and_code/Fig6_data_and_code/Fig6d/ReadMe.txt
- 8-Source_Data_and_code/Fig6_data_and_code/Fig6e/
- 8-Source_Data_and_code/Fig6_data_and_code/Fig6e/Fig6e.png
- 8-Source_Data_and_code/Fig6_data_and_code/Fig6e/hic_annotations.bedpe
- 8-Source_Data_and_code/Fig6_data_and_code/Fig6e/ReadMe.txt
- 8-Source_Data_and_code/Fig7_data_and_code/
- 8-Source_Data_and_code/Fig7_data_and_code/Fig7a/
- 8-Source_Data_and_code/Fig7_data_and_code/Fig7a/18_Correlation_between_gene_expression_and_metabolites.xlsx
- 8-Source_Data_and_code/Fig7_data_and_code/Fig7a/Fig7a.png
- 8-Source_Data_and_code/Fig7_data_and_code/Fig7a/ReadMe.txt
- 8-Source_Data_and_code/Fig7_data_and_code/Fig7b,c,d/
- 8-Source_Data_and_code/Fig7_data_and_code/Fig7b,c,d/Fig7bcd.png
- 8-Source_Data_and_code/Fig7_data_and_code/Fig7b,c,d/ReadMe.txt
- 8-Source_Data_and_code/Fig7_data_and_code/Fig7b,c,d/Fig7b-d.xlsx
- 8-Source_Data_and_code/Original_Data_for_Supplementary_Figure/
- 8-Source_Data_and_code/Original_Data_for_Supplementary_Figure/Fig_S10_OG0011211.fasta
- 8-Source_Data_and_code/Original_Data_for_Supplementary_Figure/Fig_S11_89_genes_expression.txt
- 8-Source_Data_and_code/Original_Data_for_Supplementary_Figure/Fig_S12_metabolites.txt
- 8-Source_Data_and_code/Original_Data_for_Supplementary_Figure/Fig_S13_GWAS_result.txt
- 8-Source_Data_and_code/Original_Data_for_Supplementary_Figure/Fig_S14.xlsx
- 8-Source_Data_and_code/Original_Data_for_Supplementary_Figure/Fig_S1_DAPI.png
- 8-Source_Data_and_code/Original_Data_for_Supplementary_Figure/Fig_S2_LTR-RT.out.LAI
- 8-Source_Data_and_code/Original_Data_for_Supplementary_Figure/Fig_S3_trf.fa
- 8-Source_Data_and_code/Original_Data_for_Supplementary_Figure/Fig_S4_MEM25.self.blast.tsv
- 8-Source_Data_and_code/Original_Data_for_Supplementary_Figure/Fig_S5_3Dgenome_100kb.pdb
- 8-Source_Data_and_code/Original_Data_for_Supplementary_Figure/Fig_S6_MEM25_chloroplast.fasta
- 8-Source_Data_and_code/Original_Data_for_Supplementary_Figure/Fig_S7_SpeciesTree_rooted.txt
- 8-Source_Data_and_code/Original_Data_for_Supplementary_Figure/Fig_S8_species_sequence_from_1kp.zip
- 8-Source_Data_and_code/Original_Data_for_Supplementary_Figure/Fig_S9_pca_result.txt
- 8-Source_Data_and_code/Original_Data_for_Supplementary_Figure/ReadMe.txt
