# Supplementary material for: Cross-species dissection of saline-related genes by genetically deciphering a euryhaline microalga Chlorella sp
Source: Nat Commun. 2026 Jan 13;17:1577. doi: 10.1038/s41467-026-68287-6 (PMC12902096; doi:10.1038/s41467-026-68287-6)
Supplement: Supplementary file 6 — Source Data [file 41467_2026_68287_MOESM6_ESM.zip › 8-Source_Data_and_code/Fig1_data_and_code/Fig1a_circos/circos.chromosome.txt]

chr	-	chr1	Chr1	0	7476621	chr1
chr	-	chr2	Chr2	0	5268805	chr2
chr	-	chr3	Chr3	0	5138350	chr3
chr	-	chr4	Chr4	0	4665194	chr4
chr	-	chr5	Chr5	0	4303545	chr5
chr	-	chr6	Chr6	0	3764495	chr6
chr	-	chr7	Chr7	0	2948755	chr7
chr	-	chr8	Chr8	0	2966669	chr8
chr	-	chr9	Chr9	0	2916215	chr9
chr	-	chr10	Chr10	0	2511424	chr10
chr	-	chr11	Chr11	0	2533076	chr11
chr	-	chr12	Chr12	0	2179511	chr12
chr	-	chr13	Chr13	0	2081016	chr13
chr	-	chr14	Chr14	0	1736457	chr14
chr	-	chr15	Chr15	0	1311673	chr15
chr	-	chr16	Chr16	0	1146179	chr16
