# Supplementary material for: Cross-species dissection of saline-related genes by genetically deciphering a euryhaline microalga Chlorella sp
Source: Nat Commun. 2026 Jan 13;17:1577. doi: 10.1038/s41467-026-68287-6 (PMC12902096; doi:10.1038/s41467-026-68287-6)
Supplement: Supplementary file 6 — Source Data [file 41467_2026_68287_MOESM6_ESM.zip › 8-Source_Data_and_code/Fig1_data_and_code/Fig1a_circos/circos.gc.density.color.txt]

chr01	0	20000	10981	fill_color=chr1
chr01	20000	40000	11035	fill_color=chr1
chr01	40000	60000	11806	fill_color=chr1
chr01	60000	80000	10286	fill_color=chr1
chr01	80000	100000	10714	fill_color=chr1
chr01	100000	120000	11398	fill_color=chr1
chr01	120000	140000	11117	fill_color=chr1
chr01	140000	160000	10074	fill_color=chr1
chr01	160000	180000	11140	fill_color=chr1
chr01	180000	200000	10576	fill_color=chr1
chr01	200000	220000	11404	fill_color=chr1
chr01	220000	240000	12080	fill_color=chr1
chr01	240000	260000	10928	fill_color=chr1
chr01	260000	280000	11078	fill_color=chr1
chr01	280000	300000	9229	fill_color=chr1
chr01	300000	320000	10769	fill_color=chr1
chr01	320000	340000	10798	fill_color=chr1
chr01	340000	360000	10740	fill_color=chr1
chr01	360000	380000	12404	fill_color=chr1
chr01	380000	400000	11805	fill_color=chr1
chr01	400000	420000	11174	fill_color=chr1
chr01	420000	440000	11756	fill_color=chr1
chr01	440000	460000	10758	fill_color=chr1
chr01	460000	480000	10497	fill_color=chr1
chr01	480000	500000	10247	fill_color=chr1
chr01	500000	520000	9015	fill_color=chr1
chr01	520000	540000	10580	fill_color=chr1
chr01	540000	560000	10074	fill_color=chr1
chr01	560000	580000	12002	fill_color=chr1
chr01	580000	600000	11604	fill_color=chr1
chr01	600000	620000	11678	fill_color=chr1
chr01	620000	640000	11936	fill_color=chr1
chr01	640000	660000	11896	fill_color=chr1
chr01	660000	680000	11869	fill_color=chr1
chr01	680000	700000	11245	fill_color=chr1
chr01	700000	720000	11842	fill_color=chr1
chr01	720000	740000	12179	fill_color=chr1
chr01	740000	760000	10626	fill_color=chr1
chr01	760000	780000	10791	fill_color=chr1
chr01	780000	800000	10613	fill_color=chr1
chr01	800000	820000	10356	fill_color=chr1
chr01	820000	840000	11320	fill_color=chr1
chr01	840000	860000	11126	fill_color=chr1
chr01	860000	880000	11322	fill_color=chr1
chr01	880000	900000	11161	fill_color=chr1
chr01	900000	920000	12008	fill_color=chr1
chr01	920000	940000	12127	fill_color=chr1
chr01	940000	960000	11298	fill_color=chr1
chr01	960000	980000	11420	fill_color=chr1
chr01	980000	1000000	11941	fill_color=chr1
chr01	1000000	1020000	12803	fill_color=chr1
chr01	1020000	1040000	12725	fill_color=chr1
chr01	1040000	1060000	11733	fill_color=chr1
chr01	1060000	1080000	11640	fill_color=chr1
chr01	1080000	1100000	12530	fill_color=chr1
chr01	1100000	1120000	11859	fill_color=chr1
chr01	1120000	1140000	11947	fill_color=chr1
chr01	1140000	1160000	11997	fill_color=chr1
chr01	1160000	1180000	12275	fill_color=chr1
chr01	1180000	1200000	11293	fill_color=chr1
chr01	1200000	1220000	12257	fill_color=chr1
chr01	1220000	1240000	11755	fill_color=chr1
chr01	1240000	1260000	11141	fill_color=chr1
chr01	1260000	1280000	11967	fill_color=chr1
chr01	1280000	1300000	10036	fill_color=chr1
chr01	1300000	1320000	9862	fill_color=chr1
chr01	1320000	1340000	9358	fill_color=chr1
chr01	1340000	1360000	10761	fill_color=chr1
chr01	1360000	1380000	11943	fill_color=chr1
chr01	1380000	1400000	12162	fill_color=chr1
chr01	1400000	1420000	12489	fill_color=chr1
chr01	1420000	1440000	11552	fill_color=chr1
chr01	1440000	1460000	12137	fill_color=chr1
chr01	1460000	1480000	12236	fill_color=chr1
chr01	1480000	1500000	11527	fill_color=chr1
chr01	1500000	1520000	11482	fill_color=chr1
chr01	1520000	1540000	11344	fill_color=chr1
chr01	1540000	1560000	11822	fill_color=chr1
chr01	1560000	1580000	10601	fill_color=chr1
chr01	1580000	1600000	10129	fill_color=chr1
chr01	1600000	1620000	10603	fill_color=chr1
chr01	1620000	1640000	11115	fill_color=chr1
chr01	1640000	1660000	12686	fill_color=chr1
chr01	1660000	1680000	10811	fill_color=chr1
chr01	1680000	1700000	10230	fill_color=chr1
chr01	1700000	1720000	11728	fill_color=chr1
chr01	1720000	1740000	10650	fill_color=chr1
chr01	1740000	1760000	12839	fill_color=chr1
chr01	1760000	1780000	11341	fill_color=chr1
chr01	1780000	1800000	9781	fill_color=chr1
chr01	1800000	1820000	10317	fill_color=chr1
chr01	1820000	1840000	10192	fill_color=chr1
chr01	1840000	1860000	10024	fill_color=chr1
chr01	1860000	1880000	10811	fill_color=chr1
chr01	1880000	1900000	10079	fill_color=chr1
chr01	1900000	1920000	10499	fill_color=chr1
chr01	1920000	1940000	10576	fill_color=chr1
chr01	1940000	1960000	10577	fill_color=chr1
chr01	1960000	1980000	10183	fill_color=chr1
chr01	1980000	2000000	11778	fill_color=chr1
chr01	2000000	2020000	11203	fill_color=chr1
chr01	2020000	2040000	10023	fill_color=chr1
chr01	2040000	2060000	10444	fill_color=chr1
chr01	2060000	2080000	12468	fill_color=chr1
chr01	2080000	2100000	12421	fill_color=chr1
chr01	2100000	2120000	12353	fill_color=chr1
chr01	2120000	2140000	12420	fill_color=chr1
chr01	2140000	2160000	12247	fill_color=chr1
chr01	2160000	2180000	11074	fill_color=chr1
chr01	2180000	2200000	10539	fill_color=chr1
chr01	2200000	2220000	10482	fill_color=chr1
chr01	2220000	2240000	11675	fill_color=chr1
chr01	2240000	2260000	10007	fill_color=chr1
chr01	2260000	2280000	10372	fill_color=chr1
chr01	2280000	2300000	11020	fill_color=chr1
chr01	2300000	2320000	11044	fill_color=chr1
chr01	2320000	2340000	10983	fill_color=chr1
chr01	2340000	2360000	11135	fill_color=chr1
chr01	2360000	2380000	10365	fill_color=chr1
chr01	2380000	2400000	10293	fill_color=chr1
chr01	2400000	2420000	11195	fill_color=chr1
chr01	2420000	2440000	11712	fill_color=chr1
chr01	2440000	2460000	12661	fill_color=chr1
chr01	2460000	2480000	12025	fill_color=chr1
chr01	2480000	2500000	12211	fill_color=chr1
chr01	2500000	2520000	10672	fill_color=chr1
chr01	2520000	2540000	9906	fill_color=chr1
chr01	2540000	2560000	8520	fill_color=chr1
chr01	2560000	2580000	9996	fill_color=chr1
chr01	2580000	2600000	9839	fill_color=chr1
chr01	2600000	2620000	12172	fill_color=chr1
chr01	2620000	2640000	11223	fill_color=chr1
chr01	2640000	2660000	9721	fill_color=chr1
chr01	2660000	2680000	11684	fill_color=chr1
chr01	2680000	2700000	11207	fill_color=chr1
chr01	2700000	2720000	11951	fill_color=chr1
chr01	2720000	2740000	11025	fill_color=chr1
chr01	2740000	2760000	11731	fill_color=chr1
chr01	2760000	2780000	11590	fill_color=chr1
chr01	2780000	2800000	11494	fill_color=chr1
chr01	2800000	2820000	12206	fill_color=chr1
chr01	2820000	2840000	12888	fill_color=chr1
chr01	2840000	2860000	11530	fill_color=chr1
chr01	2860000	2880000	11672	fill_color=chr1
chr01	2880000	2900000	11859	fill_color=chr1
chr01	2900000	2920000	11268	fill_color=chr1
chr01	2920000	2940000	9964	fill_color=chr1
chr01	2940000	2960000	10970	fill_color=chr1
chr01	2960000	2980000	12458	fill_color=chr1
chr01	2980000	3000000	9586	fill_color=chr1
chr01	3000000	3020000	11101	fill_color=chr1
chr01	3020000	3040000	11995	fill_color=chr1
chr01	3040000	3060000	12008	fill_color=chr1
chr01	3060000	3080000	10891	fill_color=chr1
chr01	3080000	3100000	10390	fill_color=chr1
chr01	3100000	3120000	10779	fill_color=chr1
chr01	3120000	3140000	12098	fill_color=chr1
chr01	3140000	3160000	11219	fill_color=chr1
chr01	3160000	3180000	11555	fill_color=chr1
chr01	3180000	3200000	12538	fill_color=chr1
chr01	3200000	3220000	11421	fill_color=chr1
chr01	3220000	3240000	11337	fill_color=chr1
chr01	3240000	3260000	11796	fill_color=chr1
chr01	3260000	3280000	11824	fill_color=chr1
chr01	3280000	3300000	11337	fill_color=chr1
chr01	3300000	3320000	10938	fill_color=chr1
chr01	3320000	3340000	10494	fill_color=chr1
chr01	3340000	3360000	10240	fill_color=chr1
chr01	3360000	3380000	9496	fill_color=chr1
chr01	3380000	3400000	10542	fill_color=chr1
chr01	3400000	3420000	11040	fill_color=chr1
chr01	3420000	3440000	10931	fill_color=chr1
chr01	3440000	3460000	11742	fill_color=chr1
chr01	3460000	3480000	10716	fill_color=chr1
chr01	3480000	3500000	11216	fill_color=chr1
chr01	3500000	3520000	12820	fill_color=chr1
chr01	3520000	3540000	12342	fill_color=chr1
chr01	3540000	3560000	11789	fill_color=chr1
chr01	3560000	3580000	11784	fill_color=chr1
chr01	3580000	3600000	10649	fill_color=chr1
chr01	3600000	3620000	12191	fill_color=chr1
chr01	3620000	3640000	11258	fill_color=chr1
chr01	3640000	3660000	12293	fill_color=chr1
chr01	3660000	3680000	12046	fill_color=chr1
chr01	3680000	3700000	11668	fill_color=chr1
chr01	3700000	3720000	10876	fill_color=chr1
chr01	3720000	3740000	11344	fill_color=chr1
chr01	3740000	3760000	11854	fill_color=chr1
chr01	3760000	3780000	11729	fill_color=chr1
chr01	3780000	3800000	10836	fill_color=chr1
chr01	3800000	3820000	11101	fill_color=chr1
chr01	3820000	3840000	11697	fill_color=chr1
chr01	3840000	3860000	10337	fill_color=chr1
chr01	3860000	3880000	11420	fill_color=chr1
chr01	3880000	3900000	10973	fill_color=chr1
chr01	3900000	3920000	11803	fill_color=chr1
chr01	3920000	3940000	11689	fill_color=chr1
chr01	3940000	3960000	10417	fill_color=chr1
chr01	3960000	3980000	11941	fill_color=chr1
chr01	3980000	4000000	10758	fill_color=chr1
chr01	4000000	4020000	12276	fill_color=chr1
chr01	4020000	4040000	11346	fill_color=chr1
chr01	4040000	4060000	10182	fill_color=chr1
chr01	4060000	4080000	10665	fill_color=chr1
chr01	4080000	4100000	12541	fill_color=chr1
chr01	4100000	4120000	11875	fill_color=chr1
chr01	4120000	4140000	10635	fill_color=chr1
chr01	4140000	4160000	12285	fill_color=chr1
chr01	4160000	4180000	11329	fill_color=chr1
chr01	4180000	4200000	12733	fill_color=chr1
chr01	4200000	4220000	12483	fill_color=chr1
chr01	4220000	4240000	12059	fill_color=chr1
chr01	4240000	4260000	13352	fill_color=chr1
chr01	4260000	4280000	12415	fill_color=chr1
chr01	4280000	4300000	12541	fill_color=chr1
chr01	4300000	4320000	12677	fill_color=chr1
chr01	4320000	4340000	11922	fill_color=chr1
chr01	4340000	4360000	12553	fill_color=chr1
chr01	4360000	4380000	11865	fill_color=chr1
chr01	4380000	4400000	12238	fill_color=chr1
chr01	4400000	4420000	10795	fill_color=chr1
chr01	4420000	4440000	10383	fill_color=chr1
chr01	4440000	4460000	12285	fill_color=chr1
chr01	4460000	4480000	11296	fill_color=chr1
chr01	4480000	4500000	11407	fill_color=chr1
chr01	4500000	4520000	12653	fill_color=chr1
chr01	4520000	4540000	12098	fill_color=chr1
chr01	4540000	4560000	11596	fill_color=chr1
chr01	4560000	4580000	10703	fill_color=chr1
chr01	4580000	4600000	10123	fill_color=chr1
chr01	4600000	4620000	11916	fill_color=chr1
chr01	4620000	4640000	11275	fill_color=chr1
chr01	4640000	4660000	11491	fill_color=chr1
chr01	4660000	4680000	10913	fill_color=chr1
chr01	4680000	4700000	10918	fill_color=chr1
chr01	4700000	4720000	11274	fill_color=chr1
chr01	4720000	4740000	10694	fill_color=chr1
chr01	4740000	4760000	10897	fill_color=chr1
chr01	4760000	4780000	11084	fill_color=chr1
chr01	4780000	4800000	10661	fill_color=chr1
chr01	4800000	4820000	10328	fill_color=chr1
chr01	4820000	4840000	10685	fill_color=chr1
chr01	4840000	4860000	10160	fill_color=chr1
chr01	4860000	4880000	12197	fill_color=chr1
chr01	4880000	4900000	10929	fill_color=chr1
chr01	4900000	4920000	9143	fill_color=chr1
chr01	4920000	4940000	10678	fill_color=chr1
chr01	4940000	4960000	12024	fill_color=chr1
chr01	4960000	4980000	11736	fill_color=chr1
chr01	4980000	5000000	12503	fill_color=chr1
chr01	5000000	5020000	12330	fill_color=chr1
chr01	5020000	5040000	12060	fill_color=chr1
chr01	5040000	5060000	11329	fill_color=chr1
chr01	5060000	5080000	11779	fill_color=chr1
chr01	5080000	5100000	10883	fill_color=chr1
chr01	5100000	5120000	11469	fill_color=chr1
chr01	5120000	5140000	11472	fill_color=chr1
chr01	5140000	5160000	10338	fill_color=chr1
chr01	5160000	5180000	9387	fill_color=chr1
chr01	5180000	5200000	9323	fill_color=chr1
chr01	5200000	5220000	9397	fill_color=chr1
chr01	5220000	5240000	10150	fill_color=chr1
chr01	5240000	5260000	11362	fill_color=chr1
chr01	5260000	5280000	11486	fill_color=chr1
chr01	5280000	5300000	12329	fill_color=chr1
chr01	5300000	5320000	12431	fill_color=chr1
chr01	5320000	5340000	11889	fill_color=chr1
chr01	5340000	5360000	10691	fill_color=chr1
chr01	5360000	5380000	11818	fill_color=chr1
chr01	5380000	5400000	12532	fill_color=chr1
chr01	5400000	5420000	12271	fill_color=chr1
chr01	5420000	5440000	12250	fill_color=chr1
chr01	5440000	5460000	11133	fill_color=chr1
chr01	5460000	5480000	9732	fill_color=chr1
chr01	5480000	5500000	10581	fill_color=chr1
chr01	5500000	5520000	12361	fill_color=chr1
chr01	5520000	5540000	11001	fill_color=chr1
chr01	5540000	5560000	11491	fill_color=chr1
chr01	5560000	5580000	10577	fill_color=chr1
chr01	5580000	5600000	11519	fill_color=chr1
chr01	5600000	5620000	10910	fill_color=chr1
chr01	5620000	5640000	11576	fill_color=chr1
chr01	5640000	5660000	8770	fill_color=chr1
chr01	5660000	5680000	9283	fill_color=chr1
chr01	5680000	5700000	11842	fill_color=chr1
chr01	5700000	5720000	11489	fill_color=chr1
chr01	5720000	5740000	11218	fill_color=chr1
chr01	5740000	5760000	12507	fill_color=chr1
chr01	5760000	5780000	11561	fill_color=chr1
chr01	5780000	5800000	10805	fill_color=chr1
chr01	5800000	5820000	10287	fill_color=chr1
chr01	5820000	5840000	9566	fill_color=chr1
chr01	5840000	5860000	10100	fill_color=chr1
chr01	5860000	5880000	10322	fill_color=chr1
chr01	5880000	5900000	10271	fill_color=chr1
chr01	5900000	5920000	13042	fill_color=chr1
chr01	5920000	5940000	10599	fill_color=chr1
chr01	5940000	5960000	11372	fill_color=chr1
chr01	5960000	5980000	12879	fill_color=chr1
chr01	5980000	6000000	10609	fill_color=chr1
chr01	6000000	6020000	9727	fill_color=chr1
chr01	6020000	6040000	9142	fill_color=chr1
chr01	6040000	6060000	8939	fill_color=chr1
chr01	6060000	6080000	9972	fill_color=chr1
chr01	6080000	6100000	9654	fill_color=chr1
chr01	6100000	6120000	9000	fill_color=chr1
chr01	6120000	6140000	9232	fill_color=chr1
chr01	6140000	6160000	11560	fill_color=chr1
chr01	6160000	6180000	13272	fill_color=chr1
chr01	6180000	6200000	12947	fill_color=chr1
chr01	6200000	6220000	12443	fill_color=chr1
chr01	6220000	6240000	11207	fill_color=chr1
chr01	6240000	6260000	10892	fill_color=chr1
chr01	6260000	6280000	11786	fill_color=chr1
chr01	6280000	6300000	12379	fill_color=chr1
chr01	6300000	6320000	12001	fill_color=chr1
chr01	6320000	6340000	10300	fill_color=chr1
chr01	6340000	6360000	10192	fill_color=chr1
chr01	6360000	6380000	11856	fill_color=chr1
chr01	6380000	6400000	12110	fill_color=chr1
chr01	6400000	6420000	13019	fill_color=chr1
chr01	6420000	6440000	10755	fill_color=chr1
chr01	6440000	6460000	12247	fill_color=chr1
chr01	6460000	6480000	11331	fill_color=chr1
chr01	6480000	6500000	10930	fill_color=chr1
chr01	6500000	6520000	11203	fill_color=chr1
chr01	6520000	6540000	11924	fill_color=chr1
chr01	6540000	6560000	11268	fill_color=chr1
chr01	6560000	6580000	9246	fill_color=chr1
chr01	6580000	6600000	9486	fill_color=chr1
chr01	6600000	6620000	10363	fill_color=chr1
chr01	6620000	6640000	9390	fill_color=chr1
chr01	6640000	6660000	11342	fill_color=chr1
chr01	6660000	6680000	10950	fill_color=chr1
chr01	6680000	6700000	10991	fill_color=chr1
chr01	6700000	6720000	10129	fill_color=chr1
chr01	6720000	6740000	12646	fill_color=chr1
chr01	6740000	6760000	13488	fill_color=chr1
chr01	6760000	6780000	13071	fill_color=chr1
chr01	6780000	6800000	9120	fill_color=chr1
chr01	6800000	6820000	9236	fill_color=chr1
chr01	6820000	6840000	9306	fill_color=chr1
chr01	6840000	6860000	9805	fill_color=chr1
chr01	6860000	6880000	9092	fill_color=chr1
chr01	6880000	6900000	11197	fill_color=chr1
chr01	6900000	6920000	10172	fill_color=chr1
chr01	6920000	6940000	9697	fill_color=chr1
chr01	6940000	6960000	11419	fill_color=chr1
chr01	6960000	6980000	11562	fill_color=chr1
chr01	6980000	7000000	12251	fill_color=chr1
chr01	7000000	7020000	12423	fill_color=chr1
chr01	7020000	7040000	12700	fill_color=chr1
chr01	7040000	7060000	11829	fill_color=chr1
chr01	7060000	7080000	11321	fill_color=chr1
chr01	7080000	7100000	11600	fill_color=chr1
chr01	7100000	7120000	11769	fill_color=chr1
chr01	7120000	7140000	11618	fill_color=chr1
chr01	7140000	7160000	11850	fill_color=chr1
chr01	7160000	7180000	12662	fill_color=chr1
chr01	7180000	7200000	11729	fill_color=chr1
chr01	7200000	7220000	12752	fill_color=chr1
chr01	7220000	7240000	12246	fill_color=chr1
chr01	7240000	7260000	10905	fill_color=chr1
chr01	7260000	7280000	10144	fill_color=chr1
chr01	7280000	7300000	11723	fill_color=chr1
chr01	7300000	7320000	9432	fill_color=chr1
chr01	7320000	7340000	11878	fill_color=chr1
chr01	7340000	7360000	9759	fill_color=chr1
chr01	7360000	7380000	11707	fill_color=chr1
chr01	7380000	7400000	11061	fill_color=chr1
chr01	7400000	7420000	10763	fill_color=chr1
chr01	7420000	7440000	9915	fill_color=chr1
chr01	7440000	7460000	8623	fill_color=chr1
chr01	7460000	7476621	8253.01	fill_color=chr1
chr02	0	20000	8594	fill_color=chr2
chr02	20000	40000	8819	fill_color=chr2
chr02	40000	60000	11613	fill_color=chr2
chr02	60000	80000	10070	fill_color=chr2
chr02	80000	100000	10474	fill_color=chr2
chr02	100000	120000	10531	fill_color=chr2
chr02	120000	140000	11675	fill_color=chr2
chr02	140000	160000	11876	fill_color=chr2
chr02	160000	180000	12216	fill_color=chr2
chr02	180000	200000	11959	fill_color=chr2
chr02	200000	220000	11107	fill_color=chr2
chr02	220000	240000	12539	fill_color=chr2
chr02	240000	260000	11151	fill_color=chr2
chr02	260000	280000	10996	fill_color=chr2
chr02	280000	300000	9860	fill_color=chr2
chr02	300000	320000	10685	fill_color=chr2
chr02	320000	340000	10953	fill_color=chr2
chr02	340000	360000	11062	fill_color=chr2
chr02	360000	380000	11354	fill_color=chr2
chr02	380000	400000	11470	fill_color=chr2
chr02	400000	420000	12061	fill_color=chr2
chr02	420000	440000	11262	fill_color=chr2
chr02	440000	460000	10148	fill_color=chr2
chr02	460000	480000	10672	fill_color=chr2
chr02	480000	500000	11080	fill_color=chr2
chr02	500000	520000	12146	fill_color=chr2
chr02	520000	540000	10767	fill_color=chr2
chr02	540000	560000	11325	fill_color=chr2
chr02	560000	580000	10308	fill_color=chr2
chr02	580000	600000	9790	fill_color=chr2
chr02	600000	620000	12450	fill_color=chr2
chr02	620000	640000	11552	fill_color=chr2
chr02	640000	660000	11809	fill_color=chr2
chr02	660000	680000	11447	fill_color=chr2
chr02	680000	700000	11152	fill_color=chr2
chr02	700000	720000	11816	fill_color=chr2
chr02	720000	740000	12940	fill_color=chr2
chr02	740000	760000	11280	fill_color=chr2
chr02	760000	780000	10292	fill_color=chr2
chr02	780000	800000	10353	fill_color=chr2
chr02	800000	820000	12862	fill_color=chr2
chr02	820000	840000	12379	fill_color=chr2
chr02	840000	860000	12730	fill_color=chr2
chr02	860000	880000	11956	fill_color=chr2
chr02	880000	900000	11530	fill_color=chr2
chr02	900000	920000	11719	fill_color=chr2
chr02	920000	940000	10360	fill_color=chr2
chr02	940000	960000	9858	fill_color=chr2
chr02	960000	980000	9812	fill_color=chr2
chr02	980000	1000000	8469	fill_color=chr2
chr02	1000000	1020000	8617	fill_color=chr2
chr02	1020000	1040000	9094	fill_color=chr2
chr02	1040000	1060000	10495	fill_color=chr2
chr02	1060000	1080000	10589	fill_color=chr2
chr02	1080000	1100000	10394	fill_color=chr2
chr02	1100000	1120000	12792	fill_color=chr2
chr02	1120000	1140000	10397	fill_color=chr2
chr02	1140000	1160000	11851	fill_color=chr2
chr02	1160000	1180000	11556	fill_color=chr2
chr02	1180000	1200000	12552	fill_color=chr2
chr02	1200000	1220000	11627	fill_color=chr2
chr02	1220000	1240000	11724	fill_color=chr2
chr02	1240000	1260000	12039	fill_color=chr2
chr02	1260000	1280000	10745	fill_color=chr2
chr02	1280000	1300000	12624	fill_color=chr2
chr02	1300000	1320000	11938	fill_color=chr2
chr02	1320000	1340000	10151	fill_color=chr2
chr02	1340000	1360000	10326	fill_color=chr2
chr02	1360000	1380000	9795	fill_color=chr2
chr02	1380000	1400000	10569	fill_color=chr2
chr02	1400000	1420000	10871	fill_color=chr2
chr02	1420000	1440000	10245	fill_color=chr2
chr02	1440000	1460000	11376	fill_color=chr2
chr02	1460000	1480000	9526	fill_color=chr2
chr02	1480000	1500000	11658	fill_color=chr2
chr02	1500000	1520000	11477	fill_color=chr2
chr02	1520000	1540000	12404	fill_color=chr2
chr02	1540000	1560000	10826	fill_color=chr2
chr02	1560000	1580000	10652	fill_color=chr2
chr02	1580000	1600000	11726	fill_color=chr2
chr02	1600000	1620000	11400	fill_color=chr2
chr02	1620000	1640000	10714	fill_color=chr2
chr02	1640000	1660000	11082	fill_color=chr2
chr02	1660000	1680000	11377	fill_color=chr2
chr02	1680000	1700000	12107	fill_color=chr2
chr02	1700000	1720000	11594	fill_color=chr2
chr02	1720000	1740000	10505	fill_color=chr2
chr02	1740000	1760000	11393	fill_color=chr2
chr02	1760000	1780000	11236	fill_color=chr2
chr02	1780000	1800000	10831	fill_color=chr2
chr02	1800000	1820000	12301	fill_color=chr2
chr02	1820000	1840000	11131	fill_color=chr2
chr02	1840000	1860000	11031	fill_color=chr2
chr02	1860000	1880000	11498	fill_color=chr2
chr02	1880000	1900000	10699	fill_color=chr2
chr02	1900000	1920000	10631	fill_color=chr2
chr02	1920000	1940000	9399	fill_color=chr2
chr02	1940000	1960000	10767	fill_color=chr2
chr02	1960000	1980000	10206	fill_color=chr2
chr02	1980000	2000000	11057	fill_color=chr2
chr02	2000000	2020000	10127	fill_color=chr2
chr02	2020000	2040000	11173	fill_color=chr2
chr02	2040000	2060000	11849	fill_color=chr2
chr02	2060000	2080000	11436	fill_color=chr2
chr02	2080000	2100000	11387	fill_color=chr2
chr02	2100000	2120000	11024	fill_color=chr2
chr02	2120000	2140000	11362	fill_color=chr2
chr02	2140000	2160000	11954	fill_color=chr2
chr02	2160000	2180000	11738	fill_color=chr2
chr02	2180000	2200000	11927	fill_color=chr2
chr02	2200000	2220000	11142	fill_color=chr2
chr02	2220000	2240000	8989	fill_color=chr2
chr02	2240000	2260000	12109	fill_color=chr2
chr02	2260000	2280000	12722	fill_color=chr2
chr02	2280000	2300000	10374	fill_color=chr2
chr02	2300000	2320000	10458	fill_color=chr2
chr02	2320000	2340000	11117	fill_color=chr2
chr02	2340000	2360000	11538	fill_color=chr2
chr02	2360000	2380000	11241	fill_color=chr2
chr02	2380000	2400000	13012	fill_color=chr2
chr02	2400000	2420000	12177	fill_color=chr2
chr02	2420000	2440000	11025	fill_color=chr2
chr02	2440000	2460000	9831	fill_color=chr2
chr02	2460000	2480000	11520	fill_color=chr2
chr02	2480000	2500000	9845	fill_color=chr2
chr02	2500000	2520000	8934	fill_color=chr2
chr02	2520000	2540000	9305	fill_color=chr2
chr02	2540000	2560000	11364	fill_color=chr2
chr02	2560000	2580000	11347	fill_color=chr2
chr02	2580000	2600000	11293	fill_color=chr2
chr02	2600000	2620000	11791	fill_color=chr2
chr02	2620000	2640000	10650	fill_color=chr2
chr02	2640000	2660000	11433	fill_color=chr2
chr02	2660000	2680000	11742	fill_color=chr2
chr02	2680000	2700000	11247	fill_color=chr2
chr02	2700000	2720000	11175	fill_color=chr2
chr02	2720000	2740000	11526	fill_color=chr2
chr02	2740000	2760000	13123	fill_color=chr2
chr02	2760000	2780000	11116	fill_color=chr2
chr02	2780000	2800000	10444	fill_color=chr2
chr02	2800000	2820000	12579	fill_color=chr2
chr02	2820000	2840000	10802	fill_color=chr2
chr02	2840000	2860000	9347	fill_color=chr2
chr02	2860000	2880000	9914	fill_color=chr2
chr02	2880000	2900000	9604	fill_color=chr2
chr02	2900000	2920000	10215	fill_color=chr2
chr02	2920000	2940000	9651	fill_color=chr2
chr02	2940000	2960000	9650	fill_color=chr2
chr02	2960000	2980000	10026	fill_color=chr2
chr02	2980000	3000000	11079	fill_color=chr2
chr02	3000000	3020000	11958	fill_color=chr2
chr02	3020000	3040000	12348	fill_color=chr2
chr02	3040000	3060000	12335	fill_color=chr2
chr02	3060000	3080000	12530	fill_color=chr2
chr02	3080000	3100000	12586	fill_color=chr2
chr02	3100000	3120000	11219	fill_color=chr2
chr02	3120000	3140000	12592	fill_color=chr2
chr02	3140000	3160000	11685	fill_color=chr2
chr02	3160000	3180000	10518	fill_color=chr2
chr02	3180000	3200000	12616	fill_color=chr2
chr02	3200000	3220000	12296	fill_color=chr2
chr02	3220000	3240000	11187	fill_color=chr2
chr02	3240000	3260000	11364	fill_color=chr2
chr02	3260000	3280000	11173	fill_color=chr2
chr02	3280000	3300000	11132	fill_color=chr2
chr02	3300000	3320000	12080	fill_color=chr2
chr02	3320000	3340000	10109	fill_color=chr2
chr02	3340000	3360000	12720	fill_color=chr2
chr02	3360000	3380000	12179	fill_color=chr2
chr02	3380000	3400000	9533	fill_color=chr2
chr02	3400000	3420000	12069	fill_color=chr2
chr02	3420000	3440000	12269	fill_color=chr2
chr02	3440000	3460000	11863	fill_color=chr2
chr02	3460000	3480000	12753	fill_color=chr2
chr02	3480000	3500000	11361	fill_color=chr2
chr02	3500000	3520000	12541	fill_color=chr2
chr02	3520000	3540000	11330	fill_color=chr2
chr02	3540000	3560000	12035	fill_color=chr2
chr02	3560000	3580000	11950	fill_color=chr2
chr02	3580000	3600000	10294	fill_color=chr2
chr02	3600000	3620000	12354	fill_color=chr2
chr02	3620000	3640000	13300	fill_color=chr2
chr02	3640000	3660000	11100	fill_color=chr2
chr02	3660000	3680000	12031	fill_color=chr2
chr02	3680000	3700000	11313	fill_color=chr2
chr02	3700000	3720000	11268	fill_color=chr2
chr02	3720000	3740000	9630	fill_color=chr2
chr02	3740000	3760000	9600	fill_color=chr2
chr02	3760000	3780000	10050	fill_color=chr2
chr02	3780000	3800000	9290	fill_color=chr2
chr02	3800000	3820000	11691	fill_color=chr2
chr02	3820000	3840000	9765	fill_color=chr2
chr02	3840000	3860000	11870	fill_color=chr2
chr02	3860000	3880000	10582	fill_color=chr2
chr02	3880000	3900000	11008	fill_color=chr2
chr02	3900000	3920000	11323	fill_color=chr2
chr02	3920000	3940000	11820	fill_color=chr2
chr02	3940000	3960000	11152	fill_color=chr2
chr02	3960000	3980000	12623	fill_color=chr2
chr02	3980000	4000000	11266	fill_color=chr2
chr02	4000000	4020000	10475	fill_color=chr2
chr02	4020000	4040000	10967	fill_color=chr2
chr02	4040000	4060000	11241	fill_color=chr2
chr02	4060000	4080000	10633	fill_color=chr2
chr02	4080000	4100000	10283	fill_color=chr2
chr02	4100000	4120000	12036	fill_color=chr2
chr02	4120000	4140000	11356	fill_color=chr2
chr02	4140000	4160000	10667	fill_color=chr2
chr02	4160000	4180000	9897	fill_color=chr2
chr02	4180000	4200000	9888	fill_color=chr2
chr02	4200000	4220000	10568	fill_color=chr2
chr02	4220000	4240000	9871	fill_color=chr2
chr02	4240000	4260000	9375	fill_color=chr2
chr02	4260000	4280000	9420	fill_color=chr2
chr02	4280000	4300000	8788	fill_color=chr2
chr02	4300000	4320000	8641	fill_color=chr2
chr02	4320000	4340000	12531	fill_color=chr2
chr02	4340000	4360000	11633	fill_color=chr2
chr02	4360000	4380000	10942	fill_color=chr2
chr02	4380000	4400000	10283	fill_color=chr2
chr02	4400000	4420000	10840	fill_color=chr2
chr02	4420000	4440000	12351	fill_color=chr2
chr02	4440000	4460000	12991	fill_color=chr2
chr02	4460000	4480000	12679	fill_color=chr2
chr02	4480000	4500000	11099	fill_color=chr2
chr02	4500000	4520000	11876	fill_color=chr2
chr02	4520000	4540000	11459	fill_color=chr2
chr02	4540000	4560000	11658	fill_color=chr2
chr02	4560000	4580000	12298	fill_color=chr2
chr02	4580000	4600000	10949	fill_color=chr2
chr02	4600000	4620000	12697	fill_color=chr2
chr02	4620000	4640000	12509	fill_color=chr2
chr02	4640000	4660000	11382	fill_color=chr2
chr02	4660000	4680000	10364	fill_color=chr2
chr02	4680000	4700000	10735	fill_color=chr2
chr02	4700000	4720000	11432	fill_color=chr2
chr02	4720000	4740000	11188	fill_color=chr2
chr02	4740000	4760000	11602	fill_color=chr2
chr02	4760000	4780000	12533	fill_color=chr2
chr02	4780000	4800000	11804	fill_color=chr2
chr02	4800000	4820000	12666	fill_color=chr2
chr02	4820000	4840000	11339	fill_color=chr2
chr02	4840000	4860000	12373	fill_color=chr2
chr02	4860000	4880000	12547	fill_color=chr2
chr02	4880000	4900000	11066	fill_color=chr2
chr02	4900000	4920000	11658	fill_color=chr2
chr02	4920000	4940000	11598	fill_color=chr2
chr02	4940000	4960000	12193	fill_color=chr2
chr02	4960000	4980000	11335	fill_color=chr2
chr02	4980000	5000000	11642	fill_color=chr2
chr02	5000000	5020000	12838	fill_color=chr2
chr02	5020000	5040000	11629	fill_color=chr2
chr02	5040000	5060000	11630	fill_color=chr2
chr02	5060000	5080000	10254	fill_color=chr2
chr02	5080000	5100000	10950	fill_color=chr2
chr02	5100000	5120000	12114	fill_color=chr2
chr02	5120000	5140000	11486	fill_color=chr2
chr02	5140000	5160000	11744	fill_color=chr2
chr02	5160000	5180000	11821	fill_color=chr2
chr02	5180000	5200000	11628	fill_color=chr2
chr02	5200000	5220000	10926	fill_color=chr2
chr02	5220000	5240000	10415	fill_color=chr2
chr02	5240000	5260000	8861	fill_color=chr2
chr02	5260000	5268805	3530	fill_color=chr2
chr03	0	20000	8549	fill_color=chr3
chr03	20000	40000	12661	fill_color=chr3
chr03	40000	60000	11834	fill_color=chr3
chr03	60000	80000	11054	fill_color=chr3
chr03	80000	100000	11432	fill_color=chr3
chr03	100000	120000	10410	fill_color=chr3
chr03	120000	140000	10436	fill_color=chr3
chr03	140000	160000	11251	fill_color=chr3
chr03	160000	180000	10697	fill_color=chr3
chr03	180000	200000	10145	fill_color=chr3
chr03	200000	220000	12233	fill_color=chr3
chr03	220000	240000	12066	fill_color=chr3
chr03	240000	260000	12302	fill_color=chr3
chr03	260000	280000	10861	fill_color=chr3
chr03	280000	300000	11699	fill_color=chr3
chr03	300000	320000	10269	fill_color=chr3
chr03	320000	340000	10983	fill_color=chr3
chr03	340000	360000	10860	fill_color=chr3
chr03	360000	380000	11054	fill_color=chr3
chr03	380000	400000	11852	fill_color=chr3
chr03	400000	420000	11559	fill_color=chr3
chr03	420000	440000	11671	fill_color=chr3
chr03	440000	460000	10754	fill_color=chr3
chr03	460000	480000	10647	fill_color=chr3
chr03	480000	500000	13060	fill_color=chr3
chr03	500000	520000	11529	fill_color=chr3
chr03	520000	540000	10692	fill_color=chr3
chr03	540000	560000	11254	fill_color=chr3
chr03	560000	580000	12246	fill_color=chr3
chr03	580000	600000	12408	fill_color=chr3
chr03	600000	620000	11474	fill_color=chr3
chr03	620000	640000	12442	fill_color=chr3
chr03	640000	660000	12125	fill_color=chr3
chr03	660000	680000	12124	fill_color=chr3
chr03	680000	700000	10797	fill_color=chr3
chr03	700000	720000	11754	fill_color=chr3
chr03	720000	740000	10878	fill_color=chr3
chr03	740000	760000	11680	fill_color=chr3
chr03	760000	780000	11470	fill_color=chr3
chr03	780000	800000	9539	fill_color=chr3
chr03	800000	820000	10321	fill_color=chr3
chr03	820000	840000	11058	fill_color=chr3
chr03	840000	860000	11466	fill_color=chr3
chr03	860000	880000	11727	fill_color=chr3
chr03	880000	900000	12291	fill_color=chr3
chr03	900000	920000	12080	fill_color=chr3
chr03	920000	940000	11470	fill_color=chr3
chr03	940000	960000	10008	fill_color=chr3
chr03	960000	980000	9583	fill_color=chr3
chr03	980000	1000000	9685	fill_color=chr3
chr03	1000000	1020000	10947	fill_color=chr3
chr03	1020000	1040000	9622	fill_color=chr3
chr03	1040000	1060000	11595	fill_color=chr3
chr03	1060000	1080000	12390	fill_color=chr3
chr03	1080000	1100000	12294	fill_color=chr3
chr03	1100000	1120000	11200	fill_color=chr3
chr03	1120000	1140000	12446	fill_color=chr3
chr03	1140000	1160000	12349	fill_color=chr3
chr03	1160000	1180000	12699	fill_color=chr3
chr03	1180000	1200000	10807	fill_color=chr3
chr03	1200000	1220000	11404	fill_color=chr3
chr03	1220000	1240000	12204	fill_color=chr3
chr03	1240000	1260000	11106	fill_color=chr3
chr03	1260000	1280000	11024	fill_color=chr3
chr03	1280000	1300000	10971	fill_color=chr3
chr03	1300000	1320000	10972	fill_color=chr3
chr03	1320000	1340000	10327	fill_color=chr3
chr03	1340000	1360000	12288	fill_color=chr3
chr03	1360000	1380000	12506	fill_color=chr3
chr03	1380000	1400000	10884	fill_color=chr3
chr03	1400000	1420000	10817	fill_color=chr3
chr03	1420000	1440000	11673	fill_color=chr3
chr03	1440000	1460000	9496	fill_color=chr3
chr03	1460000	1480000	10105	fill_color=chr3
chr03	1480000	1500000	9318	fill_color=chr3
chr03	1500000	1520000	11259	fill_color=chr3
chr03	1520000	1540000	11874	fill_color=chr3
chr03	1540000	1560000	12541	fill_color=chr3
chr03	1560000	1580000	10062	fill_color=chr3
chr03	1580000	1600000	11840	fill_color=chr3
chr03	1600000	1620000	12077	fill_color=chr3
chr03	1620000	1640000	11832	fill_color=chr3
chr03	1640000	1660000	11954	fill_color=chr3
chr03	1660000	1680000	12659	fill_color=chr3
chr03	1680000	1700000	11825	fill_color=chr3
chr03	1700000	1720000	11647	fill_color=chr3
chr03	1720000	1740000	12290	fill_color=chr3
chr03	1740000	1760000	11594	fill_color=chr3
chr03	1760000	1780000	11031	fill_color=chr3
chr03	1780000	1800000	10698	fill_color=chr3
chr03	1800000	1820000	10990	fill_color=chr3
chr03	1820000	1840000	9919	fill_color=chr3
chr03	1840000	1860000	10025	fill_color=chr3
chr03	1860000	1880000	9962	fill_color=chr3
chr03	1880000	1900000	9244	fill_color=chr3
chr03	1900000	1920000	10718	fill_color=chr3
chr03	1920000	1940000	11838	fill_color=chr3
chr03	1940000	1960000	11128	fill_color=chr3
chr03	1960000	1980000	11700	fill_color=chr3
chr03	1980000	2000000	12374	fill_color=chr3
chr03	2000000	2020000	12940	fill_color=chr3
chr03	2020000	2040000	12187	fill_color=chr3
chr03	2040000	2060000	12246	fill_color=chr3
chr03	2060000	2080000	11683	fill_color=chr3
chr03	2080000	2100000	10705	fill_color=chr3
chr03	2100000	2120000	11419	fill_color=chr3
chr03	2120000	2140000	12615	fill_color=chr3
chr03	2140000	2160000	9769	fill_color=chr3
chr03	2160000	2180000	12484	fill_color=chr3
chr03	2180000	2200000	11413	fill_color=chr3
chr03	2200000	2220000	10982	fill_color=chr3
chr03	2220000	2240000	12244	fill_color=chr3
chr03	2240000	2260000	10169	fill_color=chr3
chr03	2260000	2280000	11215	fill_color=chr3
chr03	2280000	2300000	11958	fill_color=chr3
chr03	2300000	2320000	12157	fill_color=chr3
chr03	2320000	2340000	11707	fill_color=chr3
chr03	2340000	2360000	12798	fill_color=chr3
chr03	2360000	2380000	11120	fill_color=chr3
chr03	2380000	2400000	12166	fill_color=chr3
chr03	2400000	2420000	12334	fill_color=chr3
chr03	2420000	2440000	11738	fill_color=chr3
chr03	2440000	2460000	11673	fill_color=chr3
chr03	2460000	2480000	11639	fill_color=chr3
chr03	2480000	2500000	11009	fill_color=chr3
chr03	2500000	2520000	10180	fill_color=chr3
chr03	2520000	2540000	9845	fill_color=chr3
chr03	2540000	2560000	10619	fill_color=chr3
chr03	2560000	2580000	12005	fill_color=chr3
chr03	2580000	2600000	11032	fill_color=chr3
chr03	2600000	2620000	9551	fill_color=chr3
chr03	2620000	2640000	10947	fill_color=chr3
chr03	2640000	2660000	10348	fill_color=chr3
chr03	2660000	2680000	10985	fill_color=chr3
chr03	2680000	2700000	12069	fill_color=chr3
chr03	2700000	2720000	11844	fill_color=chr3
chr03	2720000	2740000	11151	fill_color=chr3
chr03	2740000	2760000	11110	fill_color=chr3
chr03	2760000	2780000	11982	fill_color=chr3
chr03	2780000	2800000	10737	fill_color=chr3
chr03	2800000	2820000	11876	fill_color=chr3
chr03	2820000	2840000	12056	fill_color=chr3
chr03	2840000	2860000	10290	fill_color=chr3
chr03	2860000	2880000	10257	fill_color=chr3
chr03	2880000	2900000	11431	fill_color=chr3
chr03	2900000	2920000	11147	fill_color=chr3
chr03	2920000	2940000	10962	fill_color=chr3
chr03	2940000	2960000	12117	fill_color=chr3
chr03	2960000	2980000	12805	fill_color=chr3
chr03	2980000	3000000	12441	fill_color=chr3
chr03	3000000	3020000	10575	fill_color=chr3
chr03	3020000	3040000	10625	fill_color=chr3
chr03	3040000	3060000	11345	fill_color=chr3
chr03	3060000	3080000	10566	fill_color=chr3
chr03	3080000	3100000	10854	fill_color=chr3
chr03	3100000	3120000	9904	fill_color=chr3
chr03	3120000	3140000	12053	fill_color=chr3
chr03	3140000	3160000	12018	fill_color=chr3
chr03	3160000	3180000	12153	fill_color=chr3
chr03	3180000	3200000	12192	fill_color=chr3
chr03	3200000	3220000	12249	fill_color=chr3
chr03	3220000	3240000	11952	fill_color=chr3
chr03	3240000	3260000	11135	fill_color=chr3
chr03	3260000	3280000	10867	fill_color=chr3
chr03	3280000	3300000	10979	fill_color=chr3
chr03	3300000	3320000	11842	fill_color=chr3
chr03	3320000	3340000	12385	fill_color=chr3
chr03	3340000	3360000	11936	fill_color=chr3
chr03	3360000	3380000	11771	fill_color=chr3
chr03	3380000	3400000	12484	fill_color=chr3
chr03	3400000	3420000	12698	fill_color=chr3
chr03	3420000	3440000	10043	fill_color=chr3
chr03	3440000	3460000	9325	fill_color=chr3
chr03	3460000	3480000	9701	fill_color=chr3
chr03	3480000	3500000	9827	fill_color=chr3
chr03	3500000	3520000	9242	fill_color=chr3
chr03	3520000	3540000	9589	fill_color=chr3
chr03	3540000	3560000	9362	fill_color=chr3
chr03	3560000	3580000	9406	fill_color=chr3
chr03	3580000	3600000	9499	fill_color=chr3
chr03	3600000	3620000	11483	fill_color=chr3
chr03	3620000	3640000	11846	fill_color=chr3
chr03	3640000	3660000	12575	fill_color=chr3
chr03	3660000	3680000	11313	fill_color=chr3
chr03	3680000	3700000	11956	fill_color=chr3
chr03	3700000	3720000	11551	fill_color=chr3
chr03	3720000	3740000	10477	fill_color=chr3
chr03	3740000	3760000	9551	fill_color=chr3
chr03	3760000	3780000	11283	fill_color=chr3
chr03	3780000	3800000	11131	fill_color=chr3
chr03	3800000	3820000	10176	fill_color=chr3
chr03	3820000	3840000	11417	fill_color=chr3
chr03	3840000	3860000	10111	fill_color=chr3
chr03	3860000	3880000	11792	fill_color=chr3
chr03	3880000	3900000	12106	fill_color=chr3
chr03	3900000	3920000	12113	fill_color=chr3
chr03	3920000	3940000	11757	fill_color=chr3
chr03	3940000	3960000	12086	fill_color=chr3
chr03	3960000	3980000	12488	fill_color=chr3
chr03	3980000	4000000	12437	fill_color=chr3
chr03	4000000	4020000	10803	fill_color=chr3
chr03	4020000	4040000	12677	fill_color=chr3
chr03	4040000	4060000	9362	fill_color=chr3
chr03	4060000	4080000	9071	fill_color=chr3
chr03	4080000	4100000	11080	fill_color=chr3
chr03	4100000	4120000	11193	fill_color=chr3
chr03	4120000	4140000	12707	fill_color=chr3
chr03	4140000	4160000	12588	fill_color=chr3
chr03	4160000	4180000	12767	fill_color=chr3
chr03	4180000	4200000	12796	fill_color=chr3
chr03	4200000	4220000	12418	fill_color=chr3
chr03	4220000	4240000	11940	fill_color=chr3
chr03	4240000	4260000	10694	fill_color=chr3
chr03	4260000	4280000	10420	fill_color=chr3
chr03	4280000	4300000	9667	fill_color=chr3
chr03	4300000	4320000	10635	fill_color=chr3
chr03	4320000	4340000	8912	fill_color=chr3
chr03	4340000	4360000	9108	fill_color=chr3
chr03	4360000	4380000	9468	fill_color=chr3
chr03	4380000	4400000	9862	fill_color=chr3
chr03	4400000	4420000	11419	fill_color=chr3
chr03	4420000	4440000	11790	fill_color=chr3
chr03	4440000	4460000	12223	fill_color=chr3
chr03	4460000	4480000	12197	fill_color=chr3
chr03	4480000	4500000	11165	fill_color=chr3
chr03	4500000	4520000	11779	fill_color=chr3
chr03	4520000	4540000	10750	fill_color=chr3
chr03	4540000	4560000	9898	fill_color=chr3
chr03	4560000	4580000	10432	fill_color=chr3
chr03	4580000	4600000	10271	fill_color=chr3
chr03	4600000	4620000	10810	fill_color=chr3
chr03	4620000	4640000	10472	fill_color=chr3
chr03	4640000	4660000	10880	fill_color=chr3
chr03	4660000	4680000	11056	fill_color=chr3
chr03	4680000	4700000	11253	fill_color=chr3
chr03	4700000	4720000	11556	fill_color=chr3
chr03	4720000	4740000	10385	fill_color=chr3
chr03	4740000	4760000	10790	fill_color=chr3
chr03	4760000	4780000	9858	fill_color=chr3
chr03	4780000	4800000	11036	fill_color=chr3
chr03	4800000	4820000	12351	fill_color=chr3
chr03	4820000	4840000	9800	fill_color=chr3
chr03	4840000	4860000	10886	fill_color=chr3
chr03	4860000	4880000	12593	fill_color=chr3
chr03	4880000	4900000	11311	fill_color=chr3
chr03	4900000	4920000	10733	fill_color=chr3
chr03	4920000	4940000	11653	fill_color=chr3
chr03	4940000	4960000	11735	fill_color=chr3
chr03	4960000	4980000	12294	fill_color=chr3
chr03	4980000	5000000	11192	fill_color=chr3
chr03	5000000	5020000	11539	fill_color=chr3
chr03	5020000	5040000	10868	fill_color=chr3
chr03	5040000	5060000	10502	fill_color=chr3
chr03	5060000	5080000	11617	fill_color=chr3
chr03	5080000	5100000	11086	fill_color=chr3
chr03	5100000	5120000	11003	fill_color=chr3
chr03	5120000	5138350	9088.99	fill_color=chr3
chr04	0	20000	10361	fill_color=chr4
chr04	20000	40000	10492	fill_color=chr4
chr04	40000	60000	10394	fill_color=chr4
chr04	60000	80000	11810	fill_color=chr4
chr04	80000	100000	11330	fill_color=chr4
chr04	100000	120000	11734	fill_color=chr4
chr04	120000	140000	12152	fill_color=chr4
chr04	140000	160000	10941	fill_color=chr4
chr04	160000	180000	11348	fill_color=chr4
chr04	180000	200000	11318	fill_color=chr4
chr04	200000	220000	11133	fill_color=chr4
chr04	220000	240000	11554	fill_color=chr4
chr04	240000	260000	11669	fill_color=chr4
chr04	260000	280000	10415	fill_color=chr4
chr04	280000	300000	10026	fill_color=chr4
chr04	300000	320000	11161	fill_color=chr4
chr04	320000	340000	10768	fill_color=chr4
chr04	340000	360000	10517	fill_color=chr4
chr04	360000	380000	11650	fill_color=chr4
chr04	380000	400000	11657	fill_color=chr4
chr04	400000	420000	11056	fill_color=chr4
chr04	420000	440000	11470	fill_color=chr4
chr04	440000	460000	11097	fill_color=chr4
chr04	460000	480000	11160	fill_color=chr4
chr04	480000	500000	11529	fill_color=chr4
chr04	500000	520000	11955	fill_color=chr4
chr04	520000	540000	11656	fill_color=chr4
chr04	540000	560000	11441	fill_color=chr4
chr04	560000	580000	9698	fill_color=chr4
chr04	580000	600000	9355	fill_color=chr4
chr04	600000	620000	9717	fill_color=chr4
chr04	620000	640000	9322	fill_color=chr4
chr04	640000	660000	9923	fill_color=chr4
chr04	660000	680000	9574	fill_color=chr4
chr04	680000	700000	11852	fill_color=chr4
chr04	700000	720000	11988	fill_color=chr4
chr04	720000	740000	11537	fill_color=chr4
chr04	740000	760000	11367	fill_color=chr4
chr04	760000	780000	11663	fill_color=chr4
chr04	780000	800000	12555	fill_color=chr4
chr04	800000	820000	11649	fill_color=chr4
chr04	820000	840000	12392	fill_color=chr4
chr04	840000	860000	12192	fill_color=chr4
chr04	860000	880000	11699	fill_color=chr4
chr04	880000	900000	12026	fill_color=chr4
chr04	900000	920000	12212	fill_color=chr4
chr04	920000	940000	12402	fill_color=chr4
chr04	940000	960000	12678	fill_color=chr4
chr04	960000	980000	12540	fill_color=chr4
chr04	980000	1000000	11742	fill_color=chr4
chr04	1000000	1020000	11016	fill_color=chr4
chr04	1020000	1040000	9923	fill_color=chr4
chr04	1040000	1060000	9860	fill_color=chr4
chr04	1060000	1080000	9419	fill_color=chr4
chr04	1080000	1100000	10077	fill_color=chr4
chr04	1100000	1120000	11927	fill_color=chr4
chr04	1120000	1140000	12390	fill_color=chr4
chr04	1140000	1160000	12172	fill_color=chr4
chr04	1160000	1180000	11069	fill_color=chr4
chr04	1180000	1200000	11053	fill_color=chr4
chr04	1200000	1220000	12168	fill_color=chr4
chr04	1220000	1240000	12528	fill_color=chr4
chr04	1240000	1260000	11510	fill_color=chr4
chr04	1260000	1280000	12366	fill_color=chr4
chr04	1280000	1300000	12053	fill_color=chr4
chr04	1300000	1320000	12889	fill_color=chr4
chr04	1320000	1340000	12440	fill_color=chr4
chr04	1340000	1360000	12319	fill_color=chr4
chr04	1360000	1380000	11099	fill_color=chr4
chr04	1380000	1400000	11153	fill_color=chr4
chr04	1400000	1420000	12643	fill_color=chr4
chr04	1420000	1440000	12390	fill_color=chr4
chr04	1440000	1460000	12200	fill_color=chr4
chr04	1460000	1480000	12389	fill_color=chr4
chr04	1480000	1500000	12525	fill_color=chr4
chr04	1500000	1520000	12688	fill_color=chr4
chr04	1520000	1540000	11538	fill_color=chr4
chr04	1540000	1560000	12857	fill_color=chr4
chr04	1560000	1580000	10478	fill_color=chr4
chr04	1580000	1600000	9974	fill_color=chr4
chr04	1600000	1620000	11205	fill_color=chr4
chr04	1620000	1640000	11842	fill_color=chr4
chr04	1640000	1660000	12696	fill_color=chr4
chr04	1660000	1680000	10442	fill_color=chr4
chr04	1680000	1700000	10308	fill_color=chr4
chr04	1700000	1720000	10466	fill_color=chr4
chr04	1720000	1740000	8873	fill_color=chr4
chr04	1740000	1760000	9008	fill_color=chr4
chr04	1760000	1780000	8766	fill_color=chr4
chr04	1780000	1800000	9143	fill_color=chr4
chr04	1800000	1820000	9495	fill_color=chr4
chr04	1820000	1840000	9393	fill_color=chr4
chr04	1840000	1860000	9005	fill_color=chr4
chr04	1860000	1880000	11318	fill_color=chr4
chr04	1880000	1900000	11034	fill_color=chr4
chr04	1900000	1920000	10722	fill_color=chr4
chr04	1920000	1940000	11087	fill_color=chr4
chr04	1940000	1960000	11728	fill_color=chr4
chr04	1960000	1980000	10629	fill_color=chr4
chr04	1980000	2000000	11342	fill_color=chr4
chr04	2000000	2020000	11227	fill_color=chr4
chr04	2020000	2040000	11171	fill_color=chr4
chr04	2040000	2060000	9033	fill_color=chr4
chr04	2060000	2080000	9158	fill_color=chr4
chr04	2080000	2100000	9716	fill_color=chr4
chr04	2100000	2120000	9366	fill_color=chr4
chr04	2120000	2140000	9423	fill_color=chr4
chr04	2140000	2160000	13037	fill_color=chr4
chr04	2160000	2180000	12286	fill_color=chr4
chr04	2180000	2200000	13499	fill_color=chr4
chr04	2200000	2220000	13362	fill_color=chr4
chr04	2220000	2240000	11072	fill_color=chr4
chr04	2240000	2260000	11310	fill_color=chr4
chr04	2260000	2280000	10886	fill_color=chr4
chr04	2280000	2300000	12255	fill_color=chr4
chr04	2300000	2320000	9779	fill_color=chr4
chr04	2320000	2340000	9242	fill_color=chr4
chr04	2340000	2360000	9450	fill_color=chr4
chr04	2360000	2380000	10420	fill_color=chr4
chr04	2380000	2400000	9109	fill_color=chr4
chr04	2400000	2420000	10168	fill_color=chr4
chr04	2420000	2440000	9401	fill_color=chr4
chr04	2440000	2460000	8843	fill_color=chr4
chr04	2460000	2480000	10175	fill_color=chr4
chr04	2480000	2500000	11934	fill_color=chr4
chr04	2500000	2520000	10744	fill_color=chr4
chr04	2520000	2540000	12923	fill_color=chr4
chr04	2540000	2560000	11675	fill_color=chr4
chr04	2560000	2580000	12240	fill_color=chr4
chr04	2580000	2600000	10231	fill_color=chr4
chr04	2600000	2620000	12919	fill_color=chr4
chr04	2620000	2640000	12710	fill_color=chr4
chr04	2640000	2660000	10523	fill_color=chr4
chr04	2660000	2680000	11555	fill_color=chr4
chr04	2680000	2700000	10373	fill_color=chr4
chr04	2700000	2720000	10109	fill_color=chr4
chr04	2720000	2740000	10632	fill_color=chr4
chr04	2740000	2760000	11969	fill_color=chr4
chr04	2760000	2780000	10132	fill_color=chr4
chr04	2780000	2800000	10498	fill_color=chr4
chr04	2800000	2820000	9053	fill_color=chr4
chr04	2820000	2840000	9866	fill_color=chr4
chr04	2840000	2860000	11414	fill_color=chr4
chr04	2860000	2880000	9321	fill_color=chr4
chr04	2880000	2900000	9099	fill_color=chr4
chr04	2900000	2920000	9500	fill_color=chr4
chr04	2920000	2940000	9772	fill_color=chr4
chr04	2940000	2960000	12044	fill_color=chr4
chr04	2960000	2980000	11775	fill_color=chr4
chr04	2980000	3000000	12863	fill_color=chr4
chr04	3000000	3020000	12864	fill_color=chr4
chr04	3020000	3040000	11046	fill_color=chr4
chr04	3040000	3060000	10376	fill_color=chr4
chr04	3060000	3080000	9957	fill_color=chr4
chr04	3080000	3100000	9914	fill_color=chr4
chr04	3100000	3120000	12120	fill_color=chr4
chr04	3120000	3140000	12189	fill_color=chr4
chr04	3140000	3160000	10708	fill_color=chr4
chr04	3160000	3180000	11711	fill_color=chr4
chr04	3180000	3200000	11108	fill_color=chr4
chr04	3200000	3220000	12159	fill_color=chr4
chr04	3220000	3240000	11215	fill_color=chr4
chr04	3240000	3260000	10515	fill_color=chr4
chr04	3260000	3280000	11321	fill_color=chr4
chr04	3280000	3300000	9463	fill_color=chr4
chr04	3300000	3320000	9507	fill_color=chr4
chr04	3320000	3340000	8849	fill_color=chr4
chr04	3340000	3360000	9696	fill_color=chr4
chr04	3360000	3380000	10851	fill_color=chr4
chr04	3380000	3400000	9648	fill_color=chr4
chr04	3400000	3420000	10988	fill_color=chr4
chr04	3420000	3440000	10357	fill_color=chr4
chr04	3440000	3460000	11540	fill_color=chr4
chr04	3460000	3480000	12758	fill_color=chr4
chr04	3480000	3500000	12677	fill_color=chr4
chr04	3500000	3520000	12631	fill_color=chr4
chr04	3520000	3540000	10354	fill_color=chr4
chr04	3540000	3560000	11085	fill_color=chr4
chr04	3560000	3580000	11423	fill_color=chr4
chr04	3580000	3600000	12612	fill_color=chr4
chr04	3600000	3620000	11817	fill_color=chr4
chr04	3620000	3640000	11848	fill_color=chr4
chr04	3640000	3660000	10368	fill_color=chr4
chr04	3660000	3680000	10795	fill_color=chr4
chr04	3680000	3700000	10984	fill_color=chr4
chr04	3700000	3720000	11343	fill_color=chr4
chr04	3720000	3740000	11363	fill_color=chr4
chr04	3740000	3760000	12212	fill_color=chr4
chr04	3760000	3780000	11913	fill_color=chr4
chr04	3780000	3800000	12521	fill_color=chr4
chr04	3800000	3820000	12238	fill_color=chr4
chr04	3820000	3840000	12629	fill_color=chr4
chr04	3840000	3860000	12269	fill_color=chr4
chr04	3860000	3880000	12466	fill_color=chr4
chr04	3880000	3900000	11675	fill_color=chr4
chr04	3900000	3920000	12159	fill_color=chr4
chr04	3920000	3940000	12205	fill_color=chr4
chr04	3940000	3960000	11378	fill_color=chr4
chr04	3960000	3980000	12626	fill_color=chr4
chr04	3980000	4000000	11073	fill_color=chr4
chr04	4000000	4020000	11286	fill_color=chr4
chr04	4020000	4040000	11761	fill_color=chr4
chr04	4040000	4060000	11711	fill_color=chr4
chr04	4060000	4080000	12066	fill_color=chr4
chr04	4080000	4100000	11630	fill_color=chr4
chr04	4100000	4120000	11763	fill_color=chr4
chr04	4120000	4140000	12294	fill_color=chr4
chr04	4140000	4160000	12558	fill_color=chr4
chr04	4160000	4180000	12423	fill_color=chr4
chr04	4180000	4200000	10648	fill_color=chr4
chr04	4200000	4220000	10970	fill_color=chr4
chr04	4220000	4240000	9655	fill_color=chr4
chr04	4240000	4260000	10220	fill_color=chr4
chr04	4260000	4280000	11004	fill_color=chr4
chr04	4280000	4300000	10588	fill_color=chr4
chr04	4300000	4320000	11667	fill_color=chr4
chr04	4320000	4340000	12018	fill_color=chr4
chr04	4340000	4360000	12575	fill_color=chr4
chr04	4360000	4380000	12244	fill_color=chr4
chr04	4380000	4400000	11895	fill_color=chr4
chr04	4400000	4420000	12609	fill_color=chr4
chr04	4420000	4440000	11382	fill_color=chr4
chr04	4440000	4460000	10752	fill_color=chr4
chr04	4460000	4480000	8906	fill_color=chr4
chr04	4480000	4500000	9032	fill_color=chr4
chr04	4500000	4520000	8719	fill_color=chr4
chr04	4520000	4540000	9995	fill_color=chr4
chr04	4540000	4560000	8214	fill_color=chr4
chr04	4560000	4580000	9659	fill_color=chr4
chr04	4580000	4600000	10972	fill_color=chr4
chr04	4600000	4620000	11404	fill_color=chr4
chr04	4620000	4640000	10048	fill_color=chr4
chr04	4640000	4660000	9598	fill_color=chr4
chr04	4660000	4665194	2673	fill_color=chr4
chr05	0	20000	8709	fill_color=chr5
chr05	20000	40000	12055	fill_color=chr5
chr05	40000	60000	11950	fill_color=chr5
chr05	60000	80000	10275	fill_color=chr5
chr05	80000	100000	10078	fill_color=chr5
chr05	100000	120000	11050	fill_color=chr5
chr05	120000	140000	11736	fill_color=chr5
chr05	140000	160000	11419	fill_color=chr5
chr05	160000	180000	12265	fill_color=chr5
chr05	180000	200000	11544	fill_color=chr5
chr05	200000	220000	9782	fill_color=chr5
chr05	220000	240000	10408	fill_color=chr5
chr05	240000	260000	11474	fill_color=chr5
chr05	260000	280000	11046	fill_color=chr5
chr05	280000	300000	11243	fill_color=chr5
chr05	300000	320000	10479	fill_color=chr5
chr05	320000	340000	10482	fill_color=chr5
chr05	340000	360000	10643	fill_color=chr5
chr05	360000	380000	9892	fill_color=chr5
chr05	380000	400000	10659	fill_color=chr5
chr05	400000	420000	10229	fill_color=chr5
chr05	420000	440000	11858	fill_color=chr5
chr05	440000	460000	11032	fill_color=chr5
chr05	460000	480000	11691	fill_color=chr5
chr05	480000	500000	11669	fill_color=chr5
chr05	500000	520000	10816	fill_color=chr5
chr05	520000	540000	10508	fill_color=chr5
chr05	540000	560000	9295	fill_color=chr5
chr05	560000	580000	9681	fill_color=chr5
chr05	580000	600000	11197	fill_color=chr5
chr05	600000	620000	11610	fill_color=chr5
chr05	620000	640000	12367	fill_color=chr5
chr05	640000	660000	12122	fill_color=chr5
chr05	660000	680000	10320	fill_color=chr5
chr05	680000	700000	11943	fill_color=chr5
chr05	700000	720000	11339	fill_color=chr5
chr05	720000	740000	11845	fill_color=chr5
chr05	740000	760000	11704	fill_color=chr5
chr05	760000	780000	11661	fill_color=chr5
chr05	780000	800000	9988	fill_color=chr5
chr05	800000	820000	10090	fill_color=chr5
chr05	820000	840000	11742	fill_color=chr5
chr05	840000	860000	9681	fill_color=chr5
chr05	860000	880000	9824	fill_color=chr5
chr05	880000	900000	11159	fill_color=chr5
chr05	900000	920000	11902	fill_color=chr5
chr05	920000	940000	12186	fill_color=chr5
chr05	940000	960000	11943	fill_color=chr5
chr05	960000	980000	11255	fill_color=chr5
chr05	980000	1000000	10693	fill_color=chr5
chr05	1000000	1020000	11165	fill_color=chr5
chr05	1020000	1040000	12107	fill_color=chr5
chr05	1040000	1060000	11840	fill_color=chr5
chr05	1060000	1080000	11238	fill_color=chr5
chr05	1080000	1100000	11964	fill_color=chr5
chr05	1100000	1120000	12670	fill_color=chr5
chr05	1120000	1140000	11674	fill_color=chr5
chr05	1140000	1160000	11924	fill_color=chr5
chr05	1160000	1180000	11004	fill_color=chr5
chr05	1180000	1200000	12121	fill_color=chr5
chr05	1200000	1220000	12132	fill_color=chr5
chr05	1220000	1240000	11925	fill_color=chr5
chr05	1240000	1260000	11120	fill_color=chr5
chr05	1260000	1280000	11350	fill_color=chr5
chr05	1280000	1300000	9617	fill_color=chr5
chr05	1300000	1320000	12071	fill_color=chr5
chr05	1320000	1340000	11896	fill_color=chr5
chr05	1340000	1360000	12352	fill_color=chr5
chr05	1360000	1380000	12199	fill_color=chr5
chr05	1380000	1400000	10560	fill_color=chr5
chr05	1400000	1420000	10652	fill_color=chr5
chr05	1420000	1440000	12429	fill_color=chr5
chr05	1440000	1460000	10929	fill_color=chr5
chr05	1460000	1480000	10713	fill_color=chr5
chr05	1480000	1500000	10655	fill_color=chr5
chr05	1500000	1520000	11982	fill_color=chr5
chr05	1520000	1540000	11273	fill_color=chr5
chr05	1540000	1560000	8875	fill_color=chr5
chr05	1560000	1580000	10037	fill_color=chr5
chr05	1580000	1600000	10385	fill_color=chr5
chr05	1600000	1620000	10819	fill_color=chr5
chr05	1620000	1640000	11879	fill_color=chr5
chr05	1640000	1660000	11788	fill_color=chr5
chr05	1660000	1680000	12060	fill_color=chr5
chr05	1680000	1700000	11795	fill_color=chr5
chr05	1700000	1720000	11343	fill_color=chr5
chr05	1720000	1740000	10656	fill_color=chr5
chr05	1740000	1760000	12536	fill_color=chr5
chr05	1760000	1780000	11162	fill_color=chr5
chr05	1780000	1800000	11170	fill_color=chr5
chr05	1800000	1820000	13126	fill_color=chr5
chr05	1820000	1840000	11770	fill_color=chr5
chr05	1840000	1860000	11254	fill_color=chr5
chr05	1860000	1880000	11791	fill_color=chr5
chr05	1880000	1900000	11517	fill_color=chr5
chr05	1900000	1920000	10843	fill_color=chr5
chr05	1920000	1940000	12657	fill_color=chr5
chr05	1940000	1960000	11904	fill_color=chr5
chr05	1960000	1980000	10633	fill_color=chr5
chr05	1980000	2000000	11474	fill_color=chr5
chr05	2000000	2020000	12982	fill_color=chr5
chr05	2020000	2040000	12322	fill_color=chr5
chr05	2040000	2060000	10250	fill_color=chr5
chr05	2060000	2080000	11445	fill_color=chr5
chr05	2080000	2100000	10773	fill_color=chr5
chr05	2100000	2120000	10874	fill_color=chr5
chr05	2120000	2140000	12053	fill_color=chr5
chr05	2140000	2160000	11400	fill_color=chr5
chr05	2160000	2180000	11227	fill_color=chr5
chr05	2180000	2200000	12571	fill_color=chr5
chr05	2200000	2220000	12016	fill_color=chr5
chr05	2220000	2240000	9810	fill_color=chr5
chr05	2240000	2260000	10230	fill_color=chr5
chr05	2260000	2280000	9831	fill_color=chr5
chr05	2280000	2300000	10522	fill_color=chr5
chr05	2300000	2320000	12434	fill_color=chr5
chr05	2320000	2340000	10258	fill_color=chr5
chr05	2340000	2360000	10673	fill_color=chr5
chr05	2360000	2380000	11582	fill_color=chr5
chr05	2380000	2400000	11016	fill_color=chr5
chr05	2400000	2420000	12641	fill_color=chr5
chr05	2420000	2440000	12000	fill_color=chr5
chr05	2440000	2460000	11858	fill_color=chr5
chr05	2460000	2480000	10735	fill_color=chr5
chr05	2480000	2500000	11508	fill_color=chr5
chr05	2500000	2520000	10555	fill_color=chr5
chr05	2520000	2540000	13244	fill_color=chr5
chr05	2540000	2560000	11071	fill_color=chr5
chr05	2560000	2580000	11199	fill_color=chr5
chr05	2580000	2600000	11423	fill_color=chr5
chr05	2600000	2620000	10589	fill_color=chr5
chr05	2620000	2640000	10852	fill_color=chr5
chr05	2640000	2660000	11307	fill_color=chr5
chr05	2660000	2680000	12156	fill_color=chr5
chr05	2680000	2700000	9460	fill_color=chr5
chr05	2700000	2720000	9624	fill_color=chr5
chr05	2720000	2740000	10015	fill_color=chr5
chr05	2740000	2760000	11213	fill_color=chr5
chr05	2760000	2780000	12160	fill_color=chr5
chr05	2780000	2800000	9985	fill_color=chr5
chr05	2800000	2820000	8759	fill_color=chr5
chr05	2820000	2840000	9539	fill_color=chr5
chr05	2840000	2860000	9818	fill_color=chr5
chr05	2860000	2880000	11087	fill_color=chr5
chr05	2880000	2900000	11000	fill_color=chr5
chr05	2900000	2920000	11716	fill_color=chr5
chr05	2920000	2940000	10244	fill_color=chr5
chr05	2940000	2960000	9726	fill_color=chr5
chr05	2960000	2980000	10394	fill_color=chr5
chr05	2980000	3000000	10321	fill_color=chr5
chr05	3000000	3020000	10825	fill_color=chr5
chr05	3020000	3040000	10720	fill_color=chr5
chr05	3040000	3060000	12368	fill_color=chr5
chr05	3060000	3080000	11674	fill_color=chr5
chr05	3080000	3100000	11866	fill_color=chr5
chr05	3100000	3120000	12476	fill_color=chr5
chr05	3120000	3140000	12224	fill_color=chr5
chr05	3140000	3160000	10738	fill_color=chr5
chr05	3160000	3180000	10651	fill_color=chr5
chr05	3180000	3200000	11496	fill_color=chr5
chr05	3200000	3220000	9657	fill_color=chr5
chr05	3220000	3240000	11811	fill_color=chr5
chr05	3240000	3260000	12607	fill_color=chr5
chr05	3260000	3280000	11022	fill_color=chr5
chr05	3280000	3300000	11336	fill_color=chr5
chr05	3300000	3320000	10913	fill_color=chr5
chr05	3320000	3340000	12329	fill_color=chr5
chr05	3340000	3360000	12469	fill_color=chr5
chr05	3360000	3380000	12196	fill_color=chr5
chr05	3380000	3400000	11362	fill_color=chr5
chr05	3400000	3420000	11918	fill_color=chr5
chr05	3420000	3440000	12071	fill_color=chr5
chr05	3440000	3460000	12474	fill_color=chr5
chr05	3460000	3480000	11606	fill_color=chr5
chr05	3480000	3500000	10690	fill_color=chr5
chr05	3500000	3520000	10970	fill_color=chr5
chr05	3520000	3540000	11320	fill_color=chr5
chr05	3540000	3560000	12202	fill_color=chr5
chr05	3560000	3580000	12643	fill_color=chr5
chr05	3580000	3600000	12053	fill_color=chr5
chr05	3600000	3620000	12672	fill_color=chr5
chr05	3620000	3640000	12350	fill_color=chr5
chr05	3640000	3660000	11430	fill_color=chr5
chr05	3660000	3680000	11690	fill_color=chr5
chr05	3680000	3700000	11878	fill_color=chr5
chr05	3700000	3720000	12383	fill_color=chr5
chr05	3720000	3740000	10970	fill_color=chr5
chr05	3740000	3760000	10799	fill_color=chr5
chr05	3760000	3780000	10333	fill_color=chr5
chr05	3780000	3800000	9109	fill_color=chr5
chr05	3800000	3820000	9019	fill_color=chr5
chr05	3820000	3840000	10071	fill_color=chr5
chr05	3840000	3860000	10630	fill_color=chr5
chr05	3860000	3880000	10808	fill_color=chr5
chr05	3880000	3900000	10750	fill_color=chr5
chr05	3900000	3920000	11969	fill_color=chr5
chr05	3920000	3940000	9166	fill_color=chr5
chr05	3940000	3960000	11043	fill_color=chr5
chr05	3960000	3980000	11145	fill_color=chr5
chr05	3980000	4000000	11655	fill_color=chr5
chr05	4000000	4020000	11355	fill_color=chr5
chr05	4020000	4040000	11758	fill_color=chr5
chr05	4040000	4060000	11741	fill_color=chr5
chr05	4060000	4080000	12594	fill_color=chr5
chr05	4080000	4100000	12232	fill_color=chr5
chr05	4100000	4120000	10756	fill_color=chr5
chr05	4120000	4140000	11886	fill_color=chr5
chr05	4140000	4160000	12029	fill_color=chr5
chr05	4160000	4180000	10911	fill_color=chr5
chr05	4180000	4200000	12337	fill_color=chr5
chr05	4200000	4220000	12457	fill_color=chr5
chr05	4220000	4240000	10788	fill_color=chr5
chr05	4240000	4260000	10537	fill_color=chr5
chr05	4260000	4280000	10427	fill_color=chr5
chr05	4280000	4300000	9157	fill_color=chr5
chr05	4300000	4303545	1677	fill_color=chr5
chr06	0	20000	9576	fill_color=chr6
chr06	20000	40000	10971	fill_color=chr6
chr06	40000	60000	11059	fill_color=chr6
chr06	60000	80000	11586	fill_color=chr6
chr06	80000	100000	11688	fill_color=chr6
chr06	100000	120000	11371	fill_color=chr6
chr06	120000	140000	11912	fill_color=chr6
chr06	140000	160000	11299	fill_color=chr6
chr06	160000	180000	11098	fill_color=chr6
chr06	180000	200000	11255	fill_color=chr6
chr06	200000	220000	11948	fill_color=chr6
chr06	220000	240000	11727	fill_color=chr6
chr06	240000	260000	11907	fill_color=chr6
chr06	260000	280000	10480	fill_color=chr6
chr06	280000	300000	11546	fill_color=chr6
chr06	300000	320000	11697	fill_color=chr6
chr06	320000	340000	12145	fill_color=chr6
chr06	340000	360000	11618	fill_color=chr6
chr06	360000	380000	11064	fill_color=chr6
chr06	380000	400000	11699	fill_color=chr6
chr06	400000	420000	11970	fill_color=chr6
chr06	420000	440000	11923	fill_color=chr6
chr06	440000	460000	10917	fill_color=chr6
chr06	460000	480000	11653	fill_color=chr6
chr06	480000	500000	11462	fill_color=chr6
chr06	500000	520000	11041	fill_color=chr6
chr06	520000	540000	11073	fill_color=chr6
chr06	540000	560000	11575	fill_color=chr6
chr06	560000	580000	12068	fill_color=chr6
chr06	580000	600000	12105	fill_color=chr6
chr06	600000	620000	12436	fill_color=chr6
chr06	620000	640000	11807	fill_color=chr6
chr06	640000	660000	11429	fill_color=chr6
chr06	660000	680000	11869	fill_color=chr6
chr06	680000	700000	12359	fill_color=chr6
chr06	700000	720000	10994	fill_color=chr6
chr06	720000	740000	10420	fill_color=chr6
chr06	740000	760000	9889	fill_color=chr6
chr06	760000	780000	11601	fill_color=chr6
chr06	780000	800000	9854	fill_color=chr6
chr06	800000	820000	10076	fill_color=chr6
chr06	820000	840000	9448	fill_color=chr6
chr06	840000	860000	12127	fill_color=chr6
chr06	860000	880000	12236	fill_color=chr6
chr06	880000	900000	12626	fill_color=chr6
chr06	900000	920000	11091	fill_color=chr6
chr06	920000	940000	11727	fill_color=chr6
chr06	940000	960000	11206	fill_color=chr6
chr06	960000	980000	11450	fill_color=chr6
chr06	980000	1000000	11089	fill_color=chr6
chr06	1000000	1020000	9705	fill_color=chr6
chr06	1020000	1040000	10426	fill_color=chr6
chr06	1040000	1060000	10874	fill_color=chr6
chr06	1060000	1080000	11336	fill_color=chr6
chr06	1080000	1100000	11283	fill_color=chr6
chr06	1100000	1120000	11391	fill_color=chr6
chr06	1120000	1140000	12570	fill_color=chr6
chr06	1140000	1160000	12022	fill_color=chr6
chr06	1160000	1180000	11930	fill_color=chr6
chr06	1180000	1200000	11618	fill_color=chr6
chr06	1200000	1220000	12420	fill_color=chr6
chr06	1220000	1240000	13138	fill_color=chr6
chr06	1240000	1260000	10617	fill_color=chr6
chr06	1260000	1280000	11415	fill_color=chr6
chr06	1280000	1300000	11891	fill_color=chr6
chr06	1300000	1320000	12023	fill_color=chr6
chr06	1320000	1340000	10049	fill_color=chr6
chr06	1340000	1360000	12021	fill_color=chr6
chr06	1360000	1380000	11472	fill_color=chr6
chr06	1380000	1400000	9240	fill_color=chr6
chr06	1400000	1420000	9935	fill_color=chr6
chr06	1420000	1440000	12075	fill_color=chr6
chr06	1440000	1460000	11731	fill_color=chr6
chr06	1460000	1480000	10539	fill_color=chr6
chr06	1480000	1500000	11839	fill_color=chr6
chr06	1500000	1520000	10803	fill_color=chr6
chr06	1520000	1540000	11659	fill_color=chr6
chr06	1540000	1560000	11907	fill_color=chr6
chr06	1560000	1580000	9958	fill_color=chr6
chr06	1580000	1600000	11838	fill_color=chr6
chr06	1600000	1620000	12468	fill_color=chr6
chr06	1620000	1640000	13047	fill_color=chr6
chr06	1640000	1660000	11150	fill_color=chr6
chr06	1660000	1680000	11038	fill_color=chr6
chr06	1680000	1700000	10532	fill_color=chr6
chr06	1700000	1720000	11854	fill_color=chr6
chr06	1720000	1740000	12016	fill_color=chr6
chr06	1740000	1760000	12311	fill_color=chr6
chr06	1760000	1780000	10992	fill_color=chr6
chr06	1780000	1800000	12153	fill_color=chr6
chr06	1800000	1820000	12969	fill_color=chr6
chr06	1820000	1840000	12971	fill_color=chr6
chr06	1840000	1860000	9525	fill_color=chr6
chr06	1860000	1880000	10351	fill_color=chr6
chr06	1880000	1900000	9234	fill_color=chr6
chr06	1900000	1920000	10415	fill_color=chr6
chr06	1920000	1940000	9225	fill_color=chr6
chr06	1940000	1960000	9992	fill_color=chr6
chr06	1960000	1980000	9885	fill_color=chr6
chr06	1980000	2000000	10234	fill_color=chr6
chr06	2000000	2020000	11343	fill_color=chr6
chr06	2020000	2040000	10374	fill_color=chr6
chr06	2040000	2060000	9625	fill_color=chr6
chr06	2060000	2080000	9941	fill_color=chr6
chr06	2080000	2100000	10362	fill_color=chr6
chr06	2100000	2120000	9367	fill_color=chr6
chr06	2120000	2140000	10075	fill_color=chr6
chr06	2140000	2160000	11760	fill_color=chr6
chr06	2160000	2180000	11106	fill_color=chr6
chr06	2180000	2200000	11440	fill_color=chr6
chr06	2200000	2220000	11904	fill_color=chr6
chr06	2220000	2240000	11260	fill_color=chr6
chr06	2240000	2260000	10402	fill_color=chr6
chr06	2260000	2280000	11456	fill_color=chr6
chr06	2280000	2300000	10221	fill_color=chr6
chr06	2300000	2320000	9429	fill_color=chr6
chr06	2320000	2340000	10141	fill_color=chr6
chr06	2340000	2360000	12884	fill_color=chr6
chr06	2360000	2380000	11766	fill_color=chr6
chr06	2380000	2400000	11741	fill_color=chr6
chr06	2400000	2420000	10723	fill_color=chr6
chr06	2420000	2440000	12021	fill_color=chr6
chr06	2440000	2460000	10284	fill_color=chr6
chr06	2460000	2480000	10455	fill_color=chr6
chr06	2480000	2500000	11673	fill_color=chr6
chr06	2500000	2520000	11191	fill_color=chr6
chr06	2520000	2540000	11422	fill_color=chr6
chr06	2540000	2560000	11639	fill_color=chr6
chr06	2560000	2580000	12380	fill_color=chr6
chr06	2580000	2600000	12048	fill_color=chr6
chr06	2600000	2620000	12145	fill_color=chr6
chr06	2620000	2640000	12984	fill_color=chr6
chr06	2640000	2660000	11391	fill_color=chr6
chr06	2660000	2680000	11912	fill_color=chr6
chr06	2680000	2700000	12745	fill_color=chr6
chr06	2700000	2720000	11903	fill_color=chr6
chr06	2720000	2740000	10533	fill_color=chr6
chr06	2740000	2760000	9996	fill_color=chr6
chr06	2760000	2780000	12707	fill_color=chr6
chr06	2780000	2800000	12189	fill_color=chr6
chr06	2800000	2820000	12553	fill_color=chr6
chr06	2820000	2840000	11962	fill_color=chr6
chr06	2840000	2860000	11663	fill_color=chr6
chr06	2860000	2880000	10803	fill_color=chr6
chr06	2880000	2900000	11216	fill_color=chr6
chr06	2900000	2920000	11487	fill_color=chr6
chr06	2920000	2940000	10848	fill_color=chr6
chr06	2940000	2960000	11322	fill_color=chr6
chr06	2960000	2980000	11629	fill_color=chr6
chr06	2980000	3000000	10525	fill_color=chr6
chr06	3000000	3020000	11893	fill_color=chr6
chr06	3020000	3040000	12318	fill_color=chr6
chr06	3040000	3060000	11677	fill_color=chr6
chr06	3060000	3080000	11742	fill_color=chr6
chr06	3080000	3100000	11833	fill_color=chr6
chr06	3100000	3120000	12225	fill_color=chr6
chr06	3120000	3140000	11066	fill_color=chr6
chr06	3140000	3160000	9975	fill_color=chr6
chr06	3160000	3180000	11306	fill_color=chr6
chr06	3180000	3200000	11945	fill_color=chr6
chr06	3200000	3220000	10954	fill_color=chr6
chr06	3220000	3240000	11553	fill_color=chr6
chr06	3240000	3260000	10111	fill_color=chr6
chr06	3260000	3280000	12174	fill_color=chr6
chr06	3280000	3300000	12920	fill_color=chr6
chr06	3300000	3320000	11741	fill_color=chr6
chr06	3320000	3340000	11792	fill_color=chr6
chr06	3340000	3360000	12346	fill_color=chr6
chr06	3360000	3380000	10293	fill_color=chr6
chr06	3380000	3400000	10439	fill_color=chr6
chr06	3400000	3420000	10630	fill_color=chr6
chr06	3420000	3440000	10947	fill_color=chr6
chr06	3440000	3460000	11593	fill_color=chr6
chr06	3460000	3480000	12184	fill_color=chr6
chr06	3480000	3500000	12223	fill_color=chr6
chr06	3500000	3520000	12028	fill_color=chr6
chr06	3520000	3540000	11061	fill_color=chr6
chr06	3540000	3560000	10382	fill_color=chr6
chr06	3560000	3580000	11643	fill_color=chr6
chr06	3580000	3600000	10342	fill_color=chr6
chr06	3600000	3620000	11482	fill_color=chr6
chr06	3620000	3640000	11642	fill_color=chr6
chr06	3640000	3660000	10308	fill_color=chr6
chr06	3660000	3680000	11364	fill_color=chr6
chr06	3680000	3700000	11443	fill_color=chr6
chr06	3700000	3720000	11118	fill_color=chr6
chr06	3720000	3740000	10468	fill_color=chr6
chr06	3740000	3760000	9096	fill_color=chr6
chr06	3760000	3764495	1832	fill_color=chr6
chr08	0	20000	8344	fill_color=chr8
chr08	20000	40000	9105	fill_color=chr8
chr08	40000	60000	10304	fill_color=chr8
chr08	60000	80000	10295	fill_color=chr8
chr08	80000	100000	11244	fill_color=chr8
chr08	100000	120000	10503	fill_color=chr8
chr08	120000	140000	10416	fill_color=chr8
chr08	140000	160000	10813	fill_color=chr8
chr08	160000	180000	11811	fill_color=chr8
chr08	180000	200000	11441	fill_color=chr8
chr08	200000	220000	11315	fill_color=chr8
chr08	220000	240000	10353	fill_color=chr8
chr08	240000	260000	10782	fill_color=chr8
chr08	260000	280000	10631	fill_color=chr8
chr08	280000	300000	9794	fill_color=chr8
chr08	300000	320000	10535	fill_color=chr8
chr08	320000	340000	10551	fill_color=chr8
chr08	340000	360000	12690	fill_color=chr8
chr08	360000	380000	12193	fill_color=chr8
chr08	380000	400000	12165	fill_color=chr8
chr08	400000	420000	11440	fill_color=chr8
chr08	420000	440000	10523	fill_color=chr8
chr08	440000	460000	11422	fill_color=chr8
chr08	460000	480000	11815	fill_color=chr8
chr08	480000	500000	11645	fill_color=chr8
chr08	500000	520000	12309	fill_color=chr8
chr08	520000	540000	10975	fill_color=chr8
chr08	540000	560000	10311	fill_color=chr8
chr08	560000	580000	10057	fill_color=chr8
chr08	580000	600000	10071	fill_color=chr8
chr08	600000	620000	8779	fill_color=chr8
chr08	620000	640000	10114	fill_color=chr8
chr08	640000	660000	10297	fill_color=chr8
chr08	660000	680000	10051	fill_color=chr8
chr08	680000	700000	10235	fill_color=chr8
chr08	700000	720000	12148	fill_color=chr8
chr08	720000	740000	11907	fill_color=chr8
chr08	740000	760000	11958	fill_color=chr8
chr08	760000	780000	11086	fill_color=chr8
chr08	780000	800000	12196	fill_color=chr8
chr08	800000	820000	12597	fill_color=chr8
chr08	820000	840000	11365	fill_color=chr8
chr08	840000	860000	11276	fill_color=chr8
chr08	860000	880000	11878	fill_color=chr8
chr08	880000	900000	11047	fill_color=chr8
chr08	900000	920000	12569	fill_color=chr8
chr08	920000	940000	11424	fill_color=chr8
chr08	940000	960000	11378	fill_color=chr8
chr08	960000	980000	11467	fill_color=chr8
chr08	980000	1000000	12110	fill_color=chr8
chr08	1000000	1020000	12175	fill_color=chr8
chr08	1020000	1040000	11690	fill_color=chr8
chr08	1040000	1060000	12364	fill_color=chr8
chr08	1060000	1080000	12615	fill_color=chr8
chr08	1080000	1100000	11413	fill_color=chr8
chr08	1100000	1120000	11941	fill_color=chr8
chr08	1120000	1140000	12517	fill_color=chr8
chr08	1140000	1160000	11653	fill_color=chr8
chr08	1160000	1180000	11792	fill_color=chr8
chr08	1180000	1200000	10221	fill_color=chr8
chr08	1200000	1220000	11896	fill_color=chr8
chr08	1220000	1240000	11440	fill_color=chr8
chr08	1240000	1260000	11004	fill_color=chr8
chr08	1260000	1280000	12478	fill_color=chr8
chr08	1280000	1300000	10166	fill_color=chr8
chr08	1300000	1320000	11793	fill_color=chr8
chr08	1320000	1340000	13032	fill_color=chr8
chr08	1340000	1360000	13068	fill_color=chr8
chr08	1360000	1380000	11054	fill_color=chr8
chr08	1380000	1400000	10837	fill_color=chr8
chr08	1400000	1420000	10143	fill_color=chr8
chr08	1420000	1440000	10008	fill_color=chr8
chr08	1440000	1460000	12162	fill_color=chr8
chr08	1460000	1480000	11938	fill_color=chr8
chr08	1480000	1500000	11247	fill_color=chr8
chr08	1500000	1520000	11424	fill_color=chr8
chr08	1520000	1540000	11300	fill_color=chr8
chr08	1540000	1560000	11616	fill_color=chr8
chr08	1560000	1580000	11930	fill_color=chr8
chr08	1580000	1600000	11867	fill_color=chr8
chr08	1600000	1620000	11003	fill_color=chr8
chr08	1620000	1640000	10666	fill_color=chr8
chr08	1640000	1660000	9104	fill_color=chr8
chr08	1660000	1680000	11255	fill_color=chr8
chr08	1680000	1700000	11384	fill_color=chr8
chr08	1700000	1720000	10698	fill_color=chr8
chr08	1720000	1740000	10594	fill_color=chr8
chr08	1740000	1760000	11559	fill_color=chr8
chr08	1760000	1780000	11543	fill_color=chr8
chr08	1780000	1800000	12578	fill_color=chr8
chr08	1800000	1820000	11801	fill_color=chr8
chr08	1820000	1840000	10408	fill_color=chr8
chr08	1840000	1860000	10067	fill_color=chr8
chr08	1860000	1880000	10507	fill_color=chr8
chr08	1880000	1900000	11504	fill_color=chr8
chr08	1900000	1920000	12364	fill_color=chr8
chr08	1920000	1940000	12117	fill_color=chr8
chr08	1940000	1960000	12901	fill_color=chr8
chr08	1960000	1980000	12298	fill_color=chr8
chr08	1980000	2000000	12435	fill_color=chr8
chr08	2000000	2020000	11648	fill_color=chr8
chr08	2020000	2040000	12220	fill_color=chr8
chr08	2040000	2060000	11757	fill_color=chr8
chr08	2060000	2080000	11846	fill_color=chr8
chr08	2080000	2100000	10930	fill_color=chr8
chr08	2100000	2120000	11216	fill_color=chr8
chr08	2120000	2140000	11358	fill_color=chr8
chr08	2140000	2160000	12121	fill_color=chr8
chr08	2160000	2180000	11679	fill_color=chr8
chr08	2180000	2200000	12114	fill_color=chr8
chr08	2200000	2220000	10844	fill_color=chr8
chr08	2220000	2240000	9992	fill_color=chr8
chr08	2240000	2260000	11599	fill_color=chr8
chr08	2260000	2280000	12303	fill_color=chr8
chr08	2280000	2300000	12359	fill_color=chr8
chr08	2300000	2320000	11420	fill_color=chr8
chr08	2320000	2340000	11562	fill_color=chr8
chr08	2340000	2360000	12270	fill_color=chr8
chr08	2360000	2380000	11645	fill_color=chr8
chr08	2380000	2400000	12425	fill_color=chr8
chr08	2400000	2420000	11037	fill_color=chr8
chr08	2420000	2440000	9900	fill_color=chr8
chr08	2440000	2460000	11133	fill_color=chr8
chr08	2460000	2480000	10245	fill_color=chr8
chr08	2480000	2500000	9840	fill_color=chr8
chr08	2500000	2520000	11789	fill_color=chr8
chr08	2520000	2540000	10791	fill_color=chr8
chr08	2540000	2560000	10666	fill_color=chr8
chr08	2560000	2580000	9688	fill_color=chr8
chr08	2580000	2600000	11212	fill_color=chr8
chr08	2600000	2620000	9618	fill_color=chr8
chr08	2620000	2640000	9496	fill_color=chr8
chr08	2640000	2660000	12170	fill_color=chr8
chr08	2660000	2680000	10630	fill_color=chr8
chr08	2680000	2700000	11803	fill_color=chr8
chr08	2700000	2720000	11791	fill_color=chr8
chr08	2720000	2740000	12115	fill_color=chr8
chr08	2740000	2760000	9810	fill_color=chr8
chr08	2760000	2780000	11635	fill_color=chr8
chr08	2780000	2800000	11083	fill_color=chr8
chr08	2800000	2820000	11163	fill_color=chr8
chr08	2820000	2840000	10494	fill_color=chr8
chr08	2840000	2860000	10844	fill_color=chr8
chr08	2860000	2880000	9521	fill_color=chr8
chr08	2880000	2900000	12398	fill_color=chr8
chr08	2900000	2920000	11685	fill_color=chr8
chr08	2920000	2940000	10108	fill_color=chr8
chr08	2940000	2960000	9664	fill_color=chr8
chr08	2960000	2966669	2904	fill_color=chr8
chr07	0	20000	8653	fill_color=chr7
chr07	20000	40000	8772	fill_color=chr7
chr07	40000	60000	10202	fill_color=chr7
chr07	60000	80000	11379	fill_color=chr7
chr07	80000	100000	11151	fill_color=chr7
chr07	100000	120000	12019	fill_color=chr7
chr07	120000	140000	12127	fill_color=chr7
chr07	140000	160000	12598	fill_color=chr7
chr07	160000	180000	11418	fill_color=chr7
chr07	180000	200000	11055	fill_color=chr7
chr07	200000	220000	12292	fill_color=chr7
chr07	220000	240000	10964	fill_color=chr7
chr07	240000	260000	10945	fill_color=chr7
chr07	260000	280000	11760	fill_color=chr7
chr07	280000	300000	12369	fill_color=chr7
chr07	300000	320000	11887	fill_color=chr7
chr07	320000	340000	11114	fill_color=chr7
chr07	340000	360000	11934	fill_color=chr7
chr07	360000	380000	12167	fill_color=chr7
chr07	380000	400000	10897	fill_color=chr7
chr07	400000	420000	11620	fill_color=chr7
chr07	420000	440000	10981	fill_color=chr7
chr07	440000	460000	11523	fill_color=chr7
chr07	460000	480000	11231	fill_color=chr7
chr07	480000	500000	11027	fill_color=chr7
chr07	500000	520000	10547	fill_color=chr7
chr07	520000	540000	11527	fill_color=chr7
chr07	540000	560000	12595	fill_color=chr7
chr07	560000	580000	11161	fill_color=chr7
chr07	580000	600000	11819	fill_color=chr7
chr07	600000	620000	11913	fill_color=chr7
chr07	620000	640000	11147	fill_color=chr7
chr07	640000	660000	11301	fill_color=chr7
chr07	660000	680000	12103	fill_color=chr7
chr07	680000	700000	12310	fill_color=chr7
chr07	700000	720000	12639	fill_color=chr7
chr07	720000	740000	12069	fill_color=chr7
chr07	740000	760000	11375	fill_color=chr7
chr07	760000	780000	11153	fill_color=chr7
chr07	780000	800000	11360	fill_color=chr7
chr07	800000	820000	12193	fill_color=chr7
chr07	820000	840000	11277	fill_color=chr7
chr07	840000	860000	11685	fill_color=chr7
chr07	860000	880000	12414	fill_color=chr7
chr07	880000	900000	12369	fill_color=chr7
chr07	900000	920000	12340	fill_color=chr7
chr07	920000	940000	9840	fill_color=chr7
chr07	940000	960000	12145	fill_color=chr7
chr07	960000	980000	11496	fill_color=chr7
chr07	980000	1000000	12183	fill_color=chr7
chr07	1000000	1020000	10817	fill_color=chr7
chr07	1020000	1040000	10291	fill_color=chr7
chr07	1040000	1060000	9501	fill_color=chr7
chr07	1060000	1080000	10144	fill_color=chr7
chr07	1080000	1100000	12174	fill_color=chr7
chr07	1100000	1120000	11819	fill_color=chr7
chr07	1120000	1140000	11750	fill_color=chr7
chr07	1140000	1160000	10057	fill_color=chr7
chr07	1160000	1180000	11563	fill_color=chr7
chr07	1180000	1200000	10648	fill_color=chr7
chr07	1200000	1220000	11033	fill_color=chr7
chr07	1220000	1240000	11345	fill_color=chr7
chr07	1240000	1260000	11690	fill_color=chr7
chr07	1260000	1280000	12498	fill_color=chr7
chr07	1280000	1300000	12432	fill_color=chr7
chr07	1300000	1320000	12097	fill_color=chr7
chr07	1320000	1340000	11133	fill_color=chr7
chr07	1340000	1360000	12964	fill_color=chr7
chr07	1360000	1380000	11581	fill_color=chr7
chr07	1380000	1400000	12676	fill_color=chr7
chr07	1400000	1420000	10770	fill_color=chr7
chr07	1420000	1440000	10403	fill_color=chr7
chr07	1440000	1460000	11935	fill_color=chr7
chr07	1460000	1480000	11737	fill_color=chr7
chr07	1480000	1500000	11655	fill_color=chr7
chr07	1500000	1520000	11246	fill_color=chr7
chr07	1520000	1540000	11933	fill_color=chr7
chr07	1540000	1560000	12009	fill_color=chr7
chr07	1560000	1580000	11767	fill_color=chr7
chr07	1580000	1600000	12828	fill_color=chr7
chr07	1600000	1620000	12285	fill_color=chr7
chr07	1620000	1640000	12373	fill_color=chr7
chr07	1640000	1660000	10746	fill_color=chr7
chr07	1660000	1680000	10125	fill_color=chr7
chr07	1680000	1700000	10004	fill_color=chr7
chr07	1700000	1720000	11611	fill_color=chr7
chr07	1720000	1740000	11093	fill_color=chr7
chr07	1740000	1760000	12244	fill_color=chr7
chr07	1760000	1780000	12917	fill_color=chr7
chr07	1780000	1800000	11163	fill_color=chr7
chr07	1800000	1820000	12584	fill_color=chr7
chr07	1820000	1840000	11843	fill_color=chr7
chr07	1840000	1860000	11837	fill_color=chr7
chr07	1860000	1880000	11546	fill_color=chr7
chr07	1880000	1900000	10074	fill_color=chr7
chr07	1900000	1920000	10602	fill_color=chr7
chr07	1920000	1940000	11105	fill_color=chr7
chr07	1940000	1960000	10936	fill_color=chr7
chr07	1960000	1980000	11466	fill_color=chr7
chr07	1980000	2000000	11381	fill_color=chr7
chr07	2000000	2020000	11736	fill_color=chr7
chr07	2020000	2040000	11856	fill_color=chr7
chr07	2040000	2060000	11220	fill_color=chr7
chr07	2060000	2080000	11006	fill_color=chr7
chr07	2080000	2100000	10974	fill_color=chr7
chr07	2100000	2120000	9374	fill_color=chr7
chr07	2120000	2140000	10927	fill_color=chr7
chr07	2140000	2160000	11956	fill_color=chr7
chr07	2160000	2180000	11953	fill_color=chr7
chr07	2180000	2200000	11783	fill_color=chr7
chr07	2200000	2220000	13022	fill_color=chr7
chr07	2220000	2240000	12610	fill_color=chr7
chr07	2240000	2260000	10955	fill_color=chr7
chr07	2260000	2280000	11884	fill_color=chr7
chr07	2280000	2300000	11064	fill_color=chr7
chr07	2300000	2320000	11549	fill_color=chr7
chr07	2320000	2340000	11008	fill_color=chr7
chr07	2340000	2360000	9973	fill_color=chr7
chr07	2360000	2380000	11782	fill_color=chr7
chr07	2380000	2400000	11328	fill_color=chr7
chr07	2400000	2420000	10349	fill_color=chr7
chr07	2420000	2440000	11188	fill_color=chr7
chr07	2440000	2460000	10062	fill_color=chr7
chr07	2460000	2480000	10619	fill_color=chr7
chr07	2480000	2500000	11214	fill_color=chr7
chr07	2500000	2520000	9808	fill_color=chr7
chr07	2520000	2540000	11516	fill_color=chr7
chr07	2540000	2560000	10464	fill_color=chr7
chr07	2560000	2580000	12404	fill_color=chr7
chr07	2580000	2600000	11859	fill_color=chr7
chr07	2600000	2620000	12014	fill_color=chr7
chr07	2620000	2640000	11899	fill_color=chr7
chr07	2640000	2660000	11579	fill_color=chr7
chr07	2660000	2680000	10897	fill_color=chr7
chr07	2680000	2700000	10062	fill_color=chr7
chr07	2700000	2720000	12610	fill_color=chr7
chr07	2720000	2740000	11142	fill_color=chr7
chr07	2740000	2760000	10183	fill_color=chr7
chr07	2760000	2780000	11435	fill_color=chr7
chr07	2780000	2800000	11642	fill_color=chr7
chr07	2800000	2820000	12049	fill_color=chr7
chr07	2820000	2840000	11435	fill_color=chr7
chr07	2840000	2860000	10947	fill_color=chr7
chr07	2860000	2880000	10706	fill_color=chr7
chr07	2880000	2900000	12074	fill_color=chr7
chr07	2900000	2920000	11281	fill_color=chr7
chr07	2920000	2940000	10531	fill_color=chr7
chr07	2940000	2948755	3634	fill_color=chr7
chr09	0	20000	8855	fill_color=chr9
chr09	20000	40000	11924	fill_color=chr9
chr09	40000	60000	12139	fill_color=chr9
chr09	60000	80000	10138	fill_color=chr9
chr09	80000	100000	9865	fill_color=chr9
chr09	100000	120000	11896	fill_color=chr9
chr09	120000	140000	11339	fill_color=chr9
chr09	140000	160000	11622	fill_color=chr9
chr09	160000	180000	10767	fill_color=chr9
chr09	180000	200000	11624	fill_color=chr9
chr09	200000	220000	11603	fill_color=chr9
chr09	220000	240000	11421	fill_color=chr9
chr09	240000	260000	11859	fill_color=chr9
chr09	260000	280000	11712	fill_color=chr9
chr09	280000	300000	11972	fill_color=chr9
chr09	300000	320000	11139	fill_color=chr9
chr09	320000	340000	12083	fill_color=chr9
chr09	340000	360000	11601	fill_color=chr9
chr09	360000	380000	8844	fill_color=chr9
chr09	380000	400000	10268	fill_color=chr9
chr09	400000	420000	12397	fill_color=chr9
chr09	420000	440000	11767	fill_color=chr9
chr09	440000	460000	11214	fill_color=chr9
chr09	460000	480000	11240	fill_color=chr9
chr09	480000	500000	11654	fill_color=chr9
chr09	500000	520000	11595	fill_color=chr9
chr09	520000	540000	10115	fill_color=chr9
chr09	540000	560000	9375	fill_color=chr9
chr09	560000	580000	9591	fill_color=chr9
chr09	580000	600000	11037	fill_color=chr9
chr09	600000	620000	9640	fill_color=chr9
chr09	620000	640000	10891	fill_color=chr9
chr09	640000	660000	10242	fill_color=chr9
chr09	660000	680000	10673	fill_color=chr9
chr09	680000	700000	10998	fill_color=chr9
chr09	700000	720000	12215	fill_color=chr9
chr09	720000	740000	12170	fill_color=chr9
chr09	740000	760000	11491	fill_color=chr9
chr09	760000	780000	11386	fill_color=chr9
chr09	780000	800000	10459	fill_color=chr9
chr09	800000	820000	12081	fill_color=chr9
chr09	820000	840000	10553	fill_color=chr9
chr09	840000	860000	10394	fill_color=chr9
chr09	860000	880000	9667	fill_color=chr9
chr09	880000	900000	12037	fill_color=chr9
chr09	900000	920000	12723	fill_color=chr9
chr09	920000	940000	11623	fill_color=chr9
chr09	940000	960000	12214	fill_color=chr9
chr09	960000	980000	12835	fill_color=chr9
chr09	980000	1000000	11701	fill_color=chr9
chr09	1000000	1020000	12171	fill_color=chr9
chr09	1020000	1040000	11423	fill_color=chr9
chr09	1040000	1060000	9921	fill_color=chr9
chr09	1060000	1080000	10450	fill_color=chr9
chr09	1080000	1100000	11665	fill_color=chr9
chr09	1100000	1120000	10921	fill_color=chr9
chr09	1120000	1140000	11098	fill_color=chr9
chr09	1140000	1160000	10908	fill_color=chr9
chr09	1160000	1180000	11027	fill_color=chr9
chr09	1180000	1200000	12276	fill_color=chr9
chr09	1200000	1220000	11540	fill_color=chr9
chr09	1220000	1240000	12856	fill_color=chr9
chr09	1240000	1260000	11634	fill_color=chr9
chr09	1260000	1280000	10929	fill_color=chr9
chr09	1280000	1300000	10886	fill_color=chr9
chr09	1300000	1320000	12173	fill_color=chr9
chr09	1320000	1340000	11475	fill_color=chr9
chr09	1340000	1360000	10899	fill_color=chr9
chr09	1360000	1380000	12136	fill_color=chr9
chr09	1380000	1400000	11549	fill_color=chr9
chr09	1400000	1420000	12244	fill_color=chr9
chr09	1420000	1440000	12073	fill_color=chr9
chr09	1440000	1460000	12224	fill_color=chr9
chr09	1460000	1480000	11968	fill_color=chr9
chr09	1480000	1500000	11386	fill_color=chr9
chr09	1500000	1520000	11247	fill_color=chr9
chr09	1520000	1540000	11754	fill_color=chr9
chr09	1540000	1560000	12178	fill_color=chr9
chr09	1560000	1580000	12362	fill_color=chr9
chr09	1580000	1600000	12025	fill_color=chr9
chr09	1600000	1620000	12127	fill_color=chr9
chr09	1620000	1640000	11661	fill_color=chr9
chr09	1640000	1660000	12540	fill_color=chr9
chr09	1660000	1680000	9530	fill_color=chr9
chr09	1680000	1700000	11118	fill_color=chr9
chr09	1700000	1720000	12227	fill_color=chr9
chr09	1720000	1740000	11513	fill_color=chr9
chr09	1740000	1760000	12106	fill_color=chr9
chr09	1760000	1780000	10438	fill_color=chr9
chr09	1780000	1800000	12724	fill_color=chr9
chr09	1800000	1820000	11568	fill_color=chr9
chr09	1820000	1840000	11162	fill_color=chr9
chr09	1840000	1860000	11511	fill_color=chr9
chr09	1860000	1880000	11027	fill_color=chr9
chr09	1880000	1900000	11108	fill_color=chr9
chr09	1900000	1920000	9883	fill_color=chr9
chr09	1920000	1940000	9853	fill_color=chr9
chr09	1940000	1960000	11474	fill_color=chr9
chr09	1960000	1980000	11278	fill_color=chr9
chr09	1980000	2000000	11431	fill_color=chr9
chr09	2000000	2020000	11848	fill_color=chr9
chr09	2020000	2040000	12240	fill_color=chr9
chr09	2040000	2060000	10589	fill_color=chr9
chr09	2060000	2080000	12875	fill_color=chr9
chr09	2080000	2100000	10677	fill_color=chr9
chr09	2100000	2120000	12068	fill_color=chr9
chr09	2120000	2140000	12530	fill_color=chr9
chr09	2140000	2160000	10608	fill_color=chr9
chr09	2160000	2180000	9729	fill_color=chr9
chr09	2180000	2200000	9303	fill_color=chr9
chr09	2200000	2220000	9398	fill_color=chr9
chr09	2220000	2240000	9734	fill_color=chr9
chr09	2240000	2260000	9530	fill_color=chr9
chr09	2260000	2280000	9986	fill_color=chr9
chr09	2280000	2300000	10364	fill_color=chr9
chr09	2300000	2320000	12116	fill_color=chr9
chr09	2320000	2340000	12417	fill_color=chr9
chr09	2340000	2360000	10971	fill_color=chr9
chr09	2360000	2380000	12037	fill_color=chr9
chr09	2380000	2400000	12097	fill_color=chr9
chr09	2400000	2420000	12180	fill_color=chr9
chr09	2420000	2440000	12209	fill_color=chr9
chr09	2440000	2460000	12002	fill_color=chr9
chr09	2460000	2480000	11920	fill_color=chr9
chr09	2480000	2500000	11601	fill_color=chr9
chr09	2500000	2520000	11777	fill_color=chr9
chr09	2520000	2540000	11622	fill_color=chr9
chr09	2540000	2560000	11448	fill_color=chr9
chr09	2560000	2580000	11364	fill_color=chr9
chr09	2580000	2600000	11865	fill_color=chr9
chr09	2600000	2620000	11871	fill_color=chr9
chr09	2620000	2640000	11819	fill_color=chr9
chr09	2640000	2660000	11473	fill_color=chr9
chr09	2660000	2680000	11616	fill_color=chr9
chr09	2680000	2700000	11524	fill_color=chr9
chr09	2700000	2720000	11616	fill_color=chr9
chr09	2720000	2740000	11463	fill_color=chr9
chr09	2740000	2760000	10240	fill_color=chr9
chr09	2760000	2780000	11364	fill_color=chr9
chr09	2780000	2800000	12017	fill_color=chr9
chr09	2800000	2820000	12195	fill_color=chr9
chr09	2820000	2840000	10684	fill_color=chr9
chr09	2840000	2860000	10981	fill_color=chr9
chr09	2860000	2880000	11389	fill_color=chr9
chr09	2880000	2900000	9768	fill_color=chr9
chr09	2900000	2916215	8086	fill_color=chr9
chr11	0	20000	8571	fill_color=chr11
chr11	20000	40000	11369	fill_color=chr11
chr11	40000	60000	10994	fill_color=chr11
chr11	60000	80000	11614	fill_color=chr11
chr11	80000	100000	11938	fill_color=chr11
chr11	100000	120000	11885	fill_color=chr11
chr11	120000	140000	11970	fill_color=chr11
chr11	140000	160000	10173	fill_color=chr11
chr11	160000	180000	11808	fill_color=chr11
chr11	180000	200000	11589	fill_color=chr11
chr11	200000	220000	12039	fill_color=chr11
chr11	220000	240000	11810	fill_color=chr11
chr11	240000	260000	11484	fill_color=chr11
chr11	260000	280000	10310	fill_color=chr11
chr11	280000	300000	11799	fill_color=chr11
chr11	300000	320000	10609	fill_color=chr11
chr11	320000	340000	10144	fill_color=chr11
chr11	340000	360000	10473	fill_color=chr11
chr11	360000	380000	9460	fill_color=chr11
chr11	380000	400000	10056	fill_color=chr11
chr11	400000	420000	10183	fill_color=chr11
chr11	420000	440000	10396	fill_color=chr11
chr11	440000	460000	9045	fill_color=chr11
[truncated: 655 more rows]
