# Supplementary material for: Cross-species dissection of saline-related genes by genetically deciphering a euryhaline microalga Chlorella sp
Source: Nat Commun. 2026 Jan 13;17:1577. doi: 10.1038/s41467-026-68287-6 (PMC12902096; doi:10.1038/s41467-026-68287-6)
Supplement: Supplementary file 6 — Source Data [file 41467_2026_68287_MOESM6_ESM.zip › 8-Source_Data_and_code/Fig1_data_and_code/Fig1a_circos/expression.txt]

chr1	0	20000	21761,17268,58174,25413
chr1	20000	40000	6734,5520,8185,6919
chr1	40000	60000	8482,11290,9216,22261
chr1	60000	80000	1813,4272,3082,8767
chr1	80000	100000	117236,275682,81866,136814
chr1	100000	120000	4054,33138,25937,46884
chr1	120000	140000	9714,8689,2475,3784
chr1	140000	160000	1660,2520,569,539
chr1	160000	180000	1654,1121,818,464
chr1	180000	200000	1866,2356,315,2603
chr1	200000	220000	25295,24175,42388,51618
chr1	220000	240000	11244,9039,12517,19091
chr1	240000	260000	18986,25847,22473,17039
chr1	260000	280000	7473,5894,4886,2931
chr1	280000	300000	23337,38273,9039,17005
chr1	300000	320000	17963,18117,21246,35675
chr1	320000	340000	19329,18170,5492,11274
chr1	340000	360000	2374,1922,1278,1135
chr1	360000	380000	13938,7124,21438,8868
chr1	380000	400000	27896,21017,8040,10923
chr1	400000	420000	2449,1498,1233,1218
chr1	420000	440000	8496,8916,5112,6856
chr1	440000	460000	3572,4899,1501,4864
chr1	460000	480000	14497,13860,10330,18484
chr1	480000	500000	5072,5823,2913,1773
chr1	500000	520000	34403,49018,12359,16452
chr1	520000	540000	3766,7155,3475,1330
chr1	540000	560000	7079,13434,3288,6369
chr1	560000	580000	686,922,572,356
chr1	580000	600000	6090,6589,3426,4430
chr1	600000	620000	27659,42371,7099,22333
chr1	620000	640000	5074,3752,3553,2913
chr1	640000	660000	2745,1648,2786,1339
chr1	660000	680000	7696,6212,5926,8640
chr1	680000	700000	4259,2097,5873,16927
chr1	700000	720000	4901,4113,10259,6388
chr1	720000	740000	413,398,937,133
chr1	740000	760000	13274,14977,4450,15405
chr1	760000	780000	5954,5357,1634,1823
chr1	780000	800000	5668,8917,2066,4871
chr1	800000	820000	13397,30891,14716,35577
chr1	820000	840000	30830,51876,18911,37070
chr1	840000	860000	16779,20139,18195,35673
chr1	860000	880000	4946,7471,7056,12784
chr1	880000	900000	121270,129327,152000,173142
chr1	900000	920000	2284,6584,5961,5632
chr1	920000	940000	4755,3842,2484,3168
chr1	940000	960000	11149,9374,11076,6576
chr1	960000	980000	14069,8953,7033,6957
chr1	980000	1000000	35357,14719,14515,12611
chr1	1000000	1020000	67950,20693,37837,26867
chr1	1020000	1040000	3990,1164,3576,4999
chr1	1040000	1060000	8735,11803,5700,9835
chr1	1060000	1080000	6041,8819,4153,4896
chr1	1080000	1100000	4644,2911,1856,3482
chr1	1100000	1120000	48888,41033,12693,12878
chr1	1120000	1140000	15792,6847,8573,7707
chr1	1140000	1160000	14887,16629,15325,18872
chr1	1160000	1180000	4888,2800,3595,2266
chr1	1180000	1200000	34102,6966,1665,3958
chr1	1200000	1220000	3268,3776,2833,2697
chr1	1220000	1240000	4450,4157,4530,4044
chr1	1240000	1260000	6127,4687,19624,13533
chr1	1260000	1280000	3540,2550,4000,4992
chr1	1280000	1300000	349,641,191,395
chr1	1300000	1320000	7647,9078,3321,3657
chr1	1320000	1340000	9877,15630,7835,15191
chr1	1340000	1360000	10057,9008,11439,8543
chr1	1360000	1380000	22125,16776,15950,22533
chr1	1380000	1400000	5756,7033,5020,3411
chr1	1400000	1420000	4453,3323,13097,7003
chr1	1420000	1440000	4123,4174,5938,5634
chr1	1440000	1460000	6559,2973,8212,11052
chr1	1460000	1480000	4016,5159,2265,3867
chr1	1480000	1500000	11601,17578,15476,12151
chr1	1500000	1520000	10238,6801,7337,15892
chr1	1520000	1540000	11506,9957,12007,19061
chr1	1540000	1560000	8226,2934,3318,4013
chr1	1560000	1580000	13131,18044,18016,20808
chr1	1580000	1600000	33894,47776,18413,31502
chr1	1600000	1620000	3474,4804,4874,4595
chr1	1620000	1640000	13444,10180,8307,22550
chr1	1640000	1660000	4593,3551,5273,2444
chr1	1660000	1680000	15027,17426,6171,20513
chr1	1680000	1700000	12650,12964,12622,14551
chr1	1700000	1720000	11193,6676,10338,2341
chr1	1720000	1740000	3734,3529,2965,3778
chr1	1740000	1760000	2739,1010,846,618
chr1	1760000	1780000	3223,3190,4255,24957
chr1	1780000	1800000	6998,9693,6286,7785
chr1	1800000	1820000	12222,17639,7302,14502
chr1	1820000	1840000	12667,11587,3800,11527
chr1	1840000	1860000	15470,20271,9382,19740
chr1	1860000	1880000	12143,13114,9762,4745
chr1	1880000	1900000	13390,28568,12897,14831
chr1	1900000	1920000	16826,18509,22821,30295
chr1	1920000	1940000	2177,2998,1970,1104
chr1	1940000	1960000	13084,18660,7488,9406
chr1	1960000	1980000	19758,29669,22663,37164
chr1	1980000	2000000	18287,11272,20114,13743
chr1	2000000	2020000	6638,6964,7084,8898
chr1	2020000	2040000	13659,23229,10503,18771
chr1	2040000	2060000	12546,16023,15876,14749
chr1	2060000	2080000	4629,2036,1658,928
chr1	2080000	2100000	3842,4430,2694,4377
chr1	2100000	2120000	20579,18054,21026,13567
chr1	2120000	2140000	4724,6533,10544,6481
chr1	2140000	2160000	9150,7135,7387,10522
chr1	2160000	2180000	8802,8000,6993,8876
chr1	2180000	2200000	19881,16316,6602,12697
chr1	2200000	2220000	8190,5051,8300,7718
chr1	2220000	2240000	12276,9528,7112,7559
chr1	2240000	2260000	61187,74210,33471,37850
chr1	2260000	2280000	13904,15738,19922,18740
chr1	2280000	2300000	59159,16524,8793,19815
chr1	2300000	2320000	10132,10518,4669,16963
chr1	2320000	2340000	14251,12398,28433,20463
chr1	2340000	2360000	3875,4746,2641,3472
chr1	2360000	2380000	11958,13306,6200,9703
chr1	2380000	2400000	25693,21705,16142,37931
chr1	2400000	2420000	32528,17694,27776,13123
chr1	2420000	2440000	23470,14730,19106,18172
chr1	2440000	2460000	18229,10187,8448,3218
chr1	2460000	2480000	2455,331,427,252
chr1	2480000	2500000	1774,2272,1603,1162
chr1	2500000	2520000	6001,5556,16817,7375
chr1	2520000	2540000	12610,19588,19240,23159
chr1	2540000	2560000	10824,16299,3346,5658
chr1	2560000	2580000	10370,11677,5861,7871
chr1	2580000	2600000	31386,46230,19096,13912
chr1	2600000	2620000	10624,11864,7480,14630
chr1	2620000	2640000	8499,4838,5123,2246
chr1	2640000	2660000	28850,48708,4979,11141
chr1	2660000	2680000	4305,4101,3100,3176
chr1	2680000	2700000	7742,5792,7152,4523
chr1	2700000	2720000	9088,5438,4841,10147
chr1	2720000	2740000	20912,14866,28785,23728
chr1	2740000	2760000	16579,19090,37880,54903
chr1	2760000	2780000	5409,7127,8565,8211
chr1	2780000	2800000	7194,8324,4945,7084
chr1	2800000	2820000	15698,20558,5787,10036
chr1	2820000	2840000	5870,2961,2271,2540
chr1	2840000	2860000	7330,6415,3923,4746
chr1	2860000	2880000	35974,19048,23212,19657
chr1	2880000	2900000	49910,33717,48171,37103
chr1	2900000	2920000	36408,63543,42733,85206
chr1	2920000	2940000	34381,35150,33414,23077
chr1	2940000	2960000	14185,8775,14968,11436
chr1	2960000	2980000	5380,3024,3704,2308
chr1	2980000	3000000	2381,4321,2064,3576
chr1	3000000	3020000	14691,8456,8230,25163
chr1	3020000	3040000	8111,7537,5135,6078
chr1	3040000	3060000	2564,1126,2937,2546
chr1	3060000	3080000	27429,33992,31552,28421
chr1	3080000	3100000	8900,19528,14417,26357
chr1	3100000	3120000	23725,33879,31244,62382
chr1	3120000	3140000	32034,36559,41299,56324
chr1	3140000	3160000	76886,88783,66019,53108
chr1	3160000	3180000	12915,22008,13185,17907
chr1	3180000	3200000	3249,1441,3969,3819
chr1	3200000	3220000	17642,12502,12235,14219
chr1	3220000	3240000	15489,13025,11311,17625
chr1	3240000	3260000	11780,9946,8174,12693
chr1	3260000	3280000	34709,24882,18737,6351
chr1	3280000	3300000	3554,2636,2557,1011
chr1	3300000	3320000	4547,5346,1953,4633
chr1	3320000	3340000	8015,11532,31099,32434
chr1	3340000	3360000	67183,73864,50357,57365
chr1	3360000	3380000	19521,120264,40488,114689
chr1	3380000	3400000	10220,19850,14376,28358
chr1	3400000	3420000	7532,5431,5977,2871
chr1	3420000	3440000	96732,116644,73936,89120
chr1	3440000	3460000	5373,3078,5258,1265
chr1	3460000	3480000	24221,13479,5924,3068
chr1	3480000	3500000	23184,29644,14446,4582
chr1	3500000	3520000	4688,2976,3709,2762
chr1	3520000	3540000	4568,1940,3836,2684
chr1	3540000	3560000	4812,3197,7296,612
chr1	3560000	3580000	12430,8808,8072,7046
chr1	3580000	3600000	126697,85865,74932,106466
chr1	3600000	3620000	58164,85017,77351,94409
chr1	3620000	3640000	15912,14494,26417,25514
chr1	3640000	3660000	7334,8780,26527,9057
chr1	3660000	3680000	6724,6127,22384,6865
chr1	3680000	3700000	4267,4377,18828,22986
chr1	3700000	3720000	17913,17683,11511,33813
chr1	3720000	3740000	22484,23227,19245,29558
chr1	3740000	3760000	8906,8361,10834,16564
chr1	3760000	3780000	7066,5473,9676,8165
chr1	3780000	3800000	5195,3492,8110,1947
chr1	3800000	3820000	14071,14756,12975,20345
chr1	3820000	3840000	7598,7891,15369,6915
chr1	3840000	3860000	17487,19787,14088,4388
chr1	3860000	3880000	13881,11565,14573,9869
chr1	3880000	3900000	10463,12210,13620,12951
chr1	3900000	3920000	5009,1893,4531,3042
chr1	3920000	3940000	18630,5164,6971,1966
chr1	3940000	3960000	6724,8251,3679,4876
chr1	3960000	3980000	916,715,823,406
chr1	3980000	4000000	4772,2897,2194,1458
chr1	4000000	4020000	833,593,150,132
chr1	4020000	4040000	2534,3837,3227,3427
chr1	4040000	4060000	4219,6087,3882,3811
chr1	4060000	4080000	3883,3840,2777,1246
chr1	4080000	4100000	10766,8561,15892,7891
chr1	4100000	4120000	2413,2272,2195,1125
chr1	4120000	4140000	44598,58317,254447,47365
chr1	4140000	4160000	5890,4066,3793,3975
chr1	4160000	4180000	19915,7006,6153,7973
chr1	4180000	4200000	2547,1127,2054,1497
chr1	4200000	4220000	87507,62814,58664,42947
chr1	4220000	4240000	23090,9549,33955,16342
chr1	4240000	4260000	6210,5448,23630,8238
chr1	4260000	4280000	22219,10360,33824,12382
chr1	4280000	4300000	6963,5333,7737,4818
chr1	4300000	4320000	34206,27956,21163,12809
chr1	4320000	4340000	12514,8514,46008,18254
chr1	4340000	4360000	9307,3547,22463,5165
chr1	4360000	4380000	6590,5181,6823,4773
chr1	4380000	4400000	5970,17074,21186,18691
chr1	4400000	4420000	5147,5924,10907,6206
chr1	4420000	4440000	13026,13266,24697,15895
chr1	4440000	4460000	16442,3673,13816,4182
chr1	4460000	4480000	11125,8989,8716,12030
chr1	4480000	4500000	11438,6443,5739,9554
chr1	4500000	4520000	11566,5067,7389,5065
chr1	4520000	4540000	6714,5472,8430,6475
chr1	4540000	4560000	3531,1960,3452,1987
chr1	4560000	4580000	10525,9851,7440,6275
chr1	4580000	4600000	25533,12850,2001,4920
chr1	4600000	4620000	17,7,10,13
chr1	4620000	4640000	7,2,4,21
chr1	4640000	4660000	4,3,4,9
chr1	4660000	4680000	3,0,2,9
chr1	4680000	4700000	2,0,2,1
chr1	4700000	4720000	4,1,4,1
chr1	4720000	4740000	0,1,4,5
chr1	4740000	4760000	1,2,3,3
chr1	4760000	4780000	5,2,17,17
chr1	4780000	4800000	11982,13382,11032,17239
chr1	4800000	4820000	13782,12930,11372,12557
chr1	4820000	4840000	39974,32085,21767,6097
chr1	4840000	4860000	8612,13546,5306,15982
chr1	4860000	4880000	7921,11989,10956,14420
chr1	4880000	4900000	31380,23996,16299,13169
chr1	4900000	4920000	32408,42796,33126,50019
chr1	4920000	4940000	8072,11183,7439,14159
chr1	4940000	4960000	11962,12822,29465,27750
chr1	4960000	4980000	17104,31419,22265,29132
chr1	4980000	5000000	8415,4539,4694,5941
chr1	5000000	5020000	9403,7946,5186,5256
chr1	5020000	5040000	18437,14317,82497,73418
chr1	5040000	5060000	10406,12451,10177,17575
chr1	5060000	5080000	5201,2254,5321,5688
chr1	5080000	5100000	5295,10228,3596,11605
chr1	5100000	5120000	20712,15803,15896,22733
chr1	5120000	5140000	9632,18382,16905,30552
chr1	5140000	5160000	5237,7282,3099,5427
chr1	5160000	5180000	8323,17779,12105,39935
chr1	5180000	5200000	18783,29926,8992,19214
chr1	5200000	5220000	30640,51174,12362,25350
chr1	5220000	5240000	10150,20472,6440,17428
chr1	5240000	5260000	35569,58509,17451,31572
chr1	5260000	5280000	4332,1673,2043,1119
chr1	5280000	5300000	12341,5205,16399,8015
chr1	5300000	5320000	3027,1820,2787,1858
chr1	5320000	5340000	33550,21270,88369,69471
chr1	5340000	5360000	73748,96326,82285,91730
chr1	5360000	5380000	14789,20346,4599,3294
chr1	5380000	5400000	15108,10645,6548,3212
chr1	5400000	5420000	35008,20243,11884,13963
chr1	5420000	5440000	3595,4460,3818,4007
chr1	5440000	5460000	43385,51733,35055,53943
chr1	5460000	5480000	65712,65231,29500,31553
chr1	5480000	5500000	12861,14584,6803,16653
chr1	5500000	5520000	6131,4946,4835,5704
chr1	5520000	5540000	10976,29185,14841,39933
chr1	5540000	5560000	4714,7014,4830,4744
chr1	5560000	5580000	18350,23191,16597,7452
chr1	5580000	5600000	10769,10274,10551,9283
chr1	5600000	5620000	14234,12117,12579,12207
chr1	5620000	5640000	12485,8109,4469,3162
chr1	5640000	5660000	13090,21548,7174,10695
chr1	5660000	5680000	36406,88421,39374,77714
chr1	5680000	5700000	7462,13640,4339,5652
chr1	5700000	5720000	13503,10596,14223,7102
chr1	5720000	5740000	15302,11687,22386,19979
chr1	5740000	5760000	21326,11956,75168,139839
chr1	5760000	5780000	10953,12902,24425,29019
chr1	5780000	5800000	8104,9446,16591,13011
chr1	5800000	5820000	23195,22259,15243,19667
chr1	5820000	5840000	11701,20102,4852,10300
chr1	5840000	5860000	10706,21398,8061,16839
chr1	5860000	5880000	19329,23539,13926,18981
chr1	5880000	5900000	7578,8394,59596,117931
chr1	5900000	5920000	4085,2577,5112,3894
chr1	5920000	5940000	13136,12012,4904,8060
chr1	5940000	5960000	16957,8684,13149,7438
chr1	5960000	5980000	9088,2699,4374,4596
chr1	5980000	6000000	14509,14066,7836,8644
chr1	6000000	6020000	24263,32288,11900,22298
chr1	6020000	6040000	11966,21546,8761,16712
chr1	6040000	6060000	25031,36669,17908,54178
chr1	6060000	6080000	25511,43543,14147,21359
chr1	6080000	6100000	5603,8088,4489,7378
chr1	6100000	6120000	8537,15373,4419,16108
chr1	6120000	6140000	37545,51080,13228,44441
chr1	6140000	6160000	15091,6115,5544,4870
chr1	6160000	6180000	5207,1091,2013,585
chr1	6180000	6200000	10929,4948,30840,11191
chr1	6200000	6220000	54414,48967,93222,45177
chr1	6220000	6240000	26896,31605,12043,14123
chr1	6240000	6260000	5739,7719,7511,9390
chr1	6260000	6280000	32209,25472,18236,13648
chr1	6280000	6300000	10539,12733,14906,26198
chr1	6300000	6320000	6418,2368,4086,2759
chr1	6320000	6340000	416,1790,1271,3402
chr1	6340000	6360000	12396,16310,22764,21395
chr1	6360000	6380000	19119,20099,33993,34377
chr1	6380000	6400000	29494,25416,74612,35554
chr1	6400000	6420000	9407,5122,12502,9851
chr1	6420000	6440000	10314,8179,9977,2683
chr1	6440000	6460000	93134,90838,75181,57131
chr1	6460000	6480000	25104,20224,5780,3409
chr1	6480000	6500000	9817,15034,15061,30119
chr1	6500000	6520000	8253,9170,8000,8162
chr1	6520000	6540000	2150,1959,1944,3858
chr1	6540000	6560000	11110,19749,9477,11462
chr1	6560000	6580000	76339,113636,21259,14514
chr1	6580000	6600000	17122,23263,22420,39225
chr1	6600000	6620000	53660,62441,25417,12491
chr1	6620000	6640000	51577,53679,23163,34725
chr1	6640000	6660000	4771,6854,2784,3205
chr1	6660000	6680000	393,1488,254,176
chr1	6680000	6700000	496,1536,605,572
chr1	6700000	6720000	4843,8510,1948,4380
chr1	6720000	6740000	4242,2773,4088,1853
chr1	6740000	6760000	4968,1512,3536,679
chr1	6760000	6780000	10344,2953,8256,1893
chr1	6780000	6800000	27813,49894,9165,20272
chr1	6800000	6820000	18152,35793,34070,50734
chr1	6820000	6840000	23221,19059,6211,11658
chr1	6840000	6860000	9359,20673,27483,45615
chr1	6860000	6880000	11931,35975,33124,35600
chr1	6880000	6900000	16630,22298,19364,29008
chr1	6900000	6920000	11396,9575,9148,9053
chr1	6920000	6940000	3266,6146,3424,3308
chr1	6940000	6960000	55008,30098,80371,48972
chr1	6960000	6980000	4021,5211,3762,8895
chr1	6980000	7000000	3563,3232,3907,5309
chr1	7000000	7020000	3544,1408,1600,1337
chr1	7020000	7040000	475,435,640,71
chr1	7040000	7060000	8324,3990,6439,3017
chr1	7060000	7080000	18609,24077,23669,64618
chr1	7080000	7100000	9926,9849,5207,6451
chr1	7100000	7120000	4586,2600,2533,1030
chr1	7120000	7140000	11434,3590,7132,2182
chr1	7140000	7160000	18282,5280,6259,7178
chr1	7160000	7180000	2494,731,2995,391
chr1	7180000	7200000	3129,6253,33571,64272
chr1	7200000	7220000	1390,604,1538,965
chr1	7220000	7240000	5519,1558,2527,1383
chr1	7240000	7260000	1578,1651,708,983
chr1	7260000	7280000	4490,5010,1802,2379
chr1	7280000	7300000	821,314,269,652
chr1	7300000	7320000	60621,39219,3695,3686
chr1	7320000	7340000	2367,2485,959,5732
chr1	7340000	7360000	4851,13328,2678,4966
chr1	7360000	7380000	13021,3107,12713,2641
chr1	7380000	7400000	6467,2648,3287,1440
chr1	7400000	7420000	2241,3443,2014,3792
chr1	7420000	7440000	20800,30358,13603,25656
chr1	7440000	7460000	46681,54744,14873,36746
chr1	7460000	7476621	4177,7333,5751,10023
chr2	0	20000	11439,21526,2858,5260
chr2	20000	40000	67531,69625,53779,40205
chr2	40000	60000	6455,8415,6144,3626
chr2	60000	80000	58092,38025,38464,33041
chr2	80000	100000	28769,19143,19904,16051
chr2	100000	120000	31136,46084,22103,37897
chr2	120000	140000	9743,4779,2931,791
chr2	140000	160000	24752,13494,13393,6604
chr2	160000	180000	8396,1873,5694,1257
chr2	180000	200000	2402,1392,1941,1071
chr2	200000	220000	71779,84294,46774,63226
chr2	220000	240000	4258,2969,4405,3245
chr2	240000	260000	6964,6946,7588,11186
chr2	260000	280000	8658,8991,4367,9419
chr2	280000	300000	27484,29641,23707,31370
chr2	300000	320000	400023,148826,156734,42165
chr2	320000	340000	49578,24791,26035,10462
chr2	340000	360000	22078,19238,31866,25196
chr2	360000	380000	11445,10849,4827,9200
chr2	380000	400000	8505,8627,3542,8534
chr2	400000	420000	13208,5691,6073,6667
chr2	420000	440000	10242,7941,18062,37640
chr2	440000	460000	6867,11116,4157,7556
chr2	460000	480000	16089,13465,8660,5270
chr2	480000	500000	11154,11567,9134,9447
chr2	500000	520000	2691,1804,3919,1496
chr2	520000	540000	12989,15717,13646,9897
chr2	540000	560000	6671,5535,7380,6260
chr2	560000	580000	6435,4245,4398,6300
chr2	580000	600000	13788,24539,19628,28650
chr2	600000	620000	9528,5380,25387,6422
chr2	620000	640000	5334,7431,4716,5227
chr2	640000	660000	6721,2345,2203,540
chr2	660000	680000	14720,7154,21433,14272
chr2	680000	700000	13643,10084,8632,12512
chr2	700000	720000	6365,4423,1772,8905
chr2	720000	740000	100751,139547,38441,49050
chr2	740000	760000	2397,1590,1067,921
chr2	760000	780000	795,830,139,248
chr2	780000	800000	4426,3426,1652,1728
chr2	800000	820000	4912,2768,7131,4940
chr2	820000	840000	6855,4405,5564,2860
chr2	840000	860000	1997,1100,1456,827
chr2	860000	880000	989,1224,1759,1960
chr2	880000	900000	21898,26585,9675,16845
chr2	900000	920000	4795,4237,15400,9783
chr2	920000	940000	59694,52643,36668,46490
chr2	940000	960000	27468,32854,14910,23906
chr2	960000	980000	21447,25992,20340,14375
chr2	980000	1000000	14415,28227,9571,23418
chr2	1000000	1020000	6844,12645,2847,5998
chr2	1020000	1040000	8337,13583,5543,8764
chr2	1040000	1060000	21494,14601,5431,11857
chr2	1060000	1080000	76378,46600,108193,44073
chr2	1080000	1100000	25699,17812,30502,11725
chr2	1100000	1120000	8242,4063,14086,2761
chr2	1120000	1140000	37367,37325,44657,49782
chr2	1140000	1160000	51641,71007,52064,55323
chr2	1160000	1180000	57043,36937,45276,35583
chr2	1180000	1200000	5413,2992,2803,1600
chr2	1200000	1220000	46209,29529,65137,37724
chr2	1220000	1240000	2917,1375,10132,3265
chr2	1240000	1260000	11099,7807,40524,10404
chr2	1260000	1280000	31818,37157,143036,118212
chr2	1280000	1300000	8276,7276,41313,17194
chr2	1300000	1320000	9195,7558,6656,8113
chr2	1320000	1340000	23251,24403,22940,35990
chr2	1340000	1360000	17434,23645,10125,30382
chr2	1360000	1380000	28608,38380,20115,39074
chr2	1380000	1400000	20380,27902,10798,11246
chr2	1400000	1420000	19263,17843,14282,19287
chr2	1420000	1440000	23582,22498,19238,16574
chr2	1440000	1460000	31044,39964,61621,40001
chr2	1460000	1480000	31952,40650,31518,34385
chr2	1480000	1500000	6057,7029,2983,10118
chr2	1500000	1520000	69223,31785,50924,20317
chr2	1520000	1540000	7001,9118,32426,24866
chr2	1540000	1560000	5030,4992,8623,7533
chr2	1560000	1580000	47613,36242,24489,31907
chr2	1580000	1600000	4770,10118,21661,26366
chr2	1600000	1620000	4708,4853,4725,4207
chr2	1620000	1640000	19867,21252,24930,33070
chr2	1640000	1660000	18095,15936,34647,27612
chr2	1660000	1680000	2765,2172,3952,2428
chr2	1680000	1700000	9713,3169,5776,3909
chr2	1700000	1720000	6972,6471,6597,8435
chr2	1720000	1740000	3312,5214,2148,2875
chr2	1740000	1760000	11827,8788,5757,11812
chr2	1760000	1780000	46012,38217,34024,43771
chr2	1780000	1800000	19609,19263,20920,23923
chr2	1800000	1820000	3981,2328,3294,1060
chr2	1820000	1840000	12998,20514,18776,36517
chr2	1840000	1860000	5671,6285,2807,2488
chr2	1860000	1880000	14726,54715,20298,38693
chr2	1880000	1900000	25661,28031,5131,20288
chr2	1900000	1920000	8084,9065,4060,9823
chr2	1920000	1940000	12185,23966,10225,28785
chr2	1940000	1960000	19793,20847,41831,23590
chr2	1960000	1980000	11304,14864,29250,11736
chr2	1980000	2000000	5470,5040,4595,6592
chr2	2000000	2020000	26481,41080,13831,24018
chr2	2020000	2040000	4864,3014,5072,3786
chr2	2040000	2060000	11235,8088,7052,10948
chr2	2060000	2080000	8470,5244,19182,16451
chr2	2080000	2100000	12674,8562,6115,6906
chr2	2100000	2120000	9398,10004,15297,17019
chr2	2120000	2140000	8410,7788,12061,13166
chr2	2140000	2160000	12912,8440,8180,17120
chr2	2160000	2180000	7863,8496,16861,45797
chr2	2180000	2200000	18222,15936,13175,3598
chr2	2200000	2220000	8664,9033,8218,7630
chr2	2220000	2240000	31009,32452,8673,7821
chr2	2240000	2260000	17885,11399,9180,10805
chr2	2260000	2280000	5160,2583,3591,1601
chr2	2280000	2300000	194,205,262,222
chr2	2300000	2320000	6023,10018,11826,8448
chr2	2320000	2340000	580,630,610,150
chr2	2340000	2360000	5581,9702,7817,11160
chr2	2360000	2380000	11773,19968,43231,23340
chr2	2380000	2400000	6018,2378,7286,5128
chr2	2400000	2420000	7144,8172,5020,4877
chr2	2420000	2440000	39709,36775,28983,26140
chr2	2440000	2460000	47634,64867,19006,25299
chr2	2460000	2480000	8359,14366,9624,7446
chr2	2480000	2500000	46095,58641,35012,38222
chr2	2500000	2520000	23558,22589,9677,21689
chr2	2520000	2540000	5307,9542,845,3901
chr2	2540000	2560000	35,37,25,13
chr2	2560000	2580000	224,109,208,589
chr2	2580000	2600000	10,9,14,20
chr2	2600000	2620000	3,4,2,0
chr2	2620000	2640000	3,2,27,11
chr2	2640000	2660000	4,2,1,6
chr2	2660000	2680000	5,2,4,11
chr2	2680000	2700000	5,3,11,8
chr2	2700000	2720000	11,21,13,12
chr2	2720000	2740000	10300,3287,6808,4995
chr2	2740000	2760000	1885,1394,2066,863
chr2	2760000	2780000	3974,4478,3385,3341
chr2	2780000	2800000	12856,12786,16128,25677
chr2	2800000	2820000	4373,757,1806,274
chr2	2820000	2840000	50364,80243,40537,77217
chr2	2840000	2860000	13808,31444,13565,22164
chr2	2860000	2880000	12802,14919,5207,14197
chr2	2880000	2900000	50013,65191,81962,100934
chr2	2900000	2920000	30686,51426,53346,90854
chr2	2920000	2940000	10223,20420,55775,47649
chr2	2940000	2960000	22273,24940,23331,24357
chr2	2960000	2980000	34650,27675,10408,21358
chr2	2980000	3000000	9003,7108,7697,11864
chr2	3000000	3020000	28512,21139,27411,34241
chr2	3020000	3040000	7316,3333,13628,3592
chr2	3040000	3060000	9812,3322,10866,2714
chr2	3060000	3080000	2727,512,1270,249
chr2	3080000	3100000	13301,2731,10288,3053
chr2	3100000	3120000	8883,8073,6027,3865
chr2	3120000	3140000	7358,3265,2981,1684
chr2	3140000	3160000	5062,2513,3008,2198
chr2	3160000	3180000	3729,7016,4080,7147
chr2	3180000	3200000	9889,7339,13302,9397
chr2	3200000	3220000	14022,6245,11714,8808
chr2	3220000	3240000	17065,11718,12510,11491
chr2	3240000	3260000	5168,10160,9306,8374
chr2	3260000	3280000	6006,5787,4532,8229
chr2	3280000	3300000	11287,14828,15695,28697
chr2	3300000	3320000	16868,10099,7965,4788
chr2	3320000	3340000	6105,8178,5831,11830
chr2	3340000	3360000	12092,3582,16097,4256
chr2	3360000	3380000	16431,7006,46656,10620
chr2	3380000	3400000	16874,17290,9665,12762
chr2	3400000	3420000	35379,15869,21013,24551
chr2	3420000	3440000	2714,2465,2626,2499
chr2	3440000	3460000	5555,23080,7988,24166
chr2	3460000	3480000	8863,3608,8106,2451
chr2	3480000	3500000	10908,23073,12513,14442
chr2	3500000	3520000	11955,4361,11895,5910
chr2	3520000	3540000	8642,6680,9845,9737
chr2	3540000	3560000	26465,13107,6873,9689
chr2	3560000	3580000	11300,10409,48201,33523
chr2	3580000	3600000	27764,38907,27740,55471
chr2	3600000	3620000	1907,2665,969,3948
chr2	3620000	3640000	1776,631,659,392
chr2	3640000	3660000	10563,14732,9283,26852
chr2	3660000	3680000	6745,7626,6374,18860
chr2	3680000	3700000	3230,2979,2325,2738
chr2	3700000	3720000	8598,9642,7297,8983
chr2	3720000	3740000	1642,4223,1605,3079
chr2	3740000	3760000	11354,23773,3837,6313
chr2	3760000	3780000	5478,13889,12688,18164
chr2	3780000	3800000	31927,46320,30844,51868
chr2	3800000	3820000	3167,3123,1819,1030
chr2	3820000	3840000	10797,15008,6202,14457
chr2	3840000	3860000	7314,7525,7243,9958
chr2	3860000	3880000	8329,7519,11364,9436
chr2	3880000	3900000	7781,8256,5317,4073
chr2	3900000	3920000	14274,9666,16774,12096
chr2	3920000	3940000	130323,338254,188258,318259
chr2	3940000	3960000	18839,24635,14510,33606
chr2	3960000	3980000	3102,1428,1215,1569
chr2	3980000	4000000	7891,11904,9942,15777
chr2	4000000	4020000	16104,16714,10607,13507
chr2	4020000	4040000	14209,23219,8571,11625
chr2	4040000	4060000	26191,19059,11834,18780
chr2	4060000	4080000	23381,18206,8029,21877
chr2	4080000	4100000	5305,8340,1671,8499
chr2	4100000	4120000	8115,4819,3007,4107
chr2	4120000	4140000	13036,16340,10527,18875
chr2	4140000	4160000	5086,6732,2463,2602
chr2	4160000	4180000	1209,1660,2103,2830
chr2	4180000	4200000	13112,23768,17109,24318
chr2	4200000	4220000	17506,28394,32398,33887
chr2	4220000	4240000	38123,100257,55270,26206
chr2	4240000	4260000	10584,11993,10506,16508
chr2	4260000	4280000	66970,109292,53289,83659
chr2	4280000	4300000	22258,31403,10803,17650
chr2	4300000	4320000	30729,35163,25747,32372
chr2	4320000	4340000	4218,2734,2535,1275
chr2	4340000	4360000	2373,967,369,353
chr2	4360000	4380000	9593,23671,7183,13063
chr2	4380000	4400000	5506,18272,7599,13025
chr2	4400000	4420000	64598,76950,60387,65504
chr2	4420000	4440000	20859,14607,18323,13570
chr2	4440000	4460000	5821,2099,13648,4281
chr2	4460000	4480000	6633,3728,10289,6094
chr2	4480000	4500000	48290,52039,126042,133690
chr2	4500000	4520000	13135,7808,9843,12553
chr2	4520000	4540000	3340,2830,2775,860
chr2	4540000	4560000	3291,2585,2374,1559
chr2	4560000	4580000	2120,881,1312,916
chr2	4580000	4600000	24701,17568,18857,19468
chr2	4600000	4620000	8509,3471,7993,4018
chr2	4620000	4640000	6166,2469,4295,2566
chr2	4640000	4660000	3437,2743,2007,1929
chr2	4660000	4680000	9651,11994,5254,6468
chr2	4680000	4700000	11666,17709,8679,32721
chr2	4700000	4720000	2283,874,807,756
chr2	4720000	4740000	26917,21990,64124,11209
chr2	4740000	4760000	27498,45305,26195,68356
chr2	4760000	4780000	6993,2979,4441,3110
chr2	4780000	4800000	4842,4233,3011,3640
chr2	4800000	4820000	17955,6143,13547,8262
chr2	4820000	4840000	5982,5278,1823,5918
chr2	4840000	4860000	48063,50258,30541,41591
chr2	4860000	4880000	3207,3500,7210,3390
chr2	4880000	4900000	17965,18476,13149,37070
chr2	4900000	4920000	5356,5615,2912,9664
chr2	4920000	4940000	8589,12462,11993,12142
chr2	4940000	4960000	2756,3535,3812,5382
chr2	4960000	4980000	12859,8592,14101,16844
chr2	4980000	5000000	14234,15086,15062,17980
chr2	5000000	5020000	3232,2095,6923,4305
chr2	5020000	5040000	5968,5189,6154,5883
chr2	5040000	5060000	4028,13397,7461,10431
chr2	5060000	5080000	3029,7473,22554,3350
chr2	5080000	5100000	12010,7967,7099,7598
chr2	5100000	5120000	7352,14203,21756,21124
chr2	5120000	5140000	13709,15011,35873,19037
chr2	5140000	5160000	16995,6994,14129,12029
chr2	5160000	5180000	3351,1385,3275,2043
chr2	5180000	5200000	12537,3243,7726,1712
chr2	5200000	5220000	44191,28036,10564,10978
chr2	5220000	5240000	3396,8042,1356,5394
chr2	5240000	5260000	10570,25883,5848,14007
chr2	5260000	5268805	5299,11468,1795,1929
chr3	0	20000	9492,17650,3238,12251
chr3	20000	40000	3025,601,1577,1341
chr3	40000	60000	3884,3023,2350,5883
chr3	60000	80000	17680,12882,16356,19766
chr3	80000	100000	8482,5438,10463,11881
chr3	100000	120000	1348,558,357,189
chr3	120000	140000	9725,14591,8378,14653
chr3	140000	160000	65183,72314,20365,45713
chr3	160000	180000	17321,23002,9561,41470
chr3	180000	200000	1647,2392,4449,5374
chr3	200000	220000	18341,12267,17169,25848
chr3	220000	240000	16008,10068,18689,15146
chr3	240000	260000	17484,4329,12180,6603
chr3	260000	280000	8989,5239,9282,2770
chr3	280000	300000	2929,2749,32079,3664
chr3	300000	320000	13375,13703,32486,14578
chr3	320000	340000	2043,2274,5551,5095
chr3	340000	360000	8334,17133,4432,8128
chr3	360000	380000	14345,10831,7607,7194
chr3	380000	400000	21050,24999,16104,9374
chr3	400000	420000	22500,28800,187978,128652
chr3	420000	440000	4526,2747,3947,2978
chr3	440000	460000	19992,18161,4634,2767
chr3	460000	480000	18208,15488,4592,11366
chr3	480000	500000	1808,666,1468,572
chr3	500000	520000	7331,4243,6192,3402
chr3	520000	540000	3754,6515,3770,9911
chr3	540000	560000	4368,4527,3690,6552
chr3	560000	580000	998,349,928,239
chr3	580000	600000	8894,5426,11049,9365
chr3	600000	620000	48818,54105,33463,31121
chr3	620000	640000	20869,19308,5840,4126
chr3	640000	660000	12879,11857,35927,82137
chr3	660000	680000	2399,1620,4602,5677
chr3	680000	700000	13857,22268,50227,43628
chr3	700000	720000	17471,22315,107828,57448
chr3	720000	740000	6355,8346,9530,7552
chr3	740000	760000	1637,1509,739,384
chr3	760000	780000	3017,5062,1227,2678
chr3	780000	800000	7036,22676,10100,56467
chr3	800000	820000	5334,8178,1921,6347
chr3	820000	840000	5,10,13,26
chr3	840000	860000	2,1,6,10
chr3	860000	880000	3,1,4,9
chr3	880000	900000	2,2,6,0
chr3	900000	920000	0,1,6,0
chr3	920000	940000	1,5,13,3
chr3	940000	960000	3523,3836,3907,1508
chr3	960000	980000	9680,13094,6847,11223
chr3	980000	1000000	10686,27115,19803,20021
chr3	1000000	1020000	5556,5933,7525,6156
chr3	1020000	1040000	35795,28689,19136,15725
chr3	1040000	1060000	30982,23310,18563,13923
chr3	1060000	1080000	5210,3186,5384,4108
chr3	1080000	1100000	13993,3980,11003,2892
chr3	1100000	1120000	3480,2800,1741,5522
chr3	1120000	1140000	10719,10204,24461,10639
chr3	1140000	1160000	11989,11496,24849,12857
chr3	1160000	1180000	11076,9619,18875,15582
chr3	1180000	1200000	27443,42225,20186,16986
chr3	1200000	1220000	13099,14539,7408,9623
chr3	1220000	1240000	38081,12353,7712,7284
chr3	1240000	1260000	7120,5714,5173,6898
chr3	1260000	1280000	2599,1979,2687,3286
chr3	1280000	1300000	2387,1864,1163,1236
chr3	1300000	1320000	1916,1848,1892,2643
chr3	1320000	1340000	14691,11931,10107,17851
chr3	1340000	1360000	67967,23358,37479,12716
chr3	1360000	1380000	17838,11635,43185,37724
chr3	1380000	1400000	140805,214274,69484,90836
chr3	1400000	1420000	4670,6109,4865,6977
chr3	1420000	1440000	7182,11180,9572,10258
chr3	1440000	1460000	84104,73846,77580,64052
chr3	1460000	1480000	15405,18794,24746,122105
chr3	1480000	1500000	40760,54960,26344,80142
chr3	1500000	1520000	6929,6448,8461,8935
chr3	1520000	1540000	9985,6680,10191,11567
chr3	1540000	1560000	2828,1808,1411,1610
chr3	1560000	1580000	16086,19790,7955,103132
chr3	1580000	1600000	9145,14676,18511,15666
chr3	1600000	1620000	6772,4971,9539,8006
chr3	1620000	1640000	31445,10183,29102,9010
chr3	1640000	1660000	3899,1523,1425,3117
chr3	1660000	1680000	10552,6672,13953,15491
chr3	1680000	1700000	4609,2884,6470,3937
chr3	1700000	1720000	31048,20062,77021,28000
chr3	1720000	1740000	4974,2825,2996,5245
chr3	1740000	1760000	20827,26244,30854,39949
chr3	1760000	1780000	23013,32087,25280,20045
chr3	1780000	1800000	11507,14076,25422,15903
chr3	1800000	1820000	12491,13891,15566,20314
chr3	1820000	1840000	19132,14940,9169,6399
chr3	1840000	1860000	10521,30343,13253,37117
chr3	1860000	1880000	10970,14836,4843,12449
chr3	1880000	1900000	30223,33374,33638,43036
chr3	1900000	1920000	8708,11325,4574,10883
chr3	1920000	1940000	46516,24454,12653,16538
chr3	1940000	1960000	86689,106691,66987,68906
chr3	1960000	1980000	11380,8390,20393,14184
chr3	1980000	2000000	1860,795,3662,313
chr3	2000000	2020000	4842,3505,8717,4335
chr3	2020000	2040000	8852,3669,8160,6786
chr3	2040000	2060000	12315,9183,3867,8566
chr3	2060000	2080000	33232,21822,10968,7902
chr3	2080000	2100000	64280,76199,45192,41827
chr3	2100000	2120000	71878,43326,63252,24558
chr3	2120000	2140000	8493,5824,7908,6276
chr3	2140000	2160000	2627,4769,1637,1245
chr3	2160000	2180000	7303,7776,6308,2314
chr3	2180000	2200000	6315,7322,8646,11729
chr3	2200000	2220000	497070,203095,340378,137767
chr3	2220000	2240000	115509,42933,67402,29769
chr3	2240000	2260000	10800,14711,4254,9669
chr3	2260000	2280000	10266,7436,7733,9273
chr3	2280000	2300000	15314,9090,22217,15415
chr3	2300000	2320000	4575,7462,2880,10360
chr3	2320000	2340000	55447,71724,52201,59161
chr3	2340000	2360000	5140,4476,1412,1419
chr3	2360000	2380000	10355,12343,21674,39666
chr3	2380000	2400000	5393,3502,5431,4342
chr3	2400000	2420000	10219,8721,5191,21213
chr3	2420000	2440000	16396,9893,11840,14496
chr3	2440000	2460000	2199,5016,4357,6731
chr3	2460000	2480000	6030,10613,9207,12983
chr3	2480000	2500000	1213,1392,307,425
chr3	2500000	2520000	11059,12402,11837,6618
chr3	2520000	2540000	6644,11991,4022,9567
chr3	2540000	2560000	22937,24276,21978,25798
chr3	2560000	2580000	9304,5113,3092,4440
chr3	2580000	2600000	30944,44339,13227,13079
chr3	2600000	2620000	24482,20809,21050,34428
chr3	2620000	2640000	5426,8449,2518,5325
chr3	2640000	2660000	9412,6332,10168,7086
chr3	2660000	2680000	5568,4424,7037,11581
chr3	2680000	2700000	85789,29111,41121,18344
chr3	2700000	2720000	13811,9880,18223,20830
chr3	2720000	2740000	189711,115528,42586,15316
chr3	2740000	2760000	25159,38277,61079,48608
chr3	2760000	2780000	27910,14962,20634,23887
chr3	2780000	2800000	8864,8908,8643,11514
chr3	2800000	2820000	9421,9085,5099,9606
chr3	2820000	2840000	6814,6950,4294,10877
chr3	2840000	2860000	11036,34369,5707,24074
chr3	2860000	2880000	20605,39254,17559,42948
chr3	2880000	2900000	1658,2850,2270,3959
chr3	2900000	2920000	11884,12190,8035,22141
chr3	2920000	2940000	57472,56625,53495,76387
chr3	2940000	2960000	31784,17361,10249,8319
chr3	2960000	2980000	7761,5813,31646,11452
chr3	2980000	3000000	6700,4183,4812,4740
chr3	3000000	3020000	3466,3188,11290,4756
chr3	3020000	3040000	12626,19553,48566,25614
chr3	3040000	3060000	8735,9202,5740,6090
chr3	3060000	3080000	516,953,714,149
chr3	3080000	3100000	906,1693,440,810
chr3	3100000	3120000	20433,18362,14884,18317
chr3	3120000	3140000	15891,10336,8284,10877
chr3	3140000	3160000	19523,9974,12692,6676
chr3	3160000	3180000	38232,45068,45782,64456
chr3	3180000	3200000	11201,9842,12420,18963
chr3	3200000	3220000	4206,2121,27767,26863
chr3	3220000	3240000	5676,4169,7256,8402
chr3	3240000	3260000	2450,3016,2393,4635
chr3	3260000	3280000	21516,13618,12193,13045
chr3	3280000	3300000	1624,1630,3276,1179
chr3	3300000	3320000	24190,47848,64322,66335
chr3	3320000	3340000	2709,1242,977,313
chr3	3340000	3360000	6849,3295,2664,2404
chr3	3360000	3380000	12413,3809,14551,4068
chr3	3380000	3400000	7822,5542,2262,3575
chr3	3400000	3420000	6662,1964,7446,2225
chr3	3420000	3440000	29837,43542,32014,38473
chr3	3440000	3460000	16586,29154,20661,26391
chr3	3460000	3480000	24501,26932,27237,36900
chr3	3480000	3500000	16598,18341,12376,14777
chr3	3500000	3520000	29958,39767,32731,38860
chr3	3520000	3540000	7261,11666,4670,7900
chr3	3540000	3560000	15845,22758,32024,18230
chr3	3560000	3580000	20444,34200,23683,20327
chr3	3580000	3600000	16348,23725,11180,37535
chr3	3600000	3620000	15273,10144,16740,10753
chr3	3620000	3640000	16718,14576,15236,14779
chr3	3640000	3660000	10868,5434,20898,11971
chr3	3660000	3680000	40517,20821,34114,13555
chr3	3680000	3700000	33666,38276,26780,28777
chr3	3700000	3720000	4297,5157,5478,3137
chr3	3720000	3740000	15286,44062,55945,45966
chr3	3740000	3760000	8986,14087,8556,8210
chr3	3760000	3780000	14045,19370,17807,24468
chr3	3780000	3800000	5724,5258,9745,7745
chr3	3800000	3820000	22493,31246,23694,22038
chr3	3820000	3840000	16233,34685,20022,45611
chr3	3840000	3860000	12913,31275,12307,23757
chr3	3860000	3880000	63235,52101,28808,38240
chr3	3880000	3900000	3938,3366,3492,3348
chr3	3900000	3920000	8612,8992,9495,8892
chr3	3920000	3940000	12437,5866,5868,3950
chr3	3940000	3960000	3789,1440,3820,2135
chr3	3960000	3980000	26300,12282,40050,15638
chr3	3980000	4000000	5882,3580,6562,1947
chr3	4000000	4020000	5566,3671,2819,3327
chr3	4020000	4040000	4448,3003,2489,1341
chr3	4040000	4060000	26235,31524,11202,21253
chr3	4060000	4080000	4122,5432,1528,1294
chr3	4080000	4100000	17188,17573,15052,23954
chr3	4100000	4120000	16398,16974,14962,23891
chr3	4120000	4140000	4352,2176,2078,2034
chr3	4140000	4160000	75422,61838,47852,77081
chr3	4160000	4180000	10899,2102,9805,3151
chr3	4180000	4200000	9566,1523,5864,2559
chr3	4200000	4220000	5038,3909,6955,7409
chr3	4220000	4240000	12700,8370,8849,10060
chr3	4240000	4260000	33276,24086,11788,16539
chr3	4260000	4280000	26898,24535,26323,20839
chr3	4280000	4300000	3577,5811,4098,8707
chr3	4300000	4320000	8456,14486,11678,16361
chr3	4320000	4340000	45814,31749,4355,9575
chr3	4340000	4360000	13181,14875,4812,11062
chr3	4360000	4380000	37415,54381,43916,44441
chr3	4380000	4400000	16899,30295,14347,21666
chr3	4400000	4420000	13342,7575,14389,6090
chr3	4420000	4440000	14973,33206,12701,22887
chr3	4440000	4460000	4807,1907,4391,2887
chr3	4460000	4480000	15581,13859,13684,13621
chr3	4480000	4500000	19834,35585,18137,16442
chr3	4500000	4520000	9208,10833,21100,11230
chr3	4520000	4540000	6623,6092,8078,5274
chr3	4540000	4560000	9989,19298,5205,17364
chr3	4560000	4580000	27352,29042,20583,15153
chr3	4580000	4600000	13529,20020,7617,14406
chr3	4600000	4620000	8304,14565,71080,91689
chr3	4620000	4640000	30956,36523,57326,16271
chr3	4640000	4660000	35835,61417,127747,39420
chr3	4660000	4680000	37690,63993,41914,123425
chr3	4680000	4700000	5002,6910,2246,1940
chr3	4700000	4720000	8497,6902,4354,5999
chr3	4720000	4740000	10236,10478,3751,14437
chr3	4740000	4760000	5983,9903,2383,5322
chr3	4760000	4780000	45905,53483,28564,57419
chr3	4780000	4800000	15814,22791,8720,9418
chr3	4800000	4820000	4336,2225,1571,1733
chr3	4820000	4840000	9509,23317,5711,14690
chr3	4840000	4860000	38431,31107,10431,14609
chr3	4860000	4880000	1603,1491,2585,2134
chr3	4880000	4900000	1624,2260,2908,3931
chr3	4900000	4920000	6358,11321,4425,5177
chr3	4920000	4940000	2788,1817,1363,2281
chr3	4940000	4960000	2999,4389,1755,982
chr3	4960000	4980000	3343,944,1738,2306
chr3	4980000	5000000	62800,34348,46220,49136
chr3	5000000	5020000	16910,6446,5422,1947
chr3	5020000	5040000	15184,8726,5815,4712
chr3	5040000	5060000	85496,43053,9885,10801
chr3	5060000	5080000	10715,24181,33514,94440
chr3	5080000	5100000	12348,7453,6958,7662
chr3	5100000	5120000	20586,18948,13387,19840
chr3	5120000	5138350	12544,13083,10578,16397
chr4	0	20000	7710,12913,5916,17854
chr4	20000	40000	11602,15880,7569,6593
chr4	40000	60000	25421,46598,15731,37668
chr4	60000	80000	21994,44376,16660,29746
chr4	80000	100000	17513,21613,13404,5250
chr4	100000	120000	14130,8978,11782,8249
chr4	120000	140000	16462,9153,17341,10488
chr4	140000	160000	9635,4833,1912,4188
chr4	160000	180000	34395,11251,4404,6466
chr4	180000	200000	36308,36014,18608,12965
chr4	200000	220000	7782,6539,2514,5177
chr4	220000	240000	9877,21636,16104,27778
chr4	240000	260000	8846,4164,13408,7976
chr4	260000	280000	12101,14652,7532,18450
chr4	280000	300000	655,2133,1213,2199
chr4	300000	320000	7107,10282,8112,18022
chr4	320000	340000	17003,16998,8325,19357
chr4	340000	360000	82870,62555,41559,23268
chr4	360000	380000	11265,7703,37683,26431
chr4	380000	400000	5097,3924,2944,3113
chr4	400000	420000	37790,19515,24332,17780
chr4	420000	440000	15839,13002,14664,13466
chr4	440000	460000	7116,8739,6107,3180
chr4	460000	480000	13958,12112,4057,8041
chr4	480000	500000	9141,11540,5204,11356
chr4	500000	520000	12498,6873,10852,4405
chr4	520000	540000	1744,1222,1492,1734
chr4	540000	560000	17168,28689,43127,46576
chr4	560000	580000	18314,37266,7744,15936
chr4	580000	600000	52473,58118,11674,38943
chr4	600000	620000	18441,30586,12850,52274
chr4	620000	640000	16703,28482,13575,31990
chr4	640000	660000	21139,26879,10114,36062
chr4	660000	680000	8731,28465,6260,15927
chr4	680000	700000	12140,6310,7056,6014
chr4	700000	720000	42955,9782,12855,6765
chr4	720000	740000	12228,10769,8659,7557
chr4	740000	760000	6125,3842,5458,2140
chr4	760000	780000	8527,4542,4634,5588
chr4	780000	800000	1591,1554,2531,705
chr4	800000	820000	11142,12518,10834,18604
chr4	820000	840000	18151,12474,11015,19392
chr4	840000	860000	1440,604,1445,1039
chr4	860000	880000	11762,11416,25680,15982
chr4	880000	900000	8199,8319,13188,14934
chr4	900000	920000	8545,4961,18665,2250
chr4	920000	940000	2944,1420,5081,2084
chr4	940000	960000	1725,660,1363,475
chr4	960000	980000	19701,17155,24781,33565
chr4	980000	1000000	10423,8921,12320,12312
chr4	1000000	1020000	249197,192816,108860,97816
chr4	1020000	1040000	11269,16129,19640,8201
chr4	1040000	1060000	11991,15382,10675,8811
chr4	1060000	1080000	16950,28978,23351,38859
chr4	1080000	1100000	5229,7717,4133,6015
chr4	1100000	1120000	7797,6346,4909,5292
chr4	1120000	1140000	5210,2512,2098,2892
chr4	1140000	1160000	10003,7874,7093,7549
chr4	1160000	1180000	10434,9486,7520,7968
chr4	1180000	1200000	15175,20587,28685,31186
chr4	1200000	1220000	12900,6469,10711,6546
chr4	1220000	1240000	20799,6959,14731,6963
chr4	1240000	1260000	22872,11533,8890,13242
chr4	1260000	1280000	5707,3042,5798,8801
chr4	1280000	1300000	12245,7051,13122,15548
chr4	1300000	1320000	14413,4278,19192,3071
chr4	1320000	1340000	1236,826,1961,1214
chr4	1340000	1360000	5564,7361,20770,48519
chr4	1360000	1380000	7627,12478,5489,5442
chr4	1380000	1400000	8069,9096,6775,13813
chr4	1400000	1420000	16755,10905,9678,17749
chr4	1420000	1440000	5831,4550,2434,4000
chr4	1440000	1460000	12573,9060,8545,10546
chr4	1460000	1480000	14832,5518,2080,2487
chr4	1480000	1500000	4370,1143,786,558
chr4	1500000	1520000	3492,1902,1256,1115
chr4	1520000	1540000	6435,4488,2473,2954
chr4	1540000	1560000	2816,1880,765,1857
chr4	1560000	1580000	29634,68458,27068,104495
chr4	1580000	1600000	35236,75628,20658,17980
chr4	1600000	1620000	7526,14077,4087,8089
chr4	1620000	1640000	10396,5842,5378,2537
chr4	1640000	1660000	9473,6504,7937,6640
chr4	1660000	1680000	6926,7756,2565,3068
chr4	1680000	1700000	7000,8687,7295,10890
chr4	1700000	1720000	18794,19059,12524,23080
chr4	1720000	1740000	8994,17962,4470,13978
chr4	1740000	1760000	27599,36586,9151,15782
chr4	1760000	1780000	65833,93558,40341,52354
chr4	1780000	1800000	14880,23712,11268,20943
chr4	1800000	1820000	15018,26686,14518,25245
chr4	1820000	1840000	255174,144501,35639,73875
chr4	1840000	1860000	15005,31458,11031,13852
chr4	1860000	1880000	69,33,43,36
chr4	1880000	1900000	26,16,13,12
chr4	1900000	1920000	16,4,8,5
chr4	1920000	1940000	6,6,2,6
chr4	1940000	1960000	8,4,1,5
chr4	1960000	1980000	15,8,0,6
chr4	1980000	2000000	4853,4189,3821,2360
chr4	2000000	2020000	2540,2299,2415,1448
chr4	2020000	2040000	1853,2937,3583,1738
chr4	2040000	2060000	28099,46241,30511,41358
chr4	2060000	2080000	12356,21048,3973,7881
chr4	2080000	2100000	25863,36575,18841,36002
chr4	2100000	2120000	25418,30847,13822,27567
chr4	2120000	2140000	23446,30279,9203,48405
chr4	2140000	2160000	8430,3414,4527,5820
chr4	2160000	2180000	7640,5275,8510,6107
chr4	2180000	2200000	4692,1355,3998,1796
chr4	2200000	2220000	8348,2110,2770,1442
chr4	2220000	2240000	3249,2851,2746,2056
chr4	2240000	2260000	1763,884,2233,642
chr4	2260000	2280000	4133,3190,2291,3805
chr4	2280000	2300000	7330,9348,9354,8803
chr4	2300000	2320000	12469,22109,6336,16206
chr4	2320000	2340000	160864,109724,52212,11144
chr4	2340000	2360000	15751,28482,8160,23936
chr4	2360000	2380000	6305,8005,3068,2371
chr4	2380000	2400000	12903,26965,4515,15059
chr4	2400000	2420000	12635,17737,13741,19481
chr4	2420000	2440000	5482,11587,19103,9542
chr4	2440000	2460000	36959,50825,57253,96667
chr4	2460000	2480000	27550,15654,37905,10946
chr4	2480000	2500000	4571,3940,3273,5417
chr4	2500000	2520000	3908,6096,3721,16845
chr4	2520000	2540000	2138,807,639,895
chr4	2540000	2560000	40450,37491,50047,42260
chr4	2560000	2580000	5450,2726,8532,8262
chr4	2580000	2600000	25720,37966,163189,156818
chr4	2600000	2620000	9316,6241,4865,15089
chr4	2620000	2640000	16417,10179,10827,9421
chr4	2640000	2660000	15900,15290,10593,7734
chr4	2660000	2680000	16893,19423,7946,12458
chr4	2680000	2700000	4013,6448,697,2375
chr4	2700000	2720000	15963,27218,15342,28317
chr4	2720000	2740000	6295,6210,2448,3293
chr4	2740000	2760000	10022,8504,7897,15005
chr4	2760000	2780000	31642,38001,16494,31679
chr4	2780000	2800000	3365,2510,3483,6199
chr4	2800000	2820000	10773,17027,3240,24262
chr4	2820000	2840000	11250,10530,12200,7404
chr4	2840000	2860000	5174,7864,3526,12618
chr4	2860000	2880000	19862,29564,10866,25798
chr4	2880000	2900000	7920,16763,4551,16275
chr4	2900000	2920000	50112,54292,42874,58014
chr4	2920000	2940000	14479,10276,13358,38383
chr4	2940000	2960000	14909,8313,8352,7021
chr4	2960000	2980000	5838,3583,3506,3496
chr4	2980000	3000000	1327,360,929,550
chr4	3000000	3020000	1875,859,1537,1225
chr4	3020000	3040000	5791,5154,13914,6875
chr4	3040000	3060000	154467,117878,72598,64352
chr4	3060000	3080000	36119,40087,20931,15285
chr4	3080000	3100000	14977,20997,14879,28950
chr4	3100000	3120000	5410,4621,4225,9808
chr4	3120000	3140000	6133,4186,5228,20924
chr4	3140000	3160000	2384,2238,1581,1176
chr4	3160000	3180000	3846,2088,2677,5350
chr4	3180000	3200000	6313,847,2481,4434
chr4	3200000	3220000	7720,5979,10799,6069
chr4	3220000	3240000	1626,1347,1007,1052
chr4	3240000	3260000	2917,2195,1979,1598
chr4	3260000	3280000	23569,12287,17263,12932
chr4	3280000	3300000	64548,63133,30737,35851
chr4	3300000	3320000	10757,30854,14065,27103
chr4	3320000	3340000	37247,41714,50363,42974
chr4	3340000	3360000	20250,28327,35678,41510
chr4	3360000	3380000	15010,17182,5927,7506
chr4	3380000	3400000	2991,3755,2032,1082
chr4	3400000	3420000	16988,13952,8116,11592
chr4	3420000	3440000	17506,25192,13681,43481
chr4	3440000	3460000	3653,4562,2828,5443
chr4	3460000	3480000	8847,1927,3922,1261
chr4	3480000	3500000	15506,4235,5592,2063
chr4	3500000	3520000	8620,10405,18223,24606
chr4	3520000	3540000	12224,19013,4571,10475
chr4	3540000	3560000	16790,15166,7769,18962
chr4	3560000	3580000	1330,721,1247,671
chr4	3580000	3600000	48324,19250,7230,5467
chr4	3600000	3620000	8175,5557,4430,3734
chr4	3620000	3640000	7087,4383,7368,6478
chr4	3640000	3660000	19933,24441,23458,28898
chr4	3660000	3680000	20644,14092,28243,2768
chr4	3680000	3700000	5534,4577,2074,3029
chr4	3700000	3720000	15695,11775,8913,20264
chr4	3720000	3740000	4406,4063,2608,2945
chr4	3740000	3760000	20121,7390,9584,4563
chr4	3760000	3780000	5566,5454,2489,4405
chr4	3780000	3800000	5367,5109,1011,801
chr4	3800000	3820000	8760,2212,3624,1089
chr4	3820000	3840000	9974,4495,3287,1863
chr4	3840000	3860000	13698,7075,22443,16391
chr4	3860000	3880000	10416,4722,13954,2528
chr4	3880000	3900000	15364,16647,56308,59131
chr4	3900000	3920000	64228,9933,43818,18772
chr4	3920000	3940000	4826,3184,8114,7443
chr4	3940000	3960000	7810,5110,10587,7332
chr4	3960000	3980000	11966,9857,14765,11327
chr4	3980000	4000000	4090,4577,3479,5116
chr4	4000000	4020000	15342,48084,78600,78034
chr4	4020000	4040000	13461,40139,59092,63766
chr4	4040000	4060000	23993,11807,23793,22836
chr4	4060000	4080000	93860,21199,24215,19394
chr4	4080000	4100000	1422,1762,2589,2240
chr4	4100000	4120000	40908,17977,21774,5976
chr4	4120000	4140000	6367,3543,7618,7746
chr4	4140000	4160000	5492,4075,9420,10812
chr4	4160000	4180000	4595,2583,4262,5500
chr4	4180000	4200000	21954,73535,18447,52441
chr4	4200000	4220000	7438,9965,6856,7213
chr4	4220000	4240000	18150,26404,8652,13562
chr4	4240000	4260000	4229,5323,2791,5001
chr4	4260000	4280000	11729,12731,5375,6776
chr4	4280000	4300000	19386,19694,14564,20866
chr4	4300000	4320000	78154,79243,34748,24467
chr4	4320000	4340000	4898,3378,3541,3136
chr4	4340000	4360000	6538,3233,3342,3304
chr4	4360000	4380000	7323,5423,5876,4603
chr4	4380000	4400000	17602,19107,32401,54486
chr4	4400000	4420000	6509,1876,8132,3109
chr4	4420000	4440000	436,1324,460,144
chr4	4440000	4460000	10189,8886,5102,11751
chr4	4460000	4480000	22792,23352,50230,51389
chr4	4480000	4500000	10518,9676,3777,5162
chr4	4500000	4520000	11417,17471,9111,14947
chr4	4520000	4540000	12260,13515,8903,10651
chr4	4540000	4560000	790,640,212,769
chr4	4560000	4580000	15945,26711,19490,21005
chr4	4580000	4600000	6872,8561,5681,5105
chr4	4600000	4620000	8755,8448,6778,6920
chr4	4620000	4640000	9741,21647,16427,18398
chr4	4640000	4660000	9993,16900,5797,11506
chr4	4660000	4665194	0,0,0,2
chr5	0	20000	8254,15684,4305,23097
chr5	20000	40000	5718,5867,10446,8397
chr5	40000	60000	9361,7135,7358,7841
chr5	60000	80000	23881,24198,14760,20063
chr5	80000	100000	25989,22502,12405,17023
chr5	100000	120000	29470,43726,17060,21605
chr5	120000	140000	3613,3998,2432,4551
chr5	140000	160000	7477,3935,2755,4563
chr5	160000	180000	5354,3352,24834,10165
chr5	180000	200000	18007,12282,8088,6229
chr5	200000	220000	316,126,96,24
chr5	220000	240000	8733,9580,6784,3043
chr5	240000	260000	15343,14205,12173,25375
chr5	260000	280000	10817,7983,2890,5672
chr5	280000	300000	9402,8542,9720,11161
chr5	300000	320000	92749,133825,31415,48393
chr5	320000	340000	14733,11324,9149,10082
chr5	340000	360000	90592,110405,209358,217361
chr5	360000	380000	11419,17899,4459,5654
chr5	380000	400000	18256,18196,8948,10731
chr5	400000	420000	4289,3894,11064,25635
chr5	420000	440000	13270,10996,7391,10820
chr5	440000	460000	37823,35750,56766,52863
chr5	460000	480000	22555,14655,23902,13628
chr5	480000	500000	133459,30284,13633,16279
chr5	500000	520000	5478,6513,2202,3204
chr5	520000	540000	12551,15070,14839,9139
chr5	540000	560000	20098,28241,11492,17285
chr5	560000	580000	3474,4044,2175,1839
chr5	580000	600000	7701,7264,3753,3056
chr5	600000	620000	10225,4281,7987,4536
chr5	620000	640000	21517,9648,17467,17708
chr5	640000	660000	19659,5355,11730,5842
chr5	660000	680000	18486,25293,51343,72241
chr5	680000	700000	6685,3132,5712,3297
chr5	700000	720000	10179,11588,5230,14639
chr5	720000	740000	26161,16989,32032,57351
chr5	740000	760000	7446,5209,2125,6192
chr5	760000	780000	39122,37572,25441,29417
chr5	780000	800000	242533,166378,271612,302413
chr5	800000	820000	12354,29495,121728,103331
chr5	820000	840000	5209,6407,10174,10624
chr5	840000	860000	26927,26866,12117,20870
chr5	860000	880000	79031,80937,76381,69055
chr5	880000	900000	18656,22810,7562,22475
chr5	900000	920000	1269,2116,1355,4652
chr5	920000	940000	1804,1039,587,1107
chr5	940000	960000	16302,8086,4926,4403
chr5	960000	980000	15019,9802,12582,10014
chr5	980000	1000000	5098,3850,4039,7065
chr5	1000000	1020000	17174,19505,5943,16891
chr5	1020000	1040000	4748,2102,2418,2189
chr5	1040000	1060000	9331,3459,4186,3041
chr5	1060000	1080000	7042,6473,4501,2854
chr5	1080000	1100000	8723,7017,12653,8501
chr5	1100000	1120000	7318,8453,5747,6007
chr5	1120000	1140000	54305,34520,46073,36493
chr5	1140000	1160000	16706,6968,11655,3401
chr5	1160000	1180000	18646,17928,8178,3951
chr5	1180000	1200000	53342,45604,41913,45954
chr5	1200000	1220000	13879,7475,20227,13575
chr5	1220000	1240000	6077,5374,10979,9751
chr5	1240000	1260000	20630,20055,10680,18304
chr5	1260000	1280000	84617,90310,78324,56821
chr5	1280000	1300000	8063,12602,5692,4951
chr5	1300000	1320000	4222,4601,6701,12321
chr5	1320000	1340000	7495,5422,10498,8946
chr5	1340000	1360000	794,385,373,753
chr5	1360000	1380000	3442,5366,2674,7556
chr5	1380000	1400000	83749,733189,201450,132534
chr5	1400000	1420000	2641,7203,5774,3849
chr5	1420000	1440000	6484,4488,8317,3085
chr5	1440000	1460000	9805,7690,6098,8423
chr5	1460000	1480000	29968,22812,14250,18839
chr5	1480000	1500000	7198,6996,6902,10039
chr5	1500000	1520000	6735,4182,6141,4910
chr5	1520000	1540000	8869,6847,2743,4962
chr5	1540000	1560000	18632,31427,15166,44226
chr5	1560000	1580000	20398,22554,7072,14828
chr5	1580000	1600000	1294,2485,814,3815
chr5	1600000	1620000	5,12,7,10
chr5	1620000	1640000	8,16,4,8
chr5	1640000	1660000	0,2,1,1
chr5	1660000	1680000	0,3,4,1
chr5	1680000	1700000	1,5,4,1
chr5	1700000	1720000	4,16,7,10
chr5	1720000	1740000	4062,2669,2371,3148
chr5	1740000	1760000	7172,4497,8772,9152
chr5	1760000	1780000	3877,4105,2422,5763
chr5	1780000	1800000	10337,6556,3951,26481
chr5	1800000	1820000	4321,3641,3128,4704
chr5	1820000	1840000	1654,3266,2944,4627
chr5	1840000	1860000	10822,69830,35810,41391
chr5	1860000	1880000	8304,7203,15824,19830
chr5	1880000	1900000	9498,6623,19185,26913
chr5	1900000	1920000	8738,10188,6365,4908
chr5	1920000	1940000	5547,2859,2556,3353
chr5	1940000	1960000	20879,18346,26851,17176
chr5	1960000	1980000	4550,5207,7337,7909
chr5	1980000	2000000	7477,10718,7383,9929
chr5	2000000	2020000	9660,3619,11063,2241
chr5	2020000	2040000	5111,2440,5621,1510
chr5	2040000	2060000	13528,15637,10701,10141
chr5	2060000	2080000	36452,31978,27376,4695
chr5	2080000	2100000	11034,8119,12195,5052
chr5	2100000	2120000	3653,2221,2833,2787
chr5	2120000	2140000	17637,16576,41636,43956
chr5	2140000	2160000	6826,4518,32178,11384
chr5	2160000	2180000	16954,8285,11686,8911
chr5	2180000	2200000	5532,4405,8754,7266
chr5	2200000	2220000	8447,7047,10577,12921
chr5	2220000	2240000	10189,17575,14037,24650
chr5	2240000	2260000	12754,49550,13371,24317
chr5	2260000	2280000	9837,17533,7916,20766
chr5	2280000	2300000	92943,75698,27839,19252
chr5	2300000	2320000	1422,1262,1737,1226
chr5	2320000	2340000	30770,52952,72159,41678
chr5	2340000	2360000	9014,10997,8681,8075
chr5	2360000	2380000	3157,2992,5953,3359
chr5	2380000	2400000	32261,13051,13545,21674
chr5	2400000	2420000	9239,7977,3517,8229
chr5	2420000	2440000	31735,37777,18331,28777
chr5	2440000	2460000	10316,5974,14224,9962
chr5	2460000	2480000	20109,23826,9337,19677
chr5	2480000	2500000	10063,6650,3039,2594
chr5	2500000	2520000	2798,2080,1457,462
chr5	2520000	2540000	799,250,646,237
chr5	2540000	2560000	3540,12706,6820,15964
chr5	2560000	2580000	3075,1244,1523,772
chr5	2580000	2600000	19414,9117,6697,2184
chr5	2600000	2620000	16016,16162,10924,10141
chr5	2620000	2640000	98597,97907,67631,90473
chr5	2640000	2660000	5133,3902,4409,3340
chr5	2660000	2680000	122777,50121,87727,66959
chr5	2680000	2700000	27246,34407,25673,31037
chr5	2700000	2720000	28159,32289,19814,21925
chr5	2720000	2740000	9388,11804,7792,7332
chr5	2740000	2760000	3627,2398,1859,2179
chr5	2760000	2780000	3450,2881,1373,3225
chr5	2780000	2800000	7580,8497,2437,6631
chr5	2800000	2820000	24025,37280,6404,20499
chr5	2820000	2840000	12764,23539,10275,34447
chr5	2840000	2860000	8756,13654,10133,22474
chr5	2860000	2880000	12665,14146,6716,4939
chr5	2880000	2900000	12845,4829,76503,7776
chr5	2900000	2920000	4054,5997,1906,3986
chr5	2920000	2940000	49906,65870,37012,43289
chr5	2940000	2960000	5641,6621,2067,4505
chr5	2960000	2980000	7052,13711,3068,12638
chr5	2980000	3000000	17504,16789,17838,19889
chr5	3000000	3020000	60932,31296,47634,12697
chr5	3020000	3040000	22392,20697,19410,19045
chr5	3040000	3060000	18640,16620,22928,23522
chr5	3060000	3080000	17952,15307,17757,24898
chr5	3080000	3100000	103180,42195,46023,28153
chr5	3100000	3120000	6303,3830,4494,4158
chr5	3120000	3140000	12643,14867,15386,14074
chr5	3140000	3160000	6446,19380,17649,16217
chr5	3160000	3180000	7244,11677,9253,11096
chr5	3180000	3200000	10341,10342,8624,18510
chr5	3200000	3220000	5098,9680,5902,7960
chr5	3220000	3240000	2397,2317,2781,2297
chr5	3240000	3260000	4896,1337,1730,2060
chr5	3260000	3280000	5018,3133,2453,3843
chr5	3280000	3300000	8169,9607,4967,5671
chr5	3300000	3320000	6979,8411,8828,8871
chr5	3320000	3340000	3995,4037,5882,1112
chr5	3340000	3360000	1490,574,960,175
chr5	3360000	3380000	5470,3232,4160,3211
chr5	3380000	3400000	2880,3449,2062,5379
chr5	3400000	3420000	3269,1956,3351,5079
chr5	3420000	3440000	36480,35436,16083,22204
chr5	3440000	3460000	81390,86877,55679,78494
chr5	3460000	3480000	31576,34410,23113,33191
chr5	3480000	3500000	4495,4212,2369,1380
chr5	3500000	3520000	18023,21257,11566,16825
chr5	3520000	3540000	7645,13156,6306,6155
chr5	3540000	3560000	5939,6126,3576,5248
chr5	3560000	3580000	5232,2130,5203,723
chr5	3580000	3600000	5567,3398,6507,9048
chr5	3600000	3620000	8602,3325,4820,2656
chr5	3620000	3640000	25812,25235,17592,13419
chr5	3640000	3660000	9383,11293,10791,17172
chr5	3660000	3680000	17710,29570,25311,29258
chr5	3680000	3700000	5494,4419,2212,3072
chr5	3700000	3720000	7643,2409,6203,3513
chr5	3720000	3740000	14730,17387,8270,14791
chr5	3740000	3760000	12885,18573,8611,10532
chr5	3760000	3780000	15330,50947,10210,13038
chr5	3780000	3800000	6888,12636,3030,10320
chr5	3800000	3820000	17903,31078,6273,17914
chr5	3820000	3840000	22463,32923,9663,23226
chr5	3840000	3860000	16328,19858,11136,19524
chr5	3860000	3880000	4420,6134,3828,11441
chr5	3880000	3900000	30930,58695,20193,53715
chr5	3900000	3920000	19526,12401,28258,22250
chr5	3920000	3940000	14314,6998,13941,2708
chr5	3940000	3960000	7246,7296,9962,10349
chr5	3960000	3980000	10004,7932,7976,10030
chr5	3980000	4000000	4899,4549,3707,8387
chr5	4000000	4020000	7191,13050,14415,17099
chr5	4020000	4040000	5613,2305,3328,908
chr5	4040000	4060000	3662,3207,2935,2480
chr5	4060000	4080000	3755,2389,5073,3998
chr5	4080000	4100000	3969,2210,3843,6326
chr5	4100000	4120000	2517,4246,3609,2815
chr5	4120000	4140000	5380,7345,21637,17081
chr5	4140000	4160000	16651,6278,24653,12244
chr5	4160000	4180000	7349,7079,2611,7143
chr5	4180000	4200000	6282,4241,2515,5687
chr5	4200000	4220000	6682,1771,3324,3710
chr5	4220000	4240000	15943,23260,12242,12654
chr5	4240000	4260000	24456,23397,19407,25610
chr5	4260000	4280000	11734,15690,3340,8967
chr5	4280000	4300000	7150,10151,2388,8556
chr5	4300000	4303545	163,247,28,22
chr6	0	20000	8876,12986,7725,13056
chr6	20000	40000	4735,3386,3826,5471
chr6	40000	60000	34395,35829,50854,37095
chr6	60000	80000	6471,4587,6124,22741
chr6	80000	100000	6315,3019,1782,1657
chr6	100000	120000	18154,16225,21904,20816
chr6	120000	140000	6405,11366,11486,15589
chr6	140000	160000	14618,31258,29878,44261
chr6	160000	180000	8370,7555,6310,6689
chr6	180000	200000	23012,20750,74799,48413
chr6	200000	220000	3934,2965,2948,3408
chr6	220000	240000	4151,3049,10045,9332
chr6	240000	260000	3375,1836,3189,1846
chr6	260000	280000	10257,8185,6684,3324
chr6	280000	300000	63,61,128,58
chr6	300000	320000	2556,1462,6426,3528
chr6	320000	340000	4814,2315,4614,2363
chr6	340000	360000	6323,4015,16888,7590
chr6	360000	380000	26078,41525,18558,34300
chr6	380000	400000	11039,9327,9413,11522
chr6	400000	420000	1850,456,978,490
chr6	420000	440000	1351,1622,1075,639
chr6	440000	460000	46885,45631,29878,53060
chr6	460000	480000	3429,1415,2575,1968
chr6	480000	500000	46980,29537,41998,42310
chr6	500000	520000	14500,13615,10665,12069
chr6	520000	540000	14881,19037,9282,15625
chr6	540000	560000	4886,4281,8432,4394
chr6	560000	580000	36795,25662,44829,13321
chr6	580000	600000	4793,1873,1564,2477
chr6	600000	620000	2001,1477,1191,795
chr6	620000	640000	4944,1121,5190,2572
chr6	640000	660000	136,248,269,567
chr6	660000	680000	11006,4334,7081,7810
chr6	680000	700000	4872,3921,4328,2286
chr6	700000	720000	10353,12056,12767,10830
chr6	720000	740000	3016,9401,2966,1883
chr6	740000	760000	63220,48763,60507,27738
chr6	760000	780000	21366,24358,27110,31027
chr6	780000	800000	9162,14232,14911,9784
chr6	800000	820000	24821,26545,16459,25034
chr6	820000	840000	9373,12568,3091,7166
chr6	840000	860000	46425,28545,53838,45070
chr6	860000	880000	4743,4619,3269,3263
chr6	880000	900000	53023,26454,84606,44887
chr6	900000	920000	22506,16213,15446,6517
chr6	920000	940000	4424,4193,4755,3470
chr6	940000	960000	13840,14852,20258,14816
chr6	960000	980000	6368,1195,2114,566
chr6	980000	1000000	31546,60109,18326,27721
chr6	1000000	1020000	5995,7430,5175,8631
chr6	1020000	1040000	29102,215262,98196,178897
chr6	1040000	1060000	20869,38448,43061,44037
chr6	1060000	1080000	9170,8950,4128,6231
chr6	1080000	1100000	6716,7695,11822,10310
chr6	1100000	1120000	36700,85216,10208,10654
chr6	1120000	1140000	5343,3159,3880,6221
chr6	1140000	1160000	13293,8287,15192,16660
chr6	1160000	1180000	16054,5453,8169,9761
chr6	1180000	1200000	2254,2051,1282,1694
chr6	1200000	1220000	17240,15899,23877,37686
chr6	1220000	1240000	2531,948,1782,614
chr6	1240000	1260000	3536,3900,2594,2518
chr6	1260000	1280000	29522,21403,11057,15729
chr6	1280000	1300000	6125,5776,7470,9451
chr6	1300000	1320000	20197,9335,9075,6972
chr6	1320000	1340000	9664,14058,7302,15380
chr6	1340000	1360000	65793,16560,36586,10194
chr6	1360000	1380000	23929,20622,30232,29737
chr6	1380000	1400000	39764,58341,21239,31680
chr6	1400000	1420000	25298,70655,11442,40000
chr6	1420000	1440000	3575,1481,1006,1151
chr6	1440000	1460000	2398,1929,2520,1025
chr6	1460000	1480000	33921,38235,47818,57728
chr6	1480000	1500000	11827,8318,5659,8821
chr6	1500000	1520000	4045,11790,5668,9721
chr6	1520000	1540000	124,161,150,128
chr6	1540000	1560000	3684,5359,3323,1986
chr6	1560000	1580000	44905,50425,263574,272033
chr6	1580000	1600000	9242,4080,20459,7825
chr6	1600000	1620000	796,254,2606,1864
chr6	1620000	1640000	4450,1338,3600,1367
chr6	1640000	1660000	14283,14567,22070,16928
chr6	1660000	1680000	10263,15686,6372,9185
chr6	1680000	1700000	44928,69462,27744,38799
chr6	1700000	1720000	13193,8926,7545,14342
chr6	1720000	1740000	6815,4613,6931,4609
chr6	1740000	1760000	24830,13487,22043,10365
chr6	1760000	1780000	8125,13028,7531,7000
chr6	1780000	1800000	31263,11937,17465,5263
chr6	1800000	1820000	8575,5609,18495,12520
chr6	1820000	1840000	5711,2344,5054,3943
chr6	1840000	1860000	15072,25352,18000,21222
chr6	1860000	1880000	8077,9892,3725,6144
chr6	1880000	1900000	16519,18458,15210,17477
chr6	1900000	1920000	19704,17949,8335,12679
chr6	1920000	1940000	23208,31342,4648,9916
chr6	1940000	1960000	119570,142484,80669,123541
chr6	1960000	1980000	25278,34782,8494,19294
chr6	1980000	2000000	2055,2561,510,1747
chr6	2000000	2020000	62,58,45,65
chr6	2020000	2040000	16621,24906,6109,7500
chr6	2040000	2060000	21637,33936,12641,18869
chr6	2060000	2080000	8351,14686,15304,6443
chr6	2080000	2100000	9370,19528,14747,17186
chr6	2100000	2120000	21028,29069,8631,15002
chr6	2120000	2140000	10859,7302,13072,8767
chr6	2140000	2160000	32088,30624,68390,53839
chr6	2160000	2180000	91527,100766,74253,89314
chr6	2180000	2200000	4931,2925,2578,2655
chr6	2200000	2220000	3512,1833,3984,3289
chr6	2220000	2240000	11,30,72,132
chr6	2240000	2260000	55,74,32,39
chr6	2260000	2280000	4023,3163,2191,3857
chr6	2280000	2300000	6516,8584,2513,4205
chr6	2300000	2320000	29,30,41,43
chr6	2320000	2340000	2207,878,2997,1007
chr6	2340000	2360000	4932,1551,4439,912
chr6	2360000	2380000	10645,10445,23925,25518
chr6	2380000	2400000	1236,1400,683,891
chr6	2400000	2420000	25795,28629,21037,34973
chr6	2420000	2440000	14657,18169,10390,14371
chr6	2440000	2460000	22047,22673,14574,7785
chr6	2460000	2480000	48622,52304,40558,37655
chr6	2480000	2500000	8550,8891,18516,16101
chr6	2500000	2520000	5687,5277,13182,9091
chr6	2520000	2540000	11873,5450,19524,9951
chr6	2540000	2560000	150321,173907,125141,129555
chr6	2560000	2580000	6602,5041,6952,4453
chr6	2580000	2600000	20327,23272,29949,31192
chr6	2600000	2620000	11848,7292,11877,10740
chr6	2620000	2640000	4623,2264,2014,576
chr6	2640000	2660000	5141,5227,3443,1697
chr6	2660000	2680000	4504,3783,5636,769
chr6	2680000	2700000	5181,2771,2533,1634
chr6	2700000	2720000	2868,1359,1600,1706
chr6	2720000	2740000	10788,14636,8847,6418
chr6	2740000	2760000	14971,14997,7665,5855
chr6	2760000	2780000	2079,997,4050,1440
chr6	2780000	2800000	2753,2685,1817,1777
chr6	2800000	2820000	2520,754,1249,421
chr6	2820000	2840000	3307,1913,1825,2369
chr6	2840000	2860000	17954,11288,10546,8556
chr6	2860000	2880000	10642,13063,38221,29373
chr6	2880000	2900000	6329,7833,6475,8019
chr6	2900000	2920000	10028,8583,6960,6319
chr6	2920000	2940000	12019,14485,16335,24257
chr6	2940000	2960000	430,519,346,128
chr6	2960000	2980000	8935,10767,8529,12706
chr6	2980000	3000000	23542,21151,23026,14538
chr6	3000000	3020000	4404,2700,4135,945
chr6	3020000	3040000	4611,2776,5221,2706
chr6	3040000	3060000	5881,4531,2829,1729
chr6	3060000	3080000	11584,5906,11117,11775
chr6	3080000	3100000	9685,10564,10531,16388
chr6	3100000	3120000	23003,16265,5521,6442
chr6	3120000	3140000	13711,19121,11839,30109
chr6	3140000	3160000	6246,9051,1786,9844
chr6	3160000	3180000	10695,4552,3494,4464
chr6	3180000	3200000	41071,48159,16192,30304
chr6	3200000	3220000	9745,8576,4366,8291
chr6	3220000	3240000	7825,3907,1450,3192
chr6	3240000	3260000	6293,7239,6510,14459
chr6	3260000	3280000	3825,3024,2354,4444
chr6	3280000	3300000	3933,1679,3070,2462
chr6	3300000	3320000	6381,4178,4380,2544
chr6	3320000	3340000	30718,15304,24908,26766
chr6	3340000	3360000	16323,5857,10759,6619
chr6	3360000	3380000	12062,26716,10283,14937
chr6	3380000	3400000	21902,33430,25892,29256
chr6	3400000	3420000	163439,35783,91327,29642
chr6	3420000	3440000	9121,7920,4557,10314
chr6	3440000	3460000	6685,5053,3667,5822
chr6	3460000	3480000	14430,5895,14287,5590
chr6	3480000	3500000	4972,2426,2436,1939
chr6	3500000	3520000	2410,2342,1563,1635
chr6	3520000	3540000	5589,4217,3279,5038
chr6	3540000	3560000	78319,54777,59769,47072
chr6	3560000	3580000	9306,18048,6116,22145
chr6	3580000	3600000	17800,14280,14265,5310
chr6	3600000	3620000	10851,9750,8488,7306
chr6	3620000	3640000	5013,4435,8801,5672
chr6	3640000	3660000	7548,11850,25426,16392
chr6	3660000	3680000	1292,1338,2353,2460
chr6	3680000	3700000	5744,7099,30658,19232
chr6	3700000	3720000	37344,41687,281806,185176
chr6	3720000	3740000	24861,43918,21980,47734
chr6	3740000	3760000	17486,21506,7176,15377
chr6	3760000	3764495	6179,9439,4208,9853
chr8	0	20000	13694,16395,1355,8271
chr8	20000	40000	24272,45074,35551,88258
chr8	40000	60000	27456,18738,14277,12595
chr8	60000	80000	17398,19044,13742,26125
chr8	80000	100000	3195,3813,1719,1305
chr8	100000	120000	91247,38530,64119,64776
chr8	120000	140000	62588,32894,53524,65979
chr8	140000	160000	6608,8467,2790,8693
chr8	160000	180000	17238,12123,4439,7954
chr8	180000	200000	63374,12666,11005,10386
chr8	200000	220000	9559,10264,9942,8196
chr8	220000	240000	943,665,577,425
chr8	240000	260000	11173,2900,1197,273
chr8	260000	280000	45970,18412,11928,10000
chr8	280000	300000	13520,13804,8171,6149
chr8	300000	320000	6168,4149,4033,2102
chr8	320000	340000	2010,525,1307,559
chr8	340000	360000	8659,4816,6655,4892
chr8	360000	380000	15190,11616,9899,17871
chr8	380000	400000	36017,14044,43969,14242
chr8	400000	420000	7116,5317,9025,10451
chr8	420000	440000	3793,5874,4595,10043
chr8	440000	460000	12750,10445,20884,35532
chr8	460000	480000	5526,8674,7114,7069
chr8	480000	500000	8671,2636,36526,3043
chr8	500000	520000	15064,6693,10344,9658
chr8	520000	540000	14668,13876,25253,11370
chr8	540000	560000	20066,17994,50738,31816
chr8	560000	580000	4482,8756,8895,7199
chr8	580000	600000	19637,31800,117588,105911
chr8	600000	620000	7514,14476,8880,11901
chr8	620000	640000	8000,18382,3367,13367
chr8	640000	660000	17663,25130,21064,30716
chr8	660000	680000	46443,58596,52241,86312
chr8	680000	700000	26744,40617,17777,29466
chr8	700000	720000	5669,6227,4777,4961
chr8	720000	740000	18564,21886,7840,10071
chr8	740000	760000	5044,1269,2916,2603
chr8	760000	780000	12784,10682,5235,3479
chr8	780000	800000	16461,7816,27041,4055
chr8	800000	820000	2440,1899,4528,1130
chr8	820000	840000	15086,18231,29011,24749
chr8	840000	860000	23571,20406,14378,12205
chr8	860000	880000	15765,11857,5662,8582
chr8	880000	900000	9567,9155,11720,17397
chr8	900000	920000	4848,3443,2136,6943
chr8	920000	940000	6524,7287,5148,4298
chr8	940000	960000	2731,1916,1076,1192
chr8	960000	980000	11368,7757,7959,7418
chr8	980000	1000000	13438,3200,9270,3230
chr8	1000000	1020000	18710,6528,6683,4959
chr8	1020000	1040000	10368,4277,7477,12040
chr8	1040000	1060000	6228,8625,13957,8564
chr8	1060000	1080000	10650,5600,10660,22819
chr8	1080000	1100000	37256,49391,35863,27085
chr8	1100000	1120000	19958,5859,23259,3744
chr8	1120000	1140000	11108,6296,18227,14842
chr8	1140000	1160000	16127,14735,89336,29539
chr8	1160000	1180000	10293,7091,19616,11880
chr8	1180000	1200000	18493,19443,16363,15296
chr8	1200000	1220000	13196,17138,17015,18649
chr8	1220000	1240000	62105,50764,74255,62781
chr8	1240000	1260000	17917,21790,146589,133473
chr8	1260000	1280000	2375,2722,14868,14436
chr8	1280000	1300000	3152,6105,88396,21063
chr8	1300000	1320000	4191,5760,29069,16705
chr8	1320000	1340000	5976,1166,13409,4016
chr8	1340000	1360000	4854,1040,4280,898
chr8	1360000	1380000	26070,16264,40489,11380
chr8	1380000	1400000	31493,40028,54993,44623
chr8	1400000	1420000	25498,30645,22698,17350
chr8	1420000	1440000	24071,27520,5798,17648
chr8	1440000	1460000	28,23,45,27
chr8	1460000	1480000	4,6,11,6
chr8	1480000	1500000	4,4,10,5
chr8	1500000	1520000	2,1,4,1
chr8	1520000	1540000	2,1,1,3
chr8	1540000	1560000	2,1,7,13
chr8	1560000	1580000	17,9,5,18
chr8	1580000	1600000	1848,2432,1550,2043
chr8	1600000	1620000	8680,8614,6851,9292
chr8	1620000	1640000	20915,21005,17549,13310
chr8	1640000	1660000	13479,22539,8563,18058
chr8	1660000	1680000	10887,7743,3803,4283
chr8	1680000	1700000	11728,8442,20466,27068
chr8	1700000	1720000	40264,48922,50811,92487
chr8	1720000	1740000	8768,9986,4390,4117
chr8	1740000	1760000	2490,1717,6024,2497
chr8	1760000	1780000	80,102,523,1841
chr8	1780000	1800000	9212,5824,3744,3604
chr8	1800000	1820000	5219,7793,15813,9889
chr8	1820000	1840000	944,1591,647,629
chr8	1840000	1860000	197,326,210,331
chr8	1860000	1880000	11404,14708,7449,6206
chr8	1880000	1900000	2268,3373,2605,910
chr8	1900000	1920000	1443,664,1028,471
chr8	1920000	1940000	7933,7846,4369,15098
chr8	1940000	1960000	1683,470,2268,1110
chr8	1960000	1980000	6115,2634,4362,5249
chr8	1980000	2000000	5750,2876,4044,1374
chr8	2000000	2020000	3890,4444,4378,5780
chr8	2020000	2040000	5611,6048,10742,6339
chr8	2040000	2060000	25583,15859,14787,9752
chr8	2060000	2080000	8566,6846,1108,2481
chr8	2080000	2100000	9454,13097,9171,12174
chr8	2100000	2120000	31682,34000,15728,28300
chr8	2120000	2140000	7045,4235,12591,2536
chr8	2140000	2160000	5190,3723,10881,1020
chr8	2160000	2180000	1527,1023,3332,2559
chr8	2180000	2200000	8496,8037,5886,6133
chr8	2200000	2220000	5381,9536,5815,8735
chr8	2220000	2240000	109114,102195,89080,48160
chr8	2240000	2260000	58162,51717,39085,29811
chr8	2260000	2280000	4659,2080,2970,1845
chr8	2280000	2300000	8401,7460,19147,16690
chr8	2300000	2320000	26439,15660,24507,18613
chr8	2320000	2340000	5635,14808,17238,16283
chr8	2340000	2360000	1436,1316,1532,442
chr8	2360000	2380000	11451,13735,17153,12616
chr8	2380000	2400000	8522,9820,9687,16579
chr8	2400000	2420000	9429,7303,5691,4808
chr8	2420000	2440000	6731,9934,1916,6109
chr8	2440000	2460000	80,152,83,31
chr8	2460000	2480000	5345,17326,7716,21512
chr8	2480000	2500000	16208,20209,6316,12891
chr8	2500000	2520000	2904,1174,1006,664
chr8	2520000	2540000	14935,19296,18181,12168
chr8	2540000	2560000	6079,7835,3236,11561
chr8	2560000	2580000	28474,49753,29704,31970
chr8	2580000	2600000	37722,56452,30794,40977
chr8	2600000	2620000	15759,21009,21596,25051
chr8	2620000	2640000	10824,12282,5861,6810
chr8	2640000	2660000	8805,10289,3322,7873
chr8	2660000	2680000	27194,24657,39256,84925
chr8	2680000	2700000	9114,11916,29036,20964
chr8	2700000	2720000	64826,70509,52801,47405
chr8	2720000	2740000	4447,3562,8106,4074
chr8	2740000	2760000	11003,13510,30474,37760
chr8	2760000	2780000	4946,4399,12274,12908
chr8	2780000	2800000	4478,5163,1974,2788
chr8	2800000	2820000	14450,9790,4221,2303
chr8	2820000	2840000	25172,15167,19368,7983
chr8	2840000	2860000	13010,9969,14097,17739
chr8	2860000	2880000	587,901,110,712
chr8	2880000	2900000	9990,8282,12006,15564
chr8	2900000	2920000	10373,7866,14059,6942
chr8	2920000	2940000	24653,46588,33477,65415
chr8	2940000	2960000	26518,30985,8479,15480
chr8	2960000	2966669	3525,4130,703,3482
chr7	0	20000	47606,63630,39157,37229
chr7	20000	40000	1502,2925,17047,1252
chr7	40000	60000	16856,21666,15166,20435
chr7	60000	80000	37723,32728,40841,23810
chr7	80000	100000	3533,5267,18516,23777
chr7	100000	120000	8340,4571,6914,8465
chr7	120000	140000	8256,7115,6749,10767
chr7	140000	160000	3406,3044,4206,1816
chr7	160000	180000	40198,42238,28220,35586
chr7	180000	200000	51894,54805,34872,35898
chr7	200000	220000	27997,10376,13027,3962
chr7	220000	240000	6309,6391,1774,6506
chr7	240000	260000	9620,13489,13642,19811
chr7	260000	280000	11687,7771,5971,10059
chr7	280000	300000	12649,8977,18131,15685
chr7	300000	320000	14645,8774,5067,1539
chr7	320000	340000	50364,31171,9512,3445
chr7	340000	360000	12839,7367,7753,7284
chr7	360000	380000	6272,6017,7392,11220
chr7	380000	400000	4803,1697,693,705
chr7	400000	420000	12641,7368,12000,8246
chr7	420000	440000	21541,26195,10208,17966
chr7	440000	460000	2442,2364,1183,1762
chr7	460000	480000	2235,3496,1897,1262
chr7	480000	500000	12202,12403,5154,8417
chr7	500000	520000	8696,9803,2484,5060
chr7	520000	540000	5104,2857,2784,1018
chr7	540000	560000	3939,1555,2537,1226
chr7	560000	580000	2041,2007,11768,1630
chr7	580000	600000	51797,37599,41250,46159
chr7	600000	620000	2663,2021,1201,1001
chr7	620000	640000	24792,37014,83909,63908
chr7	640000	660000	8630,5619,7047,5650
chr7	660000	680000	11614,4566,10296,5677
chr7	680000	700000	8275,1845,3111,1538
chr7	700000	720000	7033,6346,10850,8968
chr7	720000	740000	5278,3011,3327,2636
chr7	740000	760000	10655,14181,18155,19298
chr7	760000	780000	2762,4182,2426,4481
chr7	780000	800000	11564,17717,21357,22711
chr7	800000	820000	3022,2208,11745,6810
chr7	820000	840000	45773,54192,41755,52633
chr7	840000	860000	6721,7286,25180,14541
chr7	860000	880000	4171,1810,5175,3058
chr7	880000	900000	5902,2937,11650,5140
chr7	900000	920000	14573,8061,7518,7888
chr7	920000	940000	47868,44595,38563,40201
chr7	940000	960000	61673,56722,39988,62549
chr7	960000	980000	5569,4057,4855,2220
chr7	980000	1000000	4539,2145,3357,684
chr7	1000000	1020000	12588,11559,5743,4814
chr7	1020000	1040000	10049,9251,2786,2084
chr7	1040000	1060000	17329,17866,11368,11032
chr7	1060000	1080000	999,1432,1889,1644
chr7	1080000	1100000	3510,2321,19664,9276
chr7	1100000	1120000	7319,6729,6806,5098
chr7	1120000	1140000	7619,4993,3330,1912
chr7	1140000	1160000	84038,95257,45847,58092
chr7	1160000	1180000	18377,19360,64166,55599
chr7	1180000	1200000	49515,65138,114230,155299
chr7	1200000	1220000	37422,22558,14652,10154
chr7	1220000	1240000	3403,3118,6109,3125
chr7	1240000	1260000	25644,10253,61120,14442
chr7	1260000	1280000	3305,2124,3485,3971
chr7	1280000	1300000	2267,2079,2993,2442
chr7	1300000	1320000	7981,4648,34373,8469
chr7	1320000	1340000	26477,13799,88153,46710
chr7	1340000	1360000	18786,12839,40998,12796
chr7	1360000	1380000	5621,3645,7823,3159
chr7	1380000	1400000	4998,2809,5737,1678
chr7	1400000	1420000	6937,7190,9562,8538
chr7	1420000	1440000	4900,5705,3707,3928
chr7	1440000	1460000	7009,11516,7575,29581
chr7	1460000	1480000	8069,6282,7827,10326
chr7	1480000	1500000	20661,10269,6993,5680
chr7	1500000	1520000	6537,3454,1794,2622
chr7	1520000	1540000	6286,5832,3578,6573
chr7	1540000	1560000	21670,13294,13375,15287
chr7	1560000	1580000	24918,13510,10714,6231
chr7	1580000	1600000	3318,1236,3290,1432
chr7	1600000	1620000	12853,11715,9834,6694
chr7	1620000	1640000	19748,18783,19236,12331
chr7	1640000	1660000	12101,5382,5833,3999
chr7	1660000	1680000	6941,8831,4713,9255
chr7	1680000	1700000	12058,15926,13269,11156
chr7	1700000	1720000	3170,6420,2168,2102
chr7	1720000	1740000	10173,9490,14199,16093
chr7	1740000	1760000	7154,1794,1945,439
chr7	1760000	1780000	7444,1647,10331,2457
chr7	1780000	1800000	7774,7011,6020,4206
chr7	1800000	1820000	3942,2576,4247,6895
chr7	1820000	1840000	7143,5648,4986,13868
chr7	1840000	1860000	14209,9876,12765,13590
chr7	1860000	1880000	21372,7152,12840,6609
chr7	1880000	1900000	6486,5710,2959,2914
chr7	1900000	1920000	19274,10448,3603,3985
chr7	1920000	1940000	935,1307,265,707
chr7	1940000	1960000	10,2,7,2
chr7	1960000	1980000	8,3,5,2
chr7	1980000	2000000	1,1,6,7
chr7	2000000	2020000	8,1,4,1
chr7	2020000	2040000	2,2,4,2
chr7	2040000	2060000	7,11,27,18
chr7	2060000	2080000	3194,4386,1569,4705
chr7	2080000	2100000	17136,29203,10703,26387
chr7	2100000	2120000	13911,21039,9854,12920
chr7	2120000	2140000	24117,13154,19633,23240
chr7	2140000	2160000	14615,6330,13002,12875
chr7	2160000	2180000	13333,6836,5175,7664
chr7	2180000	2200000	2475,1476,1630,875
chr7	2200000	2220000	4024,1284,2814,867
chr7	2220000	2240000	1654,631,1470,507
chr7	2240000	2260000	15934,14188,87869,132584
chr7	2260000	2280000	4124,5258,6891,8589
chr7	2280000	2300000	726,519,732,449
chr7	2300000	2320000	1707,1089,952,675
chr7	2320000	2340000	11981,11960,33886,29462
chr7	2340000	2360000	4036,2435,48287,2758
chr7	2360000	2380000	12505,9337,13211,16134
chr7	2380000	2400000	5684,9745,6574,15576
chr7	2400000	2420000	14362,20108,27608,37043
chr7	2420000	2440000	20743,40673,38668,51792
chr7	2440000	2460000	7734,8183,3291,9761
chr7	2460000	2480000	11196,14845,12527,16779
chr7	2480000	2500000	5485,5876,35180,13115
chr7	2500000	2520000	468,508,893,2859
chr7	2520000	2540000	3865,2368,7776,2684
chr7	2540000	2560000	5385,2637,6617,1849
chr7	2560000	2580000	2690,1112,5745,2142
chr7	2580000	2600000	6397,17012,12253,16638
chr7	2600000	2620000	4473,1172,3127,1000
chr7	2620000	2640000	29596,11300,23816,3735
chr7	2640000	2660000	5125,2540,3192,1372
chr7	2660000	2680000	8612,12397,4150,5605
chr7	2680000	2700000	19149,23224,10671,27318
chr7	2700000	2720000	2309,1935,2452,426
chr7	2720000	2740000	10499,7930,6035,24649
chr7	2740000	2760000	36680,42291,30576,54167
chr7	2760000	2780000	7737,4143,8272,8192
chr7	2780000	2800000	4807,5969,3980,6616
chr7	2800000	2820000	1785,1544,2295,3647
chr7	2820000	2840000	7988,8013,9829,7199
chr7	2840000	2860000	3163,3448,4184,13647
chr7	2860000	2880000	13334,13627,9168,12994
chr7	2880000	2900000	50707,15192,20265,1990
chr7	2900000	2920000	13110,26168,13245,20592
chr7	2920000	2940000	4523,2967,3942,3133
chr7	2940000	2948755	5908,5825,1312,3508
chr9	0	20000	17744,24285,14313,22542
chr9	20000	40000	68722,65008,24067,19078
chr9	40000	60000	472,718,360,454
chr9	60000	80000	3097,5244,4682,7775
chr9	80000	100000	1908,2152,1910,594
chr9	100000	120000	2894,1213,1555,964
chr9	120000	140000	2027,1128,1679,1537
chr9	140000	160000	8386,20989,13964,16540
chr9	160000	180000	31493,43777,24035,23736
chr9	180000	200000	17553,11389,32648,22727
chr9	200000	220000	4855,7614,3733,6173
chr9	220000	240000	3202,3232,799,1015
chr9	240000	260000	3733,2948,2530,4631
chr9	260000	280000	4022,5197,2856,5461
chr9	280000	300000	10621,13933,10660,16903
chr9	300000	320000	16889,38795,16143,21373
chr9	320000	340000	5973,2568,4680,3061
chr9	340000	360000	12399,19035,5142,2844
chr9	360000	380000	12578,24396,6614,7335
chr9	380000	400000	5854,7566,4952,7744
chr9	400000	420000	1031,640,466,902
chr9	420000	440000	5298,4061,2051,3484
chr9	440000	460000	6657,6758,4803,4125
chr9	460000	480000	8568,8300,3516,5555
chr9	480000	500000	22620,11909,12708,5403
chr9	500000	520000	5246,4916,5162,2196
chr9	520000	540000	13950,15235,8150,7476
chr9	540000	560000	60356,44362,75194,64072
chr9	560000	580000	13388,15065,7219,13496
chr9	580000	600000	21261,36294,10313,22991
chr9	600000	620000	3529,9449,2897,11671
chr9	620000	640000	7440,10439,9794,19819
chr9	640000	660000	30430,23796,15645,16746
chr9	660000	680000	6349,7478,7193,8011
chr9	680000	700000	31428,25123,45863,63284
chr9	700000	720000	3937,2931,4559,5804
chr9	720000	740000	10928,11923,14835,27145
chr9	740000	760000	2538,3580,2245,3232
chr9	760000	780000	5624,7899,4593,4882
chr9	780000	800000	9769,13882,4687,7615
chr9	800000	820000	3927,3701,3370,3641
chr9	820000	840000	2912,4930,9751,15674
chr9	840000	860000	24106,28271,17771,28039
chr9	860000	880000	3913,6663,3620,4462
chr9	880000	900000	17036,6867,12075,5064
chr9	900000	920000	8492,4272,6250,3992
chr9	920000	940000	5108,1228,3353,249
chr9	940000	960000	6951,3018,5349,4958
chr9	960000	980000	3439,6766,4715,5387
chr9	980000	1000000	4386,3285,6396,10442
chr9	1000000	1020000	1885,1228,3201,1194
chr9	1020000	1040000	1983,2010,1662,2982
chr9	1040000	1060000	24194,29130,68750,61838
chr9	1060000	1080000	38968,38365,185324,77180
chr9	1080000	1100000	3159,838,1286,822
chr9	1100000	1120000	1246,1040,1123,1067
chr9	1120000	1140000	19859,13960,27884,14653
chr9	1140000	1160000	5939,4866,2954,3837
chr9	1160000	1180000	8131,8322,7935,12094
chr9	1180000	1200000	8121,6051,5981,6316
chr9	1200000	1220000	18496,15304,27627,27786
chr9	1220000	1240000	7695,5004,5751,1391
chr9	1240000	1260000	24593,12994,8964,4680
chr9	1260000	1280000	334990,177168,92013,34634
chr9	1280000	1300000	10433,10294,8939,9071
chr9	1300000	1320000	4204,1167,1609,679
chr9	1320000	1340000	10380,10957,4878,2352
chr9	1340000	1360000	28697,40304,128510,83840
chr9	1360000	1380000	7862,3594,10091,1651
chr9	1380000	1400000	5536,3223,2630,2876
chr9	1400000	1420000	3850,2644,2792,2440
chr9	1420000	1440000	4268,2805,3167,2508
chr9	1440000	1460000	3517,3109,563,1211
chr9	1460000	1480000	37826,25872,12919,13446
chr9	1480000	1500000	31334,16482,24212,12359
chr9	1500000	1520000	12415,8191,11968,5506
chr9	1520000	1540000	24068,15180,23870,25084
chr9	1540000	1560000	3045,782,1033,945
chr9	1560000	1580000	9126,2656,3986,1654
chr9	1580000	1600000	4102,1802,6147,1395
chr9	1600000	1620000	2744,945,1553,1046
chr9	1620000	1640000	28199,25691,24553,16045
chr9	1640000	1660000	7567,3796,5466,1078
chr9	1660000	1680000	14196,25001,6409,7775
chr9	1680000	1700000	14910,18778,6224,14717
chr9	1700000	1720000	6724,3484,3793,2031
chr9	1720000	1740000	25532,23507,15378,22137
chr9	1740000	1760000	6640,4656,10666,11476
chr9	1760000	1780000	23301,18568,15839,11670
chr9	1780000	1800000	25466,6099,20271,1381
chr9	1800000	1820000	30593,20769,49809,94055
chr9	1820000	1840000	21336,11591,6735,13231
chr9	1840000	1860000	9808,8585,9470,11912
chr9	1860000	1880000	15489,9091,16275,6922
chr9	1880000	1900000	11759,9995,13548,15884
chr9	1900000	1920000	10150,13652,5891,9883
chr9	1920000	1940000	220,390,273,515
chr9	1940000	1960000	269,303,129,297
chr9	1960000	1980000	9,13,64,27
chr9	1980000	2000000	8,10,65,19
chr9	2000000	2020000	10,17,63,19
chr9	2020000	2040000	12,26,83,29
chr9	2040000	2060000	4135,821,555,158
chr9	2060000	2080000	10136,3832,4323,3082
chr9	2080000	2100000	8778,14528,17546,14162
chr9	2100000	2120000	5943,2656,3266,4346
chr9	2120000	2140000	2395,1359,4607,5088
chr9	2140000	2160000	11758,28934,12470,32884
chr9	2160000	2180000	80085,113023,22973,46417
chr9	2180000	2200000	55660,79451,96303,88509
chr9	2200000	2220000	14657,26990,14030,16529
chr9	2220000	2240000	11603,13446,3928,6611
chr9	2240000	2260000	17878,26694,16428,14282
chr9	2260000	2280000	5704,8472,3521,5865
chr9	2280000	2300000	4921,11522,3419,3241
chr9	2300000	2320000	7770,7468,4112,4304
chr9	2320000	2340000	13919,18203,41484,45499
chr9	2340000	2360000	4328,5780,6170,1500
chr9	2360000	2380000	3092,1728,1057,1173
chr9	2380000	2400000	4745,3306,6442,6000
chr9	2400000	2420000	1631,1155,2671,1602
chr9	2420000	2440000	76442,72633,44208,61215
chr9	2440000	2460000	168156,161766,120321,108735
chr9	2460000	2480000	8323,5748,11476,6952
chr9	2480000	2500000	74649,58672,67852,74052
chr9	2500000	2520000	10012,5805,25836,15242
chr9	2520000	2540000	661,1718,554,611
chr9	2540000	2560000	4118,2843,2069,1660
chr9	2560000	2580000	3802,4003,19540,11209
chr9	2580000	2600000	2965,1037,835,449
chr9	2600000	2620000	2814,2989,2043,2755
chr9	2620000	2640000	22629,71911,33878,84519
chr9	2640000	2660000	6645,7342,5996,4372
chr9	2660000	2680000	12406,5977,11812,6613
chr9	2680000	2700000	11778,6480,20532,2247
chr9	2700000	2720000	3659,1657,2734,1833
chr9	2720000	2740000	2907,1263,2266,1930
chr9	2740000	2760000	728,916,3035,3172
chr9	2760000	2780000	639,285,307,182
chr9	2780000	2800000	2513,733,912,159
chr9	2800000	2820000	4251,1310,1794,375
chr9	2820000	2840000	1588,879,1195,1019
chr9	2840000	2860000	3673,5602,1875,2717
chr9	2860000	2880000	87508,113555,87306,50749
chr9	2880000	2900000	12394,19702,13862,32746
chr9	2900000	2916215	4349,9353,3527,6246
chr11	0	20000	14413,37764,14696,34217
chr11	20000	40000	6214,5263,4558,4030
chr11	40000	60000	47021,56656,32849,55586
chr11	60000	80000	9177,4439,6866,3319
chr11	80000	100000	3446,1979,3350,3275
chr11	100000	120000	5539,2362,4946,3982
chr11	120000	140000	34192,10789,20113,8667
chr11	140000	160000	7327,10044,10807,14790
chr11	160000	180000	10931,4873,9491,4290
chr11	180000	200000	10024,6414,11781,4699
chr11	200000	220000	4919,2531,7628,3425
chr11	220000	240000	4470,3198,2035,3331
chr11	240000	260000	11853,8358,6089,14455
chr11	260000	280000	12700,10744,6167,4263
chr11	280000	300000	6624,4796,6433,9942
chr11	300000	320000	57357,86559,113400,129265
chr11	320000	340000	14537,18645,13288,17025
chr11	340000	360000	5673,7895,4777,7303
chr11	360000	380000	12117,14187,5544,10962
chr11	380000	400000	14792,20914,4246,11935
chr11	400000	420000	21671,34452,28033,13334
chr11	420000	440000	44237,92833,45678,80700
chr11	440000	460000	50896,53058,64631,84234
[truncated: 655 more rows]
