# Supplementary material for: Cross-species dissection of saline-related genes by genetically deciphering a euryhaline microalga Chlorella sp
Source: Nat Commun. 2026 Jan 13;17:1577. doi: 10.1038/s41467-026-68287-6 (PMC12902096; doi:10.1038/s41467-026-68287-6)
Supplement: Supplementary file 6 — Source Data [file 41467_2026_68287_MOESM6_ESM.zip › 8-Source_Data_and_code/Fig1_data_and_code/Fig1a_circos/gene.conf]

<plots>

<plot>
type = histogram
thickness = 2
max_gap = 1u
file = circos.gene.density.txt
color   = redv
r0      = 0.51r
r1      = 0.60r
</plot>


</plots>
