# Supplementary material for: Cross-species dissection of saline-related genes by genetically deciphering a euryhaline microalga Chlorella sp
Source: Nat Commun. 2026 Jan 13;17:1577. doi: 10.1038/s41467-026-68287-6 (PMC12902096; doi:10.1038/s41467-026-68287-6)
Supplement: Supplementary file 6 — Source Data [file 41467_2026_68287_MOESM6_ESM.zip › 8-Source_Data_and_code/Fig1_data_and_code/Fig1a_circos/links.conf]

<links>
<link>
# 指定 link 文件的路径，其文件格式为：
# chr1 start end chr2 start end
# hs1 465 30596 hs2 114046768 114076456
# 表明这两个染色体区域有联系，例如这个区域的序列长度>1kb且序列相似性>=90%。
file=LAI.txt
# 设置 link 曲线的半径
radius = 0.9r
# 设置贝塞尔曲线半径，该值设大后曲线扁平，使图像不太好看。
bezier_radius = 0r
# 设置 link 曲线的颜色
color = vvlgreen
# 设置 link 曲线的厚度
thickness = 20
<rules>
# 以下可以设置多个 rules，用来对 link 文件的每一行进行过滤或展示进行设定。每个 rule 都有一个 condition 参数；如果该 condition 为真，除非 flow=continue ，则不
# 如果 link 文件中该行数据是染色体内部的 link，则不对其进行展示
<rule>
condition = var(intrachr)
show = yes
</rule>
# 设置 link 曲线的颜色与 ideogram 的颜色一致，否则为统一的颜色。
<rule>
# condition 为真，则执行该 block 的内容
condition = 1
# 设置 link 曲线的颜色为第 2 条染色体的颜色。对应这 link 文件中第 4 列数据对应的染色体的名称
color = eval(var(Chr1))
# 虽然 condition 为真，但依然检测下一个 rule
flow = continue
</rule>
# 如果 link 起始于 hs1，则其 link 曲线半径为 0.99r


</rules>
</link>


<link>
# 指定 link 文件的路径，其文件格式为：
# chr1 start end chr2 start end
# hs1 465 30596 hs2 114046768 114076456
# 表明这两个染色体区域有联系，例如这个区域的序列长度>1kb且序列相似性>=90%。
file=circos.hic_500kb.txt
# 设置 link 曲线的半径
radius = 0.4r
# 设置贝塞尔曲线半径，该值设大后曲线扁平，使图像不太好看。
bezier_radius = 0r
# 设置 link 曲线的颜色
color = red
# 设置 link 曲线的厚度
thickness = 2
<rules>
# 以下可以设置多个 rules，用来对 link 文件的每一行进行过滤或展示进行设定。每个 rule 都有一个 condition 参数；如果该 condition 为真，除非 flow=continue ，则不
# 如果 link 文件中该行数据是染色体内部的 link，则不对其进行展示
<rule>
condition = var(intrachr)
show = no
</rule>
# 设置 link 曲线的颜色与 ideogram 的颜色一致，否则为统一的颜色。
<rule>
# condition 为真，则执行该 block 的内容
condition = 1
# 设置 link 曲线的颜色为第 2 条染色体的颜色。对应这 link 文件中第 4 列数据对应的染色体的名称
color = eval(var(Chr1))
# 虽然 condition 为真，但依然检测下一个 rule
flow = continue
</rule>
# 如果 link 起始于 hs1，则其 link 曲线半径为 0.99r


</rules>
</link>
</links>
