# Supplementary material for: Cross-species dissection of saline-related genes by genetically deciphering a euryhaline microalga Chlorella sp
Source: Nat Commun. 2026 Jan 13;17:1577. doi: 10.1038/s41467-026-68287-6 (PMC12902096; doi:10.1038/s41467-026-68287-6)
Supplement: Supplementary file 6 — Source Data [file 41467_2026_68287_MOESM6_ESM.zip › 8-Source_Data_and_code/Fig1_data_and_code/Fig1a_circos/ReadMe.code.txt]

The rendering of genomic circos maps relies on multiple pre-computed tracks and configuration files. 
Here we provide all the data, which is easy to execute through:

###code
circos-conf circos_MEM25.conf
