# Supplementary material for: Cross-species dissection of saline-related genes by genetically deciphering a euryhaline microalga Chlorella sp
Source: Nat Commun. 2026 Jan 13;17:1577. doi: 10.1038/s41467-026-68287-6 (PMC12902096; doi:10.1038/s41467-026-68287-6)
Supplement: Supplementary file 6 — Source Data [file 41467_2026_68287_MOESM6_ESM.zip › 8-Source_Data_and_code/Fig1_data_and_code/Fig1a_circos/ticks.conf]

show_ticks          = yes
show_tick_labels    = no

<ticks>

radius           = 1r
color            = green
thickness        = 0.5p
multiplier       = 1e-6
format           = %d

<tick>
spacing        = 1u
size           = 10p
</tick>

<tick>
thickness      = 4p
spacing        = 5u
size           = 15p
show_label     = yes
label_size     = 20p
label_offset   = 10p
format         = %d
</tick>

</ticks>
