# Supplementary material for: Cross-species dissection of saline-related genes by genetically deciphering a euryhaline microalga Chlorella sp
Source: Nat Commun. 2026 Jan 13;17:1577. doi: 10.1038/s41467-026-68287-6 (PMC12902096; doi:10.1038/s41467-026-68287-6)
Supplement: Supplementary file 6 — Source Data [file 41467_2026_68287_MOESM6_ESM.zip › 8-Source_Data_and_code/Fig1_data_and_code/Fig1b_karyotype/color_conf.txt]

Type	Shape	Chr	Start	End	color
tRNA	circle	chr01	570640	570712	6a3d9a
tRNA	circle	chr01	2635346	2635419	6a3d9a
tRNA	circle	chr01	3871854	3871926	6a3d9a
tRNA	circle	chr01	3906712	3906783	6a3d9a
tRNA	circle	chr01	4560909	4560981	6a3d9a
tRNA	circle	chr01	4530381	4530310	6a3d9a
tRNA	circle	chr01	4370939	4370824	6a3d9a
tRNA	circle	chr01	4332319	4332248	6a3d9a
tRNA	circle	chr01	3912872	3912800	6a3d9a
tRNA	circle	chr01	2930705	2930633	6a3d9a
tRNA	circle	chr01	829424	829353	6a3d9a
tRNA	circle	chr01	572857	572785	6a3d9a
tRNA	circle	chr01	488857	488785	6a3d9a
tRNA	circle	chr02	361461	361534	6a3d9a
tRNA	circle	chr02	2883256	2883328	6a3d9a
tRNA	circle	chr02	3570662	3570780	6a3d9a
tRNA	circle	chr02	4483607	4483680	6a3d9a
tRNA	circle	chr02	4914563	4914636	6a3d9a
tRNA	circle	chr02	4341409	4341336	6a3d9a
tRNA	circle	chr02	3898406	3898333	6a3d9a
tRNA	circle	chr02	3824232	3824160	6a3d9a
tRNA	circle	chr02	3682246	3682167	6a3d9a
tRNA	circle	chr02	3315313	3315242	6a3d9a
tRNA	circle	chr02	1341250	1341177	6a3d9a
tRNA	circle	chr02	451766	451683	6a3d9a
tRNA	circle	chr02	445183	445111	6a3d9a
tRNA	circle	chr02	267764	267693	6a3d9a
tRNA	circle	chr02	213726	213639	6a3d9a
tRNA	circle	chr03	643759	643832	6a3d9a
tRNA	circle	chr03	746428	746530	6a3d9a
tRNA	circle	chr03	1236035	1236106	6a3d9a
tRNA	circle	chr03	1262702	1262773	6a3d9a
tRNA	circle	chr03	1295064	1295135	6a3d9a
tRNA	circle	chr03	1538004	1538077	6a3d9a
tRNA	circle	chr03	2279559	2279639	6a3d9a
tRNA	circle	chr03	2362728	2362808	6a3d9a
tRNA	circle	chr03	2429325	2429398	6a3d9a
tRNA	circle	chr03	2900507	2900435	6a3d9a
tRNA	circle	chr03	2066055	2065983	6a3d9a
tRNA	circle	chr03	493764	493669	6a3d9a
tRNA	circle	chr04	4322620	4322519	6a3d9a
tRNA	circle	chr04	3913977	3913905	6a3d9a
tRNA	circle	chr04	681352	681281	6a3d9a
tRNA	circle	chr04	15937	15866	6a3d9a
tRNA	circle	chr05	1788402	1788484	6a3d9a
tRNA	circle	chr05	2310077	2310149	6a3d9a
tRNA	circle	chr05	2801310	2801237	6a3d9a
tRNA	circle	chr06	987797	987867	6a3d9a
tRNA	circle	chr06	1022286	1022357	6a3d9a
tRNA	circle	chr06	1436857	1436937	6a3d9a
tRNA	circle	chr06	2808923	2808994	6a3d9a
tRNA	circle	chr06	2909149	2909249	6a3d9a
tRNA	circle	chr06	3180936	3181033	6a3d9a
tRNA	circle	chr06	2374549	2374476	6a3d9a
tRNA	circle	chr06	1445080	1444982	6a3d9a
tRNA	circle	chr06	1187721	1187648	6a3d9a
tRNA	circle	chr08	1691490	1691574	6a3d9a
tRNA	circle	chr08	1912453	1912525	6a3d9a
tRNA	circle	chr08	2320870	2320799	6a3d9a
tRNA	circle	chr08	1784665	1784593	6a3d9a
tRNA	circle	chr08	1248097	1247990	6a3d9a
tRNA	circle	chr07	899560	899649	6a3d9a
tRNA	circle	chr07	899817	899906	6a3d9a
tRNA	circle	chr07	2166690	2166762	6a3d9a
tRNA	circle	chr07	2726382	2726454	6a3d9a
tRNA	circle	chr07	2844419	2844490	6a3d9a
tRNA	circle	chr07	2852546	2852617	6a3d9a
tRNA	circle	chr07	2862774	2862702	6a3d9a
tRNA	circle	chr07	2782068	2781997	6a3d9a
tRNA	circle	chr07	1730944	1730840	6a3d9a
tRNA	circle	chr07	1594536	1594463	6a3d9a
tRNA	circle	chr07	1504552	1504442	6a3d9a
tRNA	circle	chr07	952017	951899	6a3d9a
tRNA	circle	chr09	336161	336233	6a3d9a
tRNA	circle	chr09	427281	427352	6a3d9a
tRNA	circle	chr09	796967	797038	6a3d9a
tRNA	circle	chr09	289282	289211	6a3d9a
tRNA	circle	chr09	242388	242307	6a3d9a
tRNA	circle	chr11	514392	514463	6a3d9a
tRNA	circle	chr11	633131	633059	6a3d9a
tRNA	circle	chr10	571610	571683	6a3d9a
tRNA	circle	chr10	1799252	1799360	6a3d9a
tRNA	circle	chr10	1310832	1310759	6a3d9a
tRNA	circle	chr12	2042437	2042366	6a3d9a
tRNA	circle	chr12	1972087	1972015	6a3d9a
tRNA	circle	chr12	1905647	1905568	6a3d9a
tRNA	circle	chr12	493367	493295	6a3d9a
tRNA	circle	chr12	487975	487903	6a3d9a
tRNA	circle	chr13	1655916	1655822	6a3d9a
tRNA	circle	chr13	1398612	1398541	6a3d9a
tRNA	circle	chr14	1628031	1627958	6a3d9a
tRNA	circle	chr15	276141	276220	6a3d9a
tRNA	circle	chr15	258955	258875	6a3d9a
tRNA	circle	chr16	310975	311048	6a3d9a
tRNA	circle	chr16	551800	551872	6a3d9a
tRNA	circle	chr16	841423	841499	6a3d9a
tRNA	circle	chr16	638616	638545	6a3d9a
rRNA	box	chr08	267037	267131	33a02c
rRNA	box	chr14	1	2048	33a02c
rRNA	box	chr15	1285826	1285938	33a02c
rRNA	box	chr15	1286693	1289842	33a02c
rRNA	box	chr15	1292143	1293939	33a02c
rRNA	box	chr15	1294092	1297747	33a02c
rRNA	box	chr15	1294099	1294250	33a02c
rRNA	box	chr15	1300048	1301840	33a02c
rRNA	box	chr15	1302105	1305885	33a02c
rRNA	box	chr15	1302110	1302261	33a02c
rRNA	box	chr15	1308186	1309979	33a02c
rRNA	box	chr15	1310133	1311672	33a02c
rRNA	box	chr15	1310139	1310290	33a02c
miRNA	triangle	chr01	5060339	5060452	ff7f00
miRNA	triangle	chr02	105164	105318	ff7f00
miRNA	triangle	chr02	2225783	2225889	ff7f00
miRNA	triangle	chr02	4615808	4616023	ff7f00
miRNA	triangle	chr03	484167	484242	ff7f00
miRNA	triangle	chr03	563839	563912	ff7f00
miRNA	triangle	chr03	935912	936007	ff7f00
miRNA	triangle	chr03	2389537	2389679	ff7f00
miRNA	triangle	chr04	1417647	1417739	ff7f00
miRNA	triangle	chr04	1922480	1922556	ff7f00
miRNA	triangle	chr04	3593346	3593461	ff7f00
miRNA	triangle	chr04	3815980	3816089	ff7f00
miRNA	triangle	chr06	616520	616601	ff7f00
miRNA	triangle	chr08	461873	462010	ff7f00
miRNA	triangle	chr07	2690515	2690620	ff7f00
miRNA	triangle	chr09	481307	481435	ff7f00
miRNA	triangle	chr09	1948583	1948767	ff7f00
miRNA	triangle	chr09	2335570	2335658	ff7f00
miRNA	triangle	chr09	2913619	2913731	ff7f00
miRNA	triangle	chr11	1945806	1946029	ff7f00
miRNA	triangle	chr10	2047240	2047353	ff7f00
miRNA	triangle	chr10	2094399	2094536	ff7f00
miRNA	triangle	chr12	2176868	2177171	ff7f00
miRNA	triangle	chr13	938607	938721	ff7f00
miRNA	triangle	chr14	712733	712824	ff7f00
miRNA	triangle	chr14	1422880	1422984	ff7f00
miRNA	triangle	chr14	1679381	1679452	ff7f00
miRNA	triangle	chr14	1727787	1727887	ff7f00
miRNA	triangle	chr15	335356	335417	ff7f00
miRNA	triangle	chr15	572757	572834	ff7f00
miRNA	triangle	chr16	1045112	1045232	ff7f00
snRNA	box	chr01	2909469	2909632	66ff00
snRNA	box	chr01	4784367	4784469	66ff00
snRNA	box	chr01	6987153	6987374	66ff00
snRNA	box	chr02	1028233	1028323	66ff00
snRNA	box	chr02	3794082	3794203	66ff00
snRNA	box	chr03	1374724	1374821	66ff00
snRNA	box	chr03	1377040	1377137	66ff00
snRNA	box	chr03	1801088	1801187	66ff00
snRNA	box	chr03	2538200	2538303	66ff00
snRNA	box	chr03	3516762	3516843	66ff00
snRNA	box	chr04	873200	873324	66ff00
snRNA	box	chr04	875569	875669	66ff00
snRNA	box	chr05	521193	521289	66ff00
snRNA	box	chr05	2037189	2037301	66ff00
snRNA	box	chr05	2189685	2189852	66ff00
snRNA	box	chr05	3117358	3117630	66ff00
snRNA	box	chr06	2175829	2175917	66ff00
snRNA	box	chr06	2417152	2417345	66ff00
snRNA	box	chr06	2527809	2528002	66ff00
snRNA	box	chr06	2770561	2770754	66ff00
snRNA	box	chr06	3062725	3062849	66ff00
snRNA	box	chr08	1408521	1408624	66ff00
snRNA	box	chr08	1565131	1565219	66ff00
snRNA	box	chr08	1566001	1566085	66ff00
snRNA	box	chr08	1566212	1566305	66ff00
snRNA	box	chr08	1568436	1568532	66ff00
snRNA	box	chr08	1571960	1572104	66ff00
snRNA	box	chr08	1619093	1619158	66ff00
snRNA	box	chr08	1715359	1715470	66ff00
snRNA	box	chr08	2071637	2071831	66ff00
snRNA	box	chr07	819349	819512	66ff00
snRNA	box	chr09	799887	799997	66ff00
snRNA	box	chr11	2076002	2076199	66ff00
snRNA	box	chr12	540887	540988	66ff00
snRNA	box	chr13	1925591	1925673	66ff00
snRNA	box	chr14	441711	441874	66ff00
snRNA	box	chr14	586744	586835	66ff00
snRNA	box	chr14	590813	590904	66ff00
snRNA	box	chr14	590971	591062	66ff00
snRNA	box	chr15	647766	647906	66ff00
snRNA	box	chr15	726611	726710	66ff00
snRNA	box	chr15	727081	727180	66ff00
snRNA	box	chr15	1183639	1183735	66ff00
snRNA	box	chr15	1184188	1184284	66ff00
snRNA	box	chr16	705971	706074	66ff00
snRNA	box	sca23	12773	12994	66ff00
