# Supplementary material for: Cross-species dissection of saline-related genes by genetically deciphering a euryhaline microalga Chlorella sp
Source: Nat Commun. 2026 Jan 13;17:1577. doi: 10.1038/s41467-026-68287-6 (PMC12902096; doi:10.1038/s41467-026-68287-6)
Supplement: Supplementary file 6 — Source Data [file 41467_2026_68287_MOESM6_ESM.zip › 8-Source_Data_and_code/Fig1_data_and_code/Fig1b_karyotype/MEM25.all.gff3]

chr01	no	snp	438	439	.	-	.	ID=snRNA_00001;Target=RF00003 1 166;Threshold=9.9e-19 76.8;type="Gene; snRNA; splicing";Annotation=U1 spliceosomal RNA
chr01	no	snp	1104	1105	.	+	.	ID=snRNA_00002;Target=RF00026 1 104;Threshold=4.8e-19 82.5;type="Gene; snRNA; splicing";Annotation=U6 spliceosomal RNA
chr01	no	snp	2731	2732	.	-	.	ID=snRNA_00003;Target=RF01847 1 221;Threshold=2.2e-25 97.6;type="Gene; snRNA; snoRNA; CD-box";Annotation=Plant small nucleolar RNA U3
chr01	no	snp	3932	3933	.	-	.	ID=snRNA_00004;Target=RF01302 1 90;Threshold=1.3e-12 67.2;type="Gene; snRNA; snoRNA; CD-box";Annotation=SnoRNA U36a
chr01	no	snp	4968	4969	.	+	.	ID=snRNA_00005;Target=RF00016 1 116;Threshold=4.2e-12 64.1;type="Gene; snRNA; snoRNA; CD-box";Annotation=Small nucleolar RNA SNORD14
chr01	no	snp	5521	5522	.	+	.	ID=snRNA_00006;Target=RF01284 1 92;Threshold=2.1e-08 56.8;type="Gene; snRNA; snoRNA; CD-box";Annotation=Small nucleolar RNA snoR8a
chr01	no	snp	6975	6976	.	+	.	ID=snRNA_00007;Target=RF01284 1 92;Threshold=2e-07 52.7;type="Gene; snRNA; snoRNA; CD-box";Annotation=Small nucleolar RNA snoR8a
chr01	no	snp	9488	9489	.	+	.	ID=snRNA_00008;Target=RF00309 1 98;Threshold=3.1e-08 60.0;type="Gene; snRNA; snoRNA; CD-box";Annotation=Small nucleolar RNA snR60/Z15/Z230/Z193/J17
chr01	no	snp	11708	11709	.	+	.	ID=snRNA_00009;Target=RF00026 1 104;Threshold=6.3e-21 89.0;type="Gene; snRNA; splicing";Annotation=U6 spliceosomal RNA
chr01	no	snp	11994	11995	.	+	.	ID=snRNA_00010;Target=RF01209 1 101;Threshold=3.6e-06 41.0;type="Gene; snRNA; snoRNA; CD-box";Annotation=Small nucleolar RNA snR76
chr01	no	snp	13103	13104	.	-	.	ID=snRNA_00011;Target=RF00016 1 116;Threshold=3.1e-12 64.6;type="Gene; snRNA; snoRNA; CD-box";Annotation=Small nucleolar RNA SNORD14
chr01	no	snp	13505	13506	.	-	.	ID=snRNA_00012;Target=RF00333 1 100;Threshold=1.8e-06 43.2;type="Gene; snRNA; snoRNA; CD-box";Annotation=Small nucleolar RNA Z157/R69/R10
chr01	no	snp	13705	13706	.	-	.	ID=snRNA_00013;Target=RF00330 1 100;Threshold=8.7e-07 44.4;type="Gene; snRNA; snoRNA; CD-box";Annotation=Small nucleolar RNA Z43
chr01	no	snp	13918	13919	.	-	.	ID=snRNA_00014;Target=RF00020 1 116;Threshold=8.4e-11 73.6;type="Gene; snRNA; splicing";Annotation=U5 spliceosomal RNA
chr01	no	snp	14914	14915	.	+	.	ID=snRNA_00015;Target=RF02723 1 196;Threshold=1.5e-05 35.0;type="Gene; snRNA; snoRNA; CD-box";Annotation=Small nucleolar RNA ZL1
chr01	no	snp	15377	15378	.	-	.	ID=snRNA_00016;Target=RF01570 1 283;Threshold=1.4e-14 59.3;type="Gene; snRNA";Annotation=Dictyostelium signal recognition particle
chr01	no	snp	15996	15997	.	-	.	ID=snRNA_00017;Target=RF00160 1 87;Threshold=3e-06 46.0;type="Gene; snRNA; snoRNA; CD-box";Annotation=Small nucleolar RNA Z159/U59
chr01	no	snp	16750	16751	.	-	.	ID=snRNA_00018;Target=RF00004 1 193;Threshold=1.7e-30 145.3;type="Gene; snRNA; splicing";Annotation=U2 spliceosomal RNA
chr01	no	snp	17187	17188	.	+	.	ID=snRNA_00019;Target=RF00004 1 193;Threshold=7.2e-31 146.9;type="Gene; snRNA; splicing";Annotation=U2 spliceosomal RNA
chr01	no	snp	17457	17458	.	-	.	ID=snRNA_00020;Target=RF00004 1 193;Threshold=6.4e-32 151.2;type="Gene; snRNA; splicing";Annotation=U2 spliceosomal RNA
chr01	no	snp	18315	18316	.	-	.	ID=snRNA_00021;Target=RF00286 1 131;Threshold=2.1e-05 41.7;type="Gene; snRNA; snoRNA; scaRNA";Annotation=Small Cajal body specific RNA 8
chr01	no	snp	20415	20416	.	-	.	ID=snRNA_00022;Target=RF00026 1 104;Threshold=3.9e-21 89.8;type="Gene; snRNA; splicing";Annotation=U6 spliceosomal RNA
chr01	no	snp	20626	20627	.	-	.	ID=snRNA_00023;Target=RF00149 1 100;Threshold=4e-06 44.3;type="Gene; snRNA; snoRNA; CD-box";Annotation=Small nucleolar RNA Z103
chr01	no	snp	21579	21580	.	-	.	ID=snRNA_00024;Target=RF01178 1 85;Threshold=4.1e-05 41.0;type="Gene; snRNA; snoRNA; CD-box";Annotation=Small nucleolar RNA snoR77Y
chr01	no	snp	22376	22377	.	-	.	ID=snRNA_00025;Target=RF01170 1 84;Threshold=8.8e-05 35.1;type="Gene; snRNA; snoRNA; CD-box";Annotation=Small nucleolar RNA U61
chr01	no	snp	22512	22513	.	-	.	ID=snRNA_00026;Target=RF00046 1 96;Threshold=3.5e-06 40.9;type="Gene; snRNA; snoRNA; CD-box";Annotation=Small nucleolar RNA R30/Z108
chr01	no	snp	23162	23163	.	+	.	ID=snRNA_00027;Target=RF00090 1 201;Threshold=6.3e-11 52.2;type="Gene; snRNA; snoRNA; HACA-box";Annotation=Small nucleolar RNA SNORA74
chr01	no	snp	23843	23844	.	+	.	ID=snRNA_00028;Target=RF00339 1 72;Threshold=8e-05 37.1;type="Gene; snRNA; snoRNA; CD-box";Annotation=Small nucleolar RNA snoR60
chr01	no	snp	24284	24285	.	+	.	ID=snRNA_00029;Target=RF00020 1 116;Threshold=2e-10 71.8;type="Gene; snRNA; splicing";Annotation=U5 spliceosomal RNA
chr01	no	snp	25006	25007	.	+	.	ID=snRNA_00030;Target=RF00004 1 193;Threshold=4.2e-24 118.6;type="Gene; snRNA; splicing";Annotation=U2 spliceosomal RNA
chr01	no	snp	25092	25093	.	-	.	ID=snRNA_00031;Target=RF00003 1 166;Threshold=8.8e-20 80.3;type="Gene; snRNA; splicing";Annotation=U1 spliceosomal RNA
chr01	no	snp	25541	25542	.	-	.	ID=snRNA_00032;Target=RF00020 1 116;Threshold=1.1e-10 73.0;type="Gene; snRNA; splicing";Annotation=U5 spliceosomal RNA
chr01	no	snp	26372	26373	.	+	.	ID=snRNA_00033;Target=RF02723 1 196;Threshold=5.1e-06 36.7;type="Gene; snRNA; snoRNA; CD-box";Annotation=Small nucleolar RNA ZL1
chr01	no	snp	27768	27769	.	-	.	ID=snRNA_00034;Target=RF00026 1 104;Threshold=9.5e-21 88.4;type="Gene; snRNA; splicing";Annotation=U6 spliceosomal RNA
chr01	no	snp	28146	28147	.	-	.	ID=snRNA_00035;Target=RF00069 1 76;Threshold=1e-05 46.5;type="Gene; snRNA; snoRNA; CD-box";Annotation=Small nucleolar RNA SNORD24
chr01	no	snp	29823	29824	.	-	.	ID=snRNA_00036;Target=RF00003 1 166;Threshold=5.1e-19 77.7;type="Gene; snRNA; splicing";Annotation=U1 spliceosomal RNA
chr01	no	snp	30136	30137	.	-	.	ID=snRNA_00037;Target=RF01302 1 90;Threshold=2.2e-11 62.6;type="Gene; snRNA; snoRNA; CD-box";Annotation=SnoRNA U36a
chr01	no	snp	30316	30317	.	-	.	ID=snRNA_00038;Target=RF01302 1 90;Threshold=1.1e-11 63.7;type="Gene; snRNA; snoRNA; CD-box";Annotation=SnoRNA U36a
chr01	no	snp	30331	30332	.	-	.	ID=snRNA_00039;Target=RF01302 1 90;Threshold=2.2e-11 62.6;type="Gene; snRNA; snoRNA; CD-box";Annotation=SnoRNA U36a
chr01	no	snp	31358	31359	.	-	.	ID=snRNA_00040;Target=RF00015 1 140;Threshold=2.8e-18 90.1;type="Gene; snRNA; splicing";Annotation=U4 spliceosomal RNA
chr01	no	snp	32634	32635	.	-	.	ID=snRNA_00041;Target=RF00345 1 93;Threshold=6.8e-07 44.6;type="Gene; snRNA; snoRNA; CD-box";Annotation=Small nucleolar RNA snoR1
chr01	no	snp	33312	33313	.	-	.	ID=snRNA_00042;Target=RF00345 1 93;Threshold=6e-06 41.1;type="Gene; snRNA; snoRNA; CD-box";Annotation=Small nucleolar RNA snoR1
chr01	no	snp	34234	34235	.	-	.	ID=snRNA_00043;Target=RF00330 1 100;Threshold=1.6e-05 39.8;type="Gene; snRNA; snoRNA; CD-box";Annotation=Small nucleolar RNA Z43
chr01	no	snp	35218	35219	.	-	.	ID=snRNA_00044;Target=RF00330 1 100;Threshold=8.7e-05 37.1;type="Gene; snRNA; snoRNA; CD-box";Annotation=Small nucleolar RNA Z43
chr01	no	snp	35784	35785	.	-	.	ID=snRNA_00045;Target=RF00026 1 104;Threshold=8.2e-20 85.2;type="Gene; snRNA; splicing";Annotation=U6 spliceosomal RNA
chr01	no	snp	37053	37054	.	-	.	ID=snRNA_00046;Target=RF01847 1 221;Threshold=2.2e-25 97.6;type="Gene; snRNA; snoRNA; CD-box";Annotation=Plant small nucleolar RNA U3
chr01	no	snp	37248	37249	.	-	.	ID=snRNA_00047;Target=RF01847 1 221;Threshold=2.2e-25 97.6;type="Gene; snRNA; snoRNA; CD-box";Annotation=Plant small nucleolar RNA U4
chr01	no	snp	37773	37774	.	-	.	ID=snRNA_00048;Target=RF01847 1 221;Threshold=2.2e-25 97.6;type="Gene; snRNA; snoRNA; CD-box";Annotation=Plant small nucleolar RNA U5
chr01	no	snp	39209	39210	.	-	.	ID=snRNA_00049;Target=RF01847 1 221;Threshold=2.2e-25 97.6;type="Gene; snRNA; snoRNA; CD-box";Annotation=Plant small nucleolar RNA U6
chr01	no	snp	40645	40646	.	-	.	ID=snRNA_00050;Target=RF01847 1 221;Threshold=2.2e-25 97.6;type="Gene; snRNA; snoRNA; CD-box";Annotation=Plant small nucleolar RNA U7
chr01	no	snp	41223	41224	.	-	.	ID=snRNA_00051;Target=RF01847 1 221;Threshold=2.2e-25 97.6;type="Gene; snRNA; snoRNA; CD-box";Annotation=Plant small nucleolar RNA U8
chr01	no	snp	43728	43729	.	-	.	ID=snRNA_00052;Target=RF01847 1 221;Threshold=2.2e-25 97.6;type="Gene; snRNA; snoRNA; CD-box";Annotation=Plant small nucleolar RNA U9
chr01	no	snp	43894	43895	.	-	.	ID=snRNA_00053;Target=RF01847 1 221;Threshold=2.2e-25 97.6;type="Gene; snRNA; snoRNA; CD-box";Annotation=Plant small nucleolar RNA U10
chr01	no	snp	44379	44380	.	-	.	ID=snRNA_00054;Target=RF01847 1 221;Threshold=2.2e-25 97.6;type="Gene; snRNA; snoRNA; CD-box";Annotation=Plant small nucleolar RNA U11
chr01	no	snp	44452	44453	.	-	.	ID=snRNA_00055;Target=RF01847 1 221;Threshold=2.2e-25 97.6;type="Gene; snRNA; snoRNA; CD-box";Annotation=Plant small nucleolar RNA U12
chr01	no	snp	45304	45305	.	-	.	ID=snRNA_00056;Target=RF01847 1 221;Threshold=2.2e-25 97.6;type="Gene; snRNA; snoRNA; CD-box";Annotation=Plant small nucleolar RNA U13
chr01	no	snp	46209	46210	.	-	.	ID=snRNA_00057;Target=RF01847 1 221;Threshold=2.2e-25 97.6;type="Gene; snRNA; snoRNA; CD-box";Annotation=Plant small nucleolar RNA U14
chr01	no	snp	46514	46515	.	-	.	ID=snRNA_00058;Target=RF01847 1 221;Threshold=2.2e-25 97.6;type="Gene; snRNA; snoRNA; CD-box";Annotation=Plant small nucleolar RNA U15
chr01	no	snp	48012	48013	.	-	.	ID=snRNA_00059;Target=RF01847 1 221;Threshold=2.2e-25 97.6;type="Gene; snRNA; snoRNA; CD-box";Annotation=Plant small nucleolar RNA U16
chr01	no	snp	48375	48376	.	-	.	ID=snRNA_00060;Target=RF01847 1 221;Threshold=2.2e-25 97.6;type="Gene; snRNA; snoRNA; CD-box";Annotation=Plant small nucleolar RNA U17
chr01	no	snp	48658	48659	.	-	.	ID=snRNA_00061;Target=RF01847 1 221;Threshold=2.2e-25 97.6;type="Gene; snRNA; snoRNA; CD-box";Annotation=Plant small nucleolar RNA U18
chr01	no	snp	50694	50695	.	-	.	ID=snRNA_00062;Target=RF01847 1 221;Threshold=2.2e-25 97.6;type="Gene; snRNA; snoRNA; CD-box";Annotation=Plant small nucleolar RNA U19
chr01	no	snp	50919	50920	.	-	.	ID=snRNA_00063;Target=RF01847 1 221;Threshold=2.2e-25 97.6;type="Gene; snRNA; snoRNA; CD-box";Annotation=Plant small nucleolar RNA U20
chr01	no	snp	51380	51381	.	-	.	ID=snRNA_00064;Target=RF01847 1 221;Threshold=2.2e-25 97.6;type="Gene; snRNA; snoRNA; CD-box";Annotation=Plant small nucleolar RNA U21
chr01	no	snp	51898	51899	.	-	.	ID=snRNA_00065;Target=RF01847 1 221;Threshold=2.2e-25 97.6;type="Gene; snRNA; snoRNA; CD-box";Annotation=Plant small nucleolar RNA U22
chr01	no	snp	52217	52218	.	-	.	ID=snRNA_00066;Target=RF01847 1 221;Threshold=2.2e-25 97.6;type="Gene; snRNA; snoRNA; CD-box";Annotation=Plant small nucleolar RNA U23
chr01	no	snp	52754	52755	.	-	.	ID=snRNA_00067;Target=RF01847 1 221;Threshold=2.2e-25 97.6;type="Gene; snRNA; snoRNA; CD-box";Annotation=Plant small nucleolar RNA U24
chr01	no	snp	53465	53466	.	-	.	ID=snRNA_00068;Target=RF01847 1 221;Threshold=2.2e-25 97.6;type="Gene; snRNA; snoRNA; CD-box";Annotation=Plant small nucleolar RNA U25
chr01	no	snp	54544	54545	.	-	.	ID=snRNA_00069;Target=RF01847 1 221;Threshold=2.2e-25 97.6;type="Gene; snRNA; snoRNA; CD-box";Annotation=Plant small nucleolar RNA U26
chr01	no	snp	54965	54966	.	-	.	ID=snRNA_00070;Target=RF01847 1 221;Threshold=2.2e-25 97.6;type="Gene; snRNA; snoRNA; CD-box";Annotation=Plant small nucleolar RNA U27
chr01	no	snp	55060	55061	.	-	.	ID=snRNA_00071;Target=RF01847 1 221;Threshold=2.2e-25 97.6;type="Gene; snRNA; snoRNA; CD-box";Annotation=Plant small nucleolar RNA U28
chr01	no	snp	55790	55791	.	-	.	ID=snRNA_00072;Target=RF01847 1 221;Threshold=2.2e-25 97.6;type="Gene; snRNA; snoRNA; CD-box";Annotation=Plant small nucleolar RNA U29
chr01	no	snp	57738	57739	.	-	.	ID=snRNA_00073;Target=RF01847 1 221;Threshold=2.2e-25 97.6;type="Gene; snRNA; snoRNA; CD-box";Annotation=Plant small nucleolar RNA U30
chr01	no	snp	59147	59148	.	-	.	ID=snRNA_00074;Target=RF01847 1 221;Threshold=2.2e-25 97.6;type="Gene; snRNA; snoRNA; CD-box";Annotation=Plant small nucleolar RNA U31
chr01	no	snp	59475	59476	.	-	.	ID=snRNA_00075;Target=RF01847 1 221;Threshold=2.2e-25 97.6;type="Gene; snRNA; snoRNA; CD-box";Annotation=Plant small nucleolar RNA U32
chr01	no	snp	61043	61044	.	-	.	ID=snRNA_00076;Target=RF01847 1 221;Threshold=2.2e-25 97.6;type="Gene; snRNA; snoRNA; CD-box";Annotation=Plant small nucleolar RNA U33
chr01	no	snp	63715	63716	.	-	.	ID=snRNA_00077;Target=RF01847 1 221;Threshold=2.2e-25 97.6;type="Gene; snRNA; snoRNA; CD-box";Annotation=Plant small nucleolar RNA U34
chr01	no	snp	66078	66079	.	-	.	ID=snRNA_00078;Target=RF01847 1 221;Threshold=2.2e-25 97.6;type="Gene; snRNA; snoRNA; CD-box";Annotation=Plant small nucleolar RNA U35
chr01	no	snp	66379	66380	.	-	.	ID=snRNA_00079;Target=RF01847 1 221;Threshold=2.2e-25 97.6;type="Gene; snRNA; snoRNA; CD-box";Annotation=Plant small nucleolar RNA U36
chr01	no	snp	66875	66876	.	-	.	ID=snRNA_00080;Target=RF01847 1 221;Threshold=2.2e-25 97.6;type="Gene; snRNA; snoRNA; CD-box";Annotation=Plant small nucleolar RNA U37
chr01	no	snp	67354	67355	.	-	.	ID=snRNA_00081;Target=RF01847 1 221;Threshold=2.2e-25 97.6;type="Gene; snRNA; snoRNA; CD-box";Annotation=Plant small nucleolar RNA U38
chr01	no	snp	68002	68003	.	-	.	ID=snRNA_00082;Target=RF01847 1 221;Threshold=2.2e-25 97.6;type="Gene; snRNA; snoRNA; CD-box";Annotation=Plant small nucleolar RNA U39
chr01	no	snp	68672	68673	.	-	.	ID=snRNA_00083;Target=RF01847 1 221;Threshold=2.2e-25 97.6;type="Gene; snRNA; snoRNA; CD-box";Annotation=Plant small nucleolar RNA U40
chr01	no	snp	69990	69991	.	-	.	ID=snRNA_00084;Target=RF01847 1 221;Threshold=2.2e-25 97.6;type="Gene; snRNA; snoRNA; CD-box";Annotation=Plant small nucleolar RNA U41
chr01	no	snp	70346	70347	.	-	.	ID=snRNA_00085;Target=RF01847 1 221;Threshold=2.2e-25 97.6;type="Gene; snRNA; snoRNA; CD-box";Annotation=Plant small nucleolar RNA U42
chr01	no	snp	70814	70815	.	-	.	ID=snRNA_00086;Target=RF01847 1 221;Threshold=2.2e-25 97.6;type="Gene; snRNA; snoRNA; CD-box";Annotation=Plant small nucleolar RNA U43
chr01	no	snp	71233	71234	.	-	.	ID=snRNA_00087;Target=RF01847 1 221;Threshold=2.2e-25 97.6;type="Gene; snRNA; snoRNA; CD-box";Annotation=Plant small nucleolar RNA U44
chr01	no	snp	71650	71651	.	-	.	ID=snRNA_00088;Target=RF01847 1 221;Threshold=2.2e-25 97.6;type="Gene; snRNA; snoRNA; CD-box";Annotation=Plant small nucleolar RNA U45
chr01	no	snp	71894	71895	.	-	.	ID=snRNA_00089;Target=RF01847 1 221;Threshold=2.2e-25 97.6;type="Gene; snRNA; snoRNA; CD-box";Annotation=Plant small nucleolar RNA U46
chr01	no	snp	72359	72360	.	-	.	ID=snRNA_00090;Target=RF01847 1 221;Threshold=2.2e-25 97.6;type="Gene; snRNA; snoRNA; CD-box";Annotation=Plant small nucleolar RNA U47
chr01	no	snp	73006	73007	.	-	.	ID=snRNA_00091;Target=RF01847 1 221;Threshold=2.2e-25 97.6;type="Gene; snRNA; snoRNA; CD-box";Annotation=Plant small nucleolar RNA U48
chr01	no	snp	75014	75015	.	-	.	ID=snRNA_00092;Target=RF01847 1 221;Threshold=2.2e-25 97.6;type="Gene; snRNA; snoRNA; CD-box";Annotation=Plant small nucleolar RNA U49
chr01	no	snp	75697	75698	.	-	.	ID=snRNA_00093;Target=RF01847 1 221;Threshold=2.2e-25 97.6;type="Gene; snRNA; snoRNA; CD-box";Annotation=Plant small nucleolar RNA U50
chr01	no	snp	77101	77102	.	-	.	ID=snRNA_00094;Target=RF01847 1 221;Threshold=2.2e-25 97.6;type="Gene; snRNA; snoRNA; CD-box";Annotation=Plant small nucleolar RNA U51
chr01	no	snp	79527	79528	.	-	.	ID=snRNA_00095;Target=RF01847 1 221;Threshold=2.2e-25 97.6;type="Gene; snRNA; snoRNA; CD-box";Annotation=Plant small nucleolar RNA U52
chr01	no	snp	79683	79684	.	-	.	ID=snRNA_00096;Target=RF01847 1 221;Threshold=2.2e-25 97.6;type="Gene; snRNA; snoRNA; CD-box";Annotation=Plant small nucleolar RNA U53
chr01	no	snp	80151	80152	.	-	.	ID=snRNA_00097;Target=RF01847 1 221;Threshold=2.2e-25 97.6;type="Gene; snRNA; snoRNA; CD-box";Annotation=Plant small nucleolar RNA U54
chr01	no	snp	80985	80986	.	-	.	ID=snRNA_00098;Target=RF01847 1 221;Threshold=2.2e-25 97.6;type="Gene; snRNA; snoRNA; CD-box";Annotation=Plant small nucleolar RNA U55
chr01	no	snp	81810	81811	.	-	.	ID=snRNA_00099;Target=RF01847 1 221;Threshold=2.2e-25 97.6;type="Gene; snRNA; snoRNA; CD-box";Annotation=Plant small nucleolar RNA U56
chr01	no	snp	82619	82620	.	-	.	ID=snRNA_00100;Target=RF01847 1 221;Threshold=2.2e-25 97.6;type="Gene; snRNA; snoRNA; CD-box";Annotation=Plant small nucleolar RNA U57
chr01	no	snp	83351	83352	.	-	.	ID=snRNA_00101;Target=RF01847 1 221;Threshold=2.2e-25 97.6;type="Gene; snRNA; snoRNA; CD-box";Annotation=Plant small nucleolar RNA U58
chr01	no	snp	83697	83698	.	-	.	ID=snRNA_00102;Target=RF01847 1 221;Threshold=2.2e-25 97.6;type="Gene; snRNA; snoRNA; CD-box";Annotation=Plant small nucleolar RNA U59
chr01	no	snp	84668	84669	.	-	.	ID=snRNA_00103;Target=RF01847 1 221;Threshold=2.2e-25 97.6;type="Gene; snRNA; snoRNA; CD-box";Annotation=Plant small nucleolar RNA U60
chr01	no	snp	84713	84714	.	-	.	ID=snRNA_00104;Target=RF01847 1 221;Threshold=2.2e-25 97.6;type="Gene; snRNA; snoRNA; CD-box";Annotation=Plant small nucleolar RNA U61
chr01	no	snp	85247	85248	.	-	.	ID=snRNA_00105;Target=RF01847 1 221;Threshold=2.2e-25 97.6;type="Gene; snRNA; snoRNA; CD-box";Annotation=Plant small nucleolar RNA U62
chr01	no	snp	85706	85707	.	-	.	ID=snRNA_00106;Target=RF01847 1 221;Threshold=2.2e-25 97.6;type="Gene; snRNA; snoRNA; CD-box";Annotation=Plant small nucleolar RNA U63
chr01	no	snp	88685	88686	.	-	.	ID=snRNA_00107;Target=RF01847 1 221;Threshold=2.2e-25 97.6;type="Gene; snRNA; snoRNA; CD-box";Annotation=Plant small nucleolar RNA U64
chr01	no	snp	89234	89235	.	-	.	ID=snRNA_00108;Target=RF01847 1 221;Threshold=2.2e-25 97.6;type="Gene; snRNA; snoRNA; CD-box";Annotation=Plant small nucleolar RNA U65
chr01	no	snp	89330	89331	.	-	.	ID=snRNA_00109;Target=RF01847 1 221;Threshold=2.2e-25 97.6;type="Gene; snRNA; snoRNA; CD-box";Annotation=Plant small nucleolar RNA U66
chr01	no	snp	89734	89735	.	-	.	ID=snRNA_00110;Target=RF01847 1 221;Threshold=2.2e-25 97.6;type="Gene; snRNA; snoRNA; CD-box";Annotation=Plant small nucleolar RNA U67
chr01	no	snp	89962	89963	.	-	.	ID=snRNA_00111;Target=RF01847 1 221;Threshold=2.2e-25 97.6;type="Gene; snRNA; snoRNA; CD-box";Annotation=Plant small nucleolar RNA U68
chr01	no	snp	91029	91030	.	-	.	ID=snRNA_00112;Target=RF01847 1 221;Threshold=2.2e-25 97.6;type="Gene; snRNA; snoRNA; CD-box";Annotation=Plant small nucleolar RNA U69
chr01	no	snp	92571	92572	.	-	.	ID=snRNA_00113;Target=RF01847 1 221;Threshold=2.2e-25 97.6;type="Gene; snRNA; snoRNA; CD-box";Annotation=Plant small nucleolar RNA U70
chr01	no	snp	93165	93166	.	-	.	ID=snRNA_00114;Target=RF01847 1 221;Threshold=2.2e-25 97.6;type="Gene; snRNA; snoRNA; CD-box";Annotation=Plant small nucleolar RNA U71
chr01	no	snp	94913	94914	.	-	.	ID=snRNA_00115;Target=RF01847 1 221;Threshold=2.2e-25 97.6;type="Gene; snRNA; snoRNA; CD-box";Annotation=Plant small nucleolar RNA U72
chr01	no	snp	95405	95406	.	-	.	ID=snRNA_00116;Target=RF01847 1 221;Threshold=2.2e-25 97.6;type="Gene; snRNA; snoRNA; CD-box";Annotation=Plant small nucleolar RNA U73
chr01	no	snp	95996	95997	.	-	.	ID=snRNA_00117;Target=RF01847 1 221;Threshold=2.2e-25 97.6;type="Gene; snRNA; snoRNA; CD-box";Annotation=Plant small nucleolar RNA U74
chr01	no	snp	97963	97964	.	-	.	ID=snRNA_00118;Target=RF01847 1 221;Threshold=2.2e-25 97.6;type="Gene; snRNA; snoRNA; CD-box";Annotation=Plant small nucleolar RNA U75
chr01	no	snp	98243	98244	.	-	.	ID=snRNA_00119;Target=RF01847 1 221;Threshold=2.2e-25 97.6;type="Gene; snRNA; snoRNA; CD-box";Annotation=Plant small nucleolar RNA U76
chr01	no	snp	98775	98776	.	-	.	ID=snRNA_00120;Target=RF01847 1 221;Threshold=2.2e-25 97.6;type="Gene; snRNA; snoRNA; CD-box";Annotation=Plant small nucleolar RNA U77
chr01	no	snp	99122	99123	.	-	.	ID=snRNA_00121;Target=RF01847 1 221;Threshold=2.2e-25 97.6;type="Gene; snRNA; snoRNA; CD-box";Annotation=Plant small nucleolar RNA U78
chr01	no	snp	99346	99347	.	-	.	ID=snRNA_00122;Target=RF01847 1 221;Threshold=2.2e-25 97.6;type="Gene; snRNA; snoRNA; CD-box";Annotation=Plant small nucleolar RNA U79
chr01	no	snp	99525	99526	.	-	.	ID=snRNA_00123;Target=RF01847 1 221;Threshold=2.2e-25 97.6;type="Gene; snRNA; snoRNA; CD-box";Annotation=Plant small nucleolar RNA U80
chr01	no	snp	99640	99641	.	-	.	ID=snRNA_00124;Target=RF01847 1 221;Threshold=2.2e-25 97.6;type="Gene; snRNA; snoRNA; CD-box";Annotation=Plant small nucleolar RNA U81
chr01	no	snp	99779	99780	.	-	.	ID=snRNA_00125;Target=RF01847 1 221;Threshold=2.2e-25 97.6;type="Gene; snRNA; snoRNA; CD-box";Annotation=Plant small nucleolar RNA U82
chr01	no	snp	100152	100153	.	-	.	ID=snRNA_00126;Target=RF01847 1 221;Threshold=2.2e-25 97.6;type="Gene; snRNA; snoRNA; CD-box";Annotation=Plant small nucleolar RNA U83
chr01	no	snp	101160	101161	.	-	.	ID=snRNA_00127;Target=RF01847 1 221;Threshold=2.2e-25 97.6;type="Gene; snRNA; snoRNA; CD-box";Annotation=Plant small nucleolar RNA U84
chr01	no	snp	101333	101334	.	-	.	ID=snRNA_00128;Target=RF01847 1 221;Threshold=2.2e-25 97.6;type="Gene; snRNA; snoRNA; CD-box";Annotation=Plant small nucleolar RNA U85
chr01	no	snp	101593	101594	.	-	.	ID=snRNA_00129;Target=RF01847 1 221;Threshold=2.2e-25 97.6;type="Gene; snRNA; snoRNA; CD-box";Annotation=Plant small nucleolar RNA U86
chr01	no	snp	101953	101954	.	-	.	ID=snRNA_00130;Target=RF01847 1 221;Threshold=2.2e-25 97.6;type="Gene; snRNA; snoRNA; CD-box";Annotation=Plant small nucleolar RNA U87
chr01	no	snp	102592	102593	.	-	.	ID=snRNA_00131;Target=RF01847 1 221;Threshold=2.2e-25 97.6;type="Gene; snRNA; snoRNA; CD-box";Annotation=Plant small nucleolar RNA U88
chr01	no	snp	103471	103472	.	-	.	ID=snRNA_00132;Target=RF01847 1 221;Threshold=2.2e-25 97.6;type="Gene; snRNA; snoRNA; CD-box";Annotation=Plant small nucleolar RNA U89
chr01	no	snp	103656	103657	.	-	.	ID=snRNA_00133;Target=RF01847 1 221;Threshold=2.2e-25 97.6;type="Gene; snRNA; snoRNA; CD-box";Annotation=Plant small nucleolar RNA U90
chr01	no	snp	107134	107135	.	-	.	ID=snRNA_00134;Target=RF01847 1 221;Threshold=2.2e-25 97.6;type="Gene; snRNA; snoRNA; CD-box";Annotation=Plant small nucleolar RNA U91
chr01	no	snp	108307	108308	.	-	.	ID=snRNA_00135;Target=RF01847 1 221;Threshold=2.2e-25 97.6;type="Gene; snRNA; snoRNA; CD-box";Annotation=Plant small nucleolar RNA U92
chr01	no	snp	109467	109468	.	-	.	ID=snRNA_00136;Target=RF01847 1 221;Threshold=2.2e-25 97.6;type="Gene; snRNA; snoRNA; CD-box";Annotation=Plant small nucleolar RNA U93
chr01	no	snp	109562	109563	.	-	.	ID=snRNA_00137;Target=RF01847 1 221;Threshold=2.2e-25 97.6;type="Gene; snRNA; snoRNA; CD-box";Annotation=Plant small nucleolar RNA U94
chr01	no	snp	110024	110025	.	-	.	ID=snRNA_00138;Target=RF01847 1 221;Threshold=2.2e-25 97.6;type="Gene; snRNA; snoRNA; CD-box";Annotation=Plant small nucleolar RNA U95
chr01	no	snp	111149	111150	.	-	.	ID=snRNA_00139;Target=RF01847 1 221;Threshold=2.2e-25 97.6;type="Gene; snRNA; snoRNA; CD-box";Annotation=Plant small nucleolar RNA U96
chr01	no	snp	111517	111518	.	-	.	ID=snRNA_00140;Target=RF01847 1 221;Threshold=2.2e-25 97.6;type="Gene; snRNA; snoRNA; CD-box";Annotation=Plant small nucleolar RNA U97
chr01	no	snp	114160	114161	.	-	.	ID=snRNA_00141;Target=RF01847 1 221;Threshold=2.2e-25 97.6;type="Gene; snRNA; snoRNA; CD-box";Annotation=Plant small nucleolar RNA U98
chr01	no	snp	114779	114780	.	-	.	ID=snRNA_00142;Target=RF01847 1 221;Threshold=2.2e-25 97.6;type="Gene; snRNA; snoRNA; CD-box";Annotation=Plant small nucleolar RNA U99
chr01	no	snp	115995	115996	.	-	.	ID=snRNA_00143;Target=RF01847 1 221;Threshold=2.2e-25 97.6;type="Gene; snRNA; snoRNA; CD-box";Annotation=Plant small nucleolar RNA U100
chr01	no	snp	116545	116546	.	-	.	ID=snRNA_00144;Target=RF01847 1 221;Threshold=2.2e-25 97.6;type="Gene; snRNA; snoRNA; CD-box";Annotation=Plant small nucleolar RNA U101
chr01	no	snp	117347	117348	.	-	.	ID=snRNA_00145;Target=RF01847 1 221;Threshold=2.2e-25 97.6;type="Gene; snRNA; snoRNA; CD-box";Annotation=Plant small nucleolar RNA U102
chr01	no	snp	117709	117710	.	-	.	ID=snRNA_00146;Target=RF01847 1 221;Threshold=2.2e-25 97.6;type="Gene; snRNA; snoRNA; CD-box";Annotation=Plant small nucleolar RNA U103
chr01	no	snp	118443	118444	.	-	.	ID=snRNA_00147;Target=RF01847 1 221;Threshold=2.2e-25 97.6;type="Gene; snRNA; snoRNA; CD-box";Annotation=Plant small nucleolar RNA U104
chr01	no	snp	118877	118878	.	-	.	ID=snRNA_00148;Target=RF01847 1 221;Threshold=2.2e-25 97.6;type="Gene; snRNA; snoRNA; CD-box";Annotation=Plant small nucleolar RNA U105
chr01	no	snp	119234	119235	.	-	.	ID=snRNA_00149;Target=RF01847 1 221;Threshold=2.2e-25 97.6;type="Gene; snRNA; snoRNA; CD-box";Annotation=Plant small nucleolar RNA U106
chr01	no	snp	120298	120299	.	-	.	ID=snRNA_00150;Target=RF01847 1 221;Threshold=2.2e-25 97.6;type="Gene; snRNA; snoRNA; CD-box";Annotation=Plant small nucleolar RNA U107
chr01	no	snp	120441	120442	.	-	.	ID=snRNA_00151;Target=RF01847 1 221;Threshold=2.2e-25 97.6;type="Gene; snRNA; snoRNA; CD-box";Annotation=Plant small nucleolar RNA U108
chr01	no	snp	121938	121939	.	-	.	ID=snRNA_00152;Target=RF01847 1 221;Threshold=2.2e-25 97.6;type="Gene; snRNA; snoRNA; CD-box";Annotation=Plant small nucleolar RNA U109
chr01	no	snp	123590	123591	.	-	.	ID=snRNA_00153;Target=RF01847 1 221;Threshold=2.2e-25 97.6;type="Gene; snRNA; snoRNA; CD-box";Annotation=Plant small nucleolar RNA U110
chr01	no	snp	126230	126231	.	-	.	ID=snRNA_00154;Target=RF01847 1 221;Threshold=2.2e-25 97.6;type="Gene; snRNA; snoRNA; CD-box";Annotation=Plant small nucleolar RNA U111
chr01	no	snp	126275	126276	.	-	.	ID=snRNA_00155;Target=RF01847 1 221;Threshold=2.2e-25 97.6;type="Gene; snRNA; snoRNA; CD-box";Annotation=Plant small nucleolar RNA U112
chr01	no	snp	129731	129732	.	-	.	ID=snRNA_00156;Target=RF01847 1 221;Threshold=2.2e-25 97.6;type="Gene; snRNA; snoRNA; CD-box";Annotation=Plant small nucleolar RNA U113
chr01	no	snp	131414	131415	.	-	.	ID=snRNA_00157;Target=RF01847 1 221;Threshold=2.2e-25 97.6;type="Gene; snRNA; snoRNA; CD-box";Annotation=Plant small nucleolar RNA U114
chr01	no	snp	131873	131874	.	-	.	ID=snRNA_00158;Target=RF01847 1 221;Threshold=2.2e-25 97.6;type="Gene; snRNA; snoRNA; CD-box";Annotation=Plant small nucleolar RNA U115
chr01	no	snp	132947	132948	.	-	.	ID=snRNA_00159;Target=RF01847 1 221;Threshold=2.2e-25 97.6;type="Gene; snRNA; snoRNA; CD-box";Annotation=Plant small nucleolar RNA U116
chr01	no	snp	133261	133262	.	-	.	ID=snRNA_00160;Target=RF01847 1 221;Threshold=2.2e-25 97.6;type="Gene; snRNA; snoRNA; CD-box";Annotation=Plant small nucleolar RNA U117
chr01	no	snp	133274	133275	.	-	.	ID=snRNA_00161;Target=RF01847 1 221;Threshold=2.2e-25 97.6;type="Gene; snRNA; snoRNA; CD-box";Annotation=Plant small nucleolar RNA U118
chr01	no	snp	133444	133445	.	-	.	ID=snRNA_00162;Target=RF01847 1 221;Threshold=2.2e-25 97.6;type="Gene; snRNA; snoRNA; CD-box";Annotation=Plant small nucleolar RNA U119
chr01	no	snp	133645	133646	.	-	.	ID=snRNA_00163;Target=RF01847 1 221;Threshold=2.2e-25 97.6;type="Gene; snRNA; snoRNA; CD-box";Annotation=Plant small nucleolar RNA U120
chr01	no	snp	135230	135231	.	-	.	ID=snRNA_00164;Target=RF01847 1 221;Threshold=2.2e-25 97.6;type="Gene; snRNA; snoRNA; CD-box";Annotation=Plant small nucleolar RNA U121
chr01	no	snp	135234	135235	.	-	.	ID=snRNA_00165;Target=RF01847 1 221;Threshold=2.2e-25 97.6;type="Gene; snRNA; snoRNA; CD-box";Annotation=Plant small nucleolar RNA U122
chr01	no	snp	136388	136389	.	-	.	ID=snRNA_00166;Target=RF01847 1 221;Threshold=2.2e-25 97.6;type="Gene; snRNA; snoRNA; CD-box";Annotation=Plant small nucleolar RNA U123
chr01	no	snp	137011	137012	.	-	.	ID=snRNA_00167;Target=RF01847 1 221;Threshold=2.2e-25 97.6;type="Gene; snRNA; snoRNA; CD-box";Annotation=Plant small nucleolar RNA U124
chr01	no	snp	140438	140439	.	-	.	ID=snRNA_00168;Target=RF01847 1 221;Threshold=2.2e-25 97.6;type="Gene; snRNA; snoRNA; CD-box";Annotation=Plant small nucleolar RNA U125
chr01	no	snp	140442	140443	.	-	.	ID=snRNA_00169;Target=RF01847 1 221;Threshold=2.2e-25 97.6;type="Gene; snRNA; snoRNA; CD-box";Annotation=Plant small nucleolar RNA U126
chr01	no	snp	145651	145652	.	-	.	ID=snRNA_00170;Target=RF01847 1 221;Threshold=2.2e-25 97.6;type="Gene; snRNA; snoRNA; CD-box";Annotation=Plant small nucleolar RNA U127
chr01	no	snp	165729	165730	.	-	.	ID=snRNA_00171;Target=RF01847 1 221;Threshold=2.2e-25 97.6;type="Gene; snRNA; snoRNA; CD-box";Annotation=Plant small nucleolar RNA U128
chr01	no	snp	168733	168734	.	-	.	ID=snRNA_00172;Target=RF01847 1 221;Threshold=2.2e-25 97.6;type="Gene; snRNA; snoRNA; CD-box";Annotation=Plant small nucleolar RNA U129
chr01	no	snp	169408	169409	.	-	.	ID=snRNA_00173;Target=RF01847 1 221;Threshold=2.2e-25 97.6;type="Gene; snRNA; snoRNA; CD-box";Annotation=Plant small nucleolar RNA U130
chr01	no	snp	169419	169420	.	-	.	ID=snRNA_00174;Target=RF01847 1 221;Threshold=2.2e-25 97.6;type="Gene; snRNA; snoRNA; CD-box";Annotation=Plant small nucleolar RNA U131
chr01	no	snp	169421	169422	.	-	.	ID=snRNA_00175;Target=RF01847 1 221;Threshold=2.2e-25 97.6;type="Gene; snRNA; snoRNA; CD-box";Annotation=Plant small nucleolar RNA U132
chr01	no	snp	172244	172245	.	-	.	ID=snRNA_00176;Target=RF01847 1 221;Threshold=2.2e-25 97.6;type="Gene; snRNA; snoRNA; CD-box";Annotation=Plant small nucleolar RNA U133
chr01	no	snp	172409	172410	.	-	.	ID=snRNA_00177;Target=RF01847 1 221;Threshold=2.2e-25 97.6;type="Gene; snRNA; snoRNA; CD-box";Annotation=Plant small nucleolar RNA U134
chr01	no	snp	173742	173743	.	-	.	ID=snRNA_00178;Target=RF01847 1 221;Threshold=2.2e-25 97.6;type="Gene; snRNA; snoRNA; CD-box";Annotation=Plant small nucleolar RNA U135
chr01	no	snp	174901	174902	.	-	.	ID=snRNA_00179;Target=RF01847 1 221;Threshold=2.2e-25 97.6;type="Gene; snRNA; snoRNA; CD-box";Annotation=Plant small nucleolar RNA U136
chr01	no	snp	175155	175156	.	-	.	ID=snRNA_00180;Target=RF01847 1 221;Threshold=2.2e-25 97.6;type="Gene; snRNA; snoRNA; CD-box";Annotation=Plant small nucleolar RNA U137
chr01	no	snp	175909	175910	.	-	.	ID=snRNA_00181;Target=RF01847 1 221;Threshold=2.2e-25 97.6;type="Gene; snRNA; snoRNA; CD-box";Annotation=Plant small nucleolar RNA U138
chr01	no	snp	177831	177832	.	-	.	ID=snRNA_00182;Target=RF01847 1 221;Threshold=2.2e-25 97.6;type="Gene; snRNA; snoRNA; CD-box";Annotation=Plant small nucleolar RNA U139
chr01	no	snp	178493	178494	.	-	.	ID=snRNA_00183;Target=RF01847 1 221;Threshold=2.2e-25 97.6;type="Gene; snRNA; snoRNA; CD-box";Annotation=Plant small nucleolar RNA U140
chr01	no	snp	185238	185239	.	-	.	ID=snRNA_00184;Target=RF01847 1 221;Threshold=2.2e-25 97.6;type="Gene; snRNA; snoRNA; CD-box";Annotation=Plant small nucleolar RNA U141
chr01	no	snp	185349	185350	.	-	.	ID=snRNA_00185;Target=RF01847 1 221;Threshold=2.2e-25 97.6;type="Gene; snRNA; snoRNA; CD-box";Annotation=Plant small nucleolar RNA U142
chr01	no	snp	186544	186545	.	-	.	ID=snRNA_00186;Target=RF01847 1 221;Threshold=2.2e-25 97.6;type="Gene; snRNA; snoRNA; CD-box";Annotation=Plant small nucleolar RNA U143
chr01	no	snp	187595	187596	.	-	.	ID=snRNA_00187;Target=RF01847 1 221;Threshold=2.2e-25 97.6;type="Gene; snRNA; snoRNA; CD-box";Annotation=Plant small nucleolar RNA U144
chr01	no	snp	187856	187857	.	-	.	ID=snRNA_00188;Target=RF01847 1 221;Threshold=2.2e-25 97.6;type="Gene; snRNA; snoRNA; CD-box";Annotation=Plant small nucleolar RNA U145
chr01	no	snp	187866	187867	.	-	.	ID=snRNA_00189;Target=RF01847 1 221;Threshold=2.2e-25 97.6;type="Gene; snRNA; snoRNA; CD-box";Annotation=Plant small nucleolar RNA U146
chr01	no	snp	187872	187873	.	-	.	ID=snRNA_00190;Target=RF01847 1 221;Threshold=2.2e-25 97.6;type="Gene; snRNA; snoRNA; CD-box";Annotation=Plant small nucleolar RNA U147
chr01	no	snp	188134	188135	.	-	.	ID=snRNA_00191;Target=RF01847 1 221;Threshold=2.2e-25 97.6;type="Gene; snRNA; snoRNA; CD-box";Annotation=Plant small nucleolar RNA U148
chr01	no	snp	188338	188339	.	-	.	ID=snRNA_00192;Target=RF01847 1 221;Threshold=2.2e-25 97.6;type="Gene; snRNA; snoRNA; CD-box";Annotation=Plant small nucleolar RNA U149
chr01	no	snp	188885	188886	.	-	.	ID=snRNA_00193;Target=RF01847 1 221;Threshold=2.2e-25 97.6;type="Gene; snRNA; snoRNA; CD-box";Annotation=Plant small nucleolar RNA U150
chr01	no	snp	189234	189235	.	-	.	ID=snRNA_00194;Target=RF01847 1 221;Threshold=2.2e-25 97.6;type="Gene; snRNA; snoRNA; CD-box";Annotation=Plant small nucleolar RNA U151
chr01	no	snp	190201	190202	.	-	.	ID=snRNA_00195;Target=RF01847 1 221;Threshold=2.2e-25 97.6;type="Gene; snRNA; snoRNA; CD-box";Annotation=Plant small nucleolar RNA U152
chr01	no	snp	190546	190547	.	-	.	ID=snRNA_00196;Target=RF01847 1 221;Threshold=2.2e-25 97.6;type="Gene; snRNA; snoRNA; CD-box";Annotation=Plant small nucleolar RNA U153
chr01	no	snp	191270	191271	.	-	.	ID=snRNA_00197;Target=RF01847 1 221;Threshold=2.2e-25 97.6;type="Gene; snRNA; snoRNA; CD-box";Annotation=Plant small nucleolar RNA U154
chr01	no	snp	192863	192864	.	-	.	ID=snRNA_00198;Target=RF01847 1 221;Threshold=2.2e-25 97.6;type="Gene; snRNA; snoRNA; CD-box";Annotation=Plant small nucleolar RNA U155
chr01	no	snp	193534	193535	.	-	.	ID=snRNA_00199;Target=RF01847 1 221;Threshold=2.2e-25 97.6;type="Gene; snRNA; snoRNA; CD-box";Annotation=Plant small nucleolar RNA U156
chr01	no	snp	194035	194036	.	-	.	ID=snRNA_00200;Target=RF01847 1 221;Threshold=2.2e-25 97.6;type="Gene; snRNA; snoRNA; CD-box";Annotation=Plant small nucleolar RNA U157
chr01	no	snp	194901	194902	.	-	.	ID=snRNA_00201;Target=RF01847 1 221;Threshold=2.2e-25 97.6;type="Gene; snRNA; snoRNA; CD-box";Annotation=Plant small nucleolar RNA U158
chr01	no	snp	195403	195404	.	-	.	ID=snRNA_00202;Target=RF01847 1 221;Threshold=2.2e-25 97.6;type="Gene; snRNA; snoRNA; CD-box";Annotation=Plant small nucleolar RNA U159
chr01	no	snp	195837	195838	.	-	.	ID=snRNA_00203;Target=RF01847 1 221;Threshold=2.2e-25 97.6;type="Gene; snRNA; snoRNA; CD-box";Annotation=Plant small nucleolar RNA U160
chr01	no	snp	196689	196690	.	-	.	ID=snRNA_00204;Target=RF01847 1 221;Threshold=2.2e-25 97.6;type="Gene; snRNA; snoRNA; CD-box";Annotation=Plant small nucleolar RNA U161
chr01	no	snp	197099	197100	.	-	.	ID=snRNA_00205;Target=RF01847 1 221;Threshold=2.2e-25 97.6;type="Gene; snRNA; snoRNA; CD-box";Annotation=Plant small nucleolar RNA U162
chr01	no	snp	197686	197687	.	-	.	ID=snRNA_00206;Target=RF01847 1 221;Threshold=2.2e-25 97.6;type="Gene; snRNA; snoRNA; CD-box";Annotation=Plant small nucleolar RNA U163
chr01	no	snp	197940	197941	.	-	.	ID=snRNA_00207;Target=RF01847 1 221;Threshold=2.2e-25 97.6;type="Gene; snRNA; snoRNA; CD-box";Annotation=Plant small nucleolar RNA U164
chr01	no	snp	198200	198201	.	-	.	ID=snRNA_00208;Target=RF01847 1 221;Threshold=2.2e-25 97.6;type="Gene; snRNA; snoRNA; CD-box";Annotation=Plant small nucleolar RNA U165
chr01	no	snp	198854	198855	.	-	.	ID=snRNA_00209;Target=RF01847 1 221;Threshold=2.2e-25 97.6;type="Gene; snRNA; snoRNA; CD-box";Annotation=Plant small nucleolar RNA U166
chr01	no	snp	198986	198987	.	-	.	ID=snRNA_00210;Target=RF01847 1 221;Threshold=2.2e-25 97.6;type="Gene; snRNA; snoRNA; CD-box";Annotation=Plant small nucleolar RNA U167
chr01	no	snp	199556	199557	.	-	.	ID=snRNA_00211;Target=RF01847 1 221;Threshold=2.2e-25 97.6;type="Gene; snRNA; snoRNA; CD-box";Annotation=Plant small nucleolar RNA U168
chr01	no	snp	201686	201687	.	-	.	ID=snRNA_00212;Target=RF01847 1 221;Threshold=2.2e-25 97.6;type="Gene; snRNA; snoRNA; CD-box";Annotation=Plant small nucleolar RNA U169
chr01	no	snp	202466	202467	.	-	.	ID=snRNA_00213;Target=RF01847 1 221;Threshold=2.2e-25 97.6;type="Gene; snRNA; snoRNA; CD-box";Annotation=Plant small nucleolar RNA U170
chr01	no	snp	203595	203596	.	-	.	ID=snRNA_00214;Target=RF01847 1 221;Threshold=2.2e-25 97.6;type="Gene; snRNA; snoRNA; CD-box";Annotation=Plant small nucleolar RNA U171
chr01	no	snp	203915	203916	.	-	.	ID=snRNA_00215;Target=RF01847 1 221;Threshold=2.2e-25 97.6;type="Gene; snRNA; snoRNA; CD-box";Annotation=Plant small nucleolar RNA U172
chr01	no	snp	204331	204332	.	-	.	ID=snRNA_00216;Target=RF01847 1 221;Threshold=2.2e-25 97.6;type="Gene; snRNA; snoRNA; CD-box";Annotation=Plant small nucleolar RNA U173
chr01	no	snp	205414	205415	.	-	.	ID=snRNA_00217;Target=RF01847 1 221;Threshold=2.2e-25 97.6;type="Gene; snRNA; snoRNA; CD-box";Annotation=Plant small nucleolar RNA U174
chr01	no	snp	205713	205714	.	-	.	ID=snRNA_00218;Target=RF01847 1 221;Threshold=2.2e-25 97.6;type="Gene; snRNA; snoRNA; CD-box";Annotation=Plant small nucleolar RNA U175
chr01	no	snp	206460	206461	.	-	.	ID=snRNA_00219;Target=RF01847 1 221;Threshold=2.2e-25 97.6;type="Gene; snRNA; snoRNA; CD-box";Annotation=Plant small nucleolar RNA U176
chr01	no	snp	208116	208117	.	-	.	ID=snRNA_00220;Target=RF01847 1 221;Threshold=2.2e-25 97.6;type="Gene; snRNA; snoRNA; CD-box";Annotation=Plant small nucleolar RNA U177
chr01	no	snp	209510	209511	.	-	.	ID=snRNA_00221;Target=RF01847 1 221;Threshold=2.2e-25 97.6;type="Gene; snRNA; snoRNA; CD-box";Annotation=Plant small nucleolar RNA U178
chr01	no	snp	210226	210227	.	-	.	ID=snRNA_00222;Target=RF01847 1 221;Threshold=2.2e-25 97.6;type="Gene; snRNA; snoRNA; CD-box";Annotation=Plant small nucleolar RNA U179
chr01	no	snp	210932	210933	.	-	.	ID=snRNA_00223;Target=RF01847 1 221;Threshold=2.2e-25 97.6;type="Gene; snRNA; snoRNA; CD-box";Annotation=Plant small nucleolar RNA U180
chr01	no	snp	211927	211928	.	-	.	ID=snRNA_00224;Target=RF01847 1 221;Threshold=2.2e-25 97.6;type="Gene; snRNA; snoRNA; CD-box";Annotation=Plant small nucleolar RNA U181
chr01	no	snp	212981	212982	.	-	.	ID=snRNA_00225;Target=RF01847 1 221;Threshold=2.2e-25 97.6;type="Gene; snRNA; snoRNA; CD-box";Annotation=Plant small nucleolar RNA U182
chr01	no	snp	213106	213107	.	-	.	ID=snRNA_00226;Target=RF01847 1 221;Threshold=2.2e-25 97.6;type="Gene; snRNA; snoRNA; CD-box";Annotation=Plant small nucleolar RNA U183
chr01	no	snp	213577	213578	.	-	.	ID=snRNA_00227;Target=RF01847 1 221;Threshold=2.2e-25 97.6;type="Gene; snRNA; snoRNA; CD-box";Annotation=Plant small nucleolar RNA U184
chr01	no	snp	213926	213927	.	-	.	ID=snRNA_00228;Target=RF01847 1 221;Threshold=2.2e-25 97.6;type="Gene; snRNA; snoRNA; CD-box";Annotation=Plant small nucleolar RNA U185
chr01	no	snp	216987	216988	.	-	.	ID=snRNA_00229;Target=RF01847 1 221;Threshold=2.2e-25 97.6;type="Gene; snRNA; snoRNA; CD-box";Annotation=Plant small nucleolar RNA U186
chr01	no	snp	217856	217857	.	-	.	ID=snRNA_00230;Target=RF01847 1 221;Threshold=2.2e-25 97.6;type="Gene; snRNA; snoRNA; CD-box";Annotation=Plant small nucleolar RNA U187
chr01	no	snp	219251	219252	.	-	.	ID=snRNA_00231;Target=RF01847 1 221;Threshold=2.2e-25 97.6;type="Gene; snRNA; snoRNA; CD-box";Annotation=Plant small nucleolar RNA U188
chr01	no	snp	219960	219961	.	-	.	ID=snRNA_00232;Target=RF01847 1 221;Threshold=2.2e-25 97.6;type="Gene; snRNA; snoRNA; CD-box";Annotation=Plant small nucleolar RNA U189
chr01	no	snp	220087	220088	.	-	.	ID=snRNA_00233;Target=RF01847 1 221;Threshold=2.2e-25 97.6;type="Gene; snRNA; snoRNA; CD-box";Annotation=Plant small nucleolar RNA U190
chr01	no	snp	220580	220581	.	-	.	ID=snRNA_00234;Target=RF01847 1 221;Threshold=2.2e-25 97.6;type="Gene; snRNA; snoRNA; CD-box";Annotation=Plant small nucleolar RNA U191
chr01	no	snp	222577	222578	.	-	.	ID=snRNA_00235;Target=RF01847 1 221;Threshold=2.2e-25 97.6;type="Gene; snRNA; snoRNA; CD-box";Annotation=Plant small nucleolar RNA U192
chr01	no	snp	224040	224041	.	-	.	ID=snRNA_00236;Target=RF01847 1 221;Threshold=2.2e-25 97.6;type="Gene; snRNA; snoRNA; CD-box";Annotation=Plant small nucleolar RNA U193
chr01	no	snp	227441	227442	.	-	.	ID=snRNA_00237;Target=RF01847 1 221;Threshold=2.2e-25 97.6;type="Gene; snRNA; snoRNA; CD-box";Annotation=Plant small nucleolar RNA U194
chr01	no	snp	227444	227445	.	-	.	ID=snRNA_00238;Target=RF01847 1 221;Threshold=2.2e-25 97.6;type="Gene; snRNA; snoRNA; CD-box";Annotation=Plant small nucleolar RNA U195
chr01	no	snp	227449	227450	.	-	.	ID=snRNA_00239;Target=RF01847 1 221;Threshold=2.2e-25 97.6;type="Gene; snRNA; snoRNA; CD-box";Annotation=Plant small nucleolar RNA U196
chr01	no	snp	227471	227472	.	-	.	ID=snRNA_00240;Target=RF01847 1 221;Threshold=2.2e-25 97.6;type="Gene; snRNA; snoRNA; CD-box";Annotation=Plant small nucleolar RNA U197
chr01	no	snp	227968	227969	.	-	.	ID=snRNA_00241;Target=RF01847 1 221;Threshold=2.2e-25 97.6;type="Gene; snRNA; snoRNA; CD-box";Annotation=Plant small nucleolar RNA U198
chr01	no	snp	228695	228696	.	-	.	ID=snRNA_00242;Target=RF01847 1 221;Threshold=2.2e-25 97.6;type="Gene; snRNA; snoRNA; CD-box";Annotation=Plant small nucleolar RNA U199
chr01	no	snp	229064	229065	.	-	.	ID=snRNA_00243;Target=RF01847 1 221;Threshold=2.2e-25 97.6;type="Gene; snRNA; snoRNA; CD-box";Annotation=Plant small nucleolar RNA U200
chr01	no	snp	232059	232060	.	-	.	ID=snRNA_00244;Target=RF01847 1 221;Threshold=2.2e-25 97.6;type="Gene; snRNA; snoRNA; CD-box";Annotation=Plant small nucleolar RNA U201
chr01	no	snp	233808	233809	.	-	.	ID=snRNA_00245;Target=RF01847 1 221;Threshold=2.2e-25 97.6;type="Gene; snRNA; snoRNA; CD-box";Annotation=Plant small nucleolar RNA U202
chr01	no	snp	235553	235554	.	-	.	ID=snRNA_00246;Target=RF01847 1 221;Threshold=2.2e-25 97.6;type="Gene; snRNA; snoRNA; CD-box";Annotation=Plant small nucleolar RNA U203
chr01	no	snp	236442	236443	.	-	.	ID=snRNA_00247;Target=RF01847 1 221;Threshold=2.2e-25 97.6;type="Gene; snRNA; snoRNA; CD-box";Annotation=Plant small nucleolar RNA U204
chr01	no	snp	238516	238517	.	-	.	ID=snRNA_00248;Target=RF01847 1 221;Threshold=2.2e-25 97.6;type="Gene; snRNA; snoRNA; CD-box";Annotation=Plant small nucleolar RNA U205
chr01	no	snp	238775	238776	.	-	.	ID=snRNA_00249;Target=RF01847 1 221;Threshold=2.2e-25 97.6;type="Gene; snRNA; snoRNA; CD-box";Annotation=Plant small nucleolar RNA U206
chr01	no	snp	239025	239026	.	-	.	ID=snRNA_00250;Target=RF01847 1 221;Threshold=2.2e-25 97.6;type="Gene; snRNA; snoRNA; CD-box";Annotation=Plant small nucleolar RNA U207
chr01	no	snp	239358	239359	.	-	.	ID=snRNA_00251;Target=RF01847 1 221;Threshold=2.2e-25 97.6;type="Gene; snRNA; snoRNA; CD-box";Annotation=Plant small nucleolar RNA U208
chr01	no	snp	239915	239916	.	-	.	ID=snRNA_00252;Target=RF01847 1 221;Threshold=2.2e-25 97.6;type="Gene; snRNA; snoRNA; CD-box";Annotation=Plant small nucleolar RNA U209
chr01	no	snp	240113	240114	.	-	.	ID=snRNA_00253;Target=RF01847 1 221;Threshold=2.2e-25 97.6;type="Gene; snRNA; snoRNA; CD-box";Annotation=Plant small nucleolar RNA U210
chr01	no	snp	240966	240967	.	-	.	ID=snRNA_00254;Target=RF01847 1 221;Threshold=2.2e-25 97.6;type="Gene; snRNA; snoRNA; CD-box";Annotation=Plant small nucleolar RNA U211
chr01	no	snp	246535	246536	.	-	.	ID=snRNA_00255;Target=RF01847 1 221;Threshold=2.2e-25 97.6;type="Gene; snRNA; snoRNA; CD-box";Annotation=Plant small nucleolar RNA U212
chr01	no	snp	246762	246763	.	-	.	ID=snRNA_00256;Target=RF01847 1 221;Threshold=2.2e-25 97.6;type="Gene; snRNA; snoRNA; CD-box";Annotation=Plant small nucleolar RNA U213
chr01	no	snp	247368	247369	.	-	.	ID=snRNA_00257;Target=RF01847 1 221;Threshold=2.2e-25 97.6;type="Gene; snRNA; snoRNA; CD-box";Annotation=Plant small nucleolar RNA U214
chr01	no	snp	248551	248552	.	-	.	ID=snRNA_00258;Target=RF01847 1 221;Threshold=2.2e-25 97.6;type="Gene; snRNA; snoRNA; CD-box";Annotation=Plant small nucleolar RNA U215
chr01	no	snp	249109	249110	.	-	.	ID=snRNA_00259;Target=RF01847 1 221;Threshold=2.2e-25 97.6;type="Gene; snRNA; snoRNA; CD-box";Annotation=Plant small nucleolar RNA U216
chr01	no	snp	250766	250767	.	-	.	ID=snRNA_00260;Target=RF01847 1 221;Threshold=2.2e-25 97.6;type="Gene; snRNA; snoRNA; CD-box";Annotation=Plant small nucleolar RNA U217
chr01	no	snp	252464	252465	.	-	.	ID=snRNA_00261;Target=RF01847 1 221;Threshold=2.2e-25 97.6;type="Gene; snRNA; snoRNA; CD-box";Annotation=Plant small nucleolar RNA U218
chr01	no	snp	252705	252706	.	-	.	ID=snRNA_00262;Target=RF01847 1 221;Threshold=2.2e-25 97.6;type="Gene; snRNA; snoRNA; CD-box";Annotation=Plant small nucleolar RNA U219
chr01	no	snp	253275	253276	.	-	.	ID=snRNA_00263;Target=RF01847 1 221;Threshold=2.2e-25 97.6;type="Gene; snRNA; snoRNA; CD-box";Annotation=Plant small nucleolar RNA U220
chr01	no	snp	254184	254185	.	-	.	ID=snRNA_00264;Target=RF01847 1 221;Threshold=2.2e-25 97.6;type="Gene; snRNA; snoRNA; CD-box";Annotation=Plant small nucleolar RNA U221
chr01	no	snp	254353	254354	.	-	.	ID=snRNA_00265;Target=RF01847 1 221;Threshold=2.2e-25 97.6;type="Gene; snRNA; snoRNA; CD-box";Annotation=Plant small nucleolar RNA U222
chr01	no	snp	255383	255384	.	-	.	ID=snRNA_00266;Target=RF01847 1 221;Threshold=2.2e-25 97.6;type="Gene; snRNA; snoRNA; CD-box";Annotation=Plant small nucleolar RNA U223
chr01	no	snp	256032	256033	.	-	.	ID=snRNA_00267;Target=RF01847 1 221;Threshold=2.2e-25 97.6;type="Gene; snRNA; snoRNA; CD-box";Annotation=Plant small nucleolar RNA U224
chr01	no	snp	256557	256558	.	-	.	ID=snRNA_00268;Target=RF01847 1 221;Threshold=2.2e-25 97.6;type="Gene; snRNA; snoRNA; CD-box";Annotation=Plant small nucleolar RNA U225
chr01	no	snp	260535	260536	.	-	.	ID=snRNA_00269;Target=RF01847 1 221;Threshold=2.2e-25 97.6;type="Gene; snRNA; snoRNA; CD-box";Annotation=Plant small nucleolar RNA U226
chr01	no	snp	260644	260645	.	-	.	ID=snRNA_00270;Target=RF01847 1 221;Threshold=2.2e-25 97.6;type="Gene; snRNA; snoRNA; CD-box";Annotation=Plant small nucleolar RNA U227
chr01	no	snp	265360	265361	.	-	.	ID=snRNA_00271;Target=RF01847 1 221;Threshold=2.2e-25 97.6;type="Gene; snRNA; snoRNA; CD-box";Annotation=Plant small nucleolar RNA U228
chr01	no	snp	266346	266347	.	-	.	ID=snRNA_00272;Target=RF01847 1 221;Threshold=2.2e-25 97.6;type="Gene; snRNA; snoRNA; CD-box";Annotation=Plant small nucleolar RNA U229
chr01	no	snp	266713	266714	.	-	.	ID=snRNA_00273;Target=RF01847 1 221;Threshold=2.2e-25 97.6;type="Gene; snRNA; snoRNA; CD-box";Annotation=Plant small nucleolar RNA U230
chr01	no	snp	267693	267694	.	-	.	ID=snRNA_00274;Target=RF01847 1 221;Threshold=2.2e-25 97.6;type="Gene; snRNA; snoRNA; CD-box";Annotation=Plant small nucleolar RNA U231
chr01	no	snp	268828	268829	.	-	.	ID=snRNA_00275;Target=RF01847 1 221;Threshold=2.2e-25 97.6;type="Gene; snRNA; snoRNA; CD-box";Annotation=Plant small nucleolar RNA U232
chr01	no	snp	269009	269010	.	-	.	ID=snRNA_00276;Target=RF01847 1 221;Threshold=2.2e-25 97.6;type="Gene; snRNA; snoRNA; CD-box";Annotation=Plant small nucleolar RNA U233
chr01	no	snp	270303	270304	.	-	.	ID=snRNA_00277;Target=RF01847 1 221;Threshold=2.2e-25 97.6;type="Gene; snRNA; snoRNA; CD-box";Annotation=Plant small nucleolar RNA U234
chr01	no	snp	270788	270789	.	-	.	ID=snRNA_00278;Target=RF01847 1 221;Threshold=2.2e-25 97.6;type="Gene; snRNA; snoRNA; CD-box";Annotation=Plant small nucleolar RNA U235
chr01	no	snp	270921	270922	.	-	.	ID=snRNA_00279;Target=RF01847 1 221;Threshold=2.2e-25 97.6;type="Gene; snRNA; snoRNA; CD-box";Annotation=Plant small nucleolar RNA U236
chr01	no	snp	271268	271269	.	-	.	ID=snRNA_00280;Target=RF01847 1 221;Threshold=2.2e-25 97.6;type="Gene; snRNA; snoRNA; CD-box";Annotation=Plant small nucleolar RNA U237
chr01	no	snp	271463	271464	.	-	.	ID=snRNA_00281;Target=RF01847 1 221;Threshold=2.2e-25 97.6;type="Gene; snRNA; snoRNA; CD-box";Annotation=Plant small nucleolar RNA U238
chr01	no	snp	272178	272179	.	-	.	ID=snRNA_00282;Target=RF01847 1 221;Threshold=2.2e-25 97.6;type="Gene; snRNA; snoRNA; CD-box";Annotation=Plant small nucleolar RNA U239
chr01	no	snp	272839	272840	.	-	.	ID=snRNA_00283;Target=RF01847 1 221;Threshold=2.2e-25 97.6;type="Gene; snRNA; snoRNA; CD-box";Annotation=Plant small nucleolar RNA U240
chr01	no	snp	273443	273444	.	-	.	ID=snRNA_00284;Target=RF01847 1 221;Threshold=2.2e-25 97.6;type="Gene; snRNA; snoRNA; CD-box";Annotation=Plant small nucleolar RNA U241
chr01	no	snp	273660	273661	.	-	.	ID=snRNA_00285;Target=RF01847 1 221;Threshold=2.2e-25 97.6;type="Gene; snRNA; snoRNA; CD-box";Annotation=Plant small nucleolar RNA U242
chr01	no	snp	274136	274137	.	-	.	ID=snRNA_00286;Target=RF01847 1 221;Threshold=2.2e-25 97.6;type="Gene; snRNA; snoRNA; CD-box";Annotation=Plant small nucleolar RNA U243
chr01	no	snp	274802	274803	.	-	.	ID=snRNA_00287;Target=RF01847 1 221;Threshold=2.2e-25 97.6;type="Gene; snRNA; snoRNA; CD-box";Annotation=Plant small nucleolar RNA U244
chr01	no	snp	275565	275566	.	-	.	ID=snRNA_00288;Target=RF01847 1 221;Threshold=2.2e-25 97.6;type="Gene; snRNA; snoRNA; CD-box";Annotation=Plant small nucleolar RNA U245
chr01	no	snp	276069	276070	.	-	.	ID=snRNA_00289;Target=RF01847 1 221;Threshold=2.2e-25 97.6;type="Gene; snRNA; snoRNA; CD-box";Annotation=Plant small nucleolar RNA U246
chr01	no	snp	276718	276719	.	-	.	ID=snRNA_00290;Target=RF01847 1 221;Threshold=2.2e-25 97.6;type="Gene; snRNA; snoRNA; CD-box";Annotation=Plant small nucleolar RNA U247
chr01	no	snp	276892	276893	.	-	.	ID=snRNA_00291;Target=RF01847 1 221;Threshold=2.2e-25 97.6;type="Gene; snRNA; snoRNA; CD-box";Annotation=Plant small nucleolar RNA U248
chr01	no	snp	277599	277600	.	-	.	ID=snRNA_00292;Target=RF01847 1 221;Threshold=2.2e-25 97.6;type="Gene; snRNA; snoRNA; CD-box";Annotation=Plant small nucleolar RNA U249
chr01	no	snp	279391	279392	.	-	.	ID=snRNA_00293;Target=RF01847 1 221;Threshold=2.2e-25 97.6;type="Gene; snRNA; snoRNA; CD-box";Annotation=Plant small nucleolar RNA U250
chr01	no	snp	280036	280037	.	-	.	ID=snRNA_00294;Target=RF01847 1 221;Threshold=2.2e-25 97.6;type="Gene; snRNA; snoRNA; CD-box";Annotation=Plant small nucleolar RNA U251
chr01	no	snp	281766	281767	.	-	.	ID=snRNA_00295;Target=RF01847 1 221;Threshold=2.2e-25 97.6;type="Gene; snRNA; snoRNA; CD-box";Annotation=Plant small nucleolar RNA U252
chr01	no	snp	282095	282096	.	-	.	ID=snRNA_00296;Target=RF01847 1 221;Threshold=2.2e-25 97.6;type="Gene; snRNA; snoRNA; CD-box";Annotation=Plant small nucleolar RNA U253
chr01	no	snp	282537	282538	.	-	.	ID=snRNA_00297;Target=RF01847 1 221;Threshold=2.2e-25 97.6;type="Gene; snRNA; snoRNA; CD-box";Annotation=Plant small nucleolar RNA U254
chr01	no	snp	282745	282746	.	-	.	ID=snRNA_00298;Target=RF01847 1 221;Threshold=2.2e-25 97.6;type="Gene; snRNA; snoRNA; CD-box";Annotation=Plant small nucleolar RNA U255
chr01	no	snp	282884	282885	.	-	.	ID=snRNA_00299;Target=RF01847 1 221;Threshold=2.2e-25 97.6;type="Gene; snRNA; snoRNA; CD-box";Annotation=Plant small nucleolar RNA U256
chr01	no	snp	284914	284915	.	-	.	ID=snRNA_00300;Target=RF01847 1 221;Threshold=2.2e-25 97.6;type="Gene; snRNA; snoRNA; CD-box";Annotation=Plant small nucleolar RNA U257
chr01	no	snp	285322	285323	.	-	.	ID=snRNA_00301;Target=RF01847 1 221;Threshold=2.2e-25 97.6;type="Gene; snRNA; snoRNA; CD-box";Annotation=Plant small nucleolar RNA U258
chr01	no	snp	285846	285847	.	-	.	ID=snRNA_00302;Target=RF01847 1 221;Threshold=2.2e-25 97.6;type="Gene; snRNA; snoRNA; CD-box";Annotation=Plant small nucleolar RNA U259
chr01	no	snp	286231	286232	.	-	.	ID=snRNA_00303;Target=RF01847 1 221;Threshold=2.2e-25 97.6;type="Gene; snRNA; snoRNA; CD-box";Annotation=Plant small nucleolar RNA U260
chr01	no	snp	287445	287446	.	-	.	ID=snRNA_00304;Target=RF01847 1 221;Threshold=2.2e-25 97.6;type="Gene; snRNA; snoRNA; CD-box";Annotation=Plant small nucleolar RNA U261
chr01	no	snp	288129	288130	.	-	.	ID=snRNA_00305;Target=RF01847 1 221;Threshold=2.2e-25 97.6;type="Gene; snRNA; snoRNA; CD-box";Annotation=Plant small nucleolar RNA U262
chr01	no	snp	290782	290783	.	-	.	ID=snRNA_00306;Target=RF01847 1 221;Threshold=2.2e-25 97.6;type="Gene; snRNA; snoRNA; CD-box";Annotation=Plant small nucleolar RNA U263
chr01	no	snp	291143	291144	.	-	.	ID=snRNA_00307;Target=RF01847 1 221;Threshold=2.2e-25 97.6;type="Gene; snRNA; snoRNA; CD-box";Annotation=Plant small nucleolar RNA U264
chr01	no	snp	292611	292612	.	-	.	ID=snRNA_00308;Target=RF01847 1 221;Threshold=2.2e-25 97.6;type="Gene; snRNA; snoRNA; CD-box";Annotation=Plant small nucleolar RNA U265
chr01	no	snp	293689	293690	.	-	.	ID=snRNA_00309;Target=RF01847 1 221;Threshold=2.2e-25 97.6;type="Gene; snRNA; snoRNA; CD-box";Annotation=Plant small nucleolar RNA U266
chr01	no	snp	294763	294764	.	-	.	ID=snRNA_00310;Target=RF01847 1 221;Threshold=2.2e-25 97.6;type="Gene; snRNA; snoRNA; CD-box";Annotation=Plant small nucleolar RNA U267
chr01	no	snp	294861	294862	.	-	.	ID=snRNA_00311;Target=RF01847 1 221;Threshold=2.2e-25 97.6;type="Gene; snRNA; snoRNA; CD-box";Annotation=Plant small nucleolar RNA U268
chr01	no	snp	295416	295417	.	-	.	ID=snRNA_00312;Target=RF01847 1 221;Threshold=2.2e-25 97.6;type="Gene; snRNA; snoRNA; CD-box";Annotation=Plant small nucleolar RNA U269
chr01	no	snp	296099	296100	.	-	.	ID=snRNA_00313;Target=RF01847 1 221;Threshold=2.2e-25 97.6;type="Gene; snRNA; snoRNA; CD-box";Annotation=Plant small nucleolar RNA U270
chr01	no	snp	296623	296624	.	-	.	ID=snRNA_00314;Target=RF01847 1 221;Threshold=2.2e-25 97.6;type="Gene; snRNA; snoRNA; CD-box";Annotation=Plant small nucleolar RNA U271
chr01	no	snp	297400	297401	.	-	.	ID=snRNA_00315;Target=RF01847 1 221;Threshold=2.2e-25 97.6;type="Gene; snRNA; snoRNA; CD-box";Annotation=Plant small nucleolar RNA U272
chr01	no	snp	297726	297727	.	-	.	ID=snRNA_00316;Target=RF01847 1 221;Threshold=2.2e-25 97.6;type="Gene; snRNA; snoRNA; CD-box";Annotation=Plant small nucleolar RNA U273
chr01	no	snp	298876	298877	.	-	.	ID=snRNA_00317;Target=RF01847 1 221;Threshold=2.2e-25 97.6;type="Gene; snRNA; snoRNA; CD-box";Annotation=Plant small nucleolar RNA U274
chr01	no	snp	299110	299111	.	-	.	ID=snRNA_00318;Target=RF01847 1 221;Threshold=2.2e-25 97.6;type="Gene; snRNA; snoRNA; CD-box";Annotation=Plant small nucleolar RNA U275
chr01	no	snp	299677	299678	.	-	.	ID=snRNA_00319;Target=RF01847 1 221;Threshold=2.2e-25 97.6;type="Gene; snRNA; snoRNA; CD-box";Annotation=Plant small nucleolar RNA U276
chr01	no	snp	300126	300127	.	-	.	ID=snRNA_00320;Target=RF01847 1 221;Threshold=2.2e-25 97.6;type="Gene; snRNA; snoRNA; CD-box";Annotation=Plant small nucleolar RNA U277
chr01	no	snp	300681	300682	.	-	.	ID=snRNA_00321;Target=RF01847 1 221;Threshold=2.2e-25 97.6;type="Gene; snRNA; snoRNA; CD-box";Annotation=Plant small nucleolar RNA U278
chr01	no	snp	304270	304271	.	-	.	ID=snRNA_00322;Target=RF01847 1 221;Threshold=2.2e-25 97.6;type="Gene; snRNA; snoRNA; CD-box";Annotation=Plant small nucleolar RNA U279
chr01	no	snp	304984	304985	.	-	.	ID=snRNA_00323;Target=RF01847 1 221;Threshold=2.2e-25 97.6;type="Gene; snRNA; snoRNA; CD-box";Annotation=Plant small nucleolar RNA U280
chr01	no	snp	305054	305055	.	-	.	ID=snRNA_00324;Target=RF01847 1 221;Threshold=2.2e-25 97.6;type="Gene; snRNA; snoRNA; CD-box";Annotation=Plant small nucleolar RNA U281
chr01	no	snp	305901	305902	.	-	.	ID=snRNA_00325;Target=RF01847 1 221;Threshold=2.2e-25 97.6;type="Gene; snRNA; snoRNA; CD-box";Annotation=Plant small nucleolar RNA U282
chr01	no	snp	306199	306200	.	-	.	ID=snRNA_00326;Target=RF01847 1 221;Threshold=2.2e-25 97.6;type="Gene; snRNA; snoRNA; CD-box";Annotation=Plant small nucleolar RNA U283
chr01	no	snp	306274	306275	.	-	.	ID=snRNA_00327;Target=RF01847 1 221;Threshold=2.2e-25 97.6;type="Gene; snRNA; snoRNA; CD-box";Annotation=Plant small nucleolar RNA U284
chr01	no	snp	306576	306577	.	-	.	ID=snRNA_00328;Target=RF01847 1 221;Threshold=2.2e-25 97.6;type="Gene; snRNA; snoRNA; CD-box";Annotation=Plant small nucleolar RNA U285
chr01	no	snp	306731	306732	.	-	.	ID=snRNA_00329;Target=RF01847 1 221;Threshold=2.2e-25 97.6;type="Gene; snRNA; snoRNA; CD-box";Annotation=Plant small nucleolar RNA U286
chr01	no	snp	307080	307081	.	-	.	ID=snRNA_00330;Target=RF01847 1 221;Threshold=2.2e-25 97.6;type="Gene; snRNA; snoRNA; CD-box";Annotation=Plant small nucleolar RNA U287
chr01	no	snp	307251	307252	.	-	.	ID=snRNA_00331;Target=RF01847 1 221;Threshold=2.2e-25 97.6;type="Gene; snRNA; snoRNA; CD-box";Annotation=Plant small nucleolar RNA U288
chr01	no	snp	308344	308345	.	-	.	ID=snRNA_00332;Target=RF01847 1 221;Threshold=2.2e-25 97.6;type="Gene; snRNA; snoRNA; CD-box";Annotation=Plant small nucleolar RNA U289
chr01	no	snp	309080	309081	.	-	.	ID=snRNA_00333;Target=RF01847 1 221;Threshold=2.2e-25 97.6;type="Gene; snRNA; snoRNA; CD-box";Annotation=Plant small nucleolar RNA U290
chr01	no	snp	309340	309341	.	-	.	ID=snRNA_00334;Target=RF01847 1 221;Threshold=2.2e-25 97.6;type="Gene; snRNA; snoRNA; CD-box";Annotation=Plant small nucleolar RNA U291
chr01	no	snp	309409	309410	.	-	.	ID=snRNA_00335;Target=RF01847 1 221;Threshold=2.2e-25 97.6;type="Gene; snRNA; snoRNA; CD-box";Annotation=Plant small nucleolar RNA U292
chr01	no	snp	309901	309902	.	-	.	ID=snRNA_00336;Target=RF01847 1 221;Threshold=2.2e-25 97.6;type="Gene; snRNA; snoRNA; CD-box";Annotation=Plant small nucleolar RNA U293
chr01	no	snp	310223	310224	.	-	.	ID=snRNA_00337;Target=RF01847 1 221;Threshold=2.2e-25 97.6;type="Gene; snRNA; snoRNA; CD-box";Annotation=Plant small nucleolar RNA U294
chr01	no	snp	310889	310890	.	-	.	ID=snRNA_00338;Target=RF01847 1 221;Threshold=2.2e-25 97.6;type="Gene; snRNA; snoRNA; CD-box";Annotation=Plant small nucleolar RNA U295
chr01	no	snp	311241	311242	.	-	.	ID=snRNA_00339;Target=RF01847 1 221;Threshold=2.2e-25 97.6;type="Gene; snRNA; snoRNA; CD-box";Annotation=Plant small nucleolar RNA U296
chr01	no	snp	313082	313083	.	-	.	ID=snRNA_00340;Target=RF01847 1 221;Threshold=2.2e-25 97.6;type="Gene; snRNA; snoRNA; CD-box";Annotation=Plant small nucleolar RNA U297
chr01	no	snp	314428	314429	.	-	.	ID=snRNA_00341;Target=RF01847 1 221;Threshold=2.2e-25 97.6;type="Gene; snRNA; snoRNA; CD-box";Annotation=Plant small nucleolar RNA U298
chr01	no	snp	315360	315361	.	-	.	ID=snRNA_00342;Target=RF01847 1 221;Threshold=2.2e-25 97.6;type="Gene; snRNA; snoRNA; CD-box";Annotation=Plant small nucleolar RNA U299
chr01	no	snp	316151	316152	.	-	.	ID=snRNA_00343;Target=RF01847 1 221;Threshold=2.2e-25 97.6;type="Gene; snRNA; snoRNA; CD-box";Annotation=Plant small nucleolar RNA U300
chr01	no	snp	316710	316711	.	-	.	ID=snRNA_00344;Target=RF01847 1 221;Threshold=2.2e-25 97.6;type="Gene; snRNA; snoRNA; CD-box";Annotation=Plant small nucleolar RNA U301
chr01	no	snp	317811	317812	.	-	.	ID=snRNA_00345;Target=RF01847 1 221;Threshold=2.2e-25 97.6;type="Gene; snRNA; snoRNA; CD-box";Annotation=Plant small nucleolar RNA U302
chr01	no	snp	319237	319238	.	-	.	ID=snRNA_00346;Target=RF01847 1 221;Threshold=2.2e-25 97.6;type="Gene; snRNA; snoRNA; CD-box";Annotation=Plant small nucleolar RNA U303
chr01	no	snp	319653	319654	.	-	.	ID=snRNA_00347;Target=RF01847 1 221;Threshold=2.2e-25 97.6;type="Gene; snRNA; snoRNA; CD-box";Annotation=Plant small nucleolar RNA U304
chr01	no	snp	320167	320168	.	-	.	ID=snRNA_00348;Target=RF01847 1 221;Threshold=2.2e-25 97.6;type="Gene; snRNA; snoRNA; CD-box";Annotation=Plant small nucleolar RNA U305
chr01	no	snp	321103	321104	.	-	.	ID=snRNA_00349;Target=RF01847 1 221;Threshold=2.2e-25 97.6;type="Gene; snRNA; snoRNA; CD-box";Annotation=Plant small nucleolar RNA U306
chr01	no	snp	321765	321766	.	-	.	ID=snRNA_00350;Target=RF01847 1 221;Threshold=2.2e-25 97.6;type="Gene; snRNA; snoRNA; CD-box";Annotation=Plant small nucleolar RNA U307
chr01	no	snp	322445	322446	.	-	.	ID=snRNA_00351;Target=RF01847 1 221;Threshold=2.2e-25 97.6;type="Gene; snRNA; snoRNA; CD-box";Annotation=Plant small nucleolar RNA U308
chr01	no	snp	323284	323285	.	-	.	ID=snRNA_00352;Target=RF01847 1 221;Threshold=2.2e-25 97.6;type="Gene; snRNA; snoRNA; CD-box";Annotation=Plant small nucleolar RNA U309
chr01	no	snp	323878	323879	.	-	.	ID=snRNA_00353;Target=RF01847 1 221;Threshold=2.2e-25 97.6;type="Gene; snRNA; snoRNA; CD-box";Annotation=Plant small nucleolar RNA U310
chr01	no	snp	324719	324720	.	-	.	ID=snRNA_00354;Target=RF01847 1 221;Threshold=2.2e-25 97.6;type="Gene; snRNA; snoRNA; CD-box";Annotation=Plant small nucleolar RNA U311
chr01	no	snp	325675	325676	.	-	.	ID=snRNA_00355;Target=RF01847 1 221;Threshold=2.2e-25 97.6;type="Gene; snRNA; snoRNA; CD-box";Annotation=Plant small nucleolar RNA U312
chr01	no	snp	326953	326954	.	-	.	ID=snRNA_00356;Target=RF01847 1 221;Threshold=2.2e-25 97.6;type="Gene; snRNA; snoRNA; CD-box";Annotation=Plant small nucleolar RNA U313
chr01	no	snp	327553	327554	.	-	.	ID=snRNA_00357;Target=RF01847 1 221;Threshold=2.2e-25 97.6;type="Gene; snRNA; snoRNA; CD-box";Annotation=Plant small nucleolar RNA U314
chr01	no	snp	329842	329843	.	-	.	ID=snRNA_00358;Target=RF01847 1 221;Threshold=2.2e-25 97.6;type="Gene; snRNA; snoRNA; CD-box";Annotation=Plant small nucleolar RNA U315
chr01	no	snp	329884	329885	.	-	.	ID=snRNA_00359;Target=RF01847 1 221;Threshold=2.2e-25 97.6;type="Gene; snRNA; snoRNA; CD-box";Annotation=Plant small nucleolar RNA U316
chr01	no	snp	330582	330583	.	-	.	ID=snRNA_00360;Target=RF01847 1 221;Threshold=2.2e-25 97.6;type="Gene; snRNA; snoRNA; CD-box";Annotation=Plant small nucleolar RNA U317
chr01	no	snp	330798	330799	.	-	.	ID=snRNA_00361;Target=RF01847 1 221;Threshold=2.2e-25 97.6;type="Gene; snRNA; snoRNA; CD-box";Annotation=Plant small nucleolar RNA U318
chr01	no	snp	331801	331802	.	-	.	ID=snRNA_00362;Target=RF01847 1 221;Threshold=2.2e-25 97.6;type="Gene; snRNA; snoRNA; CD-box";Annotation=Plant small nucleolar RNA U319
chr01	no	snp	332302	332303	.	-	.	ID=snRNA_00363;Target=RF01847 1 221;Threshold=2.2e-25 97.6;type="Gene; snRNA; snoRNA; CD-box";Annotation=Plant small nucleolar RNA U320
chr01	no	snp	333250	333251	.	-	.	ID=snRNA_00364;Target=RF01847 1 221;Threshold=2.2e-25 97.6;type="Gene; snRNA; snoRNA; CD-box";Annotation=Plant small nucleolar RNA U321
chr01	no	snp	333656	333657	.	-	.	ID=snRNA_00365;Target=RF01847 1 221;Threshold=2.2e-25 97.6;type="Gene; snRNA; snoRNA; CD-box";Annotation=Plant small nucleolar RNA U322
chr01	no	snp	333955	333956	.	-	.	ID=snRNA_00366;Target=RF01847 1 221;Threshold=2.2e-25 97.6;type="Gene; snRNA; snoRNA; CD-box";Annotation=Plant small nucleolar RNA U323
chr01	no	snp	333996	333997	.	-	.	ID=snRNA_00367;Target=RF01847 1 221;Threshold=2.2e-25 97.6;type="Gene; snRNA; snoRNA; CD-box";Annotation=Plant small nucleolar RNA U324
chr01	no	snp	334475	334476	.	-	.	ID=snRNA_00368;Target=RF01847 1 221;Threshold=2.2e-25 97.6;type="Gene; snRNA; snoRNA; CD-box";Annotation=Plant small nucleolar RNA U325
chr01	no	snp	334734	334735	.	-	.	ID=snRNA_00369;Target=RF01847 1 221;Threshold=2.2e-25 97.6;type="Gene; snRNA; snoRNA; CD-box";Annotation=Plant small nucleolar RNA U326
chr01	no	snp	337081	337082	.	-	.	ID=snRNA_00370;Target=RF01847 1 221;Threshold=2.2e-25 97.6;type="Gene; snRNA; snoRNA; CD-box";Annotation=Plant small nucleolar RNA U327
chr01	no	snp	337701	337702	.	-	.	ID=snRNA_00371;Target=RF01847 1 221;Threshold=2.2e-25 97.6;type="Gene; snRNA; snoRNA; CD-box";Annotation=Plant small nucleolar RNA U328
chr01	no	snp	338725	338726	.	-	.	ID=snRNA_00372;Target=RF01847 1 221;Threshold=2.2e-25 97.6;type="Gene; snRNA; snoRNA; CD-box";Annotation=Plant small nucleolar RNA U329
chr01	no	snp	338729	338730	.	-	.	ID=snRNA_00373;Target=RF01847 1 221;Threshold=2.2e-25 97.6;type="Gene; snRNA; snoRNA; CD-box";Annotation=Plant small nucleolar RNA U330
chr01	no	snp	338901	338902	.	-	.	ID=snRNA_00374;Target=RF01847 1 221;Threshold=2.2e-25 97.6;type="Gene; snRNA; snoRNA; CD-box";Annotation=Plant small nucleolar RNA U331
chr01	no	snp	339454	339455	.	-	.	ID=snRNA_00375;Target=RF01847 1 221;Threshold=2.2e-25 97.6;type="Gene; snRNA; snoRNA; CD-box";Annotation=Plant small nucleolar RNA U332
chr01	no	snp	339717	339718	.	-	.	ID=snRNA_00376;Target=RF01847 1 221;Threshold=2.2e-25 97.6;type="Gene; snRNA; snoRNA; CD-box";Annotation=Plant small nucleolar RNA U333
chr01	no	snp	341192	341193	.	-	.	ID=snRNA_00377;Target=RF01847 1 221;Threshold=2.2e-25 97.6;type="Gene; snRNA; snoRNA; CD-box";Annotation=Plant small nucleolar RNA U334
chr01	no	snp	341444	341445	.	-	.	ID=snRNA_00378;Target=RF01847 1 221;Threshold=2.2e-25 97.6;type="Gene; snRNA; snoRNA; CD-box";Annotation=Plant small nucleolar RNA U335
chr01	no	snp	342636	342637	.	-	.	ID=snRNA_00379;Target=RF01847 1 221;Threshold=2.2e-25 97.6;type="Gene; snRNA; snoRNA; CD-box";Annotation=Plant small nucleolar RNA U336
chr01	no	snp	342885	342886	.	-	.	ID=snRNA_00380;Target=RF01847 1 221;Threshold=2.2e-25 97.6;type="Gene; snRNA; snoRNA; CD-box";Annotation=Plant small nucleolar RNA U337
chr01	no	snp	343227	343228	.	-	.	ID=snRNA_00381;Target=RF01847 1 221;Threshold=2.2e-25 97.6;type="Gene; snRNA; snoRNA; CD-box";Annotation=Plant small nucleolar RNA U338
chr01	no	snp	344517	344518	.	-	.	ID=snRNA_00382;Target=RF01847 1 221;Threshold=2.2e-25 97.6;type="Gene; snRNA; snoRNA; CD-box";Annotation=Plant small nucleolar RNA U339
chr01	no	snp	346277	346278	.	-	.	ID=snRNA_00383;Target=RF01847 1 221;Threshold=2.2e-25 97.6;type="Gene; snRNA; snoRNA; CD-box";Annotation=Plant small nucleolar RNA U340
chr01	no	snp	346618	346619	.	-	.	ID=snRNA_00384;Target=RF01847 1 221;Threshold=2.2e-25 97.6;type="Gene; snRNA; snoRNA; CD-box";Annotation=Plant small nucleolar RNA U341
chr01	no	snp	348197	348198	.	-	.	ID=snRNA_00385;Target=RF01847 1 221;Threshold=2.2e-25 97.6;type="Gene; snRNA; snoRNA; CD-box";Annotation=Plant small nucleolar RNA U342
chr01	no	snp	349010	349011	.	-	.	ID=snRNA_00386;Target=RF01847 1 221;Threshold=2.2e-25 97.6;type="Gene; snRNA; snoRNA; CD-box";Annotation=Plant small nucleolar RNA U343
chr01	no	snp	349523	349524	.	-	.	ID=snRNA_00387;Target=RF01847 1 221;Threshold=2.2e-25 97.6;type="Gene; snRNA; snoRNA; CD-box";Annotation=Plant small nucleolar RNA U344
chr01	no	snp	349768	349769	.	-	.	ID=snRNA_00388;Target=RF01847 1 221;Threshold=2.2e-25 97.6;type="Gene; snRNA; snoRNA; CD-box";Annotation=Plant small nucleolar RNA U345
chr01	no	snp	350021	350022	.	-	.	ID=snRNA_00389;Target=RF01847 1 221;Threshold=2.2e-25 97.6;type="Gene; snRNA; snoRNA; CD-box";Annotation=Plant small nucleolar RNA U346
chr01	no	snp	350212	350213	.	-	.	ID=snRNA_00390;Target=RF01847 1 221;Threshold=2.2e-25 97.6;type="Gene; snRNA; snoRNA; CD-box";Annotation=Plant small nucleolar RNA U347
chr01	no	snp	350593	350594	.	-	.	ID=snRNA_00391;Target=RF01847 1 221;Threshold=2.2e-25 97.6;type="Gene; snRNA; snoRNA; CD-box";Annotation=Plant small nucleolar RNA U348
chr01	no	snp	350790	350791	.	-	.	ID=snRNA_00392;Target=RF01847 1 221;Threshold=2.2e-25 97.6;type="Gene; snRNA; snoRNA; CD-box";Annotation=Plant small nucleolar RNA U349
chr01	no	snp	350926	350927	.	-	.	ID=snRNA_00393;Target=RF01847 1 221;Threshold=2.2e-25 97.6;type="Gene; snRNA; snoRNA; CD-box";Annotation=Plant small nucleolar RNA U350
chr01	no	snp	351225	351226	.	-	.	ID=snRNA_00394;Target=RF01847 1 221;Threshold=2.2e-25 97.6;type="Gene; snRNA; snoRNA; CD-box";Annotation=Plant small nucleolar RNA U351
chr01	no	snp	351699	351700	.	-	.	ID=snRNA_00395;Target=RF01847 1 221;Threshold=2.2e-25 97.6;type="Gene; snRNA; snoRNA; CD-box";Annotation=Plant small nucleolar RNA U352
chr01	no	snp	351820	351821	.	-	.	ID=snRNA_00396;Target=RF01847 1 221;Threshold=2.2e-25 97.6;type="Gene; snRNA; snoRNA; CD-box";Annotation=Plant small nucleolar RNA U353
chr01	no	snp	352619	352620	.	-	.	ID=snRNA_00397;Target=RF01847 1 221;Threshold=2.2e-25 97.6;type="Gene; snRNA; snoRNA; CD-box";Annotation=Plant small nucleolar RNA U354
chr01	no	snp	353668	353669	.	-	.	ID=snRNA_00398;Target=RF01847 1 221;Threshold=2.2e-25 97.6;type="Gene; snRNA; snoRNA; CD-box";Annotation=Plant small nucleolar RNA U355
chr01	no	snp	353995	353996	.	-	.	ID=snRNA_00399;Target=RF01847 1 221;Threshold=2.2e-25 97.6;type="Gene; snRNA; snoRNA; CD-box";Annotation=Plant small nucleolar RNA U356
chr01	no	snp	356859	356860	.	-	.	ID=snRNA_00400;Target=RF01847 1 221;Threshold=2.2e-25 97.6;type="Gene; snRNA; snoRNA; CD-box";Annotation=Plant small nucleolar RNA U357
chr01	no	snp	357649	357650	.	-	.	ID=snRNA_00401;Target=RF01847 1 221;Threshold=2.2e-25 97.6;type="Gene; snRNA; snoRNA; CD-box";Annotation=Plant small nucleolar RNA U358
chr01	no	snp	358496	358497	.	-	.	ID=snRNA_00402;Target=RF01847 1 221;Threshold=2.2e-25 97.6;type="Gene; snRNA; snoRNA; CD-box";Annotation=Plant small nucleolar RNA U359
chr01	no	snp	358855	358856	.	-	.	ID=snRNA_00403;Target=RF01847 1 221;Threshold=2.2e-25 97.6;type="Gene; snRNA; snoRNA; CD-box";Annotation=Plant small nucleolar RNA U360
chr01	no	snp	359813	359814	.	-	.	ID=snRNA_00404;Target=RF01847 1 221;Threshold=2.2e-25 97.6;type="Gene; snRNA; snoRNA; CD-box";Annotation=Plant small nucleolar RNA U361
chr01	no	snp	360254	360255	.	-	.	ID=snRNA_00405;Target=RF01847 1 221;Threshold=2.2e-25 97.6;type="Gene; snRNA; snoRNA; CD-box";Annotation=Plant small nucleolar RNA U362
chr01	no	snp	360865	360866	.	-	.	ID=snRNA_00406;Target=RF01847 1 221;Threshold=2.2e-25 97.6;type="Gene; snRNA; snoRNA; CD-box";Annotation=Plant small nucleolar RNA U363
chr01	no	snp	361486	361487	.	-	.	ID=snRNA_00407;Target=RF01847 1 221;Threshold=2.2e-25 97.6;type="Gene; snRNA; snoRNA; CD-box";Annotation=Plant small nucleolar RNA U364
chr01	no	snp	362278	362279	.	-	.	ID=snRNA_00408;Target=RF01847 1 221;Threshold=2.2e-25 97.6;type="Gene; snRNA; snoRNA; CD-box";Annotation=Plant small nucleolar RNA U365
chr01	no	snp	363058	363059	.	-	.	ID=snRNA_00409;Target=RF01847 1 221;Threshold=2.2e-25 97.6;type="Gene; snRNA; snoRNA; CD-box";Annotation=Plant small nucleolar RNA U366
chr01	no	snp	364505	364506	.	-	.	ID=snRNA_00410;Target=RF01847 1 221;Threshold=2.2e-25 97.6;type="Gene; snRNA; snoRNA; CD-box";Annotation=Plant small nucleolar RNA U367
chr01	no	snp	365048	365049	.	-	.	ID=snRNA_00411;Target=RF01847 1 221;Threshold=2.2e-25 97.6;type="Gene; snRNA; snoRNA; CD-box";Annotation=Plant small nucleolar RNA U368
chr01	no	snp	365386	365387	.	-	.	ID=snRNA_00412;Target=RF01847 1 221;Threshold=2.2e-25 97.6;type="Gene; snRNA; snoRNA; CD-box";Annotation=Plant small nucleolar RNA U369
chr01	no	snp	365885	365886	.	-	.	ID=snRNA_00413;Target=RF01847 1 221;Threshold=2.2e-25 97.6;type="Gene; snRNA; snoRNA; CD-box";Annotation=Plant small nucleolar RNA U370
chr01	no	snp	367325	367326	.	-	.	ID=snRNA_00414;Target=RF01847 1 221;Threshold=2.2e-25 97.6;type="Gene; snRNA; snoRNA; CD-box";Annotation=Plant small nucleolar RNA U371
chr01	no	snp	368140	368141	.	-	.	ID=snRNA_00415;Target=RF01847 1 221;Threshold=2.2e-25 97.6;type="Gene; snRNA; snoRNA; CD-box";Annotation=Plant small nucleolar RNA U372
chr01	no	snp	369107	369108	.	-	.	ID=snRNA_00416;Target=RF01847 1 221;Threshold=2.2e-25 97.6;type="Gene; snRNA; snoRNA; CD-box";Annotation=Plant small nucleolar RNA U373
chr01	no	snp	370007	370008	.	-	.	ID=snRNA_00417;Target=RF01847 1 221;Threshold=2.2e-25 97.6;type="Gene; snRNA; snoRNA; CD-box";Annotation=Plant small nucleolar RNA U374
chr01	no	snp	370596	370597	.	-	.	ID=snRNA_00418;Target=RF01847 1 221;Threshold=2.2e-25 97.6;type="Gene; snRNA; snoRNA; CD-box";Annotation=Plant small nucleolar RNA U375
chr01	no	snp	371434	371435	.	-	.	ID=snRNA_00419;Target=RF01847 1 221;Threshold=2.2e-25 97.6;type="Gene; snRNA; snoRNA; CD-box";Annotation=Plant small nucleolar RNA U376
chr01	no	snp	372158	372159	.	-	.	ID=snRNA_00420;Target=RF01847 1 221;Threshold=2.2e-25 97.6;type="Gene; snRNA; snoRNA; CD-box";Annotation=Plant small nucleolar RNA U377
chr01	no	snp	372459	372460	.	-	.	ID=snRNA_00421;Target=RF01847 1 221;Threshold=2.2e-25 97.6;type="Gene; snRNA; snoRNA; CD-box";Annotation=Plant small nucleolar RNA U378
chr01	no	snp	372846	372847	.	-	.	ID=snRNA_00422;Target=RF01847 1 221;Threshold=2.2e-25 97.6;type="Gene; snRNA; snoRNA; CD-box";Annotation=Plant small nucleolar RNA U379
chr01	no	snp	372850	372851	.	-	.	ID=snRNA_00423;Target=RF01847 1 221;Threshold=2.2e-25 97.6;type="Gene; snRNA; snoRNA; CD-box";Annotation=Plant small nucleolar RNA U380
chr01	no	snp	375899	375900	.	-	.	ID=snRNA_00424;Target=RF01847 1 221;Threshold=2.2e-25 97.6;type="Gene; snRNA; snoRNA; CD-box";Annotation=Plant small nucleolar RNA U381
chr01	no	snp	377737	377738	.	-	.	ID=snRNA_00425;Target=RF01847 1 221;Threshold=2.2e-25 97.6;type="Gene; snRNA; snoRNA; CD-box";Annotation=Plant small nucleolar RNA U382
chr01	no	snp	377919	377920	.	-	.	ID=snRNA_00426;Target=RF01847 1 221;Threshold=2.2e-25 97.6;type="Gene; snRNA; snoRNA; CD-box";Annotation=Plant small nucleolar RNA U383
chr01	no	snp	378084	378085	.	-	.	ID=snRNA_00427;Target=RF01847 1 221;Threshold=2.2e-25 97.6;type="Gene; snRNA; snoRNA; CD-box";Annotation=Plant small nucleolar RNA U384
chr01	no	snp	378512	378513	.	-	.	ID=snRNA_00428;Target=RF01847 1 221;Threshold=2.2e-25 97.6;type="Gene; snRNA; snoRNA; CD-box";Annotation=Plant small nucleolar RNA U385
chr01	no	snp	379837	379838	.	-	.	ID=snRNA_00429;Target=RF01847 1 221;Threshold=2.2e-25 97.6;type="Gene; snRNA; snoRNA; CD-box";Annotation=Plant small nucleolar RNA U386
chr01	no	snp	380718	380719	.	-	.	ID=snRNA_00430;Target=RF01847 1 221;Threshold=2.2e-25 97.6;type="Gene; snRNA; snoRNA; CD-box";Annotation=Plant small nucleolar RNA U387
chr01	no	snp	381436	381437	.	-	.	ID=snRNA_00431;Target=RF01847 1 221;Threshold=2.2e-25 97.6;type="Gene; snRNA; snoRNA; CD-box";Annotation=Plant small nucleolar RNA U388
chr01	no	snp	382978	382979	.	-	.	ID=snRNA_00432;Target=RF01847 1 221;Threshold=2.2e-25 97.6;type="Gene; snRNA; snoRNA; CD-box";Annotation=Plant small nucleolar RNA U389
chr01	no	snp	383693	383694	.	-	.	ID=snRNA_00433;Target=RF01847 1 221;Threshold=2.2e-25 97.6;type="Gene; snRNA; snoRNA; CD-box";Annotation=Plant small nucleolar RNA U390
chr01	no	snp	384560	384561	.	-	.	ID=snRNA_00434;Target=RF01847 1 221;Threshold=2.2e-25 97.6;type="Gene; snRNA; snoRNA; CD-box";Annotation=Plant small nucleolar RNA U391
chr01	no	snp	385477	385478	.	-	.	ID=snRNA_00435;Target=RF01847 1 221;Threshold=2.2e-25 97.6;type="Gene; snRNA; snoRNA; CD-box";Annotation=Plant small nucleolar RNA U392
chr01	no	snp	388299	388300	.	-	.	ID=snRNA_00436;Target=RF01847 1 221;Threshold=2.2e-25 97.6;type="Gene; snRNA; snoRNA; CD-box";Annotation=Plant small nucleolar RNA U393
chr01	no	snp	389655	389656	.	-	.	ID=snRNA_00437;Target=RF01847 1 221;Threshold=2.2e-25 97.6;type="Gene; snRNA; snoRNA; CD-box";Annotation=Plant small nucleolar RNA U394
chr01	no	snp	395781	395782	.	-	.	ID=snRNA_00438;Target=RF01847 1 221;Threshold=2.2e-25 97.6;type="Gene; snRNA; snoRNA; CD-box";Annotation=Plant small nucleolar RNA U395
chr01	no	snp	396811	396812	.	-	.	ID=snRNA_00439;Target=RF01847 1 221;Threshold=2.2e-25 97.6;type="Gene; snRNA; snoRNA; CD-box";Annotation=Plant small nucleolar RNA U396
chr01	no	snp	397883	397884	.	-	.	ID=snRNA_00440;Target=RF01847 1 221;Threshold=2.2e-25 97.6;type="Gene; snRNA; snoRNA; CD-box";Annotation=Plant small nucleolar RNA U397
chr01	no	snp	398517	398518	.	-	.	ID=snRNA_00441;Target=RF01847 1 221;Threshold=2.2e-25 97.6;type="Gene; snRNA; snoRNA; CD-box";Annotation=Plant small nucleolar RNA U398
chr01	no	snp	398887	398888	.	-	.	ID=snRNA_00442;Target=RF01847 1 221;Threshold=2.2e-25 97.6;type="Gene; snRNA; snoRNA; CD-box";Annotation=Plant small nucleolar RNA U399
chr01	no	snp	399452	399453	.	-	.	ID=snRNA_00443;Target=RF01847 1 221;Threshold=2.2e-25 97.6;type="Gene; snRNA; snoRNA; CD-box";Annotation=Plant small nucleolar RNA U400
chr01	no	snp	399971	399972	.	-	.	ID=snRNA_00444;Target=RF01847 1 221;Threshold=2.2e-25 97.6;type="Gene; snRNA; snoRNA; CD-box";Annotation=Plant small nucleolar RNA U401
chr01	no	snp	400857	400858	.	-	.	ID=snRNA_00445;Target=RF01847 1 221;Threshold=2.2e-25 97.6;type="Gene; snRNA; snoRNA; CD-box";Annotation=Plant small nucleolar RNA U402
chr01	no	snp	401652	401653	.	-	.	ID=snRNA_00446;Target=RF01847 1 221;Threshold=2.2e-25 97.6;type="Gene; snRNA; snoRNA; CD-box";Annotation=Plant small nucleolar RNA U403
chr01	no	snp	401967	401968	.	-	.	ID=snRNA_00447;Target=RF01847 1 221;Threshold=2.2e-25 97.6;type="Gene; snRNA; snoRNA; CD-box";Annotation=Plant small nucleolar RNA U404
chr01	no	snp	402709	402710	.	-	.	ID=snRNA_00448;Target=RF01847 1 221;Threshold=2.2e-25 97.6;type="Gene; snRNA; snoRNA; CD-box";Annotation=Plant small nucleolar RNA U405
chr01	no	snp	403109	403110	.	-	.	ID=snRNA_00449;Target=RF01847 1 221;Threshold=2.2e-25 97.6;type="Gene; snRNA; snoRNA; CD-box";Annotation=Plant small nucleolar RNA U406
chr01	no	snp	403479	403480	.	-	.	ID=snRNA_00450;Target=RF01847 1 221;Threshold=2.2e-25 97.6;type="Gene; snRNA; snoRNA; CD-box";Annotation=Plant small nucleolar RNA U407
chr01	no	snp	403972	403973	.	-	.	ID=snRNA_00451;Target=RF01847 1 221;Threshold=2.2e-25 97.6;type="Gene; snRNA; snoRNA; CD-box";Annotation=Plant small nucleolar RNA U408
chr01	no	snp	403990	403991	.	-	.	ID=snRNA_00452;Target=RF01847 1 221;Threshold=2.2e-25 97.6;type="Gene; snRNA; snoRNA; CD-box";Annotation=Plant small nucleolar RNA U409
chr01	no	snp	404469	404470	.	-	.	ID=snRNA_00453;Target=RF01847 1 221;Threshold=2.2e-25 97.6;type="Gene; snRNA; snoRNA; CD-box";Annotation=Plant small nucleolar RNA U410
chr01	no	snp	404514	404515	.	-	.	ID=snRNA_00454;Target=RF01847 1 221;Threshold=2.2e-25 97.6;type="Gene; snRNA; snoRNA; CD-box";Annotation=Plant small nucleolar RNA U411
chr01	no	snp	405073	405074	.	-	.	ID=snRNA_00455;Target=RF01847 1 221;Threshold=2.2e-25 97.6;type="Gene; snRNA; snoRNA; CD-box";Annotation=Plant small nucleolar RNA U412
chr01	no	snp	406506	406507	.	-	.	ID=snRNA_00456;Target=RF01847 1 221;Threshold=2.2e-25 97.6;type="Gene; snRNA; snoRNA; CD-box";Annotation=Plant small nucleolar RNA U413
chr01	no	snp	407243	407244	.	-	.	ID=snRNA_00457;Target=RF01847 1 221;Threshold=2.2e-25 97.6;type="Gene; snRNA; snoRNA; CD-box";Annotation=Plant small nucleolar RNA U414
chr01	no	snp	407871	407872	.	-	.	ID=snRNA_00458;Target=RF01847 1 221;Threshold=2.2e-25 97.6;type="Gene; snRNA; snoRNA; CD-box";Annotation=Plant small nucleolar RNA U415
chr01	no	snp	407875	407876	.	-	.	ID=snRNA_00459;Target=RF01847 1 221;Threshold=2.2e-25 97.6;type="Gene; snRNA; snoRNA; CD-box";Annotation=Plant small nucleolar RNA U416
chr01	no	snp	408555	408556	.	-	.	ID=snRNA_00460;Target=RF01847 1 221;Threshold=2.2e-25 97.6;type="Gene; snRNA; snoRNA; CD-box";Annotation=Plant small nucleolar RNA U417
chr01	no	snp	409186	409187	.	-	.	ID=snRNA_00461;Target=RF01847 1 221;Threshold=2.2e-25 97.6;type="Gene; snRNA; snoRNA; CD-box";Annotation=Plant small nucleolar RNA U418
chr01	no	snp	409624	409625	.	-	.	ID=snRNA_00462;Target=RF01847 1 221;Threshold=2.2e-25 97.6;type="Gene; snRNA; snoRNA; CD-box";Annotation=Plant small nucleolar RNA U419
chr01	no	snp	409965	409966	.	-	.	ID=snRNA_00463;Target=RF01847 1 221;Threshold=2.2e-25 97.6;type="Gene; snRNA; snoRNA; CD-box";Annotation=Plant small nucleolar RNA U420
chr01	no	snp	410843	410844	.	-	.	ID=snRNA_00464;Target=RF01847 1 221;Threshold=2.2e-25 97.6;type="Gene; snRNA; snoRNA; CD-box";Annotation=Plant small nucleolar RNA U421
chr01	no	snp	411008	411009	.	-	.	ID=snRNA_00465;Target=RF01847 1 221;Threshold=2.2e-25 97.6;type="Gene; snRNA; snoRNA; CD-box";Annotation=Plant small nucleolar RNA U422
chr01	no	snp	412246	412247	.	-	.	ID=snRNA_00466;Target=RF01847 1 221;Threshold=2.2e-25 97.6;type="Gene; snRNA; snoRNA; CD-box";Annotation=Plant small nucleolar RNA U423
chr01	no	snp	413053	413054	.	-	.	ID=snRNA_00467;Target=RF01847 1 221;Threshold=2.2e-25 97.6;type="Gene; snRNA; snoRNA; CD-box";Annotation=Plant small nucleolar RNA U424
chr01	no	snp	414370	414371	.	-	.	ID=snRNA_00468;Target=RF01847 1 221;Threshold=2.2e-25 97.6;type="Gene; snRNA; snoRNA; CD-box";Annotation=Plant small nucleolar RNA U425
chr01	no	snp	418536	418537	.	-	.	ID=snRNA_00469;Target=RF01847 1 221;Threshold=2.2e-25 97.6;type="Gene; snRNA; snoRNA; CD-box";Annotation=Plant small nucleolar RNA U426
chr01	no	snp	419461	419462	.	-	.	ID=snRNA_00470;Target=RF01847 1 221;Threshold=2.2e-25 97.6;type="Gene; snRNA; snoRNA; CD-box";Annotation=Plant small nucleolar RNA U427
chr01	no	snp	420196	420197	.	-	.	ID=snRNA_00471;Target=RF01847 1 221;Threshold=2.2e-25 97.6;type="Gene; snRNA; snoRNA; CD-box";Annotation=Plant small nucleolar RNA U428
chr01	no	snp	420630	420631	.	-	.	ID=snRNA_00472;Target=RF01847 1 221;Threshold=2.2e-25 97.6;type="Gene; snRNA; snoRNA; CD-box";Annotation=Plant small nucleolar RNA U429
chr01	no	snp	422598	422599	.	-	.	ID=snRNA_00473;Target=RF01847 1 221;Threshold=2.2e-25 97.6;type="Gene; snRNA; snoRNA; CD-box";Annotation=Plant small nucleolar RNA U430
chr01	no	snp	422603	422604	.	-	.	ID=snRNA_00474;Target=RF01847 1 221;Threshold=2.2e-25 97.6;type="Gene; snRNA; snoRNA; CD-box";Annotation=Plant small nucleolar RNA U431
chr01	no	snp	422605	422606	.	-	.	ID=snRNA_00475;Target=RF01847 1 221;Threshold=2.2e-25 97.6;type="Gene; snRNA; snoRNA; CD-box";Annotation=Plant small nucleolar RNA U432
chr01	no	snp	422635	422636	.	-	.	ID=snRNA_00476;Target=RF01847 1 221;Threshold=2.2e-25 97.6;type="Gene; snRNA; snoRNA; CD-box";Annotation=Plant small nucleolar RNA U433
chr01	no	snp	424036	424037	.	-	.	ID=snRNA_00477;Target=RF01847 1 221;Threshold=2.2e-25 97.6;type="Gene; snRNA; snoRNA; CD-box";Annotation=Plant small nucleolar RNA U434
chr01	no	snp	424088	424089	.	-	.	ID=snRNA_00478;Target=RF01847 1 221;Threshold=2.2e-25 97.6;type="Gene; snRNA; snoRNA; CD-box";Annotation=Plant small nucleolar RNA U435
chr01	no	snp	424686	424687	.	-	.	ID=snRNA_00479;Target=RF01847 1 221;Threshold=2.2e-25 97.6;type="Gene; snRNA; snoRNA; CD-box";Annotation=Plant small nucleolar RNA U436
chr01	no	snp	425366	425367	.	-	.	ID=snRNA_00480;Target=RF01847 1 221;Threshold=2.2e-25 97.6;type="Gene; snRNA; snoRNA; CD-box";Annotation=Plant small nucleolar RNA U437
chr01	no	snp	426595	426596	.	-	.	ID=snRNA_00481;Target=RF01847 1 221;Threshold=2.2e-25 97.6;type="Gene; snRNA; snoRNA; CD-box";Annotation=Plant small nucleolar RNA U438
chr01	no	snp	426714	426715	.	-	.	ID=snRNA_00482;Target=RF01847 1 221;Threshold=2.2e-25 97.6;type="Gene; snRNA; snoRNA; CD-box";Annotation=Plant small nucleolar RNA U439
chr01	no	snp	427264	427265	.	-	.	ID=snRNA_00483;Target=RF01847 1 221;Threshold=2.2e-25 97.6;type="Gene; snRNA; snoRNA; CD-box";Annotation=Plant small nucleolar RNA U440
chr01	no	snp	427339	427340	.	-	.	ID=snRNA_00484;Target=RF01847 1 221;Threshold=2.2e-25 97.6;type="Gene; snRNA; snoRNA; CD-box";Annotation=Plant small nucleolar RNA U441
chr01	no	snp	427655	427656	.	-	.	ID=snRNA_00485;Target=RF01847 1 221;Threshold=2.2e-25 97.6;type="Gene; snRNA; snoRNA; CD-box";Annotation=Plant small nucleolar RNA U442
chr01	no	snp	427958	427959	.	-	.	ID=snRNA_00486;Target=RF01847 1 221;Threshold=2.2e-25 97.6;type="Gene; snRNA; snoRNA; CD-box";Annotation=Plant small nucleolar RNA U443
chr01	no	snp	428634	428635	.	-	.	ID=snRNA_00487;Target=RF01847 1 221;Threshold=2.2e-25 97.6;type="Gene; snRNA; snoRNA; CD-box";Annotation=Plant small nucleolar RNA U444
chr01	no	snp	430120	430121	.	-	.	ID=snRNA_00488;Target=RF01847 1 221;Threshold=2.2e-25 97.6;type="Gene; snRNA; snoRNA; CD-box";Annotation=Plant small nucleolar RNA U445
chr01	no	snp	430203	430204	.	-	.	ID=snRNA_00489;Target=RF01847 1 221;Threshold=2.2e-25 97.6;type="Gene; snRNA; snoRNA; CD-box";Annotation=Plant small nucleolar RNA U446
chr01	no	snp	432984	432985	.	-	.	ID=snRNA_00490;Target=RF01847 1 221;Threshold=2.2e-25 97.6;type="Gene; snRNA; snoRNA; CD-box";Annotation=Plant small nucleolar RNA U447
chr01	no	snp	433979	433980	.	-	.	ID=snRNA_00491;Target=RF01847 1 221;Threshold=2.2e-25 97.6;type="Gene; snRNA; snoRNA; CD-box";Annotation=Plant small nucleolar RNA U448
chr01	no	snp	434679	434680	.	-	.	ID=snRNA_00492;Target=RF01847 1 221;Threshold=2.2e-25 97.6;type="Gene; snRNA; snoRNA; CD-box";Annotation=Plant small nucleolar RNA U449
chr01	no	snp	434683	434684	.	-	.	ID=snRNA_00493;Target=RF01847 1 221;Threshold=2.2e-25 97.6;type="Gene; snRNA; snoRNA; CD-box";Annotation=Plant small nucleolar RNA U450
chr01	no	snp	436161	436162	.	-	.	ID=snRNA_00494;Target=RF01847 1 221;Threshold=2.2e-25 97.6;type="Gene; snRNA; snoRNA; CD-box";Annotation=Plant small nucleolar RNA U451
chr01	no	snp	437036	437037	.	-	.	ID=snRNA_00495;Target=RF01847 1 221;Threshold=2.2e-25 97.6;type="Gene; snRNA; snoRNA; CD-box";Annotation=Plant small nucleolar RNA U452
chr01	no	snp	437363	437364	.	-	.	ID=snRNA_00496;Target=RF01847 1 221;Threshold=2.2e-25 97.6;type="Gene; snRNA; snoRNA; CD-box";Annotation=Plant small nucleolar RNA U453
chr01	no	snp	437957	437958	.	-	.	ID=snRNA_00497;Target=RF01847 1 221;Threshold=2.2e-25 97.6;type="Gene; snRNA; snoRNA; CD-box";Annotation=Plant small nucleolar RNA U454
chr01	no	snp	438705	438706	.	-	.	ID=snRNA_00498;Target=RF01847 1 221;Threshold=2.2e-25 97.6;type="Gene; snRNA; snoRNA; CD-box";Annotation=Plant small nucleolar RNA U455
chr01	no	snp	440390	440391	.	-	.	ID=snRNA_00499;Target=RF01847 1 221;Threshold=2.2e-25 97.6;type="Gene; snRNA; snoRNA; CD-box";Annotation=Plant small nucleolar RNA U456
chr01	no	snp	440708	440709	.	-	.	ID=snRNA_00500;Target=RF01847 1 221;Threshold=2.2e-25 97.6;type="Gene; snRNA; snoRNA; CD-box";Annotation=Plant small nucleolar RNA U457
chr01	no	snp	441945	441946	.	-	.	ID=snRNA_00501;Target=RF01847 1 221;Threshold=2.2e-25 97.6;type="Gene; snRNA; snoRNA; CD-box";Annotation=Plant small nucleolar RNA U458
chr01	no	snp	442971	442972	.	-	.	ID=snRNA_00502;Target=RF01847 1 221;Threshold=2.2e-25 97.6;type="Gene; snRNA; snoRNA; CD-box";Annotation=Plant small nucleolar RNA U459
chr01	no	snp	443209	443210	.	-	.	ID=snRNA_00503;Target=RF01847 1 221;Threshold=2.2e-25 97.6;type="Gene; snRNA; snoRNA; CD-box";Annotation=Plant small nucleolar RNA U460
chr01	no	snp	443509	443510	.	-	.	ID=snRNA_00504;Target=RF01847 1 221;Threshold=2.2e-25 97.6;type="Gene; snRNA; snoRNA; CD-box";Annotation=Plant small nucleolar RNA U461
chr01	no	snp	444510	444511	.	-	.	ID=snRNA_00505;Target=RF01847 1 221;Threshold=2.2e-25 97.6;type="Gene; snRNA; snoRNA; CD-box";Annotation=Plant small nucleolar RNA U462
chr01	no	snp	444690	444691	.	-	.	ID=snRNA_00506;Target=RF01847 1 221;Threshold=2.2e-25 97.6;type="Gene; snRNA; snoRNA; CD-box";Annotation=Plant small nucleolar RNA U463
chr01	no	snp	445189	445190	.	-	.	ID=snRNA_00507;Target=RF01847 1 221;Threshold=2.2e-25 97.6;type="Gene; snRNA; snoRNA; CD-box";Annotation=Plant small nucleolar RNA U464
chr01	no	snp	445812	445813	.	-	.	ID=snRNA_00508;Target=RF01847 1 221;Threshold=2.2e-25 97.6;type="Gene; snRNA; snoRNA; CD-box";Annotation=Plant small nucleolar RNA U465
chr01	no	snp	446291	446292	.	-	.	ID=snRNA_00509;Target=RF01847 1 221;Threshold=2.2e-25 97.6;type="Gene; snRNA; snoRNA; CD-box";Annotation=Plant small nucleolar RNA U466
chr01	no	snp	447046	447047	.	-	.	ID=snRNA_00510;Target=RF01847 1 221;Threshold=2.2e-25 97.6;type="Gene; snRNA; snoRNA; CD-box";Annotation=Plant small nucleolar RNA U467
chr01	no	snp	448100	448101	.	-	.	ID=snRNA_00511;Target=RF01847 1 221;Threshold=2.2e-25 97.6;type="Gene; snRNA; snoRNA; CD-box";Annotation=Plant small nucleolar RNA U468
chr01	no	snp	448366	448367	.	-	.	ID=snRNA_00512;Target=RF01847 1 221;Threshold=2.2e-25 97.6;type="Gene; snRNA; snoRNA; CD-box";Annotation=Plant small nucleolar RNA U469
chr01	no	snp	448643	448644	.	-	.	ID=snRNA_00513;Target=RF01847 1 221;Threshold=2.2e-25 97.6;type="Gene; snRNA; snoRNA; CD-box";Annotation=Plant small nucleolar RNA U470
chr01	no	snp	449693	449694	.	-	.	ID=snRNA_00514;Target=RF01847 1 221;Threshold=2.2e-25 97.6;type="Gene; snRNA; snoRNA; CD-box";Annotation=Plant small nucleolar RNA U471
chr01	no	snp	449955	449956	.	-	.	ID=snRNA_00515;Target=RF01847 1 221;Threshold=2.2e-25 97.6;type="Gene; snRNA; snoRNA; CD-box";Annotation=Plant small nucleolar RNA U472
chr01	no	snp	450041	450042	.	-	.	ID=snRNA_00516;Target=RF01847 1 221;Threshold=2.2e-25 97.6;type="Gene; snRNA; snoRNA; CD-box";Annotation=Plant small nucleolar RNA U473
chr01	no	snp	450265	450266	.	-	.	ID=snRNA_00517;Target=RF01847 1 221;Threshold=2.2e-25 97.6;type="Gene; snRNA; snoRNA; CD-box";Annotation=Plant small nucleolar RNA U474
chr01	no	snp	451502	451503	.	-	.	ID=snRNA_00518;Target=RF01847 1 221;Threshold=2.2e-25 97.6;type="Gene; snRNA; snoRNA; CD-box";Annotation=Plant small nucleolar RNA U475
chr01	no	snp	452332	452333	.	-	.	ID=snRNA_00519;Target=RF01847 1 221;Threshold=2.2e-25 97.6;type="Gene; snRNA; snoRNA; CD-box";Annotation=Plant small nucleolar RNA U476
chr01	no	snp	454043	454044	.	-	.	ID=snRNA_00520;Target=RF01847 1 221;Threshold=2.2e-25 97.6;type="Gene; snRNA; snoRNA; CD-box";Annotation=Plant small nucleolar RNA U477
chr01	no	snp	456845	456846	.	-	.	ID=snRNA_00521;Target=RF01847 1 221;Threshold=2.2e-25 97.6;type="Gene; snRNA; snoRNA; CD-box";Annotation=Plant small nucleolar RNA U478
chr01	no	snp	457094	457095	.	-	.	ID=snRNA_00522;Target=RF01847 1 221;Threshold=2.2e-25 97.6;type="Gene; snRNA; snoRNA; CD-box";Annotation=Plant small nucleolar RNA U479
chr01	no	snp	458054	458055	.	-	.	ID=snRNA_00523;Target=RF01847 1 221;Threshold=2.2e-25 97.6;type="Gene; snRNA; snoRNA; CD-box";Annotation=Plant small nucleolar RNA U480
chr01	no	snp	460247	460248	.	-	.	ID=snRNA_00524;Target=RF01847 1 221;Threshold=2.2e-25 97.6;type="Gene; snRNA; snoRNA; CD-box";Annotation=Plant small nucleolar RNA U481
chr01	no	snp	460409	460410	.	-	.	ID=snRNA_00525;Target=RF01847 1 221;Threshold=2.2e-25 97.6;type="Gene; snRNA; snoRNA; CD-box";Annotation=Plant small nucleolar RNA U482
chr01	no	snp	460663	460664	.	-	.	ID=snRNA_00526;Target=RF01847 1 221;Threshold=2.2e-25 97.6;type="Gene; snRNA; snoRNA; CD-box";Annotation=Plant small nucleolar RNA U483
chr01	no	snp	461114	461115	.	-	.	ID=snRNA_00527;Target=RF01847 1 221;Threshold=2.2e-25 97.6;type="Gene; snRNA; snoRNA; CD-box";Annotation=Plant small nucleolar RNA U484
chr01	no	snp	463490	463491	.	-	.	ID=snRNA_00528;Target=RF01847 1 221;Threshold=2.2e-25 97.6;type="Gene; snRNA; snoRNA; CD-box";Annotation=Plant small nucleolar RNA U485
chr01	no	snp	463491	463492	.	-	.	ID=snRNA_00529;Target=RF01847 1 221;Threshold=2.2e-25 97.6;type="Gene; snRNA; snoRNA; CD-box";Annotation=Plant small nucleolar RNA U486
chr01	no	snp	464341	464342	.	-	.	ID=snRNA_00530;Target=RF01847 1 221;Threshold=2.2e-25 97.6;type="Gene; snRNA; snoRNA; CD-box";Annotation=Plant small nucleolar RNA U487
chr01	no	snp	466407	466408	.	-	.	ID=snRNA_00531;Target=RF01847 1 221;Threshold=2.2e-25 97.6;type="Gene; snRNA; snoRNA; CD-box";Annotation=Plant small nucleolar RNA U488
chr01	no	snp	468016	468017	.	-	.	ID=snRNA_00532;Target=RF01847 1 221;Threshold=2.2e-25 97.6;type="Gene; snRNA; snoRNA; CD-box";Annotation=Plant small nucleolar RNA U489
chr01	no	snp	468238	468239	.	-	.	ID=snRNA_00533;Target=RF01847 1 221;Threshold=2.2e-25 97.6;type="Gene; snRNA; snoRNA; CD-box";Annotation=Plant small nucleolar RNA U490
chr01	no	snp	468766	468767	.	-	.	ID=snRNA_00534;Target=RF01847 1 221;Threshold=2.2e-25 97.6;type="Gene; snRNA; snoRNA; CD-box";Annotation=Plant small nucleolar RNA U491
chr01	no	snp	469396	469397	.	-	.	ID=snRNA_00535;Target=RF01847 1 221;Threshold=2.2e-25 97.6;type="Gene; snRNA; snoRNA; CD-box";Annotation=Plant small nucleolar RNA U492
chr01	no	snp	469707	469708	.	-	.	ID=snRNA_00536;Target=RF01847 1 221;Threshold=2.2e-25 97.6;type="Gene; snRNA; snoRNA; CD-box";Annotation=Plant small nucleolar RNA U493
chr01	no	snp	470293	470294	.	-	.	ID=snRNA_00537;Target=RF01847 1 221;Threshold=2.2e-25 97.6;type="Gene; snRNA; snoRNA; CD-box";Annotation=Plant small nucleolar RNA U494
chr01	no	snp	470658	470659	.	-	.	ID=snRNA_00538;Target=RF01847 1 221;Threshold=2.2e-25 97.6;type="Gene; snRNA; snoRNA; CD-box";Annotation=Plant small nucleolar RNA U495
chr01	no	snp	471160	471161	.	-	.	ID=snRNA_00539;Target=RF01847 1 221;Threshold=2.2e-25 97.6;type="Gene; snRNA; snoRNA; CD-box";Annotation=Plant small nucleolar RNA U496
chr01	no	snp	471447	471448	.	-	.	ID=snRNA_00540;Target=RF01847 1 221;Threshold=2.2e-25 97.6;type="Gene; snRNA; snoRNA; CD-box";Annotation=Plant small nucleolar RNA U497
chr01	no	snp	471861	471862	.	-	.	ID=snRNA_00541;Target=RF01847 1 221;Threshold=2.2e-25 97.6;type="Gene; snRNA; snoRNA; CD-box";Annotation=Plant small nucleolar RNA U498
chr01	no	snp	473101	473102	.	-	.	ID=snRNA_00542;Target=RF01847 1 221;Threshold=2.2e-25 97.6;type="Gene; snRNA; snoRNA; CD-box";Annotation=Plant small nucleolar RNA U499
chr01	no	snp	473316	473317	.	-	.	ID=snRNA_00543;Target=RF01847 1 221;Threshold=2.2e-25 97.6;type="Gene; snRNA; snoRNA; CD-box";Annotation=Plant small nucleolar RNA U500
chr01	no	snp	474390	474391	.	-	.	ID=snRNA_00544;Target=RF01847 1 221;Threshold=2.2e-25 97.6;type="Gene; snRNA; snoRNA; CD-box";Annotation=Plant small nucleolar RNA U501
chr01	no	snp	474689	474690	.	-	.	ID=snRNA_00545;Target=RF01847 1 221;Threshold=2.2e-25 97.6;type="Gene; snRNA; snoRNA; CD-box";Annotation=Plant small nucleolar RNA U502
chr01	no	snp	476148	476149	.	-	.	ID=snRNA_00546;Target=RF01847 1 221;Threshold=2.2e-25 97.6;type="Gene; snRNA; snoRNA; CD-box";Annotation=Plant small nucleolar RNA U503
chr01	no	snp	476204	476205	.	-	.	ID=snRNA_00547;Target=RF01847 1 221;Threshold=2.2e-25 97.6;type="Gene; snRNA; snoRNA; CD-box";Annotation=Plant small nucleolar RNA U504
chr01	no	snp	476687	476688	.	-	.	ID=snRNA_00548;Target=RF01847 1 221;Threshold=2.2e-25 97.6;type="Gene; snRNA; snoRNA; CD-box";Annotation=Plant small nucleolar RNA U505
chr01	no	snp	477681	477682	.	-	.	ID=snRNA_00549;Target=RF01847 1 221;Threshold=2.2e-25 97.6;type="Gene; snRNA; snoRNA; CD-box";Annotation=Plant small nucleolar RNA U506
chr01	no	snp	478268	478269	.	-	.	ID=snRNA_00550;Target=RF01847 1 221;Threshold=2.2e-25 97.6;type="Gene; snRNA; snoRNA; CD-box";Annotation=Plant small nucleolar RNA U507
chr01	no	snp	478783	478784	.	-	.	ID=snRNA_00551;Target=RF01847 1 221;Threshold=2.2e-25 97.6;type="Gene; snRNA; snoRNA; CD-box";Annotation=Plant small nucleolar RNA U508
chr01	no	snp	479687	479688	.	-	.	ID=snRNA_00552;Target=RF01847 1 221;Threshold=2.2e-25 97.6;type="Gene; snRNA; snoRNA; CD-box";Annotation=Plant small nucleolar RNA U509
chr01	no	snp	480114	480115	.	-	.	ID=snRNA_00553;Target=RF01847 1 221;Threshold=2.2e-25 97.6;type="Gene; snRNA; snoRNA; CD-box";Annotation=Plant small nucleolar RNA U510
chr01	no	snp	480391	480392	.	-	.	ID=snRNA_00554;Target=RF01847 1 221;Threshold=2.2e-25 97.6;type="Gene; snRNA; snoRNA; CD-box";Annotation=Plant small nucleolar RNA U511
chr01	no	snp	480926	480927	.	-	.	ID=snRNA_00555;Target=RF01847 1 221;Threshold=2.2e-25 97.6;type="Gene; snRNA; snoRNA; CD-box";Annotation=Plant small nucleolar RNA U512
chr01	no	snp	481306	481307	.	-	.	ID=snRNA_00556;Target=RF01847 1 221;Threshold=2.2e-25 97.6;type="Gene; snRNA; snoRNA; CD-box";Annotation=Plant small nucleolar RNA U513
chr01	no	snp	481472	481473	.	-	.	ID=snRNA_00557;Target=RF01847 1 221;Threshold=2.2e-25 97.6;type="Gene; snRNA; snoRNA; CD-box";Annotation=Plant small nucleolar RNA U514
chr01	no	snp	483486	483487	.	-	.	ID=snRNA_00558;Target=RF01847 1 221;Threshold=2.2e-25 97.6;type="Gene; snRNA; snoRNA; CD-box";Annotation=Plant small nucleolar RNA U515
chr01	no	snp	484933	484934	.	-	.	ID=snRNA_00559;Target=RF01847 1 221;Threshold=2.2e-25 97.6;type="Gene; snRNA; snoRNA; CD-box";Annotation=Plant small nucleolar RNA U516
chr01	no	snp	486199	486200	.	-	.	ID=snRNA_00560;Target=RF01847 1 221;Threshold=2.2e-25 97.6;type="Gene; snRNA; snoRNA; CD-box";Annotation=Plant small nucleolar RNA U517
chr01	no	snp	487223	487224	.	-	.	ID=snRNA_00561;Target=RF01847 1 221;Threshold=2.2e-25 97.6;type="Gene; snRNA; snoRNA; CD-box";Annotation=Plant small nucleolar RNA U518
chr01	no	snp	487614	487615	.	-	.	ID=snRNA_00562;Target=RF01847 1 221;Threshold=2.2e-25 97.6;type="Gene; snRNA; snoRNA; CD-box";Annotation=Plant small nucleolar RNA U519
chr01	no	snp	488254	488255	.	-	.	ID=snRNA_00563;Target=RF01847 1 221;Threshold=2.2e-25 97.6;type="Gene; snRNA; snoRNA; CD-box";Annotation=Plant small nucleolar RNA U520
chr01	no	snp	488801	488802	.	-	.	ID=snRNA_00564;Target=RF01847 1 221;Threshold=2.2e-25 97.6;type="Gene; snRNA; snoRNA; CD-box";Annotation=Plant small nucleolar RNA U521
chr01	no	snp	490755	490756	.	-	.	ID=snRNA_00565;Target=RF01847 1 221;Threshold=2.2e-25 97.6;type="Gene; snRNA; snoRNA; CD-box";Annotation=Plant small nucleolar RNA U522
chr01	no	snp	491047	491048	.	-	.	ID=snRNA_00566;Target=RF01847 1 221;Threshold=2.2e-25 97.6;type="Gene; snRNA; snoRNA; CD-box";Annotation=Plant small nucleolar RNA U523
chr01	no	snp	491302	491303	.	-	.	ID=snRNA_00567;Target=RF01847 1 221;Threshold=2.2e-25 97.6;type="Gene; snRNA; snoRNA; CD-box";Annotation=Plant small nucleolar RNA U524
chr01	no	snp	491698	491699	.	-	.	ID=snRNA_00568;Target=RF01847 1 221;Threshold=2.2e-25 97.6;type="Gene; snRNA; snoRNA; CD-box";Annotation=Plant small nucleolar RNA U525
chr01	no	snp	492361	492362	.	-	.	ID=snRNA_00569;Target=RF01847 1 221;Threshold=2.2e-25 97.6;type="Gene; snRNA; snoRNA; CD-box";Annotation=Plant small nucleolar RNA U526
chr01	no	snp	493190	493191	.	-	.	ID=snRNA_00570;Target=RF01847 1 221;Threshold=2.2e-25 97.6;type="Gene; snRNA; snoRNA; CD-box";Annotation=Plant small nucleolar RNA U527
chr01	no	snp	493530	493531	.	-	.	ID=snRNA_00571;Target=RF01847 1 221;Threshold=2.2e-25 97.6;type="Gene; snRNA; snoRNA; CD-box";Annotation=Plant small nucleolar RNA U528
chr01	no	snp	493575	493576	.	-	.	ID=snRNA_00572;Target=RF01847 1 221;Threshold=2.2e-25 97.6;type="Gene; snRNA; snoRNA; CD-box";Annotation=Plant small nucleolar RNA U529
chr01	no	snp	494406	494407	.	-	.	ID=snRNA_00573;Target=RF01847 1 221;Threshold=2.2e-25 97.6;type="Gene; snRNA; snoRNA; CD-box";Annotation=Plant small nucleolar RNA U530
chr01	no	snp	495543	495544	.	-	.	ID=snRNA_00574;Target=RF01847 1 221;Threshold=2.2e-25 97.6;type="Gene; snRNA; snoRNA; CD-box";Annotation=Plant small nucleolar RNA U531
chr01	no	snp	496823	496824	.	-	.	ID=snRNA_00575;Target=RF01847 1 221;Threshold=2.2e-25 97.6;type="Gene; snRNA; snoRNA; CD-box";Annotation=Plant small nucleolar RNA U532
chr01	no	snp	497827	497828	.	-	.	ID=snRNA_00576;Target=RF01847 1 221;Threshold=2.2e-25 97.6;type="Gene; snRNA; snoRNA; CD-box";Annotation=Plant small nucleolar RNA U533
chr01	no	snp	498082	498083	.	-	.	ID=snRNA_00577;Target=RF01847 1 221;Threshold=2.2e-25 97.6;type="Gene; snRNA; snoRNA; CD-box";Annotation=Plant small nucleolar RNA U534
chr01	no	snp	498904	498905	.	-	.	ID=snRNA_00578;Target=RF01847 1 221;Threshold=2.2e-25 97.6;type="Gene; snRNA; snoRNA; CD-box";Annotation=Plant small nucleolar RNA U535
chr01	no	snp	499174	499175	.	-	.	ID=snRNA_00579;Target=RF01847 1 221;Threshold=2.2e-25 97.6;type="Gene; snRNA; snoRNA; CD-box";Annotation=Plant small nucleolar RNA U536
chr01	no	snp	500244	500245	.	-	.	ID=snRNA_00580;Target=RF01847 1 221;Threshold=2.2e-25 97.6;type="Gene; snRNA; snoRNA; CD-box";Annotation=Plant small nucleolar RNA U537
chr01	no	snp	500735	500736	.	-	.	ID=snRNA_00581;Target=RF01847 1 221;Threshold=2.2e-25 97.6;type="Gene; snRNA; snoRNA; CD-box";Annotation=Plant small nucleolar RNA U538
chr01	no	snp	501398	501399	.	-	.	ID=snRNA_00582;Target=RF01847 1 221;Threshold=2.2e-25 97.6;type="Gene; snRNA; snoRNA; CD-box";Annotation=Plant small nucleolar RNA U539
chr01	no	snp	502170	502171	.	-	.	ID=snRNA_00583;Target=RF01847 1 221;Threshold=2.2e-25 97.6;type="Gene; snRNA; snoRNA; CD-box";Annotation=Plant small nucleolar RNA U540
chr01	no	snp	502584	502585	.	-	.	ID=snRNA_00584;Target=RF01847 1 221;Threshold=2.2e-25 97.6;type="Gene; snRNA; snoRNA; CD-box";Annotation=Plant small nucleolar RNA U541
chr01	no	snp	503127	503128	.	-	.	ID=snRNA_00585;Target=RF01847 1 221;Threshold=2.2e-25 97.6;type="Gene; snRNA; snoRNA; CD-box";Annotation=Plant small nucleolar RNA U542
chr01	no	snp	503340	503341	.	-	.	ID=snRNA_00586;Target=RF01847 1 221;Threshold=2.2e-25 97.6;type="Gene; snRNA; snoRNA; CD-box";Annotation=Plant small nucleolar RNA U543
chr01	no	snp	504285	504286	.	-	.	ID=snRNA_00587;Target=RF01847 1 221;Threshold=2.2e-25 97.6;type="Gene; snRNA; snoRNA; CD-box";Annotation=Plant small nucleolar RNA U544
chr01	no	snp	506381	506382	.	-	.	ID=snRNA_00588;Target=RF01847 1 221;Threshold=2.2e-25 97.6;type="Gene; snRNA; snoRNA; CD-box";Annotation=Plant small nucleolar RNA U545
chr01	no	snp	506700	506701	.	-	.	ID=snRNA_00589;Target=RF01847 1 221;Threshold=2.2e-25 97.6;type="Gene; snRNA; snoRNA; CD-box";Annotation=Plant small nucleolar RNA U546
chr01	no	snp	506904	506905	.	-	.	ID=snRNA_00590;Target=RF01847 1 221;Threshold=2.2e-25 97.6;type="Gene; snRNA; snoRNA; CD-box";Annotation=Plant small nucleolar RNA U547
chr01	no	snp	506982	506983	.	-	.	ID=snRNA_00591;Target=RF01847 1 221;Threshold=2.2e-25 97.6;type="Gene; snRNA; snoRNA; CD-box";Annotation=Plant small nucleolar RNA U548
chr01	no	snp	510137	510138	.	-	.	ID=snRNA_00592;Target=RF01847 1 221;Threshold=2.2e-25 97.6;type="Gene; snRNA; snoRNA; CD-box";Annotation=Plant small nucleolar RNA U549
chr01	no	snp	510441	510442	.	-	.	ID=snRNA_00593;Target=RF01847 1 221;Threshold=2.2e-25 97.6;type="Gene; snRNA; snoRNA; CD-box";Annotation=Plant small nucleolar RNA U550
chr01	no	snp	511688	511689	.	-	.	ID=snRNA_00594;Target=RF01847 1 221;Threshold=2.2e-25 97.6;type="Gene; snRNA; snoRNA; CD-box";Annotation=Plant small nucleolar RNA U551
chr01	no	snp	512140	512141	.	-	.	ID=snRNA_00595;Target=RF01847 1 221;Threshold=2.2e-25 97.6;type="Gene; snRNA; snoRNA; CD-box";Annotation=Plant small nucleolar RNA U552
chr01	no	snp	512682	512683	.	-	.	ID=snRNA_00596;Target=RF01847 1 221;Threshold=2.2e-25 97.6;type="Gene; snRNA; snoRNA; CD-box";Annotation=Plant small nucleolar RNA U553
chr01	no	snp	513095	513096	.	-	.	ID=snRNA_00597;Target=RF01847 1 221;Threshold=2.2e-25 97.6;type="Gene; snRNA; snoRNA; CD-box";Annotation=Plant small nucleolar RNA U554
chr01	no	snp	514269	514270	.	-	.	ID=snRNA_00598;Target=RF01847 1 221;Threshold=2.2e-25 97.6;type="Gene; snRNA; snoRNA; CD-box";Annotation=Plant small nucleolar RNA U555
chr01	no	snp	515216	515217	.	-	.	ID=snRNA_00599;Target=RF01847 1 221;Threshold=2.2e-25 97.6;type="Gene; snRNA; snoRNA; CD-box";Annotation=Plant small nucleolar RNA U556
chr01	no	snp	517267	517268	.	-	.	ID=snRNA_00600;Target=RF01847 1 221;Threshold=2.2e-25 97.6;type="Gene; snRNA; snoRNA; CD-box";Annotation=Plant small nucleolar RNA U557
chr01	no	snp	517524	517525	.	-	.	ID=snRNA_00601;Target=RF01847 1 221;Threshold=2.2e-25 97.6;type="Gene; snRNA; snoRNA; CD-box";Annotation=Plant small nucleolar RNA U558
chr01	no	snp	519350	519351	.	-	.	ID=snRNA_00602;Target=RF01847 1 221;Threshold=2.2e-25 97.6;type="Gene; snRNA; snoRNA; CD-box";Annotation=Plant small nucleolar RNA U559
chr01	no	snp	519411	519412	.	-	.	ID=snRNA_00603;Target=RF01847 1 221;Threshold=2.2e-25 97.6;type="Gene; snRNA; snoRNA; CD-box";Annotation=Plant small nucleolar RNA U560
chr01	no	snp	520046	520047	.	-	.	ID=snRNA_00604;Target=RF01847 1 221;Threshold=2.2e-25 97.6;type="Gene; snRNA; snoRNA; CD-box";Annotation=Plant small nucleolar RNA U561
chr01	no	snp	521298	521299	.	-	.	ID=snRNA_00605;Target=RF01847 1 221;Threshold=2.2e-25 97.6;type="Gene; snRNA; snoRNA; CD-box";Annotation=Plant small nucleolar RNA U562
chr01	no	snp	522121	522122	.	-	.	ID=snRNA_00606;Target=RF01847 1 221;Threshold=2.2e-25 97.6;type="Gene; snRNA; snoRNA; CD-box";Annotation=Plant small nucleolar RNA U563
chr01	no	snp	523478	523479	.	-	.	ID=snRNA_00607;Target=RF01847 1 221;Threshold=2.2e-25 97.6;type="Gene; snRNA; snoRNA; CD-box";Annotation=Plant small nucleolar RNA U564
chr01	no	snp	523780	523781	.	-	.	ID=snRNA_00608;Target=RF01847 1 221;Threshold=2.2e-25 97.6;type="Gene; snRNA; snoRNA; CD-box";Annotation=Plant small nucleolar RNA U565
chr01	no	snp	523945	523946	.	-	.	ID=snRNA_00609;Target=RF01847 1 221;Threshold=2.2e-25 97.6;type="Gene; snRNA; snoRNA; CD-box";Annotation=Plant small nucleolar RNA U566
chr01	no	snp	524625	524626	.	-	.	ID=snRNA_00610;Target=RF01847 1 221;Threshold=2.2e-25 97.6;type="Gene; snRNA; snoRNA; CD-box";Annotation=Plant small nucleolar RNA U567
chr01	no	snp	525179	525180	.	-	.	ID=snRNA_00611;Target=RF01847 1 221;Threshold=2.2e-25 97.6;type="Gene; snRNA; snoRNA; CD-box";Annotation=Plant small nucleolar RNA U568
chr01	no	snp	525679	525680	.	-	.	ID=snRNA_00612;Target=RF01847 1 221;Threshold=2.2e-25 97.6;type="Gene; snRNA; snoRNA; CD-box";Annotation=Plant small nucleolar RNA U569
chr01	no	snp	526616	526617	.	-	.	ID=snRNA_00613;Target=RF01847 1 221;Threshold=2.2e-25 97.6;type="Gene; snRNA; snoRNA; CD-box";Annotation=Plant small nucleolar RNA U570
chr01	no	snp	526930	526931	.	-	.	ID=snRNA_00614;Target=RF01847 1 221;Threshold=2.2e-25 97.6;type="Gene; snRNA; snoRNA; CD-box";Annotation=Plant small nucleolar RNA U571
chr01	no	snp	527152	527153	.	-	.	ID=snRNA_00615;Target=RF01847 1 221;Threshold=2.2e-25 97.6;type="Gene; snRNA; snoRNA; CD-box";Annotation=Plant small nucleolar RNA U572
chr01	no	snp	527286	527287	.	-	.	ID=snRNA_00616;Target=RF01847 1 221;Threshold=2.2e-25 97.6;type="Gene; snRNA; snoRNA; CD-box";Annotation=Plant small nucleolar RNA U573
chr01	no	snp	527544	527545	.	-	.	ID=snRNA_00617;Target=RF01847 1 221;Threshold=2.2e-25 97.6;type="Gene; snRNA; snoRNA; CD-box";Annotation=Plant small nucleolar RNA U574
chr01	no	snp	528345	528346	.	-	.	ID=snRNA_00618;Target=RF01847 1 221;Threshold=2.2e-25 97.6;type="Gene; snRNA; snoRNA; CD-box";Annotation=Plant small nucleolar RNA U575
chr01	no	snp	529413	529414	.	-	.	ID=snRNA_00619;Target=RF01847 1 221;Threshold=2.2e-25 97.6;type="Gene; snRNA; snoRNA; CD-box";Annotation=Plant small nucleolar RNA U576
chr01	no	snp	529535	529536	.	-	.	ID=snRNA_00620;Target=RF01847 1 221;Threshold=2.2e-25 97.6;type="Gene; snRNA; snoRNA; CD-box";Annotation=Plant small nucleolar RNA U577
chr01	no	snp	530103	530104	.	-	.	ID=snRNA_00621;Target=RF01847 1 221;Threshold=2.2e-25 97.6;type="Gene; snRNA; snoRNA; CD-box";Annotation=Plant small nucleolar RNA U578
chr01	no	snp	530624	530625	.	-	.	ID=snRNA_00622;Target=RF01847 1 221;Threshold=2.2e-25 97.6;type="Gene; snRNA; snoRNA; CD-box";Annotation=Plant small nucleolar RNA U579
chr01	no	snp	532010	532011	.	-	.	ID=snRNA_00623;Target=RF01847 1 221;Threshold=2.2e-25 97.6;type="Gene; snRNA; snoRNA; CD-box";Annotation=Plant small nucleolar RNA U580
chr01	no	snp	532461	532462	.	-	.	ID=snRNA_00624;Target=RF01847 1 221;Threshold=2.2e-25 97.6;type="Gene; snRNA; snoRNA; CD-box";Annotation=Plant small nucleolar RNA U581
chr01	no	snp	532684	532685	.	-	.	ID=snRNA_00625;Target=RF01847 1 221;Threshold=2.2e-25 97.6;type="Gene; snRNA; snoRNA; CD-box";Annotation=Plant small nucleolar RNA U582
chr01	no	snp	533989	533990	.	-	.	ID=snRNA_00626;Target=RF01847 1 221;Threshold=2.2e-25 97.6;type="Gene; snRNA; snoRNA; CD-box";Annotation=Plant small nucleolar RNA U583
chr01	no	snp	535808	535809	.	-	.	ID=snRNA_00627;Target=RF01847 1 221;Threshold=2.2e-25 97.6;type="Gene; snRNA; snoRNA; CD-box";Annotation=Plant small nucleolar RNA U584
chr01	no	snp	536391	536392	.	-	.	ID=snRNA_00628;Target=RF01847 1 221;Threshold=2.2e-25 97.6;type="Gene; snRNA; snoRNA; CD-box";Annotation=Plant small nucleolar RNA U585
chr01	no	snp	536896	536897	.	-	.	ID=snRNA_00629;Target=RF01847 1 221;Threshold=2.2e-25 97.6;type="Gene; snRNA; snoRNA; CD-box";Annotation=Plant small nucleolar RNA U586
chr01	no	snp	538879	538880	.	-	.	ID=snRNA_00630;Target=RF01847 1 221;Threshold=2.2e-25 97.6;type="Gene; snRNA; snoRNA; CD-box";Annotation=Plant small nucleolar RNA U587
chr01	no	snp	540113	540114	.	-	.	ID=snRNA_00631;Target=RF01847 1 221;Threshold=2.2e-25 97.6;type="Gene; snRNA; snoRNA; CD-box";Annotation=Plant small nucleolar RNA U588
chr01	no	snp	540666	540667	.	-	.	ID=snRNA_00632;Target=RF01847 1 221;Threshold=2.2e-25 97.6;type="Gene; snRNA; snoRNA; CD-box";Annotation=Plant small nucleolar RNA U589
chr01	no	snp	541658	541659	.	-	.	ID=snRNA_00633;Target=RF01847 1 221;Threshold=2.2e-25 97.6;type="Gene; snRNA; snoRNA; CD-box";Annotation=Plant small nucleolar RNA U590
chr01	no	snp	543617	543618	.	-	.	ID=snRNA_00634;Target=RF01847 1 221;Threshold=2.2e-25 97.6;type="Gene; snRNA; snoRNA; CD-box";Annotation=Plant small nucleolar RNA U591
chr01	no	snp	543835	543836	.	-	.	ID=snRNA_00635;Target=RF01847 1 221;Threshold=2.2e-25 97.6;type="Gene; snRNA; snoRNA; CD-box";Annotation=Plant small nucleolar RNA U592
chr01	no	snp	544309	544310	.	-	.	ID=snRNA_00636;Target=RF01847 1 221;Threshold=2.2e-25 97.6;type="Gene; snRNA; snoRNA; CD-box";Annotation=Plant small nucleolar RNA U593
chr01	no	snp	544696	544697	.	-	.	ID=snRNA_00637;Target=RF01847 1 221;Threshold=2.2e-25 97.6;type="Gene; snRNA; snoRNA; CD-box";Annotation=Plant small nucleolar RNA U594
chr01	no	snp	545639	545640	.	-	.	ID=snRNA_00638;Target=RF01847 1 221;Threshold=2.2e-25 97.6;type="Gene; snRNA; snoRNA; CD-box";Annotation=Plant small nucleolar RNA U595
chr01	no	snp	546071	546072	.	-	.	ID=snRNA_00639;Target=RF01847 1 221;Threshold=2.2e-25 97.6;type="Gene; snRNA; snoRNA; CD-box";Annotation=Plant small nucleolar RNA U596
chr01	no	snp	547057	547058	.	-	.	ID=snRNA_00640;Target=RF01847 1 221;Threshold=2.2e-25 97.6;type="Gene; snRNA; snoRNA; CD-box";Annotation=Plant small nucleolar RNA U597
chr01	no	snp	550473	550474	.	-	.	ID=snRNA_00641;Target=RF01847 1 221;Threshold=2.2e-25 97.6;type="Gene; snRNA; snoRNA; CD-box";Annotation=Plant small nucleolar RNA U598
chr01	no	snp	551809	551810	.	-	.	ID=snRNA_00642;Target=RF01847 1 221;Threshold=2.2e-25 97.6;type="Gene; snRNA; snoRNA; CD-box";Annotation=Plant small nucleolar RNA U599
chr01	no	snp	551813	551814	.	-	.	ID=snRNA_00643;Target=RF01847 1 221;Threshold=2.2e-25 97.6;type="Gene; snRNA; snoRNA; CD-box";Annotation=Plant small nucleolar RNA U600
chr01	no	snp	552231	552232	.	-	.	ID=snRNA_00644;Target=RF01847 1 221;Threshold=2.2e-25 97.6;type="Gene; snRNA; snoRNA; CD-box";Annotation=Plant small nucleolar RNA U601
chr01	no	snp	552711	552712	.	-	.	ID=snRNA_00645;Target=RF01847 1 221;Threshold=2.2e-25 97.6;type="Gene; snRNA; snoRNA; CD-box";Annotation=Plant small nucleolar RNA U602
chr01	no	snp	553767	553768	.	-	.	ID=snRNA_00646;Target=RF01847 1 221;Threshold=2.2e-25 97.6;type="Gene; snRNA; snoRNA; CD-box";Annotation=Plant small nucleolar RNA U603
chr01	no	snp	554432	554433	.	-	.	ID=snRNA_00647;Target=RF01847 1 221;Threshold=2.2e-25 97.6;type="Gene; snRNA; snoRNA; CD-box";Annotation=Plant small nucleolar RNA U604
chr01	no	snp	555118	555119	.	-	.	ID=snRNA_00648;Target=RF01847 1 221;Threshold=2.2e-25 97.6;type="Gene; snRNA; snoRNA; CD-box";Annotation=Plant small nucleolar RNA U605
chr01	no	snp	556149	556150	.	-	.	ID=snRNA_00649;Target=RF01847 1 221;Threshold=2.2e-25 97.6;type="Gene; snRNA; snoRNA; CD-box";Annotation=Plant small nucleolar RNA U606
chr01	no	snp	556664	556665	.	-	.	ID=snRNA_00650;Target=RF01847 1 221;Threshold=2.2e-25 97.6;type="Gene; snRNA; snoRNA; CD-box";Annotation=Plant small nucleolar RNA U607
chr01	no	snp	557795	557796	.	-	.	ID=snRNA_00651;Target=RF01847 1 221;Threshold=2.2e-25 97.6;type="Gene; snRNA; snoRNA; CD-box";Annotation=Plant small nucleolar RNA U608
chr01	no	snp	557836	557837	.	-	.	ID=snRNA_00652;Target=RF01847 1 221;Threshold=2.2e-25 97.6;type="Gene; snRNA; snoRNA; CD-box";Annotation=Plant small nucleolar RNA U609
chr01	no	snp	557843	557844	.	-	.	ID=snRNA_00653;Target=RF01847 1 221;Threshold=2.2e-25 97.6;type="Gene; snRNA; snoRNA; CD-box";Annotation=Plant small nucleolar RNA U610
chr01	no	snp	557852	557853	.	-	.	ID=snRNA_00654;Target=RF01847 1 221;Threshold=2.2e-25 97.6;type="Gene; snRNA; snoRNA; CD-box";Annotation=Plant small nucleolar RNA U611
chr01	no	snp	557878	557879	.	-	.	ID=snRNA_00655;Target=RF01847 1 221;Threshold=2.2e-25 97.6;type="Gene; snRNA; snoRNA; CD-box";Annotation=Plant small nucleolar RNA U612
chr01	no	snp	557885	557886	.	-	.	ID=snRNA_00656;Target=RF01847 1 221;Threshold=2.2e-25 97.6;type="Gene; snRNA; snoRNA; CD-box";Annotation=Plant small nucleolar RNA U613
chr01	no	snp	557896	557897	.	-	.	ID=snRNA_00657;Target=RF01847 1 221;Threshold=2.2e-25 97.6;type="Gene; snRNA; snoRNA; CD-box";Annotation=Plant small nucleolar RNA U614
chr01	no	snp	557905	557906	.	-	.	ID=snRNA_00658;Target=RF01847 1 221;Threshold=2.2e-25 97.6;type="Gene; snRNA; snoRNA; CD-box";Annotation=Plant small nucleolar RNA U615
chr01	no	snp	557977	557978	.	-	.	ID=snRNA_00659;Target=RF01847 1 221;Threshold=2.2e-25 97.6;type="Gene; snRNA; snoRNA; CD-box";Annotation=Plant small nucleolar RNA U616
chr01	no	snp	557978	557979	.	-	.	ID=snRNA_00660;Target=RF01847 1 221;Threshold=2.2e-25 97.6;type="Gene; snRNA; snoRNA; CD-box";Annotation=Plant small nucleolar RNA U617
chr01	no	snp	558022	558023	.	-	.	ID=snRNA_00661;Target=RF01847 1 221;Threshold=2.2e-25 97.6;type="Gene; snRNA; snoRNA; CD-box";Annotation=Plant small nucleolar RNA U618
chr01	no	snp	558036	558037	.	-	.	ID=snRNA_00662;Target=RF01847 1 221;Threshold=2.2e-25 97.6;type="Gene; snRNA; snoRNA; CD-box";Annotation=Plant small nucleolar RNA U619
chr01	no	snp	558583	558584	.	-	.	ID=snRNA_00663;Target=RF01847 1 221;Threshold=2.2e-25 97.6;type="Gene; snRNA; snoRNA; CD-box";Annotation=Plant small nucleolar RNA U620
chr01	no	snp	559887	559888	.	-	.	ID=snRNA_00664;Target=RF01847 1 221;Threshold=2.2e-25 97.6;type="Gene; snRNA; snoRNA; CD-box";Annotation=Plant small nucleolar RNA U621
chr01	no	snp	561238	561239	.	-	.	ID=snRNA_00665;Target=RF01847 1 221;Threshold=2.2e-25 97.6;type="Gene; snRNA; snoRNA; CD-box";Annotation=Plant small nucleolar RNA U622
chr01	no	snp	570693	570694	.	-	.	ID=snRNA_00666;Target=RF01847 1 221;Threshold=2.2e-25 97.6;type="Gene; snRNA; snoRNA; CD-box";Annotation=Plant small nucleolar RNA U623
chr01	no	snp	571209	571210	.	-	.	ID=snRNA_00667;Target=RF01847 1 221;Threshold=2.2e-25 97.6;type="Gene; snRNA; snoRNA; CD-box";Annotation=Plant small nucleolar RNA U624
chr01	no	snp	571427	571428	.	-	.	ID=snRNA_00668;Target=RF01847 1 221;Threshold=2.2e-25 97.6;type="Gene; snRNA; snoRNA; CD-box";Annotation=Plant small nucleolar RNA U625
chr01	no	snp	571595	571596	.	-	.	ID=snRNA_00669;Target=RF01847 1 221;Threshold=2.2e-25 97.6;type="Gene; snRNA; snoRNA; CD-box";Annotation=Plant small nucleolar RNA U626
chr01	no	snp	572576	572577	.	-	.	ID=snRNA_00670;Target=RF01847 1 221;Threshold=2.2e-25 97.6;type="Gene; snRNA; snoRNA; CD-box";Annotation=Plant small nucleolar RNA U627
chr01	no	snp	572797	572798	.	-	.	ID=snRNA_00671;Target=RF01847 1 221;Threshold=2.2e-25 97.6;type="Gene; snRNA; snoRNA; CD-box";Annotation=Plant small nucleolar RNA U628
chr01	no	snp	578603	578604	.	-	.	ID=snRNA_00672;Target=RF01847 1 221;Threshold=2.2e-25 97.6;type="Gene; snRNA; snoRNA; CD-box";Annotation=Plant small nucleolar RNA U629
chr01	no	snp	579012	579013	.	-	.	ID=snRNA_00673;Target=RF01847 1 221;Threshold=2.2e-25 97.6;type="Gene; snRNA; snoRNA; CD-box";Annotation=Plant small nucleolar RNA U630
chr01	no	snp	579052	579053	.	-	.	ID=snRNA_00674;Target=RF01847 1 221;Threshold=2.2e-25 97.6;type="Gene; snRNA; snoRNA; CD-box";Annotation=Plant small nucleolar RNA U631
chr01	no	snp	581267	581268	.	-	.	ID=snRNA_00675;Target=RF01847 1 221;Threshold=2.2e-25 97.6;type="Gene; snRNA; snoRNA; CD-box";Annotation=Plant small nucleolar RNA U632
chr01	no	snp	581786	581787	.	-	.	ID=snRNA_00676;Target=RF01847 1 221;Threshold=2.2e-25 97.6;type="Gene; snRNA; snoRNA; CD-box";Annotation=Plant small nucleolar RNA U633
chr01	no	snp	583925	583926	.	-	.	ID=snRNA_00677;Target=RF01847 1 221;Threshold=2.2e-25 97.6;type="Gene; snRNA; snoRNA; CD-box";Annotation=Plant small nucleolar RNA U634
chr01	no	snp	586496	586497	.	-	.	ID=snRNA_00678;Target=RF01847 1 221;Threshold=2.2e-25 97.6;type="Gene; snRNA; snoRNA; CD-box";Annotation=Plant small nucleolar RNA U635
chr01	no	snp	589818	589819	.	-	.	ID=snRNA_00679;Target=RF01847 1 221;Threshold=2.2e-25 97.6;type="Gene; snRNA; snoRNA; CD-box";Annotation=Plant small nucleolar RNA U636
chr01	no	snp	591179	591180	.	-	.	ID=snRNA_00680;Target=RF01847 1 221;Threshold=2.2e-25 97.6;type="Gene; snRNA; snoRNA; CD-box";Annotation=Plant small nucleolar RNA U637
chr01	no	snp	591229	591230	.	-	.	ID=snRNA_00681;Target=RF01847 1 221;Threshold=2.2e-25 97.6;type="Gene; snRNA; snoRNA; CD-box";Annotation=Plant small nucleolar RNA U638
chr01	no	snp	591708	591709	.	-	.	ID=snRNA_00682;Target=RF01847 1 221;Threshold=2.2e-25 97.6;type="Gene; snRNA; snoRNA; CD-box";Annotation=Plant small nucleolar RNA U639
chr01	no	snp	592074	592075	.	-	.	ID=snRNA_00683;Target=RF01847 1 221;Threshold=2.2e-25 97.6;type="Gene; snRNA; snoRNA; CD-box";Annotation=Plant small nucleolar RNA U640
chr01	no	snp	593333	593334	.	-	.	ID=snRNA_00684;Target=RF01847 1 221;Threshold=2.2e-25 97.6;type="Gene; snRNA; snoRNA; CD-box";Annotation=Plant small nucleolar RNA U641
chr01	no	snp	593736	593737	.	-	.	ID=snRNA_00685;Target=RF01847 1 221;Threshold=2.2e-25 97.6;type="Gene; snRNA; snoRNA; CD-box";Annotation=Plant small nucleolar RNA U642
chr01	no	snp	593754	593755	.	-	.	ID=snRNA_00686;Target=RF01847 1 221;Threshold=2.2e-25 97.6;type="Gene; snRNA; snoRNA; CD-box";Annotation=Plant small nucleolar RNA U643
chr01	no	snp	594158	594159	.	-	.	ID=snRNA_00687;Target=RF01847 1 221;Threshold=2.2e-25 97.6;type="Gene; snRNA; snoRNA; CD-box";Annotation=Plant small nucleolar RNA U644
chr01	no	snp	597649	597650	.	-	.	ID=snRNA_00688;Target=RF01847 1 221;Threshold=2.2e-25 97.6;type="Gene; snRNA; snoRNA; CD-box";Annotation=Plant small nucleolar RNA U645
chr01	no	snp	597658	597659	.	-	.	ID=snRNA_00689;Target=RF01847 1 221;Threshold=2.2e-25 97.6;type="Gene; snRNA; snoRNA; CD-box";Annotation=Plant small nucleolar RNA U646
chr01	no	snp	597664	597665	.	-	.	ID=snRNA_00690;Target=RF01847 1 221;Threshold=2.2e-25 97.6;type="Gene; snRNA; snoRNA; CD-box";Annotation=Plant small nucleolar RNA U647
chr01	no	snp	598034	598035	.	-	.	ID=snRNA_00691;Target=RF01847 1 221;Threshold=2.2e-25 97.6;type="Gene; snRNA; snoRNA; CD-box";Annotation=Plant small nucleolar RNA U648
chr01	no	snp	598337	598338	.	-	.	ID=snRNA_00692;Target=RF01847 1 221;Threshold=2.2e-25 97.6;type="Gene; snRNA; snoRNA; CD-box";Annotation=Plant small nucleolar RNA U649
chr01	no	snp	598634	598635	.	-	.	ID=snRNA_00693;Target=RF01847 1 221;Threshold=2.2e-25 97.6;type="Gene; snRNA; snoRNA; CD-box";Annotation=Plant small nucleolar RNA U650
chr01	no	snp	600404	600405	.	-	.	ID=snRNA_00694;Target=RF01847 1 221;Threshold=2.2e-25 97.6;type="Gene; snRNA; snoRNA; CD-box";Annotation=Plant small nucleolar RNA U651
chr01	no	snp	601030	601031	.	-	.	ID=snRNA_00695;Target=RF01847 1 221;Threshold=2.2e-25 97.6;type="Gene; snRNA; snoRNA; CD-box";Annotation=Plant small nucleolar RNA U652
chr01	no	snp	607483	607484	.	-	.	ID=snRNA_00696;Target=RF01847 1 221;Threshold=2.2e-25 97.6;type="Gene; snRNA; snoRNA; CD-box";Annotation=Plant small nucleolar RNA U653
chr01	no	snp	607955	607956	.	-	.	ID=snRNA_00697;Target=RF01847 1 221;Threshold=2.2e-25 97.6;type="Gene; snRNA; snoRNA; CD-box";Annotation=Plant small nucleolar RNA U654
chr01	no	snp	608293	608294	.	-	.	ID=snRNA_00698;Target=RF01847 1 221;Threshold=2.2e-25 97.6;type="Gene; snRNA; snoRNA; CD-box";Annotation=Plant small nucleolar RNA U655
chr01	no	snp	611287	611288	.	-	.	ID=snRNA_00699;Target=RF01847 1 221;Threshold=2.2e-25 97.6;type="Gene; snRNA; snoRNA; CD-box";Annotation=Plant small nucleolar RNA U656
chr01	no	snp	613215	613216	.	-	.	ID=snRNA_00700;Target=RF01847 1 221;Threshold=2.2e-25 97.6;type="Gene; snRNA; snoRNA; CD-box";Annotation=Plant small nucleolar RNA U657
chr01	no	snp	613566	613567	.	-	.	ID=snRNA_00701;Target=RF01847 1 221;Threshold=2.2e-25 97.6;type="Gene; snRNA; snoRNA; CD-box";Annotation=Plant small nucleolar RNA U658
chr01	no	snp	615632	615633	.	-	.	ID=snRNA_00702;Target=RF01847 1 221;Threshold=2.2e-25 97.6;type="Gene; snRNA; snoRNA; CD-box";Annotation=Plant small nucleolar RNA U659
chr01	no	snp	616262	616263	.	-	.	ID=snRNA_00703;Target=RF01847 1 221;Threshold=2.2e-25 97.6;type="Gene; snRNA; snoRNA; CD-box";Annotation=Plant small nucleolar RNA U660
chr01	no	snp	616969	616970	.	-	.	ID=snRNA_00704;Target=RF01847 1 221;Threshold=2.2e-25 97.6;type="Gene; snRNA; snoRNA; CD-box";Annotation=Plant small nucleolar RNA U661
chr01	no	snp	617211	617212	.	-	.	ID=snRNA_00705;Target=RF01847 1 221;Threshold=2.2e-25 97.6;type="Gene; snRNA; snoRNA; CD-box";Annotation=Plant small nucleolar RNA U662
chr01	no	snp	618058	618059	.	-	.	ID=snRNA_00706;Target=RF01847 1 221;Threshold=2.2e-25 97.6;type="Gene; snRNA; snoRNA; CD-box";Annotation=Plant small nucleolar RNA U663
chr01	no	snp	619657	619658	.	-	.	ID=snRNA_00707;Target=RF01847 1 221;Threshold=2.2e-25 97.6;type="Gene; snRNA; snoRNA; CD-box";Annotation=Plant small nucleolar RNA U664
chr01	no	snp	620048	620049	.	-	.	ID=snRNA_00708;Target=RF01847 1 221;Threshold=2.2e-25 97.6;type="Gene; snRNA; snoRNA; CD-box";Annotation=Plant small nucleolar RNA U665
chr01	no	snp	620067	620068	.	-	.	ID=snRNA_00709;Target=RF01847 1 221;Threshold=2.2e-25 97.6;type="Gene; snRNA; snoRNA; CD-box";Annotation=Plant small nucleolar RNA U666
chr01	no	snp	620069	620070	.	-	.	ID=snRNA_00710;Target=RF01847 1 221;Threshold=2.2e-25 97.6;type="Gene; snRNA; snoRNA; CD-box";Annotation=Plant small nucleolar RNA U667
chr01	no	snp	620650	620651	.	-	.	ID=snRNA_00711;Target=RF01847 1 221;Threshold=2.2e-25 97.6;type="Gene; snRNA; snoRNA; CD-box";Annotation=Plant small nucleolar RNA U668
chr01	no	snp	623123	623124	.	-	.	ID=snRNA_00712;Target=RF01847 1 221;Threshold=2.2e-25 97.6;type="Gene; snRNA; snoRNA; CD-box";Annotation=Plant small nucleolar RNA U669
chr01	no	snp	624129	624130	.	-	.	ID=snRNA_00713;Target=RF01847 1 221;Threshold=2.2e-25 97.6;type="Gene; snRNA; snoRNA; CD-box";Annotation=Plant small nucleolar RNA U670
chr01	no	snp	624144	624145	.	-	.	ID=snRNA_00714;Target=RF01847 1 221;Threshold=2.2e-25 97.6;type="Gene; snRNA; snoRNA; CD-box";Annotation=Plant small nucleolar RNA U671
chr01	no	snp	624159	624160	.	-	.	ID=snRNA_00715;Target=RF01847 1 221;Threshold=2.2e-25 97.6;type="Gene; snRNA; snoRNA; CD-box";Annotation=Plant small nucleolar RNA U672
chr01	no	snp	625266	625267	.	-	.	ID=snRNA_00716;Target=RF01847 1 221;Threshold=2.2e-25 97.6;type="Gene; snRNA; snoRNA; CD-box";Annotation=Plant small nucleolar RNA U673
chr01	no	snp	625501	625502	.	-	.	ID=snRNA_00717;Target=RF01847 1 221;Threshold=2.2e-25 97.6;type="Gene; snRNA; snoRNA; CD-box";Annotation=Plant small nucleolar RNA U674
chr01	no	snp	626440	626441	.	-	.	ID=snRNA_00718;Target=RF01847 1 221;Threshold=2.2e-25 97.6;type="Gene; snRNA; snoRNA; CD-box";Annotation=Plant small nucleolar RNA U675
chr01	no	snp	627632	627633	.	-	.	ID=snRNA_00719;Target=RF01847 1 221;Threshold=2.2e-25 97.6;type="Gene; snRNA; snoRNA; CD-box";Annotation=Plant small nucleolar RNA U676
chr01	no	snp	628761	628762	.	-	.	ID=snRNA_00720;Target=RF01847 1 221;Threshold=2.2e-25 97.6;type="Gene; snRNA; snoRNA; CD-box";Annotation=Plant small nucleolar RNA U677
chr01	no	snp	629024	629025	.	-	.	ID=snRNA_00721;Target=RF01847 1 221;Threshold=2.2e-25 97.6;type="Gene; snRNA; snoRNA; CD-box";Annotation=Plant small nucleolar RNA U678
chr01	no	snp	629452	629453	.	-	.	ID=snRNA_00722;Target=RF01847 1 221;Threshold=2.2e-25 97.6;type="Gene; snRNA; snoRNA; CD-box";Annotation=Plant small nucleolar RNA U679
chr01	no	snp	629811	629812	.	-	.	ID=snRNA_00723;Target=RF01847 1 221;Threshold=2.2e-25 97.6;type="Gene; snRNA; snoRNA; CD-box";Annotation=Plant small nucleolar RNA U680
chr01	no	snp	630002	630003	.	-	.	ID=snRNA_00724;Target=RF01847 1 221;Threshold=2.2e-25 97.6;type="Gene; snRNA; snoRNA; CD-box";Annotation=Plant small nucleolar RNA U681
chr01	no	snp	630274	630275	.	-	.	ID=snRNA_00725;Target=RF01847 1 221;Threshold=2.2e-25 97.6;type="Gene; snRNA; snoRNA; CD-box";Annotation=Plant small nucleolar RNA U682
chr01	no	snp	630416	630417	.	-	.	ID=snRNA_00726;Target=RF01847 1 221;Threshold=2.2e-25 97.6;type="Gene; snRNA; snoRNA; CD-box";Annotation=Plant small nucleolar RNA U683
chr01	no	snp	631038	631039	.	-	.	ID=snRNA_00727;Target=RF01847 1 221;Threshold=2.2e-25 97.6;type="Gene; snRNA; snoRNA; CD-box";Annotation=Plant small nucleolar RNA U684
chr01	no	snp	632911	632912	.	-	.	ID=snRNA_00728;Target=RF01847 1 221;Threshold=2.2e-25 97.6;type="Gene; snRNA; snoRNA; CD-box";Annotation=Plant small nucleolar RNA U685
chr01	no	snp	633194	633195	.	-	.	ID=snRNA_00729;Target=RF01847 1 221;Threshold=2.2e-25 97.6;type="Gene; snRNA; snoRNA; CD-box";Annotation=Plant small nucleolar RNA U686
chr01	no	snp	633681	633682	.	-	.	ID=snRNA_00730;Target=RF01847 1 221;Threshold=2.2e-25 97.6;type="Gene; snRNA; snoRNA; CD-box";Annotation=Plant small nucleolar RNA U687
chr01	no	snp	634622	634623	.	-	.	ID=snRNA_00731;Target=RF01847 1 221;Threshold=2.2e-25 97.6;type="Gene; snRNA; snoRNA; CD-box";Annotation=Plant small nucleolar RNA U688
chr01	no	snp	635177	635178	.	-	.	ID=snRNA_00732;Target=RF01847 1 221;Threshold=2.2e-25 97.6;type="Gene; snRNA; snoRNA; CD-box";Annotation=Plant small nucleolar RNA U689
chr01	no	snp	635264	635265	.	-	.	ID=snRNA_00733;Target=RF01847 1 221;Threshold=2.2e-25 97.6;type="Gene; snRNA; snoRNA; CD-box";Annotation=Plant small nucleolar RNA U690
chr01	no	snp	638134	638135	.	-	.	ID=snRNA_00734;Target=RF01847 1 221;Threshold=2.2e-25 97.6;type="Gene; snRNA; snoRNA; CD-box";Annotation=Plant small nucleolar RNA U691
chr01	no	snp	638691	638692	.	-	.	ID=snRNA_00735;Target=RF01847 1 221;Threshold=2.2e-25 97.6;type="Gene; snRNA; snoRNA; CD-box";Annotation=Plant small nucleolar RNA U692
chr01	no	snp	639355	639356	.	-	.	ID=snRNA_00736;Target=RF01847 1 221;Threshold=2.2e-25 97.6;type="Gene; snRNA; snoRNA; CD-box";Annotation=Plant small nucleolar RNA U693
chr01	no	snp	640030	640031	.	-	.	ID=snRNA_00737;Target=RF01847 1 221;Threshold=2.2e-25 97.6;type="Gene; snRNA; snoRNA; CD-box";Annotation=Plant small nucleolar RNA U694
chr01	no	snp	640039	640040	.	-	.	ID=snRNA_00738;Target=RF01847 1 221;Threshold=2.2e-25 97.6;type="Gene; snRNA; snoRNA; CD-box";Annotation=Plant small nucleolar RNA U695
chr01	no	snp	640046	640047	.	-	.	ID=snRNA_00739;Target=RF01847 1 221;Threshold=2.2e-25 97.6;type="Gene; snRNA; snoRNA; CD-box";Annotation=Plant small nucleolar RNA U696
chr01	no	snp	640051	640052	.	-	.	ID=snRNA_00740;Target=RF01847 1 221;Threshold=2.2e-25 97.6;type="Gene; snRNA; snoRNA; CD-box";Annotation=Plant small nucleolar RNA U697
chr01	no	snp	640359	640360	.	-	.	ID=snRNA_00741;Target=RF01847 1 221;Threshold=2.2e-25 97.6;type="Gene; snRNA; snoRNA; CD-box";Annotation=Plant small nucleolar RNA U698
chr01	no	snp	641422	641423	.	-	.	ID=snRNA_00742;Target=RF01847 1 221;Threshold=2.2e-25 97.6;type="Gene; snRNA; snoRNA; CD-box";Annotation=Plant small nucleolar RNA U699
chr01	no	snp	642495	642496	.	-	.	ID=snRNA_00743;Target=RF01847 1 221;Threshold=2.2e-25 97.6;type="Gene; snRNA; snoRNA; CD-box";Annotation=Plant small nucleolar RNA U700
chr01	no	snp	644435	644436	.	-	.	ID=snRNA_00744;Target=RF01847 1 221;Threshold=2.2e-25 97.6;type="Gene; snRNA; snoRNA; CD-box";Annotation=Plant small nucleolar RNA U701
chr01	no	snp	646163	646164	.	-	.	ID=snRNA_00745;Target=RF01847 1 221;Threshold=2.2e-25 97.6;type="Gene; snRNA; snoRNA; CD-box";Annotation=Plant small nucleolar RNA U702
chr01	no	snp	646358	646359	.	-	.	ID=snRNA_00746;Target=RF01847 1 221;Threshold=2.2e-25 97.6;type="Gene; snRNA; snoRNA; CD-box";Annotation=Plant small nucleolar RNA U703
chr01	no	snp	646435	646436	.	-	.	ID=snRNA_00747;Target=RF01847 1 221;Threshold=2.2e-25 97.6;type="Gene; snRNA; snoRNA; CD-box";Annotation=Plant small nucleolar RNA U704
chr01	no	snp	647493	647494	.	-	.	ID=snRNA_00748;Target=RF01847 1 221;Threshold=2.2e-25 97.6;type="Gene; snRNA; snoRNA; CD-box";Annotation=Plant small nucleolar RNA U705
chr01	no	snp	648453	648454	.	-	.	ID=snRNA_00749;Target=RF01847 1 221;Threshold=2.2e-25 97.6;type="Gene; snRNA; snoRNA; CD-box";Annotation=Plant small nucleolar RNA U706
chr01	no	snp	649562	649563	.	-	.	ID=snRNA_00750;Target=RF01847 1 221;Threshold=2.2e-25 97.6;type="Gene; snRNA; snoRNA; CD-box";Annotation=Plant small nucleolar RNA U707
chr01	no	snp	650139	650140	.	-	.	ID=snRNA_00751;Target=RF01847 1 221;Threshold=2.2e-25 97.6;type="Gene; snRNA; snoRNA; CD-box";Annotation=Plant small nucleolar RNA U708
chr01	no	snp	650464	650465	.	-	.	ID=snRNA_00752;Target=RF01847 1 221;Threshold=2.2e-25 97.6;type="Gene; snRNA; snoRNA; CD-box";Annotation=Plant small nucleolar RNA U709
chr01	no	snp	651371	651372	.	-	.	ID=snRNA_00753;Target=RF01847 1 221;Threshold=2.2e-25 97.6;type="Gene; snRNA; snoRNA; CD-box";Annotation=Plant small nucleolar RNA U710
chr01	no	snp	651972	651973	.	-	.	ID=snRNA_00754;Target=RF01847 1 221;Threshold=2.2e-25 97.6;type="Gene; snRNA; snoRNA; CD-box";Annotation=Plant small nucleolar RNA U711
chr01	no	snp	652310	652311	.	-	.	ID=snRNA_00755;Target=RF01847 1 221;Threshold=2.2e-25 97.6;type="Gene; snRNA; snoRNA; CD-box";Annotation=Plant small nucleolar RNA U712
chr01	no	snp	652534	652535	.	-	.	ID=snRNA_00756;Target=RF01847 1 221;Threshold=2.2e-25 97.6;type="Gene; snRNA; snoRNA; CD-box";Annotation=Plant small nucleolar RNA U713
chr01	no	snp	652999	653000	.	-	.	ID=snRNA_00757;Target=RF01847 1 221;Threshold=2.2e-25 97.6;type="Gene; snRNA; snoRNA; CD-box";Annotation=Plant small nucleolar RNA U714
chr01	no	snp	654178	654179	.	-	.	ID=snRNA_00758;Target=RF01847 1 221;Threshold=2.2e-25 97.6;type="Gene; snRNA; snoRNA; CD-box";Annotation=Plant small nucleolar RNA U715
chr01	no	snp	654991	654992	.	-	.	ID=snRNA_00759;Target=RF01847 1 221;Threshold=2.2e-25 97.6;type="Gene; snRNA; snoRNA; CD-box";Annotation=Plant small nucleolar RNA U716
chr01	no	snp	655441	655442	.	-	.	ID=snRNA_00760;Target=RF01847 1 221;Threshold=2.2e-25 97.6;type="Gene; snRNA; snoRNA; CD-box";Annotation=Plant small nucleolar RNA U717
chr01	no	snp	655765	655766	.	-	.	ID=snRNA_00761;Target=RF01847 1 221;Threshold=2.2e-25 97.6;type="Gene; snRNA; snoRNA; CD-box";Annotation=Plant small nucleolar RNA U718
chr01	no	snp	656419	656420	.	-	.	ID=snRNA_00762;Target=RF01847 1 221;Threshold=2.2e-25 97.6;type="Gene; snRNA; snoRNA; CD-box";Annotation=Plant small nucleolar RNA U719
chr01	no	snp	657221	657222	.	-	.	ID=snRNA_00763;Target=RF01847 1 221;Threshold=2.2e-25 97.6;type="Gene; snRNA; snoRNA; CD-box";Annotation=Plant small nucleolar RNA U720
chr01	no	snp	657931	657932	.	-	.	ID=snRNA_00764;Target=RF01847 1 221;Threshold=2.2e-25 97.6;type="Gene; snRNA; snoRNA; CD-box";Annotation=Plant small nucleolar RNA U721
chr01	no	snp	658704	658705	.	-	.	ID=snRNA_00765;Target=RF01847 1 221;Threshold=2.2e-25 97.6;type="Gene; snRNA; snoRNA; CD-box";Annotation=Plant small nucleolar RNA U722
chr01	no	snp	660339	660340	.	-	.	ID=snRNA_00766;Target=RF01847 1 221;Threshold=2.2e-25 97.6;type="Gene; snRNA; snoRNA; CD-box";Annotation=Plant small nucleolar RNA U723
chr01	no	snp	660715	660716	.	-	.	ID=snRNA_00767;Target=RF01847 1 221;Threshold=2.2e-25 97.6;type="Gene; snRNA; snoRNA; CD-box";Annotation=Plant small nucleolar RNA U724
chr01	no	snp	661224	661225	.	-	.	ID=snRNA_00768;Target=RF01847 1 221;Threshold=2.2e-25 97.6;type="Gene; snRNA; snoRNA; CD-box";Annotation=Plant small nucleolar RNA U725
chr01	no	snp	661671	661672	.	-	.	ID=snRNA_00769;Target=RF01847 1 221;Threshold=2.2e-25 97.6;type="Gene; snRNA; snoRNA; CD-box";Annotation=Plant small nucleolar RNA U726
chr01	no	snp	663516	663517	.	-	.	ID=snRNA_00770;Target=RF01847 1 221;Threshold=2.2e-25 97.6;type="Gene; snRNA; snoRNA; CD-box";Annotation=Plant small nucleolar RNA U727
chr01	no	snp	663996	663997	.	-	.	ID=snRNA_00771;Target=RF01847 1 221;Threshold=2.2e-25 97.6;type="Gene; snRNA; snoRNA; CD-box";Annotation=Plant small nucleolar RNA U728
chr01	no	snp	664414	664415	.	-	.	ID=snRNA_00772;Target=RF01847 1 221;Threshold=2.2e-25 97.6;type="Gene; snRNA; snoRNA; CD-box";Annotation=Plant small nucleolar RNA U729
chr01	no	snp	665330	665331	.	-	.	ID=snRNA_00773;Target=RF01847 1 221;Threshold=2.2e-25 97.6;type="Gene; snRNA; snoRNA; CD-box";Annotation=Plant small nucleolar RNA U730
chr01	no	snp	666724	666725	.	-	.	ID=snRNA_00774;Target=RF01847 1 221;Threshold=2.2e-25 97.6;type="Gene; snRNA; snoRNA; CD-box";Annotation=Plant small nucleolar RNA U731
chr01	no	snp	667492	667493	.	-	.	ID=snRNA_00775;Target=RF01847 1 221;Threshold=2.2e-25 97.6;type="Gene; snRNA; snoRNA; CD-box";Annotation=Plant small nucleolar RNA U732
chr01	no	snp	668098	668099	.	-	.	ID=snRNA_00776;Target=RF01847 1 221;Threshold=2.2e-25 97.6;type="Gene; snRNA; snoRNA; CD-box";Annotation=Plant small nucleolar RNA U733
chr01	no	snp	668164	668165	.	-	.	ID=snRNA_00777;Target=RF01847 1 221;Threshold=2.2e-25 97.6;type="Gene; snRNA; snoRNA; CD-box";Annotation=Plant small nucleolar RNA U734
chr01	no	snp	669038	669039	.	-	.	ID=snRNA_00778;Target=RF01847 1 221;Threshold=2.2e-25 97.6;type="Gene; snRNA; snoRNA; CD-box";Annotation=Plant small nucleolar RNA U735
chr01	no	snp	669715	669716	.	-	.	ID=snRNA_00779;Target=RF01847 1 221;Threshold=2.2e-25 97.6;type="Gene; snRNA; snoRNA; CD-box";Annotation=Plant small nucleolar RNA U736
chr01	no	snp	670313	670314	.	-	.	ID=snRNA_00780;Target=RF01847 1 221;Threshold=2.2e-25 97.6;type="Gene; snRNA; snoRNA; CD-box";Annotation=Plant small nucleolar RNA U737
chr01	no	snp	671038	671039	.	-	.	ID=snRNA_00781;Target=RF01847 1 221;Threshold=2.2e-25 97.6;type="Gene; snRNA; snoRNA; CD-box";Annotation=Plant small nucleolar RNA U738
chr01	no	snp	671266	671267	.	-	.	ID=snRNA_00782;Target=RF01847 1 221;Threshold=2.2e-25 97.6;type="Gene; snRNA; snoRNA; CD-box";Annotation=Plant small nucleolar RNA U739
chr01	no	snp	671271	671272	.	-	.	ID=snRNA_00783;Target=RF01847 1 221;Threshold=2.2e-25 97.6;type="Gene; snRNA; snoRNA; CD-box";Annotation=Plant small nucleolar RNA U740
chr01	no	snp	672649	672650	.	-	.	ID=snRNA_00784;Target=RF01847 1 221;Threshold=2.2e-25 97.6;type="Gene; snRNA; snoRNA; CD-box";Annotation=Plant small nucleolar RNA U741
chr01	no	snp	673768	673769	.	-	.	ID=snRNA_00785;Target=RF01847 1 221;Threshold=2.2e-25 97.6;type="Gene; snRNA; snoRNA; CD-box";Annotation=Plant small nucleolar RNA U742
chr01	no	snp	674635	674636	.	-	.	ID=snRNA_00786;Target=RF01847 1 221;Threshold=2.2e-25 97.6;type="Gene; snRNA; snoRNA; CD-box";Annotation=Plant small nucleolar RNA U743
chr01	no	snp	674885	674886	.	-	.	ID=snRNA_00787;Target=RF01847 1 221;Threshold=2.2e-25 97.6;type="Gene; snRNA; snoRNA; CD-box";Annotation=Plant small nucleolar RNA U744
chr01	no	snp	675627	675628	.	-	.	ID=snRNA_00788;Target=RF01847 1 221;Threshold=2.2e-25 97.6;type="Gene; snRNA; snoRNA; CD-box";Annotation=Plant small nucleolar RNA U745
chr01	no	snp	676124	676125	.	-	.	ID=snRNA_00789;Target=RF01847 1 221;Threshold=2.2e-25 97.6;type="Gene; snRNA; snoRNA; CD-box";Annotation=Plant small nucleolar RNA U746
chr01	no	snp	676974	676975	.	-	.	ID=snRNA_00790;Target=RF01847 1 221;Threshold=2.2e-25 97.6;type="Gene; snRNA; snoRNA; CD-box";Annotation=Plant small nucleolar RNA U747
chr01	no	snp	677540	677541	.	-	.	ID=snRNA_00791;Target=RF01847 1 221;Threshold=2.2e-25 97.6;type="Gene; snRNA; snoRNA; CD-box";Annotation=Plant small nucleolar RNA U748
chr01	no	snp	678210	678211	.	-	.	ID=snRNA_00792;Target=RF01847 1 221;Threshold=2.2e-25 97.6;type="Gene; snRNA; snoRNA; CD-box";Annotation=Plant small nucleolar RNA U749
chr01	no	snp	678886	678887	.	-	.	ID=snRNA_00793;Target=RF01847 1 221;Threshold=2.2e-25 97.6;type="Gene; snRNA; snoRNA; CD-box";Annotation=Plant small nucleolar RNA U750
chr01	no	snp	679498	679499	.	-	.	ID=snRNA_00794;Target=RF01847 1 221;Threshold=2.2e-25 97.6;type="Gene; snRNA; snoRNA; CD-box";Annotation=Plant small nucleolar RNA U751
chr01	no	snp	685239	685240	.	-	.	ID=snRNA_00795;Target=RF01847 1 221;Threshold=2.2e-25 97.6;type="Gene; snRNA; snoRNA; CD-box";Annotation=Plant small nucleolar RNA U752
chr01	no	snp	686123	686124	.	-	.	ID=snRNA_00796;Target=RF01847 1 221;Threshold=2.2e-25 97.6;type="Gene; snRNA; snoRNA; CD-box";Annotation=Plant small nucleolar RNA U753
chr01	no	snp	686383	686384	.	-	.	ID=snRNA_00797;Target=RF01847 1 221;Threshold=2.2e-25 97.6;type="Gene; snRNA; snoRNA; CD-box";Annotation=Plant small nucleolar RNA U754
chr01	no	snp	687513	687514	.	-	.	ID=snRNA_00798;Target=RF01847 1 221;Threshold=2.2e-25 97.6;type="Gene; snRNA; snoRNA; CD-box";Annotation=Plant small nucleolar RNA U755
chr01	no	snp	688494	688495	.	-	.	ID=snRNA_00799;Target=RF01847 1 221;Threshold=2.2e-25 97.6;type="Gene; snRNA; snoRNA; CD-box";Annotation=Plant small nucleolar RNA U756
chr01	no	snp	689025	689026	.	-	.	ID=snRNA_00800;Target=RF01847 1 221;Threshold=2.2e-25 97.6;type="Gene; snRNA; snoRNA; CD-box";Annotation=Plant small nucleolar RNA U757
chr01	no	snp	689707	689708	.	-	.	ID=snRNA_00801;Target=RF01847 1 221;Threshold=2.2e-25 97.6;type="Gene; snRNA; snoRNA; CD-box";Annotation=Plant small nucleolar RNA U758
chr01	no	snp	689810	689811	.	-	.	ID=snRNA_00802;Target=RF01847 1 221;Threshold=2.2e-25 97.6;type="Gene; snRNA; snoRNA; CD-box";Annotation=Plant small nucleolar RNA U759
chr01	no	snp	690443	690444	.	-	.	ID=snRNA_00803;Target=RF01847 1 221;Threshold=2.2e-25 97.6;type="Gene; snRNA; snoRNA; CD-box";Annotation=Plant small nucleolar RNA U760
chr01	no	snp	691142	691143	.	-	.	ID=snRNA_00804;Target=RF01847 1 221;Threshold=2.2e-25 97.6;type="Gene; snRNA; snoRNA; CD-box";Annotation=Plant small nucleolar RNA U761
chr01	no	snp	691650	691651	.	-	.	ID=snRNA_00805;Target=RF01847 1 221;Threshold=2.2e-25 97.6;type="Gene; snRNA; snoRNA; CD-box";Annotation=Plant small nucleolar RNA U762
chr01	no	snp	692153	692154	.	-	.	ID=snRNA_00806;Target=RF01847 1 221;Threshold=2.2e-25 97.6;type="Gene; snRNA; snoRNA; CD-box";Annotation=Plant small nucleolar RNA U763
chr01	no	snp	693030	693031	.	-	.	ID=snRNA_00807;Target=RF01847 1 221;Threshold=2.2e-25 97.6;type="Gene; snRNA; snoRNA; CD-box";Annotation=Plant small nucleolar RNA U764
chr01	no	snp	693663	693664	.	-	.	ID=snRNA_00808;Target=RF01847 1 221;Threshold=2.2e-25 97.6;type="Gene; snRNA; snoRNA; CD-box";Annotation=Plant small nucleolar RNA U765
chr01	no	snp	693871	693872	.	-	.	ID=snRNA_00809;Target=RF01847 1 221;Threshold=2.2e-25 97.6;type="Gene; snRNA; snoRNA; CD-box";Annotation=Plant small nucleolar RNA U766
chr01	no	snp	694517	694518	.	-	.	ID=snRNA_00810;Target=RF01847 1 221;Threshold=2.2e-25 97.6;type="Gene; snRNA; snoRNA; CD-box";Annotation=Plant small nucleolar RNA U767
chr01	no	snp	695590	695591	.	-	.	ID=snRNA_00811;Target=RF01847 1 221;Threshold=2.2e-25 97.6;type="Gene; snRNA; snoRNA; CD-box";Annotation=Plant small nucleolar RNA U768
chr01	no	snp	697918	697919	.	-	.	ID=snRNA_00812;Target=RF01847 1 221;Threshold=2.2e-25 97.6;type="Gene; snRNA; snoRNA; CD-box";Annotation=Plant small nucleolar RNA U769
chr01	no	snp	698879	698880	.	-	.	ID=snRNA_00813;Target=RF01847 1 221;Threshold=2.2e-25 97.6;type="Gene; snRNA; snoRNA; CD-box";Annotation=Plant small nucleolar RNA U770
chr01	no	snp	698894	698895	.	-	.	ID=snRNA_00814;Target=RF01847 1 221;Threshold=2.2e-25 97.6;type="Gene; snRNA; snoRNA; CD-box";Annotation=Plant small nucleolar RNA U771
chr01	no	snp	703328	703329	.	-	.	ID=snRNA_00815;Target=RF01847 1 221;Threshold=2.2e-25 97.6;type="Gene; snRNA; snoRNA; CD-box";Annotation=Plant small nucleolar RNA U772
chr01	no	snp	703505	703506	.	-	.	ID=snRNA_00816;Target=RF01847 1 221;Threshold=2.2e-25 97.6;type="Gene; snRNA; snoRNA; CD-box";Annotation=Plant small nucleolar RNA U773
chr01	no	snp	705303	705304	.	-	.	ID=snRNA_00817;Target=RF01847 1 221;Threshold=2.2e-25 97.6;type="Gene; snRNA; snoRNA; CD-box";Annotation=Plant small nucleolar RNA U774
chr01	no	snp	706638	706639	.	-	.	ID=snRNA_00818;Target=RF01847 1 221;Threshold=2.2e-25 97.6;type="Gene; snRNA; snoRNA; CD-box";Annotation=Plant small nucleolar RNA U775
chr01	no	snp	706709	706710	.	-	.	ID=snRNA_00819;Target=RF01847 1 221;Threshold=2.2e-25 97.6;type="Gene; snRNA; snoRNA; CD-box";Annotation=Plant small nucleolar RNA U776
chr01	no	snp	707015	707016	.	-	.	ID=snRNA_00820;Target=RF01847 1 221;Threshold=2.2e-25 97.6;type="Gene; snRNA; snoRNA; CD-box";Annotation=Plant small nucleolar RNA U777
chr01	no	snp	707605	707606	.	-	.	ID=snRNA_00821;Target=RF01847 1 221;Threshold=2.2e-25 97.6;type="Gene; snRNA; snoRNA; CD-box";Annotation=Plant small nucleolar RNA U778
chr01	no	snp	708889	708890	.	-	.	ID=snRNA_00822;Target=RF01847 1 221;Threshold=2.2e-25 97.6;type="Gene; snRNA; snoRNA; CD-box";Annotation=Plant small nucleolar RNA U779
chr01	no	snp	710973	710974	.	-	.	ID=snRNA_00823;Target=RF01847 1 221;Threshold=2.2e-25 97.6;type="Gene; snRNA; snoRNA; CD-box";Annotation=Plant small nucleolar RNA U780
chr01	no	snp	711539	711540	.	-	.	ID=snRNA_00824;Target=RF01847 1 221;Threshold=2.2e-25 97.6;type="Gene; snRNA; snoRNA; CD-box";Annotation=Plant small nucleolar RNA U781
chr01	no	snp	711831	711832	.	-	.	ID=snRNA_00825;Target=RF01847 1 221;Threshold=2.2e-25 97.6;type="Gene; snRNA; snoRNA; CD-box";Annotation=Plant small nucleolar RNA U782
chr01	no	snp	712321	712322	.	-	.	ID=snRNA_00826;Target=RF01847 1 221;Threshold=2.2e-25 97.6;type="Gene; snRNA; snoRNA; CD-box";Annotation=Plant small nucleolar RNA U783
chr01	no	snp	712675	712676	.	-	.	ID=snRNA_00827;Target=RF01847 1 221;Threshold=2.2e-25 97.6;type="Gene; snRNA; snoRNA; CD-box";Annotation=Plant small nucleolar RNA U784
chr01	no	snp	714054	714055	.	-	.	ID=snRNA_00828;Target=RF01847 1 221;Threshold=2.2e-25 97.6;type="Gene; snRNA; snoRNA; CD-box";Annotation=Plant small nucleolar RNA U785
chr01	no	snp	714581	714582	.	-	.	ID=snRNA_00829;Target=RF01847 1 221;Threshold=2.2e-25 97.6;type="Gene; snRNA; snoRNA; CD-box";Annotation=Plant small nucleolar RNA U786
chr01	no	snp	714754	714755	.	-	.	ID=snRNA_00830;Target=RF01847 1 221;Threshold=2.2e-25 97.6;type="Gene; snRNA; snoRNA; CD-box";Annotation=Plant small nucleolar RNA U787
chr01	no	snp	715402	715403	.	-	.	ID=snRNA_00831;Target=RF01847 1 221;Threshold=2.2e-25 97.6;type="Gene; snRNA; snoRNA; CD-box";Annotation=Plant small nucleolar RNA U788
chr01	no	snp	716369	716370	.	-	.	ID=snRNA_00832;Target=RF01847 1 221;Threshold=2.2e-25 97.6;type="Gene; snRNA; snoRNA; CD-box";Annotation=Plant small nucleolar RNA U789
chr01	no	snp	716594	716595	.	-	.	ID=snRNA_00833;Target=RF01847 1 221;Threshold=2.2e-25 97.6;type="Gene; snRNA; snoRNA; CD-box";Annotation=Plant small nucleolar RNA U790
chr01	no	snp	716839	716840	.	-	.	ID=snRNA_00834;Target=RF01847 1 221;Threshold=2.2e-25 97.6;type="Gene; snRNA; snoRNA; CD-box";Annotation=Plant small nucleolar RNA U791
chr01	no	snp	717643	717644	.	-	.	ID=snRNA_00835;Target=RF01847 1 221;Threshold=2.2e-25 97.6;type="Gene; snRNA; snoRNA; CD-box";Annotation=Plant small nucleolar RNA U792
chr01	no	snp	721531	721532	.	-	.	ID=snRNA_00836;Target=RF01847 1 221;Threshold=2.2e-25 97.6;type="Gene; snRNA; snoRNA; CD-box";Annotation=Plant small nucleolar RNA U793
chr01	no	snp	721919	721920	.	-	.	ID=snRNA_00837;Target=RF01847 1 221;Threshold=2.2e-25 97.6;type="Gene; snRNA; snoRNA; CD-box";Annotation=Plant small nucleolar RNA U794
chr01	no	snp	722738	722739	.	-	.	ID=snRNA_00838;Target=RF01847 1 221;Threshold=2.2e-25 97.6;type="Gene; snRNA; snoRNA; CD-box";Annotation=Plant small nucleolar RNA U795
chr01	no	snp	723268	723269	.	-	.	ID=snRNA_00839;Target=RF01847 1 221;Threshold=2.2e-25 97.6;type="Gene; snRNA; snoRNA; CD-box";Annotation=Plant small nucleolar RNA U796
chr01	no	snp	723454	723455	.	-	.	ID=snRNA_00840;Target=RF01847 1 221;Threshold=2.2e-25 97.6;type="Gene; snRNA; snoRNA; CD-box";Annotation=Plant small nucleolar RNA U797
chr01	no	snp	724276	724277	.	-	.	ID=snRNA_00841;Target=RF01847 1 221;Threshold=2.2e-25 97.6;type="Gene; snRNA; snoRNA; CD-box";Annotation=Plant small nucleolar RNA U798
chr01	no	snp	726487	726488	.	-	.	ID=snRNA_00842;Target=RF01847 1 221;Threshold=2.2e-25 97.6;type="Gene; snRNA; snoRNA; CD-box";Annotation=Plant small nucleolar RNA U799
chr01	no	snp	727040	727041	.	-	.	ID=snRNA_00843;Target=RF01847 1 221;Threshold=2.2e-25 97.6;type="Gene; snRNA; snoRNA; CD-box";Annotation=Plant small nucleolar RNA U800
chr01	no	snp	728171	728172	.	-	.	ID=snRNA_00844;Target=RF01847 1 221;Threshold=2.2e-25 97.6;type="Gene; snRNA; snoRNA; CD-box";Annotation=Plant small nucleolar RNA U801
chr01	no	snp	731805	731806	.	-	.	ID=snRNA_00845;Target=RF01847 1 221;Threshold=2.2e-25 97.6;type="Gene; snRNA; snoRNA; CD-box";Annotation=Plant small nucleolar RNA U802
chr01	no	snp	732134	732135	.	-	.	ID=snRNA_00846;Target=RF01847 1 221;Threshold=2.2e-25 97.6;type="Gene; snRNA; snoRNA; CD-box";Annotation=Plant small nucleolar RNA U803
chr01	no	snp	732790	732791	.	-	.	ID=snRNA_00847;Target=RF01847 1 221;Threshold=2.2e-25 97.6;type="Gene; snRNA; snoRNA; CD-box";Annotation=Plant small nucleolar RNA U804
chr01	no	snp	733057	733058	.	-	.	ID=snRNA_00848;Target=RF01847 1 221;Threshold=2.2e-25 97.6;type="Gene; snRNA; snoRNA; CD-box";Annotation=Plant small nucleolar RNA U805
chr01	no	snp	734500	734501	.	-	.	ID=snRNA_00849;Target=RF01847 1 221;Threshold=2.2e-25 97.6;type="Gene; snRNA; snoRNA; CD-box";Annotation=Plant small nucleolar RNA U806
chr01	no	snp	735635	735636	.	-	.	ID=snRNA_00850;Target=RF01847 1 221;Threshold=2.2e-25 97.6;type="Gene; snRNA; snoRNA; CD-box";Annotation=Plant small nucleolar RNA U807
chr01	no	snp	736536	736537	.	-	.	ID=snRNA_00851;Target=RF01847 1 221;Threshold=2.2e-25 97.6;type="Gene; snRNA; snoRNA; CD-box";Annotation=Plant small nucleolar RNA U808
chr01	no	snp	736939	736940	.	-	.	ID=snRNA_00852;Target=RF01847 1 221;Threshold=2.2e-25 97.6;type="Gene; snRNA; snoRNA; CD-box";Annotation=Plant small nucleolar RNA U809
chr01	no	snp	739823	739824	.	-	.	ID=snRNA_00853;Target=RF01847 1 221;Threshold=2.2e-25 97.6;type="Gene; snRNA; snoRNA; CD-box";Annotation=Plant small nucleolar RNA U810
chr01	no	snp	741316	741317	.	-	.	ID=snRNA_00854;Target=RF01847 1 221;Threshold=2.2e-25 97.6;type="Gene; snRNA; snoRNA; CD-box";Annotation=Plant small nucleolar RNA U811
chr01	no	snp	741691	741692	.	-	.	ID=snRNA_00855;Target=RF01847 1 221;Threshold=2.2e-25 97.6;type="Gene; snRNA; snoRNA; CD-box";Annotation=Plant small nucleolar RNA U812
chr01	no	snp	742181	742182	.	-	.	ID=snRNA_00856;Target=RF01847 1 221;Threshold=2.2e-25 97.6;type="Gene; snRNA; snoRNA; CD-box";Annotation=Plant small nucleolar RNA U813
chr01	no	snp	742559	742560	.	-	.	ID=snRNA_00857;Target=RF01847 1 221;Threshold=2.2e-25 97.6;type="Gene; snRNA; snoRNA; CD-box";Annotation=Plant small nucleolar RNA U814
chr01	no	snp	742778	742779	.	-	.	ID=snRNA_00858;Target=RF01847 1 221;Threshold=2.2e-25 97.6;type="Gene; snRNA; snoRNA; CD-box";Annotation=Plant small nucleolar RNA U815
chr01	no	snp	743430	743431	.	-	.	ID=snRNA_00859;Target=RF01847 1 221;Threshold=2.2e-25 97.6;type="Gene; snRNA; snoRNA; CD-box";Annotation=Plant small nucleolar RNA U816
chr01	no	snp	744141	744142	.	-	.	ID=snRNA_00860;Target=RF01847 1 221;Threshold=2.2e-25 97.6;type="Gene; snRNA; snoRNA; CD-box";Annotation=Plant small nucleolar RNA U817
chr01	no	snp	744145	744146	.	-	.	ID=snRNA_00861;Target=RF01847 1 221;Threshold=2.2e-25 97.6;type="Gene; snRNA; snoRNA; CD-box";Annotation=Plant small nucleolar RNA U818
chr01	no	snp	747084	747085	.	-	.	ID=snRNA_00862;Target=RF01847 1 221;Threshold=2.2e-25 97.6;type="Gene; snRNA; snoRNA; CD-box";Annotation=Plant small nucleolar RNA U819
chr01	no	snp	747691	747692	.	-	.	ID=snRNA_00863;Target=RF01847 1 221;Threshold=2.2e-25 97.6;type="Gene; snRNA; snoRNA; CD-box";Annotation=Plant small nucleolar RNA U820
chr01	no	snp	748892	748893	.	-	.	ID=snRNA_00864;Target=RF01847 1 221;Threshold=2.2e-25 97.6;type="Gene; snRNA; snoRNA; CD-box";Annotation=Plant small nucleolar RNA U821
chr01	no	snp	750232	750233	.	-	.	ID=snRNA_00865;Target=RF01847 1 221;Threshold=2.2e-25 97.6;type="Gene; snRNA; snoRNA; CD-box";Annotation=Plant small nucleolar RNA U822
chr01	no	snp	751709	751710	.	-	.	ID=snRNA_00866;Target=RF01847 1 221;Threshold=2.2e-25 97.6;type="Gene; snRNA; snoRNA; CD-box";Annotation=Plant small nucleolar RNA U823
chr01	no	snp	752992	752993	.	-	.	ID=snRNA_00867;Target=RF01847 1 221;Threshold=2.2e-25 97.6;type="Gene; snRNA; snoRNA; CD-box";Annotation=Plant small nucleolar RNA U824
chr01	no	snp	753461	753462	.	-	.	ID=snRNA_00868;Target=RF01847 1 221;Threshold=2.2e-25 97.6;type="Gene; snRNA; snoRNA; CD-box";Annotation=Plant small nucleolar RNA U825
chr01	no	snp	754430	754431	.	-	.	ID=snRNA_00869;Target=RF01847 1 221;Threshold=2.2e-25 97.6;type="Gene; snRNA; snoRNA; CD-box";Annotation=Plant small nucleolar RNA U826
chr01	no	snp	756170	756171	.	-	.	ID=snRNA_00870;Target=RF01847 1 221;Threshold=2.2e-25 97.6;type="Gene; snRNA; snoRNA; CD-box";Annotation=Plant small nucleolar RNA U827
chr01	no	snp	757696	757697	.	-	.	ID=snRNA_00871;Target=RF01847 1 221;Threshold=2.2e-25 97.6;type="Gene; snRNA; snoRNA; CD-box";Annotation=Plant small nucleolar RNA U828
chr01	no	snp	758024	758025	.	-	.	ID=snRNA_00872;Target=RF01847 1 221;Threshold=2.2e-25 97.6;type="Gene; snRNA; snoRNA; CD-box";Annotation=Plant small nucleolar RNA U829
chr01	no	snp	758265	758266	.	-	.	ID=snRNA_00873;Target=RF01847 1 221;Threshold=2.2e-25 97.6;type="Gene; snRNA; snoRNA; CD-box";Annotation=Plant small nucleolar RNA U830
chr01	no	snp	758948	758949	.	-	.	ID=snRNA_00874;Target=RF01847 1 221;Threshold=2.2e-25 97.6;type="Gene; snRNA; snoRNA; CD-box";Annotation=Plant small nucleolar RNA U831
chr01	no	snp	759168	759169	.	-	.	ID=snRNA_00875;Target=RF01847 1 221;Threshold=2.2e-25 97.6;type="Gene; snRNA; snoRNA; CD-box";Annotation=Plant small nucleolar RNA U832
chr01	no	snp	759841	759842	.	-	.	ID=snRNA_00876;Target=RF01847 1 221;Threshold=2.2e-25 97.6;type="Gene; snRNA; snoRNA; CD-box";Annotation=Plant small nucleolar RNA U833
chr01	no	snp	760547	760548	.	-	.	ID=snRNA_00877;Target=RF01847 1 221;Threshold=2.2e-25 97.6;type="Gene; snRNA; snoRNA; CD-box";Annotation=Plant small nucleolar RNA U834
chr01	no	snp	761549	761550	.	-	.	ID=snRNA_00878;Target=RF01847 1 221;Threshold=2.2e-25 97.6;type="Gene; snRNA; snoRNA; CD-box";Annotation=Plant small nucleolar RNA U835
chr01	no	snp	762099	762100	.	-	.	ID=snRNA_00879;Target=RF01847 1 221;Threshold=2.2e-25 97.6;type="Gene; snRNA; snoRNA; CD-box";Annotation=Plant small nucleolar RNA U836
chr01	no	snp	763216	763217	.	-	.	ID=snRNA_00880;Target=RF01847 1 221;Threshold=2.2e-25 97.6;type="Gene; snRNA; snoRNA; CD-box";Annotation=Plant small nucleolar RNA U837
chr01	no	snp	765252	765253	.	-	.	ID=snRNA_00881;Target=RF01847 1 221;Threshold=2.2e-25 97.6;type="Gene; snRNA; snoRNA; CD-box";Annotation=Plant small nucleolar RNA U838
chr01	no	snp	765614	765615	.	-	.	ID=snRNA_00882;Target=RF01847 1 221;Threshold=2.2e-25 97.6;type="Gene; snRNA; snoRNA; CD-box";Annotation=Plant small nucleolar RNA U839
chr01	no	snp	765981	765982	.	-	.	ID=snRNA_00883;Target=RF01847 1 221;Threshold=2.2e-25 97.6;type="Gene; snRNA; snoRNA; CD-box";Annotation=Plant small nucleolar RNA U840
chr01	no	snp	767295	767296	.	-	.	ID=snRNA_00884;Target=RF01847 1 221;Threshold=2.2e-25 97.6;type="Gene; snRNA; snoRNA; CD-box";Annotation=Plant small nucleolar RNA U841
chr01	no	snp	767557	767558	.	-	.	ID=snRNA_00885;Target=RF01847 1 221;Threshold=2.2e-25 97.6;type="Gene; snRNA; snoRNA; CD-box";Annotation=Plant small nucleolar RNA U842
chr01	no	snp	767863	767864	.	-	.	ID=snRNA_00886;Target=RF01847 1 221;Threshold=2.2e-25 97.6;type="Gene; snRNA; snoRNA; CD-box";Annotation=Plant small nucleolar RNA U843
chr01	no	snp	769160	769161	.	-	.	ID=snRNA_00887;Target=RF01847 1 221;Threshold=2.2e-25 97.6;type="Gene; snRNA; snoRNA; CD-box";Annotation=Plant small nucleolar RNA U844
chr01	no	snp	769570	769571	.	-	.	ID=snRNA_00888;Target=RF01847 1 221;Threshold=2.2e-25 97.6;type="Gene; snRNA; snoRNA; CD-box";Annotation=Plant small nucleolar RNA U845
chr01	no	snp	769722	769723	.	-	.	ID=snRNA_00889;Target=RF01847 1 221;Threshold=2.2e-25 97.6;type="Gene; snRNA; snoRNA; CD-box";Annotation=Plant small nucleolar RNA U846
chr01	no	snp	772031	772032	.	-	.	ID=snRNA_00890;Target=RF01847 1 221;Threshold=2.2e-25 97.6;type="Gene; snRNA; snoRNA; CD-box";Annotation=Plant small nucleolar RNA U847
chr01	no	snp	772993	772994	.	-	.	ID=snRNA_00891;Target=RF01847 1 221;Threshold=2.2e-25 97.6;type="Gene; snRNA; snoRNA; CD-box";Annotation=Plant small nucleolar RNA U848
chr01	no	snp	773224	773225	.	-	.	ID=snRNA_00892;Target=RF01847 1 221;Threshold=2.2e-25 97.6;type="Gene; snRNA; snoRNA; CD-box";Annotation=Plant small nucleolar RNA U849
chr01	no	snp	773667	773668	.	-	.	ID=snRNA_00893;Target=RF01847 1 221;Threshold=2.2e-25 97.6;type="Gene; snRNA; snoRNA; CD-box";Annotation=Plant small nucleolar RNA U850
chr01	no	snp	774420	774421	.	-	.	ID=snRNA_00894;Target=RF01847 1 221;Threshold=2.2e-25 97.6;type="Gene; snRNA; snoRNA; CD-box";Annotation=Plant small nucleolar RNA U851
chr01	no	snp	775306	775307	.	-	.	ID=snRNA_00895;Target=RF01847 1 221;Threshold=2.2e-25 97.6;type="Gene; snRNA; snoRNA; CD-box";Annotation=Plant small nucleolar RNA U852
chr01	no	snp	775716	775717	.	-	.	ID=snRNA_00896;Target=RF01847 1 221;Threshold=2.2e-25 97.6;type="Gene; snRNA; snoRNA; CD-box";Annotation=Plant small nucleolar RNA U853
chr01	no	snp	776635	776636	.	-	.	ID=snRNA_00897;Target=RF01847 1 221;Threshold=2.2e-25 97.6;type="Gene; snRNA; snoRNA; CD-box";Annotation=Plant small nucleolar RNA U854
chr01	no	snp	777639	777640	.	-	.	ID=snRNA_00898;Target=RF01847 1 221;Threshold=2.2e-25 97.6;type="Gene; snRNA; snoRNA; CD-box";Annotation=Plant small nucleolar RNA U855
chr01	no	snp	778066	778067	.	-	.	ID=snRNA_00899;Target=RF01847 1 221;Threshold=2.2e-25 97.6;type="Gene; snRNA; snoRNA; CD-box";Annotation=Plant small nucleolar RNA U856
chr01	no	snp	780835	780836	.	-	.	ID=snRNA_00900;Target=RF01847 1 221;Threshold=2.2e-25 97.6;type="Gene; snRNA; snoRNA; CD-box";Annotation=Plant small nucleolar RNA U857
chr01	no	snp	781379	781380	.	-	.	ID=snRNA_00901;Target=RF01847 1 221;Threshold=2.2e-25 97.6;type="Gene; snRNA; snoRNA; CD-box";Annotation=Plant small nucleolar RNA U858
chr01	no	snp	784259	784260	.	-	.	ID=snRNA_00902;Target=RF01847 1 221;Threshold=2.2e-25 97.6;type="Gene; snRNA; snoRNA; CD-box";Annotation=Plant small nucleolar RNA U859
chr01	no	snp	784989	784990	.	-	.	ID=snRNA_00903;Target=RF01847 1 221;Threshold=2.2e-25 97.6;type="Gene; snRNA; snoRNA; CD-box";Annotation=Plant small nucleolar RNA U860
chr01	no	snp	787164	787165	.	-	.	ID=snRNA_00904;Target=RF01847 1 221;Threshold=2.2e-25 97.6;type="Gene; snRNA; snoRNA; CD-box";Annotation=Plant small nucleolar RNA U861
chr01	no	snp	788448	788449	.	-	.	ID=snRNA_00905;Target=RF01847 1 221;Threshold=2.2e-25 97.6;type="Gene; snRNA; snoRNA; CD-box";Annotation=Plant small nucleolar RNA U862
chr01	no	snp	788958	788959	.	-	.	ID=snRNA_00906;Target=RF01847 1 221;Threshold=2.2e-25 97.6;type="Gene; snRNA; snoRNA; CD-box";Annotation=Plant small nucleolar RNA U863
chr01	no	snp	789356	789357	.	-	.	ID=snRNA_00907;Target=RF01847 1 221;Threshold=2.2e-25 97.6;type="Gene; snRNA; snoRNA; CD-box";Annotation=Plant small nucleolar RNA U864
chr01	no	snp	789685	789686	.	-	.	ID=snRNA_00908;Target=RF01847 1 221;Threshold=2.2e-25 97.6;type="Gene; snRNA; snoRNA; CD-box";Annotation=Plant small nucleolar RNA U865
chr01	no	snp	790361	790362	.	-	.	ID=snRNA_00909;Target=RF01847 1 221;Threshold=2.2e-25 97.6;type="Gene; snRNA; snoRNA; CD-box";Annotation=Plant small nucleolar RNA U866
chr01	no	snp	791687	791688	.	-	.	ID=snRNA_00910;Target=RF01847 1 221;Threshold=2.2e-25 97.6;type="Gene; snRNA; snoRNA; CD-box";Annotation=Plant small nucleolar RNA U867
chr01	no	snp	792413	792414	.	-	.	ID=snRNA_00911;Target=RF01847 1 221;Threshold=2.2e-25 97.6;type="Gene; snRNA; snoRNA; CD-box";Annotation=Plant small nucleolar RNA U868
chr01	no	snp	795651	795652	.	-	.	ID=snRNA_00912;Target=RF01847 1 221;Threshold=2.2e-25 97.6;type="Gene; snRNA; snoRNA; CD-box";Annotation=Plant small nucleolar RNA U869
chr01	no	snp	795926	795927	.	-	.	ID=snRNA_00913;Target=RF01847 1 221;Threshold=2.2e-25 97.6;type="Gene; snRNA; snoRNA; CD-box";Annotation=Plant small nucleolar RNA U870
chr01	no	snp	796868	796869	.	-	.	ID=snRNA_00914;Target=RF01847 1 221;Threshold=2.2e-25 97.6;type="Gene; snRNA; snoRNA; CD-box";Annotation=Plant small nucleolar RNA U871
chr01	no	snp	797885	797886	.	-	.	ID=snRNA_00915;Target=RF01847 1 221;Threshold=2.2e-25 97.6;type="Gene; snRNA; snoRNA; CD-box";Annotation=Plant small nucleolar RNA U872
chr01	no	snp	798194	798195	.	-	.	ID=snRNA_00916;Target=RF01847 1 221;Threshold=2.2e-25 97.6;type="Gene; snRNA; snoRNA; CD-box";Annotation=Plant small nucleolar RNA U873
chr01	no	snp	798232	798233	.	-	.	ID=snRNA_00917;Target=RF01847 1 221;Threshold=2.2e-25 97.6;type="Gene; snRNA; snoRNA; CD-box";Annotation=Plant small nucleolar RNA U874
chr01	no	snp	798239	798240	.	-	.	ID=snRNA_00918;Target=RF01847 1 221;Threshold=2.2e-25 97.6;type="Gene; snRNA; snoRNA; CD-box";Annotation=Plant small nucleolar RNA U875
chr01	no	snp	798656	798657	.	-	.	ID=snRNA_00919;Target=RF01847 1 221;Threshold=2.2e-25 97.6;type="Gene; snRNA; snoRNA; CD-box";Annotation=Plant small nucleolar RNA U876
chr01	no	snp	798986	798987	.	-	.	ID=snRNA_00920;Target=RF01847 1 221;Threshold=2.2e-25 97.6;type="Gene; snRNA; snoRNA; CD-box";Annotation=Plant small nucleolar RNA U877
chr01	no	snp	799228	799229	.	-	.	ID=snRNA_00921;Target=RF01847 1 221;Threshold=2.2e-25 97.6;type="Gene; snRNA; snoRNA; CD-box";Annotation=Plant small nucleolar RNA U878
chr01	no	snp	800775	800776	.	-	.	ID=snRNA_00922;Target=RF01847 1 221;Threshold=2.2e-25 97.6;type="Gene; snRNA; snoRNA; CD-box";Annotation=Plant small nucleolar RNA U879
chr01	no	snp	802188	802189	.	-	.	ID=snRNA_00923;Target=RF01847 1 221;Threshold=2.2e-25 97.6;type="Gene; snRNA; snoRNA; CD-box";Annotation=Plant small nucleolar RNA U880
chr01	no	snp	804645	804646	.	-	.	ID=snRNA_00924;Target=RF01847 1 221;Threshold=2.2e-25 97.6;type="Gene; snRNA; snoRNA; CD-box";Annotation=Plant small nucleolar RNA U881
chr01	no	snp	805868	805869	.	-	.	ID=snRNA_00925;Target=RF01847 1 221;Threshold=2.2e-25 97.6;type="Gene; snRNA; snoRNA; CD-box";Annotation=Plant small nucleolar RNA U882
chr01	no	snp	806325	806326	.	-	.	ID=snRNA_00926;Target=RF01847 1 221;Threshold=2.2e-25 97.6;type="Gene; snRNA; snoRNA; CD-box";Annotation=Plant small nucleolar RNA U883
chr01	no	snp	807735	807736	.	-	.	ID=snRNA_00927;Target=RF01847 1 221;Threshold=2.2e-25 97.6;type="Gene; snRNA; snoRNA; CD-box";Annotation=Plant small nucleolar RNA U884
chr01	no	snp	808194	808195	.	-	.	ID=snRNA_00928;Target=RF01847 1 221;Threshold=2.2e-25 97.6;type="Gene; snRNA; snoRNA; CD-box";Annotation=Plant small nucleolar RNA U885
chr01	no	snp	809010	809011	.	-	.	ID=snRNA_00929;Target=RF01847 1 221;Threshold=2.2e-25 97.6;type="Gene; snRNA; snoRNA; CD-box";Annotation=Plant small nucleolar RNA U886
chr01	no	snp	809710	809711	.	-	.	ID=snRNA_00930;Target=RF01847 1 221;Threshold=2.2e-25 97.6;type="Gene; snRNA; snoRNA; CD-box";Annotation=Plant small nucleolar RNA U887
chr01	no	snp	811158	811159	.	-	.	ID=snRNA_00931;Target=RF01847 1 221;Threshold=2.2e-25 97.6;type="Gene; snRNA; snoRNA; CD-box";Annotation=Plant small nucleolar RNA U888
chr01	no	snp	813398	813399	.	-	.	ID=snRNA_00932;Target=RF01847 1 221;Threshold=2.2e-25 97.6;type="Gene; snRNA; snoRNA; CD-box";Annotation=Plant small nucleolar RNA U889
chr01	no	snp	814035	814036	.	-	.	ID=snRNA_00933;Target=RF01847 1 221;Threshold=2.2e-25 97.6;type="Gene; snRNA; snoRNA; CD-box";Annotation=Plant small nucleolar RNA U890
chr01	no	snp	815649	815650	.	-	.	ID=snRNA_00934;Target=RF01847 1 221;Threshold=2.2e-25 97.6;type="Gene; snRNA; snoRNA; CD-box";Annotation=Plant small nucleolar RNA U891
chr01	no	snp	815959	815960	.	-	.	ID=snRNA_00935;Target=RF01847 1 221;Threshold=2.2e-25 97.6;type="Gene; snRNA; snoRNA; CD-box";Annotation=Plant small nucleolar RNA U892
chr01	no	snp	818996	818997	.	-	.	ID=snRNA_00936;Target=RF01847 1 221;Threshold=2.2e-25 97.6;type="Gene; snRNA; snoRNA; CD-box";Annotation=Plant small nucleolar RNA U893
chr01	no	snp	819172	819173	.	-	.	ID=snRNA_00937;Target=RF01847 1 221;Threshold=2.2e-25 97.6;type="Gene; snRNA; snoRNA; CD-box";Annotation=Plant small nucleolar RNA U894
chr01	no	snp	820048	820049	.	-	.	ID=snRNA_00938;Target=RF01847 1 221;Threshold=2.2e-25 97.6;type="Gene; snRNA; snoRNA; CD-box";Annotation=Plant small nucleolar RNA U895
chr01	no	snp	820268	820269	.	-	.	ID=snRNA_00939;Target=RF01847 1 221;Threshold=2.2e-25 97.6;type="Gene; snRNA; snoRNA; CD-box";Annotation=Plant small nucleolar RNA U896
chr01	no	snp	820799	820800	.	-	.	ID=snRNA_00940;Target=RF01847 1 221;Threshold=2.2e-25 97.6;type="Gene; snRNA; snoRNA; CD-box";Annotation=Plant small nucleolar RNA U897
chr01	no	snp	821535	821536	.	-	.	ID=snRNA_00941;Target=RF01847 1 221;Threshold=2.2e-25 97.6;type="Gene; snRNA; snoRNA; CD-box";Annotation=Plant small nucleolar RNA U898
chr01	no	snp	821619	821620	.	-	.	ID=snRNA_00942;Target=RF01847 1 221;Threshold=2.2e-25 97.6;type="Gene; snRNA; snoRNA; CD-box";Annotation=Plant small nucleolar RNA U899
chr01	no	snp	821870	821871	.	-	.	ID=snRNA_00943;Target=RF01847 1 221;Threshold=2.2e-25 97.6;type="Gene; snRNA; snoRNA; CD-box";Annotation=Plant small nucleolar RNA U900
chr01	no	snp	821904	821905	.	-	.	ID=snRNA_00944;Target=RF01847 1 221;Threshold=2.2e-25 97.6;type="Gene; snRNA; snoRNA; CD-box";Annotation=Plant small nucleolar RNA U901
chr01	no	snp	823091	823092	.	-	.	ID=snRNA_00945;Target=RF01847 1 221;Threshold=2.2e-25 97.6;type="Gene; snRNA; snoRNA; CD-box";Annotation=Plant small nucleolar RNA U902
chr01	no	snp	824872	824873	.	-	.	ID=snRNA_00946;Target=RF01847 1 221;Threshold=2.2e-25 97.6;type="Gene; snRNA; snoRNA; CD-box";Annotation=Plant small nucleolar RNA U903
chr01	no	snp	825194	825195	.	-	.	ID=snRNA_00947;Target=RF01847 1 221;Threshold=2.2e-25 97.6;type="Gene; snRNA; snoRNA; CD-box";Annotation=Plant small nucleolar RNA U904
chr01	no	snp	825673	825674	.	-	.	ID=snRNA_00948;Target=RF01847 1 221;Threshold=2.2e-25 97.6;type="Gene; snRNA; snoRNA; CD-box";Annotation=Plant small nucleolar RNA U905
chr01	no	snp	826095	826096	.	-	.	ID=snRNA_00949;Target=RF01847 1 221;Threshold=2.2e-25 97.6;type="Gene; snRNA; snoRNA; CD-box";Annotation=Plant small nucleolar RNA U906
chr01	no	snp	826618	826619	.	-	.	ID=snRNA_00950;Target=RF01847 1 221;Threshold=2.2e-25 97.6;type="Gene; snRNA; snoRNA; CD-box";Annotation=Plant small nucleolar RNA U907
chr01	no	snp	827316	827317	.	-	.	ID=snRNA_00951;Target=RF01847 1 221;Threshold=2.2e-25 97.6;type="Gene; snRNA; snoRNA; CD-box";Annotation=Plant small nucleolar RNA U908
chr01	no	snp	827935	827936	.	-	.	ID=snRNA_00952;Target=RF01847 1 221;Threshold=2.2e-25 97.6;type="Gene; snRNA; snoRNA; CD-box";Annotation=Plant small nucleolar RNA U909
chr01	no	snp	829049	829050	.	-	.	ID=snRNA_00953;Target=RF01847 1 221;Threshold=2.2e-25 97.6;type="Gene; snRNA; snoRNA; CD-box";Annotation=Plant small nucleolar RNA U910
chr01	no	snp	829385	829386	.	-	.	ID=snRNA_00954;Target=RF01847 1 221;Threshold=2.2e-25 97.6;type="Gene; snRNA; snoRNA; CD-box";Annotation=Plant small nucleolar RNA U911
chr01	no	snp	829932	829933	.	-	.	ID=snRNA_00955;Target=RF01847 1 221;Threshold=2.2e-25 97.6;type="Gene; snRNA; snoRNA; CD-box";Annotation=Plant small nucleolar RNA U912
chr01	no	snp	831248	831249	.	-	.	ID=snRNA_00956;Target=RF01847 1 221;Threshold=2.2e-25 97.6;type="Gene; snRNA; snoRNA; CD-box";Annotation=Plant small nucleolar RNA U913
chr01	no	snp	831520	831521	.	-	.	ID=snRNA_00957;Target=RF01847 1 221;Threshold=2.2e-25 97.6;type="Gene; snRNA; snoRNA; CD-box";Annotation=Plant small nucleolar RNA U914
chr01	no	snp	831608	831609	.	-	.	ID=snRNA_00958;Target=RF01847 1 221;Threshold=2.2e-25 97.6;type="Gene; snRNA; snoRNA; CD-box";Annotation=Plant small nucleolar RNA U915
chr01	no	snp	831617	831618	.	-	.	ID=snRNA_00959;Target=RF01847 1 221;Threshold=2.2e-25 97.6;type="Gene; snRNA; snoRNA; CD-box";Annotation=Plant small nucleolar RNA U916
chr01	no	snp	831963	831964	.	-	.	ID=snRNA_00960;Target=RF01847 1 221;Threshold=2.2e-25 97.6;type="Gene; snRNA; snoRNA; CD-box";Annotation=Plant small nucleolar RNA U917
chr01	no	snp	832387	832388	.	-	.	ID=snRNA_00961;Target=RF01847 1 221;Threshold=2.2e-25 97.6;type="Gene; snRNA; snoRNA; CD-box";Annotation=Plant small nucleolar RNA U918
chr01	no	snp	833332	833333	.	-	.	ID=snRNA_00962;Target=RF01847 1 221;Threshold=2.2e-25 97.6;type="Gene; snRNA; snoRNA; CD-box";Annotation=Plant small nucleolar RNA U919
chr01	no	snp	833433	833434	.	-	.	ID=snRNA_00963;Target=RF01847 1 221;Threshold=2.2e-25 97.6;type="Gene; snRNA; snoRNA; CD-box";Annotation=Plant small nucleolar RNA U920
chr01	no	snp	833629	833630	.	-	.	ID=snRNA_00964;Target=RF01847 1 221;Threshold=2.2e-25 97.6;type="Gene; snRNA; snoRNA; CD-box";Annotation=Plant small nucleolar RNA U921
chr01	no	snp	835727	835728	.	-	.	ID=snRNA_00965;Target=RF01847 1 221;Threshold=2.2e-25 97.6;type="Gene; snRNA; snoRNA; CD-box";Annotation=Plant small nucleolar RNA U922
chr01	no	snp	836737	836738	.	-	.	ID=snRNA_00966;Target=RF01847 1 221;Threshold=2.2e-25 97.6;type="Gene; snRNA; snoRNA; CD-box";Annotation=Plant small nucleolar RNA U923
chr01	no	snp	836946	836947	.	-	.	ID=snRNA_00967;Target=RF01847 1 221;Threshold=2.2e-25 97.6;type="Gene; snRNA; snoRNA; CD-box";Annotation=Plant small nucleolar RNA U924
chr01	no	snp	837615	837616	.	-	.	ID=snRNA_00968;Target=RF01847 1 221;Threshold=2.2e-25 97.6;type="Gene; snRNA; snoRNA; CD-box";Annotation=Plant small nucleolar RNA U925
chr01	no	snp	839900	839901	.	-	.	ID=snRNA_00969;Target=RF01847 1 221;Threshold=2.2e-25 97.6;type="Gene; snRNA; snoRNA; CD-box";Annotation=Plant small nucleolar RNA U926
chr01	no	snp	840992	840993	.	-	.	ID=snRNA_00970;Target=RF01847 1 221;Threshold=2.2e-25 97.6;type="Gene; snRNA; snoRNA; CD-box";Annotation=Plant small nucleolar RNA U927
chr01	no	snp	842413	842414	.	-	.	ID=snRNA_00971;Target=RF01847 1 221;Threshold=2.2e-25 97.6;type="Gene; snRNA; snoRNA; CD-box";Annotation=Plant small nucleolar RNA U928
chr01	no	snp	844847	844848	.	-	.	ID=snRNA_00972;Target=RF01847 1 221;Threshold=2.2e-25 97.6;type="Gene; snRNA; snoRNA; CD-box";Annotation=Plant small nucleolar RNA U929
chr01	no	snp	846768	846769	.	-	.	ID=snRNA_00973;Target=RF01847 1 221;Threshold=2.2e-25 97.6;type="Gene; snRNA; snoRNA; CD-box";Annotation=Plant small nucleolar RNA U930
chr01	no	snp	847282	847283	.	-	.	ID=snRNA_00974;Target=RF01847 1 221;Threshold=2.2e-25 97.6;type="Gene; snRNA; snoRNA; CD-box";Annotation=Plant small nucleolar RNA U931
chr01	no	snp	847663	847664	.	-	.	ID=snRNA_00975;Target=RF01847 1 221;Threshold=2.2e-25 97.6;type="Gene; snRNA; snoRNA; CD-box";Annotation=Plant small nucleolar RNA U932
chr01	no	snp	848703	848704	.	-	.	ID=snRNA_00976;Target=RF01847 1 221;Threshold=2.2e-25 97.6;type="Gene; snRNA; snoRNA; CD-box";Annotation=Plant small nucleolar RNA U933
chr01	no	snp	848859	848860	.	-	.	ID=snRNA_00977;Target=RF01847 1 221;Threshold=2.2e-25 97.6;type="Gene; snRNA; snoRNA; CD-box";Annotation=Plant small nucleolar RNA U934
chr01	no	snp	849013	849014	.	-	.	ID=snRNA_00978;Target=RF01847 1 221;Threshold=2.2e-25 97.6;type="Gene; snRNA; snoRNA; CD-box";Annotation=Plant small nucleolar RNA U935
chr01	no	snp	850247	850248	.	-	.	ID=snRNA_00979;Target=RF01847 1 221;Threshold=2.2e-25 97.6;type="Gene; snRNA; snoRNA; CD-box";Annotation=Plant small nucleolar RNA U936
chr01	no	snp	850256	850257	.	-	.	ID=snRNA_00980;Target=RF01847 1 221;Threshold=2.2e-25 97.6;type="Gene; snRNA; snoRNA; CD-box";Annotation=Plant small nucleolar RNA U937
chr01	no	snp	851297	851298	.	-	.	ID=snRNA_00981;Target=RF01847 1 221;Threshold=2.2e-25 97.6;type="Gene; snRNA; snoRNA; CD-box";Annotation=Plant small nucleolar RNA U938
chr01	no	snp	851648	851649	.	-	.	ID=snRNA_00982;Target=RF01847 1 221;Threshold=2.2e-25 97.6;type="Gene; snRNA; snoRNA; CD-box";Annotation=Plant small nucleolar RNA U939
chr01	no	snp	852604	852605	.	-	.	ID=snRNA_00983;Target=RF01847 1 221;Threshold=2.2e-25 97.6;type="Gene; snRNA; snoRNA; CD-box";Annotation=Plant small nucleolar RNA U940
chr01	no	snp	853723	853724	.	-	.	ID=snRNA_00984;Target=RF01847 1 221;Threshold=2.2e-25 97.6;type="Gene; snRNA; snoRNA; CD-box";Annotation=Plant small nucleolar RNA U941
chr01	no	snp	853900	853901	.	-	.	ID=snRNA_00985;Target=RF01847 1 221;Threshold=2.2e-25 97.6;type="Gene; snRNA; snoRNA; CD-box";Annotation=Plant small nucleolar RNA U942
chr01	no	snp	854729	854730	.	-	.	ID=snRNA_00986;Target=RF01847 1 221;Threshold=2.2e-25 97.6;type="Gene; snRNA; snoRNA; CD-box";Annotation=Plant small nucleolar RNA U943
chr01	no	snp	855397	855398	.	-	.	ID=snRNA_00987;Target=RF01847 1 221;Threshold=2.2e-25 97.6;type="Gene; snRNA; snoRNA; CD-box";Annotation=Plant small nucleolar RNA U944
chr01	no	snp	855826	855827	.	-	.	ID=snRNA_00988;Target=RF01847 1 221;Threshold=2.2e-25 97.6;type="Gene; snRNA; snoRNA; CD-box";Annotation=Plant small nucleolar RNA U945
chr01	no	snp	856047	856048	.	-	.	ID=snRNA_00989;Target=RF01847 1 221;Threshold=2.2e-25 97.6;type="Gene; snRNA; snoRNA; CD-box";Annotation=Plant small nucleolar RNA U946
chr01	no	snp	857618	857619	.	-	.	ID=snRNA_00990;Target=RF01847 1 221;Threshold=2.2e-25 97.6;type="Gene; snRNA; snoRNA; CD-box";Annotation=Plant small nucleolar RNA U947
chr01	no	snp	858411	858412	.	-	.	ID=snRNA_00991;Target=RF01847 1 221;Threshold=2.2e-25 97.6;type="Gene; snRNA; snoRNA; CD-box";Annotation=Plant small nucleolar RNA U948
chr01	no	snp	861370	861371	.	-	.	ID=snRNA_00992;Target=RF01847 1 221;Threshold=2.2e-25 97.6;type="Gene; snRNA; snoRNA; CD-box";Annotation=Plant small nucleolar RNA U949
chr01	no	snp	862838	862839	.	-	.	ID=snRNA_00993;Target=RF01847 1 221;Threshold=2.2e-25 97.6;type="Gene; snRNA; snoRNA; CD-box";Annotation=Plant small nucleolar RNA U950
chr01	no	snp	863147	863148	.	-	.	ID=snRNA_00994;Target=RF01847 1 221;Threshold=2.2e-25 97.6;type="Gene; snRNA; snoRNA; CD-box";Annotation=Plant small nucleolar RNA U951
chr01	no	snp	864365	864366	.	-	.	ID=snRNA_00995;Target=RF01847 1 221;Threshold=2.2e-25 97.6;type="Gene; snRNA; snoRNA; CD-box";Annotation=Plant small nucleolar RNA U952
chr01	no	snp	866996	866997	.	-	.	ID=snRNA_00996;Target=RF01847 1 221;Threshold=2.2e-25 97.6;type="Gene; snRNA; snoRNA; CD-box";Annotation=Plant small nucleolar RNA U953
chr01	no	snp	869215	869216	.	-	.	ID=snRNA_00997;Target=RF01847 1 221;Threshold=2.2e-25 97.6;type="Gene; snRNA; snoRNA; CD-box";Annotation=Plant small nucleolar RNA U954
chr01	no	snp	869442	869443	.	-	.	ID=snRNA_00998;Target=RF01847 1 221;Threshold=2.2e-25 97.6;type="Gene; snRNA; snoRNA; CD-box";Annotation=Plant small nucleolar RNA U955
chr01	no	snp	869807	869808	.	-	.	ID=snRNA_00999;Target=RF01847 1 221;Threshold=2.2e-25 97.6;type="Gene; snRNA; snoRNA; CD-box";Annotation=Plant small nucleolar RNA U956
chr01	no	snp	870114	870115	.	-	.	ID=snRNA_01000;Target=RF01847 1 221;Threshold=2.2e-25 97.6;type="Gene; snRNA; snoRNA; CD-box";Annotation=Plant small nucleolar RNA U957
chr01	no	snp	870746	870747	.	-	.	ID=snRNA_01001;Target=RF01847 1 221;Threshold=2.2e-25 97.6;type="Gene; snRNA; snoRNA; CD-box";Annotation=Plant small nucleolar RNA U958
chr01	no	snp	871743	871744	.	-	.	ID=snRNA_01002;Target=RF01847 1 221;Threshold=2.2e-25 97.6;type="Gene; snRNA; snoRNA; CD-box";Annotation=Plant small nucleolar RNA U959
chr01	no	snp	873039	873040	.	-	.	ID=snRNA_01003;Target=RF01847 1 221;Threshold=2.2e-25 97.6;type="Gene; snRNA; snoRNA; CD-box";Annotation=Plant small nucleolar RNA U960
chr01	no	snp	873683	873684	.	-	.	ID=snRNA_01004;Target=RF01847 1 221;Threshold=2.2e-25 97.6;type="Gene; snRNA; snoRNA; CD-box";Annotation=Plant small nucleolar RNA U961
chr01	no	snp	874536	874537	.	-	.	ID=snRNA_01005;Target=RF01847 1 221;Threshold=2.2e-25 97.6;type="Gene; snRNA; snoRNA; CD-box";Annotation=Plant small nucleolar RNA U962
chr01	no	snp	875681	875682	.	-	.	ID=snRNA_01006;Target=RF01847 1 221;Threshold=2.2e-25 97.6;type="Gene; snRNA; snoRNA; CD-box";Annotation=Plant small nucleolar RNA U963
chr01	no	snp	876576	876577	.	-	.	ID=snRNA_01007;Target=RF01847 1 221;Threshold=2.2e-25 97.6;type="Gene; snRNA; snoRNA; CD-box";Annotation=Plant small nucleolar RNA U964
chr01	no	snp	877018	877019	.	-	.	ID=snRNA_01008;Target=RF01847 1 221;Threshold=2.2e-25 97.6;type="Gene; snRNA; snoRNA; CD-box";Annotation=Plant small nucleolar RNA U965
chr01	no	snp	885488	885489	.	-	.	ID=snRNA_01009;Target=RF01847 1 221;Threshold=2.2e-25 97.6;type="Gene; snRNA; snoRNA; CD-box";Annotation=Plant small nucleolar RNA U966
chr01	no	snp	886489	886490	.	-	.	ID=snRNA_01010;Target=RF01847 1 221;Threshold=2.2e-25 97.6;type="Gene; snRNA; snoRNA; CD-box";Annotation=Plant small nucleolar RNA U967
chr01	no	snp	886517	886518	.	-	.	ID=snRNA_01011;Target=RF01847 1 221;Threshold=2.2e-25 97.6;type="Gene; snRNA; snoRNA; CD-box";Annotation=Plant small nucleolar RNA U968
chr01	no	snp	886704	886705	.	-	.	ID=snRNA_01012;Target=RF01847 1 221;Threshold=2.2e-25 97.6;type="Gene; snRNA; snoRNA; CD-box";Annotation=Plant small nucleolar RNA U969
chr01	no	snp	887969	887970	.	-	.	ID=snRNA_01013;Target=RF01847 1 221;Threshold=2.2e-25 97.6;type="Gene; snRNA; snoRNA; CD-box";Annotation=Plant small nucleolar RNA U970
chr01	no	snp	888736	888737	.	-	.	ID=snRNA_01014;Target=RF01847 1 221;Threshold=2.2e-25 97.6;type="Gene; snRNA; snoRNA; CD-box";Annotation=Plant small nucleolar RNA U971
chr01	no	snp	888971	888972	.	-	.	ID=snRNA_01015;Target=RF01847 1 221;Threshold=2.2e-25 97.6;type="Gene; snRNA; snoRNA; CD-box";Annotation=Plant small nucleolar RNA U972
chr01	no	snp	889400	889401	.	-	.	ID=snRNA_01016;Target=RF01847 1 221;Threshold=2.2e-25 97.6;type="Gene; snRNA; snoRNA; CD-box";Annotation=Plant small nucleolar RNA U973
chr01	no	snp	890103	890104	.	-	.	ID=snRNA_01017;Target=RF01847 1 221;Threshold=2.2e-25 97.6;type="Gene; snRNA; snoRNA; CD-box";Annotation=Plant small nucleolar RNA U974
chr01	no	snp	890662	890663	.	-	.	ID=snRNA_01018;Target=RF01847 1 221;Threshold=2.2e-25 97.6;type="Gene; snRNA; snoRNA; CD-box";Annotation=Plant small nucleolar RNA U975
chr01	no	snp	890771	890772	.	-	.	ID=snRNA_01019;Target=RF01847 1 221;Threshold=2.2e-25 97.6;type="Gene; snRNA; snoRNA; CD-box";Annotation=Plant small nucleolar RNA U976
chr01	no	snp	891241	891242	.	-	.	ID=snRNA_01020;Target=RF01847 1 221;Threshold=2.2e-25 97.6;type="Gene; snRNA; snoRNA; CD-box";Annotation=Plant small nucleolar RNA U977
chr01	no	snp	892621	892622	.	-	.	ID=snRNA_01021;Target=RF01847 1 221;Threshold=2.2e-25 97.6;type="Gene; snRNA; snoRNA; CD-box";Annotation=Plant small nucleolar RNA U978
chr01	no	snp	895815	895816	.	-	.	ID=snRNA_01022;Target=RF01847 1 221;Threshold=2.2e-25 97.6;type="Gene; snRNA; snoRNA; CD-box";Annotation=Plant small nucleolar RNA U979
chr01	no	snp	896313	896314	.	-	.	ID=snRNA_01023;Target=RF01847 1 221;Threshold=2.2e-25 97.6;type="Gene; snRNA; snoRNA; CD-box";Annotation=Plant small nucleolar RNA U980
chr01	no	snp	897731	897732	.	-	.	ID=snRNA_01024;Target=RF01847 1 221;Threshold=2.2e-25 97.6;type="Gene; snRNA; snoRNA; CD-box";Annotation=Plant small nucleolar RNA U981
chr01	no	snp	898496	898497	.	-	.	ID=snRNA_01025;Target=RF01847 1 221;Threshold=2.2e-25 97.6;type="Gene; snRNA; snoRNA; CD-box";Annotation=Plant small nucleolar RNA U982
chr01	no	snp	899864	899865	.	-	.	ID=snRNA_01026;Target=RF01847 1 221;Threshold=2.2e-25 97.6;type="Gene; snRNA; snoRNA; CD-box";Annotation=Plant small nucleolar RNA U983
chr01	no	snp	900348	900349	.	-	.	ID=snRNA_01027;Target=RF01847 1 221;Threshold=2.2e-25 97.6;type="Gene; snRNA; snoRNA; CD-box";Annotation=Plant small nucleolar RNA U984
chr01	no	snp	901802	901803	.	-	.	ID=snRNA_01028;Target=RF01847 1 221;Threshold=2.2e-25 97.6;type="Gene; snRNA; snoRNA; CD-box";Annotation=Plant small nucleolar RNA U985
chr01	no	snp	901875	901876	.	-	.	ID=snRNA_01029;Target=RF01847 1 221;Threshold=2.2e-25 97.6;type="Gene; snRNA; snoRNA; CD-box";Annotation=Plant small nucleolar RNA U986
chr01	no	snp	901988	901989	.	-	.	ID=snRNA_01030;Target=RF01847 1 221;Threshold=2.2e-25 97.6;type="Gene; snRNA; snoRNA; CD-box";Annotation=Plant small nucleolar RNA U987
chr01	no	snp	902495	902496	.	-	.	ID=snRNA_01031;Target=RF01847 1 221;Threshold=2.2e-25 97.6;type="Gene; snRNA; snoRNA; CD-box";Annotation=Plant small nucleolar RNA U988
chr01	no	snp	902700	902701	.	-	.	ID=snRNA_01032;Target=RF01847 1 221;Threshold=2.2e-25 97.6;type="Gene; snRNA; snoRNA; CD-box";Annotation=Plant small nucleolar RNA U989
chr01	no	snp	903211	903212	.	-	.	ID=snRNA_01033;Target=RF01847 1 221;Threshold=2.2e-25 97.6;type="Gene; snRNA; snoRNA; CD-box";Annotation=Plant small nucleolar RNA U990
chr01	no	snp	903406	903407	.	-	.	ID=snRNA_01034;Target=RF01847 1 221;Threshold=2.2e-25 97.6;type="Gene; snRNA; snoRNA; CD-box";Annotation=Plant small nucleolar RNA U991
chr01	no	snp	904189	904190	.	-	.	ID=snRNA_01035;Target=RF01847 1 221;Threshold=2.2e-25 97.6;type="Gene; snRNA; snoRNA; CD-box";Annotation=Plant small nucleolar RNA U992
chr01	no	snp	904408	904409	.	-	.	ID=snRNA_01036;Target=RF01847 1 221;Threshold=2.2e-25 97.6;type="Gene; snRNA; snoRNA; CD-box";Annotation=Plant small nucleolar RNA U993
chr01	no	snp	904696	904697	.	-	.	ID=snRNA_01037;Target=RF01847 1 221;Threshold=2.2e-25 97.6;type="Gene; snRNA; snoRNA; CD-box";Annotation=Plant small nucleolar RNA U994
chr01	no	snp	906461	906462	.	-	.	ID=snRNA_01038;Target=RF01847 1 221;Threshold=2.2e-25 97.6;type="Gene; snRNA; snoRNA; CD-box";Annotation=Plant small nucleolar RNA U995
chr01	no	snp	906540	906541	.	-	.	ID=snRNA_01039;Target=RF01847 1 221;Threshold=2.2e-25 97.6;type="Gene; snRNA; snoRNA; CD-box";Annotation=Plant small nucleolar RNA U996
chr01	no	snp	907225	907226	.	-	.	ID=snRNA_01040;Target=RF01847 1 221;Threshold=2.2e-25 97.6;type="Gene; snRNA; snoRNA; CD-box";Annotation=Plant small nucleolar RNA U997
chr01	no	snp	909063	909064	.	-	.	ID=snRNA_01041;Target=RF01847 1 221;Threshold=2.2e-25 97.6;type="Gene; snRNA; snoRNA; CD-box";Annotation=Plant small nucleolar RNA U998
chr01	no	snp	911232	911233	.	-	.	ID=snRNA_01042;Target=RF01847 1 221;Threshold=2.2e-25 97.6;type="Gene; snRNA; snoRNA; CD-box";Annotation=Plant small nucleolar RNA U999
chr01	no	snp	911268	911269	.	-	.	ID=snRNA_01043;Target=RF01847 1 221;Threshold=2.2e-25 97.6;type="Gene; snRNA; snoRNA; CD-box";Annotation=Plant small nucleolar RNA U1000
chr01	no	snp	912594	912595	.	-	.	ID=snRNA_01044;Target=RF01847 1 221;Threshold=2.2e-25 97.6;type="Gene; snRNA; snoRNA; CD-box";Annotation=Plant small nucleolar RNA U1001
chr01	no	snp	918571	918572	.	-	.	ID=snRNA_01045;Target=RF01847 1 221;Threshold=2.2e-25 97.6;type="Gene; snRNA; snoRNA; CD-box";Annotation=Plant small nucleolar RNA U1002
chr01	no	snp	919271	919272	.	-	.	ID=snRNA_01046;Target=RF01847 1 221;Threshold=2.2e-25 97.6;type="Gene; snRNA; snoRNA; CD-box";Annotation=Plant small nucleolar RNA U1003
chr01	no	snp	919497	919498	.	-	.	ID=snRNA_01047;Target=RF01847 1 221;Threshold=2.2e-25 97.6;type="Gene; snRNA; snoRNA; CD-box";Annotation=Plant small nucleolar RNA U1004
chr01	no	snp	919778	919779	.	-	.	ID=snRNA_01048;Target=RF01847 1 221;Threshold=2.2e-25 97.6;type="Gene; snRNA; snoRNA; CD-box";Annotation=Plant small nucleolar RNA U1005
chr01	no	snp	923859	923860	.	-	.	ID=snRNA_01049;Target=RF01847 1 221;Threshold=2.2e-25 97.6;type="Gene; snRNA; snoRNA; CD-box";Annotation=Plant small nucleolar RNA U1006
chr01	no	snp	924735	924736	.	-	.	ID=snRNA_01050;Target=RF01847 1 221;Threshold=2.2e-25 97.6;type="Gene; snRNA; snoRNA; CD-box";Annotation=Plant small nucleolar RNA U1007
chr01	no	snp	925136	925137	.	-	.	ID=snRNA_01051;Target=RF01847 1 221;Threshold=2.2e-25 97.6;type="Gene; snRNA; snoRNA; CD-box";Annotation=Plant small nucleolar RNA U1008
chr01	no	snp	925762	925763	.	-	.	ID=snRNA_01052;Target=RF01847 1 221;Threshold=2.2e-25 97.6;type="Gene; snRNA; snoRNA; CD-box";Annotation=Plant small nucleolar RNA U1009
chr01	no	snp	926934	926935	.	-	.	ID=snRNA_01053;Target=RF01847 1 221;Threshold=2.2e-25 97.6;type="Gene; snRNA; snoRNA; CD-box";Annotation=Plant small nucleolar RNA U1010
chr01	no	snp	928362	928363	.	-	.	ID=snRNA_01054;Target=RF01847 1 221;Threshold=2.2e-25 97.6;type="Gene; snRNA; snoRNA; CD-box";Annotation=Plant small nucleolar RNA U1011
chr01	no	snp	928369	928370	.	-	.	ID=snRNA_01055;Target=RF01847 1 221;Threshold=2.2e-25 97.6;type="Gene; snRNA; snoRNA; CD-box";Annotation=Plant small nucleolar RNA U1012
chr01	no	snp	928375	928376	.	-	.	ID=snRNA_01056;Target=RF01847 1 221;Threshold=2.2e-25 97.6;type="Gene; snRNA; snoRNA; CD-box";Annotation=Plant small nucleolar RNA U1013
chr01	no	snp	929028	929029	.	-	.	ID=snRNA_01057;Target=RF01847 1 221;Threshold=2.2e-25 97.6;type="Gene; snRNA; snoRNA; CD-box";Annotation=Plant small nucleolar RNA U1014
chr01	no	snp	930137	930138	.	-	.	ID=snRNA_01058;Target=RF01847 1 221;Threshold=2.2e-25 97.6;type="Gene; snRNA; snoRNA; CD-box";Annotation=Plant small nucleolar RNA U1015
chr01	no	snp	931756	931757	.	-	.	ID=snRNA_01059;Target=RF01847 1 221;Threshold=2.2e-25 97.6;type="Gene; snRNA; snoRNA; CD-box";Annotation=Plant small nucleolar RNA U1016
chr01	no	snp	931771	931772	.	-	.	ID=snRNA_01060;Target=RF01847 1 221;Threshold=2.2e-25 97.6;type="Gene; snRNA; snoRNA; CD-box";Annotation=Plant small nucleolar RNA U1017
chr01	no	snp	931775	931776	.	-	.	ID=snRNA_01061;Target=RF01847 1 221;Threshold=2.2e-25 97.6;type="Gene; snRNA; snoRNA; CD-box";Annotation=Plant small nucleolar RNA U1018
chr01	no	snp	933368	933369	.	-	.	ID=snRNA_01062;Target=RF01847 1 221;Threshold=2.2e-25 97.6;type="Gene; snRNA; snoRNA; CD-box";Annotation=Plant small nucleolar RNA U1019
chr01	no	snp	933734	933735	.	-	.	ID=snRNA_01063;Target=RF01847 1 221;Threshold=2.2e-25 97.6;type="Gene; snRNA; snoRNA; CD-box";Annotation=Plant small nucleolar RNA U1020
chr01	no	snp	934078	934079	.	-	.	ID=snRNA_01064;Target=RF01847 1 221;Threshold=2.2e-25 97.6;type="Gene; snRNA; snoRNA; CD-box";Annotation=Plant small nucleolar RNA U1021
chr01	no	snp	934379	934380	.	-	.	ID=snRNA_01065;Target=RF01847 1 221;Threshold=2.2e-25 97.6;type="Gene; snRNA; snoRNA; CD-box";Annotation=Plant small nucleolar RNA U1022
chr01	no	snp	934392	934393	.	-	.	ID=snRNA_01066;Target=RF01847 1 221;Threshold=2.2e-25 97.6;type="Gene; snRNA; snoRNA; CD-box";Annotation=Plant small nucleolar RNA U1023
chr01	no	snp	934801	934802	.	-	.	ID=snRNA_01067;Target=RF01847 1 221;Threshold=2.2e-25 97.6;type="Gene; snRNA; snoRNA; CD-box";Annotation=Plant small nucleolar RNA U1024
chr01	no	snp	938091	938092	.	-	.	ID=snRNA_01068;Target=RF01847 1 221;Threshold=2.2e-25 97.6;type="Gene; snRNA; snoRNA; CD-box";Annotation=Plant small nucleolar RNA U1025
chr01	no	snp	939493	939494	.	-	.	ID=snRNA_01069;Target=RF01847 1 221;Threshold=2.2e-25 97.6;type="Gene; snRNA; snoRNA; CD-box";Annotation=Plant small nucleolar RNA U1026
chr01	no	snp	940176	940177	.	-	.	ID=snRNA_01070;Target=RF01847 1 221;Threshold=2.2e-25 97.6;type="Gene; snRNA; snoRNA; CD-box";Annotation=Plant small nucleolar RNA U1027
chr01	no	snp	940827	940828	.	-	.	ID=snRNA_01071;Target=RF01847 1 221;Threshold=2.2e-25 97.6;type="Gene; snRNA; snoRNA; CD-box";Annotation=Plant small nucleolar RNA U1028
chr01	no	snp	941115	941116	.	-	.	ID=snRNA_01072;Target=RF01847 1 221;Threshold=2.2e-25 97.6;type="Gene; snRNA; snoRNA; CD-box";Annotation=Plant small nucleolar RNA U1029
chr01	no	snp	941591	941592	.	-	.	ID=snRNA_01073;Target=RF01847 1 221;Threshold=2.2e-25 97.6;type="Gene; snRNA; snoRNA; CD-box";Annotation=Plant small nucleolar RNA U1030
chr01	no	snp	942145	942146	.	-	.	ID=snRNA_01074;Target=RF01847 1 221;Threshold=2.2e-25 97.6;type="Gene; snRNA; snoRNA; CD-box";Annotation=Plant small nucleolar RNA U1031
chr01	no	snp	943244	943245	.	-	.	ID=snRNA_01075;Target=RF01847 1 221;Threshold=2.2e-25 97.6;type="Gene; snRNA; snoRNA; CD-box";Annotation=Plant small nucleolar RNA U1032
chr01	no	snp	944323	944324	.	-	.	ID=snRNA_01076;Target=RF01847 1 221;Threshold=2.2e-25 97.6;type="Gene; snRNA; snoRNA; CD-box";Annotation=Plant small nucleolar RNA U1033
chr01	no	snp	945219	945220	.	-	.	ID=snRNA_01077;Target=RF01847 1 221;Threshold=2.2e-25 97.6;type="Gene; snRNA; snoRNA; CD-box";Annotation=Plant small nucleolar RNA U1034
chr01	no	snp	946184	946185	.	-	.	ID=snRNA_01078;Target=RF01847 1 221;Threshold=2.2e-25 97.6;type="Gene; snRNA; snoRNA; CD-box";Annotation=Plant small nucleolar RNA U1035
chr01	no	snp	949193	949194	.	-	.	ID=snRNA_01079;Target=RF01847 1 221;Threshold=2.2e-25 97.6;type="Gene; snRNA; snoRNA; CD-box";Annotation=Plant small nucleolar RNA U1036
chr01	no	snp	950029	950030	.	-	.	ID=snRNA_01080;Target=RF01847 1 221;Threshold=2.2e-25 97.6;type="Gene; snRNA; snoRNA; CD-box";Annotation=Plant small nucleolar RNA U1037
chr01	no	snp	950766	950767	.	-	.	ID=snRNA_01081;Target=RF01847 1 221;Threshold=2.2e-25 97.6;type="Gene; snRNA; snoRNA; CD-box";Annotation=Plant small nucleolar RNA U1038
chr01	no	snp	951234	951235	.	-	.	ID=snRNA_01082;Target=RF01847 1 221;Threshold=2.2e-25 97.6;type="Gene; snRNA; snoRNA; CD-box";Annotation=Plant small nucleolar RNA U1039
chr01	no	snp	951504	951505	.	-	.	ID=snRNA_01083;Target=RF01847 1 221;Threshold=2.2e-25 97.6;type="Gene; snRNA; snoRNA; CD-box";Annotation=Plant small nucleolar RNA U1040
chr01	no	snp	951708	951709	.	-	.	ID=snRNA_01084;Target=RF01847 1 221;Threshold=2.2e-25 97.6;type="Gene; snRNA; snoRNA; CD-box";Annotation=Plant small nucleolar RNA U1041
chr01	no	snp	953037	953038	.	-	.	ID=snRNA_01085;Target=RF01847 1 221;Threshold=2.2e-25 97.6;type="Gene; snRNA; snoRNA; CD-box";Annotation=Plant small nucleolar RNA U1042
chr01	no	snp	953883	953884	.	-	.	ID=snRNA_01086;Target=RF01847 1 221;Threshold=2.2e-25 97.6;type="Gene; snRNA; snoRNA; CD-box";Annotation=Plant small nucleolar RNA U1043
chr01	no	snp	954443	954444	.	-	.	ID=snRNA_01087;Target=RF01847 1 221;Threshold=2.2e-25 97.6;type="Gene; snRNA; snoRNA; CD-box";Annotation=Plant small nucleolar RNA U1044
chr01	no	snp	957132	957133	.	-	.	ID=snRNA_01088;Target=RF01847 1 221;Threshold=2.2e-25 97.6;type="Gene; snRNA; snoRNA; CD-box";Annotation=Plant small nucleolar RNA U1045
chr01	no	snp	957708	957709	.	-	.	ID=snRNA_01089;Target=RF01847 1 221;Threshold=2.2e-25 97.6;type="Gene; snRNA; snoRNA; CD-box";Annotation=Plant small nucleolar RNA U1046
chr01	no	snp	957854	957855	.	-	.	ID=snRNA_01090;Target=RF01847 1 221;Threshold=2.2e-25 97.6;type="Gene; snRNA; snoRNA; CD-box";Annotation=Plant small nucleolar RNA U1047
chr01	no	snp	958752	958753	.	-	.	ID=snRNA_01091;Target=RF01847 1 221;Threshold=2.2e-25 97.6;type="Gene; snRNA; snoRNA; CD-box";Annotation=Plant small nucleolar RNA U1048
chr01	no	snp	961080	961081	.	-	.	ID=snRNA_01092;Target=RF01847 1 221;Threshold=2.2e-25 97.6;type="Gene; snRNA; snoRNA; CD-box";Annotation=Plant small nucleolar RNA U1049
chr01	no	snp	961084	961085	.	-	.	ID=snRNA_01093;Target=RF01847 1 221;Threshold=2.2e-25 97.6;type="Gene; snRNA; snoRNA; CD-box";Annotation=Plant small nucleolar RNA U1050
chr01	no	snp	961718	961719	.	-	.	ID=snRNA_01094;Target=RF01847 1 221;Threshold=2.2e-25 97.6;type="Gene; snRNA; snoRNA; CD-box";Annotation=Plant small nucleolar RNA U1051
chr01	no	snp	962102	962103	.	-	.	ID=snRNA_01095;Target=RF01847 1 221;Threshold=2.2e-25 97.6;type="Gene; snRNA; snoRNA; CD-box";Annotation=Plant small nucleolar RNA U1052
chr01	no	snp	963938	963939	.	-	.	ID=snRNA_01096;Target=RF01847 1 221;Threshold=2.2e-25 97.6;type="Gene; snRNA; snoRNA; CD-box";Annotation=Plant small nucleolar RNA U1053
chr01	no	snp	964399	964400	.	-	.	ID=snRNA_01097;Target=RF01847 1 221;Threshold=2.2e-25 97.6;type="Gene; snRNA; snoRNA; CD-box";Annotation=Plant small nucleolar RNA U1054
chr01	no	snp	965490	965491	.	-	.	ID=snRNA_01098;Target=RF01847 1 221;Threshold=2.2e-25 97.6;type="Gene; snRNA; snoRNA; CD-box";Annotation=Plant small nucleolar RNA U1055
chr01	no	snp	965751	965752	.	-	.	ID=snRNA_01099;Target=RF01847 1 221;Threshold=2.2e-25 97.6;type="Gene; snRNA; snoRNA; CD-box";Annotation=Plant small nucleolar RNA U1056
chr01	no	snp	965935	965936	.	-	.	ID=snRNA_01100;Target=RF01847 1 221;Threshold=2.2e-25 97.6;type="Gene; snRNA; snoRNA; CD-box";Annotation=Plant small nucleolar RNA U1057
chr01	no	snp	966487	966488	.	-	.	ID=snRNA_01101;Target=RF01847 1 221;Threshold=2.2e-25 97.6;type="Gene; snRNA; snoRNA; CD-box";Annotation=Plant small nucleolar RNA U1058
chr01	no	snp	966945	966946	.	-	.	ID=snRNA_01102;Target=RF01847 1 221;Threshold=2.2e-25 97.6;type="Gene; snRNA; snoRNA; CD-box";Annotation=Plant small nucleolar RNA U1059
chr01	no	snp	968711	968712	.	-	.	ID=snRNA_01103;Target=RF01847 1 221;Threshold=2.2e-25 97.6;type="Gene; snRNA; snoRNA; CD-box";Annotation=Plant small nucleolar RNA U1060
chr01	no	snp	971014	971015	.	-	.	ID=snRNA_01104;Target=RF01847 1 221;Threshold=2.2e-25 97.6;type="Gene; snRNA; snoRNA; CD-box";Annotation=Plant small nucleolar RNA U1061
chr01	no	snp	971380	971381	.	-	.	ID=snRNA_01105;Target=RF01847 1 221;Threshold=2.2e-25 97.6;type="Gene; snRNA; snoRNA; CD-box";Annotation=Plant small nucleolar RNA U1062
chr01	no	snp	971578	971579	.	-	.	ID=snRNA_01106;Target=RF01847 1 221;Threshold=2.2e-25 97.6;type="Gene; snRNA; snoRNA; CD-box";Annotation=Plant small nucleolar RNA U1063
chr01	no	snp	971595	971596	.	-	.	ID=snRNA_01107;Target=RF01847 1 221;Threshold=2.2e-25 97.6;type="Gene; snRNA; snoRNA; CD-box";Annotation=Plant small nucleolar RNA U1064
chr01	no	snp	971598	971599	.	-	.	ID=snRNA_01108;Target=RF01847 1 221;Threshold=2.2e-25 97.6;type="Gene; snRNA; snoRNA; CD-box";Annotation=Plant small nucleolar RNA U1065
chr01	no	snp	972084	972085	.	-	.	ID=snRNA_01109;Target=RF01847 1 221;Threshold=2.2e-25 97.6;type="Gene; snRNA; snoRNA; CD-box";Annotation=Plant small nucleolar RNA U1066
chr01	no	snp	972800	972801	.	-	.	ID=snRNA_01110;Target=RF01847 1 221;Threshold=2.2e-25 97.6;type="Gene; snRNA; snoRNA; CD-box";Annotation=Plant small nucleolar RNA U1067
chr01	no	snp	975138	975139	.	-	.	ID=snRNA_01111;Target=RF01847 1 221;Threshold=2.2e-25 97.6;type="Gene; snRNA; snoRNA; CD-box";Annotation=Plant small nucleolar RNA U1068
chr01	no	snp	975469	975470	.	-	.	ID=snRNA_01112;Target=RF01847 1 221;Threshold=2.2e-25 97.6;type="Gene; snRNA; snoRNA; CD-box";Annotation=Plant small nucleolar RNA U1069
chr01	no	snp	976826	976827	.	-	.	ID=snRNA_01113;Target=RF01847 1 221;Threshold=2.2e-25 97.6;type="Gene; snRNA; snoRNA; CD-box";Annotation=Plant small nucleolar RNA U1070
chr01	no	snp	977070	977071	.	-	.	ID=snRNA_01114;Target=RF01847 1 221;Threshold=2.2e-25 97.6;type="Gene; snRNA; snoRNA; CD-box";Annotation=Plant small nucleolar RNA U1071
chr01	no	snp	977473	977474	.	-	.	ID=snRNA_01115;Target=RF01847 1 221;Threshold=2.2e-25 97.6;type="Gene; snRNA; snoRNA; CD-box";Annotation=Plant small nucleolar RNA U1072
chr01	no	snp	978463	978464	.	-	.	ID=snRNA_01116;Target=RF01847 1 221;Threshold=2.2e-25 97.6;type="Gene; snRNA; snoRNA; CD-box";Annotation=Plant small nucleolar RNA U1073
chr01	no	snp	980257	980258	.	-	.	ID=snRNA_01117;Target=RF01847 1 221;Threshold=2.2e-25 97.6;type="Gene; snRNA; snoRNA; CD-box";Annotation=Plant small nucleolar RNA U1074
chr01	no	snp	980437	980438	.	-	.	ID=snRNA_01118;Target=RF01847 1 221;Threshold=2.2e-25 97.6;type="Gene; snRNA; snoRNA; CD-box";Annotation=Plant small nucleolar RNA U1075
chr01	no	snp	982080	982081	.	-	.	ID=snRNA_01119;Target=RF01847 1 221;Threshold=2.2e-25 97.6;type="Gene; snRNA; snoRNA; CD-box";Annotation=Plant small nucleolar RNA U1076
chr01	no	snp	985828	985829	.	-	.	ID=snRNA_01120;Target=RF01847 1 221;Threshold=2.2e-25 97.6;type="Gene; snRNA; snoRNA; CD-box";Annotation=Plant small nucleolar RNA U1077
chr01	no	snp	986449	986450	.	-	.	ID=snRNA_01121;Target=RF01847 1 221;Threshold=2.2e-25 97.6;type="Gene; snRNA; snoRNA; CD-box";Annotation=Plant small nucleolar RNA U1078
chr01	no	snp	988128	988129	.	-	.	ID=snRNA_01122;Target=RF01847 1 221;Threshold=2.2e-25 97.6;type="Gene; snRNA; snoRNA; CD-box";Annotation=Plant small nucleolar RNA U1079
chr01	no	snp	990547	990548	.	-	.	ID=snRNA_01123;Target=RF01847 1 221;Threshold=2.2e-25 97.6;type="Gene; snRNA; snoRNA; CD-box";Annotation=Plant small nucleolar RNA U1080
chr01	no	snp	990609	990610	.	-	.	ID=snRNA_01124;Target=RF01847 1 221;Threshold=2.2e-25 97.6;type="Gene; snRNA; snoRNA; CD-box";Annotation=Plant small nucleolar RNA U1081
chr01	no	snp	991283	991284	.	-	.	ID=snRNA_01125;Target=RF01847 1 221;Threshold=2.2e-25 97.6;type="Gene; snRNA; snoRNA; CD-box";Annotation=Plant small nucleolar RNA U1082
chr01	no	snp	991679	991680	.	-	.	ID=snRNA_01126;Target=RF01847 1 221;Threshold=2.2e-25 97.6;type="Gene; snRNA; snoRNA; CD-box";Annotation=Plant small nucleolar RNA U1083
chr01	no	snp	991928	991929	.	-	.	ID=snRNA_01127;Target=RF01847 1 221;Threshold=2.2e-25 97.6;type="Gene; snRNA; snoRNA; CD-box";Annotation=Plant small nucleolar RNA U1084
chr01	no	snp	993057	993058	.	-	.	ID=snRNA_01128;Target=RF01847 1 221;Threshold=2.2e-25 97.6;type="Gene; snRNA; snoRNA; CD-box";Annotation=Plant small nucleolar RNA U1085
chr01	no	snp	993330	993331	.	-	.	ID=snRNA_01129;Target=RF01847 1 221;Threshold=2.2e-25 97.6;type="Gene; snRNA; snoRNA; CD-box";Annotation=Plant small nucleolar RNA U1086
chr01	no	snp	993989	993990	.	-	.	ID=snRNA_01130;Target=RF01847 1 221;Threshold=2.2e-25 97.6;type="Gene; snRNA; snoRNA; CD-box";Annotation=Plant small nucleolar RNA U1087
chr01	no	snp	995069	995070	.	-	.	ID=snRNA_01131;Target=RF01847 1 221;Threshold=2.2e-25 97.6;type="Gene; snRNA; snoRNA; CD-box";Annotation=Plant small nucleolar RNA U1088
chr01	no	snp	998856	998857	.	-	.	ID=snRNA_01132;Target=RF01847 1 221;Threshold=2.2e-25 97.6;type="Gene; snRNA; snoRNA; CD-box";Annotation=Plant small nucleolar RNA U1089
chr01	no	snp	999332	999333	.	-	.	ID=snRNA_01133;Target=RF01847 1 221;Threshold=2.2e-25 97.6;type="Gene; snRNA; snoRNA; CD-box";Annotation=Plant small nucleolar RNA U1090
chr01	no	snp	1001308	1001309	.	-	.	ID=snRNA_01134;Target=RF01847 1 221;Threshold=2.2e-25 97.6;type="Gene; snRNA; snoRNA; CD-box";Annotation=Plant small nucleolar RNA U1091
chr01	no	snp	1002528	1002529	.	-	.	ID=snRNA_01135;Target=RF01847 1 221;Threshold=2.2e-25 97.6;type="Gene; snRNA; snoRNA; CD-box";Annotation=Plant small nucleolar RNA U1092
chr01	no	snp	1002568	1002569	.	-	.	ID=snRNA_01136;Target=RF01847 1 221;Threshold=2.2e-25 97.6;type="Gene; snRNA; snoRNA; CD-box";Annotation=Plant small nucleolar RNA U1093
chr01	no	snp	1002698	1002699	.	-	.	ID=snRNA_01137;Target=RF01847 1 221;Threshold=2.2e-25 97.6;type="Gene; snRNA; snoRNA; CD-box";Annotation=Plant small nucleolar RNA U1094
chr01	no	snp	1003422	1003423	.	-	.	ID=snRNA_01138;Target=RF01847 1 221;Threshold=2.2e-25 97.6;type="Gene; snRNA; snoRNA; CD-box";Annotation=Plant small nucleolar RNA U1095
chr01	no	snp	1005115	1005116	.	-	.	ID=snRNA_01139;Target=RF01847 1 221;Threshold=2.2e-25 97.6;type="Gene; snRNA; snoRNA; CD-box";Annotation=Plant small nucleolar RNA U1096
chr01	no	snp	1006033	1006034	.	-	.	ID=snRNA_01140;Target=RF01847 1 221;Threshold=2.2e-25 97.6;type="Gene; snRNA; snoRNA; CD-box";Annotation=Plant small nucleolar RNA U1097
chr01	no	snp	1006951	1006952	.	-	.	ID=snRNA_01141;Target=RF01847 1 221;Threshold=2.2e-25 97.6;type="Gene; snRNA; snoRNA; CD-box";Annotation=Plant small nucleolar RNA U1098
chr01	no	snp	1008322	1008323	.	-	.	ID=snRNA_01142;Target=RF01847 1 221;Threshold=2.2e-25 97.6;type="Gene; snRNA; snoRNA; CD-box";Annotation=Plant small nucleolar RNA U1099
chr01	no	snp	1009115	1009116	.	-	.	ID=snRNA_01143;Target=RF01847 1 221;Threshold=2.2e-25 97.6;type="Gene; snRNA; snoRNA; CD-box";Annotation=Plant small nucleolar RNA U1100
chr01	no	snp	1009600	1009601	.	-	.	ID=snRNA_01144;Target=RF01847 1 221;Threshold=2.2e-25 97.6;type="Gene; snRNA; snoRNA; CD-box";Annotation=Plant small nucleolar RNA U1101
chr01	no	snp	1010116	1010117	.	-	.	ID=snRNA_01145;Target=RF01847 1 221;Threshold=2.2e-25 97.6;type="Gene; snRNA; snoRNA; CD-box";Annotation=Plant small nucleolar RNA U1102
chr01	no	snp	1011139	1011140	.	-	.	ID=snRNA_01146;Target=RF01847 1 221;Threshold=2.2e-25 97.6;type="Gene; snRNA; snoRNA; CD-box";Annotation=Plant small nucleolar RNA U1103
chr01	no	snp	1011325	1011326	.	-	.	ID=snRNA_01147;Target=RF01847 1 221;Threshold=2.2e-25 97.6;type="Gene; snRNA; snoRNA; CD-box";Annotation=Plant small nucleolar RNA U1104
chr01	no	snp	1012045	1012046	.	-	.	ID=snRNA_01148;Target=RF01847 1 221;Threshold=2.2e-25 97.6;type="Gene; snRNA; snoRNA; CD-box";Annotation=Plant small nucleolar RNA U1105
chr01	no	snp	1015052	1015053	.	-	.	ID=snRNA_01149;Target=RF01847 1 221;Threshold=2.2e-25 97.6;type="Gene; snRNA; snoRNA; CD-box";Annotation=Plant small nucleolar RNA U1106
chr01	no	snp	1015883	1015884	.	-	.	ID=snRNA_01150;Target=RF01847 1 221;Threshold=2.2e-25 97.6;type="Gene; snRNA; snoRNA; CD-box";Annotation=Plant small nucleolar RNA U1107
chr01	no	snp	1016188	1016189	.	-	.	ID=snRNA_01151;Target=RF01847 1 221;Threshold=2.2e-25 97.6;type="Gene; snRNA; snoRNA; CD-box";Annotation=Plant small nucleolar RNA U1108
chr01	no	snp	1017916	1017917	.	-	.	ID=snRNA_01152;Target=RF01847 1 221;Threshold=2.2e-25 97.6;type="Gene; snRNA; snoRNA; CD-box";Annotation=Plant small nucleolar RNA U1109
chr01	no	snp	1017938	1017939	.	-	.	ID=snRNA_01153;Target=RF01847 1 221;Threshold=2.2e-25 97.6;type="Gene; snRNA; snoRNA; CD-box";Annotation=Plant small nucleolar RNA U1110
chr01	no	snp	1018177	1018178	.	-	.	ID=snRNA_01154;Target=RF01847 1 221;Threshold=2.2e-25 97.6;type="Gene; snRNA; snoRNA; CD-box";Annotation=Plant small nucleolar RNA U1111
chr01	no	snp	1018642	1018643	.	-	.	ID=snRNA_01155;Target=RF01847 1 221;Threshold=2.2e-25 97.6;type="Gene; snRNA; snoRNA; CD-box";Annotation=Plant small nucleolar RNA U1112
chr01	no	snp	1020243	1020244	.	-	.	ID=snRNA_01156;Target=RF01847 1 221;Threshold=2.2e-25 97.6;type="Gene; snRNA; snoRNA; CD-box";Annotation=Plant small nucleolar RNA U1113
chr01	no	snp	1020964	1020965	.	-	.	ID=snRNA_01157;Target=RF01847 1 221;Threshold=2.2e-25 97.6;type="Gene; snRNA; snoRNA; CD-box";Annotation=Plant small nucleolar RNA U1114
chr01	no	snp	1021452	1021453	.	-	.	ID=snRNA_01158;Target=RF01847 1 221;Threshold=2.2e-25 97.6;type="Gene; snRNA; snoRNA; CD-box";Annotation=Plant small nucleolar RNA U1115
chr01	no	snp	1022058	1022059	.	-	.	ID=snRNA_01159;Target=RF01847 1 221;Threshold=2.2e-25 97.6;type="Gene; snRNA; snoRNA; CD-box";Annotation=Plant small nucleolar RNA U1116
chr01	no	snp	1023813	1023814	.	-	.	ID=snRNA_01160;Target=RF01847 1 221;Threshold=2.2e-25 97.6;type="Gene; snRNA; snoRNA; CD-box";Annotation=Plant small nucleolar RNA U1117
chr01	no	snp	1026007	1026008	.	-	.	ID=snRNA_01161;Target=RF01847 1 221;Threshold=2.2e-25 97.6;type="Gene; snRNA; snoRNA; CD-box";Annotation=Plant small nucleolar RNA U1118
chr01	no	snp	1027751	1027752	.	-	.	ID=snRNA_01162;Target=RF01847 1 221;Threshold=2.2e-25 97.6;type="Gene; snRNA; snoRNA; CD-box";Annotation=Plant small nucleolar RNA U1119
chr01	no	snp	1027807	1027808	.	-	.	ID=snRNA_01163;Target=RF01847 1 221;Threshold=2.2e-25 97.6;type="Gene; snRNA; snoRNA; CD-box";Annotation=Plant small nucleolar RNA U1120
chr01	no	snp	1029875	1029876	.	-	.	ID=snRNA_01164;Target=RF01847 1 221;Threshold=2.2e-25 97.6;type="Gene; snRNA; snoRNA; CD-box";Annotation=Plant small nucleolar RNA U1121
chr01	no	snp	1030482	1030483	.	-	.	ID=snRNA_01165;Target=RF01847 1 221;Threshold=2.2e-25 97.6;type="Gene; snRNA; snoRNA; CD-box";Annotation=Plant small nucleolar RNA U1122
chr01	no	snp	1031280	1031281	.	-	.	ID=snRNA_01166;Target=RF01847 1 221;Threshold=2.2e-25 97.6;type="Gene; snRNA; snoRNA; CD-box";Annotation=Plant small nucleolar RNA U1123
chr01	no	snp	1031987	1031988	.	-	.	ID=snRNA_01167;Target=RF01847 1 221;Threshold=2.2e-25 97.6;type="Gene; snRNA; snoRNA; CD-box";Annotation=Plant small nucleolar RNA U1124
chr01	no	snp	1032764	1032765	.	-	.	ID=snRNA_01168;Target=RF01847 1 221;Threshold=2.2e-25 97.6;type="Gene; snRNA; snoRNA; CD-box";Annotation=Plant small nucleolar RNA U1125
chr01	no	snp	1033591	1033592	.	-	.	ID=snRNA_01169;Target=RF01847 1 221;Threshold=2.2e-25 97.6;type="Gene; snRNA; snoRNA; CD-box";Annotation=Plant small nucleolar RNA U1126
chr01	no	snp	1033596	1033597	.	-	.	ID=snRNA_01170;Target=RF01847 1 221;Threshold=2.2e-25 97.6;type="Gene; snRNA; snoRNA; CD-box";Annotation=Plant small nucleolar RNA U1127
chr01	no	snp	1033597	1033598	.	-	.	ID=snRNA_01171;Target=RF01847 1 221;Threshold=2.2e-25 97.6;type="Gene; snRNA; snoRNA; CD-box";Annotation=Plant small nucleolar RNA U1128
chr01	no	snp	1033620	1033621	.	-	.	ID=snRNA_01172;Target=RF01847 1 221;Threshold=2.2e-25 97.6;type="Gene; snRNA; snoRNA; CD-box";Annotation=Plant small nucleolar RNA U1129
chr01	no	snp	1033622	1033623	.	-	.	ID=snRNA_01173;Target=RF01847 1 221;Threshold=2.2e-25 97.6;type="Gene; snRNA; snoRNA; CD-box";Annotation=Plant small nucleolar RNA U1130
chr01	no	snp	1033624	1033625	.	-	.	ID=snRNA_01174;Target=RF01847 1 221;Threshold=2.2e-25 97.6;type="Gene; snRNA; snoRNA; CD-box";Annotation=Plant small nucleolar RNA U1131
chr01	no	snp	1033625	1033626	.	-	.	ID=snRNA_01175;Target=RF01847 1 221;Threshold=2.2e-25 97.6;type="Gene; snRNA; snoRNA; CD-box";Annotation=Plant small nucleolar RNA U1132
chr01	no	snp	1033631	1033632	.	-	.	ID=snRNA_01176;Target=RF01847 1 221;Threshold=2.2e-25 97.6;type="Gene; snRNA; snoRNA; CD-box";Annotation=Plant small nucleolar RNA U1133
chr01	no	snp	1033667	1033668	.	-	.	ID=snRNA_01177;Target=RF01847 1 221;Threshold=2.2e-25 97.6;type="Gene; snRNA; snoRNA; CD-box";Annotation=Plant small nucleolar RNA U1134
chr01	no	snp	1033792	1033793	.	-	.	ID=snRNA_01178;Target=RF01847 1 221;Threshold=2.2e-25 97.6;type="Gene; snRNA; snoRNA; CD-box";Annotation=Plant small nucleolar RNA U1135
chr01	no	snp	1033913	1033914	.	-	.	ID=snRNA_01179;Target=RF01847 1 221;Threshold=2.2e-25 97.6;type="Gene; snRNA; snoRNA; CD-box";Annotation=Plant small nucleolar RNA U1136
chr01	no	snp	1034276	1034277	.	-	.	ID=snRNA_01180;Target=RF01847 1 221;Threshold=2.2e-25 97.6;type="Gene; snRNA; snoRNA; CD-box";Annotation=Plant small nucleolar RNA U1137
chr01	no	snp	1034544	1034545	.	-	.	ID=snRNA_01181;Target=RF01847 1 221;Threshold=2.2e-25 97.6;type="Gene; snRNA; snoRNA; CD-box";Annotation=Plant small nucleolar RNA U1138
chr01	no	snp	1035138	1035139	.	-	.	ID=snRNA_01182;Target=RF01847 1 221;Threshold=2.2e-25 97.6;type="Gene; snRNA; snoRNA; CD-box";Annotation=Plant small nucleolar RNA U1139
chr01	no	snp	1035204	1035205	.	-	.	ID=snRNA_01183;Target=RF01847 1 221;Threshold=2.2e-25 97.6;type="Gene; snRNA; snoRNA; CD-box";Annotation=Plant small nucleolar RNA U1140
chr01	no	snp	1036252	1036253	.	-	.	ID=snRNA_01184;Target=RF01847 1 221;Threshold=2.2e-25 97.6;type="Gene; snRNA; snoRNA; CD-box";Annotation=Plant small nucleolar RNA U1141
chr01	no	snp	1036896	1036897	.	-	.	ID=snRNA_01185;Target=RF01847 1 221;Threshold=2.2e-25 97.6;type="Gene; snRNA; snoRNA; CD-box";Annotation=Plant small nucleolar RNA U1142
chr01	no	snp	1036956	1036957	.	-	.	ID=snRNA_01186;Target=RF01847 1 221;Threshold=2.2e-25 97.6;type="Gene; snRNA; snoRNA; CD-box";Annotation=Plant small nucleolar RNA U1143
chr01	no	snp	1037339	1037340	.	-	.	ID=snRNA_01187;Target=RF01847 1 221;Threshold=2.2e-25 97.6;type="Gene; snRNA; snoRNA; CD-box";Annotation=Plant small nucleolar RNA U1144
chr01	no	snp	1037891	1037892	.	-	.	ID=snRNA_01188;Target=RF01847 1 221;Threshold=2.2e-25 97.6;type="Gene; snRNA; snoRNA; CD-box";Annotation=Plant small nucleolar RNA U1145
chr01	no	snp	1038865	1038866	.	-	.	ID=snRNA_01189;Target=RF01847 1 221;Threshold=2.2e-25 97.6;type="Gene; snRNA; snoRNA; CD-box";Annotation=Plant small nucleolar RNA U1146
chr01	no	snp	1039034	1039035	.	-	.	ID=snRNA_01190;Target=RF01847 1 221;Threshold=2.2e-25 97.6;type="Gene; snRNA; snoRNA; CD-box";Annotation=Plant small nucleolar RNA U1147
chr01	no	snp	1039710	1039711	.	-	.	ID=snRNA_01191;Target=RF01847 1 221;Threshold=2.2e-25 97.6;type="Gene; snRNA; snoRNA; CD-box";Annotation=Plant small nucleolar RNA U1148
chr01	no	snp	1039909	1039910	.	-	.	ID=snRNA_01192;Target=RF01847 1 221;Threshold=2.2e-25 97.6;type="Gene; snRNA; snoRNA; CD-box";Annotation=Plant small nucleolar RNA U1149
chr01	no	snp	1042716	1042717	.	-	.	ID=snRNA_01193;Target=RF01847 1 221;Threshold=2.2e-25 97.6;type="Gene; snRNA; snoRNA; CD-box";Annotation=Plant small nucleolar RNA U1150
chr01	no	snp	1043901	1043902	.	-	.	ID=snRNA_01194;Target=RF01847 1 221;Threshold=2.2e-25 97.6;type="Gene; snRNA; snoRNA; CD-box";Annotation=Plant small nucleolar RNA U1151
chr01	no	snp	1049159	1049160	.	-	.	ID=snRNA_01195;Target=RF01847 1 221;Threshold=2.2e-25 97.6;type="Gene; snRNA; snoRNA; CD-box";Annotation=Plant small nucleolar RNA U1152
chr01	no	snp	1050526	1050527	.	-	.	ID=snRNA_01196;Target=RF01847 1 221;Threshold=2.2e-25 97.6;type="Gene; snRNA; snoRNA; CD-box";Annotation=Plant small nucleolar RNA U1153
chr01	no	snp	1050665	1050666	.	-	.	ID=snRNA_01197;Target=RF01847 1 221;Threshold=2.2e-25 97.6;type="Gene; snRNA; snoRNA; CD-box";Annotation=Plant small nucleolar RNA U1154
chr01	no	snp	1051174	1051175	.	-	.	ID=snRNA_01198;Target=RF01847 1 221;Threshold=2.2e-25 97.6;type="Gene; snRNA; snoRNA; CD-box";Annotation=Plant small nucleolar RNA U1155
chr01	no	snp	1053043	1053044	.	-	.	ID=snRNA_01199;Target=RF01847 1 221;Threshold=2.2e-25 97.6;type="Gene; snRNA; snoRNA; CD-box";Annotation=Plant small nucleolar RNA U1156
chr01	no	snp	1055262	1055263	.	-	.	ID=snRNA_01200;Target=RF01847 1 221;Threshold=2.2e-25 97.6;type="Gene; snRNA; snoRNA; CD-box";Annotation=Plant small nucleolar RNA U1157
chr01	no	snp	1055923	1055924	.	-	.	ID=snRNA_01201;Target=RF01847 1 221;Threshold=2.2e-25 97.6;type="Gene; snRNA; snoRNA; CD-box";Annotation=Plant small nucleolar RNA U1158
chr01	no	snp	1056310	1056311	.	-	.	ID=snRNA_01202;Target=RF01847 1 221;Threshold=2.2e-25 97.6;type="Gene; snRNA; snoRNA; CD-box";Annotation=Plant small nucleolar RNA U1159
chr01	no	snp	1057310	1057311	.	-	.	ID=snRNA_01203;Target=RF01847 1 221;Threshold=2.2e-25 97.6;type="Gene; snRNA; snoRNA; CD-box";Annotation=Plant small nucleolar RNA U1160
chr01	no	snp	1058177	1058178	.	-	.	ID=snRNA_01204;Target=RF01847 1 221;Threshold=2.2e-25 97.6;type="Gene; snRNA; snoRNA; CD-box";Annotation=Plant small nucleolar RNA U1161
chr01	no	snp	1058848	1058849	.	-	.	ID=snRNA_01205;Target=RF01847 1 221;Threshold=2.2e-25 97.6;type="Gene; snRNA; snoRNA; CD-box";Annotation=Plant small nucleolar RNA U1162
chr01	no	snp	1060985	1060986	.	-	.	ID=snRNA_01206;Target=RF01847 1 221;Threshold=2.2e-25 97.6;type="Gene; snRNA; snoRNA; CD-box";Annotation=Plant small nucleolar RNA U1163
chr01	no	snp	1061305	1061306	.	-	.	ID=snRNA_01207;Target=RF01847 1 221;Threshold=2.2e-25 97.6;type="Gene; snRNA; snoRNA; CD-box";Annotation=Plant small nucleolar RNA U1164
chr01	no	snp	1062609	1062610	.	-	.	ID=snRNA_01208;Target=RF01847 1 221;Threshold=2.2e-25 97.6;type="Gene; snRNA; snoRNA; CD-box";Annotation=Plant small nucleolar RNA U1165
chr01	no	snp	1063440	1063441	.	-	.	ID=snRNA_01209;Target=RF01847 1 221;Threshold=2.2e-25 97.6;type="Gene; snRNA; snoRNA; CD-box";Annotation=Plant small nucleolar RNA U1166
chr01	no	snp	1064528	1064529	.	-	.	ID=snRNA_01210;Target=RF01847 1 221;Threshold=2.2e-25 97.6;type="Gene; snRNA; snoRNA; CD-box";Annotation=Plant small nucleolar RNA U1167
chr01	no	snp	1065211	1065212	.	-	.	ID=snRNA_01211;Target=RF01847 1 221;Threshold=2.2e-25 97.6;type="Gene; snRNA; snoRNA; CD-box";Annotation=Plant small nucleolar RNA U1168
chr01	no	snp	1066436	1066437	.	-	.	ID=snRNA_01212;Target=RF01847 1 221;Threshold=2.2e-25 97.6;type="Gene; snRNA; snoRNA; CD-box";Annotation=Plant small nucleolar RNA U1169
chr01	no	snp	1068335	1068336	.	-	.	ID=snRNA_01213;Target=RF01847 1 221;Threshold=2.2e-25 97.6;type="Gene; snRNA; snoRNA; CD-box";Annotation=Plant small nucleolar RNA U1170
chr01	no	snp	1069483	1069484	.	-	.	ID=snRNA_01214;Target=RF01847 1 221;Threshold=2.2e-25 97.6;type="Gene; snRNA; snoRNA; CD-box";Annotation=Plant small nucleolar RNA U1171
chr01	no	snp	1070571	1070572	.	-	.	ID=snRNA_01215;Target=RF01847 1 221;Threshold=2.2e-25 97.6;type="Gene; snRNA; snoRNA; CD-box";Annotation=Plant small nucleolar RNA U1172
chr01	no	snp	1070885	1070886	.	-	.	ID=snRNA_01216;Target=RF01847 1 221;Threshold=2.2e-25 97.6;type="Gene; snRNA; snoRNA; CD-box";Annotation=Plant small nucleolar RNA U1173
chr01	no	snp	1071259	1071260	.	-	.	ID=snRNA_01217;Target=RF01847 1 221;Threshold=2.2e-25 97.6;type="Gene; snRNA; snoRNA; CD-box";Annotation=Plant small nucleolar RNA U1174
chr01	no	snp	1071912	1071913	.	-	.	ID=snRNA_01218;Target=RF01847 1 221;Threshold=2.2e-25 97.6;type="Gene; snRNA; snoRNA; CD-box";Annotation=Plant small nucleolar RNA U1175
chr01	no	snp	1072118	1072119	.	-	.	ID=snRNA_01219;Target=RF01847 1 221;Threshold=2.2e-25 97.6;type="Gene; snRNA; snoRNA; CD-box";Annotation=Plant small nucleolar RNA U1176
chr01	no	snp	1072515	1072516	.	-	.	ID=snRNA_01220;Target=RF01847 1 221;Threshold=2.2e-25 97.6;type="Gene; snRNA; snoRNA; CD-box";Annotation=Plant small nucleolar RNA U1177
chr01	no	snp	1075687	1075688	.	-	.	ID=snRNA_01221;Target=RF01847 1 221;Threshold=2.2e-25 97.6;type="Gene; snRNA; snoRNA; CD-box";Annotation=Plant small nucleolar RNA U1178
chr01	no	snp	1077116	1077117	.	-	.	ID=snRNA_01222;Target=RF01847 1 221;Threshold=2.2e-25 97.6;type="Gene; snRNA; snoRNA; CD-box";Annotation=Plant small nucleolar RNA U1179
chr01	no	snp	1077306	1077307	.	-	.	ID=snRNA_01223;Target=RF01847 1 221;Threshold=2.2e-25 97.6;type="Gene; snRNA; snoRNA; CD-box";Annotation=Plant small nucleolar RNA U1180
chr01	no	snp	1077556	1077557	.	-	.	ID=snRNA_01224;Target=RF01847 1 221;Threshold=2.2e-25 97.6;type="Gene; snRNA; snoRNA; CD-box";Annotation=Plant small nucleolar RNA U1181
chr01	no	snp	1078966	1078967	.	-	.	ID=snRNA_01225;Target=RF01847 1 221;Threshold=2.2e-25 97.6;type="Gene; snRNA; snoRNA; CD-box";Annotation=Plant small nucleolar RNA U1182
chr01	no	snp	1081745	1081746	.	-	.	ID=snRNA_01226;Target=RF01847 1 221;Threshold=2.2e-25 97.6;type="Gene; snRNA; snoRNA; CD-box";Annotation=Plant small nucleolar RNA U1183
chr01	no	snp	1082139	1082140	.	-	.	ID=snRNA_01227;Target=RF01847 1 221;Threshold=2.2e-25 97.6;type="Gene; snRNA; snoRNA; CD-box";Annotation=Plant small nucleolar RNA U1184
chr01	no	snp	1082358	1082359	.	-	.	ID=snRNA_01228;Target=RF01847 1 221;Threshold=2.2e-25 97.6;type="Gene; snRNA; snoRNA; CD-box";Annotation=Plant small nucleolar RNA U1185
chr01	no	snp	1082529	1082530	.	-	.	ID=snRNA_01229;Target=RF01847 1 221;Threshold=2.2e-25 97.6;type="Gene; snRNA; snoRNA; CD-box";Annotation=Plant small nucleolar RNA U1186
chr01	no	snp	1083926	1083927	.	-	.	ID=snRNA_01230;Target=RF01847 1 221;Threshold=2.2e-25 97.6;type="Gene; snRNA; snoRNA; CD-box";Annotation=Plant small nucleolar RNA U1187
chr01	no	snp	1084357	1084358	.	-	.	ID=snRNA_01231;Target=RF01847 1 221;Threshold=2.2e-25 97.6;type="Gene; snRNA; snoRNA; CD-box";Annotation=Plant small nucleolar RNA U1188
chr01	no	snp	1084672	1084673	.	-	.	ID=snRNA_01232;Target=RF01847 1 221;Threshold=2.2e-25 97.6;type="Gene; snRNA; snoRNA; CD-box";Annotation=Plant small nucleolar RNA U1189
chr01	no	snp	1085700	1085701	.	-	.	ID=snRNA_01233;Target=RF01847 1 221;Threshold=2.2e-25 97.6;type="Gene; snRNA; snoRNA; CD-box";Annotation=Plant small nucleolar RNA U1190
chr01	no	snp	1086210	1086211	.	-	.	ID=snRNA_01234;Target=RF01847 1 221;Threshold=2.2e-25 97.6;type="Gene; snRNA; snoRNA; CD-box";Annotation=Plant small nucleolar RNA U1191
chr01	no	snp	1086332	1086333	.	-	.	ID=snRNA_01235;Target=RF01847 1 221;Threshold=2.2e-25 97.6;type="Gene; snRNA; snoRNA; CD-box";Annotation=Plant small nucleolar RNA U1192
chr01	no	snp	1086822	1086823	.	-	.	ID=snRNA_01236;Target=RF01847 1 221;Threshold=2.2e-25 97.6;type="Gene; snRNA; snoRNA; CD-box";Annotation=Plant small nucleolar RNA U1193
chr01	no	snp	1088295	1088296	.	-	.	ID=snRNA_01237;Target=RF01847 1 221;Threshold=2.2e-25 97.6;type="Gene; snRNA; snoRNA; CD-box";Annotation=Plant small nucleolar RNA U1194
chr01	no	snp	1088310	1088311	.	-	.	ID=snRNA_01238;Target=RF01847 1 221;Threshold=2.2e-25 97.6;type="Gene; snRNA; snoRNA; CD-box";Annotation=Plant small nucleolar RNA U1195
chr01	no	snp	1088449	1088450	.	-	.	ID=snRNA_01239;Target=RF01847 1 221;Threshold=2.2e-25 97.6;type="Gene; snRNA; snoRNA; CD-box";Annotation=Plant small nucleolar RNA U1196
chr01	no	snp	1090271	1090272	.	-	.	ID=snRNA_01240;Target=RF01847 1 221;Threshold=2.2e-25 97.6;type="Gene; snRNA; snoRNA; CD-box";Annotation=Plant small nucleolar RNA U1197
chr01	no	snp	1091765	1091766	.	-	.	ID=snRNA_01241;Target=RF01847 1 221;Threshold=2.2e-25 97.6;type="Gene; snRNA; snoRNA; CD-box";Annotation=Plant small nucleolar RNA U1198
chr01	no	snp	1092229	1092230	.	-	.	ID=snRNA_01242;Target=RF01847 1 221;Threshold=2.2e-25 97.6;type="Gene; snRNA; snoRNA; CD-box";Annotation=Plant small nucleolar RNA U1199
chr01	no	snp	1094453	1094454	.	-	.	ID=snRNA_01243;Target=RF01847 1 221;Threshold=2.2e-25 97.6;type="Gene; snRNA; snoRNA; CD-box";Annotation=Plant small nucleolar RNA U1200
chr01	no	snp	1094875	1094876	.	-	.	ID=snRNA_01244;Target=RF01847 1 221;Threshold=2.2e-25 97.6;type="Gene; snRNA; snoRNA; CD-box";Annotation=Plant small nucleolar RNA U1201
chr01	no	snp	1094971	1094972	.	-	.	ID=snRNA_01245;Target=RF01847 1 221;Threshold=2.2e-25 97.6;type="Gene; snRNA; snoRNA; CD-box";Annotation=Plant small nucleolar RNA U1202
chr01	no	snp	1095447	1095448	.	-	.	ID=snRNA_01246;Target=RF01847 1 221;Threshold=2.2e-25 97.6;type="Gene; snRNA; snoRNA; CD-box";Annotation=Plant small nucleolar RNA U1203
chr01	no	snp	1096521	1096522	.	-	.	ID=snRNA_01247;Target=RF01847 1 221;Threshold=2.2e-25 97.6;type="Gene; snRNA; snoRNA; CD-box";Annotation=Plant small nucleolar RNA U1204
chr01	no	snp	1096788	1096789	.	-	.	ID=snRNA_01248;Target=RF01847 1 221;Threshold=2.2e-25 97.6;type="Gene; snRNA; snoRNA; CD-box";Annotation=Plant small nucleolar RNA U1205
chr01	no	snp	1096880	1096881	.	-	.	ID=snRNA_01249;Target=RF01847 1 221;Threshold=2.2e-25 97.6;type="Gene; snRNA; snoRNA; CD-box";Annotation=Plant small nucleolar RNA U1206
chr01	no	snp	1098209	1098210	.	-	.	ID=snRNA_01250;Target=RF01847 1 221;Threshold=2.2e-25 97.6;type="Gene; snRNA; snoRNA; CD-box";Annotation=Plant small nucleolar RNA U1207
chr01	no	snp	1098509	1098510	.	-	.	ID=snRNA_01251;Target=RF01847 1 221;Threshold=2.2e-25 97.6;type="Gene; snRNA; snoRNA; CD-box";Annotation=Plant small nucleolar RNA U1208
chr01	no	snp	1098796	1098797	.	-	.	ID=snRNA_01252;Target=RF01847 1 221;Threshold=2.2e-25 97.6;type="Gene; snRNA; snoRNA; CD-box";Annotation=Plant small nucleolar RNA U1209
chr01	no	snp	1098813	1098814	.	-	.	ID=snRNA_01253;Target=RF01847 1 221;Threshold=2.2e-25 97.6;type="Gene; snRNA; snoRNA; CD-box";Annotation=Plant small nucleolar RNA U1210
chr01	no	snp	1100449	1100450	.	-	.	ID=snRNA_01254;Target=RF01847 1 221;Threshold=2.2e-25 97.6;type="Gene; snRNA; snoRNA; CD-box";Annotation=Plant small nucleolar RNA U1211
chr01	no	snp	1101386	1101387	.	-	.	ID=snRNA_01255;Target=RF01847 1 221;Threshold=2.2e-25 97.6;type="Gene; snRNA; snoRNA; CD-box";Annotation=Plant small nucleolar RNA U1212
chr01	no	snp	1102852	1102853	.	-	.	ID=snRNA_01256;Target=RF01847 1 221;Threshold=2.2e-25 97.6;type="Gene; snRNA; snoRNA; CD-box";Annotation=Plant small nucleolar RNA U1213
chr01	no	snp	1105601	1105602	.	-	.	ID=snRNA_01257;Target=RF01847 1 221;Threshold=2.2e-25 97.6;type="Gene; snRNA; snoRNA; CD-box";Annotation=Plant small nucleolar RNA U1214
chr01	no	snp	1107529	1107530	.	-	.	ID=snRNA_01258;Target=RF01847 1 221;Threshold=2.2e-25 97.6;type="Gene; snRNA; snoRNA; CD-box";Annotation=Plant small nucleolar RNA U1215
chr01	no	snp	1107887	1107888	.	-	.	ID=snRNA_01259;Target=RF01847 1 221;Threshold=2.2e-25 97.6;type="Gene; snRNA; snoRNA; CD-box";Annotation=Plant small nucleolar RNA U1216
chr01	no	snp	1108305	1108306	.	-	.	ID=snRNA_01260;Target=RF01847 1 221;Threshold=2.2e-25 97.6;type="Gene; snRNA; snoRNA; CD-box";Annotation=Plant small nucleolar RNA U1217
chr01	no	snp	1108552	1108553	.	-	.	ID=snRNA_01261;Target=RF01847 1 221;Threshold=2.2e-25 97.6;type="Gene; snRNA; snoRNA; CD-box";Annotation=Plant small nucleolar RNA U1218
chr01	no	snp	1108774	1108775	.	-	.	ID=snRNA_01262;Target=RF01847 1 221;Threshold=2.2e-25 97.6;type="Gene; snRNA; snoRNA; CD-box";Annotation=Plant small nucleolar RNA U1219
chr01	no	snp	1109723	1109724	.	-	.	ID=snRNA_01263;Target=RF01847 1 221;Threshold=2.2e-25 97.6;type="Gene; snRNA; snoRNA; CD-box";Annotation=Plant small nucleolar RNA U1220
chr01	no	snp	1110120	1110121	.	-	.	ID=snRNA_01264;Target=RF01847 1 221;Threshold=2.2e-25 97.6;type="Gene; snRNA; snoRNA; CD-box";Annotation=Plant small nucleolar RNA U1221
chr01	no	snp	1110846	1110847	.	-	.	ID=snRNA_01265;Target=RF01847 1 221;Threshold=2.2e-25 97.6;type="Gene; snRNA; snoRNA; CD-box";Annotation=Plant small nucleolar RNA U1222
chr01	no	snp	1112760	1112761	.	-	.	ID=snRNA_01266;Target=RF01847 1 221;Threshold=2.2e-25 97.6;type="Gene; snRNA; snoRNA; CD-box";Annotation=Plant small nucleolar RNA U1223
chr01	no	snp	1113316	1113317	.	-	.	ID=snRNA_01267;Target=RF01847 1 221;Threshold=2.2e-25 97.6;type="Gene; snRNA; snoRNA; CD-box";Annotation=Plant small nucleolar RNA U1224
chr01	no	snp	1113710	1113711	.	-	.	ID=snRNA_01268;Target=RF01847 1 221;Threshold=2.2e-25 97.6;type="Gene; snRNA; snoRNA; CD-box";Annotation=Plant small nucleolar RNA U1225
chr01	no	snp	1114696	1114697	.	-	.	ID=snRNA_01269;Target=RF01847 1 221;Threshold=2.2e-25 97.6;type="Gene; snRNA; snoRNA; CD-box";Annotation=Plant small nucleolar RNA U1226
chr01	no	snp	1114959	1114960	.	-	.	ID=snRNA_01270;Target=RF01847 1 221;Threshold=2.2e-25 97.6;type="Gene; snRNA; snoRNA; CD-box";Annotation=Plant small nucleolar RNA U1227
chr01	no	snp	1115241	1115242	.	-	.	ID=snRNA_01271;Target=RF01847 1 221;Threshold=2.2e-25 97.6;type="Gene; snRNA; snoRNA; CD-box";Annotation=Plant small nucleolar RNA U1228
chr01	no	snp	1115545	1115546	.	-	.	ID=snRNA_01272;Target=RF01847 1 221;Threshold=2.2e-25 97.6;type="Gene; snRNA; snoRNA; CD-box";Annotation=Plant small nucleolar RNA U1229
chr01	no	snp	1115749	1115750	.	-	.	ID=snRNA_01273;Target=RF01847 1 221;Threshold=2.2e-25 97.6;type="Gene; snRNA; snoRNA; CD-box";Annotation=Plant small nucleolar RNA U1230
chr01	no	snp	1116557	1116558	.	-	.	ID=snRNA_01274;Target=RF01847 1 221;Threshold=2.2e-25 97.6;type="Gene; snRNA; snoRNA; CD-box";Annotation=Plant small nucleolar RNA U1231
chr01	no	snp	1117000	1117001	.	-	.	ID=snRNA_01275;Target=RF01847 1 221;Threshold=2.2e-25 97.6;type="Gene; snRNA; snoRNA; CD-box";Annotation=Plant small nucleolar RNA U1232
chr01	no	snp	1117087	1117088	.	-	.	ID=snRNA_01276;Target=RF01847 1 221;Threshold=2.2e-25 97.6;type="Gene; snRNA; snoRNA; CD-box";Annotation=Plant small nucleolar RNA U1233
chr01	no	snp	1117519	1117520	.	-	.	ID=snRNA_01277;Target=RF01847 1 221;Threshold=2.2e-25 97.6;type="Gene; snRNA; snoRNA; CD-box";Annotation=Plant small nucleolar RNA U1234
chr01	no	snp	1117625	1117626	.	-	.	ID=snRNA_01278;Target=RF01847 1 221;Threshold=2.2e-25 97.6;type="Gene; snRNA; snoRNA; CD-box";Annotation=Plant small nucleolar RNA U1235
chr01	no	snp	1118357	1118358	.	-	.	ID=snRNA_01279;Target=RF01847 1 221;Threshold=2.2e-25 97.6;type="Gene; snRNA; snoRNA; CD-box";Annotation=Plant small nucleolar RNA U1236
chr01	no	snp	1118521	1118522	.	-	.	ID=snRNA_01280;Target=RF01847 1 221;Threshold=2.2e-25 97.6;type="Gene; snRNA; snoRNA; CD-box";Annotation=Plant small nucleolar RNA U1237
chr01	no	snp	1119945	1119946	.	-	.	ID=snRNA_01281;Target=RF01847 1 221;Threshold=2.2e-25 97.6;type="Gene; snRNA; snoRNA; CD-box";Annotation=Plant small nucleolar RNA U1238
chr01	no	snp	1120061	1120062	.	-	.	ID=snRNA_01282;Target=RF01847 1 221;Threshold=2.2e-25 97.6;type="Gene; snRNA; snoRNA; CD-box";Annotation=Plant small nucleolar RNA U1239
chr01	no	snp	1122152	1122153	.	-	.	ID=snRNA_01283;Target=RF01847 1 221;Threshold=2.2e-25 97.6;type="Gene; snRNA; snoRNA; CD-box";Annotation=Plant small nucleolar RNA U1240
chr01	no	snp	1124565	1124566	.	-	.	ID=snRNA_01284;Target=RF01847 1 221;Threshold=2.2e-25 97.6;type="Gene; snRNA; snoRNA; CD-box";Annotation=Plant small nucleolar RNA U1241
chr01	no	snp	1124996	1124997	.	-	.	ID=snRNA_01285;Target=RF01847 1 221;Threshold=2.2e-25 97.6;type="Gene; snRNA; snoRNA; CD-box";Annotation=Plant small nucleolar RNA U1242
chr01	no	snp	1127198	1127199	.	-	.	ID=snRNA_01286;Target=RF01847 1 221;Threshold=2.2e-25 97.6;type="Gene; snRNA; snoRNA; CD-box";Annotation=Plant small nucleolar RNA U1243
chr01	no	snp	1128434	1128435	.	-	.	ID=snRNA_01287;Target=RF01847 1 221;Threshold=2.2e-25 97.6;type="Gene; snRNA; snoRNA; CD-box";Annotation=Plant small nucleolar RNA U1244
chr01	no	snp	1128688	1128689	.	-	.	ID=snRNA_01288;Target=RF01847 1 221;Threshold=2.2e-25 97.6;type="Gene; snRNA; snoRNA; CD-box";Annotation=Plant small nucleolar RNA U1245
chr01	no	snp	1130167	1130168	.	-	.	ID=snRNA_01289;Target=RF01847 1 221;Threshold=2.2e-25 97.6;type="Gene; snRNA; snoRNA; CD-box";Annotation=Plant small nucleolar RNA U1246
chr01	no	snp	1132597	1132598	.	-	.	ID=snRNA_01290;Target=RF01847 1 221;Threshold=2.2e-25 97.6;type="Gene; snRNA; snoRNA; CD-box";Annotation=Plant small nucleolar RNA U1247
chr01	no	snp	1135804	1135805	.	-	.	ID=snRNA_01291;Target=RF01847 1 221;Threshold=2.2e-25 97.6;type="Gene; snRNA; snoRNA; CD-box";Annotation=Plant small nucleolar RNA U1248
chr01	no	snp	1137082	1137083	.	-	.	ID=snRNA_01292;Target=RF01847 1 221;Threshold=2.2e-25 97.6;type="Gene; snRNA; snoRNA; CD-box";Annotation=Plant small nucleolar RNA U1249
chr01	no	snp	1137392	1137393	.	-	.	ID=snRNA_01293;Target=RF01847 1 221;Threshold=2.2e-25 97.6;type="Gene; snRNA; snoRNA; CD-box";Annotation=Plant small nucleolar RNA U1250
chr01	no	snp	1137540	1137541	.	-	.	ID=snRNA_01294;Target=RF01847 1 221;Threshold=2.2e-25 97.6;type="Gene; snRNA; snoRNA; CD-box";Annotation=Plant small nucleolar RNA U1251
chr01	no	snp	1137585	1137586	.	-	.	ID=snRNA_01295;Target=RF01847 1 221;Threshold=2.2e-25 97.6;type="Gene; snRNA; snoRNA; CD-box";Annotation=Plant small nucleolar RNA U1252
chr01	no	snp	1139538	1139539	.	-	.	ID=snRNA_01296;Target=RF01847 1 221;Threshold=2.2e-25 97.6;type="Gene; snRNA; snoRNA; CD-box";Annotation=Plant small nucleolar RNA U1253
chr01	no	snp	1140765	1140766	.	-	.	ID=snRNA_01297;Target=RF01847 1 221;Threshold=2.2e-25 97.6;type="Gene; snRNA; snoRNA; CD-box";Annotation=Plant small nucleolar RNA U1254
chr01	no	snp	1141112	1141113	.	-	.	ID=snRNA_01298;Target=RF01847 1 221;Threshold=2.2e-25 97.6;type="Gene; snRNA; snoRNA; CD-box";Annotation=Plant small nucleolar RNA U1255
chr01	no	snp	1141703	1141704	.	-	.	ID=snRNA_01299;Target=RF01847 1 221;Threshold=2.2e-25 97.6;type="Gene; snRNA; snoRNA; CD-box";Annotation=Plant small nucleolar RNA U1256
chr01	no	snp	1142653	1142654	.	-	.	ID=snRNA_01300;Target=RF01847 1 221;Threshold=2.2e-25 97.6;type="Gene; snRNA; snoRNA; CD-box";Annotation=Plant small nucleolar RNA U1257
chr01	no	snp	1142793	1142794	.	-	.	ID=snRNA_01301;Target=RF01847 1 221;Threshold=2.2e-25 97.6;type="Gene; snRNA; snoRNA; CD-box";Annotation=Plant small nucleolar RNA U1258
chr01	no	snp	1143719	1143720	.	-	.	ID=snRNA_01302;Target=RF01847 1 221;Threshold=2.2e-25 97.6;type="Gene; snRNA; snoRNA; CD-box";Annotation=Plant small nucleolar RNA U1259
chr01	no	snp	1143887	1143888	.	-	.	ID=snRNA_01303;Target=RF01847 1 221;Threshold=2.2e-25 97.6;type="Gene; snRNA; snoRNA; CD-box";Annotation=Plant small nucleolar RNA U1260
chr01	no	snp	1144460	1144461	.	-	.	ID=snRNA_01304;Target=RF01847 1 221;Threshold=2.2e-25 97.6;type="Gene; snRNA; snoRNA; CD-box";Annotation=Plant small nucleolar RNA U1261
chr01	no	snp	1146049	1146050	.	-	.	ID=snRNA_01305;Target=RF01847 1 221;Threshold=2.2e-25 97.6;type="Gene; snRNA; snoRNA; CD-box";Annotation=Plant small nucleolar RNA U1262
chr01	no	snp	1147783	1147784	.	-	.	ID=snRNA_01306;Target=RF01847 1 221;Threshold=2.2e-25 97.6;type="Gene; snRNA; snoRNA; CD-box";Annotation=Plant small nucleolar RNA U1263
chr01	no	snp	1147968	1147969	.	-	.	ID=snRNA_01307;Target=RF01847 1 221;Threshold=2.2e-25 97.6;type="Gene; snRNA; snoRNA; CD-box";Annotation=Plant small nucleolar RNA U1264
chr01	no	snp	1148453	1148454	.	-	.	ID=snRNA_01308;Target=RF01847 1 221;Threshold=2.2e-25 97.6;type="Gene; snRNA; snoRNA; CD-box";Annotation=Plant small nucleolar RNA U1265
chr01	no	snp	1148639	1148640	.	-	.	ID=snRNA_01309;Target=RF01847 1 221;Threshold=2.2e-25 97.6;type="Gene; snRNA; snoRNA; CD-box";Annotation=Plant small nucleolar RNA U1266
chr01	no	snp	1151834	1151835	.	-	.	ID=snRNA_01310;Target=RF01847 1 221;Threshold=2.2e-25 97.6;type="Gene; snRNA; snoRNA; CD-box";Annotation=Plant small nucleolar RNA U1267
chr01	no	snp	1151857	1151858	.	-	.	ID=snRNA_01311;Target=RF01847 1 221;Threshold=2.2e-25 97.6;type="Gene; snRNA; snoRNA; CD-box";Annotation=Plant small nucleolar RNA U1268
chr01	no	snp	1152794	1152795	.	-	.	ID=snRNA_01312;Target=RF01847 1 221;Threshold=2.2e-25 97.6;type="Gene; snRNA; snoRNA; CD-box";Annotation=Plant small nucleolar RNA U1269
chr01	no	snp	1153951	1153952	.	-	.	ID=snRNA_01313;Target=RF01847 1 221;Threshold=2.2e-25 97.6;type="Gene; snRNA; snoRNA; CD-box";Annotation=Plant small nucleolar RNA U1270
chr01	no	snp	1154120	1154121	.	-	.	ID=snRNA_01314;Target=RF01847 1 221;Threshold=2.2e-25 97.6;type="Gene; snRNA; snoRNA; CD-box";Annotation=Plant small nucleolar RNA U1271
chr01	no	snp	1154135	1154136	.	-	.	ID=snRNA_01315;Target=RF01847 1 221;Threshold=2.2e-25 97.6;type="Gene; snRNA; snoRNA; CD-box";Annotation=Plant small nucleolar RNA U1272
chr01	no	snp	1156434	1156435	.	-	.	ID=snRNA_01316;Target=RF01847 1 221;Threshold=2.2e-25 97.6;type="Gene; snRNA; snoRNA; CD-box";Annotation=Plant small nucleolar RNA U1273
chr01	no	snp	1157134	1157135	.	-	.	ID=snRNA_01317;Target=RF01847 1 221;Threshold=2.2e-25 97.6;type="Gene; snRNA; snoRNA; CD-box";Annotation=Plant small nucleolar RNA U1274
chr01	no	snp	1158213	1158214	.	-	.	ID=snRNA_01318;Target=RF01847 1 221;Threshold=2.2e-25 97.6;type="Gene; snRNA; snoRNA; CD-box";Annotation=Plant small nucleolar RNA U1275
chr01	no	snp	1158397	1158398	.	-	.	ID=snRNA_01319;Target=RF01847 1 221;Threshold=2.2e-25 97.6;type="Gene; snRNA; snoRNA; CD-box";Annotation=Plant small nucleolar RNA U1276
chr01	no	snp	1160033	1160034	.	-	.	ID=snRNA_01320;Target=RF01847 1 221;Threshold=2.2e-25 97.6;type="Gene; snRNA; snoRNA; CD-box";Annotation=Plant small nucleolar RNA U1277
chr01	no	snp	1161675	1161676	.	-	.	ID=snRNA_01321;Target=RF01847 1 221;Threshold=2.2e-25 97.6;type="Gene; snRNA; snoRNA; CD-box";Annotation=Plant small nucleolar RNA U1278
chr01	no	snp	1161887	1161888	.	-	.	ID=snRNA_01322;Target=RF01847 1 221;Threshold=2.2e-25 97.6;type="Gene; snRNA; snoRNA; CD-box";Annotation=Plant small nucleolar RNA U1279
chr01	no	snp	1163129	1163130	.	-	.	ID=snRNA_01323;Target=RF01847 1 221;Threshold=2.2e-25 97.6;type="Gene; snRNA; snoRNA; CD-box";Annotation=Plant small nucleolar RNA U1280
chr01	no	snp	1163918	1163919	.	-	.	ID=snRNA_01324;Target=RF01847 1 221;Threshold=2.2e-25 97.6;type="Gene; snRNA; snoRNA; CD-box";Annotation=Plant small nucleolar RNA U1281
chr01	no	snp	1163951	1163952	.	-	.	ID=snRNA_01325;Target=RF01847 1 221;Threshold=2.2e-25 97.6;type="Gene; snRNA; snoRNA; CD-box";Annotation=Plant small nucleolar RNA U1282
chr01	no	snp	1163965	1163966	.	-	.	ID=snRNA_01326;Target=RF01847 1 221;Threshold=2.2e-25 97.6;type="Gene; snRNA; snoRNA; CD-box";Annotation=Plant small nucleolar RNA U1283
chr01	no	snp	1164777	1164778	.	-	.	ID=snRNA_01327;Target=RF01847 1 221;Threshold=2.2e-25 97.6;type="Gene; snRNA; snoRNA; CD-box";Annotation=Plant small nucleolar RNA U1284
chr01	no	snp	1165451	1165452	.	-	.	ID=snRNA_01328;Target=RF01847 1 221;Threshold=2.2e-25 97.6;type="Gene; snRNA; snoRNA; CD-box";Annotation=Plant small nucleolar RNA U1285
chr01	no	snp	1165453	1165454	.	-	.	ID=snRNA_01329;Target=RF01847 1 221;Threshold=2.2e-25 97.6;type="Gene; snRNA; snoRNA; CD-box";Annotation=Plant small nucleolar RNA U1286
chr01	no	snp	1165458	1165459	.	-	.	ID=snRNA_01330;Target=RF01847 1 221;Threshold=2.2e-25 97.6;type="Gene; snRNA; snoRNA; CD-box";Annotation=Plant small nucleolar RNA U1287
chr01	no	snp	1165464	1165465	.	-	.	ID=snRNA_01331;Target=RF01847 1 221;Threshold=2.2e-25 97.6;type="Gene; snRNA; snoRNA; CD-box";Annotation=Plant small nucleolar RNA U1288
chr01	no	snp	1168794	1168795	.	-	.	ID=snRNA_01332;Target=RF01847 1 221;Threshold=2.2e-25 97.6;type="Gene; snRNA; snoRNA; CD-box";Annotation=Plant small nucleolar RNA U1289
chr01	no	snp	1169344	1169345	.	-	.	ID=snRNA_01333;Target=RF01847 1 221;Threshold=2.2e-25 97.6;type="Gene; snRNA; snoRNA; CD-box";Annotation=Plant small nucleolar RNA U1290
chr01	no	snp	1169724	1169725	.	-	.	ID=snRNA_01334;Target=RF01847 1 221;Threshold=2.2e-25 97.6;type="Gene; snRNA; snoRNA; CD-box";Annotation=Plant small nucleolar RNA U1291
chr01	no	snp	1170108	1170109	.	-	.	ID=snRNA_01335;Target=RF01847 1 221;Threshold=2.2e-25 97.6;type="Gene; snRNA; snoRNA; CD-box";Annotation=Plant small nucleolar RNA U1292
chr01	no	snp	1170719	1170720	.	-	.	ID=snRNA_01336;Target=RF01847 1 221;Threshold=2.2e-25 97.6;type="Gene; snRNA; snoRNA; CD-box";Annotation=Plant small nucleolar RNA U1293
chr01	no	snp	1170726	1170727	.	-	.	ID=snRNA_01337;Target=RF01847 1 221;Threshold=2.2e-25 97.6;type="Gene; snRNA; snoRNA; CD-box";Annotation=Plant small nucleolar RNA U1294
chr01	no	snp	1173046	1173047	.	-	.	ID=snRNA_01338;Target=RF01847 1 221;Threshold=2.2e-25 97.6;type="Gene; snRNA; snoRNA; CD-box";Annotation=Plant small nucleolar RNA U1295
chr01	no	snp	1174405	1174406	.	-	.	ID=snRNA_01339;Target=RF01847 1 221;Threshold=2.2e-25 97.6;type="Gene; snRNA; snoRNA; CD-box";Annotation=Plant small nucleolar RNA U1296
chr01	no	snp	1175061	1175062	.	-	.	ID=snRNA_01340;Target=RF01847 1 221;Threshold=2.2e-25 97.6;type="Gene; snRNA; snoRNA; CD-box";Annotation=Plant small nucleolar RNA U1297
chr01	no	snp	1176462	1176463	.	-	.	ID=snRNA_01341;Target=RF01847 1 221;Threshold=2.2e-25 97.6;type="Gene; snRNA; snoRNA; CD-box";Annotation=Plant small nucleolar RNA U1298
chr01	no	snp	1177584	1177585	.	-	.	ID=snRNA_01342;Target=RF01847 1 221;Threshold=2.2e-25 97.6;type="Gene; snRNA; snoRNA; CD-box";Annotation=Plant small nucleolar RNA U1299
chr01	no	snp	1177976	1177977	.	-	.	ID=snRNA_01343;Target=RF01847 1 221;Threshold=2.2e-25 97.6;type="Gene; snRNA; snoRNA; CD-box";Annotation=Plant small nucleolar RNA U1300
chr01	no	snp	1178364	1178365	.	-	.	ID=snRNA_01344;Target=RF01847 1 221;Threshold=2.2e-25 97.6;type="Gene; snRNA; snoRNA; CD-box";Annotation=Plant small nucleolar RNA U1301
chr01	no	snp	1178536	1178537	.	-	.	ID=snRNA_01345;Target=RF01847 1 221;Threshold=2.2e-25 97.6;type="Gene; snRNA; snoRNA; CD-box";Annotation=Plant small nucleolar RNA U1302
chr01	no	snp	1179385	1179386	.	-	.	ID=snRNA_01346;Target=RF01847 1 221;Threshold=2.2e-25 97.6;type="Gene; snRNA; snoRNA; CD-box";Annotation=Plant small nucleolar RNA U1303
chr01	no	snp	1179866	1179867	.	-	.	ID=snRNA_01347;Target=RF01847 1 221;Threshold=2.2e-25 97.6;type="Gene; snRNA; snoRNA; CD-box";Annotation=Plant small nucleolar RNA U1304
chr01	no	snp	1181487	1181488	.	-	.	ID=snRNA_01348;Target=RF01847 1 221;Threshold=2.2e-25 97.6;type="Gene; snRNA; snoRNA; CD-box";Annotation=Plant small nucleolar RNA U1305
chr01	no	snp	1182303	1182304	.	-	.	ID=snRNA_01349;Target=RF01847 1 221;Threshold=2.2e-25 97.6;type="Gene; snRNA; snoRNA; CD-box";Annotation=Plant small nucleolar RNA U1306
chr01	no	snp	1183156	1183157	.	-	.	ID=snRNA_01350;Target=RF01847 1 221;Threshold=2.2e-25 97.6;type="Gene; snRNA; snoRNA; CD-box";Annotation=Plant small nucleolar RNA U1307
chr01	no	snp	1183941	1183942	.	-	.	ID=snRNA_01351;Target=RF01847 1 221;Threshold=2.2e-25 97.6;type="Gene; snRNA; snoRNA; CD-box";Annotation=Plant small nucleolar RNA U1308
chr01	no	snp	1184759	1184760	.	-	.	ID=snRNA_01352;Target=RF01847 1 221;Threshold=2.2e-25 97.6;type="Gene; snRNA; snoRNA; CD-box";Annotation=Plant small nucleolar RNA U1309
chr01	no	snp	1185010	1185011	.	-	.	ID=snRNA_01353;Target=RF01847 1 221;Threshold=2.2e-25 97.6;type="Gene; snRNA; snoRNA; CD-box";Annotation=Plant small nucleolar RNA U1310
chr01	no	snp	1185495	1185496	.	-	.	ID=snRNA_01354;Target=RF01847 1 221;Threshold=2.2e-25 97.6;type="Gene; snRNA; snoRNA; CD-box";Annotation=Plant small nucleolar RNA U1311
chr01	no	snp	1186046	1186047	.	-	.	ID=snRNA_01355;Target=RF01847 1 221;Threshold=2.2e-25 97.6;type="Gene; snRNA; snoRNA; CD-box";Annotation=Plant small nucleolar RNA U1312
chr01	no	snp	1186149	1186150	.	-	.	ID=snRNA_01356;Target=RF01847 1 221;Threshold=2.2e-25 97.6;type="Gene; snRNA; snoRNA; CD-box";Annotation=Plant small nucleolar RNA U1313
chr01	no	snp	1187943	1187944	.	-	.	ID=snRNA_01357;Target=RF01847 1 221;Threshold=2.2e-25 97.6;type="Gene; snRNA; snoRNA; CD-box";Annotation=Plant small nucleolar RNA U1314
chr01	no	snp	1188201	1188202	.	-	.	ID=snRNA_01358;Target=RF01847 1 221;Threshold=2.2e-25 97.6;type="Gene; snRNA; snoRNA; CD-box";Annotation=Plant small nucleolar RNA U1315
chr01	no	snp	1190489	1190490	.	-	.	ID=snRNA_01359;Target=RF01847 1 221;Threshold=2.2e-25 97.6;type="Gene; snRNA; snoRNA; CD-box";Annotation=Plant small nucleolar RNA U1316
chr01	no	snp	1190894	1190895	.	-	.	ID=snRNA_01360;Target=RF01847 1 221;Threshold=2.2e-25 97.6;type="Gene; snRNA; snoRNA; CD-box";Annotation=Plant small nucleolar RNA U1317
chr01	no	snp	1191170	1191171	.	-	.	ID=snRNA_01361;Target=RF01847 1 221;Threshold=2.2e-25 97.6;type="Gene; snRNA; snoRNA; CD-box";Annotation=Plant small nucleolar RNA U1318
chr01	no	snp	1191418	1191419	.	-	.	ID=snRNA_01362;Target=RF01847 1 221;Threshold=2.2e-25 97.6;type="Gene; snRNA; snoRNA; CD-box";Annotation=Plant small nucleolar RNA U1319
chr01	no	snp	1191726	1191727	.	-	.	ID=snRNA_01363;Target=RF01847 1 221;Threshold=2.2e-25 97.6;type="Gene; snRNA; snoRNA; CD-box";Annotation=Plant small nucleolar RNA U1320
chr01	no	snp	1192285	1192286	.	-	.	ID=snRNA_01364;Target=RF01847 1 221;Threshold=2.2e-25 97.6;type="Gene; snRNA; snoRNA; CD-box";Annotation=Plant small nucleolar RNA U1321
chr01	no	snp	1192308	1192309	.	-	.	ID=snRNA_01365;Target=RF01847 1 221;Threshold=2.2e-25 97.6;type="Gene; snRNA; snoRNA; CD-box";Annotation=Plant small nucleolar RNA U1322
chr01	no	snp	1192904	1192905	.	-	.	ID=snRNA_01366;Target=RF01847 1 221;Threshold=2.2e-25 97.6;type="Gene; snRNA; snoRNA; CD-box";Annotation=Plant small nucleolar RNA U1323
chr01	no	snp	1196450	1196451	.	-	.	ID=snRNA_01367;Target=RF01847 1 221;Threshold=2.2e-25 97.6;type="Gene; snRNA; snoRNA; CD-box";Annotation=Plant small nucleolar RNA U1324
chr01	no	snp	1196626	1196627	.	-	.	ID=snRNA_01368;Target=RF01847 1 221;Threshold=2.2e-25 97.6;type="Gene; snRNA; snoRNA; CD-box";Annotation=Plant small nucleolar RNA U1325
chr01	no	snp	1197456	1197457	.	-	.	ID=snRNA_01369;Target=RF01847 1 221;Threshold=2.2e-25 97.6;type="Gene; snRNA; snoRNA; CD-box";Annotation=Plant small nucleolar RNA U1326
chr01	no	snp	1198195	1198196	.	-	.	ID=snRNA_01370;Target=RF01847 1 221;Threshold=2.2e-25 97.6;type="Gene; snRNA; snoRNA; CD-box";Annotation=Plant small nucleolar RNA U1327
chr01	no	snp	1198599	1198600	.	-	.	ID=snRNA_01371;Target=RF01847 1 221;Threshold=2.2e-25 97.6;type="Gene; snRNA; snoRNA; CD-box";Annotation=Plant small nucleolar RNA U1328
chr01	no	snp	1200231	1200232	.	-	.	ID=snRNA_01372;Target=RF01847 1 221;Threshold=2.2e-25 97.6;type="Gene; snRNA; snoRNA; CD-box";Annotation=Plant small nucleolar RNA U1329
chr01	no	snp	1202428	1202429	.	-	.	ID=snRNA_01373;Target=RF01847 1 221;Threshold=2.2e-25 97.6;type="Gene; snRNA; snoRNA; CD-box";Annotation=Plant small nucleolar RNA U1330
chr01	no	snp	1203437	1203438	.	-	.	ID=snRNA_01374;Target=RF01847 1 221;Threshold=2.2e-25 97.6;type="Gene; snRNA; snoRNA; CD-box";Annotation=Plant small nucleolar RNA U1331
chr01	no	snp	1204653	1204654	.	-	.	ID=snRNA_01375;Target=RF01847 1 221;Threshold=2.2e-25 97.6;type="Gene; snRNA; snoRNA; CD-box";Annotation=Plant small nucleolar RNA U1332
chr01	no	snp	1205628	1205629	.	-	.	ID=snRNA_01376;Target=RF01847 1 221;Threshold=2.2e-25 97.6;type="Gene; snRNA; snoRNA; CD-box";Annotation=Plant small nucleolar RNA U1333
chr01	no	snp	1207100	1207101	.	-	.	ID=snRNA_01377;Target=RF01847 1 221;Threshold=2.2e-25 97.6;type="Gene; snRNA; snoRNA; CD-box";Annotation=Plant small nucleolar RNA U1334
chr01	no	snp	1209173	1209174	.	-	.	ID=snRNA_01378;Target=RF01847 1 221;Threshold=2.2e-25 97.6;type="Gene; snRNA; snoRNA; CD-box";Annotation=Plant small nucleolar RNA U1335
chr01	no	snp	1209855	1209856	.	-	.	ID=snRNA_01379;Target=RF01847 1 221;Threshold=2.2e-25 97.6;type="Gene; snRNA; snoRNA; CD-box";Annotation=Plant small nucleolar RNA U1336
chr01	no	snp	1210110	1210111	.	-	.	ID=snRNA_01380;Target=RF01847 1 221;Threshold=2.2e-25 97.6;type="Gene; snRNA; snoRNA; CD-box";Annotation=Plant small nucleolar RNA U1337
chr01	no	snp	1210111	1210112	.	-	.	ID=snRNA_01381;Target=RF01847 1 221;Threshold=2.2e-25 97.6;type="Gene; snRNA; snoRNA; CD-box";Annotation=Plant small nucleolar RNA U1338
chr01	no	snp	1210126	1210127	.	-	.	ID=snRNA_01382;Target=RF01847 1 221;Threshold=2.2e-25 97.6;type="Gene; snRNA; snoRNA; CD-box";Annotation=Plant small nucleolar RNA U1339
chr01	no	snp	1210365	1210366	.	-	.	ID=snRNA_01383;Target=RF01847 1 221;Threshold=2.2e-25 97.6;type="Gene; snRNA; snoRNA; CD-box";Annotation=Plant small nucleolar RNA U1340
chr01	no	snp	1212243	1212244	.	-	.	ID=snRNA_01384;Target=RF01847 1 221;Threshold=2.2e-25 97.6;type="Gene; snRNA; snoRNA; CD-box";Annotation=Plant small nucleolar RNA U1341
chr01	no	snp	1212810	1212811	.	-	.	ID=snRNA_01385;Target=RF01847 1 221;Threshold=2.2e-25 97.6;type="Gene; snRNA; snoRNA; CD-box";Annotation=Plant small nucleolar RNA U1342
chr01	no	snp	1213397	1213398	.	-	.	ID=snRNA_01386;Target=RF01847 1 221;Threshold=2.2e-25 97.6;type="Gene; snRNA; snoRNA; CD-box";Annotation=Plant small nucleolar RNA U1343
chr01	no	snp	1214126	1214127	.	-	.	ID=snRNA_01387;Target=RF01847 1 221;Threshold=2.2e-25 97.6;type="Gene; snRNA; snoRNA; CD-box";Annotation=Plant small nucleolar RNA U1344
chr01	no	snp	1215187	1215188	.	-	.	ID=snRNA_01388;Target=RF01847 1 221;Threshold=2.2e-25 97.6;type="Gene; snRNA; snoRNA; CD-box";Annotation=Plant small nucleolar RNA U1345
chr01	no	snp	1216356	1216357	.	-	.	ID=snRNA_01389;Target=RF01847 1 221;Threshold=2.2e-25 97.6;type="Gene; snRNA; snoRNA; CD-box";Annotation=Plant small nucleolar RNA U1346
chr01	no	snp	1216379	1216380	.	-	.	ID=snRNA_01390;Target=RF01847 1 221;Threshold=2.2e-25 97.6;type="Gene; snRNA; snoRNA; CD-box";Annotation=Plant small nucleolar RNA U1347
chr01	no	snp	1217631	1217632	.	-	.	ID=snRNA_01391;Target=RF01847 1 221;Threshold=2.2e-25 97.6;type="Gene; snRNA; snoRNA; CD-box";Annotation=Plant small nucleolar RNA U1348
chr01	no	snp	1218222	1218223	.	-	.	ID=snRNA_01392;Target=RF01847 1 221;Threshold=2.2e-25 97.6;type="Gene; snRNA; snoRNA; CD-box";Annotation=Plant small nucleolar RNA U1349
chr01	no	snp	1220080	1220081	.	-	.	ID=snRNA_01393;Target=RF01847 1 221;Threshold=2.2e-25 97.6;type="Gene; snRNA; snoRNA; CD-box";Annotation=Plant small nucleolar RNA U1350
chr01	no	snp	1220606	1220607	.	-	.	ID=snRNA_01394;Target=RF01847 1 221;Threshold=2.2e-25 97.6;type="Gene; snRNA; snoRNA; CD-box";Annotation=Plant small nucleolar RNA U1351
chr01	no	snp	1221085	1221086	.	-	.	ID=snRNA_01395;Target=RF01847 1 221;Threshold=2.2e-25 97.6;type="Gene; snRNA; snoRNA; CD-box";Annotation=Plant small nucleolar RNA U1352
chr01	no	snp	1224364	1224365	.	-	.	ID=snRNA_01396;Target=RF01847 1 221;Threshold=2.2e-25 97.6;type="Gene; snRNA; snoRNA; CD-box";Annotation=Plant small nucleolar RNA U1353
chr01	no	snp	1225004	1225005	.	-	.	ID=snRNA_01397;Target=RF01847 1 221;Threshold=2.2e-25 97.6;type="Gene; snRNA; snoRNA; CD-box";Annotation=Plant small nucleolar RNA U1354
chr01	no	snp	1225005	1225006	.	-	.	ID=snRNA_01398;Target=RF01847 1 221;Threshold=2.2e-25 97.6;type="Gene; snRNA; snoRNA; CD-box";Annotation=Plant small nucleolar RNA U1355
chr01	no	snp	1225007	1225008	.	-	.	ID=snRNA_01399;Target=RF01847 1 221;Threshold=2.2e-25 97.6;type="Gene; snRNA; snoRNA; CD-box";Annotation=Plant small nucleolar RNA U1356
chr01	no	snp	1225010	1225011	.	-	.	ID=snRNA_01400;Target=RF01847 1 221;Threshold=2.2e-25 97.6;type="Gene; snRNA; snoRNA; CD-box";Annotation=Plant small nucleolar RNA U1357
chr01	no	snp	1225795	1225796	.	-	.	ID=snRNA_01401;Target=RF01847 1 221;Threshold=2.2e-25 97.6;type="Gene; snRNA; snoRNA; CD-box";Annotation=Plant small nucleolar RNA U1358
chr01	no	snp	1226557	1226558	.	-	.	ID=snRNA_01402;Target=RF01847 1 221;Threshold=2.2e-25 97.6;type="Gene; snRNA; snoRNA; CD-box";Annotation=Plant small nucleolar RNA U1359
chr01	no	snp	1227824	1227825	.	-	.	ID=snRNA_01403;Target=RF01847 1 221;Threshold=2.2e-25 97.6;type="Gene; snRNA; snoRNA; CD-box";Annotation=Plant small nucleolar RNA U1360
chr01	no	snp	1229293	1229294	.	-	.	ID=snRNA_01404;Target=RF01847 1 221;Threshold=2.2e-25 97.6;type="Gene; snRNA; snoRNA; CD-box";Annotation=Plant small nucleolar RNA U1361
chr01	no	snp	1230403	1230404	.	-	.	ID=snRNA_01405;Target=RF01847 1 221;Threshold=2.2e-25 97.6;type="Gene; snRNA; snoRNA; CD-box";Annotation=Plant small nucleolar RNA U1362
chr01	no	snp	1230562	1230563	.	-	.	ID=snRNA_01406;Target=RF01847 1 221;Threshold=2.2e-25 97.6;type="Gene; snRNA; snoRNA; CD-box";Annotation=Plant small nucleolar RNA U1363
chr01	no	snp	1232184	1232185	.	-	.	ID=snRNA_01407;Target=RF01847 1 221;Threshold=2.2e-25 97.6;type="Gene; snRNA; snoRNA; CD-box";Annotation=Plant small nucleolar RNA U1364
chr01	no	snp	1233425	1233426	.	-	.	ID=snRNA_01408;Target=RF01847 1 221;Threshold=2.2e-25 97.6;type="Gene; snRNA; snoRNA; CD-box";Annotation=Plant small nucleolar RNA U1365
chr01	no	snp	1233587	1233588	.	-	.	ID=snRNA_01409;Target=RF01847 1 221;Threshold=2.2e-25 97.6;type="Gene; snRNA; snoRNA; CD-box";Annotation=Plant small nucleolar RNA U1366
chr01	no	snp	1233987	1233988	.	-	.	ID=snRNA_01410;Target=RF01847 1 221;Threshold=2.2e-25 97.6;type="Gene; snRNA; snoRNA; CD-box";Annotation=Plant small nucleolar RNA U1367
chr01	no	snp	1234175	1234176	.	-	.	ID=snRNA_01411;Target=RF01847 1 221;Threshold=2.2e-25 97.6;type="Gene; snRNA; snoRNA; CD-box";Annotation=Plant small nucleolar RNA U1368
chr01	no	snp	1234308	1234309	.	-	.	ID=snRNA_01412;Target=RF01847 1 221;Threshold=2.2e-25 97.6;type="Gene; snRNA; snoRNA; CD-box";Annotation=Plant small nucleolar RNA U1369
chr01	no	snp	1236072	1236073	.	-	.	ID=snRNA_01413;Target=RF01847 1 221;Threshold=2.2e-25 97.6;type="Gene; snRNA; snoRNA; CD-box";Annotation=Plant small nucleolar RNA U1370
chr01	no	snp	1236611	1236612	.	-	.	ID=snRNA_01414;Target=RF01847 1 221;Threshold=2.2e-25 97.6;type="Gene; snRNA; snoRNA; CD-box";Annotation=Plant small nucleolar RNA U1371
chr01	no	snp	1236795	1236796	.	-	.	ID=snRNA_01415;Target=RF01847 1 221;Threshold=2.2e-25 97.6;type="Gene; snRNA; snoRNA; CD-box";Annotation=Plant small nucleolar RNA U1372
chr01	no	snp	1237599	1237600	.	-	.	ID=snRNA_01416;Target=RF01847 1 221;Threshold=2.2e-25 97.6;type="Gene; snRNA; snoRNA; CD-box";Annotation=Plant small nucleolar RNA U1373
chr01	no	snp	1240724	1240725	.	-	.	ID=snRNA_01417;Target=RF01847 1 221;Threshold=2.2e-25 97.6;type="Gene; snRNA; snoRNA; CD-box";Annotation=Plant small nucleolar RNA U1374
chr01	no	snp	1240879	1240880	.	-	.	ID=snRNA_01418;Target=RF01847 1 221;Threshold=2.2e-25 97.6;type="Gene; snRNA; snoRNA; CD-box";Annotation=Plant small nucleolar RNA U1375
chr01	no	snp	1240945	1240946	.	-	.	ID=snRNA_01419;Target=RF01847 1 221;Threshold=2.2e-25 97.6;type="Gene; snRNA; snoRNA; CD-box";Annotation=Plant small nucleolar RNA U1376
chr01	no	snp	1241326	1241327	.	-	.	ID=snRNA_01420;Target=RF01847 1 221;Threshold=2.2e-25 97.6;type="Gene; snRNA; snoRNA; CD-box";Annotation=Plant small nucleolar RNA U1377
chr01	no	snp	1241993	1241994	.	-	.	ID=snRNA_01421;Target=RF01847 1 221;Threshold=2.2e-25 97.6;type="Gene; snRNA; snoRNA; CD-box";Annotation=Plant small nucleolar RNA U1378
chr01	no	snp	1243839	1243840	.	-	.	ID=snRNA_01422;Target=RF01847 1 221;Threshold=2.2e-25 97.6;type="Gene; snRNA; snoRNA; CD-box";Annotation=Plant small nucleolar RNA U1379
chr01	no	snp	1245142	1245143	.	-	.	ID=snRNA_01423;Target=RF01847 1 221;Threshold=2.2e-25 97.6;type="Gene; snRNA; snoRNA; CD-box";Annotation=Plant small nucleolar RNA U1380
chr01	no	snp	1245405	1245406	.	-	.	ID=snRNA_01424;Target=RF01847 1 221;Threshold=2.2e-25 97.6;type="Gene; snRNA; snoRNA; CD-box";Annotation=Plant small nucleolar RNA U1381
chr01	no	snp	1245409	1245410	.	-	.	ID=snRNA_01425;Target=RF01847 1 221;Threshold=2.2e-25 97.6;type="Gene; snRNA; snoRNA; CD-box";Annotation=Plant small nucleolar RNA U1382
chr01	no	snp	1245413	1245414	.	-	.	ID=snRNA_01426;Target=RF01847 1 221;Threshold=2.2e-25 97.6;type="Gene; snRNA; snoRNA; CD-box";Annotation=Plant small nucleolar RNA U1383
chr01	no	snp	1245577	1245578	.	-	.	ID=snRNA_01427;Target=RF01847 1 221;Threshold=2.2e-25 97.6;type="Gene; snRNA; snoRNA; CD-box";Annotation=Plant small nucleolar RNA U1384
chr01	no	snp	1246005	1246006	.	-	.	ID=snRNA_01428;Target=RF01847 1 221;Threshold=2.2e-25 97.6;type="Gene; snRNA; snoRNA; CD-box";Annotation=Plant small nucleolar RNA U1385
chr01	no	snp	1247956	1247957	.	-	.	ID=snRNA_01429;Target=RF01847 1 221;Threshold=2.2e-25 97.6;type="Gene; snRNA; snoRNA; CD-box";Annotation=Plant small nucleolar RNA U1386
chr01	no	snp	1248203	1248204	.	-	.	ID=snRNA_01430;Target=RF01847 1 221;Threshold=2.2e-25 97.6;type="Gene; snRNA; snoRNA; CD-box";Annotation=Plant small nucleolar RNA U1387
chr01	no	snp	1248960	1248961	.	-	.	ID=snRNA_01431;Target=RF01847 1 221;Threshold=2.2e-25 97.6;type="Gene; snRNA; snoRNA; CD-box";Annotation=Plant small nucleolar RNA U1388
chr01	no	snp	1249549	1249550	.	-	.	ID=snRNA_01432;Target=RF01847 1 221;Threshold=2.2e-25 97.6;type="Gene; snRNA; snoRNA; CD-box";Annotation=Plant small nucleolar RNA U1389
chr01	no	snp	1250439	1250440	.	-	.	ID=snRNA_01433;Target=RF01847 1 221;Threshold=2.2e-25 97.6;type="Gene; snRNA; snoRNA; CD-box";Annotation=Plant small nucleolar RNA U1390
chr01	no	snp	1250779	1250780	.	-	.	ID=snRNA_01434;Target=RF01847 1 221;Threshold=2.2e-25 97.6;type="Gene; snRNA; snoRNA; CD-box";Annotation=Plant small nucleolar RNA U1391
chr01	no	snp	1251376	1251377	.	-	.	ID=snRNA_01435;Target=RF01847 1 221;Threshold=2.2e-25 97.6;type="Gene; snRNA; snoRNA; CD-box";Annotation=Plant small nucleolar RNA U1392
chr01	no	snp	1251936	1251937	.	-	.	ID=snRNA_01436;Target=RF01847 1 221;Threshold=2.2e-25 97.6;type="Gene; snRNA; snoRNA; CD-box";Annotation=Plant small nucleolar RNA U1393
chr01	no	snp	1252501	1252502	.	-	.	ID=snRNA_01437;Target=RF01847 1 221;Threshold=2.2e-25 97.6;type="Gene; snRNA; snoRNA; CD-box";Annotation=Plant small nucleolar RNA U1394
chr01	no	snp	1252958	1252959	.	-	.	ID=snRNA_01438;Target=RF01847 1 221;Threshold=2.2e-25 97.6;type="Gene; snRNA; snoRNA; CD-box";Annotation=Plant small nucleolar RNA U1395
chr01	no	snp	1253446	1253447	.	-	.	ID=snRNA_01439;Target=RF01847 1 221;Threshold=2.2e-25 97.6;type="Gene; snRNA; snoRNA; CD-box";Annotation=Plant small nucleolar RNA U1396
chr01	no	snp	1255710	1255711	.	-	.	ID=snRNA_01440;Target=RF01847 1 221;Threshold=2.2e-25 97.6;type="Gene; snRNA; snoRNA; CD-box";Annotation=Plant small nucleolar RNA U1397
chr01	no	snp	1256226	1256227	.	-	.	ID=snRNA_01441;Target=RF01847 1 221;Threshold=2.2e-25 97.6;type="Gene; snRNA; snoRNA; CD-box";Annotation=Plant small nucleolar RNA U1398
chr01	no	snp	1256373	1256374	.	-	.	ID=snRNA_01442;Target=RF01847 1 221;Threshold=2.2e-25 97.6;type="Gene; snRNA; snoRNA; CD-box";Annotation=Plant small nucleolar RNA U1399
chr01	no	snp	1256717	1256718	.	-	.	ID=snRNA_01443;Target=RF01847 1 221;Threshold=2.2e-25 97.6;type="Gene; snRNA; snoRNA; CD-box";Annotation=Plant small nucleolar RNA U1400
chr01	no	snp	1257209	1257210	.	-	.	ID=snRNA_01444;Target=RF01847 1 221;Threshold=2.2e-25 97.6;type="Gene; snRNA; snoRNA; CD-box";Annotation=Plant small nucleolar RNA U1401
chr01	no	snp	1257681	1257682	.	-	.	ID=snRNA_01445;Target=RF01847 1 221;Threshold=2.2e-25 97.6;type="Gene; snRNA; snoRNA; CD-box";Annotation=Plant small nucleolar RNA U1402
chr01	no	snp	1258196	1258197	.	-	.	ID=snRNA_01446;Target=RF01847 1 221;Threshold=2.2e-25 97.6;type="Gene; snRNA; snoRNA; CD-box";Annotation=Plant small nucleolar RNA U1403
chr01	no	snp	1259524	1259525	.	-	.	ID=snRNA_01447;Target=RF01847 1 221;Threshold=2.2e-25 97.6;type="Gene; snRNA; snoRNA; CD-box";Annotation=Plant small nucleolar RNA U1404
chr01	no	snp	1259849	1259850	.	-	.	ID=snRNA_01448;Target=RF01847 1 221;Threshold=2.2e-25 97.6;type="Gene; snRNA; snoRNA; CD-box";Annotation=Plant small nucleolar RNA U1405
chr01	no	snp	1260526	1260527	.	-	.	ID=snRNA_01449;Target=RF01847 1 221;Threshold=2.2e-25 97.6;type="Gene; snRNA; snoRNA; CD-box";Annotation=Plant small nucleolar RNA U1406
chr01	no	snp	1260979	1260980	.	-	.	ID=snRNA_01450;Target=RF01847 1 221;Threshold=2.2e-25 97.6;type="Gene; snRNA; snoRNA; CD-box";Annotation=Plant small nucleolar RNA U1407
chr01	no	snp	1261478	1261479	.	-	.	ID=snRNA_01451;Target=RF01847 1 221;Threshold=2.2e-25 97.6;type="Gene; snRNA; snoRNA; CD-box";Annotation=Plant small nucleolar RNA U1408
chr01	no	snp	1265662	1265663	.	-	.	ID=snRNA_01452;Target=RF01847 1 221;Threshold=2.2e-25 97.6;type="Gene; snRNA; snoRNA; CD-box";Annotation=Plant small nucleolar RNA U1409
chr01	no	snp	1266152	1266153	.	-	.	ID=snRNA_01453;Target=RF01847 1 221;Threshold=2.2e-25 97.6;type="Gene; snRNA; snoRNA; CD-box";Annotation=Plant small nucleolar RNA U1410
chr01	no	snp	1266256	1266257	.	-	.	ID=snRNA_01454;Target=RF01847 1 221;Threshold=2.2e-25 97.6;type="Gene; snRNA; snoRNA; CD-box";Annotation=Plant small nucleolar RNA U1411
chr01	no	snp	1266724	1266725	.	-	.	ID=snRNA_01455;Target=RF01847 1 221;Threshold=2.2e-25 97.6;type="Gene; snRNA; snoRNA; CD-box";Annotation=Plant small nucleolar RNA U1412
chr01	no	snp	1267330	1267331	.	-	.	ID=snRNA_01456;Target=RF01847 1 221;Threshold=2.2e-25 97.6;type="Gene; snRNA; snoRNA; CD-box";Annotation=Plant small nucleolar RNA U1413
chr01	no	snp	1269089	1269090	.	-	.	ID=snRNA_01457;Target=RF01847 1 221;Threshold=2.2e-25 97.6;type="Gene; snRNA; snoRNA; CD-box";Annotation=Plant small nucleolar RNA U1414
chr01	no	snp	1270100	1270101	.	-	.	ID=snRNA_01458;Target=RF01847 1 221;Threshold=2.2e-25 97.6;type="Gene; snRNA; snoRNA; CD-box";Annotation=Plant small nucleolar RNA U1415
chr01	no	snp	1270535	1270536	.	-	.	ID=snRNA_01459;Target=RF01847 1 221;Threshold=2.2e-25 97.6;type="Gene; snRNA; snoRNA; CD-box";Annotation=Plant small nucleolar RNA U1416
chr01	no	snp	1271200	1271201	.	-	.	ID=snRNA_01460;Target=RF01847 1 221;Threshold=2.2e-25 97.6;type="Gene; snRNA; snoRNA; CD-box";Annotation=Plant small nucleolar RNA U1417
chr01	no	snp	1272209	1272210	.	-	.	ID=snRNA_01461;Target=RF01847 1 221;Threshold=2.2e-25 97.6;type="Gene; snRNA; snoRNA; CD-box";Annotation=Plant small nucleolar RNA U1418
chr01	no	snp	1273475	1273476	.	-	.	ID=snRNA_01462;Target=RF01847 1 221;Threshold=2.2e-25 97.6;type="Gene; snRNA; snoRNA; CD-box";Annotation=Plant small nucleolar RNA U1419
chr01	no	snp	1274934	1274935	.	-	.	ID=snRNA_01463;Target=RF01847 1 221;Threshold=2.2e-25 97.6;type="Gene; snRNA; snoRNA; CD-box";Annotation=Plant small nucleolar RNA U1420
chr01	no	snp	1276007	1276008	.	-	.	ID=snRNA_01464;Target=RF01847 1 221;Threshold=2.2e-25 97.6;type="Gene; snRNA; snoRNA; CD-box";Annotation=Plant small nucleolar RNA U1421
chr01	no	snp	1278025	1278026	.	-	.	ID=snRNA_01465;Target=RF01847 1 221;Threshold=2.2e-25 97.6;type="Gene; snRNA; snoRNA; CD-box";Annotation=Plant small nucleolar RNA U1422
chr01	no	snp	1279980	1279981	.	-	.	ID=snRNA_01466;Target=RF01847 1 221;Threshold=2.2e-25 97.6;type="Gene; snRNA; snoRNA; CD-box";Annotation=Plant small nucleolar RNA U1423
chr01	no	snp	1280438	1280439	.	-	.	ID=snRNA_01467;Target=RF01847 1 221;Threshold=2.2e-25 97.6;type="Gene; snRNA; snoRNA; CD-box";Annotation=Plant small nucleolar RNA U1424
chr01	no	snp	1282126	1282127	.	-	.	ID=snRNA_01468;Target=RF01847 1 221;Threshold=2.2e-25 97.6;type="Gene; snRNA; snoRNA; CD-box";Annotation=Plant small nucleolar RNA U1425
chr01	no	snp	1284530	1284531	.	-	.	ID=snRNA_01469;Target=RF01847 1 221;Threshold=2.2e-25 97.6;type="Gene; snRNA; snoRNA; CD-box";Annotation=Plant small nucleolar RNA U1426
chr01	no	snp	1284782	1284783	.	-	.	ID=snRNA_01470;Target=RF01847 1 221;Threshold=2.2e-25 97.6;type="Gene; snRNA; snoRNA; CD-box";Annotation=Plant small nucleolar RNA U1427
chr01	no	snp	1286302	1286303	.	-	.	ID=snRNA_01471;Target=RF01847 1 221;Threshold=2.2e-25 97.6;type="Gene; snRNA; snoRNA; CD-box";Annotation=Plant small nucleolar RNA U1428
chr01	no	snp	1286607	1286608	.	-	.	ID=snRNA_01472;Target=RF01847 1 221;Threshold=2.2e-25 97.6;type="Gene; snRNA; snoRNA; CD-box";Annotation=Plant small nucleolar RNA U1429
chr01	no	snp	1286631	1286632	.	-	.	ID=snRNA_01473;Target=RF01847 1 221;Threshold=2.2e-25 97.6;type="Gene; snRNA; snoRNA; CD-box";Annotation=Plant small nucleolar RNA U1430
chr01	no	snp	1288059	1288060	.	-	.	ID=snRNA_01474;Target=RF01847 1 221;Threshold=2.2e-25 97.6;type="Gene; snRNA; snoRNA; CD-box";Annotation=Plant small nucleolar RNA U1431
chr01	no	snp	1288784	1288785	.	-	.	ID=snRNA_01475;Target=RF01847 1 221;Threshold=2.2e-25 97.6;type="Gene; snRNA; snoRNA; CD-box";Annotation=Plant small nucleolar RNA U1432
chr01	no	snp	1289538	1289539	.	-	.	ID=snRNA_01476;Target=RF01847 1 221;Threshold=2.2e-25 97.6;type="Gene; snRNA; snoRNA; CD-box";Annotation=Plant small nucleolar RNA U1433
chr01	no	snp	1289665	1289666	.	-	.	ID=snRNA_01477;Target=RF01847 1 221;Threshold=2.2e-25 97.6;type="Gene; snRNA; snoRNA; CD-box";Annotation=Plant small nucleolar RNA U1434
chr01	no	snp	1290966	1290967	.	-	.	ID=snRNA_01478;Target=RF01847 1 221;Threshold=2.2e-25 97.6;type="Gene; snRNA; snoRNA; CD-box";Annotation=Plant small nucleolar RNA U1435
chr01	no	snp	1291877	1291878	.	-	.	ID=snRNA_01479;Target=RF01847 1 221;Threshold=2.2e-25 97.6;type="Gene; snRNA; snoRNA; CD-box";Annotation=Plant small nucleolar RNA U1436
chr01	no	snp	1294403	1294404	.	-	.	ID=snRNA_01480;Target=RF01847 1 221;Threshold=2.2e-25 97.6;type="Gene; snRNA; snoRNA; CD-box";Annotation=Plant small nucleolar RNA U1437
chr01	no	snp	1295034	1295035	.	-	.	ID=snRNA_01481;Target=RF01847 1 221;Threshold=2.2e-25 97.6;type="Gene; snRNA; snoRNA; CD-box";Annotation=Plant small nucleolar RNA U1438
chr01	no	snp	1295388	1295389	.	-	.	ID=snRNA_01482;Target=RF01847 1 221;Threshold=2.2e-25 97.6;type="Gene; snRNA; snoRNA; CD-box";Annotation=Plant small nucleolar RNA U1439
chr01	no	snp	1296426	1296427	.	-	.	ID=snRNA_01483;Target=RF01847 1 221;Threshold=2.2e-25 97.6;type="Gene; snRNA; snoRNA; CD-box";Annotation=Plant small nucleolar RNA U1440
chr01	no	snp	1296651	1296652	.	-	.	ID=snRNA_01484;Target=RF01847 1 221;Threshold=2.2e-25 97.6;type="Gene; snRNA; snoRNA; CD-box";Annotation=Plant small nucleolar RNA U1441
chr01	no	snp	1296932	1296933	.	-	.	ID=snRNA_01485;Target=RF01847 1 221;Threshold=2.2e-25 97.6;type="Gene; snRNA; snoRNA; CD-box";Annotation=Plant small nucleolar RNA U1442
chr01	no	snp	1296990	1296991	.	-	.	ID=snRNA_01486;Target=RF01847 1 221;Threshold=2.2e-25 97.6;type="Gene; snRNA; snoRNA; CD-box";Annotation=Plant small nucleolar RNA U1443
chr01	no	snp	1297512	1297513	.	-	.	ID=snRNA_01487;Target=RF01847 1 221;Threshold=2.2e-25 97.6;type="Gene; snRNA; snoRNA; CD-box";Annotation=Plant small nucleolar RNA U1444
chr01	no	snp	1298882	1298883	.	-	.	ID=snRNA_01488;Target=RF01847 1 221;Threshold=2.2e-25 97.6;type="Gene; snRNA; snoRNA; CD-box";Annotation=Plant small nucleolar RNA U1445
chr01	no	snp	1299147	1299148	.	-	.	ID=snRNA_01489;Target=RF01847 1 221;Threshold=2.2e-25 97.6;type="Gene; snRNA; snoRNA; CD-box";Annotation=Plant small nucleolar RNA U1446
chr01	no	snp	1299843	1299844	.	-	.	ID=snRNA_01490;Target=RF01847 1 221;Threshold=2.2e-25 97.6;type="Gene; snRNA; snoRNA; CD-box";Annotation=Plant small nucleolar RNA U1447
chr01	no	snp	1300965	1300966	.	-	.	ID=snRNA_01491;Target=RF01847 1 221;Threshold=2.2e-25 97.6;type="Gene; snRNA; snoRNA; CD-box";Annotation=Plant small nucleolar RNA U1448
chr01	no	snp	1301384	1301385	.	-	.	ID=snRNA_01492;Target=RF01847 1 221;Threshold=2.2e-25 97.6;type="Gene; snRNA; snoRNA; CD-box";Annotation=Plant small nucleolar RNA U1449
chr01	no	snp	1302653	1302654	.	-	.	ID=snRNA_01493;Target=RF01847 1 221;Threshold=2.2e-25 97.6;type="Gene; snRNA; snoRNA; CD-box";Annotation=Plant small nucleolar RNA U1450
chr01	no	snp	1302945	1302946	.	-	.	ID=snRNA_01494;Target=RF01847 1 221;Threshold=2.2e-25 97.6;type="Gene; snRNA; snoRNA; CD-box";Annotation=Plant small nucleolar RNA U1451
chr01	no	snp	1303525	1303526	.	-	.	ID=snRNA_01495;Target=RF01847 1 221;Threshold=2.2e-25 97.6;type="Gene; snRNA; snoRNA; CD-box";Annotation=Plant small nucleolar RNA U1452
chr01	no	snp	1303848	1303849	.	-	.	ID=snRNA_01496;Target=RF01847 1 221;Threshold=2.2e-25 97.6;type="Gene; snRNA; snoRNA; CD-box";Annotation=Plant small nucleolar RNA U1453
chr01	no	snp	1304552	1304553	.	-	.	ID=snRNA_01497;Target=RF01847 1 221;Threshold=2.2e-25 97.6;type="Gene; snRNA; snoRNA; CD-box";Annotation=Plant small nucleolar RNA U1454
chr01	no	snp	1305462	1305463	.	-	.	ID=snRNA_01498;Target=RF01847 1 221;Threshold=2.2e-25 97.6;type="Gene; snRNA; snoRNA; CD-box";Annotation=Plant small nucleolar RNA U1455
chr01	no	snp	1307381	1307382	.	-	.	ID=snRNA_01499;Target=RF01847 1 221;Threshold=2.2e-25 97.6;type="Gene; snRNA; snoRNA; CD-box";Annotation=Plant small nucleolar RNA U1456
chr01	no	snp	1308032	1308033	.	-	.	ID=snRNA_01500;Target=RF01847 1 221;Threshold=2.2e-25 97.6;type="Gene; snRNA; snoRNA; CD-box";Annotation=Plant small nucleolar RNA U1457
chr01	no	snp	1310009	1310010	.	-	.	ID=snRNA_01501;Target=RF01847 1 221;Threshold=2.2e-25 97.6;type="Gene; snRNA; snoRNA; CD-box";Annotation=Plant small nucleolar RNA U1458
chr01	no	snp	1310468	1310469	.	-	.	ID=snRNA_01502;Target=RF01847 1 221;Threshold=2.2e-25 97.6;type="Gene; snRNA; snoRNA; CD-box";Annotation=Plant small nucleolar RNA U1459
chr01	no	snp	1310776	1310777	.	-	.	ID=snRNA_01503;Target=RF01847 1 221;Threshold=2.2e-25 97.6;type="Gene; snRNA; snoRNA; CD-box";Annotation=Plant small nucleolar RNA U1460
chr01	no	snp	1312208	1312209	.	-	.	ID=snRNA_01504;Target=RF01847 1 221;Threshold=2.2e-25 97.6;type="Gene; snRNA; snoRNA; CD-box";Annotation=Plant small nucleolar RNA U1461
chr01	no	snp	1313345	1313346	.	-	.	ID=snRNA_01505;Target=RF01847 1 221;Threshold=2.2e-25 97.6;type="Gene; snRNA; snoRNA; CD-box";Annotation=Plant small nucleolar RNA U1462
chr01	no	snp	1315417	1315418	.	-	.	ID=snRNA_01506;Target=RF01847 1 221;Threshold=2.2e-25 97.6;type="Gene; snRNA; snoRNA; CD-box";Annotation=Plant small nucleolar RNA U1463
chr01	no	snp	1315734	1315735	.	-	.	ID=snRNA_01507;Target=RF01847 1 221;Threshold=2.2e-25 97.6;type="Gene; snRNA; snoRNA; CD-box";Annotation=Plant small nucleolar RNA U1464
chr01	no	snp	1316002	1316003	.	-	.	ID=snRNA_01508;Target=RF01847 1 221;Threshold=2.2e-25 97.6;type="Gene; snRNA; snoRNA; CD-box";Annotation=Plant small nucleolar RNA U1465
chr01	no	snp	1316631	1316632	.	-	.	ID=snRNA_01509;Target=RF01847 1 221;Threshold=2.2e-25 97.6;type="Gene; snRNA; snoRNA; CD-box";Annotation=Plant small nucleolar RNA U1466
chr01	no	snp	1317116	1317117	.	-	.	ID=snRNA_01510;Target=RF01847 1 221;Threshold=2.2e-25 97.6;type="Gene; snRNA; snoRNA; CD-box";Annotation=Plant small nucleolar RNA U1467
chr01	no	snp	1317371	1317372	.	-	.	ID=snRNA_01511;Target=RF01847 1 221;Threshold=2.2e-25 97.6;type="Gene; snRNA; snoRNA; CD-box";Annotation=Plant small nucleolar RNA U1468
chr01	no	snp	1317763	1317764	.	-	.	ID=snRNA_01512;Target=RF01847 1 221;Threshold=2.2e-25 97.6;type="Gene; snRNA; snoRNA; CD-box";Annotation=Plant small nucleolar RNA U1469
chr01	no	snp	1318015	1318016	.	-	.	ID=snRNA_01513;Target=RF01847 1 221;Threshold=2.2e-25 97.6;type="Gene; snRNA; snoRNA; CD-box";Annotation=Plant small nucleolar RNA U1470
chr01	no	snp	1318638	1318639	.	-	.	ID=snRNA_01514;Target=RF01847 1 221;Threshold=2.2e-25 97.6;type="Gene; snRNA; snoRNA; CD-box";Annotation=Plant small nucleolar RNA U1471
chr01	no	snp	1319745	1319746	.	-	.	ID=snRNA_01515;Target=RF01847 1 221;Threshold=2.2e-25 97.6;type="Gene; snRNA; snoRNA; CD-box";Annotation=Plant small nucleolar RNA U1472
chr01	no	snp	1322557	1322558	.	-	.	ID=snRNA_01516;Target=RF01847 1 221;Threshold=2.2e-25 97.6;type="Gene; snRNA; snoRNA; CD-box";Annotation=Plant small nucleolar RNA U1473
chr01	no	snp	1322626	1322627	.	-	.	ID=snRNA_01517;Target=RF01847 1 221;Threshold=2.2e-25 97.6;type="Gene; snRNA; snoRNA; CD-box";Annotation=Plant small nucleolar RNA U1474
chr01	no	snp	1324477	1324478	.	-	.	ID=snRNA_01518;Target=RF01847 1 221;Threshold=2.2e-25 97.6;type="Gene; snRNA; snoRNA; CD-box";Annotation=Plant small nucleolar RNA U1475
chr01	no	snp	1326583	1326584	.	-	.	ID=snRNA_01519;Target=RF01847 1 221;Threshold=2.2e-25 97.6;type="Gene; snRNA; snoRNA; CD-box";Annotation=Plant small nucleolar RNA U1476
chr01	no	snp	1328864	1328865	.	-	.	ID=snRNA_01520;Target=RF01847 1 221;Threshold=2.2e-25 97.6;type="Gene; snRNA; snoRNA; CD-box";Annotation=Plant small nucleolar RNA U1477
chr01	no	snp	1331944	1331945	.	-	.	ID=snRNA_01521;Target=RF01847 1 221;Threshold=2.2e-25 97.6;type="Gene; snRNA; snoRNA; CD-box";Annotation=Plant small nucleolar RNA U1478
chr01	no	snp	1333891	1333892	.	-	.	ID=snRNA_01522;Target=RF01847 1 221;Threshold=2.2e-25 97.6;type="Gene; snRNA; snoRNA; CD-box";Annotation=Plant small nucleolar RNA U1479
chr01	no	snp	1334606	1334607	.	-	.	ID=snRNA_01523;Target=RF01847 1 221;Threshold=2.2e-25 97.6;type="Gene; snRNA; snoRNA; CD-box";Annotation=Plant small nucleolar RNA U1480
chr01	no	snp	1334761	1334762	.	-	.	ID=snRNA_01524;Target=RF01847 1 221;Threshold=2.2e-25 97.6;type="Gene; snRNA; snoRNA; CD-box";Annotation=Plant small nucleolar RNA U1481
chr01	no	snp	1334974	1334975	.	-	.	ID=snRNA_01525;Target=RF01847 1 221;Threshold=2.2e-25 97.6;type="Gene; snRNA; snoRNA; CD-box";Annotation=Plant small nucleolar RNA U1482
chr01	no	snp	1335338	1335339	.	-	.	ID=snRNA_01526;Target=RF01847 1 221;Threshold=2.2e-25 97.6;type="Gene; snRNA; snoRNA; CD-box";Annotation=Plant small nucleolar RNA U1483
chr01	no	snp	1336031	1336032	.	-	.	ID=snRNA_01527;Target=RF01847 1 221;Threshold=2.2e-25 97.6;type="Gene; snRNA; snoRNA; CD-box";Annotation=Plant small nucleolar RNA U1484
chr01	no	snp	1336094	1336095	.	-	.	ID=snRNA_01528;Target=RF01847 1 221;Threshold=2.2e-25 97.6;type="Gene; snRNA; snoRNA; CD-box";Annotation=Plant small nucleolar RNA U1485
chr01	no	snp	1337453	1337454	.	-	.	ID=snRNA_01529;Target=RF01847 1 221;Threshold=2.2e-25 97.6;type="Gene; snRNA; snoRNA; CD-box";Annotation=Plant small nucleolar RNA U1486
chr01	no	snp	1338533	1338534	.	-	.	ID=snRNA_01530;Target=RF01847 1 221;Threshold=2.2e-25 97.6;type="Gene; snRNA; snoRNA; CD-box";Annotation=Plant small nucleolar RNA U1487
chr01	no	snp	1340170	1340171	.	-	.	ID=snRNA_01531;Target=RF01847 1 221;Threshold=2.2e-25 97.6;type="Gene; snRNA; snoRNA; CD-box";Annotation=Plant small nucleolar RNA U1488
chr01	no	snp	1342538	1342539	.	-	.	ID=snRNA_01532;Target=RF01847 1 221;Threshold=2.2e-25 97.6;type="Gene; snRNA; snoRNA; CD-box";Annotation=Plant small nucleolar RNA U1489
chr01	no	snp	1343823	1343824	.	-	.	ID=snRNA_01533;Target=RF01847 1 221;Threshold=2.2e-25 97.6;type="Gene; snRNA; snoRNA; CD-box";Annotation=Plant small nucleolar RNA U1490
chr01	no	snp	1344225	1344226	.	-	.	ID=snRNA_01534;Target=RF01847 1 221;Threshold=2.2e-25 97.6;type="Gene; snRNA; snoRNA; CD-box";Annotation=Plant small nucleolar RNA U1491
chr01	no	snp	1346789	1346790	.	-	.	ID=snRNA_01535;Target=RF01847 1 221;Threshold=2.2e-25 97.6;type="Gene; snRNA; snoRNA; CD-box";Annotation=Plant small nucleolar RNA U1492
chr01	no	snp	1347387	1347388	.	-	.	ID=snRNA_01536;Target=RF01847 1 221;Threshold=2.2e-25 97.6;type="Gene; snRNA; snoRNA; CD-box";Annotation=Plant small nucleolar RNA U1493
chr01	no	snp	1348170	1348171	.	-	.	ID=snRNA_01537;Target=RF01847 1 221;Threshold=2.2e-25 97.6;type="Gene; snRNA; snoRNA; CD-box";Annotation=Plant small nucleolar RNA U1494
chr01	no	snp	1351458	1351459	.	-	.	ID=snRNA_01538;Target=RF01847 1 221;Threshold=2.2e-25 97.6;type="Gene; snRNA; snoRNA; CD-box";Annotation=Plant small nucleolar RNA U1495
chr01	no	snp	1352003	1352004	.	-	.	ID=snRNA_01539;Target=RF01847 1 221;Threshold=2.2e-25 97.6;type="Gene; snRNA; snoRNA; CD-box";Annotation=Plant small nucleolar RNA U1496
chr01	no	snp	1353259	1353260	.	-	.	ID=snRNA_01540;Target=RF01847 1 221;Threshold=2.2e-25 97.6;type="Gene; snRNA; snoRNA; CD-box";Annotation=Plant small nucleolar RNA U1497
chr01	no	snp	1353809	1353810	.	-	.	ID=snRNA_01541;Target=RF01847 1 221;Threshold=2.2e-25 97.6;type="Gene; snRNA; snoRNA; CD-box";Annotation=Plant small nucleolar RNA U1498
chr01	no	snp	1355127	1355128	.	-	.	ID=snRNA_01542;Target=RF01847 1 221;Threshold=2.2e-25 97.6;type="Gene; snRNA; snoRNA; CD-box";Annotation=Plant small nucleolar RNA U1499
chr01	no	snp	1356344	1356345	.	-	.	ID=snRNA_01543;Target=RF01847 1 221;Threshold=2.2e-25 97.6;type="Gene; snRNA; snoRNA; CD-box";Annotation=Plant small nucleolar RNA U1500
chr01	no	snp	1357386	1357387	.	-	.	ID=snRNA_01544;Target=RF01847 1 221;Threshold=2.2e-25 97.6;type="Gene; snRNA; snoRNA; CD-box";Annotation=Plant small nucleolar RNA U1501
chr01	no	snp	1357843	1357844	.	-	.	ID=snRNA_01545;Target=RF01847 1 221;Threshold=2.2e-25 97.6;type="Gene; snRNA; snoRNA; CD-box";Annotation=Plant small nucleolar RNA U1502
chr01	no	snp	1358058	1358059	.	-	.	ID=snRNA_01546;Target=RF01847 1 221;Threshold=2.2e-25 97.6;type="Gene; snRNA; snoRNA; CD-box";Annotation=Plant small nucleolar RNA U1503
chr01	no	snp	1358496	1358497	.	-	.	ID=snRNA_01547;Target=RF01847 1 221;Threshold=2.2e-25 97.6;type="Gene; snRNA; snoRNA; CD-box";Annotation=Plant small nucleolar RNA U1504
chr01	no	snp	1359856	1359857	.	-	.	ID=snRNA_01548;Target=RF01847 1 221;Threshold=2.2e-25 97.6;type="Gene; snRNA; snoRNA; CD-box";Annotation=Plant small nucleolar RNA U1505
chr01	no	snp	1360234	1360235	.	-	.	ID=snRNA_01549;Target=RF01847 1 221;Threshold=2.2e-25 97.6;type="Gene; snRNA; snoRNA; CD-box";Annotation=Plant small nucleolar RNA U1506
chr01	no	snp	1360495	1360496	.	-	.	ID=snRNA_01550;Target=RF01847 1 221;Threshold=2.2e-25 97.6;type="Gene; snRNA; snoRNA; CD-box";Annotation=Plant small nucleolar RNA U1507
chr01	no	snp	1362080	1362081	.	-	.	ID=snRNA_01551;Target=RF01847 1 221;Threshold=2.2e-25 97.6;type="Gene; snRNA; snoRNA; CD-box";Annotation=Plant small nucleolar RNA U1508
chr01	no	snp	1362711	1362712	.	-	.	ID=snRNA_01552;Target=RF01847 1 221;Threshold=2.2e-25 97.6;type="Gene; snRNA; snoRNA; CD-box";Annotation=Plant small nucleolar RNA U1509
chr01	no	snp	1362764	1362765	.	-	.	ID=snRNA_01553;Target=RF01847 1 221;Threshold=2.2e-25 97.6;type="Gene; snRNA; snoRNA; CD-box";Annotation=Plant small nucleolar RNA U1510
chr01	no	snp	1362807	1362808	.	-	.	ID=snRNA_01554;Target=RF01847 1 221;Threshold=2.2e-25 97.6;type="Gene; snRNA; snoRNA; CD-box";Annotation=Plant small nucleolar RNA U1511
chr01	no	snp	1363165	1363166	.	-	.	ID=snRNA_01555;Target=RF01847 1 221;Threshold=2.2e-25 97.6;type="Gene; snRNA; snoRNA; CD-box";Annotation=Plant small nucleolar RNA U1512
chr01	no	snp	1363260	1363261	.	-	.	ID=snRNA_01556;Target=RF01847 1 221;Threshold=2.2e-25 97.6;type="Gene; snRNA; snoRNA; CD-box";Annotation=Plant small nucleolar RNA U1513
chr01	no	snp	1364623	1364624	.	-	.	ID=snRNA_01557;Target=RF01847 1 221;Threshold=2.2e-25 97.6;type="Gene; snRNA; snoRNA; CD-box";Annotation=Plant small nucleolar RNA U1514
chr01	no	snp	1367969	1367970	.	-	.	ID=snRNA_01558;Target=RF01847 1 221;Threshold=2.2e-25 97.6;type="Gene; snRNA; snoRNA; CD-box";Annotation=Plant small nucleolar RNA U1515
chr01	no	snp	1368130	1368131	.	-	.	ID=snRNA_01559;Target=RF01847 1 221;Threshold=2.2e-25 97.6;type="Gene; snRNA; snoRNA; CD-box";Annotation=Plant small nucleolar RNA U1516
chr01	no	snp	1370583	1370584	.	-	.	ID=snRNA_01560;Target=RF01847 1 221;Threshold=2.2e-25 97.6;type="Gene; snRNA; snoRNA; CD-box";Annotation=Plant small nucleolar RNA U1517
chr01	no	snp	1371318	1371319	.	-	.	ID=snRNA_01561;Target=RF01847 1 221;Threshold=2.2e-25 97.6;type="Gene; snRNA; snoRNA; CD-box";Annotation=Plant small nucleolar RNA U1518
chr01	no	snp	1375760	1375761	.	-	.	ID=snRNA_01562;Target=RF01847 1 221;Threshold=2.2e-25 97.6;type="Gene; snRNA; snoRNA; CD-box";Annotation=Plant small nucleolar RNA U1519
chr01	no	snp	1376813	1376814	.	-	.	ID=snRNA_01563;Target=RF01847 1 221;Threshold=2.2e-25 97.6;type="Gene; snRNA; snoRNA; CD-box";Annotation=Plant small nucleolar RNA U1520
chr01	no	snp	1378926	1378927	.	-	.	ID=snRNA_01564;Target=RF01847 1 221;Threshold=2.2e-25 97.6;type="Gene; snRNA; snoRNA; CD-box";Annotation=Plant small nucleolar RNA U1521
chr01	no	snp	1379509	1379510	.	-	.	ID=snRNA_01565;Target=RF01847 1 221;Threshold=2.2e-25 97.6;type="Gene; snRNA; snoRNA; CD-box";Annotation=Plant small nucleolar RNA U1522
chr01	no	snp	1379786	1379787	.	-	.	ID=snRNA_01566;Target=RF01847 1 221;Threshold=2.2e-25 97.6;type="Gene; snRNA; snoRNA; CD-box";Annotation=Plant small nucleolar RNA U1523
chr01	no	snp	1379800	1379801	.	-	.	ID=snRNA_01567;Target=RF01847 1 221;Threshold=2.2e-25 97.6;type="Gene; snRNA; snoRNA; CD-box";Annotation=Plant small nucleolar RNA U1524
chr01	no	snp	1380385	1380386	.	-	.	ID=snRNA_01568;Target=RF01847 1 221;Threshold=2.2e-25 97.6;type="Gene; snRNA; snoRNA; CD-box";Annotation=Plant small nucleolar RNA U1525
chr01	no	snp	1380818	1380819	.	-	.	ID=snRNA_01569;Target=RF01847 1 221;Threshold=2.2e-25 97.6;type="Gene; snRNA; snoRNA; CD-box";Annotation=Plant small nucleolar RNA U1526
chr01	no	snp	1381764	1381765	.	-	.	ID=snRNA_01570;Target=RF01847 1 221;Threshold=2.2e-25 97.6;type="Gene; snRNA; snoRNA; CD-box";Annotation=Plant small nucleolar RNA U1527
chr01	no	snp	1383699	1383700	.	-	.	ID=snRNA_01571;Target=RF01847 1 221;Threshold=2.2e-25 97.6;type="Gene; snRNA; snoRNA; CD-box";Annotation=Plant small nucleolar RNA U1528
chr01	no	snp	1384419	1384420	.	-	.	ID=snRNA_01572;Target=RF01847 1 221;Threshold=2.2e-25 97.6;type="Gene; snRNA; snoRNA; CD-box";Annotation=Plant small nucleolar RNA U1529
chr01	no	snp	1384596	1384597	.	-	.	ID=snRNA_01573;Target=RF01847 1 221;Threshold=2.2e-25 97.6;type="Gene; snRNA; snoRNA; CD-box";Annotation=Plant small nucleolar RNA U1530
chr01	no	snp	1386326	1386327	.	-	.	ID=snRNA_01574;Target=RF01847 1 221;Threshold=2.2e-25 97.6;type="Gene; snRNA; snoRNA; CD-box";Annotation=Plant small nucleolar RNA U1531
chr01	no	snp	1386878	1386879	.	-	.	ID=snRNA_01575;Target=RF01847 1 221;Threshold=2.2e-25 97.6;type="Gene; snRNA; snoRNA; CD-box";Annotation=Plant small nucleolar RNA U1532
chr01	no	snp	1387966	1387967	.	-	.	ID=snRNA_01576;Target=RF01847 1 221;Threshold=2.2e-25 97.6;type="Gene; snRNA; snoRNA; CD-box";Annotation=Plant small nucleolar RNA U1533
chr01	no	snp	1387970	1387971	.	-	.	ID=snRNA_01577;Target=RF01847 1 221;Threshold=2.2e-25 97.6;type="Gene; snRNA; snoRNA; CD-box";Annotation=Plant small nucleolar RNA U1534
chr01	no	snp	1387974	1387975	.	-	.	ID=snRNA_01578;Target=RF01847 1 221;Threshold=2.2e-25 97.6;type="Gene; snRNA; snoRNA; CD-box";Annotation=Plant small nucleolar RNA U1535
chr01	no	snp	1387983	1387984	.	-	.	ID=snRNA_01579;Target=RF01847 1 221;Threshold=2.2e-25 97.6;type="Gene; snRNA; snoRNA; CD-box";Annotation=Plant small nucleolar RNA U1536
chr01	no	snp	1390266	1390267	.	-	.	ID=snRNA_01580;Target=RF01847 1 221;Threshold=2.2e-25 97.6;type="Gene; snRNA; snoRNA; CD-box";Annotation=Plant small nucleolar RNA U1537
chr01	no	snp	1391529	1391530	.	-	.	ID=snRNA_01581;Target=RF01847 1 221;Threshold=2.2e-25 97.6;type="Gene; snRNA; snoRNA; CD-box";Annotation=Plant small nucleolar RNA U1538
chr01	no	snp	1391542	1391543	.	-	.	ID=snRNA_01582;Target=RF01847 1 221;Threshold=2.2e-25 97.6;type="Gene; snRNA; snoRNA; CD-box";Annotation=Plant small nucleolar RNA U1539
chr01	no	snp	1391890	1391891	.	-	.	ID=snRNA_01583;Target=RF01847 1 221;Threshold=2.2e-25 97.6;type="Gene; snRNA; snoRNA; CD-box";Annotation=Plant small nucleolar RNA U1540
chr01	no	snp	1393882	1393883	.	-	.	ID=snRNA_01584;Target=RF01847 1 221;Threshold=2.2e-25 97.6;type="Gene; snRNA; snoRNA; CD-box";Annotation=Plant small nucleolar RNA U1541
chr01	no	snp	1394131	1394132	.	-	.	ID=snRNA_01585;Target=RF01847 1 221;Threshold=2.2e-25 97.6;type="Gene; snRNA; snoRNA; CD-box";Annotation=Plant small nucleolar RNA U1542
chr01	no	snp	1394767	1394768	.	-	.	ID=snRNA_01586;Target=RF01847 1 221;Threshold=2.2e-25 97.6;type="Gene; snRNA; snoRNA; CD-box";Annotation=Plant small nucleolar RNA U1543
chr01	no	snp	1395800	1395801	.	-	.	ID=snRNA_01587;Target=RF01847 1 221;Threshold=2.2e-25 97.6;type="Gene; snRNA; snoRNA; CD-box";Annotation=Plant small nucleolar RNA U1544
chr01	no	snp	1398089	1398090	.	-	.	ID=snRNA_01588;Target=RF01847 1 221;Threshold=2.2e-25 97.6;type="Gene; snRNA; snoRNA; CD-box";Annotation=Plant small nucleolar RNA U1545
chr01	no	snp	1399620	1399621	.	-	.	ID=snRNA_01589;Target=RF01847 1 221;Threshold=2.2e-25 97.6;type="Gene; snRNA; snoRNA; CD-box";Annotation=Plant small nucleolar RNA U1546
chr01	no	snp	1400867	1400868	.	-	.	ID=snRNA_01590;Target=RF01847 1 221;Threshold=2.2e-25 97.6;type="Gene; snRNA; snoRNA; CD-box";Annotation=Plant small nucleolar RNA U1547
chr01	no	snp	1400868	1400869	.	-	.	ID=snRNA_01591;Target=RF01847 1 221;Threshold=2.2e-25 97.6;type="Gene; snRNA; snoRNA; CD-box";Annotation=Plant small nucleolar RNA U1548
chr01	no	snp	1400869	1400870	.	-	.	ID=snRNA_01592;Target=RF01847 1 221;Threshold=2.2e-25 97.6;type="Gene; snRNA; snoRNA; CD-box";Annotation=Plant small nucleolar RNA U1549
chr01	no	snp	1401275	1401276	.	-	.	ID=snRNA_01593;Target=RF01847 1 221;Threshold=2.2e-25 97.6;type="Gene; snRNA; snoRNA; CD-box";Annotation=Plant small nucleolar RNA U1550
chr01	no	snp	1401663	1401664	.	-	.	ID=snRNA_01594;Target=RF01847 1 221;Threshold=2.2e-25 97.6;type="Gene; snRNA; snoRNA; CD-box";Annotation=Plant small nucleolar RNA U1551
chr01	no	snp	1403428	1403429	.	-	.	ID=snRNA_01595;Target=RF01847 1 221;Threshold=2.2e-25 97.6;type="Gene; snRNA; snoRNA; CD-box";Annotation=Plant small nucleolar RNA U1552
chr01	no	snp	1403991	1403992	.	-	.	ID=snRNA_01596;Target=RF01847 1 221;Threshold=2.2e-25 97.6;type="Gene; snRNA; snoRNA; CD-box";Annotation=Plant small nucleolar RNA U1553
chr01	no	snp	1404932	1404933	.	-	.	ID=snRNA_01597;Target=RF01847 1 221;Threshold=2.2e-25 97.6;type="Gene; snRNA; snoRNA; CD-box";Annotation=Plant small nucleolar RNA U1554
chr01	no	snp	1405564	1405565	.	-	.	ID=snRNA_01598;Target=RF01847 1 221;Threshold=2.2e-25 97.6;type="Gene; snRNA; snoRNA; CD-box";Annotation=Plant small nucleolar RNA U1555
chr01	no	snp	1406996	1406997	.	-	.	ID=snRNA_01599;Target=RF01847 1 221;Threshold=2.2e-25 97.6;type="Gene; snRNA; snoRNA; CD-box";Annotation=Plant small nucleolar RNA U1556
chr01	no	snp	1407002	1407003	.	-	.	ID=snRNA_01600;Target=RF01847 1 221;Threshold=2.2e-25 97.6;type="Gene; snRNA; snoRNA; CD-box";Annotation=Plant small nucleolar RNA U1557
chr01	no	snp	1407017	1407018	.	-	.	ID=snRNA_01601;Target=RF01847 1 221;Threshold=2.2e-25 97.6;type="Gene; snRNA; snoRNA; CD-box";Annotation=Plant small nucleolar RNA U1558
chr01	no	snp	1408035	1408036	.	-	.	ID=snRNA_01602;Target=RF01847 1 221;Threshold=2.2e-25 97.6;type="Gene; snRNA; snoRNA; CD-box";Annotation=Plant small nucleolar RNA U1559
chr01	no	snp	1408665	1408666	.	-	.	ID=snRNA_01603;Target=RF01847 1 221;Threshold=2.2e-25 97.6;type="Gene; snRNA; snoRNA; CD-box";Annotation=Plant small nucleolar RNA U1560
chr01	no	snp	1408891	1408892	.	-	.	ID=snRNA_01604;Target=RF01847 1 221;Threshold=2.2e-25 97.6;type="Gene; snRNA; snoRNA; CD-box";Annotation=Plant small nucleolar RNA U1561
chr01	no	snp	1409784	1409785	.	-	.	ID=snRNA_01605;Target=RF01847 1 221;Threshold=2.2e-25 97.6;type="Gene; snRNA; snoRNA; CD-box";Annotation=Plant small nucleolar RNA U1562
chr01	no	snp	1410318	1410319	.	-	.	ID=snRNA_01606;Target=RF01847 1 221;Threshold=2.2e-25 97.6;type="Gene; snRNA; snoRNA; CD-box";Annotation=Plant small nucleolar RNA U1563
chr01	no	snp	1410434	1410435	.	-	.	ID=snRNA_01607;Target=RF01847 1 221;Threshold=2.2e-25 97.6;type="Gene; snRNA; snoRNA; CD-box";Annotation=Plant small nucleolar RNA U1564
chr01	no	snp	1411592	1411593	.	-	.	ID=snRNA_01608;Target=RF01847 1 221;Threshold=2.2e-25 97.6;type="Gene; snRNA; snoRNA; CD-box";Annotation=Plant small nucleolar RNA U1565
chr01	no	snp	1412360	1412361	.	-	.	ID=snRNA_01609;Target=RF01847 1 221;Threshold=2.2e-25 97.6;type="Gene; snRNA; snoRNA; CD-box";Annotation=Plant small nucleolar RNA U1566
chr01	no	snp	1414228	1414229	.	-	.	ID=snRNA_01610;Target=RF01847 1 221;Threshold=2.2e-25 97.6;type="Gene; snRNA; snoRNA; CD-box";Annotation=Plant small nucleolar RNA U1567
chr01	no	snp	1415217	1415218	.	-	.	ID=snRNA_01611;Target=RF01847 1 221;Threshold=2.2e-25 97.6;type="Gene; snRNA; snoRNA; CD-box";Annotation=Plant small nucleolar RNA U1568
chr01	no	snp	1415502	1415503	.	-	.	ID=snRNA_01612;Target=RF01847 1 221;Threshold=2.2e-25 97.6;type="Gene; snRNA; snoRNA; CD-box";Annotation=Plant small nucleolar RNA U1569
chr01	no	snp	1416196	1416197	.	-	.	ID=snRNA_01613;Target=RF01847 1 221;Threshold=2.2e-25 97.6;type="Gene; snRNA; snoRNA; CD-box";Annotation=Plant small nucleolar RNA U1570
chr01	no	snp	1416264	1416265	.	-	.	ID=snRNA_01614;Target=RF01847 1 221;Threshold=2.2e-25 97.6;type="Gene; snRNA; snoRNA; CD-box";Annotation=Plant small nucleolar RNA U1571
chr01	no	snp	1416586	1416587	.	-	.	ID=snRNA_01615;Target=RF01847 1 221;Threshold=2.2e-25 97.6;type="Gene; snRNA; snoRNA; CD-box";Annotation=Plant small nucleolar RNA U1572
chr01	no	snp	1416911	1416912	.	-	.	ID=snRNA_01616;Target=RF01847 1 221;Threshold=2.2e-25 97.6;type="Gene; snRNA; snoRNA; CD-box";Annotation=Plant small nucleolar RNA U1573
chr01	no	snp	1417119	1417120	.	-	.	ID=snRNA_01617;Target=RF01847 1 221;Threshold=2.2e-25 97.6;type="Gene; snRNA; snoRNA; CD-box";Annotation=Plant small nucleolar RNA U1574
chr01	no	snp	1417811	1417812	.	-	.	ID=snRNA_01618;Target=RF01847 1 221;Threshold=2.2e-25 97.6;type="Gene; snRNA; snoRNA; CD-box";Annotation=Plant small nucleolar RNA U1575
chr01	no	snp	1418219	1418220	.	-	.	ID=snRNA_01619;Target=RF01847 1 221;Threshold=2.2e-25 97.6;type="Gene; snRNA; snoRNA; CD-box";Annotation=Plant small nucleolar RNA U1576
chr01	no	snp	1420919	1420920	.	-	.	ID=snRNA_01620;Target=RF01847 1 221;Threshold=2.2e-25 97.6;type="Gene; snRNA; snoRNA; CD-box";Annotation=Plant small nucleolar RNA U1577
chr01	no	snp	1421069	1421070	.	-	.	ID=snRNA_01621;Target=RF01847 1 221;Threshold=2.2e-25 97.6;type="Gene; snRNA; snoRNA; CD-box";Annotation=Plant small nucleolar RNA U1578
chr01	no	snp	1421921	1421922	.	-	.	ID=snRNA_01622;Target=RF01847 1 221;Threshold=2.2e-25 97.6;type="Gene; snRNA; snoRNA; CD-box";Annotation=Plant small nucleolar RNA U1579
chr01	no	snp	1422095	1422096	.	-	.	ID=snRNA_01623;Target=RF01847 1 221;Threshold=2.2e-25 97.6;type="Gene; snRNA; snoRNA; CD-box";Annotation=Plant small nucleolar RNA U1580
chr01	no	snp	1422678	1422679	.	-	.	ID=snRNA_01624;Target=RF01847 1 221;Threshold=2.2e-25 97.6;type="Gene; snRNA; snoRNA; CD-box";Annotation=Plant small nucleolar RNA U1581
chr01	no	snp	1424707	1424708	.	-	.	ID=snRNA_01625;Target=RF01847 1 221;Threshold=2.2e-25 97.6;type="Gene; snRNA; snoRNA; CD-box";Annotation=Plant small nucleolar RNA U1582
chr01	no	snp	1425883	1425884	.	-	.	ID=snRNA_01626;Target=RF01847 1 221;Threshold=2.2e-25 97.6;type="Gene; snRNA; snoRNA; CD-box";Annotation=Plant small nucleolar RNA U1583
chr01	no	snp	1426308	1426309	.	-	.	ID=snRNA_01627;Target=RF01847 1 221;Threshold=2.2e-25 97.6;type="Gene; snRNA; snoRNA; CD-box";Annotation=Plant small nucleolar RNA U1584
chr01	no	snp	1427284	1427285	.	-	.	ID=snRNA_01628;Target=RF01847 1 221;Threshold=2.2e-25 97.6;type="Gene; snRNA; snoRNA; CD-box";Annotation=Plant small nucleolar RNA U1585
chr01	no	snp	1427497	1427498	.	-	.	ID=snRNA_01629;Target=RF01847 1 221;Threshold=2.2e-25 97.6;type="Gene; snRNA; snoRNA; CD-box";Annotation=Plant small nucleolar RNA U1586
chr01	no	snp	1427931	1427932	.	-	.	ID=snRNA_01630;Target=RF01847 1 221;Threshold=2.2e-25 97.6;type="Gene; snRNA; snoRNA; CD-box";Annotation=Plant small nucleolar RNA U1587
chr01	no	snp	1428651	1428652	.	-	.	ID=snRNA_01631;Target=RF01847 1 221;Threshold=2.2e-25 97.6;type="Gene; snRNA; snoRNA; CD-box";Annotation=Plant small nucleolar RNA U1588
chr01	no	snp	1429296	1429297	.	-	.	ID=snRNA_01632;Target=RF01847 1 221;Threshold=2.2e-25 97.6;type="Gene; snRNA; snoRNA; CD-box";Annotation=Plant small nucleolar RNA U1589
chr01	no	snp	1430767	1430768	.	-	.	ID=snRNA_01633;Target=RF01847 1 221;Threshold=2.2e-25 97.6;type="Gene; snRNA; snoRNA; CD-box";Annotation=Plant small nucleolar RNA U1590
chr01	no	snp	1432608	1432609	.	-	.	ID=snRNA_01634;Target=RF01847 1 221;Threshold=2.2e-25 97.6;type="Gene; snRNA; snoRNA; CD-box";Annotation=Plant small nucleolar RNA U1591
chr01	no	snp	1433605	1433606	.	-	.	ID=snRNA_01635;Target=RF01847 1 221;Threshold=2.2e-25 97.6;type="Gene; snRNA; snoRNA; CD-box";Annotation=Plant small nucleolar RNA U1592
chr01	no	snp	1434193	1434194	.	-	.	ID=snRNA_01636;Target=RF01847 1 221;Threshold=2.2e-25 97.6;type="Gene; snRNA; snoRNA; CD-box";Annotation=Plant small nucleolar RNA U1593
chr01	no	snp	1434583	1434584	.	-	.	ID=snRNA_01637;Target=RF01847 1 221;Threshold=2.2e-25 97.6;type="Gene; snRNA; snoRNA; CD-box";Annotation=Plant small nucleolar RNA U1594
chr01	no	snp	1435903	1435904	.	-	.	ID=snRNA_01638;Target=RF01847 1 221;Threshold=2.2e-25 97.6;type="Gene; snRNA; snoRNA; CD-box";Annotation=Plant small nucleolar RNA U1595
chr01	no	snp	1436783	1436784	.	-	.	ID=snRNA_01639;Target=RF01847 1 221;Threshold=2.2e-25 97.6;type="Gene; snRNA; snoRNA; CD-box";Annotation=Plant small nucleolar RNA U1596
chr01	no	snp	1438176	1438177	.	-	.	ID=snRNA_01640;Target=RF01847 1 221;Threshold=2.2e-25 97.6;type="Gene; snRNA; snoRNA; CD-box";Annotation=Plant small nucleolar RNA U1597
chr01	no	snp	1440844	1440845	.	-	.	ID=snRNA_01641;Target=RF01847 1 221;Threshold=2.2e-25 97.6;type="Gene; snRNA; snoRNA; CD-box";Annotation=Plant small nucleolar RNA U1598
chr01	no	snp	1441202	1441203	.	-	.	ID=snRNA_01642;Target=RF01847 1 221;Threshold=2.2e-25 97.6;type="Gene; snRNA; snoRNA; CD-box";Annotation=Plant small nucleolar RNA U1599
chr01	no	snp	1441205	1441206	.	-	.	ID=snRNA_01643;Target=RF01847 1 221;Threshold=2.2e-25 97.6;type="Gene; snRNA; snoRNA; CD-box";Annotation=Plant small nucleolar RNA U1600
chr01	no	snp	1441880	1441881	.	-	.	ID=snRNA_01644;Target=RF01847 1 221;Threshold=2.2e-25 97.6;type="Gene; snRNA; snoRNA; CD-box";Annotation=Plant small nucleolar RNA U1601
chr01	no	snp	1441898	1441899	.	-	.	ID=snRNA_01645;Target=RF01847 1 221;Threshold=2.2e-25 97.6;type="Gene; snRNA; snoRNA; CD-box";Annotation=Plant small nucleolar RNA U1602
chr01	no	snp	1443371	1443372	.	-	.	ID=snRNA_01646;Target=RF01847 1 221;Threshold=2.2e-25 97.6;type="Gene; snRNA; snoRNA; CD-box";Annotation=Plant small nucleolar RNA U1603
chr01	no	snp	1443585	1443586	.	-	.	ID=snRNA_01647;Target=RF01847 1 221;Threshold=2.2e-25 97.6;type="Gene; snRNA; snoRNA; CD-box";Annotation=Plant small nucleolar RNA U1604
chr01	no	snp	1444334	1444335	.	-	.	ID=snRNA_01648;Target=RF01847 1 221;Threshold=2.2e-25 97.6;type="Gene; snRNA; snoRNA; CD-box";Annotation=Plant small nucleolar RNA U1605
chr01	no	snp	1445110	1445111	.	-	.	ID=snRNA_01649;Target=RF01847 1 221;Threshold=2.2e-25 97.6;type="Gene; snRNA; snoRNA; CD-box";Annotation=Plant small nucleolar RNA U1606
chr01	no	snp	1445952	1445953	.	-	.	ID=snRNA_01650;Target=RF01847 1 221;Threshold=2.2e-25 97.6;type="Gene; snRNA; snoRNA; CD-box";Annotation=Plant small nucleolar RNA U1607
chr01	no	snp	1446679	1446680	.	-	.	ID=snRNA_01651;Target=RF01847 1 221;Threshold=2.2e-25 97.6;type="Gene; snRNA; snoRNA; CD-box";Annotation=Plant small nucleolar RNA U1608
chr01	no	snp	1448201	1448202	.	-	.	ID=snRNA_01652;Target=RF01847 1 221;Threshold=2.2e-25 97.6;type="Gene; snRNA; snoRNA; CD-box";Annotation=Plant small nucleolar RNA U1609
chr01	no	snp	1448970	1448971	.	-	.	ID=snRNA_01653;Target=RF01847 1 221;Threshold=2.2e-25 97.6;type="Gene; snRNA; snoRNA; CD-box";Annotation=Plant small nucleolar RNA U1610
chr01	no	snp	1449230	1449231	.	-	.	ID=snRNA_01654;Target=RF01847 1 221;Threshold=2.2e-25 97.6;type="Gene; snRNA; snoRNA; CD-box";Annotation=Plant small nucleolar RNA U1611
chr01	no	snp	1450266	1450267	.	-	.	ID=snRNA_01655;Target=RF01847 1 221;Threshold=2.2e-25 97.6;type="Gene; snRNA; snoRNA; CD-box";Annotation=Plant small nucleolar RNA U1612
chr01	no	snp	1451085	1451086	.	-	.	ID=snRNA_01656;Target=RF01847 1 221;Threshold=2.2e-25 97.6;type="Gene; snRNA; snoRNA; CD-box";Annotation=Plant small nucleolar RNA U1613
chr01	no	snp	1453562	1453563	.	-	.	ID=snRNA_01657;Target=RF01847 1 221;Threshold=2.2e-25 97.6;type="Gene; snRNA; snoRNA; CD-box";Annotation=Plant small nucleolar RNA U1614
chr01	no	snp	1456695	1456696	.	-	.	ID=snRNA_01658;Target=RF01847 1 221;Threshold=2.2e-25 97.6;type="Gene; snRNA; snoRNA; CD-box";Annotation=Plant small nucleolar RNA U1615
chr01	no	snp	1457411	1457412	.	-	.	ID=snRNA_01659;Target=RF01847 1 221;Threshold=2.2e-25 97.6;type="Gene; snRNA; snoRNA; CD-box";Annotation=Plant small nucleolar RNA U1616
chr01	no	snp	1459529	1459530	.	-	.	ID=snRNA_01660;Target=RF01847 1 221;Threshold=2.2e-25 97.6;type="Gene; snRNA; snoRNA; CD-box";Annotation=Plant small nucleolar RNA U1617
chr01	no	snp	1459809	1459810	.	-	.	ID=snRNA_01661;Target=RF01847 1 221;Threshold=2.2e-25 97.6;type="Gene; snRNA; snoRNA; CD-box";Annotation=Plant small nucleolar RNA U1618
chr01	no	snp	1460497	1460498	.	-	.	ID=snRNA_01662;Target=RF01847 1 221;Threshold=2.2e-25 97.6;type="Gene; snRNA; snoRNA; CD-box";Annotation=Plant small nucleolar RNA U1619
chr01	no	snp	1460541	1460542	.	-	.	ID=snRNA_01663;Target=RF01847 1 221;Threshold=2.2e-25 97.6;type="Gene; snRNA; snoRNA; CD-box";Annotation=Plant small nucleolar RNA U1620
chr01	no	snp	1461175	1461176	.	-	.	ID=snRNA_01664;Target=RF01847 1 221;Threshold=2.2e-25 97.6;type="Gene; snRNA; snoRNA; CD-box";Annotation=Plant small nucleolar RNA U1621
chr01	no	snp	1463107	1463108	.	-	.	ID=snRNA_01665;Target=RF01847 1 221;Threshold=2.2e-25 97.6;type="Gene; snRNA; snoRNA; CD-box";Annotation=Plant small nucleolar RNA U1622
chr01	no	snp	1463435	1463436	.	-	.	ID=snRNA_01666;Target=RF01847 1 221;Threshold=2.2e-25 97.6;type="Gene; snRNA; snoRNA; CD-box";Annotation=Plant small nucleolar RNA U1623
chr01	no	snp	1464998	1464999	.	-	.	ID=snRNA_01667;Target=RF01847 1 221;Threshold=2.2e-25 97.6;type="Gene; snRNA; snoRNA; CD-box";Annotation=Plant small nucleolar RNA U1624
chr01	no	snp	1465980	1465981	.	-	.	ID=snRNA_01668;Target=RF01847 1 221;Threshold=2.2e-25 97.6;type="Gene; snRNA; snoRNA; CD-box";Annotation=Plant small nucleolar RNA U1625
chr01	no	snp	1466163	1466164	.	-	.	ID=snRNA_01669;Target=RF01847 1 221;Threshold=2.2e-25 97.6;type="Gene; snRNA; snoRNA; CD-box";Annotation=Plant small nucleolar RNA U1626
chr01	no	snp	1466555	1466556	.	-	.	ID=snRNA_01670;Target=RF01847 1 221;Threshold=2.2e-25 97.6;type="Gene; snRNA; snoRNA; CD-box";Annotation=Plant small nucleolar RNA U1627
chr01	no	snp	1466648	1466649	.	-	.	ID=snRNA_01671;Target=RF01847 1 221;Threshold=2.2e-25 97.6;type="Gene; snRNA; snoRNA; CD-box";Annotation=Plant small nucleolar RNA U1628
chr01	no	snp	1466819	1466820	.	-	.	ID=snRNA_01672;Target=RF01847 1 221;Threshold=2.2e-25 97.6;type="Gene; snRNA; snoRNA; CD-box";Annotation=Plant small nucleolar RNA U1629
chr01	no	snp	1467834	1467835	.	-	.	ID=snRNA_01673;Target=RF01847 1 221;Threshold=2.2e-25 97.6;type="Gene; snRNA; snoRNA; CD-box";Annotation=Plant small nucleolar RNA U1630
chr01	no	snp	1468629	1468630	.	-	.	ID=snRNA_01674;Target=RF01847 1 221;Threshold=2.2e-25 97.6;type="Gene; snRNA; snoRNA; CD-box";Annotation=Plant small nucleolar RNA U1631
chr01	no	snp	1469546	1469547	.	-	.	ID=snRNA_01675;Target=RF01847 1 221;Threshold=2.2e-25 97.6;type="Gene; snRNA; snoRNA; CD-box";Annotation=Plant small nucleolar RNA U1632
chr01	no	snp	1470436	1470437	.	-	.	ID=snRNA_01676;Target=RF01847 1 221;Threshold=2.2e-25 97.6;type="Gene; snRNA; snoRNA; CD-box";Annotation=Plant small nucleolar RNA U1633
chr01	no	snp	1470741	1470742	.	-	.	ID=snRNA_01677;Target=RF01847 1 221;Threshold=2.2e-25 97.6;type="Gene; snRNA; snoRNA; CD-box";Annotation=Plant small nucleolar RNA U1634
chr01	no	snp	1472339	1472340	.	-	.	ID=snRNA_01678;Target=RF01847 1 221;Threshold=2.2e-25 97.6;type="Gene; snRNA; snoRNA; CD-box";Annotation=Plant small nucleolar RNA U1635
chr01	no	snp	1472622	1472623	.	-	.	ID=snRNA_01679;Target=RF01847 1 221;Threshold=2.2e-25 97.6;type="Gene; snRNA; snoRNA; CD-box";Annotation=Plant small nucleolar RNA U1636
chr01	no	snp	1472626	1472627	.	-	.	ID=snRNA_01680;Target=RF01847 1 221;Threshold=2.2e-25 97.6;type="Gene; snRNA; snoRNA; CD-box";Annotation=Plant small nucleolar RNA U1637
chr01	no	snp	1472763	1472764	.	-	.	ID=snRNA_01681;Target=RF01847 1 221;Threshold=2.2e-25 97.6;type="Gene; snRNA; snoRNA; CD-box";Annotation=Plant small nucleolar RNA U1638
chr01	no	snp	1473815	1473816	.	-	.	ID=snRNA_01682;Target=RF01847 1 221;Threshold=2.2e-25 97.6;type="Gene; snRNA; snoRNA; CD-box";Annotation=Plant small nucleolar RNA U1639
chr01	no	snp	1475278	1475279	.	-	.	ID=snRNA_01683;Target=RF01847 1 221;Threshold=2.2e-25 97.6;type="Gene; snRNA; snoRNA; CD-box";Annotation=Plant small nucleolar RNA U1640
chr01	no	snp	1476197	1476198	.	-	.	ID=snRNA_01684;Target=RF01847 1 221;Threshold=2.2e-25 97.6;type="Gene; snRNA; snoRNA; CD-box";Annotation=Plant small nucleolar RNA U1641
chr01	no	snp	1479342	1479343	.	-	.	ID=snRNA_01685;Target=RF01847 1 221;Threshold=2.2e-25 97.6;type="Gene; snRNA; snoRNA; CD-box";Annotation=Plant small nucleolar RNA U1642
chr01	no	snp	1479563	1479564	.	-	.	ID=snRNA_01686;Target=RF01847 1 221;Threshold=2.2e-25 97.6;type="Gene; snRNA; snoRNA; CD-box";Annotation=Plant small nucleolar RNA U1643
chr01	no	snp	1479895	1479896	.	-	.	ID=snRNA_01687;Target=RF01847 1 221;Threshold=2.2e-25 97.6;type="Gene; snRNA; snoRNA; CD-box";Annotation=Plant small nucleolar RNA U1644
chr01	no	snp	1480136	1480137	.	-	.	ID=snRNA_01688;Target=RF01847 1 221;Threshold=2.2e-25 97.6;type="Gene; snRNA; snoRNA; CD-box";Annotation=Plant small nucleolar RNA U1645
chr01	no	snp	1481199	1481200	.	-	.	ID=snRNA_01689;Target=RF01847 1 221;Threshold=2.2e-25 97.6;type="Gene; snRNA; snoRNA; CD-box";Annotation=Plant small nucleolar RNA U1646
chr01	no	snp	1481322	1481323	.	-	.	ID=snRNA_01690;Target=RF01847 1 221;Threshold=2.2e-25 97.6;type="Gene; snRNA; snoRNA; CD-box";Annotation=Plant small nucleolar RNA U1647
chr01	no	snp	1481724	1481725	.	-	.	ID=snRNA_01691;Target=RF01847 1 221;Threshold=2.2e-25 97.6;type="Gene; snRNA; snoRNA; CD-box";Annotation=Plant small nucleolar RNA U1648
chr01	no	snp	1483391	1483392	.	-	.	ID=snRNA_01692;Target=RF01847 1 221;Threshold=2.2e-25 97.6;type="Gene; snRNA; snoRNA; CD-box";Annotation=Plant small nucleolar RNA U1649
chr01	no	snp	1483508	1483509	.	-	.	ID=snRNA_01693;Target=RF01847 1 221;Threshold=2.2e-25 97.6;type="Gene; snRNA; snoRNA; CD-box";Annotation=Plant small nucleolar RNA U1650
chr01	no	snp	1484291	1484292	.	-	.	ID=snRNA_01694;Target=RF01847 1 221;Threshold=2.2e-25 97.6;type="Gene; snRNA; snoRNA; CD-box";Annotation=Plant small nucleolar RNA U1651
chr01	no	snp	1484367	1484368	.	-	.	ID=snRNA_01695;Target=RF01847 1 221;Threshold=2.2e-25 97.6;type="Gene; snRNA; snoRNA; CD-box";Annotation=Plant small nucleolar RNA U1652
chr01	no	snp	1485953	1485954	.	-	.	ID=snRNA_01696;Target=RF01847 1 221;Threshold=2.2e-25 97.6;type="Gene; snRNA; snoRNA; CD-box";Annotation=Plant small nucleolar RNA U1653
chr01	no	snp	1486295	1486296	.	-	.	ID=snRNA_01697;Target=RF01847 1 221;Threshold=2.2e-25 97.6;type="Gene; snRNA; snoRNA; CD-box";Annotation=Plant small nucleolar RNA U1654
chr01	no	snp	1487145	1487146	.	-	.	ID=snRNA_01698;Target=RF01847 1 221;Threshold=2.2e-25 97.6;type="Gene; snRNA; snoRNA; CD-box";Annotation=Plant small nucleolar RNA U1655
chr01	no	snp	1488776	1488777	.	-	.	ID=snRNA_01699;Target=RF01847 1 221;Threshold=2.2e-25 97.6;type="Gene; snRNA; snoRNA; CD-box";Annotation=Plant small nucleolar RNA U1656
chr01	no	snp	1489420	1489421	.	-	.	ID=snRNA_01700;Target=RF01847 1 221;Threshold=2.2e-25 97.6;type="Gene; snRNA; snoRNA; CD-box";Annotation=Plant small nucleolar RNA U1657
chr01	no	snp	1490043	1490044	.	-	.	ID=snRNA_01701;Target=RF01847 1 221;Threshold=2.2e-25 97.6;type="Gene; snRNA; snoRNA; CD-box";Annotation=Plant small nucleolar RNA U1658
chr01	no	snp	1492765	1492766	.	-	.	ID=snRNA_01702;Target=RF01847 1 221;Threshold=2.2e-25 97.6;type="Gene; snRNA; snoRNA; CD-box";Annotation=Plant small nucleolar RNA U1659
chr01	no	snp	1493240	1493241	.	-	.	ID=snRNA_01703;Target=RF01847 1 221;Threshold=2.2e-25 97.6;type="Gene; snRNA; snoRNA; CD-box";Annotation=Plant small nucleolar RNA U1660
chr01	no	snp	1494335	1494336	.	-	.	ID=snRNA_01704;Target=RF01847 1 221;Threshold=2.2e-25 97.6;type="Gene; snRNA; snoRNA; CD-box";Annotation=Plant small nucleolar RNA U1661
chr01	no	snp	1499523	1499524	.	-	.	ID=snRNA_01705;Target=RF01847 1 221;Threshold=2.2e-25 97.6;type="Gene; snRNA; snoRNA; CD-box";Annotation=Plant small nucleolar RNA U1662
chr01	no	snp	1501853	1501854	.	-	.	ID=snRNA_01706;Target=RF01847 1 221;Threshold=2.2e-25 97.6;type="Gene; snRNA; snoRNA; CD-box";Annotation=Plant small nucleolar RNA U1663
chr01	no	snp	1502691	1502692	.	-	.	ID=snRNA_01707;Target=RF01847 1 221;Threshold=2.2e-25 97.6;type="Gene; snRNA; snoRNA; CD-box";Annotation=Plant small nucleolar RNA U1664
chr01	no	snp	1504690	1504691	.	-	.	ID=snRNA_01708;Target=RF01847 1 221;Threshold=2.2e-25 97.6;type="Gene; snRNA; snoRNA; CD-box";Annotation=Plant small nucleolar RNA U1665
chr01	no	snp	1505126	1505127	.	-	.	ID=snRNA_01709;Target=RF01847 1 221;Threshold=2.2e-25 97.6;type="Gene; snRNA; snoRNA; CD-box";Annotation=Plant small nucleolar RNA U1666
chr01	no	snp	1507203	1507204	.	-	.	ID=snRNA_01710;Target=RF01847 1 221;Threshold=2.2e-25 97.6;type="Gene; snRNA; snoRNA; CD-box";Annotation=Plant small nucleolar RNA U1667
chr01	no	snp	1507788	1507789	.	-	.	ID=snRNA_01711;Target=RF01847 1 221;Threshold=2.2e-25 97.6;type="Gene; snRNA; snoRNA; CD-box";Annotation=Plant small nucleolar RNA U1668
chr01	no	snp	1513880	1513881	.	-	.	ID=snRNA_01712;Target=RF01847 1 221;Threshold=2.2e-25 97.6;type="Gene; snRNA; snoRNA; CD-box";Annotation=Plant small nucleolar RNA U1669
chr01	no	snp	1514162	1514163	.	-	.	ID=snRNA_01713;Target=RF01847 1 221;Threshold=2.2e-25 97.6;type="Gene; snRNA; snoRNA; CD-box";Annotation=Plant small nucleolar RNA U1670
chr01	no	snp	1514380	1514381	.	-	.	ID=snRNA_01714;Target=RF01847 1 221;Threshold=2.2e-25 97.6;type="Gene; snRNA; snoRNA; CD-box";Annotation=Plant small nucleolar RNA U1671
chr01	no	snp	1514774	1514775	.	-	.	ID=snRNA_01715;Target=RF01847 1 221;Threshold=2.2e-25 97.6;type="Gene; snRNA; snoRNA; CD-box";Annotation=Plant small nucleolar RNA U1672
chr01	no	snp	1516591	1516592	.	-	.	ID=snRNA_01716;Target=RF01847 1 221;Threshold=2.2e-25 97.6;type="Gene; snRNA; snoRNA; CD-box";Annotation=Plant small nucleolar RNA U1673
chr01	no	snp	1517017	1517018	.	-	.	ID=snRNA_01717;Target=RF01847 1 221;Threshold=2.2e-25 97.6;type="Gene; snRNA; snoRNA; CD-box";Annotation=Plant small nucleolar RNA U1674
chr01	no	snp	1518184	1518185	.	-	.	ID=snRNA_01718;Target=RF01847 1 221;Threshold=2.2e-25 97.6;type="Gene; snRNA; snoRNA; CD-box";Annotation=Plant small nucleolar RNA U1675
chr01	no	snp	1518418	1518419	.	-	.	ID=snRNA_01719;Target=RF01847 1 221;Threshold=2.2e-25 97.6;type="Gene; snRNA; snoRNA; CD-box";Annotation=Plant small nucleolar RNA U1676
chr01	no	snp	1518526	1518527	.	-	.	ID=snRNA_01720;Target=RF01847 1 221;Threshold=2.2e-25 97.6;type="Gene; snRNA; snoRNA; CD-box";Annotation=Plant small nucleolar RNA U1677
chr01	no	snp	1518591	1518592	.	-	.	ID=snRNA_01721;Target=RF01847 1 221;Threshold=2.2e-25 97.6;type="Gene; snRNA; snoRNA; CD-box";Annotation=Plant small nucleolar RNA U1678
chr01	no	snp	1519019	1519020	.	-	.	ID=snRNA_01722;Target=RF01847 1 221;Threshold=2.2e-25 97.6;type="Gene; snRNA; snoRNA; CD-box";Annotation=Plant small nucleolar RNA U1679
chr01	no	snp	1519531	1519532	.	-	.	ID=snRNA_01723;Target=RF01847 1 221;Threshold=2.2e-25 97.6;type="Gene; snRNA; snoRNA; CD-box";Annotation=Plant small nucleolar RNA U1680
chr01	no	snp	1519594	1519595	.	-	.	ID=snRNA_01724;Target=RF01847 1 221;Threshold=2.2e-25 97.6;type="Gene; snRNA; snoRNA; CD-box";Annotation=Plant small nucleolar RNA U1681
chr01	no	snp	1520453	1520454	.	-	.	ID=snRNA_01725;Target=RF01847 1 221;Threshold=2.2e-25 97.6;type="Gene; snRNA; snoRNA; CD-box";Annotation=Plant small nucleolar RNA U1682
chr01	no	snp	1520924	1520925	.	-	.	ID=snRNA_01726;Target=RF01847 1 221;Threshold=2.2e-25 97.6;type="Gene; snRNA; snoRNA; CD-box";Annotation=Plant small nucleolar RNA U1683
chr01	no	snp	1521623	1521624	.	-	.	ID=snRNA_01727;Target=RF01847 1 221;Threshold=2.2e-25 97.6;type="Gene; snRNA; snoRNA; CD-box";Annotation=Plant small nucleolar RNA U1684
chr01	no	snp	1523485	1523486	.	-	.	ID=snRNA_01728;Target=RF01847 1 221;Threshold=2.2e-25 97.6;type="Gene; snRNA; snoRNA; CD-box";Annotation=Plant small nucleolar RNA U1685
chr01	no	snp	1524237	1524238	.	-	.	ID=snRNA_01729;Target=RF01847 1 221;Threshold=2.2e-25 97.6;type="Gene; snRNA; snoRNA; CD-box";Annotation=Plant small nucleolar RNA U1686
chr01	no	snp	1524537	1524538	.	-	.	ID=snRNA_01730;Target=RF01847 1 221;Threshold=2.2e-25 97.6;type="Gene; snRNA; snoRNA; CD-box";Annotation=Plant small nucleolar RNA U1687
chr01	no	snp	1527800	1527801	.	-	.	ID=snRNA_01731;Target=RF01847 1 221;Threshold=2.2e-25 97.6;type="Gene; snRNA; snoRNA; CD-box";Annotation=Plant small nucleolar RNA U1688
chr01	no	snp	1528328	1528329	.	-	.	ID=snRNA_01732;Target=RF01847 1 221;Threshold=2.2e-25 97.6;type="Gene; snRNA; snoRNA; CD-box";Annotation=Plant small nucleolar RNA U1689
chr01	no	snp	1529617	1529618	.	-	.	ID=snRNA_01733;Target=RF01847 1 221;Threshold=2.2e-25 97.6;type="Gene; snRNA; snoRNA; CD-box";Annotation=Plant small nucleolar RNA U1690
chr01	no	snp	1530046	1530047	.	-	.	ID=snRNA_01734;Target=RF01847 1 221;Threshold=2.2e-25 97.6;type="Gene; snRNA; snoRNA; CD-box";Annotation=Plant small nucleolar RNA U1691
chr01	no	snp	1530535	1530536	.	-	.	ID=snRNA_01735;Target=RF01847 1 221;Threshold=2.2e-25 97.6;type="Gene; snRNA; snoRNA; CD-box";Annotation=Plant small nucleolar RNA U1692
chr01	no	snp	1531879	1531880	.	-	.	ID=snRNA_01736;Target=RF01847 1 221;Threshold=2.2e-25 97.6;type="Gene; snRNA; snoRNA; CD-box";Annotation=Plant small nucleolar RNA U1693
chr01	no	snp	1532413	1532414	.	-	.	ID=snRNA_01737;Target=RF01847 1 221;Threshold=2.2e-25 97.6;type="Gene; snRNA; snoRNA; CD-box";Annotation=Plant small nucleolar RNA U1694
chr01	no	snp	1532586	1532587	.	-	.	ID=snRNA_01738;Target=RF01847 1 221;Threshold=2.2e-25 97.6;type="Gene; snRNA; snoRNA; CD-box";Annotation=Plant small nucleolar RNA U1695
chr01	no	snp	1533305	1533306	.	-	.	ID=snRNA_01739;Target=RF01847 1 221;Threshold=2.2e-25 97.6;type="Gene; snRNA; snoRNA; CD-box";Annotation=Plant small nucleolar RNA U1696
chr01	no	snp	1533545	1533546	.	-	.	ID=snRNA_01740;Target=RF01847 1 221;Threshold=2.2e-25 97.6;type="Gene; snRNA; snoRNA; CD-box";Annotation=Plant small nucleolar RNA U1697
chr01	no	snp	1533831	1533832	.	-	.	ID=snRNA_01741;Target=RF01847 1 221;Threshold=2.2e-25 97.6;type="Gene; snRNA; snoRNA; CD-box";Annotation=Plant small nucleolar RNA U1698
chr01	no	snp	1534469	1534470	.	-	.	ID=snRNA_01742;Target=RF01847 1 221;Threshold=2.2e-25 97.6;type="Gene; snRNA; snoRNA; CD-box";Annotation=Plant small nucleolar RNA U1699
chr01	no	snp	1534750	1534751	.	-	.	ID=snRNA_01743;Target=RF01847 1 221;Threshold=2.2e-25 97.6;type="Gene; snRNA; snoRNA; CD-box";Annotation=Plant small nucleolar RNA U1700
chr01	no	snp	1535282	1535283	.	-	.	ID=snRNA_01744;Target=RF01847 1 221;Threshold=2.2e-25 97.6;type="Gene; snRNA; snoRNA; CD-box";Annotation=Plant small nucleolar RNA U1701
chr01	no	snp	1535908	1535909	.	-	.	ID=snRNA_01745;Target=RF01847 1 221;Threshold=2.2e-25 97.6;type="Gene; snRNA; snoRNA; CD-box";Annotation=Plant small nucleolar RNA U1702
chr01	no	snp	1536145	1536146	.	-	.	ID=snRNA_01746;Target=RF01847 1 221;Threshold=2.2e-25 97.6;type="Gene; snRNA; snoRNA; CD-box";Annotation=Plant small nucleolar RNA U1703
chr01	no	snp	1536409	1536410	.	-	.	ID=snRNA_01747;Target=RF01847 1 221;Threshold=2.2e-25 97.6;type="Gene; snRNA; snoRNA; CD-box";Annotation=Plant small nucleolar RNA U1704
chr01	no	snp	1538584	1538585	.	-	.	ID=snRNA_01748;Target=RF01847 1 221;Threshold=2.2e-25 97.6;type="Gene; snRNA; snoRNA; CD-box";Annotation=Plant small nucleolar RNA U1705
chr01	no	snp	1538787	1538788	.	-	.	ID=snRNA_01749;Target=RF01847 1 221;Threshold=2.2e-25 97.6;type="Gene; snRNA; snoRNA; CD-box";Annotation=Plant small nucleolar RNA U1706
chr01	no	snp	1540148	1540149	.	-	.	ID=snRNA_01750;Target=RF01847 1 221;Threshold=2.2e-25 97.6;type="Gene; snRNA; snoRNA; CD-box";Annotation=Plant small nucleolar RNA U1707
chr01	no	snp	1540553	1540554	.	-	.	ID=snRNA_01751;Target=RF01847 1 221;Threshold=2.2e-25 97.6;type="Gene; snRNA; snoRNA; CD-box";Annotation=Plant small nucleolar RNA U1708
chr01	no	snp	1542710	1542711	.	-	.	ID=snRNA_01752;Target=RF01847 1 221;Threshold=2.2e-25 97.6;type="Gene; snRNA; snoRNA; CD-box";Annotation=Plant small nucleolar RNA U1709
chr01	no	snp	1543064	1543065	.	-	.	ID=snRNA_01753;Target=RF01847 1 221;Threshold=2.2e-25 97.6;type="Gene; snRNA; snoRNA; CD-box";Annotation=Plant small nucleolar RNA U1710
chr01	no	snp	1543309	1543310	.	-	.	ID=snRNA_01754;Target=RF01847 1 221;Threshold=2.2e-25 97.6;type="Gene; snRNA; snoRNA; CD-box";Annotation=Plant small nucleolar RNA U1711
chr01	no	snp	1543971	1543972	.	-	.	ID=snRNA_01755;Target=RF01847 1 221;Threshold=2.2e-25 97.6;type="Gene; snRNA; snoRNA; CD-box";Annotation=Plant small nucleolar RNA U1712
chr01	no	snp	1544231	1544232	.	-	.	ID=snRNA_01756;Target=RF01847 1 221;Threshold=2.2e-25 97.6;type="Gene; snRNA; snoRNA; CD-box";Annotation=Plant small nucleolar RNA U1713
chr01	no	snp	1545202	1545203	.	-	.	ID=snRNA_01757;Target=RF01847 1 221;Threshold=2.2e-25 97.6;type="Gene; snRNA; snoRNA; CD-box";Annotation=Plant small nucleolar RNA U1714
chr01	no	snp	1545533	1545534	.	-	.	ID=snRNA_01758;Target=RF01847 1 221;Threshold=2.2e-25 97.6;type="Gene; snRNA; snoRNA; CD-box";Annotation=Plant small nucleolar RNA U1715
chr01	no	snp	1545815	1545816	.	-	.	ID=snRNA_01759;Target=RF01847 1 221;Threshold=2.2e-25 97.6;type="Gene; snRNA; snoRNA; CD-box";Annotation=Plant small nucleolar RNA U1716
chr01	no	snp	1546413	1546414	.	-	.	ID=snRNA_01760;Target=RF01847 1 221;Threshold=2.2e-25 97.6;type="Gene; snRNA; snoRNA; CD-box";Annotation=Plant small nucleolar RNA U1717
chr01	no	snp	1546697	1546698	.	-	.	ID=snRNA_01761;Target=RF01847 1 221;Threshold=2.2e-25 97.6;type="Gene; snRNA; snoRNA; CD-box";Annotation=Plant small nucleolar RNA U1718
chr01	no	snp	1547021	1547022	.	-	.	ID=snRNA_01762;Target=RF01847 1 221;Threshold=2.2e-25 97.6;type="Gene; snRNA; snoRNA; CD-box";Annotation=Plant small nucleolar RNA U1719
chr01	no	snp	1547444	1547445	.	-	.	ID=snRNA_01763;Target=RF01847 1 221;Threshold=2.2e-25 97.6;type="Gene; snRNA; snoRNA; CD-box";Annotation=Plant small nucleolar RNA U1720
chr01	no	snp	1547800	1547801	.	-	.	ID=snRNA_01764;Target=RF01847 1 221;Threshold=2.2e-25 97.6;type="Gene; snRNA; snoRNA; CD-box";Annotation=Plant small nucleolar RNA U1721
chr01	no	snp	1548623	1548624	.	-	.	ID=snRNA_01765;Target=RF01847 1 221;Threshold=2.2e-25 97.6;type="Gene; snRNA; snoRNA; CD-box";Annotation=Plant small nucleolar RNA U1722
chr01	no	snp	1549783	1549784	.	-	.	ID=snRNA_01766;Target=RF01847 1 221;Threshold=2.2e-25 97.6;type="Gene; snRNA; snoRNA; CD-box";Annotation=Plant small nucleolar RNA U1723
chr01	no	snp	1549831	1549832	.	-	.	ID=snRNA_01767;Target=RF01847 1 221;Threshold=2.2e-25 97.6;type="Gene; snRNA; snoRNA; CD-box";Annotation=Plant small nucleolar RNA U1724
chr01	no	snp	1550784	1550785	.	-	.	ID=snRNA_01768;Target=RF01847 1 221;Threshold=2.2e-25 97.6;type="Gene; snRNA; snoRNA; CD-box";Annotation=Plant small nucleolar RNA U1725
chr01	no	snp	1551380	1551381	.	-	.	ID=snRNA_01769;Target=RF01847 1 221;Threshold=2.2e-25 97.6;type="Gene; snRNA; snoRNA; CD-box";Annotation=Plant small nucleolar RNA U1726
chr01	no	snp	1552743	1552744	.	-	.	ID=snRNA_01770;Target=RF01847 1 221;Threshold=2.2e-25 97.6;type="Gene; snRNA; snoRNA; CD-box";Annotation=Plant small nucleolar RNA U1727
chr01	no	snp	1553658	1553659	.	-	.	ID=snRNA_01771;Target=RF01847 1 221;Threshold=2.2e-25 97.6;type="Gene; snRNA; snoRNA; CD-box";Annotation=Plant small nucleolar RNA U1728
chr01	no	snp	1554174	1554175	.	-	.	ID=snRNA_01772;Target=RF01847 1 221;Threshold=2.2e-25 97.6;type="Gene; snRNA; snoRNA; CD-box";Annotation=Plant small nucleolar RNA U1729
chr01	no	snp	1555186	1555187	.	-	.	ID=snRNA_01773;Target=RF01847 1 221;Threshold=2.2e-25 97.6;type="Gene; snRNA; snoRNA; CD-box";Annotation=Plant small nucleolar RNA U1730
chr01	no	snp	1555792	1555793	.	-	.	ID=snRNA_01774;Target=RF01847 1 221;Threshold=2.2e-25 97.6;type="Gene; snRNA; snoRNA; CD-box";Annotation=Plant small nucleolar RNA U1731
chr01	no	snp	1556960	1556961	.	-	.	ID=snRNA_01775;Target=RF01847 1 221;Threshold=2.2e-25 97.6;type="Gene; snRNA; snoRNA; CD-box";Annotation=Plant small nucleolar RNA U1732
chr01	no	snp	1557043	1557044	.	-	.	ID=snRNA_01776;Target=RF01847 1 221;Threshold=2.2e-25 97.6;type="Gene; snRNA; snoRNA; CD-box";Annotation=Plant small nucleolar RNA U1733
chr01	no	snp	1558120	1558121	.	-	.	ID=snRNA_01777;Target=RF01847 1 221;Threshold=2.2e-25 97.6;type="Gene; snRNA; snoRNA; CD-box";Annotation=Plant small nucleolar RNA U1734
chr01	no	snp	1558450	1558451	.	-	.	ID=snRNA_01778;Target=RF01847 1 221;Threshold=2.2e-25 97.6;type="Gene; snRNA; snoRNA; CD-box";Annotation=Plant small nucleolar RNA U1735
chr01	no	snp	1558531	1558532	.	-	.	ID=snRNA_01779;Target=RF01847 1 221;Threshold=2.2e-25 97.6;type="Gene; snRNA; snoRNA; CD-box";Annotation=Plant small nucleolar RNA U1736
chr01	no	snp	1558982	1558983	.	-	.	ID=snRNA_01780;Target=RF01847 1 221;Threshold=2.2e-25 97.6;type="Gene; snRNA; snoRNA; CD-box";Annotation=Plant small nucleolar RNA U1737
chr01	no	snp	1559504	1559505	.	-	.	ID=snRNA_01781;Target=RF01847 1 221;Threshold=2.2e-25 97.6;type="Gene; snRNA; snoRNA; CD-box";Annotation=Plant small nucleolar RNA U1738
chr01	no	snp	1562199	1562200	.	-	.	ID=snRNA_01782;Target=RF01847 1 221;Threshold=2.2e-25 97.6;type="Gene; snRNA; snoRNA; CD-box";Annotation=Plant small nucleolar RNA U1739
chr01	no	snp	1563408	1563409	.	-	.	ID=snRNA_01783;Target=RF01847 1 221;Threshold=2.2e-25 97.6;type="Gene; snRNA; snoRNA; CD-box";Annotation=Plant small nucleolar RNA U1740
chr01	no	snp	1563791	1563792	.	-	.	ID=snRNA_01784;Target=RF01847 1 221;Threshold=2.2e-25 97.6;type="Gene; snRNA; snoRNA; CD-box";Annotation=Plant small nucleolar RNA U1741
chr01	no	snp	1564380	1564381	.	-	.	ID=snRNA_01785;Target=RF01847 1 221;Threshold=2.2e-25 97.6;type="Gene; snRNA; snoRNA; CD-box";Annotation=Plant small nucleolar RNA U1742
chr01	no	snp	1564594	1564595	.	-	.	ID=snRNA_01786;Target=RF01847 1 221;Threshold=2.2e-25 97.6;type="Gene; snRNA; snoRNA; CD-box";Annotation=Plant small nucleolar RNA U1743
chr01	no	snp	1565880	1565881	.	-	.	ID=snRNA_01787;Target=RF01847 1 221;Threshold=2.2e-25 97.6;type="Gene; snRNA; snoRNA; CD-box";Annotation=Plant small nucleolar RNA U1744
chr01	no	snp	1566842	1566843	.	-	.	ID=snRNA_01788;Target=RF01847 1 221;Threshold=2.2e-25 97.6;type="Gene; snRNA; snoRNA; CD-box";Annotation=Plant small nucleolar RNA U1745
chr01	no	snp	1570327	1570328	.	-	.	ID=snRNA_01789;Target=RF01847 1 221;Threshold=2.2e-25 97.6;type="Gene; snRNA; snoRNA; CD-box";Annotation=Plant small nucleolar RNA U1746
chr01	no	snp	1571227	1571228	.	-	.	ID=snRNA_01790;Target=RF01847 1 221;Threshold=2.2e-25 97.6;type="Gene; snRNA; snoRNA; CD-box";Annotation=Plant small nucleolar RNA U1747
chr01	no	snp	1573493	1573494	.	-	.	ID=snRNA_01791;Target=RF01847 1 221;Threshold=2.2e-25 97.6;type="Gene; snRNA; snoRNA; CD-box";Annotation=Plant small nucleolar RNA U1748
chr01	no	snp	1573606	1573607	.	-	.	ID=snRNA_01792;Target=RF01847 1 221;Threshold=2.2e-25 97.6;type="Gene; snRNA; snoRNA; CD-box";Annotation=Plant small nucleolar RNA U1749
chr01	no	snp	1573839	1573840	.	-	.	ID=snRNA_01793;Target=RF01847 1 221;Threshold=2.2e-25 97.6;type="Gene; snRNA; snoRNA; CD-box";Annotation=Plant small nucleolar RNA U1750
chr01	no	snp	1574142	1574143	.	-	.	ID=snRNA_01794;Target=RF01847 1 221;Threshold=2.2e-25 97.6;type="Gene; snRNA; snoRNA; CD-box";Annotation=Plant small nucleolar RNA U1751
chr01	no	snp	1574401	1574402	.	-	.	ID=snRNA_01795;Target=RF01847 1 221;Threshold=2.2e-25 97.6;type="Gene; snRNA; snoRNA; CD-box";Annotation=Plant small nucleolar RNA U1752
chr01	no	snp	1574404	1574405	.	-	.	ID=snRNA_01796;Target=RF01847 1 221;Threshold=2.2e-25 97.6;type="Gene; snRNA; snoRNA; CD-box";Annotation=Plant small nucleolar RNA U1753
chr01	no	snp	1575384	1575385	.	-	.	ID=snRNA_01797;Target=RF01847 1 221;Threshold=2.2e-25 97.6;type="Gene; snRNA; snoRNA; CD-box";Annotation=Plant small nucleolar RNA U1754
chr01	no	snp	1575400	1575401	.	-	.	ID=snRNA_01798;Target=RF01847 1 221;Threshold=2.2e-25 97.6;type="Gene; snRNA; snoRNA; CD-box";Annotation=Plant small nucleolar RNA U1755
chr01	no	snp	1576353	1576354	.	-	.	ID=snRNA_01799;Target=RF01847 1 221;Threshold=2.2e-25 97.6;type="Gene; snRNA; snoRNA; CD-box";Annotation=Plant small nucleolar RNA U1756
chr01	no	snp	1576626	1576627	.	-	.	ID=snRNA_01800;Target=RF01847 1 221;Threshold=2.2e-25 97.6;type="Gene; snRNA; snoRNA; CD-box";Annotation=Plant small nucleolar RNA U1757
chr01	no	snp	1576881	1576882	.	-	.	ID=snRNA_01801;Target=RF01847 1 221;Threshold=2.2e-25 97.6;type="Gene; snRNA; snoRNA; CD-box";Annotation=Plant small nucleolar RNA U1758
chr01	no	snp	1579859	1579860	.	-	.	ID=snRNA_01802;Target=RF01847 1 221;Threshold=2.2e-25 97.6;type="Gene; snRNA; snoRNA; CD-box";Annotation=Plant small nucleolar RNA U1759
chr01	no	snp	1583638	1583639	.	-	.	ID=snRNA_01803;Target=RF01847 1 221;Threshold=2.2e-25 97.6;type="Gene; snRNA; snoRNA; CD-box";Annotation=Plant small nucleolar RNA U1760
chr01	no	snp	1585307	1585308	.	-	.	ID=snRNA_01804;Target=RF01847 1 221;Threshold=2.2e-25 97.6;type="Gene; snRNA; snoRNA; CD-box";Annotation=Plant small nucleolar RNA U1761
chr01	no	snp	1585407	1585408	.	-	.	ID=snRNA_01805;Target=RF01847 1 221;Threshold=2.2e-25 97.6;type="Gene; snRNA; snoRNA; CD-box";Annotation=Plant small nucleolar RNA U1762
chr01	no	snp	1585408	1585409	.	-	.	ID=snRNA_01806;Target=RF01847 1 221;Threshold=2.2e-25 97.6;type="Gene; snRNA; snoRNA; CD-box";Annotation=Plant small nucleolar RNA U1763
chr01	no	snp	1588137	1588138	.	-	.	ID=snRNA_01807;Target=RF01847 1 221;Threshold=2.2e-25 97.6;type="Gene; snRNA; snoRNA; CD-box";Annotation=Plant small nucleolar RNA U1764
chr01	no	snp	1588724	1588725	.	-	.	ID=snRNA_01808;Target=RF01847 1 221;Threshold=2.2e-25 97.6;type="Gene; snRNA; snoRNA; CD-box";Annotation=Plant small nucleolar RNA U1765
chr01	no	snp	1589126	1589127	.	-	.	ID=snRNA_01809;Target=RF01847 1 221;Threshold=2.2e-25 97.6;type="Gene; snRNA; snoRNA; CD-box";Annotation=Plant small nucleolar RNA U1766
chr01	no	snp	1589875	1589876	.	-	.	ID=snRNA_01810;Target=RF01847 1 221;Threshold=2.2e-25 97.6;type="Gene; snRNA; snoRNA; CD-box";Annotation=Plant small nucleolar RNA U1767
chr01	no	snp	1590276	1590277	.	-	.	ID=snRNA_01811;Target=RF01847 1 221;Threshold=2.2e-25 97.6;type="Gene; snRNA; snoRNA; CD-box";Annotation=Plant small nucleolar RNA U1768
chr01	no	snp	1590537	1590538	.	-	.	ID=snRNA_01812;Target=RF01847 1 221;Threshold=2.2e-25 97.6;type="Gene; snRNA; snoRNA; CD-box";Annotation=Plant small nucleolar RNA U1769
chr01	no	snp	1591548	1591549	.	-	.	ID=snRNA_01813;Target=RF01847 1 221;Threshold=2.2e-25 97.6;type="Gene; snRNA; snoRNA; CD-box";Annotation=Plant small nucleolar RNA U1770
chr01	no	snp	1592913	1592914	.	-	.	ID=snRNA_01814;Target=RF01847 1 221;Threshold=2.2e-25 97.6;type="Gene; snRNA; snoRNA; CD-box";Annotation=Plant small nucleolar RNA U1771
chr01	no	snp	1594004	1594005	.	-	.	ID=snRNA_01815;Target=RF01847 1 221;Threshold=2.2e-25 97.6;type="Gene; snRNA; snoRNA; CD-box";Annotation=Plant small nucleolar RNA U1772
chr01	no	snp	1594166	1594167	.	-	.	ID=snRNA_01816;Target=RF01847 1 221;Threshold=2.2e-25 97.6;type="Gene; snRNA; snoRNA; CD-box";Annotation=Plant small nucleolar RNA U1773
chr01	no	snp	1594796	1594797	.	-	.	ID=snRNA_01817;Target=RF01847 1 221;Threshold=2.2e-25 97.6;type="Gene; snRNA; snoRNA; CD-box";Annotation=Plant small nucleolar RNA U1774
chr01	no	snp	1595147	1595148	.	-	.	ID=snRNA_01818;Target=RF01847 1 221;Threshold=2.2e-25 97.6;type="Gene; snRNA; snoRNA; CD-box";Annotation=Plant small nucleolar RNA U1775
chr01	no	snp	1595563	1595564	.	-	.	ID=snRNA_01819;Target=RF01847 1 221;Threshold=2.2e-25 97.6;type="Gene; snRNA; snoRNA; CD-box";Annotation=Plant small nucleolar RNA U1776
chr01	no	snp	1595922	1595923	.	-	.	ID=snRNA_01820;Target=RF01847 1 221;Threshold=2.2e-25 97.6;type="Gene; snRNA; snoRNA; CD-box";Annotation=Plant small nucleolar RNA U1777
chr01	no	snp	1598061	1598062	.	-	.	ID=snRNA_01821;Target=RF01847 1 221;Threshold=2.2e-25 97.6;type="Gene; snRNA; snoRNA; CD-box";Annotation=Plant small nucleolar RNA U1778
chr01	no	snp	1598840	1598841	.	-	.	ID=snRNA_01822;Target=RF01847 1 221;Threshold=2.2e-25 97.6;type="Gene; snRNA; snoRNA; CD-box";Annotation=Plant small nucleolar RNA U1779
chr01	no	snp	1599345	1599346	.	-	.	ID=snRNA_01823;Target=RF01847 1 221;Threshold=2.2e-25 97.6;type="Gene; snRNA; snoRNA; CD-box";Annotation=Plant small nucleolar RNA U1780
chr01	no	snp	1599861	1599862	.	-	.	ID=snRNA_01824;Target=RF01847 1 221;Threshold=2.2e-25 97.6;type="Gene; snRNA; snoRNA; CD-box";Annotation=Plant small nucleolar RNA U1781
chr01	no	snp	1602011	1602012	.	-	.	ID=snRNA_01825;Target=RF01847 1 221;Threshold=2.2e-25 97.6;type="Gene; snRNA; snoRNA; CD-box";Annotation=Plant small nucleolar RNA U1782
chr01	no	snp	1603057	1603058	.	-	.	ID=snRNA_01826;Target=RF01847 1 221;Threshold=2.2e-25 97.6;type="Gene; snRNA; snoRNA; CD-box";Annotation=Plant small nucleolar RNA U1783
chr01	no	snp	1605465	1605466	.	-	.	ID=snRNA_01827;Target=RF01847 1 221;Threshold=2.2e-25 97.6;type="Gene; snRNA; snoRNA; CD-box";Annotation=Plant small nucleolar RNA U1784
chr01	no	snp	1605946	1605947	.	-	.	ID=snRNA_01828;Target=RF01847 1 221;Threshold=2.2e-25 97.6;type="Gene; snRNA; snoRNA; CD-box";Annotation=Plant small nucleolar RNA U1785
chr01	no	snp	1606092	1606093	.	-	.	ID=snRNA_01829;Target=RF01847 1 221;Threshold=2.2e-25 97.6;type="Gene; snRNA; snoRNA; CD-box";Annotation=Plant small nucleolar RNA U1786
chr01	no	snp	1606482	1606483	.	-	.	ID=snRNA_01830;Target=RF01847 1 221;Threshold=2.2e-25 97.6;type="Gene; snRNA; snoRNA; CD-box";Annotation=Plant small nucleolar RNA U1787
chr01	no	snp	1607472	1607473	.	-	.	ID=snRNA_01831;Target=RF01847 1 221;Threshold=2.2e-25 97.6;type="Gene; snRNA; snoRNA; CD-box";Annotation=Plant small nucleolar RNA U1788
chr01	no	snp	1610388	1610389	.	-	.	ID=snRNA_01832;Target=RF01847 1 221;Threshold=2.2e-25 97.6;type="Gene; snRNA; snoRNA; CD-box";Annotation=Plant small nucleolar RNA U1789
chr01	no	snp	1610710	1610711	.	-	.	ID=snRNA_01833;Target=RF01847 1 221;Threshold=2.2e-25 97.6;type="Gene; snRNA; snoRNA; CD-box";Annotation=Plant small nucleolar RNA U1790
chr01	no	snp	1611622	1611623	.	-	.	ID=snRNA_01834;Target=RF01847 1 221;Threshold=2.2e-25 97.6;type="Gene; snRNA; snoRNA; CD-box";Annotation=Plant small nucleolar RNA U1791
chr01	no	snp	1611623	1611624	.	-	.	ID=snRNA_01835;Target=RF01847 1 221;Threshold=2.2e-25 97.6;type="Gene; snRNA; snoRNA; CD-box";Annotation=Plant small nucleolar RNA U1792
chr01	no	snp	1612033	1612034	.	-	.	ID=snRNA_01836;Target=RF01847 1 221;Threshold=2.2e-25 97.6;type="Gene; snRNA; snoRNA; CD-box";Annotation=Plant small nucleolar RNA U1793
chr01	no	snp	1613039	1613040	.	-	.	ID=snRNA_01837;Target=RF01847 1 221;Threshold=2.2e-25 97.6;type="Gene; snRNA; snoRNA; CD-box";Annotation=Plant small nucleolar RNA U1794
chr01	no	snp	1613332	1613333	.	-	.	ID=snRNA_01838;Target=RF01847 1 221;Threshold=2.2e-25 97.6;type="Gene; snRNA; snoRNA; CD-box";Annotation=Plant small nucleolar RNA U1795
chr01	no	snp	1613483	1613484	.	-	.	ID=snRNA_01839;Target=RF01847 1 221;Threshold=2.2e-25 97.6;type="Gene; snRNA; snoRNA; CD-box";Annotation=Plant small nucleolar RNA U1796
chr01	no	snp	1614850	1614851	.	-	.	ID=snRNA_01840;Target=RF01847 1 221;Threshold=2.2e-25 97.6;type="Gene; snRNA; snoRNA; CD-box";Annotation=Plant small nucleolar RNA U1797
chr01	no	snp	1615285	1615286	.	-	.	ID=snRNA_01841;Target=RF01847 1 221;Threshold=2.2e-25 97.6;type="Gene; snRNA; snoRNA; CD-box";Annotation=Plant small nucleolar RNA U1798
chr01	no	snp	1615573	1615574	.	-	.	ID=snRNA_01842;Target=RF01847 1 221;Threshold=2.2e-25 97.6;type="Gene; snRNA; snoRNA; CD-box";Annotation=Plant small nucleolar RNA U1799
chr01	no	snp	1617167	1617168	.	-	.	ID=snRNA_01843;Target=RF01847 1 221;Threshold=2.2e-25 97.6;type="Gene; snRNA; snoRNA; CD-box";Annotation=Plant small nucleolar RNA U1800
chr01	no	snp	1618493	1618494	.	-	.	ID=snRNA_01844;Target=RF01847 1 221;Threshold=2.2e-25 97.6;type="Gene; snRNA; snoRNA; CD-box";Annotation=Plant small nucleolar RNA U1801
chr01	no	snp	1623350	1623351	.	-	.	ID=snRNA_01845;Target=RF01847 1 221;Threshold=2.2e-25 97.6;type="Gene; snRNA; snoRNA; CD-box";Annotation=Plant small nucleolar RNA U1802
chr01	no	snp	1624484	1624485	.	-	.	ID=snRNA_01846;Target=RF01847 1 221;Threshold=2.2e-25 97.6;type="Gene; snRNA; snoRNA; CD-box";Annotation=Plant small nucleolar RNA U1803
chr01	no	snp	1626549	1626550	.	-	.	ID=snRNA_01847;Target=RF01847 1 221;Threshold=2.2e-25 97.6;type="Gene; snRNA; snoRNA; CD-box";Annotation=Plant small nucleolar RNA U1804
chr01	no	snp	1627376	1627377	.	-	.	ID=snRNA_01848;Target=RF01847 1 221;Threshold=2.2e-25 97.6;type="Gene; snRNA; snoRNA; CD-box";Annotation=Plant small nucleolar RNA U1805
chr01	no	snp	1627766	1627767	.	-	.	ID=snRNA_01849;Target=RF01847 1 221;Threshold=2.2e-25 97.6;type="Gene; snRNA; snoRNA; CD-box";Annotation=Plant small nucleolar RNA U1806
chr01	no	snp	1628622	1628623	.	-	.	ID=snRNA_01850;Target=RF01847 1 221;Threshold=2.2e-25 97.6;type="Gene; snRNA; snoRNA; CD-box";Annotation=Plant small nucleolar RNA U1807
chr01	no	snp	1629124	1629125	.	-	.	ID=snRNA_01851;Target=RF01847 1 221;Threshold=2.2e-25 97.6;type="Gene; snRNA; snoRNA; CD-box";Annotation=Plant small nucleolar RNA U1808
chr01	no	snp	1631158	1631159	.	-	.	ID=snRNA_01852;Target=RF01847 1 221;Threshold=2.2e-25 97.6;type="Gene; snRNA; snoRNA; CD-box";Annotation=Plant small nucleolar RNA U1809
chr01	no	snp	1631551	1631552	.	-	.	ID=snRNA_01853;Target=RF01847 1 221;Threshold=2.2e-25 97.6;type="Gene; snRNA; snoRNA; CD-box";Annotation=Plant small nucleolar RNA U1810
chr01	no	snp	1631649	1631650	.	-	.	ID=snRNA_01854;Target=RF01847 1 221;Threshold=2.2e-25 97.6;type="Gene; snRNA; snoRNA; CD-box";Annotation=Plant small nucleolar RNA U1811
chr01	no	snp	1632483	1632484	.	-	.	ID=snRNA_01855;Target=RF01847 1 221;Threshold=2.2e-25 97.6;type="Gene; snRNA; snoRNA; CD-box";Annotation=Plant small nucleolar RNA U1812
chr01	no	snp	1635388	1635389	.	-	.	ID=snRNA_01856;Target=RF01847 1 221;Threshold=2.2e-25 97.6;type="Gene; snRNA; snoRNA; CD-box";Annotation=Plant small nucleolar RNA U1813
chr01	no	snp	1636576	1636577	.	-	.	ID=snRNA_01857;Target=RF01847 1 221;Threshold=2.2e-25 97.6;type="Gene; snRNA; snoRNA; CD-box";Annotation=Plant small nucleolar RNA U1814
chr01	no	snp	1637863	1637864	.	-	.	ID=snRNA_01858;Target=RF01847 1 221;Threshold=2.2e-25 97.6;type="Gene; snRNA; snoRNA; CD-box";Annotation=Plant small nucleolar RNA U1815
chr01	no	snp	1638845	1638846	.	-	.	ID=snRNA_01859;Target=RF01847 1 221;Threshold=2.2e-25 97.6;type="Gene; snRNA; snoRNA; CD-box";Annotation=Plant small nucleolar RNA U1816
chr01	no	snp	1639987	1639988	.	-	.	ID=snRNA_01860;Target=RF01847 1 221;Threshold=2.2e-25 97.6;type="Gene; snRNA; snoRNA; CD-box";Annotation=Plant small nucleolar RNA U1817
chr01	no	snp	1640196	1640197	.	-	.	ID=snRNA_01861;Target=RF01847 1 221;Threshold=2.2e-25 97.6;type="Gene; snRNA; snoRNA; CD-box";Annotation=Plant small nucleolar RNA U1818
chr01	no	snp	1640821	1640822	.	-	.	ID=snRNA_01862;Target=RF01847 1 221;Threshold=2.2e-25 97.6;type="Gene; snRNA; snoRNA; CD-box";Annotation=Plant small nucleolar RNA U1819
chr01	no	snp	1641000	1641001	.	-	.	ID=snRNA_01863;Target=RF01847 1 221;Threshold=2.2e-25 97.6;type="Gene; snRNA; snoRNA; CD-box";Annotation=Plant small nucleolar RNA U1820
chr01	no	snp	1641011	1641012	.	-	.	ID=snRNA_01864;Target=RF01847 1 221;Threshold=2.2e-25 97.6;type="Gene; snRNA; snoRNA; CD-box";Annotation=Plant small nucleolar RNA U1821
chr01	no	snp	1641016	1641017	.	-	.	ID=snRNA_01865;Target=RF01847 1 221;Threshold=2.2e-25 97.6;type="Gene; snRNA; snoRNA; CD-box";Annotation=Plant small nucleolar RNA U1822
chr01	no	snp	1641159	1641160	.	-	.	ID=snRNA_01866;Target=RF01847 1 221;Threshold=2.2e-25 97.6;type="Gene; snRNA; snoRNA; CD-box";Annotation=Plant small nucleolar RNA U1823
chr01	no	snp	1641514	1641515	.	-	.	ID=snRNA_01867;Target=RF01847 1 221;Threshold=2.2e-25 97.6;type="Gene; snRNA; snoRNA; CD-box";Annotation=Plant small nucleolar RNA U1824
chr01	no	snp	1641787	1641788	.	-	.	ID=snRNA_01868;Target=RF01847 1 221;Threshold=2.2e-25 97.6;type="Gene; snRNA; snoRNA; CD-box";Annotation=Plant small nucleolar RNA U1825
chr01	no	snp	1641793	1641794	.	-	.	ID=snRNA_01869;Target=RF01847 1 221;Threshold=2.2e-25 97.6;type="Gene; snRNA; snoRNA; CD-box";Annotation=Plant small nucleolar RNA U1826
chr01	no	snp	1641797	1641798	.	-	.	ID=snRNA_01870;Target=RF01847 1 221;Threshold=2.2e-25 97.6;type="Gene; snRNA; snoRNA; CD-box";Annotation=Plant small nucleolar RNA U1827
chr01	no	snp	1641992	1641993	.	-	.	ID=snRNA_01871;Target=RF01847 1 221;Threshold=2.2e-25 97.6;type="Gene; snRNA; snoRNA; CD-box";Annotation=Plant small nucleolar RNA U1828
chr01	no	snp	1642567	1642568	.	-	.	ID=snRNA_01872;Target=RF01847 1 221;Threshold=2.2e-25 97.6;type="Gene; snRNA; snoRNA; CD-box";Annotation=Plant small nucleolar RNA U1829
chr01	no	snp	1644868	1644869	.	-	.	ID=snRNA_01873;Target=RF01847 1 221;Threshold=2.2e-25 97.6;type="Gene; snRNA; snoRNA; CD-box";Annotation=Plant small nucleolar RNA U1830
chr01	no	snp	1647643	1647644	.	-	.	ID=snRNA_01874;Target=RF01847 1 221;Threshold=2.2e-25 97.6;type="Gene; snRNA; snoRNA; CD-box";Annotation=Plant small nucleolar RNA U1831
chr01	no	snp	1648344	1648345	.	-	.	ID=snRNA_01875;Target=RF01847 1 221;Threshold=2.2e-25 97.6;type="Gene; snRNA; snoRNA; CD-box";Annotation=Plant small nucleolar RNA U1832
chr01	no	snp	1649272	1649273	.	-	.	ID=snRNA_01876;Target=RF01847 1 221;Threshold=2.2e-25 97.6;type="Gene; snRNA; snoRNA; CD-box";Annotation=Plant small nucleolar RNA U1833
chr01	no	snp	1650307	1650308	.	-	.	ID=snRNA_01877;Target=RF01847 1 221;Threshold=2.2e-25 97.6;type="Gene; snRNA; snoRNA; CD-box";Annotation=Plant small nucleolar RNA U1834
chr01	no	snp	1650454	1650455	.	-	.	ID=snRNA_01878;Target=RF01847 1 221;Threshold=2.2e-25 97.6;type="Gene; snRNA; snoRNA; CD-box";Annotation=Plant small nucleolar RNA U1835
chr01	no	snp	1651494	1651495	.	-	.	ID=snRNA_01879;Target=RF01847 1 221;Threshold=2.2e-25 97.6;type="Gene; snRNA; snoRNA; CD-box";Annotation=Plant small nucleolar RNA U1836
chr01	no	snp	1651817	1651818	.	-	.	ID=snRNA_01880;Target=RF01847 1 221;Threshold=2.2e-25 97.6;type="Gene; snRNA; snoRNA; CD-box";Annotation=Plant small nucleolar RNA U1837
chr01	no	snp	1652209	1652210	.	-	.	ID=snRNA_01881;Target=RF01847 1 221;Threshold=2.2e-25 97.6;type="Gene; snRNA; snoRNA; CD-box";Annotation=Plant small nucleolar RNA U1838
chr01	no	snp	1655282	1655283	.	-	.	ID=snRNA_01882;Target=RF01847 1 221;Threshold=2.2e-25 97.6;type="Gene; snRNA; snoRNA; CD-box";Annotation=Plant small nucleolar RNA U1839
chr01	no	snp	1655748	1655749	.	-	.	ID=snRNA_01883;Target=RF01847 1 221;Threshold=2.2e-25 97.6;type="Gene; snRNA; snoRNA; CD-box";Annotation=Plant small nucleolar RNA U1840
chr01	no	snp	1658372	1658373	.	-	.	ID=snRNA_01884;Target=RF01847 1 221;Threshold=2.2e-25 97.6;type="Gene; snRNA; snoRNA; CD-box";Annotation=Plant small nucleolar RNA U1841
chr01	no	snp	1658751	1658752	.	-	.	ID=snRNA_01885;Target=RF01847 1 221;Threshold=2.2e-25 97.6;type="Gene; snRNA; snoRNA; CD-box";Annotation=Plant small nucleolar RNA U1842
chr01	no	snp	1659697	1659698	.	-	.	ID=snRNA_01886;Target=RF01847 1 221;Threshold=2.2e-25 97.6;type="Gene; snRNA; snoRNA; CD-box";Annotation=Plant small nucleolar RNA U1843
chr01	no	snp	1660515	1660516	.	-	.	ID=snRNA_01887;Target=RF01847 1 221;Threshold=2.2e-25 97.6;type="Gene; snRNA; snoRNA; CD-box";Annotation=Plant small nucleolar RNA U1844
chr01	no	snp	1663108	1663109	.	-	.	ID=snRNA_01888;Target=RF01847 1 221;Threshold=2.2e-25 97.6;type="Gene; snRNA; snoRNA; CD-box";Annotation=Plant small nucleolar RNA U1845
chr01	no	snp	1663621	1663622	.	-	.	ID=snRNA_01889;Target=RF01847 1 221;Threshold=2.2e-25 97.6;type="Gene; snRNA; snoRNA; CD-box";Annotation=Plant small nucleolar RNA U1846
chr01	no	snp	1663944	1663945	.	-	.	ID=snRNA_01890;Target=RF01847 1 221;Threshold=2.2e-25 97.6;type="Gene; snRNA; snoRNA; CD-box";Annotation=Plant small nucleolar RNA U1847
chr01	no	snp	1664577	1664578	.	-	.	ID=snRNA_01891;Target=RF01847 1 221;Threshold=2.2e-25 97.6;type="Gene; snRNA; snoRNA; CD-box";Annotation=Plant small nucleolar RNA U1848
chr01	no	snp	1664902	1664903	.	-	.	ID=snRNA_01892;Target=RF01847 1 221;Threshold=2.2e-25 97.6;type="Gene; snRNA; snoRNA; CD-box";Annotation=Plant small nucleolar RNA U1849
chr01	no	snp	1665227	1665228	.	-	.	ID=snRNA_01893;Target=RF01847 1 221;Threshold=2.2e-25 97.6;type="Gene; snRNA; snoRNA; CD-box";Annotation=Plant small nucleolar RNA U1850
chr01	no	snp	1667926	1667927	.	-	.	ID=snRNA_01894;Target=RF01847 1 221;Threshold=2.2e-25 97.6;type="Gene; snRNA; snoRNA; CD-box";Annotation=Plant small nucleolar RNA U1851
chr01	no	snp	1668683	1668684	.	-	.	ID=snRNA_01895;Target=RF01847 1 221;Threshold=2.2e-25 97.6;type="Gene; snRNA; snoRNA; CD-box";Annotation=Plant small nucleolar RNA U1852
chr01	no	snp	1669004	1669005	.	-	.	ID=snRNA_01896;Target=RF01847 1 221;Threshold=2.2e-25 97.6;type="Gene; snRNA; snoRNA; CD-box";Annotation=Plant small nucleolar RNA U1853
chr01	no	snp	1669445	1669446	.	-	.	ID=snRNA_01897;Target=RF01847 1 221;Threshold=2.2e-25 97.6;type="Gene; snRNA; snoRNA; CD-box";Annotation=Plant small nucleolar RNA U1854
chr01	no	snp	1669801	1669802	.	-	.	ID=snRNA_01898;Target=RF01847 1 221;Threshold=2.2e-25 97.6;type="Gene; snRNA; snoRNA; CD-box";Annotation=Plant small nucleolar RNA U1855
chr01	no	snp	1670200	1670201	.	-	.	ID=snRNA_01899;Target=RF01847 1 221;Threshold=2.2e-25 97.6;type="Gene; snRNA; snoRNA; CD-box";Annotation=Plant small nucleolar RNA U1856
chr01	no	snp	1671112	1671113	.	-	.	ID=snRNA_01900;Target=RF01847 1 221;Threshold=2.2e-25 97.6;type="Gene; snRNA; snoRNA; CD-box";Annotation=Plant small nucleolar RNA U1857
chr01	no	snp	1671799	1671800	.	-	.	ID=snRNA_01901;Target=RF01847 1 221;Threshold=2.2e-25 97.6;type="Gene; snRNA; snoRNA; CD-box";Annotation=Plant small nucleolar RNA U1858
chr01	no	snp	1672585	1672586	.	-	.	ID=snRNA_01902;Target=RF01847 1 221;Threshold=2.2e-25 97.6;type="Gene; snRNA; snoRNA; CD-box";Annotation=Plant small nucleolar RNA U1859
chr01	no	snp	1673580	1673581	.	-	.	ID=snRNA_01903;Target=RF01847 1 221;Threshold=2.2e-25 97.6;type="Gene; snRNA; snoRNA; CD-box";Annotation=Plant small nucleolar RNA U1860
chr01	no	snp	1674040	1674041	.	-	.	ID=snRNA_01904;Target=RF01847 1 221;Threshold=2.2e-25 97.6;type="Gene; snRNA; snoRNA; CD-box";Annotation=Plant small nucleolar RNA U1861
chr01	no	snp	1674454	1674455	.	-	.	ID=snRNA_01905;Target=RF01847 1 221;Threshold=2.2e-25 97.6;type="Gene; snRNA; snoRNA; CD-box";Annotation=Plant small nucleolar RNA U1862
chr01	no	snp	1676165	1676166	.	-	.	ID=snRNA_01906;Target=RF01847 1 221;Threshold=2.2e-25 97.6;type="Gene; snRNA; snoRNA; CD-box";Annotation=Plant small nucleolar RNA U1863
chr01	no	snp	1676354	1676355	.	-	.	ID=snRNA_01907;Target=RF01847 1 221;Threshold=2.2e-25 97.6;type="Gene; snRNA; snoRNA; CD-box";Annotation=Plant small nucleolar RNA U1864
chr01	no	snp	1676846	1676847	.	-	.	ID=snRNA_01908;Target=RF01847 1 221;Threshold=2.2e-25 97.6;type="Gene; snRNA; snoRNA; CD-box";Annotation=Plant small nucleolar RNA U1865
chr01	no	snp	1677443	1677444	.	-	.	ID=snRNA_01909;Target=RF01847 1 221;Threshold=2.2e-25 97.6;type="Gene; snRNA; snoRNA; CD-box";Annotation=Plant small nucleolar RNA U1866
chr01	no	snp	1678508	1678509	.	-	.	ID=snRNA_01910;Target=RF01847 1 221;Threshold=2.2e-25 97.6;type="Gene; snRNA; snoRNA; CD-box";Annotation=Plant small nucleolar RNA U1867
chr01	no	snp	1679136	1679137	.	-	.	ID=snRNA_01911;Target=RF01847 1 221;Threshold=2.2e-25 97.6;type="Gene; snRNA; snoRNA; CD-box";Annotation=Plant small nucleolar RNA U1868
chr01	no	snp	1679556	1679557	.	-	.	ID=snRNA_01912;Target=RF01847 1 221;Threshold=2.2e-25 97.6;type="Gene; snRNA; snoRNA; CD-box";Annotation=Plant small nucleolar RNA U1869
chr01	no	snp	1679889	1679890	.	-	.	ID=snRNA_01913;Target=RF01847 1 221;Threshold=2.2e-25 97.6;type="Gene; snRNA; snoRNA; CD-box";Annotation=Plant small nucleolar RNA U1870
chr01	no	snp	1680187	1680188	.	-	.	ID=snRNA_01914;Target=RF01847 1 221;Threshold=2.2e-25 97.6;type="Gene; snRNA; snoRNA; CD-box";Annotation=Plant small nucleolar RNA U1871
chr01	no	snp	1680593	1680594	.	-	.	ID=snRNA_01915;Target=RF01847 1 221;Threshold=2.2e-25 97.6;type="Gene; snRNA; snoRNA; CD-box";Annotation=Plant small nucleolar RNA U1872
chr01	no	snp	1680600	1680601	.	-	.	ID=snRNA_01916;Target=RF01847 1 221;Threshold=2.2e-25 97.6;type="Gene; snRNA; snoRNA; CD-box";Annotation=Plant small nucleolar RNA U1873
chr01	no	snp	1680605	1680606	.	-	.	ID=snRNA_01917;Target=RF01847 1 221;Threshold=2.2e-25 97.6;type="Gene; snRNA; snoRNA; CD-box";Annotation=Plant small nucleolar RNA U1874
chr01	no	snp	1680628	1680629	.	-	.	ID=snRNA_01918;Target=RF01847 1 221;Threshold=2.2e-25 97.6;type="Gene; snRNA; snoRNA; CD-box";Annotation=Plant small nucleolar RNA U1875
chr01	no	snp	1681490	1681491	.	-	.	ID=snRNA_01919;Target=RF01847 1 221;Threshold=2.2e-25 97.6;type="Gene; snRNA; snoRNA; CD-box";Annotation=Plant small nucleolar RNA U1876
chr01	no	snp	1682362	1682363	.	-	.	ID=snRNA_01920;Target=RF01847 1 221;Threshold=2.2e-25 97.6;type="Gene; snRNA; snoRNA; CD-box";Annotation=Plant small nucleolar RNA U1877
chr01	no	snp	1683243	1683244	.	-	.	ID=snRNA_01921;Target=RF01847 1 221;Threshold=2.2e-25 97.6;type="Gene; snRNA; snoRNA; CD-box";Annotation=Plant small nucleolar RNA U1878
chr01	no	snp	1684393	1684394	.	-	.	ID=snRNA_01922;Target=RF01847 1 221;Threshold=2.2e-25 97.6;type="Gene; snRNA; snoRNA; CD-box";Annotation=Plant small nucleolar RNA U1879
chr01	no	snp	1685345	1685346	.	-	.	ID=snRNA_01923;Target=RF01847 1 221;Threshold=2.2e-25 97.6;type="Gene; snRNA; snoRNA; CD-box";Annotation=Plant small nucleolar RNA U1880
chr01	no	snp	1685871	1685872	.	-	.	ID=snRNA_01924;Target=RF01847 1 221;Threshold=2.2e-25 97.6;type="Gene; snRNA; snoRNA; CD-box";Annotation=Plant small nucleolar RNA U1881
chr01	no	snp	1686901	1686902	.	-	.	ID=snRNA_01925;Target=RF01847 1 221;Threshold=2.2e-25 97.6;type="Gene; snRNA; snoRNA; CD-box";Annotation=Plant small nucleolar RNA U1882
chr01	no	snp	1688873	1688874	.	-	.	ID=snRNA_01926;Target=RF01847 1 221;Threshold=2.2e-25 97.6;type="Gene; snRNA; snoRNA; CD-box";Annotation=Plant small nucleolar RNA U1883
chr01	no	snp	1688942	1688943	.	-	.	ID=snRNA_01927;Target=RF01847 1 221;Threshold=2.2e-25 97.6;type="Gene; snRNA; snoRNA; CD-box";Annotation=Plant small nucleolar RNA U1884
chr01	no	snp	1691104	1691105	.	-	.	ID=snRNA_01928;Target=RF01847 1 221;Threshold=2.2e-25 97.6;type="Gene; snRNA; snoRNA; CD-box";Annotation=Plant small nucleolar RNA U1885
chr01	no	snp	1691574	1691575	.	-	.	ID=snRNA_01929;Target=RF01847 1 221;Threshold=2.2e-25 97.6;type="Gene; snRNA; snoRNA; CD-box";Annotation=Plant small nucleolar RNA U1886
chr01	no	snp	1691779	1691780	.	-	.	ID=snRNA_01930;Target=RF01847 1 221;Threshold=2.2e-25 97.6;type="Gene; snRNA; snoRNA; CD-box";Annotation=Plant small nucleolar RNA U1887
chr01	no	snp	1692453	1692454	.	-	.	ID=snRNA_01931;Target=RF01847 1 221;Threshold=2.2e-25 97.6;type="Gene; snRNA; snoRNA; CD-box";Annotation=Plant small nucleolar RNA U1888
chr01	no	snp	1694841	1694842	.	-	.	ID=snRNA_01932;Target=RF01847 1 221;Threshold=2.2e-25 97.6;type="Gene; snRNA; snoRNA; CD-box";Annotation=Plant small nucleolar RNA U1889
chr01	no	snp	1696135	1696136	.	-	.	ID=snRNA_01933;Target=RF01847 1 221;Threshold=2.2e-25 97.6;type="Gene; snRNA; snoRNA; CD-box";Annotation=Plant small nucleolar RNA U1890
chr01	no	snp	1696596	1696597	.	-	.	ID=snRNA_01934;Target=RF01847 1 221;Threshold=2.2e-25 97.6;type="Gene; snRNA; snoRNA; CD-box";Annotation=Plant small nucleolar RNA U1891
chr01	no	snp	1699659	1699660	.	-	.	ID=snRNA_01935;Target=RF01847 1 221;Threshold=2.2e-25 97.6;type="Gene; snRNA; snoRNA; CD-box";Annotation=Plant small nucleolar RNA U1892
chr01	no	snp	1700017	1700018	.	-	.	ID=snRNA_01936;Target=RF01847 1 221;Threshold=2.2e-25 97.6;type="Gene; snRNA; snoRNA; CD-box";Annotation=Plant small nucleolar RNA U1893
chr01	no	snp	1700416	1700417	.	-	.	ID=snRNA_01937;Target=RF01847 1 221;Threshold=2.2e-25 97.6;type="Gene; snRNA; snoRNA; CD-box";Annotation=Plant small nucleolar RNA U1894
chr01	no	snp	1700880	1700881	.	-	.	ID=snRNA_01938;Target=RF01847 1 221;Threshold=2.2e-25 97.6;type="Gene; snRNA; snoRNA; CD-box";Annotation=Plant small nucleolar RNA U1895
chr01	no	snp	1701052	1701053	.	-	.	ID=snRNA_01939;Target=RF01847 1 221;Threshold=2.2e-25 97.6;type="Gene; snRNA; snoRNA; CD-box";Annotation=Plant small nucleolar RNA U1896
chr01	no	snp	1701416	1701417	.	-	.	ID=snRNA_01940;Target=RF01847 1 221;Threshold=2.2e-25 97.6;type="Gene; snRNA; snoRNA; CD-box";Annotation=Plant small nucleolar RNA U1897
chr01	no	snp	1702408	1702409	.	-	.	ID=snRNA_01941;Target=RF01847 1 221;Threshold=2.2e-25 97.6;type="Gene; snRNA; snoRNA; CD-box";Annotation=Plant small nucleolar RNA U1898
chr01	no	snp	1702925	1702926	.	-	.	ID=snRNA_01942;Target=RF01847 1 221;Threshold=2.2e-25 97.6;type="Gene; snRNA; snoRNA; CD-box";Annotation=Plant small nucleolar RNA U1899
chr01	no	snp	1703724	1703725	.	-	.	ID=snRNA_01943;Target=RF01847 1 221;Threshold=2.2e-25 97.6;type="Gene; snRNA; snoRNA; CD-box";Annotation=Plant small nucleolar RNA U1900
chr01	no	snp	1704209	1704210	.	-	.	ID=snRNA_01944;Target=RF01847 1 221;Threshold=2.2e-25 97.6;type="Gene; snRNA; snoRNA; CD-box";Annotation=Plant small nucleolar RNA U1901
chr01	no	snp	1704961	1704962	.	-	.	ID=snRNA_01945;Target=RF01847 1 221;Threshold=2.2e-25 97.6;type="Gene; snRNA; snoRNA; CD-box";Annotation=Plant small nucleolar RNA U1902
chr01	no	snp	1705449	1705450	.	-	.	ID=snRNA_01946;Target=RF01847 1 221;Threshold=2.2e-25 97.6;type="Gene; snRNA; snoRNA; CD-box";Annotation=Plant small nucleolar RNA U1903
chr01	no	snp	1706159	1706160	.	-	.	ID=snRNA_01947;Target=RF01847 1 221;Threshold=2.2e-25 97.6;type="Gene; snRNA; snoRNA; CD-box";Annotation=Plant small nucleolar RNA U1904
chr01	no	snp	1706715	1706716	.	-	.	ID=snRNA_01948;Target=RF01847 1 221;Threshold=2.2e-25 97.6;type="Gene; snRNA; snoRNA; CD-box";Annotation=Plant small nucleolar RNA U1905
chr01	no	snp	1707613	1707614	.	-	.	ID=snRNA_01949;Target=RF01847 1 221;Threshold=2.2e-25 97.6;type="Gene; snRNA; snoRNA; CD-box";Annotation=Plant small nucleolar RNA U1906
chr01	no	snp	1708029	1708030	.	-	.	ID=snRNA_01950;Target=RF01847 1 221;Threshold=2.2e-25 97.6;type="Gene; snRNA; snoRNA; CD-box";Annotation=Plant small nucleolar RNA U1907
chr01	no	snp	1708467	1708468	.	-	.	ID=snRNA_01951;Target=RF01847 1 221;Threshold=2.2e-25 97.6;type="Gene; snRNA; snoRNA; CD-box";Annotation=Plant small nucleolar RNA U1908
chr01	no	snp	1709127	1709128	.	-	.	ID=snRNA_01952;Target=RF01847 1 221;Threshold=2.2e-25 97.6;type="Gene; snRNA; snoRNA; CD-box";Annotation=Plant small nucleolar RNA U1909
chr01	no	snp	1709664	1709665	.	-	.	ID=snRNA_01953;Target=RF01847 1 221;Threshold=2.2e-25 97.6;type="Gene; snRNA; snoRNA; CD-box";Annotation=Plant small nucleolar RNA U1910
chr01	no	snp	1709944	1709945	.	-	.	ID=snRNA_01954;Target=RF01847 1 221;Threshold=2.2e-25 97.6;type="Gene; snRNA; snoRNA; CD-box";Annotation=Plant small nucleolar RNA U1911
chr01	no	snp	1714953	1714954	.	-	.	ID=snRNA_01955;Target=RF01847 1 221;Threshold=2.2e-25 97.6;type="Gene; snRNA; snoRNA; CD-box";Annotation=Plant small nucleolar RNA U1912
chr01	no	snp	1718184	1718185	.	-	.	ID=snRNA_01956;Target=RF01847 1 221;Threshold=2.2e-25 97.6;type="Gene; snRNA; snoRNA; CD-box";Annotation=Plant small nucleolar RNA U1913
chr01	no	snp	1720332	1720333	.	-	.	ID=snRNA_01957;Target=RF01847 1 221;Threshold=2.2e-25 97.6;type="Gene; snRNA; snoRNA; CD-box";Annotation=Plant small nucleolar RNA U1914
chr01	no	snp	1721008	1721009	.	-	.	ID=snRNA_01958;Target=RF01847 1 221;Threshold=2.2e-25 97.6;type="Gene; snRNA; snoRNA; CD-box";Annotation=Plant small nucleolar RNA U1915
chr01	no	snp	1724802	1724803	.	-	.	ID=snRNA_01959;Target=RF01847 1 221;Threshold=2.2e-25 97.6;type="Gene; snRNA; snoRNA; CD-box";Annotation=Plant small nucleolar RNA U1916
chr01	no	snp	1725531	1725532	.	-	.	ID=snRNA_01960;Target=RF01847 1 221;Threshold=2.2e-25 97.6;type="Gene; snRNA; snoRNA; CD-box";Annotation=Plant small nucleolar RNA U1917
chr01	no	snp	1725666	1725667	.	-	.	ID=snRNA_01961;Target=RF01847 1 221;Threshold=2.2e-25 97.6;type="Gene; snRNA; snoRNA; CD-box";Annotation=Plant small nucleolar RNA U1918
chr01	no	snp	1726017	1726018	.	-	.	ID=snRNA_01962;Target=RF01847 1 221;Threshold=2.2e-25 97.6;type="Gene; snRNA; snoRNA; CD-box";Annotation=Plant small nucleolar RNA U1919
chr01	no	snp	1726601	1726602	.	-	.	ID=snRNA_01963;Target=RF01847 1 221;Threshold=2.2e-25 97.6;type="Gene; snRNA; snoRNA; CD-box";Annotation=Plant small nucleolar RNA U1920
chr01	no	snp	1727352	1727353	.	-	.	ID=snRNA_01964;Target=RF01847 1 221;Threshold=2.2e-25 97.6;type="Gene; snRNA; snoRNA; CD-box";Annotation=Plant small nucleolar RNA U1921
chr01	no	snp	1727571	1727572	.	-	.	ID=snRNA_01965;Target=RF01847 1 221;Threshold=2.2e-25 97.6;type="Gene; snRNA; snoRNA; CD-box";Annotation=Plant small nucleolar RNA U1922
chr01	no	snp	1728117	1728118	.	-	.	ID=snRNA_01966;Target=RF01847 1 221;Threshold=2.2e-25 97.6;type="Gene; snRNA; snoRNA; CD-box";Annotation=Plant small nucleolar RNA U1923
chr01	no	snp	1729518	1729519	.	-	.	ID=snRNA_01967;Target=RF01847 1 221;Threshold=2.2e-25 97.6;type="Gene; snRNA; snoRNA; CD-box";Annotation=Plant small nucleolar RNA U1924
chr01	no	snp	1730798	1730799	.	-	.	ID=snRNA_01968;Target=RF01847 1 221;Threshold=2.2e-25 97.6;type="Gene; snRNA; snoRNA; CD-box";Annotation=Plant small nucleolar RNA U1925
chr01	no	snp	1731593	1731594	.	-	.	ID=snRNA_01969;Target=RF01847 1 221;Threshold=2.2e-25 97.6;type="Gene; snRNA; snoRNA; CD-box";Annotation=Plant small nucleolar RNA U1926
chr01	no	snp	1732260	1732261	.	-	.	ID=snRNA_01970;Target=RF01847 1 221;Threshold=2.2e-25 97.6;type="Gene; snRNA; snoRNA; CD-box";Annotation=Plant small nucleolar RNA U1927
chr01	no	snp	1733100	1733101	.	-	.	ID=snRNA_01971;Target=RF01847 1 221;Threshold=2.2e-25 97.6;type="Gene; snRNA; snoRNA; CD-box";Annotation=Plant small nucleolar RNA U1928
chr01	no	snp	1733477	1733478	.	-	.	ID=snRNA_01972;Target=RF01847 1 221;Threshold=2.2e-25 97.6;type="Gene; snRNA; snoRNA; CD-box";Annotation=Plant small nucleolar RNA U1929
chr01	no	snp	1734260	1734261	.	-	.	ID=snRNA_01973;Target=RF01847 1 221;Threshold=2.2e-25 97.6;type="Gene; snRNA; snoRNA; CD-box";Annotation=Plant small nucleolar RNA U1930
chr01	no	snp	1734456	1734457	.	-	.	ID=snRNA_01974;Target=RF01847 1 221;Threshold=2.2e-25 97.6;type="Gene; snRNA; snoRNA; CD-box";Annotation=Plant small nucleolar RNA U1931
chr01	no	snp	1735564	1735565	.	-	.	ID=snRNA_01975;Target=RF01847 1 221;Threshold=2.2e-25 97.6;type="Gene; snRNA; snoRNA; CD-box";Annotation=Plant small nucleolar RNA U1932
chr01	no	snp	1735721	1735722	.	-	.	ID=snRNA_01976;Target=RF01847 1 221;Threshold=2.2e-25 97.6;type="Gene; snRNA; snoRNA; CD-box";Annotation=Plant small nucleolar RNA U1933
chr01	no	snp	1737485	1737486	.	-	.	ID=snRNA_01977;Target=RF01847 1 221;Threshold=2.2e-25 97.6;type="Gene; snRNA; snoRNA; CD-box";Annotation=Plant small nucleolar RNA U1934
chr01	no	snp	1739865	1739866	.	-	.	ID=snRNA_01978;Target=RF01847 1 221;Threshold=2.2e-25 97.6;type="Gene; snRNA; snoRNA; CD-box";Annotation=Plant small nucleolar RNA U1935
chr01	no	snp	1740062	1740063	.	-	.	ID=snRNA_01979;Target=RF01847 1 221;Threshold=2.2e-25 97.6;type="Gene; snRNA; snoRNA; CD-box";Annotation=Plant small nucleolar RNA U1936
chr01	no	snp	1741895	1741896	.	-	.	ID=snRNA_01980;Target=RF01847 1 221;Threshold=2.2e-25 97.6;type="Gene; snRNA; snoRNA; CD-box";Annotation=Plant small nucleolar RNA U1937
chr01	no	snp	1741930	1741931	.	-	.	ID=snRNA_01981;Target=RF01847 1 221;Threshold=2.2e-25 97.6;type="Gene; snRNA; snoRNA; CD-box";Annotation=Plant small nucleolar RNA U1938
chr01	no	snp	1741936	1741937	.	-	.	ID=snRNA_01982;Target=RF01847 1 221;Threshold=2.2e-25 97.6;type="Gene; snRNA; snoRNA; CD-box";Annotation=Plant small nucleolar RNA U1939
chr01	no	snp	1741946	1741947	.	-	.	ID=snRNA_01983;Target=RF01847 1 221;Threshold=2.2e-25 97.6;type="Gene; snRNA; snoRNA; CD-box";Annotation=Plant small nucleolar RNA U1940
chr01	no	snp	1741951	1741952	.	-	.	ID=snRNA_01984;Target=RF01847 1 221;Threshold=2.2e-25 97.6;type="Gene; snRNA; snoRNA; CD-box";Annotation=Plant small nucleolar RNA U1941
chr01	no	snp	1741957	1741958	.	-	.	ID=snRNA_01985;Target=RF01847 1 221;Threshold=2.2e-25 97.6;type="Gene; snRNA; snoRNA; CD-box";Annotation=Plant small nucleolar RNA U1942
chr01	no	snp	1742876	1742877	.	-	.	ID=snRNA_01986;Target=RF01847 1 221;Threshold=2.2e-25 97.6;type="Gene; snRNA; snoRNA; CD-box";Annotation=Plant small nucleolar RNA U1943
chr01	no	snp	1743598	1743599	.	-	.	ID=snRNA_01987;Target=RF01847 1 221;Threshold=2.2e-25 97.6;type="Gene; snRNA; snoRNA; CD-box";Annotation=Plant small nucleolar RNA U1944
chr01	no	snp	1744027	1744028	.	-	.	ID=snRNA_01988;Target=RF01847 1 221;Threshold=2.2e-25 97.6;type="Gene; snRNA; snoRNA; CD-box";Annotation=Plant small nucleolar RNA U1945
chr01	no	snp	1744603	1744604	.	-	.	ID=snRNA_01989;Target=RF01847 1 221;Threshold=2.2e-25 97.6;type="Gene; snRNA; snoRNA; CD-box";Annotation=Plant small nucleolar RNA U1946
chr01	no	snp	1745132	1745133	.	-	.	ID=snRNA_01990;Target=RF01847 1 221;Threshold=2.2e-25 97.6;type="Gene; snRNA; snoRNA; CD-box";Annotation=Plant small nucleolar RNA U1947
chr01	no	snp	1745764	1745765	.	-	.	ID=snRNA_01991;Target=RF01847 1 221;Threshold=2.2e-25 97.6;type="Gene; snRNA; snoRNA; CD-box";Annotation=Plant small nucleolar RNA U1948
chr01	no	snp	1745939	1745940	.	-	.	ID=snRNA_01992;Target=RF01847 1 221;Threshold=2.2e-25 97.6;type="Gene; snRNA; snoRNA; CD-box";Annotation=Plant small nucleolar RNA U1949
chr01	no	snp	1747278	1747279	.	-	.	ID=snRNA_01993;Target=RF01847 1 221;Threshold=2.2e-25 97.6;type="Gene; snRNA; snoRNA; CD-box";Annotation=Plant small nucleolar RNA U1950
chr01	no	snp	1747917	1747918	.	-	.	ID=snRNA_01994;Target=RF01847 1 221;Threshold=2.2e-25 97.6;type="Gene; snRNA; snoRNA; CD-box";Annotation=Plant small nucleolar RNA U1951
chr01	no	snp	1747937	1747938	.	-	.	ID=snRNA_01995;Target=RF01847 1 221;Threshold=2.2e-25 97.6;type="Gene; snRNA; snoRNA; CD-box";Annotation=Plant small nucleolar RNA U1952
chr01	no	snp	1747941	1747942	.	-	.	ID=snRNA_01996;Target=RF01847 1 221;Threshold=2.2e-25 97.6;type="Gene; snRNA; snoRNA; CD-box";Annotation=Plant small nucleolar RNA U1953
chr01	no	snp	1747944	1747945	.	-	.	ID=snRNA_01997;Target=RF01847 1 221;Threshold=2.2e-25 97.6;type="Gene; snRNA; snoRNA; CD-box";Annotation=Plant small nucleolar RNA U1954
chr01	no	snp	1748094	1748095	.	-	.	ID=snRNA_01998;Target=RF01847 1 221;Threshold=2.2e-25 97.6;type="Gene; snRNA; snoRNA; CD-box";Annotation=Plant small nucleolar RNA U1955
chr01	no	snp	1748768	1748769	.	-	.	ID=snRNA_01999;Target=RF01847 1 221;Threshold=2.2e-25 97.6;type="Gene; snRNA; snoRNA; CD-box";Annotation=Plant small nucleolar RNA U1956
chr01	no	snp	1749116	1749117	.	-	.	ID=snRNA_02000;Target=RF01847 1 221;Threshold=2.2e-25 97.6;type="Gene; snRNA; snoRNA; CD-box";Annotation=Plant small nucleolar RNA U1957
[truncated: 58,874 more rows]
