# Supplementary material for: Cross-species dissection of saline-related genes by genetically deciphering a euryhaline microalga Chlorella sp
Source: Nat Commun. 2026 Jan 13;17:1577. doi: 10.1038/s41467-026-68287-6 (PMC12902096; doi:10.1038/s41467-026-68287-6)
Supplement: Supplementary file 6 — Source Data [file 41467_2026_68287_MOESM6_ESM.zip › 8-Source_Data_and_code/Fig1_data_and_code/Fig1b_karyotype/ReadMe.code.txt]

For detailed information on the MEM25 chromosome and its annotations, we used the R package Rideogram (version 0.2.2) for plotting and presentation. 
It relies on the genomic gff file and the karyotype file containing the starting and ending positions of the filaments. 
It can be verified in R with the following code:

###code
library("RIdeogram")
human_karyotype <- read.table("karyotype.txt",sep ="\t",header =T,stringsAsFactors=F)
gene_density <- GFFex(input = "MEM25.all.gff3",karyotype = "karyotype.txt",feature = "snp",window=20000)
Random_RNAs_500 <- read.table("color_conf.txt",sep ="\t",header =T,stringsAsFactors=F)karyotype=human_karyotype
ideogram(karyotype, overlaid = NULL, label = NULL, label_type = NULL, synteny = NULL, colorset1, colorset2, width, Lx, Ly, output = "chromosome.svg")
