# Supplementary material for: Cross-species dissection of saline-related genes by genetically deciphering a euryhaline microalga Chlorella sp
Source: Nat Commun. 2026 Jan 13;17:1577. doi: 10.1038/s41467-026-68287-6 (PMC12902096; doi:10.1038/s41467-026-68287-6)
Supplement: Supplementary file 6 — Source Data [file 41467_2026_68287_MOESM6_ESM.zip › 8-Source_Data_and_code/Fig1_data_and_code/Fig1c_synteny/centromere_sequence_of_MEM25.fa]

>chr01:4332486-4813520
TGTCCAAAGGACATCCCTGCAAAAGCCGGGCGCAGCGGACTGCTGTGAATAACGTGTAGT
AAAGTCAAAGCCGCCAAATACCCGCCAAATAATGCTTGCCATGCAATCTCTCAATGGCGT
GTGTCCAATGGATATCCTGGCAAAAGCCGGGCGCAGCGGACTGCTGTGAGTAACGTGTAA
TAAAGTCAAACGCAAAGTCAAACGCAAAGTCAAACGCAAAGTAACCAACATGACGCACAT
GATATCAATTATACCCTTCTATGCTCTTTCTGACCTGTGCACCTGGTGTGGTTATTCGGC
AAAAGCTATGAACGGAAGCATGCAATCAATGCTTTTAAGGCTAGCGCATGGCTTGCTTGA
GGCCTTCAAGGCACCATCTCAGGCAGGCAGTCTTGTGTGCAACCCTTCATTGCTTGAGAT
ATGCTTGCTGACCAATATTGCTTTGCTGAATACCATGCTGAATTGTACTTCTGCTCATCG
CATGTGTCCATTGGACATCCTGGCAAATGCCGGGCGCAGAAGACTGCTGTGAATAGCATG
TAATCAAGGCAAACAAAGTCAAAAACTGCCAAAAGGCCGATCAAGACAAGATTGCCAAAA
AGGTTGGCACTTTCTCCAGCAAGCAACCTGGTGTGCGTCCCCTATGTTGGTTGCTGTTAG
AATTGCTAACAGACATTGCTTTGAGGACACCAATGCTAGCCTTCGCTTCTCCAGCAATTA
GTGGGTGCAGCAGACGATGTGGATAGCGGGCAATGCGTCGAGTTTCCATGATCAACATTG
TTGCGTGCATCCCTTTTCTTGGTTGTGATGACCTGGTTGCAGGCAGAGACGGCTCTGCTG
TGATACGGCGTGCAATGATGATACTTCACGCCTCTTGCACAAAACTTGCCAGGCTCCAGA
AGTTGCCCAAGTGGTGGGACTGCTTCTCCTGACCACCGTTCTCTTTTCAGAACTACTGTC
TCACCTTCTTCTCCCCCTTCCCGTCCTTGAACCTCTCCTCCCACTTGTCCCCCCACTGCT
CCGTCCCACACCCTTCCCCATGGCTCCGCTCCGCCCACTTGTCGGTGTACTTCACGCAAC
CGCCTGCAAGGCAGGCCGGAAGGAGGGTGTAGAACGGGGCAGCGGGACAGGAAAGGCGGG
AAAGGGGGGGGGGGGTGGGAGGGAAGTGACATTACAAATGGGAGGAGGGGATGGGATGTT
GCTGAGTTCCAACAGTTGTTCAGGTCGCAAATTTGACAATTGATCAGGTCATGAACAGAC
AGAGCAGGTTGGACCCCTCCCACACCACACACGAACCGGCATGGCACAGCACTACATGTT
CTTACAGATATTGAAACTCTATTTTGCCCTTTTGTCAACCTGTGCTGACGAAAAACAGTT
TGGAGAACCACTCTCCCGCCCCTAAGCCTCCCACAGCAATCAAAACCATGCATCCCTCCC
CCACTCCCTGCCTCCCCAGAGGTGTGGCACCCCGGTGACCTCACCACGCCCGTCGTAGCT
CTCCCCCCACTTCTCGTGCCAGATGTCGCCGCCCTCCCGTCCCCACTTGTCAGCCCACTT
GTCGATGCGCCCCCCCGAGTAGTACTGCTCTCCCCACTTCTCCTCCCACTCACACCCCTG
CGGCAGTCGCAAACAGGGTGGACAGTCAGGTGGGGTTGCAGCACGGTGGAGGGAGGGGCC
GGGGTCAGGAGGGAGGGGGAGGGCGGGAGCCGTATGGTGGGGCAGCACGTGTGTTGGACT
GTGAGGGCGTGTACACCACTCTTCCCATCTGGGCGGGAGTACCCAGATGATAGTGTAGGG
ATGTGGTTGGCCACCTGGGCGTGGCGCAACCAAGGGCACCCATGGGGGGGTGCCTGGCGT
GGCAACAGCAGGCTGTGGTGCGGCAGTGGCGGCGCACCTCGAAATTCCGGGCCCACTTGT
GCGCTGAACGTTCCACCCAGGGTTGACCGTTGGCCTCAATGTTGAGGGACTCCCGCCACG
TCTCCCGCCACGCGTCCCCTGCATCAGGGGGCCAGGGAGGTAAAGGGGGGGGGTGGCACA
AGGGAGTAGACGTGGGCAGCGCCTCAGGGGGAGGGGGTGCACATGGGAGGGGGTGTGCAT
GGCGGGAGAGGGGAAGGGAGCGGGAGGGAGAAGGGGGTGCTCTTGAAGAGTCCACACAAG
CGCACGTGAATATGGGTCCACCTTTTTAACGACCCCCCTCCCCTGCGCCTGGTGATGACT
TCTGCATAGAATGAAGCGGAGAGCACATTGCACATCAGCGCAAACGTGAGCAGGGTGGTG
TTGAACAGGGGGAAATAGGGGGTGGTTCCCTCCTCTTTGCAAGTCACCCACATGTTTGAT
TTCCGAAGTCTCATTCTTGAATTTTCGTACTCGGCCAACAGACTGCCCTTATCACCAAAA
CCCACCCAGCGTTGCCTCATTTGCATTTGTCCCCTTGTTCTCATCTTGTACAACAACTCC
CCGGATCTGGCCGACAGCAATTCACCACCCTTCCCAACAACATACCCCTCGTACACTGCA
CACTCTCACCGTTTGCATTTGCCCCCCACTTCTCTGCCCCGAGCTCCCGCATCCCCGCCC
AATCCGTGGCCTCCCACCATCTCTCGTACCACTGCGCGAAGCAGGAGGGAGGGAGGGCTC
ACATGCAGACCACCCCCAGCAAACCGCCAAGCCTGCCCCATACGGACGGGTTGCACGCAT
CTCTGCTTGTACTTCACCGCTTGAACATCACTGTCTATACTTCACCATTTGTACACCACT
GCCTTGCTTCAACGCCTGTACTGTCTAAACTTCAACCACCTGCACGCGCCCCGCCGCGTC
CTGCCCCCGCCGCTCCGTCCAGCGATACCAGTATCCTGCAGGGCCGCGCTCCTCGCCGTG
GCGCTCCTCCCACTCCACTGCAGGCGGCAGAAAAGGAAGGGGAGGGGGAAGGAGATGTCA
CACGCGCGCTGACAGACGGAAGGAGGGAAGGGTTTTCAAGGCCATCTGTTGGAGCCTCCC
AGCCCTCCCCGCTCAAACCCCATCACAAGCCCGCAAGTACATCATGCGAATGGAGCATTG
CAGCCCCTAACTTTGTCATTGACACCTTTCCTTCATCTTTGCAGACCCCCCCCCCTCCCT
TCCCTCTCACATCCCCTGCTGATCCCCTCCCCCCGCCCCCCCAGCACCTTTGGTCGCGGC
GTCCAGCGTCCCGGGTGCCGCCACCAAGGTCGCTGCGGCTGCTCCCGCCGCTGCCAGCTC
CTCCTCTTCGCGCTGCCTGGAGACTTCCGACTCGAATCGCAGCTGCAGGCTCTGCGGGAA
GATGGAGGGCGCACCCCCCCCTTCTCCACCTTGGGGAGAGGCAGGGGCAGGGGCAGCCAC
CCCGCCAAATTCCAGGGTCTCAGGCTGGGAGCGACGGTCAAGCAGAGCCACGGAAGCTGC
GGTACGGTCCTGGATGGGTTGTACCGCCGCCCGCTGCACCGCCATGGGGCCTGTGTCCAC
CTTGCTAGCAAACCAGGAGTCAACCAGGCCGGGGGCACCCCCGCTGCCCTTGCCACTCGA
GGAGGAGCCCCTGAGGGAGCGTCCCCCGTCTGCATCCTGGTGGTCATCCTCCTGCAAGGC
ATCCCCCCTCCTGCCAGCACCGCTCCCGTCCAGGCTGCTGTCCCCCTGCAGCTGCCCTGG
GGACCACTGGCTGCTACTGCTGCTGCTGCCGTCCTGCTGCTGTGCCTGCTGCCGCTGGGG
GGTTGAAGGCGGTACAGTTCTGATCTCCGGCCCTGTCCTGCGATTTCGAGCCTCTGCAGG
GTCTCGCTGGCGCACCGAGTCCAGCGCCTTCCTGGCAGCTTCCAGCACCGAGGTCTGCAC
CCAACAGAGCAGGCACAGCGGACAACACACTCAACAGCACTCTGGAGCCCCACCAGTACA
GCATACCCACAGCTGTCCCGCCACACCTCAACAGCATCGCTGTAGCACTGAGAGGTGGCA
GCACTATGTGTTGGGTGGGTTGAGGTCAGCAGAAATATCAGAGGTTGATGTTTGTACTTT
TGAAGTTGTTGAAGTGTGTGAAAGGCAGGTATTAGTTGGGAGGGCAGGGAAGGCCCAACC
CAGCAATCCCCCTGCCCCCACTCTGGGTCAGGCGCACGTTCAGCGCTTGAAGGCCTGTGG
GTGACCACTACTGAAAGGTTGCTGAAATGCGAGGAGCGTACCGCTCTATCGACCAGCTCC
GATGCGCCCTGTTTCCCCAAATTGGTGGCAGGAGTGTCAGAAGGACTCTGCTGCAGACAA
GATGCAGGAACTGACTACCACGCAAAGCATTTATGGTTCAAGATTTAATGGAGGCATTCT
TTGCTTTTGTTGAGTGCACCGCTATAGAGTTTGTACCTTAAATTCCAGGAACTCGGAAAA
TTTCCTTTGGGGTTCAGAGGCGGTCAAGTGCAGCCTTCTATGCCTAGAGAGTTTACGGGA
AACTTTCGGATTTTGCAAGTAGGTTTCTGATGTCACATTTACAAGGGGCAGAAACCTCAG
CATTCTGACGGGCTCGCTTGATTGTAAGAGTGAAAGACGAAGTGCGATCAGGTCAGCTAT
CGCAAGTGCAACAGTTTGGGCAGTTGTCTTTCACTAGCCCCAATAGTGACGATGGTCTCA
TCACTCATGCCCAACTTCTTCGATAATTTTCCTGATGCCACCCTATCACGGGCCCATGTG
GACTCGCGCTGGAATTGGCGCCAACGACAGCGGAAGCCGCGCGGCGCCTTTTCATTAGGC
AACCTCCCCTACAGTACGCTGGTAAGGACTCTATCGGCTGTTTTCCAACTGTCAAACTAT
TAGGATATTTTCGTTTGGTGTTTGAAATATTTCTCGTGCACGTGCACGCATGTTTTGTTG
TCAAACGCTGTTTGCTGACGTTTGCCTTACAAGCGCTGATTTTGGTTCGAGTTTGTATTC
TGCTAGTTTACAGAATATTTCACTTTCAAACGTCGGTATGCAAATAGAGACGCCTGTTGC
GCGAGTGTAAAGCTGGACACTGCTTTTTTGTCAGCCAGGAGATCTCCGTGAAGCGGCTTT
ACATGTTCCTAGTCATTCATCAATAGCAGATAATACTGATTTCTAGCAGCGTATGATATT
TTCCGGCAGGATGTATTGCAAGTAGATTGGTGATGCATTGCTCGCTGGGGCTGTTTTTAT
GTTTAGCACTGAGTATAGTCATACTTCCGACTTCAGCTTTGGTTACCGGAATAGAGTGTG
CAAATAAAAGCCGTCGTCTGTTGCAAACTTTACCGACGTCAAACTTGACCTCATCTTCAG
GTTCGCACACTGGCGCGCTCTGATCTTTGTAACAGGCTTTCGCTTCAACACTGCTCTTTG
TTTTATGCCAACGATCAGCTCTCAAGTGAGGCTTTGCAGCTTTGCAGAACGTGTTTTGCA
CTTTGCAGGATGCGTTGGCGAAGACTGTCCTTCGTCGGGGTTGGAAACCCTCCCGCTGGA
CACCGTTCAAAAGGACTGCATTCTGTTTCAAAATCGCTACTACGATGCAGCTGTCACTCC
AGAGGCCGAAGAGCTTGGGAGCCCCAACCAGAACAGGCAGCCTACCGCAGTGGACTGCTG
TCGCAGCTGCCATACCGAGGAAGGCTGCAACGTTTGGCAGTGGTGGGTGAAAACATTCCG
GAGGAAAAGCTCCAATAAGCGCACCTAATTACGTCTTTCGGCAATCCTAGCAAGTTTCAC
TGTTGCTGCTAAGTGTCAAGGTGTCAAGCGGACTCGCTACTGTCTGCGAGTGCTACTGTC
TGCGGGTGCGCAGGTGCTACGACACGAAAGGCTGTACCATCCGAGGGTTTGACTTCAGCT
TCCCGTATCAAGGCTGCCAGCTGCTGCGAGTCAGGGGGTTTTCTCCGTACGCTCAGGGAA
ATCTGACGGTCATCACCGGCCCGTCAGTGACATTCACAGCAGGTGCTGTTGGCGCAAAAG
ACTTTGCACCACGCTTTGTGGCCGGCTGGCTTCTTACACTAACGTCTCCATGCCCATTCG
CCTTTCAACATGGCATGTGTTGACTGGTTGTGCAGGGGGTGCCACGGACATTTCAGTGCC
TGCTGTGGACGGTTTTGACCTGATTGTGGGCGCGGACTTTGGAGGCGATTTTGACTATGA
GTGCCCCCAGAGCGTGCTGCAGGGCAGCTGTATGATCGAGGGGACGTTGGAGGTGTGTGA
GGGCAGGACGGCAGCAAAGCTAGTCGAGGCAAAAGGCTGCTTGTGCTGGACCATGCTAAG
GGGTGTGGGTAGTTCTGCTGGATGGCAGGGTGCAGAAAGGGAACATACGTCCTGCAGATG
TTGGGGGGGAAAGGAAGGCCGCCACAAATATCATGTGTACTGTGGGTGTTGTTGTGAATG
TTGTTACAAGCAGCTTTGATCACATGAATTGTTTTGTGGGTTGTGCTGAGAAGCAGAGCA
GTATGTAGCGGTACAGCAGGGATGCGGGCATTGGCCATGCTCTTTGGTGTGCCCCTGCCA
GGGTGTCTTGCCCAGGGCAGCATCGGGCAATGCCTCTCCTATCCGCGACGTGGTACAGCT
GCTCAGGTGACAGAGCGTTGGCACTGCAGGAGGTGGCGGCGGAGTGCAAGGCCGACTCCA
AGTGCAAAGCCTTTGTGTTCTTCCCCGAGGGCATTGACTTCATGGGGCCGGCCACGGGGG
TGCTCAAAACCAACGGTGACATCGACTCCCCCTCCCGCTCCAACACCGTGCTCAATCCCT
CAGGGGCGGTGTACCTTCGAAGCACCGTGGACCCCGACACGGAGGGGAGTAGCGGCGGGG
GAGGCGGCGGCAACAGCAGTAGCAACTCGACTAACCAGTCAGCCATCATTGCGGGGTCGG
TGGCGGGCAGCGTAGGGCTGGTGCTCCTGGCTGCCGCCGCACTTTTGTACTTCAAGGGCA
TGCGTCCCCGACGGCAAGCCGCTGCCTGCGAGCCGCCCAAGCCTCCTGAGGGCGACGACC
GTGCATTCCTGGGCAGCGGTGGGGCCGTTGCTGGCAGCAGCCAGAGCGATTCGGGGGACT
CGGGTGCGGAGGCCCGGGCGGGCGCAGCTGCAGTGGCGGCCGCCGCGCTTGTTGGCGGCG
ACGCAGTGGTGAACGGTGTTGGGCGCAAGGACCAGGGAGTGGTGTGGGATGCCCCAGGGA
ATGGGTCCATGAAGCGAAGCCACTCCCCTCCCTCTGTTGTCGACGCCACCATGGCTGGGG
TCCTGGGGGACAGCCCCCCTGAGCTGGCAGGACTGGTGTCACCTGCAGGGGCCTTCCAGC
CGCAGCCACCGCAGCAGCAGCAGCAGCCGTTGCTTGAAGCCTCGCCATTCTGCATGTATG
ACGCAGCTACCATCGCCGCGATGCAAGCCGCCGCCCCCGGTGTGGTTGAGCTTGGCCCTG
TTCCGCCAAGGGGGCCCAAGCCGGGAGGGTCGATTGCCACGGGAATCAGCAGCGGTATTG
GGGGCGGGAGCTGGGGCAGCGGGACCCCCTCGGGCATGCCTCAGCTGCGGGGGACGTACA
CCTCTTCAGGCAGCACGGCGGTCACAGGCGCCTCCAGCCTGCCGCATCAGCACCTCCCTC
CGCAGCAGTATGCGCAGCAGCTCTGGCCGCAGCCGGGCCTGTCCCCCGGCTGGGGGGAGG
GGGAGGTGGTGGTGGCGCAGCTGCCCTCCATGATTGGGGTGTCAGCGATATCGCGCGGCG
CCACGCCCCCCTCCAGCGCTGTGCAGGGCAGTACAGCTCGGGAGCTGCTGGAGACGTTTG
CAAAGCTGTACCGCCAGCGACCTACCCCAGACTACAGCGCGCTGGAAGGGGTGCTGGAGG
TGGACGCGGTGAGGGGGGGCAGCAAGGGAGGGGGCAGCATCAGCACCAGCCCCGAGCTGA
CGCTGGAGGCCGACACCCCTGCTGGGCGTGCTGTGCCAGCTGGCAGATCCGGCCCCAGCC
TGCAGGACTCTGGGGAGGTGGCGCGGGGGGCCGAGAGGGCTGGCGGGGCTCACCAGGGGG
CAGCTGCAGCGGAAGGCGACCCTCCAGCCATGCAGCACAGGCCCGCCAGTGGGGGGCTTG
GCAGCGGGGGGGTGTCGTCCGGCAGCGTTGTCCTTCCGGAAATGCCCTGGAGTGACTGGG
CCCTGCAGGTGTGTGTGAGAAGGGAGAGGGGGGGGGGGATCAAGTGCGCAGGCTTGGGAA
GGCAGGAGCTTCACCTCGCGCTCCCTGAACCCCTCAGATCTAGGAAACTGAGGGTCTACT
CATGCCCTGGGCAGCACTGTTGCAGTACACATTTCCAACTGGTTGAGTGAGCAAGTGCAG
CATTATGGCATGCATTTTGCCGTGTTGGCCCCCCCCCGCCAGGTGCCGGTTTACTGAATC
TGCCTGCCCCCCCCCTCTCCGCAGCCCGAGGAGGTGGAGGTGTGCCGGCGGCCTGATGGC
TCCTGGTGGCAGCTGGGCAGCGGCGCGTGCGGGACGGTGTACAAGGGCCTTTTCCACGGC
GTGCAGCCCGTGGCGGTCAAGGTGCTGCACCAGCGGGAGGACGGCCGGCGCAGCGACGTG
TTCATGCGGGAGGTCACCATGCTTAAGGGGCTTAGGGACAGGAACATCGTGCAGGTGCGG
GGAGGGACGTTGGGGGGGTGGAGGGGGCAGCGCCAAGGGCGTGACGAGGGGGTGGAGGGG
GCGCGTATTGTGGGGAGGAGCGTCTATGCTGGTGCCCCTGCTGCCTTTGTGTGGAACAGT
GTAAACCCCTGCAACTCCAGGACCAACGCTCGCTCTGATAATGGGGAAGCCGACAATGCT
GCTGGTGCATGCGGCCGCATCTGAGGGGCTGCGCGTGGGTGAGCCGTGCTGTGCTGTGCT
CGGCTGTGCAGTTCCTGGGCGCCAGTCTGGACGGCGCCAGTGCCATGCTGGTCACCGAGT
TCATGGAGCTGGGGGATTTGTGGAGGGCGCTGCCCATCAGGAATAGCAATGGCGAGCGGG
TGTTCAGCTGGAGCCGGAGGTGTGTATGGAGGGGTTGCCAGGATTTGGCAGGGAGACGGG
GGTGAAAGGAGGAAGAAGGTGTTTTCATGTTTGCACGAGGGGATTGGGGGCAGAGGCCTC
CACAGCTTGCTGCAATCTGTCTGATGCTCCTTTGCAGGCTGTTCCATGCCAAATGATTCC
CCCTCCCTGCCCACCTTTACTACACCCCCTCACACACAGACACAAACCTCCTGGCTAAGC
AACCCTCATCCCCAACTCCCCCCCTTTCCCCCCCCCCCGCTAAATACCCCGTTGCTGCCC
CCCCCGCCCGCCCTTCCTCCCTCCATGCGCAGGGGTCACCGCGTCGCCCTTGACGTCGCC
CGCGGCCTGCACTACCTCCACCACAAGCGGGTGGTGCACCTGGACCTCAAGTCGGCCAAC
ATACTGCTGTCCAGGCACGGCACGGCCAAGATCTGTGACATCGGCATGGCACGCGTGCTC
AATCGCGACTATCTCACCGTGCTGAGCGGCCTGGGTACCTTTGCATGGAGGTAAGGTGCT
TTGGCAGCGCAGAACTAAAGTCCAGGCTACTCACGCTCCCCCCCCCCCCCCCCCCCCCCC
TTATCTCTCTCTTTCTTACACACACGCTCCTGCATGCTTCATTACTGGCTGTTGCCTACA
AATCAAATCAAATGTGAAGTGAAGCAGTTGCAAAGTTCGTGGGAAGGAGAGGAGCAGGGC
GGTGGGTTCGTTGGGTCGATGCCAGGGGTAGGGGCAGGGTTCAAATACGTTTTGACAACC
ATCAGTTATTCGGACAGATTTCGGAGCCGATTTCGCGAATGGTCGTCCTGCGGTTAGCGC
TAAGCACCTGGCTGTGACGGCTATTTGTTTTTGGGCGGTCAAGACAGACGCCCGAGCGCT
TGTCCGGGTGCTTGCCCCTCTTGCCCCCCGCAAAACTAAAAACGCCCTCCCCTTCCTGAA
CACACACACACACACAACATTACGCCCCCTTGCCCCCCCCCCCCCCCCCTGTGTGCAGCG
CCCCCGAGGTTCTGGCCGGCAGGCGCTGCACCGAGAAGGTGGACATCTACTCCTTTGGGG
TGGTGCTGTGGGAGATATGCACAGGTGGGTGGGGGCGGGTGGGGGGTGGGGGGTTCAGTT
CTGTGAGGGAAGGCCACGTTGGGAGAGGGGGCCGTGCCGAGTCAGCAGGGTGCTCCGTTT
TGTTTTGGTCTGTTGTCACCGTAGCTGCTCGCGCCGGGCAGTGACGCCAAGCAGCGGGCA
CTCCCGGCACGCAGGCGTCGTCCTGGGTTGCCCCCTGGTGCGTTGAGTGTGAGGGTTGTT
GCCCCTGGCGTGCAGGTGAGGTGCCGGTACGGGGGGACATGCGGCCGCTTGCACTGCCCG
AGGACTGCCCCCAGGAGGTGGTGGACCTGCACGCAGCATGCACAGCAGAGGACCCCGCAG
ACCGACCCACTGCCCTGCAGATAGTGGAGCTGCTGTCTGGCCTGCAGCCGTAGCAGCAGG
ATGCGGCCGGGGTTGAGGCAGTCCTCCATGTTCATGGAGTGAGGGCTGTCCAGGGTGTTG
CTGGCGGTGTGCAGCGGGGCGCGCACACAGTACTGCAGCATGAAGCGTGCAGGTGGGACT
GCTGCAGTACAGTTCATGGGGTGCGTGCAGTACACGTGTGCTGGAGAGGGTGTACCATCA
CAGTAGAACGAGGGTAGCAGTGTGTTGAGGGTGCTGAATGCACCGGAGGGAGGGCGGCAG
GGAGGGGAAGATTTTTTATCTGTGCTCGGGCGCGACCAGGTGGGGGTGGCACATTGGCAG
CCCCCCTCTTCTGCGCACCGCAGTGCAAGCCAAGCGTTGGGCCCCAACTGACCTCGACTC
GTGACCATGCAGCAGATCGGCTGCAGTCTTTTTCTTGCATATGCATGTTTAACCGGGAGG
GCGTCAATGAGGGGCAGAGGACATGGCACACACCATCGGGTGTTTCTATGGCTCGTGCTA
GGACAGTGCAACTCCATGCCATGCCTTGGCCTCTAGCCCTCACCTGCTCAGCGTCGGTGT
TGGGTTCTTTGACCTGCACCACGTCCGTTGTTGAGTTTGGTGTACCTAGCAATGAACTGT
TGGGTGGGGTGGTAAACATGAGAAGAGGGGTTGTGAAATTAGCGCGGTCTGGAAGACCCC
GTCTCAGACTTTGGCTTCCTGGAAGTTGGGTACTTGACAAGCCTCCTTAAAAAATTTTGT
GCGACTGACAATTTCGTCTGAGCACTCCAGGCACGGAATCGACCAGTCTCCGTTAGGGCT
GTGCTTGACATGCATGTTCTTCTTGTATGCTCTTCCGGTCTTTCTTCAATGAGGGTCTAT
GATCGCAATTACTTTGCTGCACACGGCGTTGCCTTATTGCACGTGCAAGGCTGTTGTTGC
AGCCTGTCCACTACAACCTGTAATTCGGTTTGAGTGGTCTTGTCCCTGGTCCATCTCCAC
CATCAAGTTAGCGAGCAACGGCAGCAACCTTTTTCTCAAGGCAATCTTTATCTCGCAAAT
GCATAAATTGATAAGAAAAGAGCTTCCGTGAATGAAGGGGAAATATGTCACTGCTTCTGG
TAGGCTCCAACTTCATCCAGTGAAAAGCGCTGTAATTTGATTCAAGCTGTGTGAAAGGTT
GCGCACTCGTGGAAGGTGGCGATTAGGTTTTACTGTGTACCGCAATAATGCAATCCATTT
ATTTCAGAACAAAGATAATAAAGCGAATGTATGTTTCGGGCCAGCCGTGCGAGACCTACA
GGTATGACAATCTTGGTTCCGGCGCTTGCTGCTTGTAAGTCTTGGGAGAAATTGATTTCA
AATGTAAAAATGTAAAGTATATTTGGTATCGTTCAATATGGTTGCCTTTTGTGCGCTGCG
CTCGGCGTCACGCGCGTAATGCGGAGCGTGAGTTGGCCAATCGGGATGCTGTCCTGAGGG
CAGGGCATAACTTCAGCGTGTATGGCAAGAGAATAAAACACGCACTGTGAAATTGTTTAA
AGATATTATTGTGTTCAGTTTTGAGTATCGTGAAGAATTGCTTCAGCAGTTGGGAGGCCT
GGCAGTGCATTTGAAGGTGTCAGACACTCGCGAGACAAACTTGTCGCTGTTGCACCTCTT
GGATACTCCTCTATTTTCAGCGGGGTGAAACCACGGTCGGCCCTACTACAGTTAGTTCCA
TAGCCTACCCGCAGGATTTCAAAGAAATCATGGCCTCGCTCTCTGGCTGACCGCCTCTTA
TGGGCTCTGTCTGTATTTCAGGTTAGTTTTCAATTTTAGTGTGCAGTTGTTTCCAACACA
TAGTCCCTTTTTGCTTGTGGACCGCTGCGCATGACGCGTGACGTCGCCAGCAGGGTTGTG
GAGCATGGCTTTGGCCCAGGCACTTTTGTGATGTGCAGACACTTTATATTTTTCCAAGCG
CCGAGCCTCGCTGTGGTTGCTCAGCTGCCTGCTCCTCTGGTGGGTGAGCAGCTCAGCGGT
TGCTGGCAGTTCGGCCTCGCTTCATCGCCGTGAACTGCAGGTCAGTTTTCGTTTTCTGCA
GCCCCTTATTCTATGAGGATTTACAGTACGGTAACGTGAAGACGTTTCCTTGCTGCCGCA
GAGCACATCATCGGCATGCACGGGAACAACAGGCTCCTGCCGGGAGGTGAACGAAGGCGT
TCACGTCGTGGAGGTCGATCTCGTGGATAAAGGCAAGTAATTGTTGAACGCGAAATGGAA
GGAACAGCTTGTCACCGTGCTTGGGGTGAACGCAGCCCCGCTCACGCAAGGAGAGCAACC
TTCGGCGGCCTCCGCAAGCACGCAAGCACCCACTTCCTGTCGACTGTGCAGAGTGCGTAG
TGATGTACGATGCCTGGTTCGATGGCCCTACCGTGAAGAGCCCTAACGGCACCTCTGAGC
GGGACAGTCCTTTGGAGTGCTGCAAGGCATGCTTTGAGGAGGAGAGCTGCAGGTGCGTGC
ATCAAAGCTCACCACTCCCACCAGCTGCTGCCTGGGCTCCAGCGTTGCTTTAATCTGCGG
TGCCACTGGTCGCGCCACACATAGCCCTCACACCCTCACACCTCCCGGCTGCTCACACTT
CCCCGCTGCTGCCCACCTCCCAACCCCCACCCCTTGTGCCTGCACCTGACACGTGCTGCA
TGGTCCAGTCCACATGTACCTCCCCCACACCCTGGGTTCAACTTTACCTCTGAAACTTGG
GGGGAAGCAAACTCAAACCCCCCCCCCCCCATCATCCCCACAACCCACCCTGCCCCCTTC
ATCCCCCCCTCCCCCCCTCGCAGCGTGTGGACCTACTGCTCCAAGGCTGACGGCTGCGTT
CTCCCGGGGTCCCCCTCCCGCCGCCTGGGCCACAGGGGGTGCCGCCTCATCTCGCTGCCC
AACTTCCACCCCATCTTCAACCAGAGCTCGGGGTTTCGGGTGGTGGGGCCCTCCGTCCCC
TTTGTGTCAGGTGAGGGGGCGTCACGAACAAGGGGGAAGCATGGGCTGCGCACACCTGTT
CTTTGCTGCGACAGCAGTGTAGTGTGCAGGACGTGTGCAGGCCGCACCCTCCGGCTCTGC
CGCCTCTCCAGCCCACCTGCGCCGCTGCCCCTGCCCCTCAACTAGGTGGTGTGCTTACAC
CCAGCGTTGGTTGAGGCGGTAAGCAGGGGAGGACCCCCCCCCTGCCCTGCCCCCCTCGCC
CCTGCTCACACTATCCCTCTCTTGCGCTGCCACGTCCCCCCTGCCTCGCCTCCCACCCGC
TTGCCCGCAGATCAAATTATCGCAACAGCTTGGGTTGCGTTGTTGCCAAGTACTGCATCC
GTTTCTCTCGATATTTTTACCGAGTTGCTTGCATGCAAGCCCTTTTGCCATGCGTGAACA
TGGTTTTCAAAGATATGCAACGACGAGTTTACCGCACATTGCTATGTGTCAGAGCTCCCT
GCTGACTTGCTCGCCCTCCCCCCCCCCCCCCCCCCCTCCGCCCTGCAGGTGCGCCGGTGG
TGCTGACGCTGCCCAAGGTGGCGGGCTACCAAATCAACCCCGGGGTGGACCTCAACTCCC
AGTTCGACTACACTTGCCCGGGGTCGCTCCAGCGGGACGCGTGCGAGCTGAACGGCACAG
CGCAGGTAACTCACTGGGGGGGGGGGGGGGGGGGGAGTGCACGCTGCGCGTGCTGGGCAT
TCGACTGGGCCAGGCGTTGCAGCGCTGGGGAAGGGGTGCAGTGGGCAGGCTGAGAGAAGC
AGTGCAGGCGGTGGGCGGTGGGCCCCTCATGTGTATCAGCCAGCAGGTAAAGCCTCCTTC
TCTCACTCCACCCACCCACCCCCCTTGTTCCCTGCAGGAGCTGGCCCAGCTGTGCAATGA
CGACCCCCAGTGCAAGGGGTTTGTGTACCTGCCTACCGGGATGGACTTTCAGAGTGATGT
GAGTGAAGGCAGAGGGGCTTGCCAAGGGGCTCACTGCCCCGCGCCCCTTCTTCCCCTGCT
ACACCCTGAGTGAGCATTGTGCCTTGACACGAGTGACACGCACGCTTTGGCATGCTGTGA
GATCAGGCGAGCAAGCGCCCTAGTGGGTTGGCACCCAAACTGCCGATGACAACCTACCCC
TCCCTGGTCCCCCCCCACCCCAGCTGTCCCCCCCCATCCCTCACACCTAGTATTTTAATT
TAATGGGTTTCTCGGGTTGTGTTTAGGGTGGATGTAGCACCCTACCTCGTTAAGCAGCAT
CATTCGGGTGTTTAGGGTTATTTAAGTTGCTGCTATGTTCACTACCTAGTATTTAGGGTT
CTAGGGTTTAGGGTTCCTAGTATTTAGGGTTACTAGGGCATCACCCAAATGCAGAGTATG
CACCCTGAAAAAGCTAGCAGGGACACAGCAAATGCGTCTTTTGTTTCACCTAGTGTTTAG
GGTTAGGGTTATCAACATTGGCAGCTCCTCCCTGGCATCAAGCCTCCTTTGTAATTGGCT
GATTCTGTAACGAAGTGCTCCTAGTTGCCCTGGCATTTGACCTGGTCACGCACCTCCCAT
TCACCCTCGACTCCAGCGCCAACCAGCTTTGGGGGAGACTTGACCTGACTCGGAGCCCTG
CCTGCCTGCCCTCCCCTGCTGCAGCCCATGGGGATTCTGAAGGGGGGGGATGGGACGGAG
AGCATCCCCCTGTCCTCCCTGGCTGTCAACCCGTCCACGGCCCTGTTCCTGAAGGACACC
GTGGTCTACTCCGAGGACGACGCAGGTGGCGACAGCAATCAGACTGTGCTGTACGTTGTA
CTGCCCATCTCGGCGGCGGTGGCGGCGGCCGCCTTTGTGGTTCTGGCGGTGGTGGCGGCG
AGGGTGCACCGGCAGCGGCGGCTGGAGGCGGGGGCGGGGCAGGCTGCGGCGGGAGGCGCG
GGGAAGCAGCCGCCGCTAGACGGGCATTTGACGGCGGCTGGGCAGCCAGGGTGCAGGGGT
GGTGGGGGGGAGGGGTGTACAGCGGTCCTGCAGGCGGCTGGGGCAGGAGGGGGGGGAGAT
GTGGGAGTGGAAGATTCCCTGGAGCTTGCCATTGTGCATGGCGCGCTCCAGCAGCAGCAG
GCGTCGTCAGCGGGGTCGTCCCTGCACCTCAGGCAACCCACCCCTTCCTCCTTTCGGCAG
CCGGCAGCAGCACACCCTGTTGTAGGTGCAGCGGCGTCTAGGAACATTCCCCCGCCGCTG
CCGTCTCACTCGCAGCAGCAAGGTGGGGGGGCCGGGGGGGTGTTGCGGCAGCTGCCCCGG
GCTCCGCACCACCAGCAGTTCCCGGCGCCTGCCCTGTTGCCAGCTCAGCAGCGCGGGCAG
CGCCACCTGTCCTCCCAGGTGGCTGAGCTGGAGTCGGCCCTCATCCTGGAGCTGCTGCGG
CGGCTGGGGGGGGAGGGGGAGGAGGAGTCGGGGTCGCTCTCTGTGTCAGCGTCCCATAGG
GGGTCTGGGAGGGAATCGGATACCCCTTCCTGGGAGATGCTGTCGGATCTTGGCGGCAGC
GGGAACGGCAGGGGAGCAGGGGGGGAGAGCTGTGGCGAGTCTCGAAGCTCAGGGAGGGCG
CTGCTACAGGGGGGGCGCTCGGAAGACTCCACCCCGGCTATCAGCTCTGGGGAATCTTCC
CTGGAAGTGGGCGGCGGGGGGGGGGGGAGGAGGCACCACCCTCCCCCTCCCCGCCCGGGG
GCACCGCCTCCAGCCGCCCACTCCACCCCAGAACCTGCAGCTGGCAGGGGCATGGGGGGG
GACAGCAGGCGGCAGCAGCGGGGCTAGCGGGGGCAGCATGCAAGGAGGTGGGGGAGGGGA
GGAGGGGGTCGGGCCCCAACTGCCGTGGTCAGACTGGGCGGTACAGGCCGGTGAGGTGGA
GGTGTGCCGCCGCCCCGACGGCTCCTGGTGGCAGCTGGGCAGCGGCGCCTTTGGCACGGT
GCGCACTCTGCTGATGAAGCCCATGCGCACGCTCAGGCCGCATGTGCACCCTCCCATGCA
CACACGTCACCGCCATGCAAGGGCACCCCATTGCACACGCTTTTCAACTGTGGTTTTTTT
TTTTTAATTTATCCCTATCGGGCTAAACTCTAACCTTCAACCCTGAATAATCAGTACAAC
CCTGAATATCCACTCACACACTCCTGCATCTCCACCTGCCTTCGTCGGGTGCACCCCCTG
CTCTGCTCCATTCCCCCCACACAAATGCGGCCCTCCCCCCCCGCTGCAGGTGTACAAGGG
GCTGCTGCATGGGGTGCAGCCCGTGGCCGTCAAGCTGCTGCATGCGGACACTGACCCCCG
GGTGGTGCACGAGTTTGTGAAGGAGGTGAGCGCGGGGATGTGTGTGTGAGGGGGGGGGGG
GGGGGGGGGACTCACAGGGGAAGGTGTCCTGGGGCAGTGAGTGAGTGTGCGGAGGAGTTG
AAGAGGGTGGGAGGGGGAGGGGAGGGGAGGGGGCATTCCGTGTCATCTTTTCATGGCAGC
TCACAAGGGCTGCAGAGATGTGCTGGCCCTGCAGGGGTGTCCATGCCTCTGGGCCTATCT
AGGGTTGTGTGCATCGCCTCCCTGTATCCCCTTGAAACGCACGCACACATACGTGCGCGC
ACAAACACCCACACGCCGTGCGTGCGCCTCCCGCCGCTGCAGATCACCCTCCTCAAGAGC
CTGCGCAACCGCAACATCGTCCAGTTCCTGGGGGCCAGCTTCCAGGCACCTTCCGCCATG
CTGGTCACCGAGTATATGGAGCTGGGGGACCTGTGGAGGGCGCTGCCGCTGCGCACAGTG
GGAGGGGACAGGATTTTCCGCTGGGACAGGAGGTAGGAGCTGGGGAAGGGGGGCAGGCTA
GGAGGCTGGAGCGGGGGAAGGGGGCGGAGACAGGAGGCGTGGGGCGGGGGGGTGGGTGCA
GCAGAGGGGGGGAGAACAGCAGTTTTTGAAGAAACACTGTGTCACTGTGCATACCACGCC
TGTATCGCTACCTGCTTGCCGCCCCGCTCCGCGCTGCCCACGACCCACGTCGGCGTTCCC
GCACCTTCCCCTCCCCCTAAACTGCACTGCTACCAGGTCCACCCATGGGCGCGGGCATCA
TGGTCCTGCAATGTGGTCCCCCCCCTCCGGCCCTCCCCAATGGGAATCGCCCGCAGGGGG
GCAACGAGGAAGGTGTGCGTCTGCCAGATGTCCCCCCTTCCCCCCCTTCTATTTCATGCA
CTTGATGCCGTTACCCTGTTCCTCTCCGCCCCCCCCCCCCCCCCCCCCCCGCTAAATACC
CCCTTGCTGCCCCCCCCCCAACACACCCGCCCCCCCTCCCTCCACGCGCAGGGGTCACCG
CGTCGCCCTTGACGTCGCCCGTGGCCTGCACTACCTCCACCACAAGCGGGTGGTGCACCT
GGACCTCAAGTCGGCCAACATACTGCTGTCCAGGCACGGCACGGCCAAGATCTGCGACGT
GGGGTTTGCGCGCGTGCTCACGCGGGACTGTGTGAGCGTGCGCGGGGGTCACGCGGGCAC
TCTGGCCTGGAGGTGAGTAGCGGGTGTGATGCGCGGCAAGGGCATTGTGGGGTGGGGGTC
GGGGGGGGGGGGGTTGGCGGGAATTTCCGGCCACGTCCAGCTTCTTCTCGCATTCCGTCA
TTCATCATCCGAACGCCTTGAATCTCGGCAGTATGCCATGCTGCGCTGATTGCATGCCTG
TTGTGGTGCCGGCAGCCCATCAGCGCCCCTCCCCCCCGCCTGTGTGCAGCGCCCCCGAGG
TTCTGGCTGGCAGGCGCTGCTCCGAGAAGGTGGACATCTACTCCTTTGGGGTGGTGCTGT
GGGAGATATGCACAGGTGGGTGGGGCCGGGAAGGGGGGGCAGGCAATGCTGCAATGCCCC
TGCTGTGTCCAGCATGCTTCAGCCACGGGTGCATATGTCCCGTGTTGATCGAGCGCCTCA
GCAACGGATCCAGTTTGGGATGACTTTTCCCGACGCACACCAAACCACACACGCACTCCA
AAGAGTGTGCGACCTGCCGGGCGCGCTGCGCTGTGCTGTGCACCCTGCTGCCCTGAGAGA
TGCCAGGAGGCAGGGATCTCATTCCAGTCCTGGCTGCACGGCACTAGACTCGTTCGTGTG
ATGGGCCAACATTCCGATCCTCCTTTCTTTCTTCCAGGGGAGACCCCCGTCCCCGGAGAC
ATGAGACCCCTGCTGGTTCCTGAGGAGTGCCCCCAGGAGGTGGCGGACCTGCAGGTGAGA
CACCCCCCCCCCTTTTTTTGATCAACACACACGCAGTCCCCCCTGTACCCCCCCCCCCCC
CCCAAAATATACTTGAACCTCACCCACCCACCCACCTAGGGGTGATCCTAGGTGTGATTG
CCACCGGTGGACAAGGCCCCACCTGAGCTTTTTCACACACCTGCACGCTGCATGCGCACG
CACGCGCGCACACTCGCACACCCACCCCAAGCACTGCTGGAGAGTGTTCCCCCGGCTGGC
CTCCACCCCTTGGTTGTCCCTGCTGCTGCCCCACCCTACCCCCACCGTGCCTCCCGAGCT
CCCACTGCTCCTCCCCCTGTCCAGGCGAGATGTGTGAGCCAGGTGCCAGAGGAGCGACCC
TCCGCGCCGGAGCTGGTGCAGCTGCTGGGCAGCTTCACCTAGGGCAGCCACGCCTCCACC
ACTCTGCTCCCTCCCCCCGTGCTGGGCAGCTGCTGCGTGCCAGGCACCGTCTGCCAGCTG
AACGCCAGCTCGGAGAGTGGCTCAGCTGAGGCCTCTGAGTGCGCAGGCCCGCCCAGAAGG
CGGCATGTGGGAGCCGAGGCGGAACGTAGAGCGGGCGCGGCTCGCAACAGTGTCCCTAGC
CAGGCGTGGAAGGATGGAGAGGGGTGGTAGCCGGCCCCTGTGAGGGGCTGCCGCCGGTGT
ACGTATGTGCCTGCAACGGAACGACCCAAGCTTCGAGGGTGTGAATTGAGTGAAAACTGA
TCTTGCCACGAGTCCCAGCCCAGACTGCTTATTTATTTTCTCGGCGCGTATCTCCGCAAC
GTGCGCACGTGCGGTCTCGAATGTGAGGTTCTGCATTCGTTTGGTTCATCACCAGGCACT
GCAGAGCGAAGTGTGAACAGGAGCCTGGCAGGTGCCCCCCGACGCGCTCGCCCACCCGGG
GTATGCCTGCAGCGGCTGCGCTTCTTGCTGACGGTTTGATAGGCTTTTTCCTTCCTTTCT
TCCTTGCTCTTTGCTCCCATCCCCGGGATCACCCTCCCTGACCAATGCTCGACTTGTTCC
GCAGCTGACATCGCCGCCACCACACTGCGCATGTTGTTTGTGCGGTTGTTTGCGGGGGCG
CAGTGCATGAGCGGTACAGTCCACAAGCTGTGGGCTGTACGGCGGCACTCTCCTGCATGC
AGCACTCATTACATGGTGACCTGCATCGCGGTACGTACAGCTGGTTATGTGGGGGGCTGT
TTTTTCCAGACGGACCTCATCTTGGAATATCGAAGAATCTTGAAATTTTGGCAAAGGCAT
GGGCGTGTGCAGCGTCGCACTCCTCGCCATGAGCTCATTGAGCCGTAGGGGGGGTTAAAT
GCTGGGGGCAGCTCTGGCAGCTTTGCGCCCACTGCCCGATTTTCTTGCATCCAGCACCTT
GTTATCTGGGTGGTGAGAAGGAGGGGGTGGCAGACATGTCAACGCGGTTTTTTTCAGCGC
TGTGTCCCACCGGCTGGCAGACTGGCGCTGGCTGCCACGTGTTCAGCAGCACAGTGCTGT
CGCCCTGCAGCGCTGCCAGCTGCGTAGCGCCGAAAACGCTCAACGGCGCGATTCCACGGC
CGTGCTTGCCCTTTTCCATGCCGTGGATTGGACGGCATGACAGGCTAGACACCAGTGTAA
ATGGGCTGGACACTGGCGAGACACCAGTCAAAAGCTCTGCATTTCAACACCTGTTCCTGG
GAATATCAATGATTATTCTAGCGGGACACTAGGAGAAAAACCGGCACCGCAATCCCAAGC
AGGAATGTGCTTACAAGGCCAGGACGCCCGAGCCAGCACCACGGAGCACCTTCCCTGGTG
TGACCTCGGCGGTACAATGCCCGTACTGCCTGTCTGCCTTGCACGCCTGCACCTTCCAGC
CACCTCCTGAACGTGAGCATGATGGGTGAGCTACTAGGAGTGCAGACCCTGTGCCGCAGC
CCCCCTGGCCATGACAGCCCAGGCAAGGGCCAGCGCCTCCTCTGCATCAGCCCCCTCACC
CTGCTGAGGAACCAGTCGCCCCCCTGACATGCTGGCTCCTCCCCGCTCCGCATGGCCTGC
AACTGTGGCAGCAGACTCAGGCCAGCGCGCATGAGGAGGGGATGAGTCATCCCAGCCATC
GAATGACTCATCCTCGCATGGCAGCCCTTCGCTGCGGCCGTCTGCAGTGTCTCCCCTCCC
CTCCCCTGGTGGTGCACCCGCACCTCCAGCATGGTCACCTGGCACCGCCGCTGAGCCATT
ATCCGCGCCGCTTCCCCCCCCAGCATGTCCCTCGCCACATGCTGAAGTTTGTGCCTCGTG
CATGAACTGCCCGAGCCCCCTGGCGGCCGATGTGGGTGCTGCCCCCGCCCCCGCCCCCGC
CCCCGCTACCTCGGACGCCCCCAACCCGCAGTGTCCCAGTTTGGCATCATCAATCGGCTC
CGAGTCCTGCGCTGACTCACGCACCACCCCTCCCCCTTCCCCCCCCACTGCCAGCACCAC
CCCCAGGATGTTGCGGGCGGTGGGGCGCTGGGAGGGGTCCTCCGCGGTACATCGGCAGTA
CAGCTCCACAACCTCTGCAGGGCAGTCCACGGGCGCTCTGCAGTACAGCATACGTACATC
GTAAGCACAGAGTGGGGCAATCGGAGCAAGGCGAGTGGGCACAGGGGTTAGGCACAGCGG
CTATTTAGGAGCGCGTGAGGGGCGGCAGCTTTTTATGGTGCACGGCAAAAGTGTGGTGCG
CAGCGGCAATGGGGCAACACACATGCGTACATGACGTTTTTCGCCCAATGGTTCCTCACC
ACCTGCCGCTGTGCCGCTACAAGTGCCGCGGCATGGCGGGTGTTTGAGAGGGGGGTGAGC
CAACGCCTGGGGGGAGGGAGGACACGGAGGTTGGGGGTTGCTGTCGGGCAGCACCCACGT
GCCAGCATGTGGGGATGCAGGGCGCGGAGGCATGCTGGTGCTGGCGCATGGTGACGGTGT
GCTGGTGTGCATGCACACCACCCAACCCTCGGCACTGCCCCTCACCCCCCCTGGCCACCT
CCCCCCCCCTACCTCAGCCCCCGCATGTTGCCCCTGATGGGAGTCAGCCCCGTGCATATC
TCCCACAGCACCACCCCAAAGGAGTAGATGTCGCTGGCCTCGGAGCAGCGCCTGCCGGCC
AGAACCTCGGGGGCGCTGCACACAGGCCGGGGGGGCCGGGGGGGGGGGGGAGCTGGCAAC
ACGTGCAAACCTGATGCTCAGGTTGTGCAGGAGCTGGTGTGGGAGGGGGAGGAGCGAGGG
CTTGCACGGAGAAGAACCGGAGCCGTGGGCAGGGCATGCCGACCGGCAGGGGGTCTGGAT
GGTGCCATGTGCCTGAGGCTGACACAGAAATATCTTATATGCTGCGTTAGTAAACGCATG
AAAAGTGTGGAGATGACCGACTTGACACCACCCCAGAAGTTCCCGCCACCCGCCGATGGC
CCCCCTGCCAGCGCGGCCCTGTACAGGCGGTTGAACCAACGTGTGGCAAGCCCTGGGGCG
CATTTGCTCTGCTAGCACAGGCTTGGAGCGTGAGAATCCAGCGGAGCCTCCCAGGGGCCC
TGCACTCACGGACCACCCATCACCATGCAGCACTCCCCCCCCCCCTCCTTCTCAACCAGC
CACACCCATGCCTTGCGCCCTCACCTCCAGGCAAAAGTCCCTGCCGCGCTGGCCAGCGAG
AAGTGGCTGCGGCTGAGCACCCGCGCAAACCCCACGTCAGCCACCTTGGCAGTGCCGTCC
CTGGCGACCAGGATGTTGGCACTGCACACGACCACACGCACACACACACACACATTTGCA
CACAGGATCGCGGGCCGGGGCCACGCCCCTGCAACACGCACACAAGCACACGGACAACGC
ACGCACGCACGTATGCACGCACGCACGCACACCAGCACATTGATGCAGTTCACACGCCCT
CGCAGCCCAGACCCCCCGTCCCCCTTTCTACTCCCCTCCCCGCCCCTATGCCGGTTGCCA
ACCCCCATCCCCCCCATCCCCCCCCTTGCCTCTTCAGGTCCAGGTGGATCACTCTGCGGG
AGTGGAGGTAGTGTAGCCCCCGTGCCACGTCAGCAGCCACCCGGCGCCCCCGCCCGTACC
ATCCAAACACCCGTTGCCCAGTCTGCATGCACCGGCCAGCATGCCGATGAGGTGCGGAAG
GGGGGAGGGAAGGGGGAAGGTGGCCACCCGATGGGGGAGGGGAGAGGGGGAGGGGGGCAC
CCAAAGGGGGCAGAGGGGGGGGGAATATGCTCAGGGACGGGTACATTCACAGTTTGAGGA
CTTTCCTCCAAACACACATTGGCTGCAGGTCATTGGGGATGCAGGTCACTGTGAGGGGTG
TGGAGGGGGAGGGGGGATGCGGGGGCCAGGGGAGCTTTGCTGGCTCGCTGCTCGCTGGGA
CCCTTCCAGGGAGGGTGGGCGCATCTGCAGCTGGCCGCACTGGAGGGGGGAAGGATGCAG
CCGTGTCCGCCGCTGCCGCTGCCCCTGAATCAGCTACTGTCGTGTTGATGCCGAGGGGTG
ATGTGATGGCGTGCGGTGATGCAGGCAGGGTCACGCCGGAGGGGGCCGCATCGCTTGGCA
AGGGGGCATCTCACCGAGTTGCGCAGCGTTGCCAGCTTCCACAGGTCCCCCATCTCCATG
TACTCAGTCACCTGCAGAAGCACATGCGAGGGGGTGAGCGTGCGTGCGCGCGTGTGTGTG
CAGGGGCAAGTCTCAGGGTACGTGCTGGTGCCCGCCCTGGACAAAATGCATGGGCGTGTT
CTCGCAGTCCTGCAAGCACGTCCTCTACATACATACAGCGGACGTGAAGCACAGCTCGCA
GTACAACCAGCGGTACCGCCTTGGATGGGGTTGCCCAAGGTGCACAGGCGGCAGGCAGTA
CAGGGGGCAGCAACTGTGGGGGCTCACCAGCATGGCCTCCAGATCCTCTGGATCCCCCGA
GGTTCCTCCCAGCGGGTGCTGAGATCCCCCCCCCCGCAGACACGCCCCGATGAACTGCAC
CACGTTGCGGTCCCTGCACCCCCGCAGCAGCGTCACCTGCATGCGCGCACTCCCATGCGG
ACATGTAGCCCACGACACCACAGGGGGGTGTGGTGTCTTGTGCCCCCATCACCCCATCAA
GGCACGGGATGAGCACACCGGAAGGACCCCAGCACCGCCCCCCTTTTTACACCCGCCGAT
CAAATAAAAAACACAAGGGTATGTTTCATTTCTATTAAATAGACCAAAACAATCATACAT
TAATTCCAAAAACATTTCCCCCTTGTCCCGCTAAGCCCCTCTCAACCGACAGCTCTATAG
TGTGAAGAGTGTGTGCCCCCTCTCCCCCTCCCCTCCTCCCCCACCCCCTTCCTTCCTTAC
CCACCTCCCGGGCAAACGCCTCCCTCAGGCGCTGCTGCCCCAGCCCCTGCACCACCTTCA
CCGCCACGGGCTGCACCCCGTCCAGCAGCCCCTTGTACACCTGCACCACACACTTGGGAC
TCCTCGAAAGAGGGGGGGGTTGCAGGCAGCCTCCCCCCCACCACGACCCCGTGACCCTTC
ACAAACAGGTCAGCTTCATGGGGAGGTAGGGGTCAGTCTGACATTGACGCACTGGAATAG
AGCTACCCAGCACAGTAGCAGCTGCTGCACTGCATGCGTGGTTTCAGCTTCAGCGTGTGC
AGGACAGCGTGGCATGGCATGGCACTCACCGATCCGTACGCCCCCCTTCCCAGCGTCCAC
GGCGTTCCGTCTTTCCTCCCAAGGATCTCGACCTGCTCCGGCCGGATCAGGCCATCAGAC
CAGGGGATCTGGGGCCCGAGGTCGAACAGTGACCCGGGGACGGGCGCCCCCTCCCCAATC
CACCCCTCCTCCTGCAAATCATCGCCTGCACAGCTGGCACCAGCTCCTGCACTGCTGCCC
TCTGCCAAGTGATGTGCGCTCGGCAGAGCGTCTGCAGCATGCCCAGCATGCACTGCGTGC
TGCGACCACCAGGACGTCTCCCGGCTGGCTGTGAGGGTGAGGGGTGAGGGCGGTTGGGTG
GAGAGGAGGGAGGAGGAAGGGGGGGAGGGTGGCGGTTGAAGGAGGTCTGTTGTTGGGACC
TGGGTGTCCCAGGTGTGGGGGGAAGGGGAGGCCTTGAGATGAGCGGCGGGATATCTAAGG
GGTAGTTCTATGGGCCCTTCCCCCGGAGTTGCTGCAGGGTTAGAGAGGCCCCCAGCCATG
GAGCGCTGTGCATGCTGCGCTCGCTGCTGCTTGGCTAGCTCAAGCTCGAGTGGAGGGGAG
AGAGGGGGGCGGGCGAGGGCTGCAAGGGGGTGCCACCAGCTGCATCGAATACGCTTTGCA
TGCTCTGCATGGTACAGGACCCTCCCCGCTGGCAGGTGCCCCTGCTCGCCAGGGAGAATG
CGCGGGAGCGCCCCCGACTCCACATCTGATGCACCGCGCACCAGGTGCCGCCGCCGGCGG
TGGCGTAGGAACACAAATAGCCCCAACACGCACAGCAGCAGCAGCGCGCTGCCAGTGACC
GCTGCAGGGGAAGACAGCAGGGGACAGGCTGGGGGCAGCTGAAGACAGAACACGTCATGC
AGAGGCAGCTGACCAGGGCTGAAAGGTCTGGTGATGCAGCACTCATCACGTGAGAGTGTA
GCCTTGCTGCCTGTCCTTGTGCTTAGGGAGGTTGCAAGGGAAGGGAGGGTGGGAGATGCG
GCGGCAGGCGTTGATGCATCAGACCTTCGACTGTCAGATCTCACAGTAACACCAAGGATG
TGTTCGTAGGTGGCTGAGAGAGTTCAGGCCTTGGGGGGGCGACGGCTTCGAGCTGTGAAC
TGGGGAGAGTGGGGGGGGAAGCTGCCAGACACGACCCAAAATGTGAGGACCCCCCAAAGC
TACCCCCCTCAGCCCTCAACCCACCCACCATGCAAGCTCTGTGCTTGGCAGCACACGTAT
CTATACCAGCACCTTGGCTTTCCTCCCCTGCATTGACCCCACACCAGCCCCACACTCACC
TGCAGCAATGACCGCCGCCTTGAACGACTCGCCCTCCCCCCCTTCCTCCTCTGCCGCCAG
CCGCGCTATGTCAGCCTGCAGCTGCGCTTCGTCCGCTGCGCTCCCAGCGGCAGGCCACCA
TTCCGGCTCCCCCTGCCGCCTCGCAACTGTCGGCTTGCCCTGCTGCCCCCCTTCATCCTT
CTGTCCCTGCTGTGGACCATTCCCAGCAGGAGCATCACCCCACTCCGGAAATGCATTCCC
TGCCCCCGCCTTCATCCACTCCTCTGCCCACGGCGCTGCAGGCAGCTCCTCCCCCTCTGG
CCCCGCCATCTCCACCCACGGCCCCCATCCCGGTGCTGCGTCCGCCCCGTGCTCCTGCAG
GTCCCCCACCTCGGGGTCACTCCCGTTCACCGCACCCGGTTTCATCGCGCCCCCTTCTGA
GCTGGGAGCTGCTGCAAGTGTGGGTGTGCCCCCCTCCCCCCTGGAGGGGGGTGCCAGCAG
GGTCACGCTGGGGGGGATTGTTGGCGGTACGGCGTCCCCGCGGGCGGAGATACCGCCCTC
TTGAGCCGGCTGCGGGTCCCTCAGCAGGGCGGCTGCACTCTCCAGCGAGCTCTCAGGTGT
GGCCTCCCCAAAGAAAGGCACGGTGGTGACGGGTTGTGTGCTGGGGGTGGGGCTGGGAAT
TGGGGAGGGGGGGCCAGGAGGAGGGGGGGAAGCCGGGGGGGGGTCAACGGCAGCCCCTGT
GCCCGGTGAGGATGGATCGGAGGGCAGAAGGAAGCCAGAGGGAAGCTGCCCTGCTCCCAG
CAACTCTGGATCTGTTGCTGGCCAAGAGCCTGCCCTGGAGGGGGGCGGGGCCAGAGGGGC
AGGGGCAAGCTGCGGTGGCACAGGTGGCAGTACATATGGTGGGACCGGCTGTACCGCAAG
GGCCTGTGCCGGTGCTGCAGACTCCGACGACAGCTGGCCAGGGAGGGGGGATGCCTCGGG
ATCAGGGTATCGAGGGGTCGCCTGGGCTGTGGTGATGGGGAGGGGCTTGATGAGTGTGAT
GGTCACCTCACGCCCCGCCTTGGCGGCATCATGCAGGCCCTCGCCAGCAGTCTGTGCTGC
TACTGAAGAAGAAACCTCCACACCCTGGGAGACTCCATGCAACAGGATTGCGTTCTCCTG
TGAAGCCTCAGTCTGACCAGTCTGTTCGGGCCCGTCGCCCAGCTGGGTGATGGCACTGCC
TTGGCTGCCACCTGGGGTGTTGACCGTATTGCTGGCGACAGCCACAGTTTGGCCTCCAGT
CCCCGCTGCGACAATCACGAAAACAAGAGAGACATGCCGTCAAAGCAGCCCTGCTGCACC
GTGGAGGTAGCAGAGTAAGTTCAGGAGGCGTCAGACTGCCGGCGCCGGACATGAGCTGGC
GCACCTGTGATTTGCGTTTCGAGCTGGTCGGTTGACGCCAAAGCAGGTGAGCCGTTGGAG
ATACCTGGGGCTGTCCTCAACCGTCGTGTTGACCATTTCAATGGTGGTAGGGGAATTCTG
GGTCCAGCATTCTGCCAGTCTGTCAAGGTGTGCTCGGGCGGAAGCGGGCTGAACGTGGGG
GAGCCCACGGCCTGCGCTCCGCCCAAGAAACACAGCACAAGAAGAAGTTGCACGACTGTC
ATAATGCAGCAGGGCGCTGCTTTGTAGTCCTCTTATAATCGACTGGCACTTTGGCTGCCG
AGAAGGCGCATGAAGGCCTACCACGTGGAAGAAAACATGAACAAGGGCACGGTGGCAGGC
GTAGTTAACGCTTCGAAACGAGCGGGATCATCGCGTGCATGATCCAAGTGACAGATGAGC
TTTCCATGCGATGGAGCCACCAGCATTATTTCCACGATTCCCATACCGATGGTACACGCG
TTTAGAGAAGCCAGCATGCAGCTGCTCCCCTGTTTCCCGCCATTCCGCCATATTCTATTC
GAACGGCTGATGCTGCTTCTCATGGCACAACCGGCTGGTGCACACTAGGAAAGAACCACC
ACAGAGATGTAGGCATCCTATAGGCATCCTATATTCTAGCTAGAAAAACAGTGACCCTTG
TTCACATCTGGAATTCCATTCCTGCAATTATGCAGACACTGCATTCATTTTTCGTGTTCA
TCAAAACGAAGAAATGAAGGGCTAGTTACCGAAGCAGGATCCCAGCACGTTACAGCTGCA
TTCCTGTACGTTCTAAACAATTTTGCAGCTATATAGATATATCGTACTATATATCTGCCG
TCTCCACAGCACCACAATGCTGTTGCTGAGAACCCCCGATTCCTGTGAATTGCCTGCATC
GTGATCATGAAAACTCACTGCATGCACAGTATACTTTGCTGCACCTGCCCACTATTTAGC
TGTCCTCATTGATGCAGGCTGTGGTCGAGCTGTCATCTGGTTTGCCTTCAGCTCCCACTT
GAAGGGAGTCAGATGATACTGACTGAGTGATATTATTAGAGGATAATACTCACAGCATAC
AGATTGCAGAAACATGCCGTCAGTTGCTGTGCAGGAACAGAATGGGCGGAATTGCATATG
TATGCTGCTCCACCATGTGCGATACCAGGCCTGCTCATGCTTGATGATCCTAATGGGGCT
CCCGCCAGAATTTCCCGCTGCCCTTCACAACAGCACGCGCAGGCGAGTCAAAGAACCGGC
GCAGGAGCAGAATGCACTGCGCAGGCAATTCTCTAAAGTATATCGGGGCAATGGGGAAGC
CATCAGAGAGTAAGTCGCAGAGAAAGAGGCCACCCACAGAGCAGCATGTCTCCCCTGCCA
AGAAGGCAAAGCTAACACAGGGCAAAGCAGCACCGAAAGCCGCGCTCATACCATCAAATC
TTTCAAAGTAAGACGTCGATTGCCTCTGGTGTTTACCTTGCGTGCAATACGCACGTTTTT
GTGCCACTTTCAACAAGGCTTCAAGTGTTGCAGGAAAGAGAAGAAGGAGCTGATACGAGA
AAGGAAGGCCAAAACGCAAAGAAACTTCAATCTTATACAGGTTGAAAAATTAGTTCTCTC
GCATGCATGTACTCATGCATACCCATGCATACGATACGTCGCTGCTACGAGTTGCGGCAG
TGAAGACGGCGGGATGACAGATTGAAGTTCCCACCGTTCACTTTATTTCAGCTCCATAAT
GGGGAAATCTAGTCATTTTATGTCCTTTGCTTCACCATCGCAGGATGTTGTGACACTCTG
GGAGGACCTTCGTAGGCATGACACGAACCCAGAGAAAAGATCGAAGCTCATAACCGCCGT
ACTTACAAAGGTGCAGTATTTCCTCTAAATTTTGGCATTGAAAGTTGTGATGTATAAAAA
CCTGAGCTCCAGAAGCCAGGGTGACAAGATGCAGGCATCCTTGGATGCTGTCCTCAAGGG
GTGCAGTTGGCATCATGATACTCTATGTACACGAAACATAACCGAAGCCTACATTTTCAC
TGTCTCAGGTGAAAGGCCGTGTGGCTGACCTGGCAGCATCCCACACCGCCTCACGTGTCA
TCCAGGCTTGTGTCAAGTACGGCACAGCTTCAGGTGAGCTGGGCTTCCTTGCAAGGAACA
TCGTCAGCCTTGATTCTTGCCTGCCACCACCTTCATGACCACTCACCAGCACCAAACTTC
CATGCTGCGTTGCCCCATGTCATGCAGAGCGTGCTGCGGTCCTGGAGGAGATGTCCCCCA
AGCTGCTGGACCTGTCCAAGTCCCCCTATGGTCACTTTGTGGTCAGCAAGCTGATCAGCC
TGGCACCCAAGGAGCAGCTACCTGGTGGGTGGACGTGCCACAAACCCTGATGCGCATTAC
ATAATCTTGCATCGTTTCATGCATGATGGAAAATTGTGGGTGGGTGGGTGGGGGGGCTAG
GACGTCAGGACAGCTTTGGATCCAGCAGGGATGTGAAACCGGGGGAGGTCACTTCCTGCA
GACCCCTCTGGTCATGGCCCTGCTGACAGCAACCCCCCTTTCCTGCCGGGGAGGGGCGCC
GGCGGTGTTTACTGGGGCGGCAGCCCAAACGCTGCCGCCCCGAAATCCCGTTCGGAACAT
ACCCTCCACTCATTGTCAGCAGTGCTTCTGCGTTTTTTACAGAGGCCCCAGACCAGCTGG
TGTTTGCAGCCTCAACAGCGAGGTACACCCATCTGACACATCAGCCCCTCATCTGCCGCT
GCCGTCAATTTGGCGGCTCTGTCTTCCCCCTGTGTCGTCATGCACTGCCCCCTGACAACG
ACGTCTGCAGGGCCATAGTACAGCCCCTGTGCGCTGTACCATCAGTTTGACCCCCCACCC
CCTCCTTTCCCTGCCCCCCCGTTTGCTCCAGGAGTGTTCAAACTGTTCAGGGGGCACATC
CCCGCCCTGCTCCGCCACCCAGCAGGCGCCCACGTGGTGGACGACCTGTGGGCAGTGGCG
GACACCAAGCAGCGGAACGGCATGGCGGCAGGTGCGTGGGAGTGGAGCTTTGGGTGGTGT
GCGGTTCCTGCTTCTGTCAAGCTGAACTGATGGGTGTCTCTTGCGGGGGAACGGCAGGGT
GCAGGGGGAGGTATGCCAACTTAGGGACAGGTCCGGACAGAGCGTGGTCCCTGGCAACAT
GCGTCCTCTTGCGTGATGGGCAGCATGTGGGCAGTTGGTGGCTGGGGGTGGGAAGCATCA
CCTCCCGGAGCCGATTTCAATGGGGGCAAAGCCACGCTTGCGGGCTGCCTCCGCCGCCGC
CTTGGCCTCCGCAGCCTGCTTCTGGGCAGCGGTCAGCAGCTGCTTCTCCTTCTCAACCTC
GGCCTGGTGACACACAAGGGGAAAAGGGGGGCGAGTGTCCAGGGCTGGGGGGCAGGAGCG
GTGCATGCGTGCCTGGTAGTCTTGCAGGCTGTTGCTCAAGGCCGCATATGTCTCGTCCCC
CTCCAGCTCAGCCCCACCCCCTCCTTGCACCCCACCATGCCCTGCCCGCCCGCCCAGTCC
TCGATTCTAATGCAGCCCCCGTCAAAGTTTTTTAGGTAGGATTACGCGCCAAAATGCTTT
AACCTCCCCCCCCTTTCGCAGAGTTCTACGGGCGAGAGTACGTCCTGTTTGAGGGCGGCA
CCATCAACAACCAGAGCGGCGCCCCCGCTCACCTGAGCGCGCTGATGGAGGGGGTGGACG
CGCCCAAGCGGCGGTCCATCATCCAGCGCATCTCCAAGGACCTGATCCCCATCATGGAGA
AGGGACTTGTGGACCCCCCCCTGGTGCACAGGTGGGCACTCTCACACACAGTGCACCGCA
CGGGCACTGTTGGCAGAATTCTCCCGCCCCCCCCCCTCCCCCTCAATTGCTAAACAGAGC
AGTGAGAGAATACACGCCCACACATGCACCCTCCCCCTGCCTGCAAAGGTGCAGGGCACC
TTCGTCCCGCCGCCCAGGCTCAGAGCCCCATCTTTCCAACCGCTAGACGCATGCATGCCC
CACTCCCTGGAACTCACGAAGTAATATCTCCGGTCTTCCCATCTCTGGATCCTCCCCGCG
CTCCCCCGGTCCCCCCACATGCGCCAGCCTAATCGTTCTGTCCCCCCGAAAAAATAAACA
CCGGCTCAGTCTTGGTTCAAGGTGGGGGGAGAGGGGGTCTCCCCAGCCTCTTCTTGCTGA
GCCTGCTGCGACTCCACGCAGGCTTGTGGCGGAGTACCTGGAGTGTGCGCCGGCGTCCCT
GGTATCTGATGCTGTGGAGAATCTGTGCGGGGATCCCCTCCTCCACATGGTGCACACCAA
GGAGGGCGCCCGGGCGGCCTGCATGGTACTTGCCTACGGGGGTGCTAAGGAAAGGAAGAA
AGCCGTCAAGGCCATGAAGGTGAGGGGGGCTGTGGGAGGAAGCCGACTGGAAGCAAGCGG
CATGATGTGCCGGGTGTCATGCACCTGGGATTGCACTGGATGTGCTGTTGACCCTGGGTG
TGACCCTGAACGCAACAGCTGTGGGGATGAAGCGACACCCACCCACCATTTCTCCCTTCC
TCTCCCGTTTCCCTGCCCCCCTCTTTCTCCCTCCCCCTCACACCCCCCCCCCCTCCCCCC
TTTCCCCTTCCCCCCCAGGGCCATGTGGGTACCATGGCGCGGGACGAGTGGGGCCACCTT
GTGCTCATCACGGCGCTGTCGGTGGTGGATGACACGGCGCTGCTCAAGAAGTTCATAGTG
GGAGATCTGCAGGTGGGGGCATGGCCAGGGACGGGGGTGAGGGGTGGGGGTGAGTGCGCG
CTTCACTATAGGCCATAGGCCATCTGGTTGGATGCACATCTCACGCACCCATGCAGGCTC
CCATGTGTATGTTGCTGAGGATGTAGGGTTCCCAACTCCTTTGTGGGGCAGTTGTTACCG
TCTTGGTCACCCTCCACACTAACCTTGGGAACGTTTCTGCCGCCTCCTTGCCCCAGGAGG
GGAGTACAGCGCCTCCTTTTCTTCAAAACTTTCTGCAAGTGTTGCAGTTGGTGTCCAGTG
ACGTTGCCGTGCTTTTGGGTCGGGTTGTGGGAAGCTTGAGCCAGGAATGGCTGGGGGGCC
CTGTGGGCCAACCGCGCATGGGGTGGATGTGGTGCTTTGTGACATTTTTTTGCGAAATAG
GACCTGCTGTGCAGCGGTGCAAGCCATCGGAGTGGCTCTACTGTGTTCGTTGTTATGTTG
GCTCGGTGAAGACCCCATGTCGACGGGCGGACTGATGCACAGTGCTGAGTGTCGACCTAG
AGCATGCTCTGGGGGTTGCCTGCTTTGGCAGCAACCTCCTGGCGTGTGTCTGAGAGCTGC
AATGATTTTGCTAGGCCATTTGGACACCCTTTCCATTTATGATGCCACAGCCTTGACTGG
GCTAGCTTGGGCTGTGCCGCGCTGCGCTGCGCTGGGTAGGTAGTGTTGGGCGCAGCAAGC
GGGGGTACCTGTCAACCCGCCGTGTTGGGCAGCAGGAGCCCTGTCCAGACCTGATTTTCT
ACTGCCCTCCTTCATCCTTCCCCTGAACCTTTCTGGTCAGCGTGCAACCTCATTTAACGC
TGTGCCGGGGTCGTGATTGGGAGGGAGGACGTGGATTCAGGTCGATTGTCTAAGCCTCCT
GCACCTTAGCTCGGTGAAGACCCCATCTCGACGGGCGGACTGATGCACAGTGCTGAGTGT
CGACCCGGAGCACGCCCCCACGCCCAGGCGGAGGGGGGGGTGCGTCTGAGAGCTTTTTGG
GGATGAAGGTGGTGTCATCAGTTTTCTACACGTCACAGTCATGCCATACACCCAAATGGT
GTCTCTGGAAACTTAGACAGTTCTAAAAGCAGCAAAGCATGCTCTTCTGCATTAAGTAAA
AGCAGCTGTGTATCTCTAAACATTCGTTCCTGAAATCCCTGCATCCGCTGGCCACCTGTT
TCATCAGATCCGCCCTCCTTCCTTTCTCTTTCATGCTGCAGAAAGAGCTCCAGGAGTTGT
GTACCCATCGGTACGCCCATCGCGTTGTACTGCAGCTGCTGCACCCGTACTGCTCCCGGT
ATCTGCCACCGCAGCTGCTGGCCATCGCCCGCCCGCCCCAGAAGCAGTATTCCAGCACAG
CAGGCGCAGCAGGGCAAGATACGCAAGATACAGCTGTGGGTGATCCCCAGTTGGCGTCAA
ATGGGGGTGCCCAGGCAGGACAGCAGGAAGGCGAGGATGGAGAAGATGAGGAGGGCGAGG
TGCGGTACTCAACACATGCTGAACATGCAGGAAGGGGGGGGAAAGGGGATTAGGGTTGGG
GGGCGCCAATCGGCGACAGCAATGCAAATAACAGGGATGCCCAGTCTGGAGCCCCTTGTG
GGAGGTGCAGCTTTTGTTCTCTACAGTTGTGACCAGCGGGGAGCAGTAGGTGGCGGGATG
GATGCAGCGGGCGGGATAGCCAGGGTGGTGGGTTTCCCTTGCCCCTGTTGGTCTCCCTTC
CTCCGGCTCCAATGGCCAGCCGGGTGAATGGTCCTGCCCAGCTCGAACTCCCTCACATAC
CGCCCACGTGGGCTGACACATGCACGCCACGCATGCACACACGTTGGTGTCTCCGCACGC
ACACGCTGCTCACCACATCCCTCCACTGCAGGGGTCCCCACCTCCCCGCCCCACTTCCGG
GCCCCTAGGTGTCAGCAAGAAGGACGGGGACACACGGCGGCGAGAGGTGTTTGGCAACGG
CCCCTCCAGCTTGGGCGGTACGCTGGCCTCTCTCTGCGCAAGCAAGGCCGGCGACTTTTT
GCGAACCCAGGTACGGTTGTGTGTGGAGCGGGGGGGGGTGAGGAGGGGGGATGTTCCAAA
GTCCAAATCACCAGGCAGTCACTTGCAGGGGGCCTATCAACAGTCATTCCTGTCCTCATT
GCTTGTCTGCATGCACGATCTGCCGTTGAACCCTACCCAAGCACGCACAGCACGATGTTA
TGTACCTCACATGTGCACATCAGCTGTCCCCACATTACATGCAACCGTTCATGCTGCCAA
TCTGTTTGCAGGGGGCATGCGATGTGGTGGTGGAGGTGTGCCGTGGGGGGGAGGGTGGGG
TGCTGGAGGTGTGCGTGGGGGAGCCGGCGGTGACTGCCGTGCATCGCGCTGTGGCGGCAG
CTGTGGCGGCTGGGCTGGCGGGGGCGGGGGAGAGCGCGGACCCGCTGCTGGAACACTTTT
TCGCCAGTAGGGCCCTTCGGCGGCTGATTCTCAGCTCTGGCAGCGGTAACCATGGCGCAA
GTGAAGCAGGGGCTGGGTGGGCTGGGGACATCAGCGCGGCCATTGCAGCACGTTGTGTGG
AGGTTTTGTGGGAGGAGGGGGGGCTACAGGGGGAGTGCGCGCAGCTGGTGGGGGGGCACG
GTGCCAAGGTGGCTGCTGCATTGACTTTATGCGGGAGCCCCGGCGTGCGGAGCGCTGCAA
CTGCTGAGCTTGCACCGCTGGTTGCACCAGAAAGGGTGGAGGCCTGGGCGGGGCGCTTTG
CTGCGGGGCCAAAGCATGGGCAGCAGCAGAGCAACAGCGTGCAGCCGCAGGGACAGCAGC
GGGGTAAGCAAAAGGCCAAGGCGCATCGGCAGGGGAAGGGGCAGACGGGGACAAGCAAGG
GACACGGTCCTAAGGAGGCCTCGGGGAAGAAGAGGCAGCGGTAGAGGCTACTGGGTATTG
GCCAAGATGGGCACATATGCAAACCCAATGCGGCAGCAGGGGATGACAAGATGTAGGAGT
GCGTTGGGTGGGGGTGGTCCACACCTATCACACCTTGCAGCGAGATGTTGGGAGTGCACT
TCGCATGAGCATCTCTCCCAATAAGCTGGATTGATCCCTTTTGTCATCTTCAACCTCTTG
TTGGCTGTACTGGGGACGGCAATTCATAACACAGTGTTGTTTGATTTCCTCGTTTTGCGG
TGGCGCTCCACAGTGTTGGAGGAGTATCTGTCCAGCAAGCACAAGTGCTCGACTGAGTGC
GTGGTCCGCACACATGTCTTCAGGACAATAGTTGACAAATTCATCCTGCTCCCAGAGCAT
CGTATCTGTACCTAACGACAATGCTGCATGACGGCCAAATGGCGTGTCCACACCGTCTGC
ACGGCTCACAAACGTTGAAGGACATCGAACACCATGCAGTAAGCTACGCAATAGTCACCT
GAGAGTCGCATGTGTACACATGTGCGCCCTTGCAGACCGCTGTCTTTCAGTACCTTTGCT
GCATGCACCGTGCACACCTACTTTCTTGCGGGTATGGCACAAGAACTCATTTTTAAGGAG
GCAAGAAACACCACCAGAGGTCGCCTTACCTTAGTGTCACTCCTTAGTGGCACGCAACCT
CCCTCTCTTACTCAACACACGTGCAGCATGCGCCATCAACACAACCCTGCCTTCACTCCG
CCACAGTGCTGATCCACATCCACACACCCCCAACCACCATGCCCGCCAGCAGCCACCCCT
GCAGTCGTGGCCAACTCTCCTCCCACACACCATCCCACACGCGGCGATACAGCCATGCCA
GGGGCTCGTGGCAATCGGGATTCCACCAGCTTCCCCTCCTCCTGCGCCTCCCCCTTTCGA
TGACACCTCTCCTGCAGTACACCCCGTACTGCCAGCTCTCCTCAACCAGGTGGATGGCAG
TCGGCAGTAGGAAGCCAGCTGTCACCTGCACAACACAGCTACACTGTTGTACAGGTGCAC
ACCTTCTGCTGGATGCCAAGAACGCTACGTTCTTTGTTCCTGCCATGCAATCGCCTCAAA
CATTTCAAGCACATAATTACTTGTAAGTCTGTAACACGGTGGCTTGCATACTAGCCCAGC
ACATTCCATTTTCAATGCAGAGGCCTAAGCAACCCGAACAAACACAGCTTGCCCCTGCAC
GTTGCTGCTCAGAGAACCTGCAGGGGGAATCATGCTCCAATCCCAATTCCTTTTTCTTAC
GGCATAGGACTCCTTCTCCCACCTTGCCCCACTCCAATGTGAGATTCGACATGCAGCTCC
ACCCATGCCTCTCAGCAACCACCCACCTGAAGCATGCTGACCACGCAGCGGCACTGTGCC
AAGGCCCCAGGACCCCCCCCCTCACTACTACCACCATCCCCTCTTCTTCCTAAGTCAGAC
TGGGGCAGCAGGTACAGCAAGGAGGCAGCTGCAAGGAAGCTGAACCAGGTGTACCAGCCC
TCCAGGGTGGGCAGCCCCTGCCCTGGGGGCAGTGCTGCTGAGGTCAGCATGGAGTGGCAG
GCGCCGTCGCCGTGAGAGTGGCATAGGGCCAGCATGGCGAGATGCACGGGAAGATGGAAC
CTGCAGGAGCGGGTGGTTGAAAAGAGGGAGAGGTATGTCAGGACGTGGTGCAAATATATG
TTGCTGCTGGGGGAAGCTGTGAGGCTGTGCGAGCTGACTACGGACGCTGTGCATGCACTT
GGTATCCTCTCTTTGTGTTTGTCGCCTAAAAGCCCCACCCAAGGCTTTTCCAGTCCTCCC
ACAATCCCTGGCGGCACCTTCCACTCGCTCACGCACCCCCCCCTAGCCCTGCGAATTCAC
AAGCCCACATCTCTTCAGGTGCTGCCCAAATTTCCCACGCGCCTACCCAAACCCTGCTAA
GCGTGGACTTTGGCGCGATGAGCCACTTGGCAGAAAGCCCAGCGATGATAGGGGCTCACC
AAAGTCTGGTGCGGTAGCCCAGGTTCAGGATCGCCATCTTCTGCGCTCTACTCACGAACA
CCAGCCCCACTGACAGCAGTAGCGGGCGGGAGGTCCAGCCCCCAGACTGCGTGTTGTCAG
AGGAGAGGGTGGCTGCATTGGCGTCCCCCAGCCCCCTGAAACATGCACTGGGGATTCCTG
TGGCCTGCCCACATGCTATCAGGTACAGGTGCAGCGCACAGAAGTGCTACGCCGCCTTTC
TTTCAGTCCTCACGAACACATCCCCCAGTGCAGTCCCCGACAAACCTTGCGCCCCAGTAC
GAAGGTGTTTCAGCTGGTTTTGTTCCACCAAAGCACAGGTTCATGAAGGCATGATGGAAT
GAAGCAGCCGCAAGGCATCCCATTGCCAGTGTGCAATGCTATATCACGGGATGGTTTGCC
AGTGCCGGTGCCCGTACCTAGCCAGGTGCAGGAGTACTTCTGTGGATATGGGCGATGCCA
GCGTGCACACCGTGACGAGCGCGACCAGGAGTTCCCTCCACCGCAGGTAGCTAGCTGGAT
GCACAGCGTGCCAGGCGCAGCGCAGCATACTCAACATGGCATGCCCAATGAAGGCAACCA
GACATCGGTTGGGCATATGCTGGTGCCACTTGGCAATTGCCATGCCATATGTACCCTGCG
GCCGCAATAGTGCGCTTTTTGAGTACTGCAATGCCACCTTGAAAGTGCTGTCTTCCGCTT
GCATGCAATAAAAAAGAAAGAACGCGTAAATCCGATAGCGGATTTGACAGAGACCTAACA
TGGAATATACGCCAAGGAAGATGATGGTTGAGAGGCCTGCAGCCCACAGAAGCACACATC
GCCTTGCTGTTGCAGCTTGCTCACAGTGACTGCGAAAGGGACTTAAATTTGCGAAGTAGC
CATGCATCACCCACCAAAACAAATGCATCCATCCAAGGATCTACCGCAGCTCGCTTCGCG
TTGAGGTACTCTTTGAATGATGCACGCGGAAGGCGTGAAGAGCTGCTCCTGCCGCTAGCC
CCGACACTCCTCAGAACCGTCTCCGAAGCAATTACTGACGCTGGGCTTCGAGAAATGGTA
GTCATCGTCTGCGCATATGAAATGCGCGAAGAGCGTTGGGCTCCTGCCACGGAATTATCC
CGTTGCTGAAATTCTCAAGCTGGTTTGTGGCAAAAGACTTGATGCCTTATGATGAGCGGT
AACAGATGCGGGTTTGACGAACGTCAAGCTTCACCTCTAATAAGGTATTCCATCGAAAAG
CAATTTAGAAGTTTCGATATTTGTTATGTGAATAACAAGATGCGTGGGCGCAGTCCTATA
GTGGGCCTGAGCTCACATATTCTCAAGCCTGTTTTTTCATGGATGTGCCGCCTAAGCAAT
TGCAAATTGATTACTGGCGCAATCTCACCTTGAAAGTGTCGCACATCTGATGTGCGCGCA
TGGATTAGCGCACGCCTCACTTTGCAAGTTCATAGGAACTTCGCGCTGTCTTCCATTCGA
TACCTCACGAATGATTTGGTACTACTTTGGAGATTATTCTAGCATATATACATGTCCCAT
GTGGGAGGTGGTAAAATCATACGGAAATAATTGTGCATTTCCATGTGCTCAGAATACTTC
AATTTCTGTTTTGCTTTCTGGTGGCAAAAGATTGTATCAAATGTTGACAAATTTGTTTCT
ATTGAGGCTTTTGTATAACAGGAAACTCGAGCAGGAAATATTTGCAGTATGTAAAAACTG
TCATCGGCAGGGTTCGAACCTGCGCCACCTTTCGATGATTCGAAAGCACCACCTTCTTGC
GAAGGAAGAATGAACTCTTGAGTCGAACGCCTTAGACCACTCGGCCACGATGACGAATAA
ACACACAGAGAAAAATTAAATTTATATACGCTATTCTGTCGTTCTATCTTTCTACGACCG
GAATTTTTGGACATCCCGGCAGAAGCCGGGCGCAGCGGACTGCTGTGAATAGCGTGTGAT
AAAGTCAAACAAACAGAGAAATGGAATTTTTGCAGGAGCTGCTGGCGACGGTAGTGTGGA
CAATGGGGCGGAGCAAGGTGAAGGCTTCCCAGTCCTCCGTGAAGCTAGGCACCCAGCTAC
TACTCGACCACAGCCCCATTACCACTTTTCGCGGAGCTCGCTATGAGGCCTTCTGCCAGG
CAGCGCTAGGGGAAGGGGTGCCCCACTCTGCTGTGCTGGATGCGGTGCAGCGGCTGCCGT
CCGTGCTCGGCAGGCTGTGGAAGTTGCAGTGGGACAATAGCAACAAAGAGGTTTTTTGGA
GGTTGCTGTATGATGCCTTCCCCACGCCAGCGCGTTTACACTCCCCCGCCCCGTGTGTTT
GTGGGTTTGCCCCAGAACGGGGCCCAGACAGGGTCCATTTTTTCTGGGATTGTCCGCTAG
CCCACGCCATCATTCTCGATATGCATGCTCAAATGCAAGGGCTGCCTGATTTGTCTAGGT
CGAAATTCTGGCTCTGCAGACCGCCTGCCACCTGCGTAGCTGGGCTGCGGTGGTCTGCGG
TGTGCCTGTATGCTTTGGTGGCCATGACCCATGTACGTAGGGCAGCAGTGGCACGTGTGC
ATGATGGTGAACATCCTTCTCTTTCTCTGATGGATGCGCTGGAAAGATGTGCGATGGCCA
AGTTCTGGGGCCTGGTGCAGGATTCCTGTGTAGTGGGCGCCCCCCCAGCATATTGGCCCC
CCAGCGCTGCCATCCACCCGTTCGTTTTTCCGCTACGATACCCAAACGGACAAGTAGCCA
CAAATAGCCATCCACAGGGTGTGACTTCTGCCCTGCTGAACTTGTCCTGATCTGATAGCT
AGTGTGCGTGATATCCTGCCGCTCTGTGTGACGGCTCACTCATTGAACTTTGGAGGCCTC
TTCACTGCTTGTTTGAGGCCATGAGGCACCTTGTCGAGTAGGCAACTCAGTGAGCATCCC
CTCTCTTGGTTGACATGGGTTTGCTGATAGACACTGCTTTCATGATTACCCATGCTTGCC
TTCCATTGTTTCCATGGCGTGTCCAATGGACATCCTGGCAAATCCTACATCCTGGTCTGA
CTAGTAGGTAATGCCTGCTCGCTTGCAAACTGTATATCTCCAAACTCTGGATACGTTAGT
CACTCCCTTTCCTTGTAAATACCTTCTGGAAGTATAAGTAGATATATCTGCTGCACTCCG
TGCATTTGGTAAATGTTGCATGCACACAGTTGTATCTGCAAACCTCTGCACTGTCCCATT
TTCGCCACTGCCACAAATCCAGCCATCAGCAATACAGTATCTAATGGCATGAATGTTGGT
CAGTTTTTTGGCGGGCGCTTGGAGTTACGTGGGAATACTCCACATTCATCATGCGCCCGC
CCCGCGCGCGGCTTGGTATCAGCAGCTACAAAATGTCAGCTTCAGTTGCGTACGCGGCCC
ACATCCGAAGCATAATGTCGTACAATTTTGAACAGCAACGCTGTATGCAAAAAAACAACA
ATAAAGTAACATACCAAAAAAAAAGTGTCCGAGCGAGGCTGACTAGTTATCTCCCTCGCT
TGCTCAGCACAGACTGCACACCTTTGCAAGATAAAACTGATTCGAGGCGCTCAGCGCAGA
AGCAGGAGTAGAGACGCACCTGTGATATACCCTTGCTCGCACCAATGGCTCTCACGCGAA
CATCATTTTTTGCAGTGTTTGTGCTGCTGTGGCGGACAGCCTTTCAACATGCAATTGACG
ACGAGACGTTCTGCGTGACAATGCACCCAATAAGTGAGTGCCAGTGTTTTGCAATTGCTG
GTACCAGTTGTGATCCCGTATGGACAAGCGCGAAGTCGTGATCACGGACAGCCAAACAGG
ACTGGTCACGTGTTAGGAGGTGCATCTCTGGTTAGCTTCGTATCAGGACGTTGTGATGCG
TTTGATGCGAAAGCAGCCGTTGTCGCCTTGCAGAGTTGCCCTGAGCAGTCACGAGTGGCC
CTCGACTTTCCATACCGGTACCCCACCGGCAGTCCTATTTCCCCGGGCTGCCACCGATGT
GTGCTTTGCCCACAGACTACCCAGATACCCAACATTAGTTGTGGTATCTCGCATCCGGCT
CCACCTTGTGCGCTGTGCCCTGTGCTGAAGTCCATTTGCTCCCCTGCTCCCGTCCGCCCT
CGGGCTCCCAGGTGGATGGACACCAGTGACCTCCTACCAGAAGCGACCCCTGTACAACGA
CATCATTTATGAGTCCATCAAGAAGTGGCGCAAGACCCCCCTCCCTAATTATGGCTACCC
CTGTCCTGAAGACTTCTACGACTCGTACTTGGTTAATGCATGCTCCAAGGTGGTGATGTG
TGCTGCCCCCTTCCATGGCCCAGAGGCTCTTGATGCACCTGACTGAAGGCTGTGCCCGGC
CTGGCAGCGCAGCATGCGCACCAGCGTTGGGTGCCCCAGGAGCAGCACCATGCCCCACGT
GTCCCACAAAGGGACATCCTTGCAGACACCATCTAAGATGGTGTGATCCCATGCATGTGC
TGACTCCCAGCTGCCACCCAGATCTTGTGATGGGCGGTAGGGTGAGGAAGGGTGGTGCAC
ACGACTGAGTGCCACCGTGAAGCACTGTGCATCACGGTGTAGTTGGCGGTATCCATGCTG
CCAATGACCGTGCAACAGAAGCTCTCTGACCACCATTCCTTGCTAAGCACACCAGTGTGA
AGCTGCCCTCGTCCACATGCGGTCCGTCTGCCTGCCTTGTGCTGCAGTATGACCGCGCCC
AGATGTACCTGGTGTCTTTCATGTTCAAGTGCAACGATGTCCCCGTCGAACATTGGTTCT
TTCTGGAGACCTTGGCTGTGGTGATTTCCGAGGAGGAGGGGACTTTCAGTGAAGTAGACT
GTCCCCTGAATGTCACCGGTTTTGGTGATGGGGCGCGCATGACTAGGGGCCGGAGGTTGA
GGCAGATGTGGGACGCAGCCCAGAACTGATCTAGCACCCCCTTGCAGCTGCGCTGCACGG
TCCACGTGCAACACTGTATTGATCCATGGAACCAGGCGCCTGTGGCCAGGTCCGGGGAAT
GGTGGGTCGTTACTGCCGTGGGCCCCACAGCTGAAGATGGCGCTGCCAAAGCAGCAGACG
CATCCCAAGCTTAGGTGCTGAGGCTCGCAAACGCACGCCTGGGGCCGTTCTTTGGGCGGG
AGAACATCCAGCAAGAAGGAGTCCACAAGTGTTGCTTTATGGCGCCTCGAGAGGGGGCTT
GATTGTTCCTGGTCTTCAGGGCGCTGCAGTGTCCCGTGCTGCAGCCAGGGCTCCTGGGTC
AGTCTCAGAGTTGGCTTCACCTTGGTGGGGAGGGGAGGCTGGGAGGACACCTGAGCGGGC
TGATGGTGGCAACGTGCTATGTGTGATGGGGTGGTGCTACTGAGGGAGGGGGCTTCTGGA
ACAGTTGCAACTGGATTTACCGCGCCACTGCCTGGACTGACACTGGTCTTGGTCATTTGG
GCGGGGACTGCCCCAGGTCCATGGCGGGATGGGAGTCACTACCACATATAATGCAATCCT
TGATGTGTTCATCTTGTTCCTTTTTTTCTTGCGCTTGTTGGACATGTGGGTGTACACATG
CCCTGGAGCAGTAAACCTTAACTTGCAGCCGGCAATACTCAGGATGGGAGCAGTTCAGGT
TAAGGTCCAAGTTGCTGTACATCGAGGTGGCACATGTTCATACCTGGCAACCCACTCAGC
TGCAAATCACTTGGAAGCCCGTGGATTTTGGTACAAGAGCATCCTGCCTGCCTGAGCCCC
CGACTGATGTGCACCAAGCAATCATCTTCAGCCCAGCCCAGCCGCAGCATCCTGTCCCCC
CCCCTGCCCAGATATCTCACAGCAAGCACCCTCGAACTCTGTCACCACAAGTGTCACCGC
CCTCCGCTCCTGTCCTCCCGGTCAGAGTACCATCACCGCTGCGCTGACACCTGAGCTCTG
CATGCCGCGCTGGGGCTGCCCTGACCACTACATGTGCCCGCGCTTGGAGCGCTTTGCGCA
CATGAGGCAGACCCACTCATCGGGCACGGGCGCCTCGTCCGGAATACCCTGGCACCTGCA
GGGAGGAGGTAGGGGTTGTCAGCTTTGGCCATTCCTCCACAGCACATTCGCAAGCAAGCA
CAGCGGGGTGGCAGGCTGCAGCAGGGCCAGATGACACCCTTGCTGACGGACAGGCATTGC
ATTCCGTTGTGTGGTGCTCGTCTAGAAAGCTCCCAGGCCGCTCCTGAGGAGACCCTGCTG
CCATGTGGGGGGGAGGAGCGAGCCTCCACACCGTCACTCCCACAACGAAACACCGCCCTT
TCTTGGGTTTAGGGTTGAGGGCCAACATGCAGTCGTACCAGCAATTGCAGGAATTTGCTT
TTTCTTTCTTCTCCTGCTGCCCCGACTCTCCAGCCACAGGCAGCCAGTCAGTCCCACCCC
TGCTTTCCAGCCGGAAGGAGGGGCAGTAGACCCAACCCCCCCTTTTCCCAGCGTCCCACC
TGGTGTGCATCCAGGTGTGGCACACGTCACACGCGATCATGCGCTCCCCATCGTCGTCCC
GGGTCCCGCACGTGCAGCTCACCAGCCAGTCCTCGATGCCACCTGCACACCCCCACAGCA
AGCGCAGCAGGGCACGTCACGCCTCACTCCCCAGAAAGTGGACTCGGGACCATGATATAC
CGCCGGCTCCCCCCCTCCCCACCCACCCACACATACCCCCCCCTCTCTCATCCAACACAC
CCTCCTCCACACGCACCTGCACATGTTTGATTGGCTGCCAAGCAGGCAAAGCAAGCAGCC
GGAGTAGGTGTTCTGAGTCTTCTCCATCAAGTGCACCCCCTCCACTCCCCCTCCTCCCTC
ATATCATGAGGCAGGACATCACCTGCACGCAGCCTCCCCAATGTGTGCCCCCCGCCCTTC
ACACGCACCTGCATGAAGCCAGAGGGGCGTGGGGTCCACCCCCATGCCAACCACGGTGAT
GGTGGGCACGGTGCCAACGGCCCGGGCAGCATCTGATCCCACCACTGCGGCGGGAATCAC
ATCTGCCAGCAGCACGCCGCCATCGTCTGCCACGCCGTCTCCCGCCCCCCCTGCTGTAGC
TGCTGCCACGTCCCGCTCACTGGCCATACCGCAGCCAGAACTGTGAGACGTACCGCCACC
GCCACCAGGGTCTGCACGACCAGCCTCAGGGGCGGTTGGAGCGACAGCAGCCAGGTGCCT
TCCTTCATCATCACCTGCTCCAGTGGCTCCTGCGCCTCCCGCCCCCACCCGCCCTTCCTC
CCCTGGTGGGGCAGCAGGGTGGGGGGAAGCAGCAGCACGCCCAGCTGCGGGTATCCTGGC
CGCCCCCCAACCTCTGTCAGAGGGCTCCTCGCCCTGCTGTGCTTGCTGCATCACCTCCCC
CCCCCCCCTCCCCCTCCTTCTGCTGGCAGGGTTCAAGCACAGGGGCTGCAGCTGCACCCG
GCATGGCCTGCTGCTGCTGCCCCTCTTCATGCCCCACCCTTTCCTTCTTGGAGTGGAGGG
AGGCGGGGCTCCCAGGCCGCACTGCTGGGGAGGTGCCCTCCTCGTCACCATGAGCCGGGG
CTGGGGGGGTGGGGGAGGCAGGGGGGTTCCCTCCTGGGGTGTCCCCCCGGCCCCCCCTTG
CGGGGGCGTCACGCCGCTGGTTGGCTGCGCCAGCTGTGGCTGAGGGCTGCTCCGGCGGGG
CGAGGGGCTCCTGGGCGGGATGAAATGCCGGCGCCAAGGAGTAGGCGGCGTGCAAAGCGT
CGGCGCCGGTAGCGGGTGCGCCCTGCGCTGCGCCGTCTGCAGCAGGCAGCCGCGCTTCAT
CGTGCTGCAACTGCTGCACTGCCGGGGATCCAAGTGCACGCTTGGTCTCCGGGGTCGAAA
CTGGGCCCGAAGCGCGGGGGCTGAGCGGTGCCTGCCGCTCAAGTACCGCACCCTGCAGAG
CGCCACCCGCATGCTGTTCGCGCTCCGCTGCGACAGCCATGGCGCACTGCTGCGCTGCCT
GACGCTGCCCCTCATCTGGCAGCGCCTGCTGCGAGGTGGTCGCGCTCTGCTGCGCTGCCG
CCTCTCCAAGCGCAGCAAGCGATGGTGGGGGCTGGGGCCGGGCTGGACCCTCCGCACCCA
CCACCTGCCCCCCCTCATCGCCTTCCACCCCCTGCATGGCCCCCCCCTCGGCCGTCTCCA
CCTTCATCTCTGCATCTTGCGCCTGCAGCTGAGCGCGTGGCGGCGGTGGGCGGGGAGGCG
GCAGCCGCACCCGCCGCGGCAGCCCCCCCGCAACTGCCGTCACCTCGAAGGCTTCCCCAA
AGGCGCGGTACGTACTGCGGAAAGCGCGTACCGCAGCCTTTTGAAAGCCGGCCAGGGTGG
TGGAGGGGGGGAGAACCAGGAGCTCTGGGGGGGCTGACACCATGCGGGGCTTCCTCCCGC
TGTACTTGCTGCGGCAGGAGGGACACACAAGAGCAGTGGGTGGGCGGGAGGGTAAGCGAG
TGGGTTGGCAGGAATAGGTGTGTGTGTTCGGGGGCGGGGGGGCGGTCCAGTGAGACCAGA
GAGGCTTGGGACCGTCACAGCAGGTTGTCTGCCGACAGATGCTCGTGTGCAAGGCAGGAG
GGAGCAAGGCATGGGGTACCCGAGTCCCCGCCCTCCCCCCCACCCCATCCGTACGCCTGT
CCCACACCACACACCGGTGCCGTGTGGGTAACGCGCATCAGCACAGACCCTGGTGGCGGT
GCAGCACCGCTGTCGCGCCCCCCTTACCTGGGCTGCTGCATGTGCAGTGCCAGGGTGTGT
GGGAGCTGCACCCGGCACCACACCCTCACGCTGCCAGCTGGTGGCTGGGGTCCCTCCAGG
GGGCGCTCCCCGGGGTACTCCTTCATGAAGTGCTTGCAGTCCCTCAGCACCTGCAGGCGC
AGCAGGCACAGCGTGGGCCCCCGCAACCGCAAGCCCCCCCCGACATGGCGCGTGCACAAG
CAAGGACATGTGTGGGCAGGTGCCTTCACGCGCATACGGCCACGCATCCTCGCCCACCTG
CACCTCCTCCGGCATCTTCTTCAGCCGGGGCTGCCTCACGTTCAAGGGGCCTGGCTGTTT
CAAGGCACTGCCAGGCAGGCGCCCCCCCCGTGGCCCTGCGTACATGGGCGTGCCAGCCGC
CGCGGCCGCCTCAGCCGCCGCCAGCTGGGCGTCCAGGGCCAGCAGCGGTTTGTACACCTT
GAACACCAGGTGGAAGAAGTAGACCAGGTCACACAGCACCTGCTGGCGGGCCGCTGCGGG
GGACACCCCCTGCTGCTGGCGCCCTCCCCCTCCACCTTTGCCTTTGAGGCAAGGCAACCT
CTCCCCGGCCGCGCGCTCCCCCTCCGCAGCCGTCGCCGCCTCACTTCCCACACCCTCCAC
CTCCAGCTTCTCCTGGGCCTTGCAGGGTCCAACTTGATGGGGTGACCCATGGCCAGGCGC
ACCCAGATCCACCCCCTCATCCCCCTGCTGCTGCTGCTGCTGCAGATGAGGCGGCCGCGG
GCAGCCAGGCGCATCCCGCCCCTTTCCTGCATCAACCCCGGCAGGCTCCTGGGGATGGGG
CTCACAGGAGCCTGCCCCGCGCGCTACGCCTGCCGCACTGGGCTCTGCCGCAGCGGTGGC
GGCGTGCAGGGTGGGGGCTGGCGTGAGGGGCTGGAGGTTGCTGGGCATGTCGGCGGGGGG
GACCCCCCCAGGCTGCAGCAGCGCCCAGGGGGGGGGCGGGAGGGGGGCGTCAGGGACGGC
CAGGACCCCGGCCGGGGGGAGGGCGAGGGCCCACAGGGGGGGCACCTGCAGCTGCTGCGG
CTGCCGGGGACGCTTTGCCCCAGTGCTGGCGTGCTGAGCCTGCTGTGCCCCCCTGCCACG
TGGGGTGGACCCTGCCTCCAGCGCAGCCCCCGTGCCGGGGGGCACCTTGGACAGGATGCG
GCGCAGCATGCTTTGCTTGCTGCGCGCTGTGCCTGCCGCGCCTCCACCGGGGGTCGCCGC
GGCACGTCCCCCCCCCCTTGCGCCCGCTCGGGGGGTGAAACCCTCGGATGACGAGTACCC
CGCCTGGCCTTCCCCCCCCCTCACCCCCTCCCAGGGGGAGGACCCCGCTTCCGCGCCGAT
GCGTTGCCGCTTGGACCCCACCGGCTTCCGGGGGGGGGCAGCCACCTCCGTCTCAACCTC
CTCCCCCACCCTTTCCACGTAGTAGTACAGAGCCTGCGGGGGGGGGGACACATTGGGAAG
AGGTGTATGGAGAAGGGGAAGGGGGACGCCAGGGTAGAGTCCAAGGTGGGCAGCCTGGCA
ACTGCAGTTCAGGGCACAAGCGCTGGCAGAAGGCTGCGGCACCCAGCACACCGGGCCATT
GCCGTCATAGGAACTCTCTATACAGCACAAGAGGATGAGGGATGAGGGTGAATAGGCAAC
TAGATTCCTTTCCCGCCCCGCGACGACTATCATCCCCGCACCAGCATCCCCGTTCAGTCC
GGGGTTCGGTGCCCAAAACCCTTCCCCACGCACGTTACACACGTGTCTACCAATGATTTT
TCCGTGGTCCCGCACGTTCAGTGCAGAGCTCGTGAGCCGGCAGCTTCTGTGCAGGACCTG
GGCGCGGTGGGGCTGTGGCAAGCCAGGTGGCCAGCCCCAGAGGCACCCATTGTGACGAGC
AGAGCACGGCAGTACGGTGACAGGCGTCTGGGCGGTACGACCCCCGTGCGCAGGGCCGGG
CAAAGGGTGGGTGGGTGGGTGATACCGCCGCTACCTTGTGCGCTTTGTGGTGGACGCGGT
ACACCGCCCAGCCGTCCAGCAGTACGTGGTCCAGGGTGCGGGAGGCAAAGTCCAGCAGGC
CGGTGTCCCTCAGCCCCGCCTCCTTGCCCAGCTGCCTCACCAGGCCGCGGGTCACCCACA
CCCCCTGGAAGGTCTGCAGGGCATCAGGGGGGGCAACCCTTGGTGTACCGCAGGGGGCTG
GCGTACCGCAGGGCAGAGCTGCTGGGAAAGCTGGTGAGGTGGAGGGGGGGTGGTGGTGCT
GGGTTGTGCTGCAGCCCGCCCCGCAGCTACCGCCTGTGGAATGCACCAGAGAGGCATCCC
GCAGGAAGAGCGCACGTTCACCATGTGATCCCCAGGAAGGAGTCCCCGCAGTAACACGCC
CCCTGTAAATTCAGCAAGCAATCCCTAGAAAAGGGTGTTGGCATCCCTAGAAAGAGGACC
TACCACACAGGCAGGGATCCCCAGAAGGGGTCCCAGCCCCTTAGGACACTCACACCCAAC
CCAGGAGCTGTGCACTGCAGCACCTCCAAGTGGATTAAATAAAAAATAAAAAACAACAAT
TTGAAAATTTTGTTTTATAACCCCCTGCGCAGGAGTCCACACCTTGAGTATGTCCAGCAG
CGTGCGCACCGCCTTCATGGTCCGATCCAGGGACCAGGCCTGGGACATGGGGGGCAGCTG
GAAGGGGCGGAGCAGGGAGGGGTCATGCGGGAGGGAGCCCTCCGGGAGCGTGTTGGGGCC
CACACGCACGCCGCTGAAGGGCGTCGCTGCTGCACGCGCTGCCGCATGGGGCGCAGCCGG
CGTGGCGTGCTGGGCACGGTGGGCGCTTCCGCGGCCTCGGAGGGGCAGGGCGGCGGGTTG
AGGGGCAGCGGCTGGGGCCTCCCCGGTGACTTCGACGGGGTGCTGGGCAGGCTGGGCGCG
GTGGGGGTGCTTGGCCCGTGTGCTGGCGGTCTGTGGGAGCAGAGGGGGGAGGAACTTGAG
AGGGGAGTGCAGGGCAGGCTGCGGGCTCCGCAGCAGCAGGTGCCTCTGCAGTAGGTGCCT
GCACAGTGAGGACTCTCCCCCACGAGCTCCCAGAGCTGCCCCCTTGGTGGGGTGCCTGGG
GTGATGACAGCTCACGCTCATGCCCGTGCACACACGTCTGCTGGCTCGTGGTGCCGGCAT
TTGTGCACGCGTGCCTGCAGAGACCTCTTCCCCCACTGTGCAGAAACACAGAAAACCTGC
ACTCCCTCCCTTTCCTAGAGCATGCCCCCCTGCCATGCACCAGCAGCTACCCTTTCCTTA
CCCTTCTGCCGCCGTCCCCCTCCGCGGCCGGCTCCTCCCCCTCAAACTCAAACAGCTCCG
TGGCCAGGTCTAGCTGCTCCTCCTGCCCATCGTCGTACAGCACGCGGTGTACACTACATG
GCACAACGCAGCACGACCCACTGCCATCAGTCAGCGCAGCACGGCGCAGCACAAGGCGCA
GCATGGCCCACACTCTGCGGCCAGCACAGCCCGGGGCTGCGCCGGGCAGCACAGCAGGGC
GCAGCGTGGCACTCACCCTCCCGCAAACTCCGCCACCAACCCGGGGTACCACAGCTGGTC
GTCGGGCCAGTACACCCGCACCCGGGACCCCACCAAGCCTGAGCCCAACTGCACAGCACA
GCACAGCACAGCACAGCATGAGACTGTACAGCTTGAAAAAGCCCCAGCACAGCGCAATTC
GTGCCCGCCCACAACTAGGCAAAGGCTGCAGCGCGCACTGCAGGCAGGCTGGGTCAGATG
CTCTGCACCCGCTGCGGCAGACGATCGCATGAGTCCGCCAAACTGCCACTGCCGCGAGTC
TCCCTGCGGATGACTCCCTCCCCAGGGGGAGAAGCTTTCCAACTTATGGGTTGGTGTTTG
GAGAGCATGACGCACGAAGCACGCATGGTGGCGGTGTGCATGCGGCTCCCCCCTCCTCGC
CTGCGGAGTCCGCGTTGTTTTCGCCCATTTTTTATTTTTTTTGTTTATTCTTTTTTATTT
ATGTTTATTTTGAAATTTAAATTCATTTTAAATTTAAATAAAATTAAATTAGAAATTCAT
TTTAAATTTAAATAAAATTAAATTCCGCATGCCTGGAGAAGCATGCGTTCGAATGTCCCT
CTTAAATCATGATGTCTCAGGGGTGGCTACCACCCTCAACCCCCTCCCACCCCCCCACAA
CACGCCCTCACCCACACTCTCAAAACCTCCAGCTGCCGAGACACGCGCCCTCACTCACGT
CAGGGTGGTGGGCCTCAACCTCCTCCTCACTAGGTTGAGCTGTTGCGGGGGGGGGTTCCT
TCCTCTTATTGGGCTTGGCGCTTGGCTTGGCCGATGGGGGCCGGTGCTGCGAGCAGGGGG
AAGCAAGAGGGTGGGGGTAGGGAGGGTGGGGTCTGCACCGGGGGACCGCACCGGGATACG
CTGGGTTGGCTGTGAACTCTATGAGAAAGCATGGCTGGGAAGGGGGGGCAATGGGTGCCT
GTCTGTTGGCAGTACACCCCGCGTACTGCACGTGTACTGCGTCTCCCAAACGGTGCCATG
GGCGCAGGTGAGGCGGGCTGTGGCCCTGAGGGTTGCAGGGGCGGAGCGAGAGGCGCAGGG
CGTGCACAGTGCGGACTCCCTCGCAGCACAGCATGCACAGCGGGTACCTGCTCCATGGGC
GTCGCCTTCCGTATCAGCACCTCCCCCTCCGCGGCCTTCAGCTGCAGGTGCTCGCCCTGC
TGCATGCCCACGTGCTTCAGCCAATCCCCAAATTCCAATCCCTGGAATCAAGCAGGAGAA
ACCCAGTTGCGTGCTGCTTCTCAGGTGAGCGCCCCCAGGGCTCATGCTCCAAAAATGGCA
GCAACTGTGCAGGGACATACTGGGACGTGCAGTACACATGCCACCCCCCCCCAACACACA
CACGCAACTCACAGCAGCCCTCACACAATCACGTCCGTCAGTGCCTCAACACAATGTGCG
TCCAGCTGCCAGCTGCCCACAAATGCGGTGCACAGCGGCAGACGGGGTTATGCATGCATG
GGGGCCTGCAGCACGCTTGGCAATATGCGCAGGCGCGCAAGCTGGTGCCGCGGTACAACC
CACCGAGATGTAGTACACGTTGGCGGTGGCCACGTGCTTGATTTCGACTCTCACTGCATG
CCCCGAGTCCACATCACGCATCTTCACGTACTCCCCCCCCTGTGGGACCCTCCCCAGCAG
GCCTTGAAGGATGCGACCTGCAGTGTGTGTGAAGTGTGTGTGTATGTGCGTGCGCGCGTG
CGCTAGGGGGCAAGGAGGGTGCATGTAAGTTAAGGAGAGGGAGATCACACGAGTGAGACC
CTCCTCTTTCTGCATGCGAGGCCATGAATGTGTTGGCCAGTTTTTCAGGTTGCACGTGTG
AAAGGTTTGGGAACGCACGCATGTGATCGTGCATGGGCAACGGCGACGCATGATCGCGAG
ATGCAGCGCAAGAGGAGGAAAGGGGGGAGGGAGAGTTGCTGGGCTCACTTGCGACAGGGA
CCGTCCGGCGGTGGAGCATGTAGGGCAGCAGCGCCCGCCCACACCACCCGTCCTCCTGCT
CGCACCAGGTGTTGGCGGCGTTGTTGGACAGCAGCGTGGGGCTGGCGACCCCGGGGCTGG
GCACAGCAGGCGTGGCAGGGGTGGCGGCAGCGGGGGGCATGGGAAGAGGGGAGGCGCAGG
GGGTGGGCTCCCCCTCCGCTCCCTCCTGCGGGCTCATGCCTTCAGCCTGCGGCGGCTGGG
CGGGAAGGCCCCCACCCGCCTCTTCGGGGCAGCCCCCCCCCGAGGGCTGGGCGGCACATT
CGCCAGCTGGGGCTGTCGCCGACTTCTTTGAGACCCCCCCCCCCTTGGCGGCGCCCACCC
GCCCCTTCAGCCCTCCCTCCGCCTGATCCTCCCTCGCCGCTGCTGCAGCTGCAGGCGTCT
CCTCCCCATGTCCTGCACGCCGCGCTTCACCCTCCAGCTCAGCTGCTTCACTGGTTGTAG
GATCCACTGCCTGCCCCGCCGCTCCCTCCCCCACTCCCTTCGTCTTCCCCCTGACAGCTG
CTTTGGCCGCCCCCCGCCCCTGCTGCGCAGCCAGCGGCTGACCTTCCCCCTGCGGACACA
CACAGGAAGTGCACAATCTGATGGTGGGCACCAGCACACCCACCGCCATATGCCGCTCAC
GCCCGCACTGCACCTGTGCAACAACCGGAGAGCATCACCACAGCGGCAGAGGGGTAGTGT
GGGGTTGTGCAGAGACTGCGGGCTGCATGGCAGTGGTGTGGGGCAGAACAGCTGGCTCCA
TGTCTGACTGTACTGCAGTGTTGCCACGCTACGCACCAGGAGAGCCTGCAGCTTCTTCCA
GCATTTGAAGCAGCCTGGGTGCAGGTACTCGCACCGTCTGCAGCCAATCAGCCTCAAGAC
CGGCCCGGCAGCCTCGCCGCTGGCACGCTCCTGCTCAGCAGGCAAAGCACAGCAGGCGGA
GCGTGGCCACGCAGCGCCCTCCCACCCTTCCCACCACCTCAGTCTCCACCAAAAGCAAGC
CCTTGAGGCCTGCTGTCCCCCGTCCCCACCGCATCACACAACGAGCTCGCATCTGTGCAC
AATCACATAGCACTCCCGCACTCCCCCTCCTCCCTCCCCCTGTGCCGAACTACAAACCTG
GATGCCCTCCAGCCCTTCCCTCGCCCTCATACACATCATCATCCACCAGAAGGCTGCAGC
CCCCCCTCAGACAAGGGGACATGCCGGGTGTGCCCCTGCATGCCCTGCACCCTCCCCGCC
CTTCTCCCCCTTACCATGGCTCTGATGGCCCGCTTCCGGCACTCCCTGCACCCCTGGGCC
CCCATGCGGCACCTGCCGCACCCCAGGGCGGGGACCCGCACCGCACCCGCAGCCACCGCC
TGCCGCGCCGCCGCCACCAGCTCCTCATCCCCCCACCCACCCACCGGCAGGGGTCCGCCA
TGGGGGCCCTCTGCCTCTCCTGCCTCCTTCACCCCTCCCGTGCCGTTCCCCTCCAGCTTC
GGCTCCCCCCCAGGGACAGCGTCCGGGGTGGCTGCCGCCGGCAGGACCTCGGCCGCCACC
GCCGGCGGCCCCGGGGTGGGTGCTACATCAGCAGCGGGGACCGCCTCTACCCCCCCCTCC
CCCTGTGATTTGCCCTTCTTCCTGCGCTCACTGGCTGCGCCCCCCCTGCGAGGCGGGGCA
GGCTTTAGAGACTCCGGCTGTGGGAGGCCCCCTTCCTGCACACCCCCAGAAGGGTTGATC
CCTGCGGGAAGTTCGGGAGCCTCTGCTTGAGCATGCCGGGGGGGTATGCTGGCGTCCACT
GCGTCCTCCCCACCCTCGCCCTCACCCTCCTCCTTCACCGCCGCCACGGCTCCCCGGGAA
CCCGCGCCGGCCGCTTGCCGCCCCTGCTTCTTCCCCCTGGGAAGTTTCCCAACAGCATCT
GCCACGCCCGCTGCCTTCCCCTTTGGCCGCCCCTTCTGCACCTTCCTCGTCACGCTTGCC
TTGACCTCCGCCTCCTCCCCCTCCTTCCCGTGCTTGCCGTCCCGCCCTGCCTCCCCCTTG
TCCTCCTTTCCTCCCTCCTGGGGTGTCCCTGCCCCTGCCGCCCCCCCTCCCCCTCCCTTG
GGCGCCCTCTGCTTTGCAGGCAGCCCCTGCACGTACACCCAGGGTTCCCAGGGTCAAACA
TCTGCCAGTACAAAACTCGTAAGATGGGGAAAGCAAGGGTGGGGGGAGGGAGGAAGGCAG
CAGGGTCTCTGAGTGCCCACATGGGGGTTAGGGAGGGGGTGGCCGTGCCTCTGGGGGAAA
GCAGGGGAGGGGGGCGGCGGCAGGTGCGGGCATTATCTCACCAGGGCTGCCAAGACCGGC
ACCCAGCACCTGGCGCACCCAACATCGGGCTGGCTGCAGTGCTGGCATCCAAGCATCTGG
CGCAGCTCCGTCAACCCTTGGGCCTCCTGCACCACGGTGTGAGGTTTTTTTGGGGGGGGG
GAAGGGGTGTGTGTACACATGCACATGCATGCATACGTGCCGCAGCATGTGTCTGTGCAT
GCGGTATTGCAAAAGCAGGTGATGGAGCGACAGGCGGGCAGCCCGCATGCAGCTGCTTGG
TGCAGCCTCCCAAGCGTCTGTCCACCGCACACGCGCTCACACATCTCCTTGCCCTTGCAG
CCAGCACCCGCAACCCTCCTCTGCTGGGCCCAGGACACAGGGCTGCCAGGTGCGCTCTAC
CAGCCGCCAGACCTCAGGTGGCAGCGGCACCCATCCGAGCCCCCCACCCCCAGGAACTTT
GGCCCCAACAGCAGGGGGTGTTCCACAATACGCTCACCAGCTCCTGGGCTGCCCGGGGGC
GGCACCTGGCGCAGGCCGTCTGGCGGCAGCCGCCGCACCCCAGCTTGGACTTGACCCCGG
CAGCGGCGGCCGCCAGCGCGGGCGAAGCCAGGTCGCACCCTCGCCCCCCCCGCCCCTCAT
CACCTCCCCCCCACGCCGCCTCCGCGGCAGCCGGATGGGGAGGGGTGGCTGCCGAAGAAG
CAGAGCGGCCGGCGCCCATGGCATCCGGGTCTCCCGCGCTGGTGGGGACCCCCTCTGCTG
GGGCGACAGCCCCCCTCCCGCCGTCTTTTGGGAGGTGCGCGGCAGCGGGGGCGAGGTTGT
ACGCCTGAGGGGCAGCACAAGCCAACCCCCCCTCTGCCTCGTTACGGAGCCCCCGCCCAG
GTTGGCTCTGTCGCACCCCTCGTTTGTCCCCCCCCCCTCTCTTGCCGCCAGGAGGGCCAC
CCCTGGCCGGTACCGGTGCCTCAGCCTCAGCCGGCGCTGCTTCCCCCTCCCCTCTTTTCC
CGCCGCGGGCTTCCCGCTCCTCAGCGCCCTTTGCGTGAGGGCGTGGGGGAGCCCCCATCG
CAGCCTGCTCTCCCACTCCGTCCCTCCCCTGCTTTGCATGCTGAGGCCCCGCCGCCTGCC
TCTCCTGCCGCTGCCGCTTCCGTGCTGGGGGGCGGTCCACCCATTTGATCTTCTCCCCCC
GCAGGTCCAGCGTCTCCTCGTCGCCATCCTTGTACGACACGTGGTGCTTCCTGCGGCACC
AGCGCTCTGCTCAGCAGGCGGCACCCTCTCCGCCCCGACCCCACCCGTCACATTGCTGTG
CCGCCATCTGCCCGCCAGCACCTCCCACACCCAGCGCAGCCCACGCCCTGGGTCAAGGCG
GAGGGATGTAGCGCAGCAGCACGGCACTCGCCGCCCTGCACGGCACCCGCACCCCTGGAG
ACCAAATCGTCTTGGAACCCCTGGAGACCAAATCGTCTTGGAACCCGTGGAGACCAAATC
GTCTTGGAACCCGTGGAGACCAAATCGTCTTGGAACCCCTGGAGACCAAATCGTCTTGGA
ACCCGTGGAGACCAAGCCGGTGCTGTTGCTGTGTGCACCCACCTTGTCTCGGAGTCAAAG
GCGTCCACCACCCCGCTGTAGTAGGTGCGCTCCTCAGGCCAGTACACCCTCAGGCGCAGC
CCAACTACTTCCTGGCCCCAGCCGCTCGCCCTGGGCCTGCCCCGCCCTCCTGCACCCCTC
TCCTCCCCGCCTGAGGCCTGGCCGGCTGGGGAGGTGTCGGCCGTGGCATGCTGTGCTGCG
CCGGCCCTCTCAGCACCTCCTGCCAGATCCGAAGAGGGGGCCGCTGCGCTGCCCCCGGGG
TCCTTGCTGGAGGTCCTGGGTGCAGAATCTGATCCCCTTGGATCCGGTCTGATCCCCTGC
GCTGAGAGCCCGCCATGGGGTACCCCCTCGACCCTCTTCTGCTGGTTTTTGGTGGCGGGC
TTGGACGCGGCAGCTGCAGCCCCCGCCGCCGTCGACACCCTGCCGCGACCGCCGCCCTTC
TTCCCCCTCCCATGGCGGAAGCTTCCTGAGACAGGACCCTCAGCCCGCAGACGAGCAATC
TCCGCCAGACGTGCTGCCTCCGCCTCTGCAGATTTGCTCCCGCTTGCCCCCTCCCCCTCT
TCAGCCCCACCCTCTCCGAGGGGCCCGCCCTCAAGTTTGATGGGGTGAGCAGGGGATGAG
GCTCCCTCCAGCTTCTCCACAGCTTCTTCCTTATCCTCCTTGCCATGCATCTCCCAACCC
CCGTCCGCATGGGCGCAAGGCGTGCTGTGCTCTACTGGTGTCGCCCCTTCAACAACCCCT
CCCTTGCGCGGTGGCACCGCCCCATCAGCACCCCCGTCCCGCTGTACCAGGGTTCCCTCC
TCCCCAGACGGTCCATGCACCCCACCCCCCGTCCGAACCCCTCTCTCCATCCCTTCGTCC
ACTCCCCCCTCACGCCGCTGTGCTGCCTCCGGCCCCGCCGTGCCACTGGGTACATAGTGC
TCCTCACGCTGCACCTGCTGTGCTTCTTGCTCGGCATCAAACATTTCCGCGTCACGCCCA
GCAGGCTGCTGTGGTCCCCCCGCCTGCTCCTGGGCCTCCCTGCCTGCTTCACCCTGCTGC
GCTTGGTCAGCATGCTGTGCTTCCTGCTTCACCTGCTGAGTCTCAGGGACGAGGTGGCAT
GGCATGCTGCGCGGAATGCCTGCTGCCCCTTCTGTGAAAGGACTGAAGGCTGCAGCCACC
AGCTTGGCGGCTGCCGTGGCTGCGGCTGCATCAGAGTCCCCCCCCTCCACCTCCATTGGT
CTTATGAGGGGATCTGAATCTGCACCCACACCTGCTGCGCCTGCTGCATCGTGCTGCTGC
ATGTGCGGGGTTTTCCCTTCCAGCTCAGCAAGGACATTCCTGCAGGCAGCCGCCACGTCA
GCCAGGGACACAGCGCCGGCACCCTGGCCATGGGCCGGGTCCTCCTTCTCCCCCCGCACC
GCACGCTTTGCCGGGGGCTGGCCCTCGATGCTCTCCTCGGCGCCGCGCTCCGCGCGTTCT
GCACGCTCCGCGATGCTGTACAGCGGTACTGCCTTCTGGGGGCAGGCCATCAGGTCCAGC
AGCTGCTGCACAAACGCCCCCAGCGTCTGCGGGGACTCCGGGGGGAGGGCCGCCTGCAGG
CAGGTGGGGCATGCCCAGTCAGCCGGGGCGGGTTGTGGGAAGGGAGGGGGGGGGGGGGGG
GGCGAGGTGAGAGCACCCCGGTGGAGGGTTGAATGCAGGGCTGCTGCACGAAGGGCTCCT
CCTCAGGACCATGCCTTCCACGGGCGGGCGTTCAGGGGTGCGCCCTCACACATCCACCGC
CGCGCATACACACACTCTCTCTTGCACAACACAGATGCATTTTCACTCGGGTACATTCAC
ACACAGCATCACACAAGCCCGCAGGCACGCACCCTGTACCGCAGCAGAATGGCCAGCACC
CCGTCGTCCACCCCTCCCAGAAAGTCGTGCAGGAGGGAGTCGAGGGAGGCGGAGTGCACG
TACTCCGCCGCCTTGCGCCACTGGTGGCGGGTGATGTTGTACGCGCCTCGCCCCATGCTG
TACCCAAACCGGCCGTACCACGTGCGCTTCTGCGCGGCGGTGTGCAACACCCGCAGCTCC
ATGCCTTGCTGCACGCACCCGCAAGCACAGGCGCACATCACCACGCGTGCTCACGCACCC
TGTGACCAGGCCCGCGTGCCAGCAATAGCCTGGCATCGATATGGCGGCAGGGAGGGGGAG
GGCGGAATGGGGGAGGGGCAGGTGGGGAGCGGGGGAAGCAAGCTACAGTGTCAGGCTCGG
GCGCTACAAGAATCGGCTACGCCGGCTGCAACAACCGCCCCCCCCCCCCCCCCTGTCCCC
ACCGCCAACCCAGGTGCACAGCTTGTGGGGTACCAAGTATACAAGCTTGGAGGAGTTGCT
GCTGCAGTTGCTGCTGCACCACCCTGACAGCACGCTGCGCTGTGTCACCAAGCCAAGCGG
GGCGGCGCGTGCGCACGCACGCACACACAGCCACGCTGTCACCCACCTTGTTGGACACAT
CCTCGGTGGACACCGCCCGCACCCGCAGCATGGCGCACACCTGGTCCCACAGCTGCGTGA
GCTGGAACCCACTCACACTCTTGGACCCCCCTTCCCTGCCGTTCACTCGCAGCAGGTGCC
CATACCCGTTGGAGTGCACCATGCCTGAAGGAAGCGAGGGAAAAGAGGACGGGGCCGGCT
GGGCTTTGAGTTGTGCCTCCCGGGGCGGAGAGCTGTGCGCTGTAAAACGAGACACCAGGG
ATTGGTGCAAGGGGGCAGGGAATGGAGGAAGGCGGGGGTGAGAGAGGGACACTGCAGTCC
AAATTGCAAGGTGAGGTGCTGGGCAAGGGGGGGGGGGCTCGCCCCAAAGAGGCACACGAG
GGGAGGGCGGGAGCCTGAAGGAGGGGGGCGTGGGTGACCAGGCTATGCTGCTCTAGGCAA
TTGATGTGGCATGTCAGGAGAGGCGTACTCGTGTCCACAGCAATTTAGCAGCACCACTGC
AGCGAAGAAGCACTGGTGCAGATCAAGTCGCGACGGCCCCCTGGTATGTGTGGGTGGGGA
GGGGGAGGGTGTGTGGGTGTCAGGAAAGCCATTCAGATTGCCATACTGTTGCATGCAAAG
CTCACCATGCAAGCGATGCCTAGTGGAATCAAAGCATGCGGCTGCAGCTGCTTGAAGGCG
CTGGGTCTCGGGGGCACCAGTGGTGCCATCATCGCCAAGACGCTGTTGAGCCGATAGGCG
TTCCGTATAGTGCACGAAAGAGGCCGAGTCGTTTAAAGATTCCAAGCCTTCCTGCAGATT
CGCAAAATACCCAGACCAGGTGATGCACGCCCTGCCGCAAGACGCATCGCAGGCAGAAGA
GCGCGTCCTTGACACTGGACTGTAGGGCTGGGAGATGACCGTGGTTCGGGGACCCTCCTA
CCGCTTACCTCTGCTGGTACGACGAAATGAAACCTTTTAAGGCTTACGGGGTGGTTGTGC
CAGCCTGAGGGAACACACAAGCTTTGAACTCGAGGGCGAACCCAAGGCACCGCTGGGAGG
CAGGATAAATGCTTGCATGACGGCTCGACTCACCCATAATGCGACACTGGTCACAGGCGG
CATGCTCCTCGTCAGTTGTTTCCTCGTACAAGTGAAGGCTGGAGCCATCGACCAAGGGGA
GCAGCCAGCCCCGCACGCCGGGCAGGTTTGACAGCTTTATTTCCTGACATTTATCATCAG
CAAAGTCTTCAACGTTGTCGATGAAAGAGCGGTAGTACAAGACGTCCTCAGCGTTCAAAA
GTGGGCCAGCCATGATGGGCAAAGCCCCGCTGCTCATCGCTGCTCTCGCAGCATCGCGTG
CTGATAGAAACTTGGTTTGTACAATTGGTGGGTTGGCAACGACAAGCGAGTGAGGTGTCC
AGCAAGATGGGCTCGTCTGGGGCATGCCATTCCGCATTATTTGTACCGGGATGCACGATC
CCCAGTGGAGCGAAGCGCACCCGATCCCTGGAATGTTTTCGTCTGCCATGCTCAGGTGCT
GGGCCTGCAGCCATCTCCAAGGTTACACAGCTCGCAGATCAACTCCCAACATCACGAAGA
CATGAATTCAAAGACAGCTTCCAAAAGAACCAACATCTGAAAACCTTAGGCAGCCAGGTC
ACTGCACCCAGCCACACGTGGCAGTTGGGGCACACTAATCCCGCACCGTAACGGCATCAT
CGGCCTCACTGCCATCGCCACCCATTGGTTGCCAATGAAAAACACAGCATCACCCAGAAT
AAATACATCAGCACAACTTACCAGGCGCAGAGGCACTCCCCATGAACACTTGCAGGCCTA
AGGCAGTACAGGAGCCGCCAAGGCAGCGCAGGCCCGGACCTGCATCGCCCTGCTACATAC
ACCCTACATGGAGGTACATGCAGGCGGAATGCATGCAACTTGTCACGCTGTGCACACAAA
CACCCTTCAGGCACACAGCGTCTGGTAGGCAAAAACAGAACTTCACGAATCCTCGCGGAG
CCGCATTTTCAGGCATTGCGCGGAATGCACACGTCCCGCATCGACCAGAAACCCCAGGCC
CCCTCTCCACCTCGAACATCATGATCATGCATGACCAGTGGAGACCCCCCGCCACCTTCA
GGCCCTCCACGCTCAATCGCACTCTCGGATACACTGTCCCAAATGCCCCAGCTGACATTC
CAACCCAGAGGCACTTTCACCCCCCTTACCTGAGTGCCACCATGACGCCTTACACAGCTT
CACATCTCCCCCCCCCCTCGTCAAGCCACACTTGGAATGCCCCCCCACAGGCACCTCTTC
GGCCTATTCCCATTCTTCAGCTGTACTCAGGCCCCCTCCTGCACCCTCCCCGCCCACCCT
TGCGCTCCTCACCCCCCATCCTCCCAGCCAGACCGCGAACAGGCCGCACCACATCACCCT
GTCCCTGCAGTGCTCTGCTTCCGCCACATAGCCGCCATCTCCCCCCTGCCCTTCAACGAC
CCCTGCCAGGACCCGGAGGCTTCCCCAGCAGCTGCTGGCCCAGGTCGGCCAGGAACTTTC
CTGCCTCCTGCGTCAGCTGCATGACGCGTAGCATGCCCAGCGGGCCCGCCCCCCCCCGAG
AGGACCCCCCACGCCCTTCCCCTGCGGCAGAGGCGCCCCCCTCTCTATGCTCCGCCCCTG
TCCCCGCCTCGGGCGCCTGCACCTCGACCACCCCTGCTGGCTGCAGGGCAGCCCCCTGGG
CCTCCCGCTCTTGTCCTGGGAGGGTTTCACCCCGGGGCGCACCCCCCCCCCCCCCCCTCC
CCCTCCCCCTCCCCCTCTTGTGCGGCAGCTCCTGGCAGCAAGGGGCTCCCCTCCAGCCGG
GCAGCACCAGGTGCGCCCCCCCCCCCCCACCTCCCCAGAGGAACCTTCTGGGACGCCAGC
TGCACCTGGCCCCTCCGCCGCATCCTCCTGCGCTGCCCCCCTGATGATGCTGTCCTGCGT
CCCCTGCTTCCCACCCCCCGCCAGCTCCTCCCCAGCTCCCCCCTCCTGCCCCACGTTGCC
CAGGCCTGCCGCAGCAGCACTCTCGCCACCCCCCGCTGCCTCCCCCGCCTCCATCGCGTC
CACAGCGCCCTGCACCACCCCTCCCTGTGCAGTGTCCATCACAACTGCGGCTACACCCTC
CGGCTTGTCTGCAGCTGGTGCTGCGCCCGCCTTGCTGTCCCCCGCAGCGCCCCCGGCGGT
TGACACAAAGGCAGCCGCCGCGGCCGCCTCAGCCAACACGGAATCTGCCACCTCGGCAAG
AGCCTCCTCCAACTCTGCGGCCTCAGGAACAGGCAGCGCAGACGTGCCCTCCCCCCTGCT
GCCTGGCTTGTGCTCGTCCTCCAGCGCCTCTTGCCCCCGCGACACGTCAGCAGCAGCAGC
AGCAGCAGTTGCCGCAGCACCTGTTTCCTCTATCGCGTCCCCAACCACATCCCCCGAGCC
TCCTACATCCTCGCTGCCCATGCCCCTTGGCGGCCATGCGGGGCGCTGGAGCTGCAGGGA
AGGGGGCTGCTGGCTCACGGGCTTGGCGACCTCTGTTTCTTCCTCTGCTTTGACTCCTGG
CACCTCACCCCCATTTGCCTCCCCCTCCGCTTCGGCTCCAGGCACCTCTGCCTCCCCCTC
TGCCTCGACTCCAGCCACGTCATCCCTCGCTGCGTCTGCCTCCAATCCGACTCCAGTCAC
CTGAGCCACCTTCGCTGTTGCCTCTGGTTCAGATCCTGGCTCTTCCGCATCCGGAGTTGC
AGGGGGCTGCGGCTCAGCGCTGGCTGCCTTGGTAGAGGGAGTAGAGTCGGCCGAGGCGTC
GGCCAGGGCAGGGGGCGGGTTAGGCCGGGTGAGGGTCAGACGCGGCGCGGGGGTCCCTTC
CTCCCTGGCTGCCGGTGGCGCCGGTTGGTCAGCGGGTGCTGCCGCCTGCTGCGCCTGCTG
CCCCTCAGGACCTGCCCTGGGGCCCGTCTCCGCCAGGGGTTCTGGTGTGGTGGCAGAGGG
GGGTGCAATGGCCTCCTGGGGGCCGTCAGCCTCCTCCTCGCTCTTGCCAGACAGGCCCGG
GACGTCCTCCTCCAGCATCCCGCTGGGCACCAGGTCTGCACCCCGGTGTCCACACACGCA
CAACAGTGACCCTGGGACCATGGTTGTGAGTGTCAGCGCCCCCCCGCGCCCTTGCCCTGC
GCACTTCTCCACCCCCCTAATTCCCAAACACCCCTCCCCAGGGGGAAAAACACACATGCA
CACTCGCAGGCATGCGTGCACCCCGCCGCACCTTCCCATGGCACACCTGCTTCATAGGCC
CGCTCCGGCATCTGCCCATATGGGCCCGCCCTCCATACCCTGTCGTCCTCATCAGATGAC
TGCAGGGGGTGGTGTGCAGAGGTGGTGAATGACATGACAGGTGGGGAAGCAGACAATTCC
GCGCAATGTCATGGACACATTTGTCATGGAAGCACCGCCATCTCCGCGGCCCCCCCTTTT
CCCCCGCATCTATGCTCCCTTGCCAGCAGTGCCCAGCTTCTTCCAAAGAAGCCGCACCAG
CTGCCCCGCTGGTGCTCAACACTGGTGCCCTTCAGGCTGTGCAGTGCACCTGTGGTTCGC
ACTTCCCTACTTCGCCAGGCGGGGCAGCCCCACGGGTGCGCCTCACAACCCCAGGCCCAC
ACCCCTGGTGCTGGGCAACAACCATTCTTTTGGCAGGAACTGCATTCAGGTTTCCTCCCA
TCGGGGGCAGATGGAAAGCGTTCCAGCCAGCAGGGAGCGTGGTGCGTCAAGGGTGAATCA
TGGTCACTCACGGAGGGGGGATAGGCCGGGATCTCGTCCTGTGCGTGCCGCCTGGCCACC
ATGCCGGTAGTGGGCGGCGCCCTGGCCTCGGACGTGTGCACCCCCGCCACCCAGTCCCCC
GCTCCTTGCTTGCCGCCCGAAGCCGCCTTGCGGTGCATGGCAGGGCGATAGGAGGTCTGG
GGGGCAGGTGCACCACGGGGACCTTCTGCTTCTTCAGCACCTGTGGGAGGGTGGACCACA
GGCAGCGCGGCTAGCGGGGTGGAAGAGGGAGGCACCGCGCTGGGTGCCTCCAACTCCACG
CCTTTCACGGTGTCCTGGGCCTGGCTGACCTCATCGTTTCCGGCCACGGGGGTCGCTGCA
GAGCCCTCAAGCAGGCGCGACACCAGGTCTTGCTTCTTTCCCGATTTTGGAAGACCCAGC
GCCACCAGCTTCTCCTGAAGCTCCGCCTGCATGCCATGCCAGCATGGTAGGTCAACAAGA
CGTGAGAATGCGGGCTGCGCGGTGCGGGGGTTTTGGCGCCGGTATGAAGGAGGTGTGAGG
TGAAATGTCGCAGGACGAGCTGCTGTGCTGCACGTGTAATTGGACTGGCTTCCAGCCCTA
CTCACGTATCACACTTGACCCTGGCTGTCGCCCGATGCCAGGGTGGTGTGGAGCAGCAGT
CGGCCAGGAGTCGCCCCTGCTTTACCTTAGTCAGTTGCAGCAGCCGTTCTTCATCCGTCA
GCTCGGCATCGATAGGAATGGATGCCTCTGACAGTTCCTTGGGCCACTTGCTGGTGCCAT
TGGCGGCCAGGAACGCGTGTAGCCTCTCTATAAGGTCTGGTTTGTTGCCACTTGAGGGTA
GACCTTGTGCTTTCAGCAGCTCTTGGATCTCGGCCTGAAGCGTGCAGTGAGTCCTCAAAA
TTGACGCGAGCTTTGCAGCACTTCAGAAACAGGGGTTGCACGGACAGCCGTTCGTCTGTT
GTGCCCGGGGCTTCAAAAAATATCGCAGATTCTACAAAAGCGTTCGATGAGGGTGCGAGC
CTGTACAGTCCAGCGTTAACAAATAATCACACCTTGGAGCGGCGCTGCAAAGCTGACTTA
GAGGGAAAGGTGGGTCCCGGTGAGCAGCTTTCTTTCGAATCGCTGTATAGTTTGTGATTT
GGAAAGCGAGGCTGCAATTTGCGCAGTCTCCAAGGCCGGCTACACCCCTGCAGGCAAAAT
GGCAACTTTTGATCCAAACAGGTAGCCGCCTCCCGCGCACATGAGCCGTTTCTCCCTTGC
AAACGGTTTCTCAAGGAAAATTACATGGGAGTGATACCTTCCAGCCTCTAAATGACCCAG
GGTGTAGGTCCTCCTTGCGAGGGGGGATAGGCAAGACGAAGGATCGCACAATTTCCATCA
CTGGGAAAGAGAAGTATAATTGTCACTGAAGCTTCAGCGTGCAATATAGATATCACATGA
GTATTTTATGAGGGGTAGCAGTGTGCACTTGCAGACATCTCTTCGTTTCAAAATGGGGTG
CATTCATATCATGAGCGGTGCACTTTTGCGCGGGACCGCCGGACTGCAAAATCTTGTGCA
AGTGCACGTAAACAAGCAAATCTCGCCTCTACGGGCCTTGGAACACGTTGCCCTATACTG
CAGCAGCACGAGGCTTATGTCGGCACCAAGAGAATGGATTCAGTACCTGAACGAGTCGCA
ATGTTGCATTTCCATGAAACGCAGATTGCTTGCCCAAGCTTAGCCTCTATGTTCAGATTT
TCCTGGCGAATAATTGCATGTCGTTCACAATATAGTGACAGGAAAATTTTAATGATAAAG
AATGCAAGTACCAAAACGTGCTGTTCATATGCCAGTGCCATACAGCAGCATGATAGGTAG
TGCAGCATTCTTTTGACTTACTTGTTGATGTCACAGAATTGATAAATCTCAATGTATACT
TCGGGTTACAACAACATGAATCGATGCAACAACAAGCAACAAGCCTTGTGACAGTGGAAG
CATACAAGAGAGATGTAACGTCCAAACAGGGTGTATGATGTTGCAAGCAGGTTGCACTCT
TACAAACGAAAAACACTCACGCAAGATGAGACACAGAACAGGGTGAAAAGCAGACTAGAA
TGAACAGCATCCTTGGTGCACAATTACGGCCTGATCCTAGCTGTCTCCAATGTTAGTACT
GATATAACTCGAGGTATTAAAAAAGGGAGGGCATGGTAGAGTGTACGAACATTGTGCAAG
CAAAGTGGCGTATGCGACAGTCCACTGATAACAATAAGAGCCATGGTACTGTGAGAAACT
TGTTTGGAACTTTTGAAAGCCATAAATGAACAAATTCACATCGAGGTACGCGAACACACG
AGCTCTGATTGGAGCATGGTAATATGGATAGACTGTGTACAACAGCGGAACACAAGAAAC
ACCATGCTGCCAAATAAGTTACCCGCAATGCCCCCAACATACACATAATCAACTGATGCT
CTGATTCTACTCGAGTTACTCGAACGCTACGCGATTTCACAGTAGAAACTGAATTGCGAT
TGATTTCATGAAACTTGTAACCAGTAGGACAGCGTACAGAATTTGAACAAGGTTGCAAAG
CGGGCTGTTCAAATTTGTATATTGTATAATTAGCTTGTTTGCTGGCAAGCCTAACTTCAA
CAGCCTTCATTCATACCACCAACTGCTAAATATCGATATGCAGCCAGCGAGAAAATTGTA
ACCGCGGAGAGGCAACATGCCTGACCTGCCTGCCAAGCACGGGCAATAGAGCTAGAGGCA
GGACTGGGCATTGTGCAGACTGATAACCAACGTTGTAGCCAGCCAAGTGAAGACGGAGTA
TCAAATTGCTTATCAACACCTCGATGGGGTAGAAAAAGATGCTAATCTTGTTTGTTGATA
CGCTCTAGATCATGCAGCATTCGTAAATGGTCTGGCAAGACGCATCTAAAAATTCTAGTT
CCAGAACGGTAGCAGAACCATCAACAAGAATGTACAGATACTGTGAAACCGGGTACACGG
GATTAAGTACCTGAACATTGACAGGAGGATATCAACGATGAAGAGCGAGGCTCTTGTCAC
CGGCGTAAAACCGGCCTGGAATGGGATGTACATTACCTTAGTTCAGAGGCTGCTGCTGCT
GCTGCGCCGGCTGCTGCTGCTGCATGGCAGGAAGGTTGACCATCGAAGGCCAGTCTGGCT
GCTGCAAAGCCATTGGGAGTGAGGCACTGCCAACGCTCCCATCTGGGAAAGTGACTGCAC
TGGGAGCAGTCCCTACAGGCTGCACCATAACTTGCAGCACCCTGTCTCCCACACGCATGC
CATTCAGGAGCTGGCGTGCACGGTCAGCAGCCAATTGATCGCCAAAATTGACAAAGCTGC
AGGAACAATATAAGCAGCTATTCAACAATACCAAATCTTAGCTGCTCGGGAATGCAGCGA
TGCATCAAAAATATCATGGAAGCGCATCAAGATGAATGCCAAACTACCAATGACTGGTTG
CAAAAGCTCCAATTTGCACACGCAAAATTGCTTACCCATTTCCGCTGCACATATTTGTCT
CATCCACAGACAAGCTGATTCCTGCTATTGGCCCGAAGCGGGCAAAGTGCTCATAAATCC
ACAGCCTGTCAGCTTGTTGGGGGAGGCCTGCATGCACATGATGATGCCCAAATGACCGGC
TCATTTACTGCACTACAACGATGTTTTTATGTGCTTGATGCTCTACGAGGAGTCACGAAT
TCCCTGCCCAACTCCTTTCTCACCGCGAAGTGTAATGCTGGAGAGAACGGCAGGCTGATA
GTTGACTGGGATCGTGGGTGCCATTGTAAGCGCCCCTTGAGGTCTCATCAAACCAGATGT
GCCTGGCCCCATGCCCATTTGAGGCATGGGCATGCCTCCCAGGGGAGGTAGGGCCAAGCT
AGCATCCCCCAGACTGATTGCTGAGAGCGCCTGCAGAAGGTCAGAGAAGAGCGTATCAGC
TTTCCACATGCTTGGCACAGCCTGGCACCAAACAGAGCCCTTCATACGCCTCTGTTCACC
TGTTGAAGTTGCTGCTCAGGGGTCAATAATGCGCCTCCCTGAGAGCCCAGTAGGACTTGC
CCCGACTGTGACAAACTCCCAGAACTGGTATTGTCTCTCTGAATACCAGCTTGTATTCTT
CCTGCAGACGCCGCCTGTTGCTGTTGCTGACGTTCTCTACGCTGTAGCCTGGCTGCCTTC
TCCGCCGCTGACTCCGCAAACCTGGAGTATAATTAAGACAAGTTTGTGCAAGATACATGG
AACACAAAAGTTGAAAACATCAATACTGCATACGTATGTGGGCATCACCACCTTCAACAT
GATTTAGACATCATTCAACCCAAGTGGAAACAAACACTTGCATGTACCTGACAATCAATG
ACTGCACACCGCTTGCTGGGGTGGTGTTGTTTAAAGCAGCAATAGCTCGTTCTGCTGCCT
CTACGGATGCCATACGGATGAGTGCACTGGCGCCACGAAAATGGTCCAGACAAGGGAACA
GCTTTACGTCCAACACTGCTCCATGCTGCTCAAAGAGCTGCTGTACCTCTCGGGACTGCA
TGGGCAGCATAACAGTGTTTGCTGTTGGGTAATTTGATATCTCAGCCAAAGCTCAACTGT
GATTGACAAGCTAGCAAGGGCGCTCCAGCCTGATAATCAATCACTCAGCAATTTAGGTGA
ACAGGTTAAGGGTTGCACAGCTCACCCCCCAGTTTGCTGGCAAGTGTTTTGCATAGCAGC
TGTCGGAAGGCGTCAGTCCAGAAGGTGTTGCAGCAGCAGGAGGCCCAGCGTCAGCATCAG
CAAATTTTACTTGCAGCTTGTGACCCAATACGGTCGTGCCATCAAGCGCTGCAATAGCCA
TCTGAGCATCTTGCACCGCACTGTAACGGACAAAACCATACCTGCAGGACAGTGGCAGAA
AGATCACTCAAGCTATGGGAAGGGCAGCAGTTAAACAGTGGTAAAGACAGCCACTATGGC
AACGTATGAGTTGTTGAAGTAGCGTGAGGCGTATGTCTCGCAACTCGGAACTCACCCCAA
CGAATGCTTCGTCATACTATGACGTACAAGCCGAATCGAGGAAAGCTCGCCGTATTGAGA
GAAAACTGATGCCAGCTCACTTTCCCCCCAAGCTAATGGCAACCCCCTGACAAATACGTT
TGGATGCGCACCGTCTCCACTGTTTGGTGTAGGGGGTGCAGTGCCGTTCAGCTGCACTGG
ATCCATCGACAACAAAGAGGAAGTAATAGGCTCACAGCCAGCGGGTCCGCTACACAATAT
GGATGCCATGGCTGTCATTGAACGTTGCTACTTTGTCGCGTTCTAGCCTTGAGCCTGCCA
GGCGGTAAGACTGATAGTAAGAAACTTTGATAGTCCTGGACAACGTCGACTGGTCTATCG
CGACAGCTTTAATTATACATGCAAAACTTCTTATCCAAGCGGTACAATACTAGAGGACTT
GAGAAAGGTAATCAGTGGTGCGACGACTAGCGCACTATGCGCCGCGCGTGGCGTATGCAA
AATCTGTCGAAAAAATGAAAATACAGCGAATACAGCAGTGTTTATTTGAATGTTAAGTTT
TTTCCGTGTGAAAACGCCAACTTGGAACTTGGTCAGCTGTGGTCAGACTGGCGAAGGCAT
GTTGGAGCGCTCAAGACGCTTTTCAGTCGTCCCGCCTAATATATGCGCGCCACATCATGG
GATACCGCGGCATGGCGCTACAAACGTCAACCAAATGATTAACGTGTTTCGTACTATCAT
GGAAAACTTGCAATGAAACAATTGATAACGCGCGTATGCGCAACGATTCGCTAGTAACCT
TTGTCTTCAGAGGAATGGTGTTCAGGTGAGAGGGCTGGACTCGTACCCCTCTTGGTGTAA
CAACTGTGTTATCGTTCAAATTTTGGGGATAATATGGAAAGAGTTACTTTTTCGAGCCCT
TTCTTGCTGTTGTGCCACACGTGCACAAGATTTACACTGGCTTACTGCTATTCAGAGACT
TTGCGAGCTTTGCTTTATCCTCAAGGCAAGCTGTTCAATCGATGATGAGTTTTTGATACC
GCTGAAACTTCAACTGCTGCGCTTCCAATTCCCATTATTTAACAGACGCCGCTTTCATTT
CCAAGATCATGCGAGTATGTACAGCAAGGCTAACTTGAACGCAACAGGATTCGAGTCAAT
ACTTGAAAGACTGCTCAACCTAGCTTAGCATGGCTGCTTTTTGTCCATACGAACCTAACA
CTCACCGTCTAAGCCGTCGTGTGGCCTCTTTGGGCTAAATTAGGTGGGCCAGTGAGATAC
ACAACTGGGACAGAATGATTGTTCTACATCCTCAATTTAATAACAACGCATTAGGATATA
AGAAAAGCCTTGCAAAAACAACCAAATACGATGTACTCGAGAAGTGAGTGCAGCTTATGT
GAGAACAACCCAACGCCATGATTTTGCCCCTAGTACCTGAAGGACACAATTGTTTGACAA
AACAGAGCTTTTCTTCTTATATCAATGATTCAGCATCTCCTCTAGCCAGTTCTTGCACGA
TGATCAAGTGGGGTTCGTGTTCCAGTAGCATCCTGGCAATAGTGTTCTGAGTCATGATCG
TGAAGCGCGCCACGTGGGCACTAAGTCGAGTCAAATGGATGATTCTAGTTGTGCAAACAG
GCTGTCCTCGGCTGGTTCAAAAGATATCGGTAAAAATACCGCTTGCTACTGAAACTGGCG
TGCTCATTGCACGTCGTATGGTCCTGGCCGTGTTCTGATATACCAGCTATCGGTATAAGC
TGGACTCCACCAGCTTATAAAGTGGAGTCCATATAAGCTGTCAAAATGACAAATGGTGGT
GGTACTCCCAGTGCTGAAGAAAAAGCGAAGAAAATTAAAAGTCTTCTGACGAGCTACTAC
ACTGCTGATCAGGATCCCAGCTTGGGCGATGCTGAGAATGACCCTGCAAGTGGATCAACT
TGCAGGTGCGATCCTTCGAAAGTGAGCACGTCACTTTTTTTTACGTTGCAGAATACTCAC
GGTTGTTTTGTTGAACTCAGGACTCCTTCCTCTGTTCAGTCAAGCTCCTCCCAGTTCTCT
CGGGCACACAGTGCAGCCACCCCGCTCAACACGACATATTTCAACCCAGAGGCATACTTG
AAGCGGACACTGAAAGAGACGAGACTTGCAGACTTGACACAAAAACACAGGTCGCTCTTG
GCTGAAGTTGGTAGCCTTGACTCGGATATGCAGGTGAGCCTGCAGTTTCTCGTAAGATGC
TGCAGCTGACAATGAAATTTGCAAAGAAGTGGATTGAAAACAAATGAACAACTTTTGCAG
ATGCTGGTTTATGAAAATTACAGCAAGTTTGTTTCGGCAACAGATACAATTAAGGTGATG
AATTCAAGTATGGGCAGCGTTGTCGAAGATATGAACAGCTTGCAACAATTGATTGGTAGG
TATCAAAAAGTCTATTTGTTAGGGATTTATAGTGAATAATGTACTTCAGCAGCAGATCAG
GGTAATGCCAACATACATGCAGAAAGTGTTGTGGATCGCAGCAACAACGTTAATGGCAAA
CTGCAACAGCGGCAAGACACAATAGAAGAGCTCAACCAAGTGCGACTGCTTCTACACAAG
TTACAGGCAAGCAGCTGATGCAATCTACAAGACTGAAAGTTGCTGTATGAAGATGAAAGT
GTGAAAGTGTTCATGTATTTAATTGATATGTGCAAATTAGCTATTGTTCTCTGAAATTGT
GAAGGGTGTCCTATGTAGTCCATTCAGATTCTTCTTGTCGGACTTTCTAACTGCAAACTT
GAAAGTAGAAGTTGTTTGACCTCGTGTATTGATACATATGAACCGAGGAATATACCTCTG
TCCGAACATGGCAGCTCTGTATCCCTGGTACCCGTTATTTCTCAGGATCTTTCTTGTAGG
GCGTTTTTGACCTCCCATCAAAACTTCGAGCTGCGTTAGACAGGGAAGCTTACGATGTGG
CAGTTGAGAGCTTTGCAGATGTCATACCTCTCTTGAGAAATTATGGGCATAAGGTAAATG
CCTGAAATGGCCTGCAGATCATGAGGCAGTCCAAACAGTCAAGCTGTATTGATCCCAACT
TTCGACAAATGCTTTTCACCTGTGAACTGACTCTCTTGCTCCTGGAGCCCTTGCTTTTTT
CTGCATTCCTGTTTCAAACGGAATGCGTAGGTATGGTATTGTTTTTTTTTGTGTTGGTAT
TGATGCTGATGCCATACAGCAATGCACTGGCGCTTTACTCCAATGCAGGCGGCATTTAAA
CGGGTAAAGCATGAGGTTGAAAAGTGCAGGCAAGAGCTCAGTGCCTTGCTGCGCCGCCGG
CTGACTTCTAACCCAGACGCCGCTGCAGACTGCATTGCCATGATCGCTAAGCTAGGGGAA
CCCACAGAAACTCTGCAGGTCCGCTGGTGCCTTTGGTGCGTATCAATGGTGCCCATCACC
AATGACTTGAACACATCATTGCTCACTCACTTCAGAATCATATTTGGACCACCAAGACAA
CTTCTAATCAGATTTGGGAATGAATTTTGAGGGCGCAGGAAGAATTTTTGAAGTGTAAAC
GAGACCAGATGGAGGAGTGGCTACAAATTGCAGGGATAGCACTCAAAGCCAGTGCTGTGA
AAAATGGACTGTTAGACCCCTCTGGTGGGTATAGCACATGGCGTCAGCACTATGGTGCAG
CGTGCACAGCTGGCAGGGACCCACACCGCGCCTGCAGGGGTGTGACAAGGCAAACAACCA
GTGCGGTGGTACAGCAAATCCATGCACACCGGTTCTCCAGCCCCTGCTGCGGACGCTGTC
ACCAAGAACAATCATGTCATGGGCCCTCGTAATGTTCGATGCGCATAAGCTCTTTCTCCG
TACAGCTCCCTTTTAGGGATTACCTCTGAAGCTCCAACCCCATGGCTGTTGATGCCGTTG
CAGAGCTGGGTGCTGTGGATGAATCGTTACAAGAAAAAATGCACCAGTGGTTTCCGGGGG
AGGAGCTCCCGTCTCTTTACACGGTGCTCATCGGTGTGGACTCTCGCTTCCTCTCGGAGC
TCACTCACACCTCCGCTCTGTACTCGGAGCTGTTTGAACCGGGTGGGAGGAAGCGCCTGG
TGAAGGTGCGCTGTGCTCTTCCCGAGCGTGTGCGCACTGCAGTGTGGACGTTGTGGAATG
ACCGTAAAAGGCTCGTACTGACTGTATGTGTCAAGTGCATTCCCTGGAACGATGGAAAGT
ATGCGCAATGAAGACCCCGAGCACCAGCCCACCCTTTGCCCTGCAGCAGTTCTTCATGCA
ATCAACCTGCTTTTTTGTGTATGGCTTGCATTCTGCCAGTAGCTAGCTATTGCTCACTTT
TCAGCACTGAAATGGCTGCTCATACAAAAACAAATATGCCGCATGTTTGATGCACCCATG
CATCCTTCAGCTTGATGTGTGTGTTGCATCTGTTGCTGTGATGTGCTCTGGCATGATCAA
GTTGTACGTGGATGCCCCGCATCTGCTGTTGCATGCACAAGCTACGTGCGCTGCTGGGCT
GGCGTGCACAGTGTAGCTCCAGGCCTGATGTTTCGGACCAACCTGAGTGGCTGCAGGTGG
CAAGGGATGTGTTCCAGCGATACTTCAATCTGGCGCGCCGTGCGCTGTCGGACGCGGCGG
CAACATCTGCGGCAGGCGCTGCTGGCATCAGACCCACAGGGGATCTCCTGCAGCCCCTTC
ACCAGTACGTGCCCTTGCTGCGAGAGCAATCACTGCACGGCAGGCAAGGCCTGGAGGCAG
CTCAGGCTGCAGAGGCAGGTGTGCTCTCCCCAGTTGGGCGTGTTTGGGCACATGCTGCTG
GCATGGCTTTCGCCGGTAGTGCAACACTTTGCAGCTTGGCCAGGTGCAGGACTGAGCGTT
TATTGTGCAAACAGCGAGGAATTACGACTGCCTGCTGCGCCAGTTGAGCTTTGCAGCAGC
AGCCAGGGCACAGCGGGCTGTCCTGCGTGTAGTCGCGGGTGGTGAAGGGGTTGTGTGGAC
ACACATGCGTGGATGGCAGAAGTGTGACCGACGGGGTTAGGGTTGGAATGGATGCGCAGG
AGTGGATGGTAGCATAGCGAGCGACTGGGGATCAGACAGCCTGATGCAGGCACTGTATGT
TGTGAAGAACGACATTGCACGCTTGGACAGCATGCTGCCCGAGCTGAACCCTAAGGACAG
GTGTGCACTGGCTGGCGATCCCCATGGTTGTAAGACAAAGCCGACTTGTGTTTGTTGCCA
AGCTGGAACCAGGAAAGACACACCTGGTTGCATGCATCAGAGGCATGTGTCCTGCAGCGC
GGAATGCACAGGTTGCAACAGGGAAAGAACTGAGGTCCTGGAGCCCAGACCCAGGGTGCC
TGGCGGGCATACATCCAACACAGTCGACTTTCTGAGGGCCTGTCGTGACCCGGGGTGGGG
GGCGCTGTGCTGCGCAGAGCGGGGGAGCTTGTGGAGCACACGGTGCGGCAGCACGTGGGG
CTGTGCTTTTCCGCGCTGGAGAGGCGGGTGATGGCCACAGTGGCGGCGCTGCACAGTGAG
CTAGGGGCTGCAGGTGCGATTGCCATGTAGGGTATCGAAGCAGGTCTGACTGAGTGCCCT
AATGTGTTGCAAGACTGCCGCGCAACACTAGATGTTGTACTATCGCACACATTCCATGCG
TTGCCATGCTGGCACCCTGCAACGCACCCAACATGCATCCGTGCTGGCTCAAGGACATGA
ATTTGACTCGCCCTTGCACCCGTGGTGTGCAGCTCAGAGTGGCGCTGTTGGTCGGGCAGG
ACGCCATGCGGTCGTGCAGGACAGCTTGCACCTACTCAATCAGATTGTGTATTTGGGAGT
CGACCGATTGGTTGCCAGGTGCGGGGTCCCAGCATGGCGCACGTCACAAAGGTTTACGGC
ACACCTTCTGACATAGTTCTTTGGATTGTGCCCTTGATAATGTGTATGGGCCGCGGCGAC
CGGTGGACAGGCGTCCATGTGAAAGAGGTTACCTGGCCAGGCCAGGCGTCCGAGTGCACC
TCCTCTTTTTCTGGGCTACATACTGTTCTCGCTCACCACTCATGCGCCAACGGCTAGATG
CCCTGCAGCCCAGGACGACTGCTGGGCTAGAGTGGAGGCTCGAACTGCCCCTCCCTCGCC
CTCGCTGTCTGCCTCCTGTCTGCAGCCTCAAGGCTTACGAGCAGGAGCGCTGGGTGCTGC
ACTCCTGGCTGGACGTGTTCAGGTCCCTGGTGCAGGCCCAGCTGCAAAACCTGTACCAGT
CCGTCTCCAGGCAACTGCTGGCCCTCAGCAAGCAAGCCGCCCCCCAGACAGACAGCCCAA
GCGAGCAGCCCTCCCCTGAGCGTGGCAGCACCCCTCCCAACGAGGCCGTCGCCGTTGACA
CCTCGGCACCATTTGCCGCCATCAGCAGGAGGGCGAGCCTGCAGCCGCTGTCGCCAGGGG
GCGGAGACGTGCTGCCGCTGCCGCCGCTCCTGCTGCTCCTGCTGTGCCATTTCCTGCACC
ACATGGAACGAGAACTGGTCCCTCAAGCTCACCAGCGAGTGATGGAGTTGTATTCGGAAG
GGGGCAGGAGAGGCGGCAGTAGACGGGATGGGCCTCTGGCATTCAGTGCAGCAGAGCTGG
AGAGGTGGGTGGGCGGCTGAGCTGCGTGAGGCATCGTGCACTTGCAGACAGATTCTTTGA
CAACCGCTGGCATGCTGTGCACATTTACACCTTGTTTAAGCGTTGATTATGTGCCTGGGG
TTGCCCGGGGGCTTCTTTGCACATCCGCTGGACCAATTGTGCACAGTACTAACCACAAAC
AGAACATTGCCAAAGCAGAGTAGGCGGAGCCCACTCCTGGGCCTGGCAGCATTCACACAG
GTTGTGTTTCAGTCTAGGTGTGAGAGCAGACTTGCCTGCGCGCTGCAGCTCTTTGTGACC
CTGGCACGTTTTTGTCCTGCTAGTGCGTAGTGTGCACACACTCAGATTCACATCATGTGA
GCGCTCTCAGGCACCTCAGCTCCAGCTCCCAGGCGCTTCTTTGCGGGTTTGTGGACGCCT
ATGGCCAGCTGCTGGCCATGGCTGTGCAGCGCAGCAACGAGGTCACAGACTGGGCGAACC
ACAAGGAGCCTCGTGCCCCACGCCCCGTGTGCGACTATGTGCTGGAGAAAGTTGCGGGTG
CGCTGCGCTGTGGCACGATGTGTTGTTCTTGATCCGCAGAAGCGCCACTACGAACCCAGG
AGTTCAATGTTGGTTGGACCATGTCAGGGACTTTGCCAGCCCATGGTTGCATGCACTGCA
TCTTGAGGACAGCTTCGCTCTTCGCAGTTCTTTCTGCCTGCTGTCTGGCCTCTTGCCCCA
CTGCTGTTTTTTAGTGGTGGACAACGTGCTATCAATTGCACAGTGAGCAAGGCATGATCA
TGTCCTGCTGGTGCATTCTGGTGGCCCCGCTGGCCGCATCACAGCCGCGGCGCTGTGTGT
GCAGAAGCCGACACTGATATCGCCTGCATGACCGATGTTGGACACGCCAGCACACCCCAC
AGTCGAGCTTCCTCGGTGCACCACCACTCCCACAGCAGCAGCGGGGTGGGTGCCGGCGGA
TTTGCAGCCAGGCAGGAGAGCAACGCGGCAGCCAGCATGATGGAGACTGCAGTGACCAAG
GTGTTCTCCCAGAGGGATGGGTGAGTTCCCAGGAAAATGCAGGCACCGGACTGCTCATTG
CAGCTCTTGCTTGGCCAGGCACAAGGGTCACTAGGAGCATCACCCTTGTGCCGGGTGACC
CGACTGCTGCAAACCACAACCTGGGTGTTTGTTATGAATCGGTTCTCTGGACTTAACCCC
CCGGAATTGTAGCCTGGCAGCTGGTGGGGTGCTGCCTGTCGCTGGTTCTACCATTCTGTG
CTGTGTTGAGCTGCGTGCTCAGAAGACACCAGATGCTCAGGACTGTAAGCTGTGCGTTGC
AGGTCAGACGCGCTGGAGCTGGGCCGCGAGCCGCTGCTGTCCGCAATCTTGAGCAAGGCG
CTGTCGGCGCTGGTGCGGTGCGTGCGGGCCAGCACCCTGGGCCGAGCGGGGTTCCAGCAG
GTTCAGCTGGACGTGCATTACCTGCGCCCGCGGCTGCAGCAGTTCGTGGCCGACGGCGCG
CCAGAGGGGCGCGAGGTGATGCAGCTGCTGGATGAGCTGCTGGGTGCTGCCATGGAGCGC
TGCTCACAGCCACTCATGCTTGACACTGCGGTGCTGGACAAGATTGTGGCGCAGGCCACA
GCACAGCGAGCACAGCAGCAGCAGCAGGGGCTGCTGTGAGAGTGAGCTGGGCTGGAATGA
AATGGAAGGGGAAATGGAAACGGGGCATTAGGTATCGGGCGTGTAGGCCGCAAGCTCTTT
GCCTAAGTTGATTGACTGGCCCATCTTGTACGTCAGTTTTTACATAGTACTTTTGTTTTT
TTTAACTTTTCACACTGCAGACGGAGGGAAGGGTATTTACGACCCTTGCCTTGGGACCTG
CTCTATAGTAAGGGGGGGAGTACTCAGCACTGGACCGCTATGACTACGCCGATGGCAGGC
AGTGCGCTTTGCATGCTACTTTGCAAGGCATGCTACACTTCTCTCCACCACCTTTATGGG
GACCTGAACAGCCCACCAGGAGGCCATGTGAACTGAGGACTCCACCGAGTCGCTTTTGTG
TACACCTGGCGCGTGACTTCCGCACCGCCACCAACCCTCACGGTCGCCGTGATCTCCAGC
CTACCGGATGAGTCCAGCCTGTACTGCTCAGAGATGCTCCCTACACAGCCAGCAGCTCCG
GCATGAGGGCACGCTTTTCCTGGGAAAGCAGTGCATGGGGTCCATTGGTGGCATGGGTGC
CCGCATAACGCCCACACAGCTCCACACATACAATTGGCAGGGCGCGCTCCTCCCCCCCAG
CGCAGGCAGCACCTTCAAGGGAATTGCGATCATGAAATGCGGGGGTGCGTCACCTGGGTT
TGGAGCGTCCCAGGAGATGTTCACGGTCAGCTCCCCGCTGGCGGGGATGGAGGCTGCCGC
CTGCTGCAGTCCAGCTTTCAAATCCCTCCGCTGCATCTTGGTGGGCCCCGCCAGACTGTA
TGTCTCCGTGATTTTGAAAAAGGGCACCACTGCACCAGATGATGCGCTTGGGCTTAGACC
ATTAGTGTATCGAAAGGAGAGCAGTACCCGCTGCTGCTCATCAATGGCAGTTCTCTCCGG
CAAGAGCAGTGTTGCTGATTGTTTCTGCGATGACAGATTTGAGCGCGGTCGGTGCAGGTG
GAGCCATGGCTCTGCACACAGCTTTTCAACGTAGCCCCGCAAGCGCAGCTCAGAAAGTAG
AGCAGATGCAGTGACGCTGTTATTTGCTGCAGTGCTGGGTATCAGCCGAGGTCTGACCTG
TCAGGAAGCGCAGCAGGACTGTGTCCCCCTCCTGCTCAAGCTCTACCCCTTCCAGAAGCT
GCAACGCAGCAAGTTGCACAGAGTCAAGTGCCAAAGAACAAGATGAATCGTAGGAATAAA
TATCTAAAAGAAAGATGGATGGGCGCGTTTCAACAGCACTTGGGTTTTAACAAGCTCAGG
TCTGATGAAGCAGCCTTTACCTGTCCTGCTCATGTGTGCAGCCTGCAAAGTTGAGGTTCA
CGCAGATTCGCAAAATGCATGCTGTGCTTTGCATTACTGGCTCTATAATCAGGCAAAAAC
ATCGCTGTGGGCTGAAAGGGAAGCAGTGGCCGTGGCAGTCTCTCCTCCAGCCTGTCCAGC
ACATAATCGGGAAGCAACCTTCTGTTCACATGCCAGCGCTCGCACCTGCACTGCCGTTGT
CCGCTGCAGGCCCCCTATCTGCATCAGCTGTAGGGCCCGCTCGTAGGAAGCAAGGTCGGA
GGCTGCACTGTCTTTCAGCCATATGCCCAACAAGGAGCCAATGCTGCCACTCTTTGAATC
ACCATTTGGACCAACCGCAACACCTGTTGTTGGAATGTTTGTAGCAGTACTGCCAGTGGA
GGCGGCTTCGGTAGTCAGGCTTCTGTTCTGCACCTGCCTGCCCAAGGCATCCTGCTGCTC
TGAAAGGGGGGCTGACAACTGGGCAGGAGCTACTCCTGAACCAGCTGCGCCCCTGCTGCT
GCTTCTGCCAGTATCTGCCGTCGAGGCAAGACGGCGTTTGCTGCCACCTGCCCTCGGCGC
AGCAGGTACAGTTGCAGACAAAGGTGTAACTGCGGGGCCTGCCAGCGCCTCCAGGAAGGG
GGCCACTCCTCCCAGCAGCTGCGTGATGGGTGCAGGCAACTTCACAGCCTGCTCTGCTGC
CTCCTTGATGTAGCAGATCTTACCCTGGTCGTTGATCTTGTAGAAACTCAGCCCCGATAG
CAGTGGCAGGGTCTTGCCCCGGGCCTCCATGTGCCATGAGATGGCCACGCTGTGCGCGCT
AGGTAATAAGGTGCCAGCTGGCTCCGTGCTGTCATCGATGAGGAGGCGCCAGTCTGGCGG
AGTGGCATCCAGCAGAGTTTGGAACATGCGGCGCACCTCCTGAAAAGCACAGCACCTGGT
CAGCAACATGCTGCATCCAGATTTCAGAAAATGTGCAGTGGCTTGTCTGAGTCAGCAAAT
AGAAGCGGATCACCGACGCGCAAACCGCATGCATTCAAGACGGAGCGCACAACTTTTTAT
TCGCGGGATCAGGTTAATCACACCTCCTTCCCCATTTGAGGCTGCAGGTATGCCAGGTTT
TGATAACAACAGTCAGGTGAGAGGAGCTCCATCATGCCCTCCAAATCTCTTTCATTAAAT
GCAAGGACAAAGCGCTGCACGGAACCAGGCTGCTCTACCAACAGTCCACCAGAGTCCATG
GAGCTGCTCAGCTGTGAAGGACAGATGTGTAGCTGCAATAGACGCAAGAGCAAAATAAGT
AGTGAGTGATGTACAGTCAGCAACCACACTGCACATGGACAAGTTAAACTCACTTTTCCA
GGCTTCCAGCTTGATGGCGCCCATTCTCTTGAAGAAAAGGGCTTCCACAAAAGCCTGCCA
TAAAGAACAGTAGTTGTGAGTGGTGACTGCAGCTGTGATAAGTCCTTGACAGGGACGTTG
CAACCGTGTAAACGGCTGGCATGCCCACATGCCATACAGCTGGGCACAACTTGTCCGCTG
CTCTTTTGCGCGGGCAGAAAACAATATAAAGTTGTAAAAATTTCCACCTGCTTCGACGTT
GAAGCAGCGATCGTCCTCCAAGGCAGTTCGGCTTACCGCTCGCTAACTGGAACGAACTAT
AAGGAAGCTCGAGGACGAACATGGCTTACACTTGAGTACAGTATTTTAGTTCTTCGTGTA
ATGCTCGGCCTAAAATACTGAATAATTGAAACTATATTGGGGCCAGCATGATGATACCCT
TTGCTTCGCAGGGTGTGTGATCCGAGCTGGCGACGTAGCATGCAAGTCGGCGAGATGTTT
GATTTTGGATTGTATTCCAGCTGCCGGTAACATCCTTATCTTGCCCCTACTTATAGAAGA
CTAAGTCCACACTCGCATCTCAAATATATTGCAGCATGATATCCCGCTTAATAACAGTTT
TTGGCGAAAAGCTTGGGCGGCTACAGCTCTCCCCGTCAGCTGCAACAGAGAACTCAGTGA
CAGTGCACTTTCAAGTTGTTGGTGAAGAGCGCATAAGACTTGAAATACAGTGCACGAACC
GTGCCGAGGTCGTAGACACCGAGGAGCCCTCAGGCGAGGACCTGCTCTTCCAAGTGCAGC
TGCAGGCAAGATGCAAGCATGTTGTTTGCGGGAATTGCAAATTTTCTTGTTTGTACCAAG
TTTGTACAACTGCTTTTTTGTATGTAAAATTTTATCAACGGCGTTTCATTCTCAAAATTT
TCAGGAGAGTTTTACACCTGGGAAGGCGGTACACCTGATCATGTTGCCTACCAGCCGTGA
AGCAAGCTCAAGTTTGACACATAACGTGCGATCCTGGGTAAAAGGCACCGAGCAAGATGA
CACTGGACTTGCAAAGGTGCGCATCACCAGCGTTCACTGAACATAGTTTGCTCTGAACAC
CACTTTCCATCTTGTTTGCCTGCTTGTCTCTGCAGACACCAGGACGGATGTTGAGTAAAT
TTGCCCAAAGATTCAGCCCCTACCACACCAAGATGCAGGATGGCGAAAACCAAACAATGC
AAAATAGTCCTTGGAGTATACGTGTGTCCAATCTGACTGGTAGTGCAGTCTGACACTGAC
TCCCACTCAGGCGTACCTGTTCACCTGCAGCATACATACCTATTAGCATTTATAAATTAG
GTTAACCGTGATTTTCAACTTTGCTTCTTATGTTATTGGTGCTCCACGTTCCAGTTAGTT
GATTGATTGAACTTTTGTAGGTGATTGTTTTAAGTGACCCAAGCTACACTTATCTGAGTT
TGGGAATGCAGACTTTCAAGCAACCGGTATTTACTGTCAAATGCAATGAATAGCAGTGGC
AAGATGTTGAAACATTCATTCCACATTCTGTGCATACAGCTTTCGTCGGGTACAGCAACA
TTCCTCGAATCGATGGCCTTGTGCCAGATGTACTGCCGCGGGTACGGCGTGCATGGATGC
CGAGGTGATCGTCTTGTGAATGGCGAAGTGTCGGATCGCTTTTTCCAGGGTTGTTTTAAA
CCCTGCAGAGACACACATCGTCCTGTGCCTTCGTAGCTGCCTGTGGTCAAATCCTTGGAC
AAAGTCTGAAATAGGGCGAAAGTTGATAGTAGGCTCTTCTATAGAGTGGGTTTTTCATCT
CAAATTTTTTTCTCACTATGTTGAAAGGCTTGAATTGGACTTTGATTGTTTTGAGCTTGA
TGGGTTTTACAAGAAAACATGGTGCTGAGGCGGTGAGTAAATGGAGTCCTCCATATGCTG
CCCTTCTTGTTTTATGTCGCTTTCCTGGTCTCGAGGAGTGCGATACGTCTAGTGGTTATA
AGCGTGTCACGTACAGAGATGCGAAATCCATCGTCCGCTCTTTTCTGTTCAATGGAAATG
CGTGAAACCGAGAATAATGTTCGGCAGTGAAGTGAACATCAAGAGCGGCATATCGCTCAA
CATGTAGAGCAGACTCGGAGTAGTGCTTCTGCCTGCGTTTTATTTTTCTGACTCATGTAA
AATTATCATCATGCAGGTTGATTCCTCGACCAGATATGAGCAGTTATTTGGTGATGAGAG
ATTTTGGGAGTTGCTTGACGTGTACTTGAATCAAAATTCTGAAATTGAGGTCGACACCAA
CAATAGGTGGACAACAAGCACTAGTTAATCTGCAATAATGCCATCAAACTTAGCATTGCC
TTGAATAAACGTGACTTGGTGCATGTCTACAGAGACTACAATCATATCACTGTATTCATG
GCTGACTGGCAACATAGCCAATCATAGTTGCTGGTTATCTTGCAACACCATGCCGTTATA
TCACTCAGCAACCCTTCAGAGCCACAGCATTTGAAGAGAACAGATACGGATTGCCTTGCT
AGAAGCACACAACTATCATGCGGTATCATTGCTGGCGTTCAAGGATCTGAATAACAGGTT
CAAAGGGTAGTCGGCAATGCTGACCATGCCTGGGCACGTTTCATTCAGGACGCAACTCGA
AGAACACATTGAATCCTTAAGTATAATGCTAGTGGACCACGGCTCTGTACAGCCCTTCAA
CAACAGCTGGCCAGTAAGGTTTTTTGTTTGTGCCTGTTGCTGTCTATGGCTTAAGTGGTT
TGAAGTATATTGCCGAAAGGTGCATGGACGAACGGCGCTACACTTTGACATTACTATGAT
CTCTGCAGACTGACGCTGGTTCCCTGGAAGACTCCAGTAAGAAGCTGCCATTTGGCATAG
TGGGAGGCGCACCAGTTGCTCCGGTCAGTTGGTGTCTGTCAGTATGTCCTGATTCAAGGC
CTGTTTCATTGCAAACCAGCCAGGTTCTCATCTGAAACAAAGAATAGAATCTAACATCTA
ATGTCCCGTCTAGCAAGACCTAAATTTCTGTTGGACATCAGATGCTGCAACACAAGTGAT
AGTGCTTGATAGAGAAAGATAATGTAGATGCGCATTTCCCTGATGAAAGTATAATGCGCT
TCCAGGTGGAGCTGATCCCAAGCAATTAAGCACTGCACGCACGAGGCTCTCTGCTCTTTC
TTGCTGCTCCTCTTGCTGTGAATTTCTCCAGCATGCATATCATGAGAGCAGGTGCACATT
TCTGATGATAACACCTTTGGATAACACCTTTGTTGTTTTCAGGGTCGCTACCCCTACATA
GTTTCCCTGAGGGTACCACCCAGAGGGCAGCACTTCTGTGGGGGCACGCTCATCAGGGAG
GATGCCGTGCTCACGGCAGCTCATTGGTAAGCATGTGGTGGTCCTCTCTCTGTCTTACTT
TCTGTCCACCCACAACAACAGCGGCATTGGCATGATGTAGTGGATCAGTGCAAGTTCGGG
GAAGGCACTGAATGGAGAGGAAATTACTTCAACTGCAGAGTACCCCTCTTACCTCTTACC
ACGCTTCCAAAAAAATGCATCTAGAATGCATGCCTGGTTTGCGTTAGGATAGCAAACGCC
AGCGTTGCTAAGGGCGCCGAGCTGTTCCTGCAGTTTCTTTGACAGCGCCACAGGGCAGGT
CCTTAAGCAAATTGCCCAGCCAGACGTTGCTGTGGGGCTGTTTGAGCGCGCCCTGGACAC
AGAAGGCGTGGCTGTGGTCAAGACCGGTGGGTGGCGCGCACTGGCCCTTGCTGTGGCTGT
GCATCCTGATTTAAATTGCTGCCGCAGCTCAGCTGCAGCTTGGAGTTGGCTGCATACAGC
AGGAGAGGCTGCGCACTAGGGTAGCACAACGTTGGCCCTCAAGTTGGCCTGTCCAGTATT
GCTAAAAACACTGCTGTACCTAAAGACGGTCCATCTCTGGGGGGGGTGTGCCAAGAGCTG
GTCAGTCAGTCTGGGCTGGAACGTGTGCACACCATGGCCAGCATACCTTCACAGCAAGCA
CCCCACATTGCCTGGTGCAGCTGAGAGCATCATACATCCAGACTTCCAATTCGGGCTGGA
CTTCACCAATGATGTGGCGGTTCTTCTGCTGAAGAGCCCAGTGGACTCCACTACAGTCAA
CCTCAACACAGAGCGGGAGCTTGCAGAAGGCAATGCAGTCAAGCAGGCACCAATCACAAT
GCCAAGCAGTCGTATTGCCCTGTTTCTGAGGGCTTAACAGAGGAAACCTCTGTATACAGA
AACAGGGGCTTGATTTCCCACCATGTGTTTAGGCTCTGGTCTCCAAGGCGATGGCAAGCA
CAGCTGCCGTATTGCTGCTTTCGTACTGTCATGGTGGCCTATGCGTGCAGAGGACCATGC
AGAGAGTTCGCCTTGTTTTGGTGCCAGGCATGCCTCGACCCAGGGGTCTGCTTGGGCAGC
AGCAGTGTGTCACAGTGCCTCGTCAGTGAGCCTGAGTGCCGAAGCAGCGGTTGCTCCTAT
GCACCACCTGCAGAGGCAGGGGGTGTGATGAGCATCATGGGCTGGGGGCTCACCCCTGTC
CAGGCAGCTCAGGAGCTGAGGGAGGGAGAGGTCCCCCTGGTGCCGCGCTCCACCTGTCGC
GAAACACAGCAATTTTTGGAGCTGGGTGAGGAGCGGGGGATGCACATGTATTGCCCAGCA
ACAATAGCGACGGTACAAGAGTTACTTTCTTGGGAGTGAAAGCTCAGAGAACTCCAACAT
GCTGCTAACAGCTCCATAGCCAGGCAGATGTAGGGGCAGGGGCAGGGTGGTTGCACTGCG
CTTCCTTTGCTGTTCGAGTCGTCGATGCAGCAGTTGATGGCAGTGTCTCATTAGGAGCTT
GCAAGGGCAGGAACAATTGGACGGGGTGGTGCTGCAACTAAAAAGTTTCGCAGCGATCAG
TATGCACCTTACAGTCGAGCTGTTCACGTACCATGCCATGCTTTGAACGGGAGGGCAGAA
GGGCTTTCCCTTGTTTGCTTTGCTCTTCTACAAGGTGTGTTGCCTCCTGTGCTTCCTTAC
CCCACCCCCTTTGATCGTAGTGGGTGTCTCAATCATCGCCCCATCCGGACTGCATGCAGC
GCCTCACCACCCCAGCTCATCCCGTACCCCAGCCTGCATGCGGGTTCCACCATCTTGTTT
AACGTCCATTGACAGCTTTGCAGCACGCGACTTACCCGTGCAGGCCGACACCAGCAGTAT
GGCACACACCCACACCCACACCCTCACCATCTCCCCGCGCTGCCAAGTCCTGGTGAGCTG
ATGACGCATGAACAGCACCTGGTCCACCCCTCTCCTTTCGTGTGGCTGCAGGCGTGCCCG
TCACCTCCACCATGCTGTGCGCGGGGCAGGTTCCAGTGGCGCCCCCCAACCAGGTGTGGC
CTGGCAAGCCCCCAGTGGACGCCTGCCAGGGAGATTCCGGAGGTGAGGGCAGCTCACAGC
AGATCACTTCAGCATCGACGGGGCGAGGCTGGGACTGCTAAGGCGATGCCTGGATCAGTA
CCCAGGGGGGTGTAGGCAGGGCCGTCCTGGCTGCGACTGTGAGCTCCTCCACCTGCGAGG
ATGCGTGGTGCCTTGCTGAGGTGCACCTCGCTGCACGTCCTGCGGAGCGATTGGGTGGCA
GGCCGAGCCTTCAATGCTACTTACAAAGGGCTGCAAACTTGAGGTGTTTCACATGCATGC
ATGGGCATTTCATGGGAAATTGCGGCCAGCACGTGTGCTGGCAACTCCTGCCTCCAAGGC
CAGCACTGCATTGAGGAGCACTGAGGCCCTGCGCACCCTCACCCTGAAGGTGAGCACCTT
CCAAGTGTGTGGCAGGCCCCATGATCCTGGCGGGAGAGGACGCCTCCGAAGATACCCAAG
TTGGGATCATCAGCTTTGGCGTGGGCTGTGGCTCTCCCGGTGTCCCGGGCGTGTACACCG
ATGTAAAGGTGCGGCTTACAGGGGTGGGCCCTCCCCTTCGAAGGGTTCCGCTTGCACTTG
ACTCACCTTTGCGGCCTTACACACACCCTCCATCGGGCAATGCTTTGTTTGGTAACTCTG
TGCCTGATGCGGTGTTCTGTGGCAGATACTGCAGGCCATTCTGGTATTCTCCTCACCAGC
AGATACCACGCTTGCTGCTCACAAGCCTGAGCAGCAAGCAGTCTCTGATGCCAGCTAGCA
CACAAGAGCCAGCTGCTTCTAGGGTTTTTGACAGTGTTGTGAACAAAATTCAGATGCTGC
AAATTGTCTCTTCAGTTTGTACCCTCTGCAGACGGTTCTTCCATTTGTGGAGGCAGCCTT
GGCGGACACAAGTGGTGATTGGCAGCCTTGATGAGCACACGACAAGCAGGCGCTGGACCC
GTAGCCACTAGAAACCCTCATTCTGCAAATGCTGGTGCTGCAAGCAACTGCACCATGAGT
CATGCAAGCAAGCAGCACATGCAGGCTTAGGTTTTGCATGGTACTGGCAACCCTAGTAGG
TGCATGGTATGTAGGGTGTACAGAGCATGGTTATGTTCAAAGGCAGAATATCCGGTTTGA
AACAGTTTACATCGTGCAATTATTCCTGCACTTCTTGACTTCATATTGCCTACAACTGCG
TTGCTTATTGGCAGCTCGTTCATAGCTATGCATGTTTCGAAAATATTTGAAGCCACGGTA
AACATGCCCTTGTTCAAGTTGGGGAGATCAATCTAGACTATCTCAAGGCAATTCATGCCG
TGCCTCGTTTGCCGTGCTTCTCACTGCCTGTCTGAAGTAAATATCATGCACCTTCCACGC
AGCTCACAGGCCGACAGCCTGGTGAAAAGCATCATTGTGCATACCGTCAACTATGCAAAG
TCAGATATAACAATCTTTGACATTGTTGCATTCTTATATTTCATACCTACAATGGTACTA
GTTTAAGATCCCAAGGTTTCGATCGTGCAGCAGCAAGATTTGCATTCGGTGTCGTCGATT
CTAGATGTACACATGTGTACAGAGCGGGTGACTTCGACGCGAGACTTCTGCAGACGCTCT
AACGCCCAATACAAGCAAGAAAGCATTTCAAAGCGGCTAATCGGAGCGGCAATCCCTGGT
CTGCTTTCGAATTCAGTACCAACCCTACGTCAGATACCGACGGTCAGTCCACGTTTCCTC
TGTAGTACTCGTCTTCACGTCAGCTTCAAACCAGCTTCACTTTTACGTGGATGGCCCATA
CAACATCCGACTCGCATATCCTCTGAACTTGTCAACATACGACGGAGAGAACGATGTAGC
GTGACCCCTCGTTCTAAAACTAAAGCTTTGAAGACAAAGATGGACTACGACAGCCAAAGC
GACTCTGCAGAGGGCTGTGTTTCTCAGGAGCAGAATGACGACCCTGAGTATAGAGAGCGT
CCGAAAAGAGGCAGGAGACGTCTGCCCGAGCCAGACTTGAAAAAAGTAACAGATCCGGAG
GTTGTGAAGACGGTACTGCGACGACAGCGGAACCGGGCAAACGCTGCAGCCAGCAGGTGC
GGGGAAACCTTCGCAAACTGTATATACGATTTGGAAGTTTTACAGACAATATGTTGCAGA
GAATTTGGTAGCTATTGTCAGGATGTACCACTAATCTAAGGACCTCCCGCACGGTACTGG
ACAGGGCTTGTATATCCATCGCAGGTTGCGAAAGGCAGAGATGCTGACCAACATGAAGCA
GCAAGTAGAGCGGCTTGAGGCACGCATAAGGGAGTTGACATATGATAACCTTACCAAGCA
GGTGCTGCAAAGGAGTAACAAGCTGTGCAGGGAGGCACTCCATCACCTCCCCTGCCCCCC
TTTTTGCTCCAGCGGTTTGCAAGCCAAACAGCTTTTGCTGAGACAACCATGTTTGCAGAG
ACAGTTCCTATAGCAAATCCTGTAGCAAAGATGTTGTTTGTACCAGCTCAGGTCCCCCTG
GTGCCCAAGGCACTTGGATTTTGCCACTAACTCGACCTCCTTTGGATGCTTCTCTCTCTC
TGGGAGGTCATGACACAGGAAGGACGTTGTGGGACCCTGGTGCAGGCCACGATAGACAGC
CTCACCCACCAGCTGTCCCTCCTCCGCGTAAGGAGCACTGCAGCTCCAACCGCCACCCCT
CCTATCAGCGGAGCACCCGGGGGCAGCTCCGCCCCTGCCTCCGTCACCCCCCCCCCCCCC
CCAGGTTGCCGGTACTGCCGCGGGCAGGCTGCAGGCAGTGGGAGGCGGCAGCAGCTCCTC
CGAGACCCCCACCCCTCCCCCCCCACACCCATCCTCCCATCGGCCCAGCATGGACACGAG
CACTGCCACCGCCTCCCCAAACCCCGCCTCTGCCCCCGACGCCCCCCCCCACCACCTGAA
CGCAGTGCTGCCCCCTTCCGCTGCAGCGCCTCATGCTGTGCTGCTGCGGGGAGGGATGCC
CCAGGTTGCGCAGCAAAACCAGCACGCGGCAGGGGGAGGGGGGGGGGCAGCCCGGGGGGG
CAGGACGCCCCCCCTAATGCCACCTTTGGCCCCCTCCCCCATGATGGAGCACTTGAAAAC
TGAGGAGGGGTCCCATGGTGCTGCTAGGGAGGCACTGGCCCAGCTGGCCACCCTGGGCGC
CCACAGACCGCCTCCTCTGCCAGCCTTTGGGCTGCAGCTGCCGCAGCAGGCACAGCAGCA
AGGAGGGGTTGCGGCAAGCACAGGAATGGCCCGGGCTGGGACCTATGGTGTCGCCAACCT
GGCATCCAGCCTGGGGTCCTTCCGTGGACTGGGGAGTGCAGCAGGCACAGCAGGGAGCAG
AGGGCCAGGGGGGGATATGGCTGTTGACGCAGCGAGGTGGCGGAAGGGTGCAGGGGGAGG
GGAGGAACAGCCTGCACAGCATGCGGACAAGGGTCAGCGTGCACAGCAGGCGCGGCAGGA
TGTGGATGTGTGGCCCCAGGTGAAGGTTGAGTCTGGCGGGGAGGGGGGGGGGGCGCGGAA
CAGCATGGAGCTGGCGCTGGAGGGGGTGGAGGGACGGCCGCAGGTGGCGATGCGGCGTCA
CAGCAGCCTCCCTACCACCGGGAAGAGGAGCCGGAGGGGGGGTTCGGGTGAGTGCAGGCC
TGCCACCCCGACCAGCGTGTGCGCACACTACGCCCGCTGGCTTGTCTCTGCTGTCAAGTG
CTTGCCTGTGTGCGTATGCTCACGGAAGGCCGCTTCGCTACATTTGCTAGGCACTGGCCC
CCAGGTCTCCTGCTTCCTGCCCTAGCTCAGCCTCCCCACCTGCAGCGTCCCTTCACTGCT
GCACGGAGCCACCGTACAGCATCTGGTACTGCAATCGCCCTGTGCCATGCTTTGACGGAC
GATGCCTGAACCCAGTATGCATGGGCCCAGTGTGTGGTCAGTGGTGAGTGCTGTGATGTC
CCAGTACAGCGCCGCCTCTCTTACAATGTTGGCCCCTGCCGCAGGTCCCACACCTACCGC
CGCTCAAAATGCAGCCAGGACTCGACCCCCCCCCCTCCCGCCCACCAGCTTGGGCGGGGC
CTCCTGGCATCAGGGGCTCAGGAGCATACCGCTGCCCGCAGCAGGCGCAGCGCACACAGC
AGCCCAGCCGAGCTCCAGTGACAGCCCCGTCGTCCCGGTCCTTCCCAAGGGAGCGCCCCC
GTCACCCGCAGCGAGGGCGCAGCATGCACAGCGGGACCCCTCCCCCTTCAACGCCCTTGC
TGCCGCGCCTGCTGCCCTTGCTGGGGGGCGGGGGTTCCACGCGGCGGGGAGGGGGAGCCA
GACCACGGGGGCCTACTCCCCTACCACCCCCAAGGCAGCCGCCATGCTTCCAAAGCATGC
CCAGCAGGTGGGGCAGCTGGAGCGGGAGGTGCAGGGCAGGCCCCCCCTGCCTGGACCCCA
CCTGTCCCTGGCTGCCCTGGAGGAGCTGTACAGGCAGACTGGGTGGCAACACTCCACCAC
CAGCGTCCATGGTCAGCGCACCAAACCATCACCACCTGCCGCTGATTGGAAGGTGGGGGA
CACAGCAGGCGCAGCCATGCCCACCCCCCAGCAGCGGATGGCTCCCCAGCCCCCCCCCCT
TGCCTCGCCATTTGCAGCAGAGCAGCCCGTGGCCTCAGCCCAGCCGGCACAGCAGCGCCA
TGCGGCTGACTACCCACATGACACGGCTGCTGCCTCAGGGCCGGGTGCACAGCGTGAGCC
GCCGCAGCAGCAGCAAGCGCAGCGCCCGTTGGCCAGTGGTCAGATCGCCACTCCTGCTGC
TGGACCCGGGGGGGAGGGCAGCCCCGAGTGGCTGGCAAGCGAGCTGTCGGGTATGGACCT
GGAGGAGTTGAGCCCCTTTGCCTCCAGCGCGCTACAGGGGCTAGACCCCCCCCCTCTGCA
GCCTGCGCTCAGCCCGAAGCGGGGTGCGGTTAGCCCCAAGGGGCTGCTAGGGGGGCCGGC
CACCCAGGAGGTGCAGCAGGAGCCGGGGTCACCATTTGCCGACATCAGACTGGTGAGCAG
CGCCAGGGCGGGGACATGCAGCCTTGCTCCTCCCCCATCCCCTCCTGCGCCCCCCCCCCC
TCACACCCTCCCTTGCAGGTCTCGCAGTGCCAACCCACCTTCATAGAAAACCACTACCTC
TTCCTCTGGCACGAACCCCTGCTGTGTGCGCCTGCACCGACAGCATGGCACGGCACTAGC
ATGGGCACCCTGCCCCTCGTGCCTGCACATGCACCTTCACCTGCACTGCTGTCCCGCCGC
CCTCCAACCCCTGCCCCCCCTTCCTCGGTTGCACACACCCCCCTGAGCACCCCCCCCCCA
ACTCTCACCCCGCAGGACGACCCGGGGGACCTCCGGCAGCTGGACCTGGGTTGGGGCAGT
GGCAGGATAGGGGGCCTGGGGGAGGATCTGCTGGGTTTTGATCAGGAGCTCAACCGCCTC
CTCACAGCACCAGCCGCACTCGAACACATGGACCTGGGCGATTTGGGAGTGCTGTGAATG
CATGGGGCCCTTGCTGTGGAGATGCGCTCCGAGAATGACGGTCAGTGCTGGATGTGCGGG
TTGGAATTCAATCAAATTGATGATGAGGACCTGTCCTTCTGAGCTTGATGCGTCGTGGTG
ATGGAGTTGCTGCGCAATGATGTTCTTTCAGCATGCTACAACCCAAGGCGGTTGTGGTGG
TGGATTGCTGAGGCACATGCCTTGGTAATGTTTAGGGCTGGTCCATCTGTCAACATGGCT
GGTAATGTGGGCCTGGTGTGCAGCTGCTGCGCTGTGTTCTGCGAATGATTGCTGGCTCTG
CTTGTATCTGGGCAGTGAAGCCGTGTGCGCTACTGGGGGGTGTGGTGTATATTGGGTGGA
CAGAGAGGCACCTGCGCTTTGGTAGGGAAGTTGTGCAGGACCAGAACGGAAGAAAGCGAG
AGGGTGCAGAGTGGAGAGTGTGGGATGATCGGAGCGTGGAATGGTCGTTCTGATGTGATG
GAATCTCATCAGGAAAAAAATGCTTTTATGAATGGATTGTGGCTTTCATCTTTTTGTAGG
CTGTCTCAAACACTGCAACCATCTGTTCAAGCGTTTGTAGTATACCTGTTGCCTTCGATG
CCTTCAAATGCTAACTTTGTATCACACGCTACACTTTTACTAGGCATGATAGTGGCCTTG
TTGATGGAATTATGGAAATCTGCGCGTTTTGCGCAAATTTTCAACGTAACTGCCGTAATG
AATCCGCCTAGTCAAGATGTGCTAAGTGACTCTCACTCAGTCTAAACTGTTGATTGCTTC
AGAAGTTTATCTTACCACGCCTCACAGTCATGGCAGCTGCATTACTATTTGTATGACACC
ATGATTTCACTTGCAAGAGGGATTCTGATGTTACGAATTAGTAATGCATGCTGCTGGGCG
GGAGGCGTCATGGAGGGGGGAATCAGCATTGAAGACTCCTGAGTTTGTTTATCAGATTTG
ATGGCTGCATTGCACTTGACAAAGATCACAATACGGCATTGCATATGTGCAGCAATCTGC
CAAATTCCCTTGAAATCAATGTCAATGCTGGTACATAAATATCAAACAACTAAACAGTCT
ATATAATCAATGCTACGTTTTATTTCACGGCTACAGCCATGGCTTGTGCAATTGTAGTAA
GCTTATCCGCATGTTTCAGTCAAACATTCTTGCATGCTTGCTTGCTGCGCTGTACCATTC
TGATTTCACGGCGTTATCCACAATGTACCCGCTGAACAGTGTAACAACTCAGAATCTATA
GTACATGTTGTAACAGAGCATTTTGCACACAACACCATCCATATTATGTATTCCAAAAGG
CTAATTAAAAGCATTAAGCTGGATTGTAGATGAAGTTTCGCCTACAACGAACATCCTTGA
AGTTTGCAATATGACAGCATGCATTGAAAATTCAGTTTTCGATATAATGTTGTGGTGATG
TATACGTGCAGCACTGCAAAAATATTGCATTGATGCAATGTATGGATGCCCTGCAAATTG
AGTTGCACCCATTCCTGAGATATGTGCCCATCTGTACATTGCTGCATGTGATAGCGTGAC
AAAAGTTGAACGGTGAAGAAATAAGCAAAAAAAAGCTACTGAATGGAGCCCACCGAATAC
TGCAAGTCAACACTTCAGGAAAAATACATGACAAGTGCGCAGTTCACCTACATTTGTTTA
GCTAATGATCATACGTTTTTACTGAATATAAACAAAAAAGCTGCATGGCAGCCTAAATCA
CAAGCCTTCTCAAAGCTTTGAAGCATATCAAAGCTGTCTCAGATATAGCATTCAGACCAG
AATACAAACTTCTAAAAACATTTATTTGAGAGTCGCAAACCCCTGCTTTGTCCTGGTCCT
AAGGCTATGTAATATTGCAACAGCTACAATGAACAGTTGGCTCTTGCAATATCCTGCCCT
TGTAAAGTATTTCCAGCAGCAAAAAATACTTTTGTTGTACTCATGCAAACCTTTCTGGCA
AATTCTAGAGTGCCACAAGTTATAGGTCACAGTAATATGGGCCCAATCTCCACTCCAGCT
GGACCAAGCAGGCACACTCAAGACTAACTGCCTGCACAACATATAACAGCCACACAAGTG
TGCATTACGAGAACTACAACAGGAGTGAAAAAGACCTGGAGAGACCGTTGCATGATAATG
TGATGACATCAACATGAATACATTCAGACGCTGATGTCATGCTTTTGTAATTGAAAACGG
CCATCAAAGCTTTTGATTGCCTACCTGGTCCTCCTTCACGTTTTGCCCTGTCACATAGGA
GAGCATATGGGACAGCATGCTCCTATAGGAAACGTGGTCGGCTGTCTTGGCCGCAATATA
TACGCAAGCCACATAGAGAGATATGAGCGCATTATTGCCAGGCATGCACACCATCTCCTA
CAATGTCGCAAATAGAGAAGTTATTGTGCTGATCTGTGATGCCTATGTCAATGCATCTCC
GGTACGCGAGTGCAAGTAGTCAAGTGATGGTAGCATGGACTTCAAGTACTTGCTAATTGC
ATTTTTAGGTTCCTGACATCAGGTCTAGGTGGCATTACTATCCAAAGCAACAAGCACCCA
GGTGATATCCCACGTGCGCTTGAAATCATTGTTGTCCAAGGTAAACTGTATGCTGGCAAA
AAAACTCTGTCACTTTGCAAGTTTTTGGATATGTTCTCTGTTCTGTGCCAACTACAGCGT
ACCCAGGTTCCATCCAGATTACGCTGAAAGAAGCCACAAGATGCAGCAGCAGCCATGATT
GCAGGATTTTTCATCAGTAGTCGCTGGAAGTATGATGATCCAAGTGCCACTGCTATTGCA
GGAATGTTATAAGCTGTTGCCAAACGCACCATGCAACACCGGGCTGCCACTGGTAGAAAC
TGTAGCCCTCCTGTCACAAACCAGCGCACCAATTGTTACACACGCGTTAGCTATCTAACA
ATATGACAATACTGGGTGCAAATCATCTGTTTTCATTTTTCAACCCGTGACGACATACCT
GGGTGATTCAAATATCCAATGCTTTCATTTGCACGGTCGAGATCTGTCTTGGACTTCAGG
TCATGACTACATTCATCTGCAAGGATCAGCTATTGCGGCTGGCTTGCCTGAATATTGCAT
CAGTCACCAGTAACAAGCTTGAATGCAATCACAGTAATCCTCGGCACGCTACTTGGGATG
GGGAAAGCTGGCTTTTCTTCCACCGCGAACACTGACACTGGCTATCAGAAAAGAGCACTA
CGCAATATGCACTCATTTTATGTGTTGCAAACAAACTTTGCGGTTTGCTTACCATGCAGC
CTTTCTTGTGCATCAGAGACAACGTAGTCATTTGCACTTAAGTAGTTTGAAGATCTTGAA
ACTCTGTTGTCTGCAATCACCCATTACGGACCTTGTCGCAAAATTGCCCACCGGTCCAAA
TGAGGTCGTTGCACAACCTGCCTAAGCATCATTGCCACCCACCATCCTTGCATGCTGCAC
TATTTCCCAGAAAACTTGCTCGAACAGCTGTGTCATCACTTTCAACAGATGATGCACGGC
TCAGCCGTTGACAATTCTTCTTGTACCGCGGCCTGCAATCAGCAGAGTAATACAATAATA
GGTCAGAAACTTTTTTTTTATTTCAGAAGGAGTCAGGTTGGGTGTTTTTATACAGTTTCA
CACTTTAATATTTGTATCATATGCATCTTTTCAGATCAATGGCCCAAAACGTCACCTTCT
TTGCTGTCTAGCGCTGCTGCTGCCCTGGTCTGCTGATTCATCATCAGTTGAAGGTAGAAC
AGGAGAGGCCGGACGCTTGCTTCCGGCTGTGGAGATTGTTGTGAAATTATCAGACAAATC
AGCGGCAAAGCTACTATTCATCTGCAACATATCAACAATGTATGAACAGCAGCACGGTTG
AAAACAGCTTATATGTCGTGGCTTGGAGATTCTGCGAAAGAACAAATCATATGGATACGT
CTTGCAGAATCCCACAATAGAGAATGAATGTCTATTGCAGGCAATATCACCTTTGGATAT
AAAAAAAATAGCAGTGGACGTCTTCAGGCGCCCTTGGTAACCCGGTTCGATATGGGGGAG
CTTATTGCATAACACTCAATTATCAACTTTGCGATAATCTTATGCACAATAATGTTTTTT
TATAAACACTTTATTGATGTATTGCATGAGACACGAAGTAACTCAATTTGTCCTTCATAT
TGGCAAATGTCATCACAACGGACAGGTGTGCGATTTCCATGCAATTAAGAAATGGTCTCT
AGGAAGCTGCTACGAAGTTGCGCCACGTGTTGCATATGACACGAAGTAGAAGCAAAAGTT
TTGCTATGACAGACCCTGTCACGGTATTTGCTTTTCGCATCAACTATATCAGATATATCA
TATATAATAATAATAATATATCAGTGCTCATTCCACGTTCTTTGCCCGAAAGCTATGATG
CTTACCTCCCAACTGCCTTCCTACATTGTATGACCCTTACTTATGCTCGCATGAAGCAGG
AGGTAAGGAAAATTTTGCAAGCCGTTGTAGCAGCTTGTTTCTCGATCTCCATAAGACAAT
CGAAAACAAATAAGAAAGTCGCTTATGTATTGGCAACCACGTAGTTTTATTAGAAGAAGA
TACCATACACTTGCTTCCTACAACATTTGTGAAATCCGACTCGAAATTCCCCATGATATC
AGCCTCAGACACTATTGTTTACAGAGATGAATCGCATAATCGTTGTTGATTTTTCATTTA
CTACCAGCACTCTTTTATCCCGTGAAAGTGATAATGTACGTGACTTTGATCATCTCTACA
TCATTTCAAGGTCACAAAATTGCATGTTGGCGAAAAAAAGGGAATGCAGAGCATGCAAGC
TGATGTGGGTCACCGCTAAATTGACACCACAGTGACACATACTCTATTTGTGAAAGGTCA
ACTTCTGATTCAAAGTTTAGCCTCAACTTGTAAGATATGATATATATGAACAGAATCGTG
CTACTTCAATCTGCATTTTTCCCTCGCACTTGAACGGGCAACTAATTGCAAAAAATGAGC
AAGGGAAAACACTGCAACTATACATATATTAAGAGATCAATAGAAAAGTACGAAATCATC
AATAATTTTGCGCGATAATGGCAGCTGCGTGCAAGTGTGAACAAAAGTATTTGTAAAACT
ATTTTCTCAACAAGAGCATTGGCGTTGTTCCATAAGAACTGTACAAAACGAAAACTTTTC
AAGTAATGCATCAATGTGATCAGCAGGCAGCAGAACCATAAGACAGACAACCTTGTGTGG
AAATTTTAACGAACCGCACTAAAATAGGCTCTTCCATGCTTGCCAAGCCCTCAACCATCT
TTCCAGATCAGAGTATCAACCAATGCATTGTCCCCATTGGTTGAGTTGATACTTGTACCT
CTCAATGTGCAACATCCCTTGCAGACCACACATCAAACATTAACGTGTTTTTCAAAGGAG
GACTTCTGTGGAAGAACCCATGAGTGATCCATACCGCTATGCAAGCTCAAGTACACAATG
CAACATACAGTACCATTCTCTGATCAACCGCAACTCAACACATTCTCTTCCAGACTATGA
CAAGAGAATTAGGTTTGTAATATTACACACGTTGAGAGAAAAAGGCTCACAGTAAAGTTT
CAATTTTTTACCACCGACCGATAGGCTGCGGGAGGCTCGAGGCCGTCCGTGGCTGTTGCT
CATGGGGATGCAATTCGCATGGGATATATCCGCCGGTGTACCCGCGCATCGCCATGAGGA
TCATGTGATGTTGCACCGTCCTCGATGGATGTCGCTAATGCCCATGCCCCAGCCGACATC
CTTGGTGGTGAAGCCTTGACACATTGAAATTACCTGTAGCTCCGAGCACGCGCGATGCGT
TGAAAAGGCGTTCCTGGCATTCCAGCGGATCATTACCCGCTTGGTCCTGCAAGTGCCAAG
CTCAAACGTTTGTTCAATCTTGTGGAATCCTGTCTTGATAACAAAAGCGAAATCTTATAG
GTTGGCGGCGCTGACGAGTGCGAAAAACGTGAAAGCCTTGCAAAGTGGAGTGGTTGTATT
GTCGCCGGCTGTGGTCGAGGCAGCAGGATCAAGCACCTCATGATTTGATTCCAATGGCTC
GTTTTTGATTGGAACCATGCAATCTGACCGCTTGACGCTTGCGCATGATGGAGTCGGCAG
TGTGCATGTTTACTGCCTGTCACATACTCTTCAATTGCTGGCAACTTCAATGTCCAATGC
AGGACATTGTCGCAGGCTGTACTGTGATCTTGATGAGCAAATTGATTGATTTTGGGTCGG
GCAAATACGGGTACGGCTCCAAGCTACTGTAGCGCAAGCCCCGAGAAATGTATCAAAGAG
CCTAGTGGGCGAGGGAATTAATGAAGTCACTTGGCAGGCGGGTAAGCACTCAGTCATCTG
CGTTAAAAAAGCAACGGGCCGAAACTCTAGCATCGGCGGCTTCCTCGCCGCCTCCTTCAT
GCGATGCAGGAACGCCCTTAAGATGACTGGAAAGTTTTCAGCTTGAAATGTTATTTTGTG
AGTATTTTGAGCCACACTTGTATCACTAGCGTTCCCTATACAGAGCATTACGAGGAAGGC
CCTTCCCTGGAGGGATGTCAGAAACAGCTTTGGAATAGGGTCCAGGGCAAGGGGTCTGGA
AATTGTACTTTAAGGGGGGTTCCTGAGGGGGTTCTGAGTAGATTTTGCGGGTTCTGTGGG
ATGAATGAGGGGTATCTATGTATCTCAAAAAGGCCAGTGGCAGTCCTGTACACCAAATAT
TTTGCTTTCAACTTGGTTCGGACATGATTTTGTTTGTCACTTTTATCCAGATCATGCTCT
TGTAAAGGCCTTTGACCAAATTGGAGCCTTACAAGATACAAGACAGCTTGATGTTGCACA
TTACGTCTTTTTTCAAACACACAGTGCCGACATGCTGTAGTGCTGTTCTGGTTTTGACAA
CGGTACACTATCTTCAAGTCGGCATCTGATCCACCTATACTGCTTGCAGGACAGATTACA
GTACAGAATTGCACTTTGAAAATTGATTTACGAAAGACGCTTGATTCACATGGAAAGCAC
CCAGGTTGACCCTTGAAAACCCACCATTGATGCCCTAGTTTCCAGAACCCCTAAAATCAG
AGCTGCCTTTGACTTTGTCCAGAAAGCACGTTCTGACAACCTCTGACGGTTGCACAATCA
AAACCCAAGCTTAGAATTGCAGCAGCACCATTCATGCTGCATCACAAGCATGTTCACCAA
CATAACTGCTGATTGTGAGCATCAATAGTTCATCTGTGTGAGTCTGAACCACAGAAGCTG
ATTCGGACGGCCGCATGCTAAATTCCTGCTTTTCATCGACCAAGAAAGAACGCGGGCAAA
GTAAGATGCGAATTAGATACAAGATTTACTGATTCCCAGAGACATCGGCTTCAACCAGCT
GAACACTCATTTCGTTGCTGCAATGCTTTGTCACGGTATATTGTCAGCAACTTCATCTGT
GGCACAGACAGCTGTGTGAGATGGGCCTCAAAGGGAGTCCCGACTCCCTGCAATACAAAC
ATCAGCGCTCAGTCTCTCGTCATACCTCTGTGCACCTCTACATCCGGAATGTGGAGCAGA
GGATGCAAGCAGGGAATTTGATACCCAGGAAGATACTTGGTATTGTTTACCATGCAACCT
GGATGTTTAGAGAGGTTCTGCAACTTGCAGAAAGCCCTGATTAAGCGTACCAGCCATATG
CTCACTAAGCAGTCCACAGTTGCCTTCCTGACGTCTGCAATGGGCGAGCAGTAGGAGGCA
CACAGCCCAGGGACCAGGTCTGGCAGGAGCGCTTGCTGCAACTCATGGGGCGCCATGCGC
TGCACCACAAGCCTGAGGCTTTTCAATGTCCCATACAGCAGGCCTCCTGGCACAATGTCT
GCCGTGAGCTGCTCACCCACTTGCGGTAGGCTGGGGAGAAGGAGCACAAGGCTAGGTTGA
GGCGGCAGCCCACCTGCAGACAGCAACCTGACCTCAGTGTGCGAGCAGCATACGAGACGA
GATCTCCCAAGGTGAAGCAAAACGCATGCTGAATTCGATCAAATTAAGTTGTGCTTTGAA
TGGCTCATCTTGTTGTAACATCTCCAGTATGTCATGCATGCTGCAAATGCACGGTTCCCC
AGATTTTCTGCACGTCGATGTACTGCAATTCCACCCCTACCTAGCAGCTGCATCAATGCC
TCATCCGCAGCCGCTACCACCTCCCTGCTGCTATCTACGATACAGTCCAGCACCCTTGGA
AGCAGCACAGGGAGAGGCCCAGCAAAAAGGTCGGGCCGCACAGCTGCCAAGTCTCGCACC
AGCATCAGCCCACTCTCCCGCAGCAGGGGGCTGTTGGAACCCAATGCTGACAGCAGGGCC
GATACCACCTGGAAGGAGGGCGGCAGCAAAATACTGGCAAGCAAGCACACACACTTCATG
CATGCACAAAACAGGGGCCAGGATCCTGTACATCCAGAAGCAAGGCCAGGAAGTCACTAT
TTCTTCAGTCGCCACCGTGCTCGTAGATTGGGACTATGGAGGCACTGAGCTATGCAAAGG
TGCTACACAAGCCAGCGATGAGTGTGAGTCCCTGTGTCAACACCCAAGCAGAGGCACGTT
CAGGCTCGTCCTCCACACTTGCCTGGCTGAAGTGGGGTGTCCAAGCGGAGCCGGGGAGCA
CGTGGGCCATGCGGCTCAGCCCCTGGAACCCTTCCATGCAAAGACCCCCCTGCAGCTGTA
CCAGCAGCCGCCTCAACTGACCCTCCATGATGTCATCAAATGGGACCAGGTCCGAGGGCA
GAGCGGTAGCGCCCTGCAGTGGGCTTACAGCAGGAAGTGCCTGCCCAGCCAGGTGGGCGT
GAGATTCGGGCGCCGAAGGCTCTGTGGCAGAGCGACCCAGCAGTGAAAGAGAGTGTGGGG
GGGTGGCAGCTGCAGCACCTGCTGTAGCTGCTGACAAGGGGGGCGTTCTGGATATTGGCG
GAGATGCCACAGGGGAGGAGGTATGAGTAACGCAGCTGCTGTGCTGCCTGCCAAGCTGTG
GTGCAGTCAGGGGGTCAGCCTCCCTGCTGGCCGGCAACAACCCCGAGGCTTGGCGGCCCA
GGCGCGACATGGTGGGGGAAGCTGCGCACGGGGAGGCGTCCCCTGAAACCAGCCTGCCAG
GGCTCCTGCTTCGCGGGCTTGCCAGAGTCCCTGACTTGCTTGGGGCACGAGCAAGTGCTG
AGGCTGGGGCCAGCTTGGCAGGTCCCCTGGCTGACAGCACCTGGGGGGGCAGCTCGGGGA
GTCTGATCAGGCCCTCCCCGCTGTGCCGCCTGCTGCTCTCAGTCGGGGCGGCTGCATTGC
TCACTGATGCCACAGGGGCTGGCCTGCTGGCTCGCATGCTCGCTGTCACCTCCGACTCTA
TCGACGGCAAAACAGCTGCCAGTGCCATTTGCACCGCAGCCGCCTCTGCTGGTGGCAGGC
TGTGGATGGCTGACAGCACGATCTGACCCTGCTCAGCACGGTAGATCACCTCCAGGGCGC
GGATTGATGCCCTCCTGATGTCATGGTTCTTGTCCAGCACCAGGTGCATGATTGCTGACA
CCACAGCACGGAGAGCAGGCCCGGGAACCAGTTCCAGGTGGTCTTCAAGGTCCAGCATGC
CAGTTACGACAGCCACAAAGTATTCAAGCACCGCGACCTTCACTTTTGGTGCCCGGCTCT
GCTGCAGGGATTTGGACAGAGCTGCCAATACAGCTTCAGGGGCATGCTGCTTGGGGCACT
CTGCCAGTGCTGATTTTGCCAGCTGCTTCAGCTGGTCCTTAGCATCCACTGACCTGCACA
ACAGCGCCAAGTCGCCCTGTGGACGTACAAAACAGGGCATGGATAACCTTGGACGCTTCA
GTAGAAGGTACTGCCTGCAAGTTTGGCACTTGTCTGTGTGTCCTTGAAACGAACCTGAGG
AACAGCAAAGGCATCAAACGGTCCAGCTGCGCCTCAAACAGTTTGGCGTTCCTCCCATTC
AGCCCCTCATTGAGCGCCTCCATTGCTGAGGCTGCCACTTTAAAATGTGCGTCTCCTGCG
TGAACAAGTGAGTCGCAGTGGTCAGCCTGCAGATATGTTGTTTAATTTGACCTTGACATG
CACAGACGCAACCGTTCACACTTGGTCTCACCTGCACCCTCCAGCAGGCATGCAGCAAGC
CGATCTGAGTTGGCTGCTACCTCGGGGTGGGGGCTGCTGCCCTTACCATGCAACATCTCG
CTGATCATTCCAAACAGGTGCACCCTGTCCACCCATGACGTTCCGCCCTTGTTGACCTGG
GCCAGCAGCTGTGCGAGCGACGCTGCCGGCAGCTTTTCTTCCCAGCTGCTGCAAGAAGCG
AGCTCCGTGTTTGAATCTGCGAAGCATCAAGATCAGCAACATTCAGGGAACATGTCCAAA
CTCTGATTCTAAACAACGCTATCCAGATCGCTGTGCAATTGCTGCACACAAGCAAGCACA
GATGGGAGCATCTGCAGCATCCTTCCTACCTGAAGTCTCGGCAATGCTGCAGCTGTCTGC
CTCTACCCGCCTGGCCACATCTGCACGGCTATATGTTGTAATGGATTGTGGCCAGGCTGA
CTGGCGCCTGCCTCTTGCAGAGAGTGGTGCAGGATGAGCTGCAAGCCGCCTGGCTGTCAG
ATTCCCTTGCTGAACCTTTGCCTTACCAGCCTTGGAAGCATCTTCTTCGACAGTGCCATT
GCTGTCCTGTATCACCAAGGTAGGAGCCAAAGGCAAAACCACATTGAGCAAAGCAAATGG
TTAGAAAGTAAAGACATTAGACCCTTGTCAAATATAGCCTGCACAATGCCCACCTGGGCC
AAAGCGGCAATGCTGATTCGAAGTGCAGCTCCGCCCATGGATCTTCTGGGGACTTCACGA
CCTCCTTGCTGCATCCTCAGACCCTCAGCTGCGTGGGTGGAGTGCCCCGGCCCATTCTGC
TTGCTGCGTAAAACTCGAGGAGTACCGCCCCCATTGGGTCGAAGGTTCTCAGCATCGCGT
GAGTTGAAGGCCCGCGCACTTGTTGGTGGGTGCTTTACAACAGCACGTGGTGTCGCACCC
ATACTTGACATTGGCAGCCTGGCGCTATTGGGCAGAGATGGGCCACTATGGCCAGAGGGA
CTGCTGCGCACAGATTGTGTGCCTGAAAGGCCTGAGAGCGCCAGTTTGGGTACAGGTGCA
GGGACTCTGCCTGCGAGCCGGGGTCCCAAGCTTGCTGTAGTTCCACTGCTGATGGCTCCC
TTTAGTGGCGCCCCCGCATGGCTGCTACCACGGGGGGTGCCTGGCTGCCCATCTGAAGGC
CCGAGTGAAGAGCGTCTGCTAATTCCCTGCTGAGAAATTTCGAAGCTGTTTTCTGATGAG
ATGAAACCTGCACGTCGAGTTAAGAAATTACTGGTCATCAACCTCTGCATACTACCAGTT
ATTCTCAGGCATGCAGCAGCATGACATCAAGCGGCAGAGCCATCAGACAGGAACAGCAGT
CTCACCAGGTCGGTGAGCTTCCAAAGCTTGCAGCAATTTATCCTGCAATGGCTTATCTTT
GTCAATACGGTGAAGCATGGCACTGCTGCTTGCCGGCCATACACTGCCATATATTGCAAA
CATGCTTCGTCCTGCAGCCCGCGTGTCTGATTGAGCGTCCTGTGCCGCAGCAAGAATTGC
GCTCTCTACAGCATCTGTGTGTCTTTCAAGCAATGAAGCCTCCCATTGTTCTAAAATCTG
CAAAGATCATAATTTACACTTAACCTAAACAAAACGATTGGTTAGAGTTGTAAATACCAG
TATGTTTCCTACATTTTTGCGAGGGCACCTACTTGTAATAGATAGCTACTTGCACACTGC
CGCAGCTTGGCATTTTTATCTGAGGTGATGGTGCTGCATAATCTTGGAAGCATTTTTGCA
GTATGGCAATGATGAATGACTGAACGAGCACAAGCATCTGCAGCATCCGTCACGACCTGC
AGCAAATGTTTGTCAGGTCTTCTTTGTTTGAAACGCAAGTATGACTGCATTTGTTATTTG
ACACTGCCCACAGCGCTACAATCTGTCAGCTACATACTTACTACGGTTAGAAGAACTTGT
TTAATGCTTAGCAACAAATAGAACTGTTACCTGTATTCCCATAGCAATTGCTTTTAACAG
GACGGGTAACAATTGCACCACCAGTGCTTCTAAAGTAATGCCGCCTGCAGTCACTATGAC
TGACAAAGCATGGCAAGCTTGCCTAGATACAGCTGACCGCCGTTCCAAGACCTGCAAACA
GATTAGACATCATGTTTCAACTTTCCCAGCAGACATGCACAACAATTTGAACGCAGTCGT
GGGACATGAGCTCACCTGGCAGATCAGCGAGTCTCTGACTGCTATGAGGCACTCAGCAAA
ACTGGCGAAATCTCCTGCCCCACCCAATACGAGGCCCTCAAGCCTCAGCAGGGCATCAAC
ACGCTGGTTCCAATCAACAATAGGTTGAAGCTTGGCAGCAATGCTATCTATTTCATCTCT
TAGCTGCCCTTCAGATGCCACCCTGACAGCTTGAGCTAGAGGAAGCGAACCGTTGGTTAC
GCTTCTTGCAGCGTCTCCGTAGCCACTTCGCCGCATCTTCTTCAGTACATAGCGCAGATG
CAATCAATACCTGGAGTCTAAAAATATTTACAACACAATTTAAACCAAGTTTCTGTTACA
CTACACGTTCATATTTGGCTAGATTCACTCGCTGCTGGTGAGTTGATATGAGATACCTGG
CAGTGCTTGCCAACCTCAGAAAGTGCTTTTGCTCAGAGCTCAAAGTGAAATAGTGTTACT
ATCTAAGCTTATTTGCAGGTTTACTCTCAATGGTTGACACATGCTGGTCGCAGCACCGGT
CGACAGACAAGCTTGTATGTTCCAATCAAAATATTGGTGCTGCATCCCCTGCTGGGCAGC
TTCCCGCCCAAATTCGCGCAATTTTCCCTTGCAGGTCTGTGTAATCTAGTTATGGAGCGA
TCGGCAGGACAAATAAAATTGACCCGCTACAACTTTTCATCTCGCCTCTCGAAATTTCAT
CAGAACGGAAGGCTGCCCTCAGGTTTCAAGTTGCAACTGTTGTTGATCTACGTTTACTCT
GTGAGGCTATTATCAGCCTGCCACCTTATCAGCTACTTGTTGAGTTTCAACATAATAACA
TGGGAAGGACTATCAGCTTTATAGGACGACTGCTGTTCGCTTTTATCTTTCTGAGCAGTG
GTTTGCAAAAACTTCAGTCTTTCGATATCGTAACGGTATGTAGTGCTGGCTTCCTGAAAG
ACGCAAAAATAGGTTTTGCACTCTTGTTATTTGAACAAGGCTGCCCTTTGTCTTGAAGGG
AGGTCCCACCATGCAGCATATGGAGCCTAGAATGGATAACTTCATTCGGAAAGTTGAGTC
TTACGCCGGAACAAAACTGCCTGTTAACAAGGTGGGAGACTGTGGCTAGTTGACAAAATT
GAGTTGACTCCAAGTTGCGGACCTCGTGAAAGGGCAGTGGCAGGATATCTTACATTGTCC
ATATACTGCAGGCAATGTATCCGTATGCTCTTTTAATTGCAATTGTCCTGGAGCTTGGTG
GAGGCTTCCTGTTTATCGTGAACCGAACTTTTGGAGCGCATTTGCTGGTGAGTTGCTGTC
CTGCGCCTGCTGTTCTTGTATACAGCACACATATTGCTAGACCAGTCAGCCCAAAAGAAG
TGTTGCTCCTGCAGCTTCTCTTCCTGGTGTCTGTGACTCCCATCATGCATGCTTTTTGGG
ACCTTCCAGCTGACAGCCCTGAACAGATGGCCGATCTGATAAACTTTTTCAAGGTAAATG
ATTCAATCAACAAGATTAATAGCTTGATGTGCTTTTCAAGGTAAAGGTTTTAACAAAACG
ATTATCAATTTGTGCACATTACAGTCACCAACTTAGTGTTAAGTTTGTATTACCTTGTGC
AGAATCTTTCTTTGGTGGGATCCCTGCTTTTCTTCCTTGGAATGAAGCACTAAGACAATC
AAAGCAGCAGTTGATTGAAGGACCCAAGCAGCATGTCTGCTAACAGCCAATAGTTGCTGC
TGTGCTCAGCTCTGGCTTTCACCAGCGTTTAGTAAATACTTGCTCCCTCGATAATACAAT
ATGATGCTGTTCTTCTTGGAATATGAATACTACCCTGATAATTGCACCCAGCATGGAGCA
GTGCCTCAGTTGGTTTGGTTGAAACATCATGTCCTCCCCGTTCCATACCAAATTCAAATC
TATGTTCATGTTTCGGCTGCATCTAGTTGCACTAAAACGCGCAGTTGTCTTTACTCAGTC
AAATTTCGAAAAACGAAGTTGCTTGGAAAACAAAAACGCGCAGTGCCTACATACAAGCGC
GTCCGCTTTGTCCTTTTGTAATATATCATGAAAGACATGGGCACGTTGTTACGCTGATTT
GCTTATTGTAGCTAACATTGCAGCAGTATGGAGGGCTGGTTCGAGGTGCTGAAGCATACA
CAGTGGAAGCAGCACTAGAAAACAGTCGCGCACTCTACCTAAACTGCTTGATGCGAAAGA
AAAAAACGGCAAATCAAAGAAAGCGTATGGGAAGCCTGATACCTTCGCAAGCATGTCGAA
TGTCCAAATTGTAAAAATGCCAGGGTCCGAAATTGCCGAAAGCCAATATTTGACCCTGGA
CAGGGCTTTCCTACAGACTCTGGGAAAACTTCGAAACCAAAGCATACTGTGTTTTAATGA
TTTTCGCCATCTCCATAATGCGGCTTCTATACATTTTTGGACATGGAAAGGTTGAGCAGC
GGGGAATTAGACAAGCCGAACTTTAGCTTATGTGGAATAACTCTCTTCAGAAGGTACCTA
CACTTTTATTTCAAGATGTGCATATATTTCCAACGTTTTGCGTTCTTTCGAGTACCAGAG
AGGGTCGCTGTCAGCTGATGCTGCTTCAGCTTCGCTGCAGATGCTGCGCTGGTTTTTTAT
CATACCCTGTCACTGCTTTCTACTTATTTGCAGATCTGGACAATTAAGCAAGCGAAGTAG
CAAAGGCAGTAGTAGCAGCAGGGCTAGCGAGTTGGGCAACACCCCTTCCCTTGAGCAGGC
AACAACGTCGGGCACCCTGAAGCATCCTAGGCGACGCCCAGACTCCCCCCGGGACCAGGG
AGAGGCTGAAGTGGCGTTCCAACCGCTCAAAAGACAGCATAGCAGTAGTATGGACGGTGG
GTGTCCAGCGCTTGCTTCGTTCGGCGTCGCCAAGAACAAGGCGGGTGACATTTTGAAGTT
TGCCTCTGCTGCAGATGACTCTCTTCCAGCTCCCGCTATCATATCTTCATCTCAGCTGAG
TGACCCGGCACAGGCATCTCCGGGCGCGCCCTCAACATCAGAGACCGTGACCGTACCTCG
ACCACACCGGCTCAGCTGCGAAGTCAAATCACACTCTTTTCCGCAATCTCACCGCCGATC
TCACGTGCTACAAACGGAGGAAGGTCCCATTTCTCCCAGACCTGCTGCTGGGCCGCACCT
TCTTCAGCACACATGCCCTCCGTACGGGCACAAAGCCGTGATTGGTCGGCGACCGAAGAT
GGAGGATGCTTACTCTGCAGTTCCCTTTCTTTTAGAAGTCCCCATCTCGCAGTCTGCACT
AGATGAGCTTGTACCACCACGAATAGCCAGCAGCGTTCGCAACATCGGAAGCGCATCCAG
CCGAGCAGCAGCTTCTGCCAGCGACGCCTCCACAGCTACCAATGCTGCTGCCGGACAGCA
GCAGGCACACAGCAGCAGCATGGGTGGGGAATTCAGCGGGACATCGGTGCCTGCAGCAAC
GGGAGCAGGGCAGCCAGGCAGCTTGTCGCTGCAGCTGCCTGACAGTGGGGATGGCGGTGG
CGGTGGCAGCAGCGAGGAGCTCTTGCTGGAACCGCTGCACTTTTTTGGGGTGTTTGACGG
CCATGGCGGGGCAGACGCCGCGCTGCACTGCGCCAAAACCATGCACGAGCGCGTGCGCGA
GGTCATCCTGAGCATCACCTCCCCCACAGCACACTCGGCTCCCTGCGCGGTGTCCTCTCA
CCCCGCCCCAGAAGCCTCCAGCAGCGGCACGGACAGGGCTGCTGTCGCTACGGGTGCACA
AGGCACGGCGGCCAATCCCGGCACCAGGAGCAGCCTCTCAGGCCGTCCCTCCCCCTCTGA
CTCTGACTACACGGATGCCGCTGCTGACATGGCAGACCCCGCAAGCAGGTGAGCTTCTTG
CTGGCCACCCCTTGGAGCAGTGGCAGTGAGGAGGAGCGCGGCTGGGTGCGCACCTCCAAG
CCTCCTCTGTTCGATGTGCCTCACTGCCTGCAGCTCACCACGCCCCTGTTAAGCTGAATT
GGACCGCCACCCTCCCTGGTACTGTGGTGGGCGCACCCCCCGGCTGCGTGCGTGCCTGTC
TGCCTGCCATTCACAGCCCGTGTCCTGCATGCTGGTGCGTGCATCGGCGGTTGGACTGAT
TATGCCCGTGGTGAGTGCTGCTGGCTGGCTGCATGTGTGGGAGAAAAGAAGAGCGCAGTC
ATGTGACCATCACTGCATCACCTGCGAAAGATGCAATTCTCCCATTCCTGCGTTGCACGC
GGTACGCCCTTGCTCACGGAGCTGTGCTGCCGCTGCTGCCCCGCTGTGTTGTGTGTTGGC
AGCACCGGGAGCGAAGCGAGCTTCCTGGACTGCGACCCCAGCCAGGAGCCCGAGAGGGCG
GAGGGGATGCCCTGCTCAAGCGAGACTGTGGAGGCCGCCCTGACGAAGGCCTTCCACATG
ACAGGTCAGGAGTGCTCCTAGCCCGTCTTGCCCCCTTTTGTTGGGGCTGCCAAAGCACGT
GGCTGCTAATTACAGCCGTCCACCCGACACCCCCCCCTTCCTCTGCCCCCCTCACTGGCA
CCTGCACCACCGCTGGCTCCTGTCCCTCGGTTGGGTTCCGCCCCAACCCCCCTGCACCCC
CCCCTTGCCTACCTGCGCTGCAGACGAGGAGTTTGGCCAGGCGGAGAATGCTGCTCTGGT
GGGGACCACGGCGGTGGTGGCGCTGGTGGGGTCGCGCATGCTGTACGTCGCCAACTGTGG
TGAGTCCCCGCCCCTGGGGCAGCGTGGAGTGCATGTTGTAGTGTGCACCGTTTGCAGCGC
CCTCACTCAAACACCCCGCTGCATCTCAGCTCCCTCGCTGCCACATATGCAGGCGACTCG
CGTGCTGTGCTGTGTCGCGACGGCATGGCAGTGGCGCTCACCGACGACCACAAGGCTGCG
AGGGAGGATGAAACGGTAACGGGAGGCAGGGGTCAGGGGCGCTCCACCATGCTTTCCCTG
TGTATGTATATCTGTGTGTGGGCGGGGGAGGGGGGTCAGCCCGCCAGGTGCACCTGTGTG
CAACTATGGGTCTGGTGATGGGGGGGGGGGGGGGGGGGGGCTGTGGCTGGAGGGGCCTGG
GGGGTGGGTTCACTGGAGCTGATGGCGTGCATGCTGGCCGTGATGTGCGTACTGTGTGAA
ACGCGCATCAACCTGCTGCTTTGCACCCGCTGTGCCGCAGGCGCGGGTGGAGGCGGCGGG
GGGGCAGATCCTGTTTTGGAACGGCGTGCGCGTGATGGGCGTGCTGGCGGTGTCCCGTGC
CATTGGGGACCACTGCCTGAGGCCCTTTGTGATTGCGCAGCCCGAGGTGTGTGCGTGGAG
TGGTGGACAGCAGCTGAAGGGGGAAAGACAATGATTGTGAAATGAGTATGTGGATTTGCG
TGTGTGTGTGTCTCTTTGATGGGGGGAGGAGGTGTAATGATGAGGCGGGGTGAAAATGAC
ACCCCCACCCCCACCCCCACCCCGCCGGTTTCAATTTTTCCGGGGTTTCTGGGGATGACC
CAGATTGCGGGGCTGGGCACGGGTTTAGAGTGTAGGTCTGCCTCTGAGATCAGGCCGGCC
TCGGGAGGTGAGCATAGCCCCATGATGCTCTGGTCAAGATGGGGCGGGGGGTGGGGCAGG
GTTGTGCAAACAGGACAGTGTGCATGTCCCCGTCTGGAGCCGGGACTGCATGCTAAGGCA
GATTCGCTGTTCTGGAAGGGCGGGGATTGGGGGATGCACACTCTCCCCTGGCGTTTTTTT
TTGCGCTGGTGTGACGTCTTCCCCTCCCCCCCTGCGTAGGTCACCATCATCCTGCGGCAC
TCCCAGGACGAGCTGCTGCTGCTGGCCTCTGACGGGCTGTGGGATGTGATGAACAACCAG
GAGGCGTGCACGCTGGCCAAGAAGTGCCTGCAACGGGCGCGACAGCGGGGCGCAACGCGA
GCGGTGAGGGGGGAAGGGGCGGGGGAGGGGGGAGGGGACGTCTCTGGTTTCACAGAGTGG
AGGGTGTCGCTTGTGAAGGGCACAGGGCCGCTCTAAAAAGGGAAATGCGAAGCGCAGCGA
AGCACGCGGCAGCATGTTGTAGAGTAACGGTGGATGGATGATGATGGGTGAAGAAAGCAG
GGCAAAGAGGGGTTTGGGAATGCAGGGTTCAGTGTTCCGTGCCTGGAGCATTCTGCCCAG
CACCCAGACCCTGTGCCTCCGTGTCTGCTGCGTCTCATCTGCGGTCATTTGCGCTGCGCG
TCCGGCTCTTGGGAGAAAACCCGTCTTCAAGTAACATTCCCCCCCCCCAAACACCTCTTT
GCCTCCTGCAGAAAGCCAGCAGCATAGCGGCCTCGGTGCTGGTCCGTGCCGCCGTGGACC
GCGGCAGCCGCGACAATGTGACGGTGGTCATCGTTGACCTGTCCCCCGCCAGCCCCGAGG
AGCTGGCCGCGGAGGCACAGCAGGCCGAGGTGAGAGTGCAGGCATCTGTGGGCTCACTTG
AGCTGCGCATCTGTGGGAGGCGAGGCGGAGCGTGGTGGCATATGTGGCAGGGGGAGATGC
AGTGTAGAGAAGTGCCTGTGAAGATGCAGTGTGGAGAAGTGGGAGAGATGTATAAGGGGG
AGCCCGGCTCTTGTTGCAAAGTGTTGGAGGTTTGAAGGGTCATCTGGGGTTGCCTGTCGT
GGGGCAGGAGGCTCTTTGTTATGTTGGTGGACAGACGCTGCTGCGAACAGCATGCCCTTC
ACCTTGACGTGCGTGGTTTCTTGCTGGGTGCAGAACAGCTGCGCGGAGGATGCCGCAGGG
GGGGAGCGGGAGGTGAGGGGCGGGAGCAAGCCAGGCGACGGCGAGGCAGCGGCACCCAGC
CGCCGCAAGACCCCCCTTGAGCAGTCGCAGAGCAGGCAGCAGCAGCGGCCGACCCCCCTC
CCACCCTCTGCGGTGGTGACGTCAACGGCGCCCGCGGCGCTCTCTCCCTTTGCCAGCATG
ATGGCCCCGGCGGTCGCCTCACCCTTTGAGCAGATGCAGCAGGAGGGGGATGACGACACA
CAGCCTCAGGCGCAGCAGGAGGCGGGCACTATGCTGAGCCCGTTTGGCAGCGTGCCACTC
CCAGAGGACGAATCATCCCCCTCCCCTTGCTGACCCCCAGAGGATCACCCCCCCCGCACC
CCAGCCCTAGTCTGTGGGTGGGGCAGCGGGGCTGAGCATGCCGTGAGTAAGGGGCTGCAG
AGGGAGTGAAACGAGCTGCTGACAGCACTGGGCTGTGCCGGGGATGCCAGGGAGGGGGGG
GCAGCCTCAATCTAGGGGAACGGGAGGCAAACAAGAGCGGTGCTGCAATTTTTTAGTGAG
GCAGCTGTTGTTGGAGTACCAAAATAGCGCCAAAGCCTTGTGTTGGGTCTGGAGTAGGGA
ATTGCAGAGAAGAAGAGGGGTTTTCTTGGAACTTGCCTTATAAATAATAGGGCAGGTGTG
TAAGATGTCGAGTGTGTGGGAGCTTCCTTTCCTCCCTGCCAACCACTATTTGAGGGGAGC
AGCACTGGTGTCACGGCAGTGGTGAGCATGGGGAAGGGTGGTGCGGGAGGGGGAGAATTC
TTGTGAAGATGGGGTTATAGGCAGCAGGGCATGCGCCTGCTTTCCTCCCCCCTTGGAGGA
TTGAGTGTGTGTGTATGGTGGACTGGGGGGGGGGGGGGGTGGGGGGGTGAGGCGAGGGTC
CCTCTGTGGCCTGTTCCGCCAGAGGGGTGAGTGCACCGGGGGCAGCGTCCAGAAGAGGAG
ACGCCCGGGGGTGCGACAGTGGGATGAGGCCAAGCACACGTCTGGAGCAGGGAGATGGCG
GGGTTCAGCCATGGGAGCTCCCTGGGCGCCTGTGGCTGGTGAGGGGGGGCTACGGGTTGT
GAGATCACCACCCCTGCTGTGCGAGTACCAGCTGTTTCCTCCCCTCCCCCACAACATGCT
GGTTGAGAGATGAGCGCGAGAGTGGTGTGAGTGTGTTTGAGCGGGTGGTGCGTCTCGGTT
CCTTCCCATCTGATGACCAACGCTTCTGCTTTGTTGTAGCTAAATTTCTACCATCAAATT
ACCAGCCGGCCGTGTCGAACTGGATGGGGGGGGAGGGGGGGGGGGGGGGGGACCAGTGAG
GGAGTGCTAGTCCCCTGTTTTTGGCACTCTCTTCAGGGCAGGGGGAGTGGGGCTGGAAAG
TGTTTGTACTGCCCTGCCTGTACGGCGCACCACGTGCTGGCGCACAGCAGCAGCGTAGTG
CACATTTTCCCCTCTCATCGCCACCTTGGCTCCGTCCTGCCTCCCCCCCCCTCCCGGGTG
GCAGTGGCCTGCACTGCTGCACCGCTGGGTGCGACTCGCTGTCTTAATTCTTTTTTTGCT
TGCTTGCTCAAGATATCGCGGGGCCCCATCCACAGATGCACCTCCATACCACCCTTTTCA
GTTGCGGGACGGTGTGTGGAAGCTGGGGGGGGGAGGGTCTTATTTTTTGTAGGCGGGGAA
CAGCTGGCCTGGGGTTTGTGTGCGGTTGTGTCAGAGCACTGGCGCCACGACATGTGCCCC
TTCCCGCTTGTCATGCTGGGAGGGGAGGGAGTCGCGCCTTGTGGTCATGCCACTGGCACC
AGACTCCCTTGCTGCTTGTAACGTTGGGGAATCCTGTGCCGCTGTGGGGTTTGGGGACTG
GGGCGGTGACGCGTGCTCAGCACGAGAGGGTTGCCTCCATTTTTTCGAGAAGGGGGTGCG
GCCAGGCGCAAACCGATTCTTTGATGTGCAGTTGTGTGGTTAGGGGTATGGATGCATTGG
GTGTTTCTGTTCCTTGTAAGCAGAACCCGTCTGCCTCGATGTACCTGGACTGCGTTGCTT
GGCCCGGGGCTTGCGCCTCCTTGCAAATAACAACCGAGTACATCAGTGCCCTGAAGGGCA
GTACATCAGTGTTGCGGCAAGGTACTGGGCCTCTGCCCGTGGTCGTCATGATGCACAAGA
CTTGGAGAGCAGGAAGCTGGCTGGATTGGGCGAGGAACAATCTGGGGCTGTGTGTACAAC
GCAAGCAACATTCTTTTGGTAGGCGGCATGGGACTGCAAGGACGCTGTGCACCGTGCCAC
GTCCACGCTGGTCCGTGGCGCGCATCCGCAGCTCTGAATGAAGGAGGCCCGTGGCACCCT
GCGCGCTCCACCGCTGTCCTCCACCAAGTTCAGGCTTGCATCCAGCCCTGCCAGTTTGAA
TGTTGAGCTGCAGCGAGCAGTCACACCAGCTGCGGAATAGCACCCTCAACAACATCTCCC
CATGCCGGTGCTATGGACATTACGCAACGGGAACAGTCATGTACGTGAAGAACCTTATGC
GGTCACATCCTGAACCCTCGTGATATCTTTTAACAGGGAAGCATACACAAACATGATCCC
ATGAAGCTGCACAGAGTTCTCTCAAACACACGAATAACAGGTTGCAGAAATCAATGGAGC
ATAGCATGCACAGCATGGACCCAACGTCCTTGCTATTCTTCAACCTCAGCATGCATGTCT
TGACTGTGCTACGATACAGGGTGGGGTCGATGATGAAGACCTGGGTGGCGGTCAGGGGTG
CAGGGGCCGGAGGGCACACCCCGCGGCAGACCTGACTGTTAGGGGTTCAAACGGCACCTG
ACATCCCCCCTCTGACCAAGGGCTTTGTAGTAGTACATACTCGCGCACAGTGGTCCGTCG
TGCCTTGCAGTACAACCAGTAGATGCACTGCAGGGGACAAGAAGGCGCACCCCTTCCCCA
CCCCCCACAGGCCCTGCCCCTCCTCCCTTGCGCCCCTACACCCGGGTGCGTGGCAAAGCC
AGTCACAGGCTGAAACCAATGACACCAGTCCCACGTGTGTCATTGACTGTACAACACTGA
GTCATTCACAACACAGACTTCAGCAGCTTCATGCCCAACCACTAAGTTTTTTCTCAACAC
CACAGTGGTGCAACACTGCTGGAGGGGTGGGGTAAAGGGTGGGCTCCTAGGGAGCTACAG
GGTGGCGTAGGGGTTCCCCAAGGATTGGGGCTGATGGGGGGGGAGGGGAGTGGAGAGGGT
GGCGGCTGCAGCGTGGCTGGCGGCGCTTCCTGGACGGCGGTGCCCCGACGGCTGGCGCGG
CAGCGGCACGGGGAGGGAAGACTCCCGCCGGGGGAGGGACTCCAGGCGGGGCGGGGGGTA
GGTGACTGAGGAGGCACCTGCTGTGGGTCCTGTGCCGGGGGTCAGGCCCGGGGTGGGGTG
GGGTAGGGTGAGAGAGCTGCTGTTGCTGCCGCCGCCGCTACCGCTAGTCCAAGGGTCTTG
GCTATAAAAGGGAGGGGCGGGCGCTACGGGAGGGGGGATGCCGGGGGGAAGGGAGGCCCC
AGTTTCGCCGCTCGCCTGTAATGACACGACAGGGTGAGGGGGGGGGGATGAAGGCTGGAG
GGAGGGAGGGAGAGAGACTGGGAGGTTGGAGGTAGGTGTGCACAACAGGAGCACTCCTGA
GCAGGGGAGCAGGCAGCATGGCGGTGCCGGGCCGGGTCCAGATCCTGCTGCTGGGGTCCC
CAAACCGCGGTGTGATGCGGTGCCCCTGCAGCCAGACATGCTCATGGGACCCCTCCCACG
GTCCCTCCCGCCCATCCACCCCAAAGTGGAGGGAGCTCACTGCCTAGACCCGGTACAGCC
CACCACCACCCGTCCCCCCTCCCCGCCCCCCCTGTTTTTTTCGACTTACGCTGCGCGTGC
CGTCGCCTCCGCCGCCGCTGAGCGTGTGGGTCACCACGCGGATGCTGCACAGCGCGCACA
GCACCCACCCCACGCACCCCGCCACCGTCCACGCGACCCACACGTCGTAAGCGCTGCCGC
TGATCTCGCAGCACACCCACTCCTTGGCCTGGAAGTACACGGGCTGGATGTTGGGCCGCA
GGAGCTGGCCCTCCAGAGAGCTCACTACACACACACACACAGAGGGGGGGGGGAGGGGTC
AGGAGAGCTCGGGCAGTGCTGGGCGCAAGGTGGCCAGAGGGAGGGCGGGGGTGCGTTCCA
GTGGGTGGGGAGCGGGAGGGAAGGGGGGACACCTGTCTGACGCGCGATGTGCCCTGCAGG
ACGTGAGCTCACCACGACCCTGCACCAGCGGGGCGGGTGAGGCCCAAGCGGGGGGGGTCG
CAGGGACAACTACGGGCTGTGGAGGGGGGGATGGAGGCCCCGGGGCGGGGTCACGAAAGG
TGGATGGGGGGCCAGCAATTCCAGCAAGGCGTGCGGATGCCACCAGACAACACCGCTGCC
CCCCAACCCATGTCTGCCTGTTTGAGAAGTCCCCCCGGTTGGCTGCCCAAGTTTCACCCC
TCCCCTCCCCCTCCACCATCCTCTTGGGCCCTTCCACCCCCCTGCCCTCACCCCCCCCCC
CTCCCTCACCCGACTTTTGTATGGCCGGGACCAGGTCTGGGATGTTCTGTATGCGGGTGA
TGTCCTGCTGCGGTGCCCCAATGACCTGCCCCAGCTGCCCCACCAGGTCTGGGCCTGAGG
GGTCGATCAGGCTCAGCATGAACTGCACATCCGCACGCTGCGGGGGACAGAGGGTGGGGT
GGGGTGAGGAGAGGAAAAGTGGGGTGGACTGGGGCGAGGAGCAGGACGGGCAGGGTGCAG
AAGCTAGGGAAGGAAAGGGGGGGGGACGGGAGGGGCTTCTTACTACATAATTCTGCCAGT
TCGCGCAAGAGCGCTGCGTTGTTCCCGGCTTGAACACTGCGACGTGCAGCAGGATGCAAC
AACTCAGGCGGCGACAGAGTGCGAGGGGGGAGGGGGTCAGGGGATGTGTGGCATTGGTGG
GGTCGCAATTTCTGGGTCTTTGGACATCTGACACGCCAGCGCAGCGTAGCAATGCCTGTG
CCTCTTTCAGACAACGACGGCTCCCTGCAAACGTCCCCCTCCTTCCCAGTCTCCGCATGC
ACATGTGCCAGCGCCCTCACACACTGCCCCCACACCTGCAGGGTGTCGTTGATGAGCGTC
GTGGGGGCCCCCACCAGCACCTCCGCAACCTGCACACAGCACGCACAGCAGGTGCTGACA
CTGCATCTCAGCCAAATGCCAGCACCCCCGCCCTGCAACCTGCACTGCGTGAGCAGCAGT
ACAGGGGCTGGTTCAGACTGCTGCATGAATAGACCATGTCCCCCCCCCCCCCCTTGCTGC
CGTCAGCCCCAGCCCCCCCCCTTGCACTCTGCTGCTCCACAACTCAGCTGCAAGTTGGCC
ACACTGCACGCCATCTCAACCAAGACCCCCACTCACCCACCCTTTCATCGCGTGCGAGCA
CCAATAGGCCTGCAACACACCCACCCAAACGTGTACCCCCCCAGCAGCTGCAGCGTGCAC
CTGGCTGTCGGGGATGTCCCTCATGCCAAAGTAGTACTCCAGCGCTGCGGTCACCCTGCG
CCTGTCTGCGACGCTGCTCACGTGCTGCTCCACGTAGCGCAGCGTGAAGGGCTCCACGTA
GGCGCAGGTGTCCTGCCCAATCTCGTACACCCCCCGCAGCAGTCCTGCGGTGTGTGTGTG
TGCGTGCGTTCGTTTGCGTGTGTGTGTGTGTGTGCGTGCGTGCGTGCGTGTGTGTGCGTG
CGTTCGTTTGCGTGCGTTCGTTTGCGTGTGCGTGTGTGTGCGTGCGTGCGTGCGTGCGTG
CGTGTGTGTGTGCGTGTGTGCGTGCGTTCGTTTGCGTGTGCGTGTGTGCCTGGGTGCAGA
GAGGTTTGCATGGTTGGGGTTGGGGAGGGTGGATGTGGAGGGGAGGGACCCTCTGGGTGT
GACCCCTGCAGCCAGCCCCGCATCTGGGAGGGGTCAGAGCGGGGGCCTGGGGCAGGGGGG
GGTAGGGTGCGCATGGTTGGAGGCGGGAGGCGGCGCCACCGCTGCCCCCCTCTCACCAGG
GAGGGGGCAGCTCCCTGCCGTCATCCTGGCAGGCATGGGCTTGGATGTGCCCTCCTACCT
GCCTACACATATACCCACACCCCAGCCCACCCATTTACAGCCCACGCACACCCCAGCCCG
CTCACGCCCCGCCCCCCCTGCGCTCACCCACGCCCAGCAGCATGAGCAGCGCCACCATGA
GCCACAGCAGCGCGGTGAAGAGGGAGGCGGCTCTGGGCCACCCCATCCAGATGACCAGCA
CGCAGCACAGCGCGGCGCAGAGGATGGTGACGCCAAACACCACTGCGGCAGCATGGGAGG
GCGCGGGGCTGGGATCGGAGTACCGAATCAATAGCCGAGTTGGCACGCTGGAATGGTTTG
TCTGCGCATGCGGTGCTGTCTGCAATGGTGGCGCGTGCTGTTGCCACACAGCGTGCAAGC
TGTTGCCACACAGCCTGCAAGCTTGTGCACTAGGAATTTCATACTGCCCGGGCTCCCCCC
CTGCTCCCACCGTCCCGCCCAGTTCATTGGCAGAGGAGGCACGAACCCAAACATCGGGCC
AGGTCAGGGGGGAAGGCACACGTGCTCAGGGTGCTGCGCTGCGCTGCGAGCTGCCCTGCC
CTCACTCAGGACAGCGCTGCCCCACCTGCGATGGGGATGAACCTCCACCGTTCCTCGATG
TCGCTGCTGATGGAGAAGAAGTCGGCGCGGAGGTCCGCGATGGTCTGCGCCAGGCACAGC
ACCACGAGGCAGGCCTTGTCCCTGGCCAGCGCCATGCCTGACGCAGCACCTCCCCCCCCC
TTGGGAGGTCACCCTCCCAGATCGCCACCCCCGCCCCGGCCCACACAGTCCTCTTCTTGC
CGCCACTCCCTGCCAACCCATTTCCCCAGCACACCACACCCCTCACTGCTCCGGCAAGGG
GGTTCAGGTGTGCACACAAACGTGCACACGCACGCACACAACGCGCGCGCACCCGTGTGC
ATGCACATGAGACGGAGGGCACCCCCCCTAAAAAGAACAGGCATTGGTGCGGCCCTGCCC
TGTGCGTTCGCCTCACTCCGGCTGCGCAATGCCAGGAACCCCAACCCCCTGCTGCTCAAC
AGCCATGCGGAGGCCCTGGGGCGTTACATAGGGGTCACAACGCCTCAACCCCCCCGCCCC
GATCCCCCTTGCCACCACCCACCTCGCTCCCCTCCCTCCTCAGTAGCTGGATGCCGTCCA
CCACCTCCTGCTCAACCCCCTCCAGGGTCGACTGTGCCGCCCGGGGGGCAGAGCGGAGTG
TCTGGATGTCAGATTGGGACAGCCCCAGGCTACCGAGAAGGGCGCTCGAAGCTGGAAAAG
TTGAAGGGGGGGGCGGGTGGGTGGGGAGCGGGGAGGGCGGTCACTGAACATGGAGGTAGG
GGCTGAGACATGGCCAGTCACTGGTAGCTGCGTGGGAGGTGCCTTTCAGGCACTGTGGAG
GAGACGGGCGGGTGAGTCAGCACTTGGCCACATGTGGGGCATGCAATTCGGAAGACCCAC
CGTCGATATACTGCACTGCCAGGTCCAGCGCCTGCGACAGGAGGTCTAGCTGGTTGGAGA
GCAGTTGCAGGGATGCCAGAGCGGCGGTCACCTGCAGAGGGGCAGCATGGGAATGCGCGT
CGCACAGCAGACCGTGCAGCGTGACGGGGCAGACACGGCATCTGGCTGGCAGGTGTGAGA
CAGAGCGGAGTCTCCCCCCTAAACCCACTCCCCAGCACCTCCCCCCTTCCCCACCTTCTT
GTCAGCTTCATCCACCACCTCCCAGAAGGAGGTCACGGTGCGGTCAGTCTCCTGGATGCT
GACCGCCATCCCCCACCCGCACACCCCTATGAGACCCAGGGCCATCAGGAAGATGAGAAC
CTGCAGCAGCCTGCTGGCCCTGCTGGGCCTGCTGGGGCGGGGCAGGGGCCCCGGGGGCTG
CGCGTCGCTGAGCACCTGAGCCCCGGCAATGAACTGCTGCTGCTGTTGCTGCTGGTGATG
GTCGTCTGTCGACCACCCTGTGCCGGTGTCGGCGTGTAGCTTCCGGGCAGCTACCGCCGA
TCGCCGCCGACGGCAGCATTGTATGCATAGCTGCAGGCACACACAATGTCGAAGGTGGCC
GCTGCTTAAACGACAGTGAGGGGATGAGGGATTGAGCGCGCGCTGGACCATGTAAGGCAG
GGGAAGTGCAGCACAGGGCAGCATGAGGGCTGGCAATGGACGTAGCTGGCTCCCACGGAG
ATGGCCTGCCATGCACGGTTGTGGGCGTGGAAACCTCTGACCTCCCGGACTGTGCGCAAG
GCCTTAGGCCACATTGCTATACCGACTTCAGGGAGGACTGCAAGCGCATGCAGTGCTCCA
GAGCTGCCCAAGCAGTGCAACCTGGTATCAGCATAAGCTTACCCATAGAAGGGAAAAGAT
GAACCCCACAGCTGCGAGGCTTCCAAGCACGATCCCAGGGATGACGTTGGGCCAGAGAGT
CTGCAAGCTAGCGTGCAGCGAGTTGATCGCGCGCCAGGCGCCGTGCTGTTTTAACAATGC
AGTGCAGAAAAATCTAGCGAGGGTTGGAAAGAGCTCAAAAATGGTGCCAAACCTTGTAAT
ACCGACTGTAACTGGTGAGATCAAAACTGTCAGCCTCTTGGGGAGAGTAATCTTCTATGG
AGAGGCGTGAACACTCGGGGATATATACCATGTTTATATGCAACCTACAAGTTGCGCTTG
CCAGCAGAGCTTCAGATATGAGTGCAAAACTTTACTGAACACGGACGCGTAAAGAGATGT
AGATACTGTTTCATAGCGTTGCGTTCGACTGCGTTTGAACAGCTGTGGTGAAATTAAGTC
AGAACTGGCAAAAGAGCACGCCGCAATCAAAACATCGCCACGTGGGCTAACACCATAATC
AAAACAAGGAGTTTAACGTCGACAAATTGCGCGGGGAACAGTAATACCGTGCTATGTCGT
TGAGGGGGCGCACCCCAGAGGTCTTGCCACGTGTCACGCGGCACCAGGCGGGATTGCGTC
ATGCCACACGGGCTGTGCATGCATTCTTTCATTCATGGATTGCTCAATGGCGCCAGCATG
GCACACCTCCAAAATCCAGCGGCATTCGACACAGAGCCCAGCAATCATCGCGAAAAGCGA
TGAAAAACTTCGAAATTCTGTTGTAAGATAGGAGCTGAAGCATTTGTAGAAGCATGCAGT
ATTTTGTATGCTATGATGCTGGCAATATATTGTTCCCAAGCCAAAACCATGGCAGCCAAC
CCAGAAATGGCCAACACATGAGGCGAAAACCAGTTTTCGGGCTGCAACATTAGAGAGGTG
CATGCCTTCAGTAGGCATGTGAGGAAAGTGAGGAAAGGAAAGTGAGGAAAAACCCCACTT
TGTCAGATTCCAAAAAACAGATTCCACCAGATATTGCTAATCAAGGATGGCGCCCAGGTG
GCCGCCAGGTAGCTGTACTGCTGGCGTGGTATCCCACAACAGGCACCAAAGCTCCCAGCA
GTAAAGAGCATTGCCGCAATAATAAAAATCGTTCACGCACCGGAACAACAGCCACAATTC
ACCACCACCACCACACCAGGTTGCAGCCAGCACGTGGCTCCATGCTGACATACTCCAGCT
TGCTGATGCAAGGTCTGTTTCAACGTGTTCTACATCTTCGACTGCCATACGTACCATTAA
CATTTTGGAGCAAAATCTGCCAACAGTTGCATGGCCATTTGCTGCTGCAGTGCCAGGATC
TGGTGGGGCTCCATGCGTTGTTTGTGAGAGCTGCTGCTGTAATTTGCAGCAAAGCGATTG
TCACTAAACTATTGCTCTACTTACCAAGTGTCAGACACATGCGACTGCGGCGTGTTCACT
GCATGTGGGTGTGCTGCGCTTCGAGGACCCGGGCCACCAGGCCACACACATTGCAGGCCT
TGGTGGCTGGTGTAGCTCATTACAATCCTGGACTTCACACAAGCAAGTACTTCCTGATCT
ACCTGCTGATCACAAATGGTGACGGGGCATGGGCGACGATTACTAATCGGATCTGCCATC
CAGAAGTTCCAGTGAGATAGACAGCTTGGTGAAGGTCAAGGATGAAGCAAACCAGCGCTG
GCACGAATTGAATTTTGTCGATCATTTCTCGCATGAGCGGTCTGCTGCATGCAGAGTTTT
TTTTCCACGTTTGTCTTTTCCAGGATGGCAGTGCAGCGATGCACAGTGCACAACCCAGCA
GCTGTTTACAGTACAGCAGGCAGCATCAGCGGCAGCTTCAATAGGCTTTCACAGAAACAG
ACACTAACCTGATTGATGTGTTGCAGGGTCTAGGTGGTGATCTATATCATCGTATGCTGC
CATCAACAGTAGATGGATCCAGAGTGCAGGGGAGATCCACAGAGAATGTCAAGATTTACA
GGATCGCCAACAATGCCACGTGGCACCCTTCGGATTGTGAAATATGCATGGCGATGGCGA
TGGCGATACACAAGCACGTTCAGCAAGCTCTAGCTGGATCCCAGCTGCAGTGGCTGTGAT
ATTCCAATATGTCGAGCAAAATGATTGGGGCGCACCAGCGGGGGTGCAGCCTATCCTCCA
GATCGCAGGCAACCTCCTTGGGGCATCGCCAAGCCTGGTTGTCGAGGAGTTCCGAAGTAT
GCTTCGTCAGTTTCCCAGCGAAACGGTTGGCGAGTGAGTTCTGCTACGGTCGCAGTGTAC
CCGACACTGTGGGACCCGCCAACTGCGTTTCGAAAAGAACCGCGTCAAGCTTTCGTAGCG
CATCAACGCAACCGTTGCGCACATGACACCCAATTTCGGCACTGTTCAACAGCAACCTGC
TGCGGGCTCCTGGCTGCGTTGCCCCAGGCACCCGACCTGCGCACTCATCCCCATCGGTCC
CAGCGCAGGATGCAGCAGCTACCCCCTGCCCCCCCCCCTCTCCTGCGCGGCTCAGACACC
TTTGAACCTCTGCGCTTGGCTGGTTTTACCAGTGCCCGCTAACCGATGCCTGCACGTCCC
CTGCTGCACCCTCACCAGAGAGATCCCAGCAGCAGGCACATCCTGACGGCACCCAGATCA
GCCCCCCTCCTGCTTCACCACCACCACCCTCGCACCTACCAGCACCCCCACCTCTGTTGA
CCATCCCTCCCGCCGTGCTGCGCTGCGCTGTGCAGGGGAGCCCACACGATCCCGTGGGTC
CACCCCCCGCCACGCTGCGCCCTCCCCCGAAGCACCCACTGCAGGCGCAGCAGCTGCCAC
CTCGTCAGCCCCGCCGCCACCGCAGCAGCAGCTCACCCCCTCAGCGGTAGATCCCTCCAT
CCAGAAGGCCTTCTCCCGGGTGCAGAACGGGTCGGATGTGCGGGGAGTGACGCTGGACAG
TGAGTGCACCCCCCCTCCCCCTCCCCCTGCCCCTTCCTAGTCCCCAGACCCCCCATCTCC
AGTGGAAGGGGACCATCTGCATTCCCCTCTCTCTCCCCCCACATCCCAACCTGGGACGCC
TCTCCCCCCACCTCCAGCCCCTCCTGTCCCCTCCCCCTTGCGGCCTGATCTCCTCCCCCC
CAAGGGCCACACCCCCCCCCCCCTCGCTTCCTGCCTTTCCACAGCCAACAATCTGAGCAG
TGGCATGCACCACTCTGCGGCACTCTCGCCGTGCTGCGGCTGTGGCACCCAGAAAAAAGA
CCCCCATCCCCCTCCCTGGGTGACCCCCCATATTCCCCTCCCTGGGTGAACCCCTCTCTG
GGACGGTGTTTGATAGTCCATGAATGCCATGTCTGCACCCCCCCTCTCCCCCCCCATCCA
CCTCCCCCGTAGTCATTCCCGGGGAGTCGGTCAACCTCACCTCCTCCATGGTGTTCTTCA
TCGGGGCCGCCTTTGTGGACTGGCTGGCACACCGGCTGGGCAAGCCGCCCACCGCTCTCA
CCATCTCGGTAGGTGGGAGGCAATCCACGGGGGGCGGGTAAAATCACGACGGGGGGACGT
AAGGTGGCAGGGGGGGGGGGTGCGTTGAGAGGGAGATGTGAACGGGCACAGCGGGGGGAG
GGGTTGGGGTGTAGTGTGGAGGGGCATTGTTTTCGTCTGAGGTGGCAGGGTGAGGAGGGC
ACGAAGGAGTGGGCACCTTGGATGACAGATGCTCAAGTGCGAAGCACAACCAAGACACAT
GAATCAATCGCTGCAGAGCGCTGCTGCTGCTGCTTCACCCCTCACTGCCTTTCCGAGTAG
GACCCGCCCGAGCGCTGAGGACTTGCTTCACCCCCTCCTCCCACCCGGTACCACTCCAGC
CCTGCAGCTCTTACAAGCCCCCGCATCCTGTTTCTGTTTCAGGCGCACGCATGTCAGTCC
ATGCACCATCAGTGCTGGTCCCCCTTCCCCCACATGCACACGCACACACATTTCTGCACC
CCGACCTCCTCCTGGGTGCAGGTGGGCCGAGACCCCCGACTGTCCTCCCCCCTGATCAAG
GCCGCCATTGTGGCGGGGGTGGCCAGCCGGGGGGCGCGGGTTGCGCGGCTGGGGCCCTGC
ACCACCCCCGCCATGTTCATGAGCTGCGTGCTGCCGGGTGCGCGCATGTGTGAGCGCGAG
TGCGCCTGCGTTTGTGTTTGTGTGTGTGTGCACACGCATGTGTGTGCCGTGTGCGCCTGC
ATTTGTGTTTGAGTGTGTGTGTGTGTGTGCACACGCATGTGTGTTTGAGTGTGTGCGTGC
GTGCGCCAGGGGTCGCCAGCGCGCACGCTTGACTTGAGGGGTGCCTGAGCAGGACTCCGC
TCCTCCCACCCCCTCCCCCCTCCCACCAACCGCACACCTGGGACTGCGGCCAGGGGGCAC
ACACTTCGAGGGGCACTGAGCGGAGGGCGGCACCCCACTGACCCCGCCGAGAGCTCTGGC
CCCCCAGGAAATATCCCCTCCCCCCCCCCCTCCTTCTCTCCAGGCTATCAGTTTGACGGC
GCGGTGATGGTCACCGCCTCGCACCTCCCCGTCAACCGCAACGGTGCCAAGTTCTGCACA
CAGGAGGGGGGGCTGGAGAAGAAGGATATCGCTGATCTGCTGGCACGGGCGGTGGAGGTG
GGCGCCTGGGTGTGGGTGTGCGCGCGTGTGTGTGCCCATGCGGCATGTATGTGTGTGTGT
GCGCCTGCGGGGTTAGGGTGGGTGCTGGTGTCTGCACTGGTGTAAGGGGGAAAAGAGGGG
GAAGGTGTGGGTTGCCGGAGGGAGCAGGGGGAGGTTCCTGAACACTCCACCGGAGTATCT
CCCGCCCTCCAAAAACCCCTATAACCCCTATGGTCCCCCCCGACATGGATCCTGGCGATG
GGCCGGAACGCCCCCCCCCCCCGCCTCTTCCGCGGCGGCCGCCTGGCGGGGGAGGGGGGA
CTTGCAGCAGCACATCCCCCACGGGGGGGGGGGGGAAGGGACACCCTACCTGTGGTCCTG
GTCTTTCCGCATGACCACCTTTACCCAGTGGCGGGGAGGGGGGGGGTGGTCCAACAAACC
CTAGATAGACCCCTGGTCCGCCATCCCAAGTCCCATCAGTGGAAACGGGGTGGGGGGATG
GCAGGACGTTTGTATGGGGAGCGGAGTGTGGGGCGCGGGGAAGCAGGTGCTTGGGAGAAT
GTTCAGCCTGCCAGCCCAGCTGCACCCCCTGGCCTGATGCCAAGCGCATGTACGCGCAGC
TGTGCGCCTCCGCCGACATCCCCCCCCTTGACCCCTACGTTGGGGAGGCCTACGTGGTGA
CTCAGGCGCTGCTGGCCAGCAATGCGCTGGTCACAGAGGCGGCCTTCCTGCAGGTGGGGC
TGCTGTGCTGTGCTGTGCTGTGTGCACCCCGCGAGGTGACTCCCAATGAGGGAAGAGCTC
CTGCAATGGAAGACAACGTGCTCTTGCCCCGCCATCCGCTGCCCTGGTACCCGCCCATAG
GCTGAAGCACCTCACCACCACCCCCTGGATCCCCTCCCGTACCGCAGGTGTACTCGGAGT
ATCTCCAGGATCTGATCCGCAAGGGAATCAACCACCCCACCCACCCGGACGCCCCGCTCA
CAGGGTTCAAGATTGTGGTGAACCCGGGGAATGGGGGCGGCGGCTTCATGGCCACCCACG
TGCTGGGCCCGCTGGGGGCTGACGTGTCAGGTGGGAAGCTTCCCAGCAGGAAGGCATCCT
GCATGCTGCTGGAGTGGTGCACCCACGTGTGTCATCGGGATGGTCGCTTGACAGAGGGAG
GGGGGTAGGGGCGCCAAACAATGTTTTGGGGGGCGGGAACAACAATGTTGGGGAGGGGGG
GGGAGGTTGGGACAGTGCAAGTTGTAGGCAGAGGGGTACAGAAGAGGGGGGAGAGAGCAA
AAGGGGGCGCAACCATGATGGAGTGTGAGGCATGCATATATCAAGCTCCCCTCGCCCCCT
CCCCTCTCCCTTGCTCCCGTCCCAACAGCTGCAGCCAGCATCTGGGAAGGCCTGGTCGCA
TGTTGGGAGGGAGGGGTGACTTGGCGGGGGGGGGGGTTGCGGGGGCAACGTGCCAGATGG
CGCACGCATATTGCAAACCCATAAGTGTGCTTGACGTTGTGTGTCCACAGGGAGCATTTA
CCTGGAGCCAGACGGCCGCTTCCCCCACCACACACCCAACCCAGAGGATAAGAAGGCCGT
GGAAGCCACCAGGGAAGCTGTCCTGAAGCAGGTGAGGGGAAGGGCGCGGGCGGGGCACAC
TATCCCGGGAACATTCCTGAGACAAGTTCCAATTCCATGAGGGCCGGATGCCAGGGGGTG
GAGGAGATCTGGCTGGAGGTGCCAACAATTTGTGCAAGGAACGGGAGGGGACGTCCACCC
TCAAGCCCCTGCGGGGACCCCTGAGCGGAATCAATGGTGGCGTCCCCCTTTTATGACCAC
CCTAGTGCTGAGCTGGGCTCTCACCAGGAACACATCCCCACACCCATAGAGCAGACTGGG
TGTGAAAAGCGGAACAAAAAATGCATGACAATGAAGGTAACTTACTGCTTCAAAACATGT
GTTCTGGACAATCGATGAGTTCTTGTGCTCATCAGAAAGCATCCTCCACACAATCCTACA
CTGCATCACGCACATCCACACCCACGCACACACGCCTCCCCCCCCTCCTGCCGCAGGGTG
CCGACCTGGGCATCATGCTGGACACAGACGTGGACCGCTCGGGGGTGGTGGACCGTACAG
GCAGCGGTGAGCGCAGCATGCAACGCAGCATGCGCGGCGTGTGCTGCCCCCGTGGCGACA
CCACCTCCTCACACCTTCTTGCGTCCCATCCACCTCCTACACACCTCTTTCCTGCTTTCC
AATGCCGCTCTACCCATTCCACGGTGTCCCTCCCCCAACATCCTGCACCCGCCACTCTCA
GCCCCCCGTCCTCCCTTCCCCGCCGCCCCCCCTGCTCCCCCACTCCCACACCTCACAGCA
TGTCACATGCCTCCCCCCACCCCCAGGCATCAACCGCAACCGCTACATCGCCCTGATGAG
CGCCATCACCCTGAGGGAGAACCCCGGGGAGACCATCGTCACCGACTCCTGCACCTCCAA
CGGCTTGGCCGCGTTCATTCGCCAGCTGGGAGGGAAGCACTACAGGTAGGGGTGTGGATG
TGCGTGTGTGTGTGTTGCTGGGGGGGTAGAACAGGGGGGAGGGGGATCACGTTGGTTGCG
CGTGACACTTGGCAAGAGAATGCACCTGGTCCTTCCCCTCCCTTTCTCCTCCCACTAGCC
TTCTCTGCTCAAGATGAGCGAGGATTCAGTGATGAATTCGGCCGACCAACCCGCTCTGCT
GTTTCCTGGTCCCCCTCCTTCGAACCTATCTGGAATGGTGCCTGTGCAGTGCATTACAGG
CACCGCTCCTCTCGCCCCCCCTCCAAACCCACCGCAATGACTGCTTCCCGCCATGTGCAG
GTACAAGAAGGGGTACCGCAACATCATTCAGAAGGGCATGGAGCTGAATGAGGCGGGGGT
GCCCTGCCCCCTCATGATGGAGACCAGCGGGCACGGGGCAATGAGGGTGAGGGGAGTCCC
GGGAGCATCTACGCAAGGATGCGTGTGTGGTTGGGTCGCACAGCAGCGAATGCCGTGGGC
TGCTGAGCATGCTGCGCCTGCTGCCACCCTGCCCGCTCCTGCTGAGCGTGCTGTGCCCTG
CAGGAGAACTACTTCCTGGATGACGGGGCGTACGGCGCCATTAAGATTGTGATAGAGATG
GTGCGGCGTCGGCTGGCAGGGGAGGGGGACATTGCAGATCTGCTGAAAGATCTCAGGTGC
ATGCTCGTGCATGTGTGCGTGCAATTGCACGCACGTGCGCTTGCCTGTATGTGTGCATGC
GGGCGTGCAGGTGCACAAAGATGTGGACAAATATGGGGGGACGGAGGTGCAGCGCACCCC
CCACTTCTTCCGCCAACCCGCCTACCGATCCAGCGCACCCATGGTCCTCCCACTCATGCA
TGTCTTTTGTATTTTTATTCAGCTGCGCGCTGCCTGCTGCGCGACTCGCGCTGCCATGCT
GAGCCATGCGCAGCGTGCCCGTGCAGGGAACCGGTTGAGGCCATGGAGATCAGGGTGAGG
CTGACGGCTGAGGACGTGCGGGTCGAGGGGGAGAAGGTGACGGCGGAGTTCAAAAAGTGG
ATGGATGCAGGTGCGGGGGGATGGGACGCCAGGAACGTATTTTTGCGCGCTTTTGCAAGC
ATGCACTGCTTGCAGTGTAGTGTTGTTGAAGTGGGACGCATATCTACGTGTATGGGTTGC
TGAGGGGTAATACCTGATAAGAAGGGCAAAGGAGGTTGATTCCTGTGAGCAGAGCCCATG
TGCGGAGCATCCCCCACATCTGACGTACTGGGAGCATTCCCTCTTTCCCCCACCGCTCCT
CCCCTCATCAGATATCTGCGCGCCTCCCGCCGGGACCACCACTGCATGTTCTTCCCAGGC
CCGCCCGCCCTGCCGGGCACGCTGTGCGCACAGCGCACAGGCCATCCCCAGCAGCAGGCT
GCTCTGTCGGGCTGCATGCTTGCCGCCGAGTCATCAGGCGTCATCATGCTTGCCGCCGAG
TCATCAGGTGTGTCGTGGTGCGGCTGCAGGCGCGGGGGGGGCAGACCATTGGGAACTGGA
GGCGGAGAACTACGAGGGGTGGAGGGTGCGAGTCGGGGAGGGGGAGGGGCGGGAGGGGTG
GCTCCTGCTGCGGCCCAGCCTCCATGACCCAGGTGGGGCAACCCCCCCCCCCCCCCCGCA
CTTGTGGCTCTCACCCCCTTGTGTGGAAACCGTGTGTCAGAAACCGCCTCTGCACCCCTG
CTCCCCACCCCCCTGCACCTGTGCAAGCGGGCGGCGTACGGTCGGCAGGGCTTTGGAGGG
GTGCTCCTTCCCTCCACACACACACACACACACGCCGGCACCCTCATTTGCTCACAAACA
CGCATGCACGCGCACAGCCGCATCCACATGCGGACGCATGCACTCCGCCGCACGCTCGTG
AAACCAGCCATGCCCACACCCCCTGTCCCCTCCCCGCATACTTCGTCCTTCCCTCTGGCA
GACATTGTGCTGAACGTGGAGTCGGAGGTGGAGGGGGGCATGCGGTCGGCCCTGGCCCAC
CTGCTGGCCTTCTTCAGGGAGCACCCTGAGTTCCAGGTGTCCACCCAGCTGGTGGAGGAT
TACGTACGCGCCGCCTAGGCGTGCATCACGGCACGCTGCAGCTGCTGCGCACAGCTGGGT
GGTGGTGAGGGGGGGGAGCTTGGGAGAGGGAGTTGGGGAGTGATCCCTCCCGCCATCCGC
AGCTCAAGGAAGGGCTGGGAAGAACAGTGCGGGGGGCGCAGCTGGGCCATGTTTCCATGT
TGGGGTGTGCCCCTCCTCCAGTCCTTCAAACCCAGGCGAATGACTGGATACTGGGATGCT
CACAGGGGCAGTGTTGGATTCTAAGGGGTTTTTTGAGCTGCCTGGGATGGAGCCACCGGG
GGGGGGGGGGTCGTTGCAGCTGGACCTGTGTAGGAAATAAAGCTGGTTCTTAATTGAGGG
CGCATTTGATCAGGGCGTGCATCACATTGGTGGGGTCGGTGGTAAATATGCTCCCAGTGA
GGTGAGGGGTGCTGCTGCTTTTGCTGCTTAGTTGTGCTGTAACATGCAACGAGTTGGCTC
TACGTGGGGACCCTTGCCAGCTTGACCCGTCCTGCACGCTCCCTGTGCCTGGGACCTTGG
CCTGCGCCTTTGCTGGCTGTGTGCTGTTCTGCCAATCCACTGTCCAAAGTAAAACACAAG
CCAGCTTCGTGGTCAGCTGCAGTTTTGTACTGCACTGAATTAAATACAGTCCAGCAGGGG
AGTAGCACTGGGGATCTCCCCATCGCACCTGCACAGCTGGCAAGGACACCTGGCCTCTGC
GGCTGGGCGCACAGCACTCCAAGGGCTGCCACGTCGCCCGCCCCGCAAGGGATGCTCTTG
ATACAGCTGTCAAGCAAAGGAGGGCGAGGGGATGCGCGGGAAGCAGTGCTGGCCTCCACC
AGGGCCATACTTAGCAGCGTGGCATCCTGGTGCCCAGGAGACCAGGCCAGGCCGGATTGC
CGCGGGGGGGTGCCACTTGAGTGGTGTGTGCAATTCCAGCCATGAGTTTTGCTGGTGTCG
TATCTTGTGCAGCGATGCTCGTTTGCCGAGGGGCCAAGTTGCTCTGTCTCGTTCCTTCCT
GGGAAGGGCCGCATGTCCGCCTTGGTGAAACCGACCGCAGTTATCTACAACGTTCGTAAG
AAATACGCGCCGGTTGGGGCAAAATAACGCAACGAACAGCAGTGTCAGCGGTACTGACAG
ACTATGACCGTGAGGCAAGTGCTGCAAGTGCACGATTGCCCTTCGGCGGCAACACTGCAT
GTGACAAGCAACTGTGTTGAGTGAAGATTACAGCAGTTGCCGGTGTGCAGCTCGATCAAA
CATCAGCGCTCTGTGGTCATTGTCCTGGTCTCTCTCCAGTTTTTTCCTTCCCTCGCAAGA
AACCCTTTGTTCCCATGTGTCACGAATTAACAGCGGCAGTGGGTTCGATAGTAATTTGCC
TTCCTTCAAAGACGCTCGGTATTCTGTAGTGAGCAACCGTGGGATTCGCACGAGACTGAT
TGATTCTATCCGAGCAGTCCGCTGCGCCGGGCACTAGTCAGTTCCCCAAGCTCACGTAAT
GAGAGCAAGGAATAGTTCAGCGCGGACATCGAATGTGCCAGCAAAGATGAAAAGTAAAAC
TATTGACCCTTTGACTTTGACTTTATTGCACGCTTTTAAATTACTCCCTATAAAAATTAT
GAACCCACTTGACTTAATTGCACGCTATTCACAGCAGTCCGCTACGCCCGGCATTGCCCA
GGATGTCCATTGAACACACGCTATGAAAATATGAACCAATTTTCATTTTCATTTGACTAG
TATACGTTATTCACAGCAGTAAATATGAACCCAAACATGACTCCAAAAAATAGATTTCAA
ATTATATATATTGTTCAAGGCCAGTGTGTAGCATCTTTGTTCTACCAGGGATCTCCCTGG
GCCTAGATAATCTGTTACGGGAACGTGCGCAGGTTCGAGTCCTGCTGGTGTCGATCACAG
GACACCATGGCCGAGCGGTTAAGGCGACAGACTAGAACGTCTCTTTTGCTCCTCTTTAAA
GGAAGGACTACAGAAATTTCCTTCGTGTATGTAGGGACAGCTTTGCATGGTAGGGATATC
TTTCGCACACACTTTCTCGTTCCATCAAGACCGCCCCATCAGTTGACACTCATTGACAAG
CTTACAGGAGCATCAAACTCAACACTGCATCCGGCTAGCATCGAACTGCTCACACATGAA
TTTATTACGAAGGAAAGCGAGTGGAGAACCAAATTTCCTACGAAACATAACTTCTCCTGT
AAACAGGATGGTGCTTTCAAGGGTCCTTCAATGCAAGCCAGGCAGCAACGTCTACTACCC
TTTTACAGAAGCATATTTGCCCATGCAGGGGAAAACCCCAACAGCATTCATCCACACTGA
CAGCCGCAATACCACGTTGGCACATGTGTATGCCTGGGCCCTCTGACATTCATGGGTATG
ACGTGGTGATCCCCCACCATCCACAGCAGCAAAGCAGCTCCTGCCCACAATCGAGCCTCA
TACTTATCTACACAACGACCTGTGATCCGAAAGAAGGCAGGGCCCTGAAAACTTCCATCT
TCTCAGCCAGCCATGCTGCTTACAGCAGCTACTTGAAATACCCCATCTGCACTCCCGCTC
ATGCTACTCCATGCCTGCCCCGTCCGAGTCGCTGTCATCTTCGTCCTCCTCCTCAGACGT
GGGCTCCTCGGCAATCTGTTGAAAGGCATTGCCGGTGGGCACTTCCCCCCAGTCCTCTCC
AAAATCGTAGTCTGACCCTGACCCCCCCTCTGCACAAACAGCCCACGTCCAAGAGGGGGT
TCTTCAGCGAACAAAATACACAGCAGTCAGCAAGTCCAGGTGACGAAAGAGCCGGGCACT
GCAAAGCCCAGCACTCACAGTCCAAACCACCCCTAGGGGCTTCTATGTATGCTCAGGGGA
CACCCCATGGCGACACCACGCCTGGCACGATCACGTACTCAACGTCCCTGCCCTTCACCC
CCCAGGCCTCAGGCTGACGGCACCCCAGCGCCTTCAAGGAGGGCTCCCATGTGACGTAGC
TGTAGCTGCAACGTAGCTGTAACACCAGGAAAGCGTAGCGGCAGTGCTCGGCCTCTGCAG
CCCTAACACCACCTGCCAGACCTTTCCCTGCCCGCGTCACGCGTGCAACCACCCACCTTC
GCTTGCCTGCCCCTCCCCCGCCGCCTTTTTCCGCCGCTTCCTCTCTGCCTTGGCTGCCCT
CGGGTTGAACTGCCCCTCCTCCCCGTACAGTGCTGCGTTCTGCTTGGCGGCAGCACTCCC
CCGTGCCTGGCGCTTTGCTGAGTGGGGCCCATCCTCCTCATCCATCCCCTCTCCGCCGGC
ATCATCATCATCGTCCCCAGAGAGCCCTCCATCCTTTGTTCCTTCCTGCACATACGTTCA
CCCAGTGCCAGGGCCACTGTCAACCCCAAAGATATCCTCCCATCGGCTCTCCGCCGACTT
TTGCACGCTGCAGCCCCCCCCCCTCCCCCCCTCACTTCCTGCTCACCCCACTATGTCCCT
CTCTCTCAGACGCACACCAACACAGTCGCATATATGCCTGCGCGTGCAGGAAGCTGCCAG
CAGACAAGCTTGCCCCTATTGCCTCTCTGTACTTACCATTTCGTCTAGTTCGACGAGCGC
CTCCCCGGCCGTCTCCGTCTCAAAGTATGCCGTGGTGTTGGAGGGGTCCTCCAGCGAGGG
AAGCCCAGCGATGACAGCACTTTCCTGCTGCTGGTACACCTGCAGAAGGCATCACTGGTG
CACCTTGCGGAACGTGCAAAGGGCGAATGCCAGCTCCTGTGTGTCGACGTGTATGCTGAC
TGTACGCACAAATGGCACCAAGGCCCCCCTTCCATACCATAAATAAACCCAGTCCCCACA
GCCCCACTGGCACCTTCAACGTGACGGGGTGAGAGGTGGATGAGGTACAACCTTGCAACC
CTACCCCCCCCCACGTCAGACCAGCATCCCCACCCTCCACCATGTTCCTGCTGCACCGCG
CTGAACGGAACAACTATTCCAGTGCACCTCTTCGGCGTTGAAGTCCCGGCCCCATCCTGC
CACCAGCTCCGCAGACCCCTCCACCTCAGTCTCCCTGGCAGGGGGGACAGTGTAGTAGGG
TATCCGGCCATCATTCCAGTCCTGGATGACGATCTTGGCGGCGGCCTGCAATATGGGGGT
TTGCAGGAGGCTCATAGGGTCAAAGCTTGATCCTGTATACATCTTCAAAAAGACACCGTC
TGTACTTGTGGCTGATACACACGGGGCAGGGCCCAAGTCGCCGCAGCGCCTGGCCTGATT
CTGCCAGTCCACAAGGCCTGGCTGTTGCTCCAACAGCTGCACATATAAAACCAAGCACAC
ACCGCGTGCCCGCACCTGCACGTCCACCACGCCCCCCTTCTTCAGCTTCCCCCTGGCCTG
TGCCACCAGCTGCAGGAACTGCTCCGCCCCCTCGAACTTGGCCACCCGGTAGACCGTCAT
CAGCTGGCGGGCGGGGCACCGCCGCACAATCTCTTGCACCGGCAGCACCGGGTCGACGAG
CTGCTCCACCTGCAGGACGCGGGGGGACGGGGGAAGAGTCCAGGGTCGGAGCAGGCGCAG
TGCAGATCTTTGCCAATGAGCCCGGGACACTGGGGGGCGGGGGAGGCAGGCAGTGTAGAC
TGGCCAGAGTTCAGGGACATGGGTGGTGGTGGTGGGGCGACCCAGGGGGGGGAGCTGCTG
GTCCTCTGCAATTGTCATCACCTTGGGACAAGCCCGTGTGTCAGTCAGAGGGAAGGACAG
GAGTGCAGGCTGGGACACAGACCTTGACGCAATTTCGAAGCGCTGCCGCCGCTTCGCCAT
CTGCCCCCGCTGCCGTGAACACCACCCCTGGTGAGTCCAGCAGGGTGACCTGGCGGTCAA
GGTGTACCTCCTGAACTGCCTTGGTAACTCCAGGGGTGTTCCCCACCTGCATGAAGCACA
AGCCACGTGTGTGTGAGTGCTGCTTGCTGGAGACACGACGCTCCCTCCCCAGCTTCCCAC
AAGCGAGTACTTGCCATAGTTCTTCTTGTGTAACTCCACCCACCCACTTACACAAACACC
CGACTCCTTCGCCCCCAACTCTTCCACCATCCACCTCAGAGCCATTCTCCGCCCTCTTGC
AATCTCATCTTGGCATTTCAACCTGCCTCCGGCCTGTCCTGCCCTCCAGCCCTCACCCCC
CACCCCCGCATCTCTGCACTGACCCACCTGCGCCACACGCGTGCGCTTCAGGGAGTTGAT
GAGCGAGGACTTGCCCACATTGGGCAGTCCCACCACCCCCACTGTTATAGCGGTCTTCAG
GTTCAGGTTTCGAGCGTAATTCTTGAGTAGCTGCAGCAGTGTATCAGCGCCTGCAGCACC
CAGCACAAAGTGAGTCGCCTCAGAATGACAACAGAACAGCAATACTCTCGCCACAGGCGT
AATCTTCCTTGGCAACACCAGCAGCAAGAAAAGGCCGACTATAAATTGCTGGCCTTCATC
ACCACCCTACCAAACACAGGCCATGGCCTTTATCCCCCTCCCCGAAAGCAGAGAATGTTC
GTAGACAATTGAACTATCGCGTACCCAAGCATTCGCTGCCCTTGAGCGCCGCATCTGCCG
CTGCTGCCGCTGCCCCTGCACCGCCTCGGCGCTGCCCCAGGTTGCTGCTCTGCTTCTGTG
TGTTGCACTTGAAGGCCACGGCTGGTAGCTCCTCCCGCAAGTACTTCAGCCAGCGTTCAG
CAACCTCCCGGGGGACCAGGTCTGCCGGGGGAGCAGGAGGAACAAAATAGAGATAGTTGG
AAAATCACCAAAAACCATCTTGATTGATCCGAATTCTAAACTCTGGATATTCCTTGTGAA
TTCTTGGTGTTCATAGGGGCAGTACGCGTCAAAGACTCCGAAATTTCCTCAGCTCGCCTG
TCCAGGCTGCATTCTCCGCGTGCTTGGATGCGCTGGGGTGTGTCATTACATACCACACAG
CTAGTGTGAACGCACTCACCAATCTTATTTAGCAGCAAGATAATCTTCTTGGAGGGGTCC
GTGCGTCTTACAAATCGCTCCACGTCCAGGCAACGGCAGCCCAGGGGGTCGCGAGCATCC
AACACCTCAACGATCACATCGCTGGCCTCGACGACCTGGATATAACAGGACAGTATGCAT
AGACGTGGAAGGTAGCAGGTTGCCCTGTCTCATGAGGCTGATGTTTGAGACCCAGGAGCA
GTAAATAGGTTGCTGCAGAGCAGTAAGGAGGTGCGGTGGTAAGACGTGAAATGCCACCAC
ACCTTGACAAACTCCTTGTAGAAGGCCTTACGGGAGTAGTCTGTAAAAGCGCTCCCCGTG
GATGCCTTAACAGAGCTATCGTATTCTCGAGCTCGCTTGGCTGCGTGCTGCTGCAAGGAC
TGCAAGTCCTGCTCTTCACCACCTGCATCATGGTCCATGCCACCGCTGGCTTCCAGCTCC
TGCGTCATAGATTGAAGTGCTTGAGTTATTGTGAGTGATATTATAAGCATCTTTTCCTGG
GTATCAAAGAGTTGCATTTAAGAATTATTGAAATCTCCGCGGTATGGCCACTACCTGTGA
CGAACTGACAAGAAGGGAAACACTGTAAAAGATCCAGAACTCATAGAGCGGTTGCTTGCA
ATTTACTCACCTTTCTTTTTCTTGCTTCATCTTTTCGCTTGAACTCGCGCTGCAAATGCG
CCTCTTTTTGAGCTTTGAGCTGCGAAATTAATTCCTCTTTGAAGGGCCATGCCTTGGGGA
TGCCGGGATCCTTGGGCTCTTTCTTTTTGTTCCCAAGCTTCTTCTCTTCTTTTCGTTTCT
TACGGTGGTGCTCTTTGACCTTTTTCAATACTTTATACTTCTGCTTGAGCGTCTGCCTCT
TAGACTTGCTCTTCTTGCTGCGTTTGGCGCCTACCATTCTGTTGAAGTTATACAACTGTG
TAATTTCCCTATTTTTGCTATGCATGCATGACCATTGATAGCTTCACTGCTCTCAGACCG
GCCTGCGCCGATACGGTACAGTGGCTGTACAATGCCCGTAATTTTTAATTCGTATTGAAA
TCTTGACGCAAACGGATAGACACGTCATTTGGAGTCGAAGACATCGAAGTATATACACCA
AACTTGAGTAGACATCTTCAGTTTCACGTCGTATTTGCCAGGTTCACATGTCCATATTTG
CGGTAGCGAATCAATAGACTCAGCTTGTTTGAAGCTTTTATAGGCTGTGATTTCAGGTTC
CACAAATTAGCTATCTAGCACTCTAACTGTCGGTCCAGCAACGCCCGGCTGCTGTAGACC
CACGGGAAGCTTTACAGCCGTTCAAAGGCCACGAAATAGCTCTCTACGGGCATCAAAGCC
GTCTCGGAATAACCAAAAGCAGCACTCATACCGGTTTCCAGCCTTTTACGGTCACACCAT
CACCTCCCTCGCTATCCCTGCCCAGCCGACAGCACGTGCCATTCGATGGCCAGTCGTCGT
ACAAGCAGTCTTTTGTAAAACACGTAGTACAAGTTGCTGCTCCCACACAGCCTCTGCCCC
CGAAAATTCACTGCCCCTTTCATGGTTCTAGCAAGTACAAGGTGCCGTATCAAAATCTAT
GAATGCATCTGCTTGTTGGAGAGAGAATTATCTCACCCCCTTCAATTCCTGCAATGTGAA
ACACGGACTGTGGCATAGGATGCAGCCCTGGCCTACACTGTACAAAAAATTAGCAACCAA
GGTTTATCCCCCAAATGGTTTTTCATTACGACACATTCTCCACAGATTCAGGTTGCACTT
GCTATGCAGGATGATTTTCAGGCATACCAATCCCCTCCGTACCACCACTGGTAACTGCAT
CAATAAAACCTGCAGTGTTATTTGAAGCCCTCAGCACCACACACGCCACCTTCACACCTC
AAGTAATCCAGGCACATTATCCTGTACCACATTACCCTTAAATCAGCCCCAGCCATTCCA
AGGTATGCACGGACATCCGTTCACCCCACGTCGAGGTTGATTGAAAGTTCAATGTTACCC
AGGGATACTCAAGCGATGCAACTCTCAATTGTTTTACTGTTGCATTCTTTTCTGGTCCTT
GACTGGAATACATGCATGAATCTATTGTGAATGGCGAGACTTGTACTGTTGCAGCACGGA
TGGCAGAAAGTAAGGGCAACTAAAAATGTTGAAAAATACACTTTGCTGTTCCAACTTCTC
ATGGTCAGGCGACTTGGTATCCGCTTGATGAAACATGGCTCAAATCTGTTGCACTTGCAC
GAAATCAGGCAACTGCGTTACGCTTTGATGCCGGATGCAAGGGAGTAGCTGGATTCATGG
TCTACGGTAGCCACGACCTGGGTGTAGCCTTTGCGATTAGTTCTTAGCGTCCTACCTGTT
ATTCTCAGGGTTGCATGGAAAGTGCAAGGCTATTTTGCAACCGATGAGAATCCATGGGAC
CTGAGCCTGCCCTGTGCAGGCAGCTCCACCGCACACGACTGCTACAAGGGCCATGTGGTG
ACACACTGCCGCCCTAGCTTGGGGATCACCACCCAAGGAGACCACTTCCATGTGCTCATC
CCTGGTGTACAACCACCACCTGCTTTGGGCAGCCAGGTGCAGCAGATCATGCGCAGACTG
CTAAACCCTAAACCCGATGGAATTCAGTCCCCTAACTGCCCCTGCATGAAAGCATGTTGG
GGTCTGTCTCCACTGGCTAGCCCTACTGGGCACCCTGAGGGGGGGGTGTCTTGGTCTTGG
ATGGAGGCAAGGATTGGGTGCGCGCTTCTTGCCCCCATATGCCTGAAAACCAGCTCCTGT
GTTTGGCAAATGGGTGAGGAGCTGTGAAATTTCCCGCACAGCCATTCAGTCACTTCCTGT
TTGCCATGTTGTTGCTGAAGCCCCTGGTTAGATCCCCCCTCGCAAGCCTTCAAGGCTGTA
TGCAACATCAGCATGTCTCGGGCGCATTTCAAGTGCCACCAGACCTCAAATACCCGCTCA
AAGCACTTTGCTTTGCTTTGATGAGCAGGTGTTCACCACGGTGTACGACGGGCAGCAGGA
GTTGTGCTTCCTGGTCTTGCAGGGTGACAAGTTGCTCGCGAGCGCCAACCAGCTCCTCGG
TCAATTCCAGTTGGGGCCTCTGCCACCCTCCCCTGCAGGCACCCTCAAAATAGAGATAGA
AATTTGGTGTGTTTGGAACCCGAAGACGTCAAACGATGCCATCTCGGCATGCCGCACATC
CGCATTTTGTCTCCTGGCAACTGCAGGAGTAATATTGGCTTCGAGCTGCACCAACTTCAG
AAAAGTTGAGCTGCCAAGGGCTTATGTACAAGGCTCCTGTGCGCAGAAAGCCCTTGATCC
GCAGTATGTAATGCAGGTGACATTCCTTCTGCACGCGGACGGCCGTTGGTCTGCAGAGGC
CCAAGATGTCAAGTCTGGGCAACGGTGCCAATGGAGACTGCAGAGGCAGTGACCCTGCCT
ACGCAAGCTAAGAGGCAGAGAAATCAACGCAAAGAGGTTTTGGCAAACCCACTTGCAAGC
TTGTCCTGAAATGTGGTTAGGCGAGAGATCACACTGAGCAGATATGGTTCTGAAGCGCTG
TGTAACGGGTACGCAGCATCCCTTGCAGCAATTCGCAGAAATCGAGCCTAAATTCTTCAC
ATACGACTTTCCAGGGCAGACGTTCTTCTCGCCTACGGCTATTCAAGACAAGAAATACTG
GCAAAGGGTTGTATGCAGAGACCAGGGCAGCCGTCCGGCCTAACCCGGTCGCGGTCAGTG
AGTTTACTTGCTGAAGTAACCAGCTTCTAATTTTCAGGTCCAGCTCTCACGAAAATATTA
ATACGTTAAATAATCAGAAGCAGTGCACCATATTTCTGCAGATGTTGGCACAAAGGTTTT
GATTAGAGCCCGTTTTGTCCGTGCACACAGGCAAAACCAAATAACTTTTGCCAAGTAACT
CCGGACAAAACCTGGTGTTCCACTGCTTTTTCCCGTACGCAAGGTTTTTAAGCAACAGTG
GGCAGCCCGTTCGCAGTACAACCGGCAGTACAGCATCAGCTTATTTGACTTTCACGTACC
CTAAACAGCAGATGCTGCAAGTTACTTCACTTTACCAATGCTCTTCCCAACATTTGCACC
AACAGGAATTGAACTGCACCAACAGCAGCTTTTCGCCTGGCAGCGGCAGCAGCAGGCTTC
AGCAGCCCTGCAGGTATTTGCACAACAGGTAGCCATGTAGCAGTTTGCCTTGCAGCTGGC
AGCAGCGCAACCTTGCAGCTCAATAGAACAGCGTAGCTCGGAGGGTGGTCAATCAAAAAC
AAACAACAAAAAAAAGAGAGGCTGAGTGGCGACCATAGCCTATGCTGAGCATAAGATGGA
GGTCAACCACGCAATAGAACTGAAAATAGGATCAAATGTAGCGCGTACTTGTGTTTACGA
ATTGATGCGGAAAATTCACTTTGTTTTGCTTGGAACAGGCAGTTGTTGCCCTTCAAATGC
ACTTACCCAGTTACCACCCCCCCCTACACTTTGTTACCCCAGCAAATTGACCCCTATCCG
AGTCAAAGGGGAAGAGGAAATTTTCATTTCAATTAACATCAGCTTTGACACCCAGTTAGC
AGCAGCCCGTATTTGGGTGCCAGGGTACGGAACCAAGTTATTTTCTAATGAAAACGCTGG
TTGGTATGGATCGGCCACCTTGCCAACTCGACTCGCGCGTGACTCAGCTTCGCGCCACGT
GACATGGCAGTTTGTACCAGCGGACGAAAACCGCACGTAATTCAGCCATGATGGTACAAT
CTCGAGGAAGATGTTGCGTGTGTAGCATATCCAGTATATATATCTCGTTTAAGCAACTGA
TTAGTGATTTTTGTTTCCTTCCTGTGTTCCGCACCCTGGGACCAGCTTATACCCCTTTTC
AATAGTTGTTCTGATACTTGCAACTATGGTGTGTCCCATATGTGTTACTACTGCGATTGT
GGCAAATGCTCCCACTATTGCTGCCGTAGTGGGAGGCGCAGCTGCTGCGAAGGCTGCTAA
GTCAGCATACGACAAGCGCCCTCCCACAGGCTCTGCGCAGCAGGAGGCAGCGTTAAAGCT
TAATATAAACAAACCCAAGGTCCACAAGCTCGAAATTAGCGCGCCCAAGGATTTCAATCA
CTGACGGGACGCATCTGCTGGTACATCCGGTGACCTGCTGGTACAGGTAGCTGACCGACA
GTCCCGTGGTTGACGCTATTTTTGCAAAGGCCACAAGAACATGAAACACTGTTTTTAACG
CGGAAATGACTTACAAGCTCCGAAGGCACTTGGCTTGTGCAGGTTAAGAAATTGAGGGCC
AGGTGCTCGACAGACTTGCTAGATAGTGATGCAGCTAGGTGATTGCCTCTCAAAATGACG
CAAGCCTGAGGCAGGTGCTGCACAGAAAGTCGACTGGCTGCTGTTATGGCCAGCAACTGG
GGGGCCAAAGTTGCCTGCATGCAAGTGCATATATGATTGCCTCCATGTTCCTGCTTAAAT
GTAGATTTGCCCAGCTGTCGTAGCCATGACGCGTGTACCATAGTGCCAGCTCAAAGGGTT
TAGAGATGCTTATTTGCAAGTTGATCCGCTCCCCATTGAAAAGTTGCGTCTTATTCCTTC
GCCAGCAGCAACTTGCCCTGCGTGCCTGGGATACGCCGCATGCTTTAAGATGTCTTAGCA
TGGGGAGGGGGGCCGAACTTTCAGTACAGCAGTTCTTCACCACAGCCCTGTCTGGGCCTT
GAATGAATGTATCAATGCCCAGCAACCCCTGCAGGGGTGTGTGGGCGGGTCTTTTACCAT
CGGTGCGTGTTTAGCTCTTTTCCGCTCTTTCTTCTCCATGACAACCCAGTTTGTGCGTGA
AGGCATTTGTGTGTAACGACTTGCAGTCCAGCATCATCGTTGCACACAGAGAGGCAGCGC
ACCAGACACATTGTGGCGCCCTGGTTGAGACATGCTGCAGAACAGCAGCTGGATATCTAC
CACAACGGCTTGCCCACCTGCAACCCGCTCATCCTCGCGTACACATCCTCAGCCCTCACC
CAACCCATTATTACAAACAATGAAATATGCCCATCCCAACAGGAATCCTTGGGGGCAGAA
GCTACACCAGTGGAACATTGAACTCCTGCCTATGCCCAGCCTCAAGGCATCTCCAGGCCA
CAGTGCGCACCATGCACCACCCCAGCAGCCCCGCCCTCCACAGAGACCAGCAAGCAAGAC
AGGACCATCAGTGCGGCTGCCCCCCCAAACTGCCAGCACAGCATGCAGCGCACCCACCCT
AGCTGTATCCAGTGCAGCTGCCATCCACATGTGGGGATCATGGTGGTGAAAGCTGCTCAC
CCCCCAGCCCCTGCACGCCGCACACCACGGGACGGACCCCACCTTCTCCCCCCCCCCCTT
GCACCTCCCCTCACAGCACCTTCTTGCGCTTGAGGAACTTCTGCAGGTGCAAGATCTGCC
ACGCTGTGAACACCAGGCACATGATGAGCGCGCCCACGCTGAGCCACGCCACGCGCGAGT
TGGTTGCCTCTGCACAGCGGCATGTCACTTGTGTCATGCACATGTTGGTGACAGGGAGTC
TCTCCGTTGTCAAACACGCAATGCAGCTTCCATCAGAGAGAAGCGCAGCAAGCTGGAACC
GCGACCCAGCTTACGCCATGGCGCTGGCTGCTCAACTTGGTAGTGTATCTCCCCCCCCCC
CACCCCTCCCCCGGCTCGCACCGTTCACATTTCGCATCTGCTCTTCTTTCCTTCTGATGA
ACTGCAGCTCCAGGTGCATGTCGTGCACCACCTGCTCCAGCCGCCGCAGCTCCGTGCTAA
TGGCGTTCAGCTTGTCCCGCTTGGCGACCTGCACGCGGCATGTACGGCGTGTGTGCCCCC
CGCAAAGCACGTGCACCCCACCAACGCCCACAGCACGCTCGTGCTGCTTCCCCTCTCCAT
GCACCGCCAACTGCTCAGGTACTCGTACCGTACGCCCGAACAAACATTTCAAGCTCCTCT
GCGCTGCTCCCTGAAGCCTGGGCACCTGGCGTGCCATTTGCCGCTCTTGTTTCCAACACA
CCCCCGCTGCATCCCCACTCACCTTCCCCTCCTCCCCTCCCTGTAAGCCTCTGGCTTCTG
CCCTGCTGCCCATGTGCATGTAGGCCAAGTTCTCTCTGGGATACCCTATACCTTCCCCGC
TGCACTGTCCCTACCCACCCCCGTCCCTCTCCCCTCTCCAAAGGGGTGAGCTGCAACCCT
ACCCCCCTTTCCTACAGTCCAGGTCCCCCACGTACCGCCTCCCAGTCCGTTGCATCAGCC
CCAGACTTCCACGACATCCGGATCCGGGTCTTCTGGGCGGTTGCATAATCTGCAGGGGCC
GCAAAACCTCAGGGTAAAGGGCCGGATGACCCCAGGGTAAGGGGCCGGGAGCATCAGGGC
ATTGCGATACCACCAGCCCACAACTTCTGCCCACCTCCTCACTGCTGTGCGTTCTCCCAT
GATTGCAGTCACACAGAAGAATGCCCTCCCCCAACCCCTCTCCCTCTTGCTACCCGCCAC
ATCCACCTGCTCTGCCTGACCTTCCCGTCCTCTAACCCCCCTCTGGCCCTCAAACAACTC
TCTCCCGCACCGCGGCCCTCAAGCCCTACCTTTGGCTGTGAAGCACAGCTTGTAGTCGCC
CTCCTTGTTGGCTGTGAACTGGAAGTCTGATGCAGAGTGCCCCCGCTTCTCAAACAGCAC
ATGGCCCTCAGGGTCCTCAAACTGAAGGTGGCGAGGGGGGCGGATGTGAGGACAGCTGAC
GTGCTTTGGAAGCTCGATCTGACTAATGAACGCAGCAGTGAATGACGCAGAGATCGCGCA
CTGTGTTGCGCTGAGACTGTGCAGTCAAGAGCCCTTGGTAGTGCCCCTGGCGGGTGTGGC
ATGGAGGTGCTCAACAAAGGTTGATGAGTGCTGTGACACACTCTTGTCACAGACAGACAA
GGGGCAATGGTGAGTCTGTCACCTTTCGATTTAAAAAAACTGCCCAAGTATGGCGCCCCC
TGGGAACCTTTCCGCCAGATGCGTCCAGGAGGAATCAAATGAGACTGTAGAGGGAAGGCA
CGAGTAACGCAACCCTAAATAATCCTAAAAACCTCACCCTGGCATCTACGACAACCCCTT
GTAACTGCTCATCTCTATGGAACGCTGAGAAGCTGCCTGTGATCTGCTGCCCCTCATTTG
CCTCCTCCATCACACACTTGGTCTGCAATCGTCGAAGTCAGAAACAGAACAGGTGTTTCG
TCGTTGCAATCATGGCTTGGAACTTGATCAACGACTGCGCGTGCAGCAAGGGGCCCGGCT
GTGCAGTGCTTCCTGAGGTGCACCAGGATACGTACCTGGAACACCATGTCAAACTCGTAA
GCTTGGATGGAGGGTGTAGAAACGAACAAACAGAATGCGACGGCCACCACCGCCAACCGT
ATCCGTTTATAGCCGCAGCATTGGGAAGGCATCTCGCTATATAATGCAGGCCTCTATTCA
CGCGATCTCCGATACTACAAGTAGTTCTGAATGCAGCAAGTTACAGTGTTTTTTTCAGAT
AAATGCTATGAGAAGTGCGGCGCAAATACCATCATCGATGTCCAGAGGCACGGGACAGGT
GTAGTACAGGTCTCAGTGCAACACCATAGATAGCGAGGATTGGAAATATTGCATTCACAA
AGCCTGGATTTATCATAGCAGGTGAAGCAGCAGTCAAAACAAACAACCAAGGTATTTGGC
GGGAAGGCCCGCGACTCCAGCAGGCGTGCCGCCCCCCAAAGATCTGTCATCTCTGAAAGC
AAGCGAGATCAATAGTTTTGAACATTTCGGAATATTATTTGATGTTGTAAGTCAGCCATT
ACGGGCCTCATGGCTCGCCAGGCGAAGGAATCGTGCCGTATAGTATTCCAGGTGTCAACT
GCGGCTGGTGTGTCTAGGCTAAGTCTGGTGGGCAGCGCTGCACAGCTTGGAGAATGGGAT
CTCGATGGTTCTGTTTTGATGGAATACACGGAAAGTGATGGTGAGCAAAGTTCCGTAACT
TTTGTGGTCTGGCCAGCGCTGCTCAGGGCTTCCTGGATACTTCATCATCCTGGACTGATA
GCTTCTCAACCGCGTTTATTTCTTGCTTTTTTCTAGTTGGTGTGTTGCAACCGGGCCGTT
TAGAAAGGTTCGCGCAACTGAGAGGGCGAACCTTGTTTCTTCCGACACGGGCCTGGGCTG
AGTCACCGGGCAAAACTTGCGGGTTTGCGCGATATCCTTGGGCTCTACTACCAATAATAC
TTCACATCACCTTGCTCAACGCTGTATTACCTGTGTAGGAAGTGAGGAGGGAAGCACGGT
ATGGAGGAGCCCGGAGCTGTGCTTCTCTAAGGACGAATTTCCGATTGAGTTCCGCCTGGT
CGCCAACGGCCATCGGTCAACACCTAACACCCGCCCCTTGATTTGGGACAGCGTCGTCAG
GGTGATCTACTCCCCTCCCCAAGACGGGTACGACGCACGTACATCCCTGGATTCTGTTGT
GCATCCCAAGATCTTCAAGAGCCACTGCATGACTCTCATCTTGTGAGCTCTTGCCACTCC
TCCCTAAGGACACAAGCACACTGGGTGATCATTAGATCTGTGGCTGTTACTACACTTCAT
GCGGGGCAGTGGTGCCGCGGGGGTCTCCTCACCCGCCACGTGTGCGCTTGCTCCTGACGT
GCATGCTGTGCACTGCTGCTGAACCCGCTCTGGACCGCGCTTCCCCTGCGCAGCGTGCAC
TGTTGTGAGTTTGAGCCCACCCCCGACAACAGCGACACAGGGTGGGTTACACCTGCGGGG
GTTGGCGCCTTCCAACTGCGGGTGGGGCAGCCCCCCGGCAGCGCGGAGCCGCTGGTGAGA
TGGGGGGAGGAGGAGGGGGGCGACATGTTGACGAGGAGGAGTGCGGGGGAAGAGATGACC
GCACATGTTTCCTGGAGGTGCAGCGTGTGATTGGGCCGATGGGCCCCTCTTCTTTCATCC
CACTGGCACCCCTGGTGTGTGGGGGGTGTGTGGTGATGGGAGGGCGCTGCGCGTTTGGGG
CATGCAGGGTGGATTCCCCAGGGAATCCGCACAGGTCCCACACAGAGATTCCCAACCGGA
AGTGCAGCTCTCACTGCACCCCCCTGCGCCTGCTCCTCAACCCCCCCTTCCACACCCACA
CAACCGCTGGTGGGAGTCAGCCTGTGGTAAAGGCCGAGGAATAAAAGTGCAGGGGAGGGG
GGCGGGAATGGGGGAGTGAGCAGGCTCAGGCTAAAGAGGCCTTCCAAGTGCAGGTCCAGC
TGGACCCCGGGGTGGGGGGGGAGCACCCGTACCAGGTGGACCTGTATGAAGCGCGCCCCA
CCGACCCAACTGTGCCTCGGGGCAAGGTGTTCGCCAGGCTGACATGTGGCGAGCTGGGCC
TGCTGGACTCATGTAAGGCTGGGGGGGGTTCCGGGGGGGGGGGGTTGATGTCGACCAGCA
ACCCCAAGTCCTAGGGATGTGGACCAGAGGGAGGGTAGGAGGTGGCGGAGGGGGGCAGCT
GTTGCCCCGGCTTCACCCCCCTGCAGCATGTGATTGCAGTGGTCGTCCCGGCGGCGGGTA
GGTGGGGTCCCCCCCGGGCTGTATTGCACCAGCTCAGGACGATCACGACAGACCAAGAGC
GATGGTCAGCCACGACTATCCTTTCACTCACCGACAAACCTAGAACCTGATCCTAAGCCC
TCCTTGTGCCGCGGCCTCACCCCCCCCCTCCCCTCCTCCTGGGTCTGCAGGCCTGTCCCC
CACCTCCACCTCCCTGTCCCACAGCCTCACCTTCCTCATGAACAGCCAGTCGCTGGAGGC
GCTGGCCTTCCGGGTGGACGTCACGGTGCCTGAGGAGGGGGGGAGGCTGCTGGCCCGGGG
GTTTGTGCCATACCAGGTGTGGACGAATGAGGGGGAGGGGCGTGTGTGTCAAGGAATGCA
ATGTGGGAGGGGGGGTTACCAGGTGGCATGTATGCCTGCAAGGTTGGAGATGAGGGCGGG
GGGAGGGGGGGCGGAGCACTGTGGGTCCGCAGCCCACTGCCTTATGGCTTGTCCTGTGAC
CCCTACCGTGTGCCGCCCTGCCACCACCCCCAGCCCTGGCCTGCCGCGCACGCGCACGCG
CACGCACACCCTACCTCCTCACACCCCATCGCACGCTGCCGTGCGTTGTGCAGTCGCTGG
CGGGGCTGGAGGGCACCGTCACCGCGTCGCTGGTGACCCCCGACGCGCTGCAGCCCGCGG
GAACGTTTCGTGCCGGGTTCCTGGTGGTCACCGCGTTGAGCAGCCCCCAGAACAACCTTG
GCAACCTGCAGCGCATGCGGTGGATGCCTAACGGGCCGGGCACGCTGGACATAGGGTGAG
CTGCTGCCAGGGGGGGCGGGGGGCGTTCTGGTGGGGTCCCCATGCAGGGGTGCGCTGCTG
CCAGGGGGGGCGGGGGGGGTTCTGGTGGGGTCCCCATGCAGGGGTGCGCTGCTGCCGGGT
GTCGTGAACAGCAGCCGGTGTAGCATGCTTTTGGTGATCCCCTCCTCCCCCCTCTCCCCC
CCCTCCTGCAACCCCTGAAGTTGCATGTCCCGCGTTCACCTGCATGCGCACGCCAGCGCT
CACATCTACCCCTGCTGCCCAACTGCAGCGTGCGCACACCATCACGCCCCCGCATTTCCC
ACTGTTTCACCCACATGCTGCGCCCTTTGCTGCGGCGGCAAGCTCCACACCAACTTTGCC
CCCTCCCTCCTCCCCCCATCCCCTATGTAAACCCTACATACAACCCATGAAACCTGCTTG
CCCCCTCCCACCCTGCAGTCACCGGGGGTCTGGCGCCAGCAAGGTGCTGGGCCACTCTGT
GCGTGAGAACACGCTGCTGTCCTTCCAGAAGGCGGCGGTGAACCACTCCGACTTTATCGA
GTTTGACGTGCACGTCACCGCGGGTGAGGGGGGCGTGCGCACACACACGCACACGTGGGG
GTGACCCGCACACTTGGTGCGGAGGTGCTTGGCTGCGATGAAGCTGTCCTACCCTTGGGC
CCGGGCCTGGGTTGGTGAAGGGTGTCATGGTAGGGGGGTGGGGGCGGGTAGCGGTGTGCG
GTTGTGCGGGTGATGTCCCCCGCAGGGGGACCCCAGGAGGTGGTCGTGGTGCCCGGGGGC
TGCAAGCGCCCCGCCAGCCATGCGCGGACTGTACCCCCCTCCACGCCTACCCACTGCGCC
ACGAGCCCCGACCGCCAACCCATGCTCTGCAGACGGCGAGGTTGTGGTGCACCACGACTT
TGAGGTGCGGCTGGCTCTGGGGAAGGAGGTCATCAAGATGGCCATCCCGCTGCTGGACTT
CAACCAAATGCAGAGGTGGGGCGAAGGAGGGGGTGAGGGCGTGGCACAGGGGGGTTGGCA
GAGGGCAGCGGCGGGCCGGTGCCCAATCCGAGCATCAAGCCATCCCTACGCGTGCGTTCA
TTTCTCATGTTGCTACAGCGTTGTTGAGTGACTAGTTGCTATGATTCTAATCTGGTCTGA
GCTGCAGTGTAGGCAGCGCGTCAAGCCTTGCACGAGCACCCGCCTGGTGTTGGTTGCCAC
CCAGGCATCAGGCCAGCCCTGCGCACACGCTCACCTGGTCTCCAACACAGCTTATGATAC
CTTGTGATGAAGACCCCCCGGCACACACACGCACCAACCAACCCCCCTGTCGCCCCTCAC
CCCGCAGTCCCGACTTCACCCACCACCTGGTCCAGCCCAGCCACCAGCCACTTGCGGAAG
GGGGGGCAGGGAAGCTGGGGGAGGAGAGGGCCAGGAGGAACAGGACGCTCCAGGTGTGTG
TGGGGTGGTTGTCTCCCCTCCCCCGCAAGGTAGGGGTAGTGGGGGCGTCTAGCATGTGTA
TTTTGGGGGGGCGGGTGACTCGCTAGGTGAATGGGTGGAGGGGCGCTCAGTTGTGAAGAG
GTGCATGTGTATGGAGAATGGGGGGGGGGAGAGGTGGCGAGGTGGGGTCCGGGAGGTTAG
GGGGCCGGGGGGGGGTGAGGAACCCTGACCTGGGCCATGCTGACGTGGCGCTGTGATGCC
CTGGCTCCCTGGCCTGCTGTGCTTGCTGCGCCCTGTGTGGTCCGCGCTGACCCGCGCTGC
GCTGACGTGGCGCCTGCAGCGCAACATGAGCTCCGCGGAGGACATGATGCGGTCGGTGTT
CAAGCCGCGCATGGGGGGGACCGAGGATGACCTGGCGCAGCTCAGCACCGCGCAGCAGGA
CGCGGTGCGCTGGTTCCTGGCAGACAGGTGGGGGTGCCGCACTCCTGGCCCATCAAAGAT
ATCTTTGAAAAAGAGACATGCGCTGGATCCTGGCGCAGGGTTTCCCGCAAAGCTTTTGCT
GGATCTCTCAACTAGCTGTTTTCTTATGGTGTGGGCAGGTCGCTTGGTTGCTGGCATCCC
AGCGCTAGTGCCGCCTTGCCCGCTTGCCAGGCTCTGGCCCACGTGCTGACCGTGCCTTCA
ATATGAGTGGTCCAGCCGGGCAGTTCTTCCCACCGGGGGGGCAGGGGGGGCTGCACCCCG
CCTCTTGACCACCCCTGCCATGGGTTTGGATGGTAAAGGGTCCCAGCTTCCTCGCCCGCC
TCCCTCTCTCCCCCATTGGTACAGACTCATACACATACTCCCTTCCCTCTTTCACCCTCT
AGCCCCCTCCCCCCCTTCCCCCCCCTGCACGCCCGCGAAGCTGTCATGCTCACGCATCTC
CTCCCCTGACCCCCACCCTCCCTCCTCCCCCCCCCAGGATTGCGACCCTGCGGGAGGCGT
TCCGCCGCACCCCCCCCTGGCTGGGTTTCAACATCGAGCTCAAGTACCCCACCTACACCG
AGGTGGTGGCCATGAGGGCGGTGTTCTACTCCAGGAACATCTTTGTGGACGAGGTGCTGA
AGGTGAGAGGGGGGCTGGGGGTGATGGGCGGGGGAAGGGTGCACCCCCTGGTGACCCCCC
CCAGCAGCGCCGCCCGTCCAGCAGTGCGACTCGCATCTATGCAACATTTCGTGCAACCCT
GGGTAGGAGGGTTCTGAGGAGGGGGGGAGGGGGCGGTCTTGGAGGGGGGGGGGGCACGAC
AGGAGGGGGGGGGAAACACGGGGTGCTTATTGGGGGCGAATGGTCCCTCAAAGAAGCCCC
AGCACAGGGGCCCTTGTGGCAGCAGGCCCCCATCCCGCATGCTTCCCGCTCACAGCAGGG
GCGTGGCAGAGGGCTCCCCCCCCCCCCCCCCCCGCTGCAGGTGGTGCTGGAGGAGGGGCA
CGGGCGCAAGGTGATCTTCAGCACCTTCGACCCCGACTGCGCCACGCTGCTGTCCCTTAA
GCAGCCGCGGTACCCGGTGTTCTTCCTGACCTGCGGCGGTACGAAGGAGTACGCCGACCC
GCGCATGAACTCCCTGGAGGCCGCCATGCAGTTCGCCATCTCCTCGCACCTGCAGGTGTG
TGTTTGTGTGGGTGGAGGGGGGGGGGGGGATTTGGATGAGGGGTGCTGGCCGGGTGGGTG
GATGGGGTTGTTCTGCATGTGGGGAGGGGTGACTGAACAGAGGCCTGCATGTGGGGAGCG
GATGAGGTGAGAGGGGGCGCAAGAAGCGGGGCTGGAGGGGATTACCTGGCAGCGTGCCCC
CTCCCCCGTCCCCCTCCTCGCCCGCCCACCCAACCCCATGCAGCATGGCTGCGATCTCGG
CAGAAAGCAGGACGATTCACTCAGGCGCAAACATGCAGAAGGCACGCTGCGTCCAGCACA
GCATGCGCATCCTTGCACAGCGGGACATGCTGGGGTCCAGGCGGTTTGGGGAACAAGGCG
CAGTCCCTGGGATACCTGGACTGAGCACCGTTCCGGGGGTCCAGGCTTGCAAGGCATGCC
CCCAGGGCTGAATCACTGGGCATGCCTCCAGGCCTCCACAGGGGAGTGCTTGTTTTGAAA
GCGGAAAACAAGACAAGATGAAACGAGTTGATATTTTATTCGACCTACAACATTATTTCC
CCAGTTCTACGTGGGAGCAGGAGATGGATGTGACGGCGCTGCCTTCCTGACCGGCTGGCT
GGTGCAGGGCGTGGTGGTGGAGTCGCGCTCTGTGCTGGGGCAGCTCCAGGAGGTGGTGGA
GGAGGCGCACCGCCACGGGCTGTTCTTCTTCACCTGGGGTGACCTGAACAACGACATGGA
GCACTACCTGGCTCAGGTGGGGGGTAAAGAGGGGGTTCTTTTCAAGCTGGTCGGGGATTG
GCAGTGCACTGTGCGCATGGAGCCCAACGGTGGGGAGAGCGAATGAGCGCATGTGCGCGG
AATTATGAGATTGCGATGCACGATCATGCGCATGCGTGTGGTTGCTGACGTGTGGTGGAA
GCCATAATCCAAAAAGAGTACTAATTTCTAAATGGCTAGAATATATTACATAGTATAACC
ATCGAATTATACTATATAATATAATGCTAAAATGTAGACTAAATTTGACCAATTGTATAC
CATAAAATTAAAAATTTTATGATTTCATCCATTAAAAAATGATAACAAGAAAAATTAAAA
TTATATATAATTTTAATTTAAATACAATAATAAAAACTGAATGAAATCATAAAATTTATA
ATACAATATATAATAAATATATAATATATAATATATACAAACAACAAAAGTGATAACAAA
AATAAAAAAAAATACCAACATTATTAAATATAAATTAAAAAAATCTAAGTGTTATCTTAA
TTTTGTTGTTATCACTTTTTAATTGTAGTTGTTTTATTTATAAAATCTACACCCCAAGTT
TATTTATTTTGGTTTTCTTGTTTATTTTTTATCTATATATTAATTGTTATCACCTATGGG
GGCGGGACACGGGCTGGGACTTGGGTGGAGGATTTGGGCGTCCGGGCAGTAGAGAAGGGT
TGCTGGGAAGACGGGTGTGCGTGTTGGTGGCTGCGCAGAAGCGTGCGGGCGTGGATGCGA
TCATCATGGATGACGTGGCGCGCATGGCCAAGGTGAGAGCCGGCCCACGGGGTTGTGCAT
GACAGCTGCATGTGCACCCTGGCAGCACCATGGCGCAGCCAGTATGCGGAATGCGTGCAT
GCACTGGCTTTGTGGGATGGTCTGCTTTCAGGCCACCTGTGCTGGGCAGGTGGAAGTCGT
CGGGCAGTGGAAGGCGTGCTGGCCCCATGCCGCCGCCAGCTGCTGCTACGCCTGCAACCA
CACAAACGTCCCCATGCCAGGAGTCTGACGGCGCGCACGGTTACGTGTGTTTGTGTGACA
CCTGCGGCGTGCTCTGGGCGTCGCTCGCCGTCGCAGGCCACCAACAAGCAATTCTCGCTT
TTCAACAAGCCGCTACGGTCGCCCGCGTCCAAGGAAGAGCTCGTGCTCATGGCTCCAGCG
GGATCGGCGGCCATCGCGGCGGCGGCGGTGTCGATCGGAGCGTCAGATCAGCCCGGCACG
GCAGGGCATGCCGGATCGGGAACTCCTGACATGGAGCGGCTGCCGTCAGAGATGGCAGCG
GCGGCCGCCTCCGCCGCCTCCGCCGCAGTCGCGGTGCCCTGCGTGCAGATGCTGGCCATC
GCACCCATTGGCTCCCCCATGTAGGCCAGGGCCCGCAGATCTCTTGACCAAGGATGGTGG
CTAGAACCGCAGCATGCAAAGCACACACGGGCCCCCAGTTTCCCGGGGGTGCATTGCTTG
AGGAGCGAGTGGGCTATTGGCTGCCACACAGGCGTGCAGAACCCGCCAGCTGGCACACTC
TCCTCGTGGCAGGTCGCTGCCGGAGAGCGTGCAGGCAGCAAGCCCGAGTGCTTCCCTGCA
TTAGGCGCCCTTCTGGTGGGAGCGCTTGGCAGGAAACCTTGGCAAGGCACTTGCTCCTGT
CATTTTGAGCGCAGAGCTGGAATTGCACCCAGGCAAGAAAGTGGGGCCTGTCAAAAGGGC
GGGGATGCAAGGCTGCCATGTTCTCATTTCCACGCTCACCTCTGTGTACAGCACTCTTTG
TTGGCTCGCCATCGCTTCACGTATTCCTTGCATCGTGGCACTGCGCTGTTTTTTGGTATT
ATTGAATGGCTGGCTTTGGGTCTGCTGCTGTCGCTCTGCACTTGCCAAGTTTTGGCGATT
AAGTTTTGTGGGGAGGGGGCGCTCATCAGCCCGCTCCCCTCCCCATGGGATGACTCGGGC
ATTCAACCCCTCCCAGAAATGTGAAGTAGCTGCTGGATTTTGCCATCAGATAACGAGGCT
GGGATTTCTGTAAGCCAGCGTATGGTCGTCGTGCATGCTGTACCTGAACGCGTAGCTGCG
GTTCAACTCGAGGGGTATGAGAGCAACATATATTTATTTTTTGTGTCGTCGATACGAGCC
AAGCTTCGTGCAGTGTTTTGAAGTCCTGCATATGACCGCACCATGTCTGGCAGCATGAGG
TGTCCTGCACCGCGACCCTAGCCCCTAGGGCAAGGGGCTGAGGCTGTTCCCTTGGGATGT
CCTTCAGCATGTCTACGAACGTGGCCATCCTGACCGTCACGAATGATGTAATCACCATAC
ACAGCCGCCCCTCATCTCTTGGTGTTGAGGCACCCCTTACAACCATGTCCTCAACCGGCC
CCCCCGGTGTCTGGCCAGCCCTGCGCTGGCCATGGCGTGGTGGGGACCTCCCCACCATCG
CAGTCTTGACCGACTCTCTTCCCAAGACCCATGCCACATCACCGACGAAGCTCCTGGCCG
GGAGGGGGGGCTCTGGTGCCACTTCAGCATGAGAGCACTCCAGAGCGGTCACAGCCCATC
CTGGCATGGCACCCCTTGCCATGCCGCTCTAGGTGCCACGTGGCTCCCTGCAGCTCGAGC
CGGGTGACCAGCCCACGCATGCATCGCTGCTGCTTGCTTGCAGCTGGAAGGGCGGTCTGT
TGGGTGGTGGACCCCGGCAGCGCACCAGACGCGGGCTGGACCCCGGTAGCCGTGCAGCCG
GGGCGGGACACCGGGGTGCTCCGGTGGTGCGCTGCCGCTGGACTCATCCGTGGCACAGCA
GAACCCGTACCCCACACTAACGCATCATCAGCGCTGTCAAGCAACGCGTGATCCCGCACC
GTCTTGCGCACCAGTGAAGCCTTGACCTTGATGTTTGGCAAGCGCCGCCTCCCACGTGAA
AGTGAACAAAGTGAAATGACACAGGCATGTTCAAGATGTCATTTCAACAAAATGACGTGG
AACATAGAAGGCCCCACCCCCACCCCCTGAAAACACTGCCCCTGTCCCAAACAAGCAAAA
CATGGCGGGAAGCAGGTGCTGTGTGAGTCATAGTACTGTGGCAAGCAACACTTCACCCGT
CCCCTCGCCCCCCCACCTGCCCACCCCCTGACCCCCAACAACGCCCCTTAGCAAGGAACA
GCTGTGCAGCGCTTCCCCCCAGGCTTCACCCTTCAAAACACCGGAAATGGGAGGGTCCCT
GTCTCAACGGCTTCAAACCCTCTGCACACGACCCGTGTCAACCTGCGCTGTGCCACCCTG
GATCAGTCAGTCAGGGGGCCCAAGGGAATGTGTACTGGCAGCACATGCAACCGCAGCACC
ACAACTGCACTCCTCTTGTGCTCCATCAGTACTTCCTTTGAACTCCAGACAGCAACAGCA
CCTGCTTCCCGCCCTTCTTCCCCTTCCCCTTCCCCCTCCCCCCACTGCTCCCCGCCCTCT
CGCCCGCAGCCAGCTCAGCGAACGCCCGACCCAGGCCCCCCATGCTCGCTGCGCTGGCGC
CCCTGCTGCTGCCCCCGCTGGCGCCCGCCGCTGACCTGGCACCCCACGCGCCCTGCAGCA
CCGGGCCATCTGGCTCACCTGCTGAGGCGCTTGCGCCTGCTGAGCTGGCACCTGCGGCTG
CTTGCACATTGCCCCCTGCTGCCCTCCCTGTGGCTCCCCCTCCCCCCCCCGGGGAGCCCC
CCTCCCCCTCCCCTCCCCACGCCCCGAGGGAGGGGCCGGTAGCCGCAAACCCCATCTTGG
TGATCCTGGCAAAGGATACCCCCCGCTGGGAGGGTGGTGCCGCATCCCCCTCTGACCCCT
CTGGCGTCGCACCCAGCATGGCAGGGAACAGCTCCTCCTCTGCGCCGCGGGAGGCGGAGG
GGAGGGGCATGGCGCGGAGCTCATCCAGCCCCGGACCCCCGGTGGCGGCGGCAGCCGCGG
CGGTGGCGGCGGCGTGCTTGGCCTCCTTGGCCGCCCGTCGGGCCTCCTGCTTTGCGCGCT
GCGCTCGCCGGCGCTCGCGCTGGATCAGCTCCTCCGCGAAGGGGGCCAGCGCGGCGGGAG
GGAGGTGCGGGGCCAGGTCCACCTGCGGCGCAGCGGTCACAGCGTGCAGAGCATGGTTCC
CGGATCCCCGCCCCAGCCATGGGGGTTGGAGCTAGAAACGAAGAAGGCCGGCGTGGGTGC
AGGTCGCATCAGAGTCCCAAGCCGTCCTCATGGCTGGGTGGGGCACACCACCACCAAAAG
GCTGGCTTGTAGCACAGAAACCAGAGATGGTGCCAGCCCTCCCTATCCCTACCAGTACAT
GTCCTGCCTCAGACCCAGCCCACCGGCCGAGGTCGTCTGCACACGACCAACATGAGATTC
CCTGGAACAGTATCCACCAGGAAAGATTCCCCAGAACAGGATCCCCCGGAACCATGGTGC
CTTGCACCGCCAGGCCCCTGGCACCACCCCCGTCTTGCAAACTACCGCTGGCGCACCACC
CTGCCTGGGAGTGATGATGTCCCACGTGGAGGGAGCCCCCCCCCTTAGTGCCATCCTGCC
TCTGGTGGTTGAGTGACATCCCCCCTGGATGCCCCCCCCTCGCACAGACACGCCGCAGCC
TCCCACCACAGTAACCGGAGTGTCTGTCCCGGGGGGTCTAATGCCAAAGGGGGCGTGTCA
GGAGCGGATGCTCCCCCCCCCCCCCCCCCCTTACCTCACACATCTTGAAGGATCCGGTGA
GGGGGAGGTGGCCCAACATCCGCAGGCGGCGACGGGTTGAGTCATCCTGAGTCACGTCCT
CCACCTCGATGACCTAAGGGGCGCAGGGGGGAAGGCGCTGGACGCCCTGGTGGAGGGAGC
TGCGGCTTGAGAGAGGCAGGCGCGTGAGGAGGGGGCAGAGAGAGATGGAGGGGGAGAACC
GGAGGAAGGAGGGTGACACTGTACAGTTCTGAGAGCATGAGAATCAGTCCACTGCTTTTG
GTTGTTTTTTCCTGTTGTTTCACCATCAACTTATCATGTACGCACACCCTCCTGCATGCC
ACCTCTCACACACGCTCCAGCTGTCTCTTGCGTACAATCAACCATATACCCTTGTCCAAG
CTTCACCTTGGCAGCGATGGCGGGGGGGCAGGCGGCGTACGTGCCATAGTGGTGCAGCAG
CATCCGGGAATTGAGGGGGTGCAGGAAGAGCCACTGTCCATCTGCACGGCACGGCGCAAG
CTTGCAGCTAACACAGCACAGCAGATTACAGCAGGGCACTTCCCCATCATGCTGGCAATG
GGATGACGGGCAGCGCGGGGCACATCACAGCAAAGCGCATGCACAGCCAGGAAAAGCTGG
GGCACGCTTGACACTCCGCTGCGCCCCCCCCCCCCCCTTGAACCTACCCTCTCATGTAAA
ACATCCCAGTCTCCCTGCGCTGCAAGATTGCCAGCACTGCGCGACTTGGCGTGCCAGCCC
AGACCCACCAGATGACTGATAGAAGTAGTAATCAGACGGCGGGGCGCCGGCGCCCTCGGA
GGGTGATGACCCAAAGGGGACCGCCCTGCCCCCGCTCCCCGACTTTGCTGAGCTGGACAG
CTCGCCAATAAGGCCTGCACAGCGTGCACAGCAGGGGTTACAGCTCTGGAGCGAACACCC
CCGCAGAAATCCCCCCCCCCCCGAAAATCCACAGCCTCCCCCCCCCGCCCCCCAGCCGCC
GAGACTTCCCTTAACCCCCATCCCATGAACCCAGCTCAAGCCCAGCAAGCACCACAGGGC
AGCTGCCCCCCTCACCTCGCTCCTGCTGGCCTTCGCCCGCTGCCCCTGCTGGGGGATTTG
CGGGAACAGGCAGAGGGGAGGACGCCGGCGGCCTCCTCGGTGTCCCTCCAGCCTGCGCCC
CGCCCCTCCAAGCATCCCCCGCAAGACAGGGGTCGCCCCCTGCACCCCTCCCCTGTTCTG
CAACCCCCCCCCCTGTTGACTGAGCAGCAGGTTGAGGGGGGGGGGGCGCCAGCGCCCCCG
CAGCAAGGGGGGGCACCAGACGGGAGGGTGCACTGCTGCCAGCCGGGACGTTGCCTGTGG
CAGTGGCAGCCCAGGGAGGGGACAGGGACGGGAAAAGTCGCTCGCGCTCTGCCCGCTGTG
CTCTACGCTCCGCGGCTGACACCTCGGCGCTTACGGCGGCGGTGGTTGCCTGCGCCCACG
TGGCAGCAGACCCATCAGCTCAGCGCGGCCCAGCACGACATGGCAACACGTCTCCAGGCG
CACAGCACCGGACCTCCACATGCTCAAATGCTCCTTCCCCTCCATGTCCACACATGTGTG
TCACCCCGGTACTTGCAAGGGGTGTTCATGAGAAGCACAGGATGATGATGAAACGGAAGA
GGAGGGGCCAGAAGAAGACCTCTCCGCCCCTTTCACCCTCATTCCCCCGCCCCTGCCCCA
CCTGCTTCACGGCCTGCTCAGCTTGCGCCCCCGCCTCCTCCGGCGACAGCGTCCCTCCCT
CCCCGCGCTCGCATAGCTGGCGCTGGCGGCGCTCGGCCCACGCGCGCGCCCGCACAGCCA
ACGCGTCCATTGCGGCATACACGTTGGGAGCCTCAAACGCGGCGTCCAGCCCTCCCTCGC
TGGTGACCTGGCACACGCAGCAGGCTCATCACAGCCACGCAGCAGGCGGCAGATGTACTT
TCCATACCAAAGCAAGCACCCCGTAAGTGCAGAGAGGGTGTTTGCGGCAGGGCCTACACG
CACACTTATTGTACCTGGATGGCGTACTGTGCCAGCGCCTCCGCTGTCCGCAGCCACAGG
GGCGTGGGGTCCCCCAGCGTGGCAAACTTGGCGAAAGGGGAGCAGCGCAGGGGGTACGGG
GCAGAGGCGGGCGACGCCTCAGCGCCGGCGGCAGCAGGGGACGCCCTGGAAGAGCGTGCC
CAGCGCGCCTCTCCCGGGGTGGCCTCTGCGGCAGTCGTCGCAGCCTGTGCCACACCCTCA
GGCGCTAACACGGGCGGGCTAGACCCGGTGTTTGAGATCCTGGGGACCCCCAAGGGTTGA
GGAATGATGCTCTCCCGGGGACGCCGCAGCAGCTGCCACTCCACCTCACTCCCCACCTGC
ATGCCCCCAGCAGCCAGGGGGCAGGACCCGGCACACGTGCTTAGCACAGCACAGCATGGC
GCACCTCCACCAGAGGGGCACCATGTGCAGGGTGCATGTGGAGCCCTGGACCTTACCAAG
CTGGGCATGGCGGCACTCACCCTGACAGCGTGCACAACGCCGTCGTGCCCACCGCTTGTG
CCGTCTGCAAGGAGGGTGCATCATCCCTCACCCCATAACCCCTCACTCCTACCCTCTGCT
GCATGCGATCACGTGCTGCAACCAATAGTATGCCCCGCCTCCCTTCTCTCCTTCCCTCCC
CCTTCCCCTCCCAGCAAACCCGCACACACACCCCTCTTCCCCCCACCCCACCCCCCTCAC
CTGCAGCGCCTCCACGTGGATCACCCGCACCAGCCTCAGCTCCCTGGCAGAGACCTGGGT
GAAGCACAGCGGGCAGGGCGCCGCGCGGCGTAGCTCCGCCCCGCCGTGATTGACGAGGTG
CTGCAGGGTAGGGGAGGGGGTGGGAAGGGGGATGGGAAAAAGAGGAGTTCAGGCGTCAGG
GAGTCAGGAGCTGTGGGGGGGGGGGAGGGGACTGTGTGGACAAAAAGCAGTCCACACCCC
AGGTTGTGGTCTGCATTGTGTACCGCATGGAGAACTGCTGGGGGTGCACCAAAGACCCTT
GCGACGAAGTAGGGGAAGGGGCACTGCAGGGGTAGACCCAGGCGTTGCAGCAGTGCAGCA
TGGTGCAGTACTTCAGACGACACAACAGTAATGAAGGCAAGGCACCAGGTACCTGCATGA
TGGCTGGGAAGGAGAAGACGTGGCCGCAGGGGGTGATCTGGGGGCAAAGGGGGGAGTAGA
GGGAGATGGGGCAGGTGACTGGTGAGGGGCTCAGCATTTCCACCTGCAAGCACACCACCC
CGCTGAGCTCAGACGCCCTTGGATGGGCTGCGTCGCGGTAGTGCATGCAATTCAAGGATG
TTCAGGATGCAGGGCTAGGGGCAGGGTGGACAAGGGTACACATGGTTGCAGGACCTCTTG
AGGTGATGGACATTTTCGAATTGGAGCGCCGCAGTTACCGCGCCGCCACCCACCCAGGTG
CAGCACCCTCAGGCACAGGACCCTCAGACCTGAGCATGGCAGCAGGCCCGGCAGGAGGGG
GGCGTGGTAAGCAAGTGGCGGCGTGCCTCCCAAACCGGCACCCTGGAGGTTCAGGAGGTC
CACGCACCCAAAGGAACTCTCCAACACGGTAAACGCGCAGCTGGGTAGCAGACGGCGGTG
CTGGCGTGGCAGCAAAGCGCACCCACAGCGCACCGCAACTTGCCTGCACGACGTCCTCCC
AATCCAGCATCAGGTCGGCATCGGACCCAAACCTCCGTACATCCACGGCATCTGATACCA
GGAACCTAAAGTTGGCCTGCACCACCGCAGAAGCAGCCCTGACGCGCCCATCTCCTGCAA
TCTGTTGAGCAAGTGACTCTACCATGGCGCACACACCCACACAAAGGCGAACAGCTATGC
ACGACGTTTGCAGCCATGGAACACACACGCGTCCCAGACCAGGACACAAGAAGCCCTTGC
CCTCCCGACCCACCCACACTTGGCGTGCGCACACACGCGCATGTACACACGTGCTAGTCG
CATGCAGGCACACCCGCACCTGCAGGAACTTGTTGCGGTCGTATGCCTGTGGGCGAGGGC
CACGGCGGGAGCCCTGGCGGGCCCCTCCCCCGCCTGCCGCCCTGCCCCCCCCCCTCCACC
CCCCGCCTCCGCCCTCCCCTCCTCGGGAGCTTTGAAAATTGAGGAGGAAGTTTGCATTTA
CGTAGGAACCCCTTCCTGGGGGGCTCCTCCCAACTATACCCCCCCCGCTGCTGCCACTTG
TACCGCCTGCATTGCCGGCAAGTGTACTGCCGCTAGAAGCTGCTGTCCCATCCCCAATGC
ATGAACATCCATCGCCGTCTGGCCTTTGTCCATTGGGCCCCTTCCTGTTCCTGCCGAAAA
TAGTGCCATCCTGCAAGCCCGGCCCTTCAGCTGCAGCTCCTCCAACTGATTTGCCTTGTT
CCCGACTCCTCCGGTCCAACTGCTTGCCTGGCACCTGCGGGCCAGGCAACACTAATCGCC
TGCAGCTGCAAGCATATTTCAAATACATATCGCTTTCAACAGGTTCAACGCAGTTTGCTG
AGGTCAGCATAAAAAGTGCGTACACCAGATACACAAACCCAAGCTTGTGGACAACTCTCC
ACCCATAGCTGTCCAGCACTCAGCATTCCTTAGCACGTATGCGCCTCGCAAAAGAACCTC
AAAAAATAAAACTTCTTCCAAAAAACCCACCTTAGCAGCAGTGCTCAGTTCACGGGTTTC
AGATGTTTCAGCTGCTTGCTCGGTTACATCTGCAGAGCAGCGAGGCACTTCAGAAATGCG
CCCTGTACGGTTCAGCAAGCCGGATCGCAAGTGATTCAGACAATCGTACACTTGGTAACT
TATTTTTTGGTGATTCTGCAAATGACAGTGATAGCATTAGATGTAATTGCTGACCTGGAG
TGAACTGAGCTGCCTCGGGGTTGAGCCTTGGCTTATGATTCTGTTGCGATTCATGCTTGG
GTATGTCCGAAGATGTTATCAAGGAGCTTTGTTTTGGGGCTTGATACTGCGAGTTGGGTC
TAAAGTTCATGCGCTAGGAGGCAGAGGAAGGAAGCAGCCTGGAATGGCCACGGGTGCAGG
TGTAGAGCCGCCAGTTACAGTGTTAACGAATACGCGGCTATTAATGTTGGCGGATCATGC
AGTGGATTGCGGACATCGCAAGTGTGACTTTCCGTTTAGGAGAGCTTCCCGCCAAAGAGC
TATCTTTAGCGCGCAGATCCTAGAGAGGCATGGGAACCCCGTCACCTAGCCCTAGCCAAA
AGCAATGATATAAGTCCATCTATCATATGTGAAAAGTACTATTGAAATATCAGTACACCG
GATGCAAGTAAGGTGGAGGCTCCTAGTTAAACTCACGCTGAACAGCCCACTTTGCCAAGG
CAAGTTGCCTTGCCCCTTTCGCAGCTTCTCTCAGATTGATTTACAATGAGAATATTCGTA
GTGGAAAATTGACTTGCTGCGTTGAAATCGCAGCGATGTTGCGACTGGTCTCAGGGCAAG
TGGTTCAATCAAGCACGCAGGCGCAAGTGGTGCTAGTCGTCATTACGTGTCCTGATCTCC
CAGAAAACTCAATACAGCTCAGGTGAACGTATAAATGCAAAATAACGAGGACACATCGCT
CTATGTGGCACAAGATGTTCACGCGGACATTCCAACAAACAACCAAACTCGTATACAACT
CTGTACGTCACACGTCGGAGAAAACGCTAGAAACTCACTCGCCGTCCCACTCGTCACCTC
GTTCGTGGCGAGCCCCGAGGCGGGCGGTCCGTTCGTGGCTTCGTTCGTCACGAACGAGCT
GGCGAGCGGATGCGGTATCAGCACCGTGCTGCTGGCACGGCAACGCGATTTTGCAGCAGT
TTCTTTTCGATAATTGACATTAATTCATAGCACTATTTATATTCAATTATAGGTATGACA
AGCAGGTCCGTCAGCTCTGCCTGGCAGGGACACAGACAGCTGGCCATTGATATTTGGGCT
GTCACGGCGTGCCTCAATTTCTGATACCTACGAAGCAGTGGCCGTGAGGTGTATAGTTTG
CCACGTGAGTAACATGGCGCAGGATTATGCGGTCGTATGTTGATAACCCCTCTGCTGTTA
ACTGGTTGATGTATAGGATATAGCAGATGCAGCCTGGAGTGGTCAAAATAACATGTAGTC
ATTCCCAGAATAAACATGTGGTGCTGGAAATTTTCAGGGTCAAGTGTGATGACGAAAGGC
TCCTGCAAACAAACAGGTGGTGCTAGACATGACTTGACCATGCATGTCCTGTAGTGGCAG
GATATGCTCATGGGCAAACTGTGTGGCTGCTTACATGCAGTGCCAGCTGGTACCGCAGGG
CCTGCCATCATGAATAGTGCTATGGCGGCCTTCCCAACTTCATGAAAAGCTTATTGACCG
CTCCTGCTAGGCATGCTCGGCACCATGATACTGCTCACATGTCCTCCATTGACACGTGTA
TAGGTCCACCGGAGGGTTGCAGCAGCTGGGGGTGTGCCCTCGGGGCAGCAGCAGAGTCTC
CATACGCCTGTGACCCGCATGACAAACTCGAACCCTGTTCAATTCCGTCCATGAGTCAAA
CTGCTGCGTGAATTATGCGTGTGGTCTGCACAAACAATTGATCGGCTGGAGCTGGAGGTG
GTGCTGGAGCTGGATGGACAGGCCAGGTTGAGTATTGTTGCATATGGAAGTTCGCCTGCT
CTCCCGTGTTTGCACGAGGGAGGGGAGCAGTTGTTACTATCACAGCACGGTGCCTGAGCG
GAATTCACACACAACGGCGGAAAGGGACCCGGAAAATGTGCTGCTCATGCCCAGGCGTTG
CGTGCAACTACGTGCCACTTGCTTGCTGGCCTGAAAGTCAGGAGTCCGATTGCCTCTGTA
CAACTGGAATGTCCAAGGTCATGAAGAAACGCACGCGCAGGTGGCATGCCAAATTATAAT
CAAATGATGCAGAGGGTGTCAGATGCATGAGATGAGAGCACAGCAACAAGCAGCAAAAGC
GAGCGACATGACAACAGCCAGAGCAGGGAGTAAAAAAACATGACAATCCGACTCTTCACA
GCAGTGCAGCAGTCCCATCTCATTTTCAAGGAATGCCTGCAAGAGGGCAAGCAGCAAGCC
CAGACTCTCAAAACACCGGGATCGGGAGGGGAGTGGTACCAGTGTCCCCTGGCAAACCTG
AGGGCTGTAGCCCCATGCTGACCCCCCCTGTGCCCCCGCGCCAGTCTGCCTAGCACTTTT
GCAATCCAGTCACCCCTCTCACCGCACAGCACTCCCTGGCTACAACCAGCGTTTCATGCC
AGGGTACACAGTCCGGGCACGGCTTGGCGCCACACTAGGGCCCTCCCCTCCCTCCCCTCC
CCATGCCCAGAACTGCACCCTGAAATCCCACAACTCTAACGGCGCACTCCCTCACTCCCC
ACTCCCCAGGCTTGCACCTCGATCCAATAGGCCCACCCCACCCTCCACCCATTCCCCCTT
CACTCTAGCCCGCCTCCCCCGGCGCCCTCCCCATCCCCTGGCCGCCCTCGCCCCCCCTTT
CCCAGTAGTCATCTGGCAGGGGGAGGTTCACGTCCCCAAAGAGCAGCCCCGGGGACGCGT
CCACCCCCGCCGCCCCCACCCCCTGCCCCTGCCCCAGGTAGGGAGGCGGAGAGTCCAGGC
CAGCCACATCCACCTGGGGAAACAGCTGGCTGAAGGTGCCCAGGGTGGGGGGGTCGGAGG
CGGGGGGGGACAGCGAGTGCAGGGTGGCCTCCGACCCGGTAATGCTCCGGCGAAGCCACG
CGCCCCCTTGGGAGTGCGGGGAGGAGCCGCCGCCGGCAGGCGAAGTCCTTCCACCCCCGA
CGGAGGTGGCCATGGACCTGAGCACAGCGCGGCACAGCAGGGGTCACAAGAGTGAAAAAG
CACAGCACAGACATGGCACGGCACAGCGGGGCACGGCAACAGTGCTGAGACACAGTCCAG
CCGGGGGTGGGGGGGAGGGGAGACTACCCTCTCATCCTCCCCCCGCTTGTAAGAGGCAGC
AATATGCATGCACGGACATGCACATCTCCCCTCCCTGGCAACATCACTAGGCGAGCCGGC
GTCCGCCCCTTCCTATCCTGCATGGGAACCACCCCCGCTCCCCCCCCCCGCTCACCATGC
CCTCCGCAGCGTCTGCGCCCTCCGCTGCTGCTTCTGCTGCTTCTCCCTGTAGGCTTGGTA
GTGGGACTGGCAGTTGCGCACCACGGGGGCCTCAGCCGCAATCTGTGGAGACACATGGTG
GTGGGTGTGGGTGTGGCGGTGGGGGCAGCTGAGCGCAGGCCACACCCTGACCACTGAACC
CTGTAGCCACTGCTGGTTCCGAGGGTGAGCAACCCAACACACACCGACCCGTGCATCATC
CTGGGCAATAGCAGACCCAGCAAGCGGGGGGGAATCGAGTATGGAGGTCTCAACCTTGCC
CCTCCTCAACTCCTGCTGCAGCCAGCCCGCCCCCCCCCCCTCCCCCCGACCCCCACCAAC
ACCCACCCTCGGTAGCCGTACGGGATGCTGGCACAGCAGAAAACACCACCCGCGTCCTAC
ATCTCCCACCTTCGCTCTCCTGTGCAGATTCCCCCCTCTCCAACCACCACCCATGCGCTC
CATTACTCCCCCCCCTAGTCCCCCTGTAATTCTCTCACCCGCGCGATCGCCTCATACAGG
GGCAGGAACTCGGAGGGGGGGTCCACCCGTCCTTTGAAAATGTCGTCAGGCGTCGTCCTG
GGGCCATAAAGCACCCCGTTGATGGCCTCGTCCACGAAAGCAAACCCACCTGCCCAGCAC
AGCAGAGCAGCCGTCACACTCAGACTCCCCCAAGATGGCCGCACCATGTGACACCCCAGG
TGTCCACTTTTTAATTGTATACAATTAAAAAACTAAATCAAAATTAATATATAAATTCAC
CTAAAAAGAATAAAGCAAATCCCATAGAAGAATATTCAACTTCTTCAATTTAATAATCAA
TTATTAATAATAAATAATAAATTGACTTTCTGAGAAAATATAATTTAAATATACAACAAT
AGCAGAAAAAAAATAAGCAAATTTAAAATATTTATGATTTATTAAATATTGAAATTTATT
ACATTTTTTTAGTTTTTTATTACCAAAAGGAGCACCTTTAGTATTAGCTCCACTTTTAGT
AGTTTTGGAACTTGTATCTTACTGTTTTCGAGCCGTTGCAAAGTTCTAGTAATAAATTAC
CAAAATTTCAAGAAATACCCGATTTAGTAACGCGGGAAGTTAGCAAAGAATAATGGATTG
CTTTTTGTCTAAATTTTCTAATTTATTAGAAAAAGAAAATTTATCAATAATTACCTTTTT
GAATATGATTCTTATGTAATTCGTTATCACAGTTGTAATCAGTTTTAAATTGTTATCTAT
TTTTTTATAAAAAAATAGAACTTTTGTTTTTAATTTTTTATTATTGTATTTAAATTAAAA
TTATATATAATTATAATTTTTCTTGTTTGTTATTATTTATATAAAATATATAAATAAAAT
TTTATATCATAATTTATATTTTCCGGAAGTTTCCCAACGGCAGGGGCATGGCAAAGTGGT
CTGCTTTAGGCCAAGGGGAATGGAGGACAGGGTGGGAGTGCAGGGGGTGTGGCCCCGGAG
GAATGCTGATGTGCCCCCCTTCAATGCTTTCCAGCATGAAGCGGAGCCACGCCTGCAAGC
AGCACCGACTCCCCACCTCGTCTCCCCTTCCCCCTACCCCTCCCCTCTTCCCTCCTCCTC
TGCTGCCTGCTGCACCCCCTGCTCCCCGTTCAGGAGCGAACAGGGCTGCTCAGTCCGGGC
TCACATTTGCAGGAGATGTCCAGCATCACGCCGTCGGCCATGACGTAGTCCCTGGTGCGT
GCGCTTGAGTCTTCCCGCGTGGAGTTGCGGCCGGAGTGTGTGGGGTTGCCTGCAGCCCTG
ACCGGCATGTCCAGGTTGTAGGGGTCCATGTCAAAGGACAGGGACAGGTCCACCCCAAAG
CCAGCGGTGTCATCCTGCAGAGAGGGGACCGAGGGGCGGCAGGGGTTGTGAAGCGCAGTT
CAGTGCGATGCAGTGCACTGCAATGCATGTTGAAGTGCAATGCAGTGCGGTGCGATGCAG
CAGCTGGTGCCCAGGAGAAAGCAATGGCCGGAATGCGCTCCCTCCCACCAGCTCCCATGG
CGGGTAGGGAAGGGAGAAGGGAGCGGGGGGCGCACTGCACACGATGCGCAAACACAGTTA
AGGCGGCCCCCTCCGCCACAACGGGGAGGCCCCCCTCCCCCGCCATTCACGTCTGAGCTG
GCCCAGCGTACGTCAGCTGCACCGCATTGCAATTTGCTGCCATTTTGCTGCCGTTCCGCC
CCCCCTCCTCCCCATCCCCAACACCCCCTGCATTCTGCTTTGTAGATCTGCATCCCCACC
TTGAACGGCTCCATCCCCCTCTGGGTGGCTATGGCACTGCAGCACTGAGTCTCCAAGTAC
CCCGCTGTAAATCCCAGGCTGGCATGGCGGGAGATCAGGAAGCTTGGGGCTGACCACCCC
CCACACGGCAGCTGCGCGATCACAAAGCCGCTGCCCCAGGTGTACCCCACTCCCAGACCC
GCCTTGCGCCGCCGCAGATACAACAGACCCTGCGATGGAGGTGAAGCTCGCCTCCTGTCA
GCGCAGCTCAGCCCAAAGACTCGCAAACAGCTCATCCAGGTGGCTGTGGGGCGCCTCCGC
CCAGGCCAGGTGTGCTGGAATGCCAGACCCTGCCAGACCCTTGTGGAAGCAGAGTCAATG
TGAGGCAGTGTGCCCCCATGCACACACCTGCAAGCAACCCTGTGCATGTGTGTGTGCGTG
TGTGTATGTGCATGCTGTGTGTGCCGCAGCGCACGAGATGGCGAGCTGCGGCCTGCGTGA
TGCGCGGCCATGGGCAGGGAGGCGCACCTTGCAGAACCTGAGCGCCGTCTTGGGCATCAG
CGGGGCATCTGGGGTACTTCCGTTCCTGCGGTACGCCGGCTTTTGTAGTGCCTCCAGGAA
CCGGATAGCCCTGGCGCACATCCGAGACATCTTGGCCGACAGGCGAGGCCCGGCAGGGTT
GGCAGGGCGGGGGGCTAGGGGCGGGGAGAACACCTCGCTGCTGCTGCTGGTGAGCTGCTT
GCCGTGCAGGCCCCCCTTCACACTGGTGGCAGGCGAGAGCTTACCACGAGGGGGGGGCAA
GCTTTGACTCCGGGGGGGGGTCGTTCGGGGTGCAGGTTGCTGCAGGGTGCCCTGCAGCTG
TGCTGGTGGGGTTGTCCCTTTGGATGGGAGGTGGGCGGGAGGGCTGCAGGCCTCCAGGGA
AGACTCCGACGGCGGCTGTGTTGGCGACAACCCTGTGGGTGTCCCGCCAAAACGTGAACA
GGCGGTTTCCTCAGGTTGAAGCGGGTCAAGGTCAGCTGGGCGGGCGCCGCTGGTGTCGTT
TGGGGGCGTCGCGGTTGCCGTGCTGTGCAAACCCGAGCTACTGTCGATAGAAGCCGTGTC
GCGCATATTTCCCTGATTCTGGGCTTCTTGCAACATGAGCTGCTGCAGCTGGAGCAAGCT
GATACCGCCACGAGGCTTCCTATCGCTTCCAGTAACAGTGCAGTCATTGGAGCCGAAAGC
CGCAGCATACGGTCCCCCGCTGAGAAAACTGGTCATATGTGCTCGATGATATTTGAAACA
AAGAAATTAAACTATGATTGAAGGAGAAATGTAGCAGTCCGGTTGCGAAACGGACTCGAA
CATGACTTTGCTTCGCACCAAGAAATGTCGGCGTTCGCGGGCATCCTGAGCCCAAATGCA
GTCACGAACGACGTTTTTCGTCAAACTGTATCATGCGAAAAACTTGGAAAATCTGAAACG
ATAAACAGTGCCTGAGATACCCTTCCTATGTGGACGGAATGTTTTGTTCCGTCTGCTTAT
TGAAAGATTCCTCAGCATGCACGCAGCAGGCCTTTCCGAAAGTTCGGACGACGCGCGCCT
CAAATCTCCCGCTGAAACGGCCATCCTAGTCCCAGCTTCCCAGTGACATTACCTGTCATT
GTGATACGCCAGTGTATCTCATGGATATATATTACTCTACTCATACGGGTTTCCTAGCCT
GTGATCACTATGACTCCTCCTCGAAACGAACACCTTCAACGGAGCTTGAGCAGACGCTTT
GACTTGCAGAAGTTGCAAGTAATACTCTTCATCTGTTTTATTTCTCACTAATATCTCACA
ACTGTTGATTCCTGTGATACTTGAAGCTTTGTTTACCGCAGGGAAGCAGCATAATCAGAC
GTTTGCCCCGCTCCCTTGGGCTGGCCTGCAGAGCGCTCAACATAGACAGAAGGTTTTCTG
GATCTCACCTCCAGCTTTGTATCTCTGTCAGGCGATAGGCGTGCACTGCTGCACGCACTC
GGTCTCAAAAAGGGCTGCGATCTATCCTTGACGAGTCCTGTAAAGTCCTGCAGGCGACAC
CTGGAACTTGCGTGGGAGAGACAGCAGCAGCAGGAGCAGCTGTTGTCACAGATACAACCA
GCTACCATTACAGGGGCAGTACAGGACCTTCACAACCTCAGGCACTTGGAACGGGTGCTT
GACGTGTCTGGGGGCGCTCTTTGCCTGATTGCTTTCTATTCTCGGGTATGTTTAAGATAC
TGCTGGTTGTAAGCATTCCAGCCTGTATACAACCAGGAATTAAAAATGATTTTAGCTAGC
TTTTATGAATGGTAAAGGAGCTGGGGATTTGCAGCCGGGACACCGTGTTTCTCCTCATTT
TTGCTAGGCTTCCACCGCTCAGAAGGTACTGGTTGCAAAAAAACTAAATACATTTTAATA
TGTGCATGCAGAGCTGTGGTATATGCCGGGACGTAATTGCTGATTTTCACAAGCTCCAGC
AAGAATGTCAGCAGCAGCGCGCACGAGTGGTATTCCTCACCCACAATGTTTTTGACGAAT
TTGACAGCCCCTCAGACGTTGCCCGGCTGTATGAGATACGCAGCGTTCCGCGGTTCCTCT
TTCTTGTTGATGGGGCAGTGGTGAGTTGAAAGTAGATCCACACCAATTATGCAACTATTG
AGACGTTTTTGAGCACAACAACAAGGGCTTGCCACATGCTAGGGTAATCATGTAATCATC
TCTTGCCAGTTTTATGGGGTAGTGCAGGCAAGAGGCATTCAGATGCGAGACTTGGCCGCT
GTGTCAATGCTCGAAGGGTGACTGGTCAAATTCGCTTTTCATGCCTCACTTGATTCCCAA
TGAGATGTGTGTTCCACAAGCTAAGCATGCAGTATGCCTGTGCTGCGCCATTGCTTGTGC
AGGTGCGACAAGTAGGCATGGCAGATGCTCGCCAGCTTCTTGTTTCCCGCGTTCACATGC
GCGGAAGATTTGACGAGGACAGACGGCAATTGCGAAAAGTGCTTTGGGAGGTGCTCCTAA
AAAATGCTCCAAGCGCGCGAAGATAATGAATGAAGTGGCCAGGGCGGGTCTCTGTGCAGT
ACAGTGAAGGCAAATAACCAAGCGCTTTGGCCAGTCTTCTGGCTTATAGTAGGTAGCCCA
ATGACCAAAGCTCAATATATGCATCTAAGATGTCGTTAAATAGGAAAGTTCTGTAAATTG
GAGCAATTGTACCAGCAAGTGTTGCTTGTGGACACTGATTTCTGTGGTGTCAGTTGATTC
TTTCCAGTAAAGACTGTTTTTTGCTTGGCACAGCTTTCGCCAAGCTCTCAGCTGCATTCG
CAAGAAGCGCCAAACTCAAATGTACGAAATAAGGTTAGTGGAAGGAGTAAGCAAATATGT
ATAAACCGTTGCGCTTATAAAACTGTGGAGGTTATGACTAGATGTTGACCAATGTTTGTA
GAAGTTTGGTAAAGAAATAACGAATTATCATTACCATTCCATATCCGTCTTTATTTGCAA
GTGGCGTTGGGGAACGTATTGTTAGCATATGTACATCATACTACAATTTCTTGCTGATTG
TGAAGCTTGGATTCATTCCATCAACACAATAGAGTGTGCACCAAGGATACTGACGATCAA
AGGTGCACCACAGCCGCCTCATGCTCATCGGTCATACATTACAAATCGATAAGTTTGTAA
AGCAAAAGATTTGTCAAGTTCCTACAGCTACACCAGTTGTAGCGGTGCAGCAAAAAGCAA
GTAGCAGCAACAAGATGCCTCCCAACACAGGATTCAACAAAACTCAACAAGCGACAAATC
TTAGAAGAAATCCACATAATACAGGCTGGTTTTTAGTACAATATAAGTTCAAAAGAAAAG
CTTATTTGCAATCAGCAGTCTCCCAAATGGGAATTTCGTCGAGGAACAGTGGGTGTGGTG
GGCTGCAACTTCACAGGTAAGCTCTCTATAGGTTGCTCCAGCGCCTCGCCTGTCGTCTTG
CCAAGTTTTGCAAGCGCCCAGTCCGCTGAATCGAAGCACTTTCGACTGCTTTTCTGCAAG
ATTGAAGAATTTATATAACCACCAGCAAGATAGTAGCTGCATCGACATGCTATGCAATTT
CCCTGTGAATCTCTTCTCGAGCCCCACCTTGTTTTTAAGAAGGTGCTTCTTTGGCTTTAT
ACCACCATATTTTTGCAAAAGCAAAGCTTCCTGGTTAGCTTCCAGATGAGCTGCTGCCTG
CGACACAATCTTGTCCAGTGGGGGCGCCGGCTAGATCCATTACACAGTGGCATCTCAGAG
GAGGAAAACAACAGCAACATCAGCGACACAAAAGTAGAACACGCCAACTTCATAGTCTCT
CGCACGCGGATCCTGCATACCTCTTGGCTTATTTGTGCCGGGACCTGAACATCCACCTGC
ATAGCCATCCTTTGTTTCCTCTGGATGCTCCTCGCGTCCGTTATTGCAAAAGAAAAATTT
CCATATGATGAACCAAGTGCTTTAAAATATTCAATGTCTAATTTCTTGTTCAAACCGAAA
ACCTAGCGCACATGACGATAGCGACAAGTTCGCGTATTGTCGCGGCACATGGCGGGCTTT
CCCGCCTGAACGGAGAGCTCATTACTTCCGCATCGCTCCGTGACAGCTCATCGCCGAGAG
AACATTCGTCATTAAATGTTCGTAGGTCCCATACTATCTCACCTCACCGCGACGCGTACA
GCTGTCCATAGAAGGTGTTGACCTTCTCTGTTACCTATTCATGGTTGCGGGACTTCAAGA
GCGACCGTCTTGGATTGCTATCAGTTTAACTGTATTCTCCTATTAAGGAGAGCAGGAGAC
TTGTGGAATTGCTGGAGGTGCACAGGCGGACTGGCTTCGCAACCGTTTTGGACGTTTTCT
GCCTGACACGTCGAAGCTCGCGCTATCTGGAAACAGTTGTGATAGGTACAGTTGTAAAGC
TCGCTTTGTAGATCTATCGCATGCGACGGAGTGCTCGATGTCGCGGCATGCTAGATGCAG
GCAGCGTTACGCCCGATCTTGCGTAGCGTTGTCTATCAGCAGCTTCGGTCCCCTTTGTAT
CAGCAGATATTCTTTCTTGTCTTGCTTCAATGTATGCGTTTTTTTTATTTTCAGCGTGCC
TGACTTGGTCTAGATTTGCTTTCCCGACAGGTTCATTACGAACTGACAAATGGATCAATC
CTCTCAAAAGGAGTTTTTTGCGGAAGCAACCGAAAGTCAGCGTTACCGTTTGACCGAAGT
CATCGGCAAGGGGTCATATGGAGTGGTGGCTAGTGCTGTAGACCAGTTCACAGGTGCCCT
TAGCTGGTTTCAGGCCTGTAAACCTGTTCAGCCTGCCAGTCGTTATCTGACAATTCAGGT
TTTGCTGGACAAGTTAATTGTGTGCAGGGGAGAAGGTGGCAATCAAGAAGATAACAAATG
TATTTGATCACGTATCAGATGCAACTCGTATATTAAGGGAGATTAAGTTGCTACGTCTAT
TGCGCCATCCTGGTAGGCAAAACAGTCTATGGTTTCAGTTAACAGTTTACGTGTTTGTCA
TGGCCTGTTGATATAACAAAGTGTGATTTCCATGCTTCTTTAGCTTACGGACAGAAACGT
TGTTGCTAGTGTCCCACTGCACAGCTGTTCTTTAGTCAACAATGTGCTTCACACCTTGAC
AGCACAACTTGCACATTCGCATTTTTTTTTTGTGATTGCAGACATAGTCGAGATCAAGCA
CATCATGTTGCCTCCATCTGCTCGGGACTTTAAAGACATTTATGTTGTATTCGAGCTCAT
GGAGACTGACTTGCACCAGGTGAGGGGTGGTGGTGACACGCTCTGCGTTTTGCTGCGATT
ATGCAAGCAGGATTCCATCTGATGGTTGGGATGGCTGTAAACACAGGTGATCAAAGCAAA
CGATGACTTAACTCCTGAGCACCACCAGTTCTTTCTGTACCAGATGCTCCGAGGATTGAA
ATACATCCACAGCGGTGAGGCAGCCTTCTGCGTTGTGCAAGCTGCTCTCACGTTGCCTAC
TCTGGTTGCTTTTTGTATGATTACAAGGCATTCAGATGGGGATAGCGTGGCATGCTGTGT
GTGCTGCAGCAAAGGTGTTCCATCGGGATTTGAAGCCCAAAAATATTCTGGCCAACTCCG
ACTGCAAGTTGAAGATCTGCGATTTTGGGCTGGCACGGCCTGCTTTCAATGACATGCCAA
CGGTGGGTGTGGGGAAGGACAAGTGCAAGCACAGCCTGCCCAAATGTCACTCCACGTGTA
TTAGCTGCAGCCAAGTTCAGTGTGAGTGCGATCGGATGGAGCAGCGCTGTCCATTTTTGA
AAGTCACGATCCGTACACTCCTGCTCCTGACGTTACAACCCGCTTTGACAGTGTGCCAGT
CATCAGCTTGTCCTGGCAGCAGCCCCTAAAGCCCATTTCCTGCTTGACGCAGACGGTGTT
CTGGACGGACTACGTCGCCACTCGGTGGTACCGCGCCCCTGAGCTGTGTGGCTCCTTCTT
TGCCAAGTACTCTCCCGCCATTGACATCTGGTCCATCGGCTGCATCTTTGCGGAGATCCT
GCTGGTGAGCCTGCAGCCACATCGCAGTTGACGCAGGATCTCCAACGCAGCCTCACCCAG
GGCACAGCTGTGGCAGTAGCCTCTGGCTTGCCTGGCCAAGGCCAAGGCCAGATGGGGCAC
CTTGGCAGTGCAGCAACCGGCCCCTTTGCACAGTGCCCAGCAGTGCACTGCTCAGTTGCC
ACTGGCGCGTGTGGGAGCATGACCCTCGGAGCGTGCACCGTCGTGGCTGGCACAGCGGCA
CTGGTGTATGTGCCAGGCCCATGGGCCGCATGCACCCACAGGATCACCCCTTTGGCCTTT
AGGGCACCAGGCCCAGTGTCCTGGGCTCACCTCGCCCCAAGCATTCCGGTGCCTCACGGG
GGTGTGCCTGCCCGCACTGCACGACCACCGTAGAGCTCACCTGGCAAGGGACTGTGCCGT
CCTGTGCCTGTGCAGGGCAAGCCGCTGTTTCCGGGCCGCAACGTGGTGCACCAGCTGGAG
CTCATCACTGATCTGCTGGGCACGCCCGGCGCGGAGGTCATTGCCAAGGTGTGCGTGAGG
TGGCGGGGGAGAGTGGGGGTGGGGGGCTGCTGTAGGTCCCAGAGGCAGGAGGACATGCTG
TCACTCGCGTCAGGAAGGATGACATCACGCATGGCGGGTGGTGCAAGTGCATGGGGGGTC
GTTGGTGGCGGCCTGGCCCAGCTTCCCGTCAGCAGCGCTGCGTCGCTGGGAAGTGCATGA
TGGCGTGCTGTGACTGGCAGGGCCATGGGCAGGGCAGGAGGGAGGTATGGAGAAGTGCAC
ATGCAGAGCCCCAGGTGTACACCATGGGCAGTGTGCTACCCCCTGCTGCTGCCCCTTCTG
GGGTTGGGGTCAAGCAATGGATGGGGGTATGCGCTGTTCGGGCTGTGGAGCGTGTCGCGG
CGTGGCCCTGCGTCAGCCGCAGCTTCATTTCTGCGGTTGTGGGAGGTGCAGGTGCGCAAC
GAGAAGGCTCGGCGGTTCTTGATGAACATGCGCAAGAAGCCCGGCATTCCGTTTGAGCAG
TACTTCCCAAAGGCGGACAAGGGCGCGCTGAGGCTGCTGCGCCGCCTGCTGGCGTTTGAC
CCAGCGGAGCGACCCACTGCAGGTGCGCCGCGGCAGGCTGCGCGCTCGCAAACAAACGAT
ACCCCCCACTTCAGACTTCCTCTCAAGAAGTTGCGCAGTATGCCCCTCTGAGCATATTCT
CATCTCCCGCCCCCTCTTCCCCCTCTATTGGCCTGCTCTCCTGCTGGGTTGGTACCCCAG
CAGCACACTGGCAGACGGCACCAGCTGCGGCACGGAGTGCGCATGCGCGCACTCGTGGTG
TGTGGAGGACTGGATGCGGTGCAGTGGGTGTGGTGTGCCGGCCTGCTCCAGGTGGGGTAC
GAGATGTGGAGTTCAACGGGGGCTGGGTGTGTGTGTTGGTGACCCACCCTTGCTTGAGCG
TCTCCCCACGTGCCTGCCCGGCTGCAGAGGAGGCCCTGGCCGACCCCTACTTTGCGGGGC
TGAGCCAGCCCAGCCGCGAGCCCAGCGCGCAGCCCATCAGCAAGCTGGCGTTTGAGTTTG
AGAGGAGGAAGCTGAACGTGGAGGAGGTGGGTGGTGCGCTGCGGGCGCGTGCGGACGTGG
GGCATGGCCAGGACCACTGCGCTGCGTGTTGCGGACACTGCCGAGGGGCAAGCCAGCATT
GCCGGCGAACAGTCTCCCTCGTACCGAGGGGAACAGCTGCTGCGCCCCCCCCCCCCCCCT
TTCCATCCCGCGTGCATTCCACCACCAGACAGGCCGCGCTGCCGCTGCCGCTGCCGCCCT
CACCACACCGCGGCTGGGCGTGAGGAGCGGCGCTGCCCTGGTGCAGGTGCGGGACCTGAT
CTACCGTGAGATCCTGGAGTACCACCCACAAATGCTGGCAGACTACCTGGCGGGCGGGCA
CCGCCAGCCCAACTTTGTGTACCCCTCAGCCGGTGAGCAGCAGAGGGCAGCAGGGGGGGG
GGGACACGCGGCGCCGGGAGACCTGGGGCTGCTGCTCCCAAACAAGCCCCCTCCCGCCCC
CGTGAATCACTCACCAGCCCCGCATACCCCTGCCGCACCGATGCCCCTGCACCCGGCTCA
CGTGTCACCAGGTTGTGCTCCGCTTGTGGCGTGCAGAGGCCACGGGCTTGTACAGCAGCC
TCTGGGCATGCAGCCGGTGCAGGGGCTGGTGTCCATGCGCTTGGCCCGCCACCTGGGCTA
GGCTCTTCTCCCCCCCCCCCCCCCCCCCAACTCTGTGATCCAGTCGTCTTAATCATCACA
AACACCTCGCATTGACCCCCCCCCCCAGCACACACACACACATACACGCACAAGCGCGCT
CCCCCCATCTTGCCGCCCACTGCCCCTTTCTGTCGCACGCTTTGCCTCGCAGTCGACAAC
TTCAAGCGGCAGTTTGCACACCTGGAGGGCGGGGGGAAAGGCCCGGCCGCACACCTGGGC
CAGGCCACCTCGCTGCCGCGGGAGCGCGTGCGGGAGTTCCAGAGCGAGGCCGCCAAGTAC
CTGAGGGGGGGCGTGCAGCACATGTCGGGGGTGGCGGGGGCAGCCGCCTACCCCATGTAC
GGTGGGGGCGCCGCGGTGGACATGGACGTCGGGCCTGCAGCCATTGACCAGGTGCGCAGC
AGCGCCCTATTGCTGCTGGGAGGGGCCGCTTGTGGGCACCATGCCAATCATGTGGGGTAT
GTGGGAGCGCCCGCTGGCCACGTGTTGCTGGCCAGCTGGCCAGGTGGTGGGCCTTGTCTA
TGGTGTCTGGTGTGTGTGGCGAGGGGGGACAGGGAGCGAGGGGAGCGCCCTTCTGGCTCT
CTCCGGGCTTTCCGGAGGTGTGCCTCTGCAGCTGGTGTGGGACCCATGGGCAGCCGTGTG
TTCCCCCCTCCCACCCCACCCCACCCTGGTCCCCCCCTGCCCTGCAGCTGGGGTCCTCCG
TGGAGAAGATGTCCATGATTGATGCCGCCAACGGCTACCCCATGGCGGGAGGCTACATGC
AGCCCCAGGGATCACTCCCCATGGCGCAGCAGTACGCCGCCTACGCCGCCCACCCGCCAC
ACCCCCACGCGGGTGTCGGCGTGCCTCTGCCGCCGCAGCAGGGCGGCGGGGGCGCGGGGA
TGTACATGCAGCAGGGGTACCCCCCCCAGGCTGCCCCCGGGGTGAACAAGCACCTGGCGG
CGGCGTACAACCAGCAGCAGAGCCTGCTGAGGTCTAACAGCGCGGCGTGAGCAGCGCACC
CCAAATACCCCCCCCCCCCGGAGAACTCTTTCTTGTAACACATTCCTGCCTGCGCCAAGC
CATTCCCTGCGCCCAGCTTGGTGTGGCGGTTGCCAGCCATCCCAGGTGCCCAGCTGGTGG
GGGAAGAGGGCCTTTCGTCTGGCATCTGGGGCTGGGACTGGGACCGGGGGCTGAGGACGG
TTGGAGGGGAAATCCTCAGCGGCGCAGTTGATGGTGGCGGGGGTGGTGCTGCTGGGCCAG
GGACAGGGCTGCAGGGGACGGAAGGGTGCAGGGCGGGAGTAGTGGACGGGTTCGCACGTG
TCATGCACGCGCACACTCGTGCCTGCCCTCCCCGCCAAGCTGTTGTGTGTCGCAGGCGGA
AGGAGGCCCGAGCCCCCATCCCCCCCTGATGCATGGCCCGCCAAAGCCAGCGCGAGTGCT
GCTGCGGTGCCCTCCTTTGCACCTGACCGGACCCTTTTGTATGGTGTGTGTGTGCGTTTG
TGGGTTGGGACATGCTTTGGCCCGGCACGGGGTTGGTGACGGTGGCGAGCCCTGCATCAA
CAGCCGGGGACCGCCTGACGAAGGGCCCCCTCTCGCAGAGTGGTGGGGGAGGCGGAGGGT
TCACGGGCAGGCTGGCCGGAGCAGGTCCCCGCACTACCCGCTGCTGAAGCAGAGCAATGC
GAGCACCTCAGCTTAGCTACTATGTGTGTGAATTTCATTTGGTGTTTTCTGCTCACCATG
GCCGCCCTGCTGGCGGCCGCCTGTGGTTTTCTCTCAACCCTTTTTTGTGTAACATTGGGG
GCGGCTGCCGCTGTGGCCTTGAACACCTGCGTGCCCCCCCCCCTTTGCCTGTACCTCTCC
CTCTTCCTGTGGCTCTTTGGAGCGCCATCTTGCATGCTGTTCTTCTCTTCCTTCCCCTGC
CCTCAACAACGGATGGTGTCTTGTGAGTGTTGGTGCAGCAAGGCCGCCGGCCTGTAATGG
GGCTTTTGCTGTCGCGTCATCGCCCCCACAGCTGATGATGACCAATTCCCACCGCATTGA
TATAGGAACAGGAGCAGCGCCGACTGTGCCTCGTTTGTTACAAGCACCAACCACGACAGT
GGCGCAGAATTTGTTGCAATGCTTCCCTGTAAAATGAACACAACCTGGCAGTTTCACACA
CTGCTTGTCAATACAATACAATGTTCGCTGCGGGGATTACACGACGCACACCACAACATG
TGCACACACACACGCCGAGCACGAGACCACAGCTCGTCACCACGTCCGCTGCCAGGGCAC
CCTGCCACACCGCCCCCTCCTGCCACTCTCATCATGAGGTCTGCGTCACCACAAATGCCA
CGGTCCCAAACATGGCCAACACCACGGCGATGAGGAAGGGCAGTCCCGGCACGCTGGAGA
TGCTGCCGCTGCTGCTGACATACCCCCTCTCGGAGTACTCCCCTTTCACATCCACGTACC
CCTTCCAGAAATCCTTGGCTGCGAAGCAGGCACAGCAGCATGCCACATGGACTCGGGGCG
GCACCAGGCTCCTGCCATCGTGGAGGCAAGCGGTGCAGGGCAGTACCCCTCATGCCCCAG
CAGGACGTGAGCATTCGCAGGGGCTCTCATTTGGAAAGAAAGCGCGCACCACCCGTCCCT
GTCACTTGCGCTGACCCCCCGTAGCCTTGCCCTCACCCCCGTCCCCCCACTGCACCATGC
CACCCCGCGCCACCACACCTTGACCCCCCCCCACAAGGTGCAGCACTTCCTCGTGAGTGT
GCTGCACCCTGCCCCCGGCGGCCCCCCACAAGGAGCCCACTCCCTCCGGCATCTTTGAAA
GGGAGGGTGTGCGCTGTGGCAGGGCCTAAGTATTTGCTACATCCCCAGGGGGCCGCCAGG
CCGCCGGTGCCGTACGCTTGCAGTACTGGCTGCGTGCCCGAGATTGCTCTACTGCAGGCG
TGCCCGGCCCACATCCCCCCTCACCTGTGCCGCCCACCCTCCTGCGTAGCGCCTGGTACT
GCTCCCGCGTCATCTTGCCGTCTGCGCCCCGTTTGCCGTACTTGGCCTCGTACAGGAGCT
CCGCATCTGCACACGCAGCAACCCAGCACACCCACGCTGTCCACACTGCCCGGCATGCTA
TCACAGCATGGTGCGGGTCTCCATCGCCTGCCTGGTGCTCATGGTGCCAGACCCAGCTGT
TGAGGGAAAGAATGGGCGGAGCGTTTTTCAGAGGTGGAGGGCAGAGATGGTTGTACCCCA
AGCCATACCCCCACCACACGCTTGCGCGCCCCTCATCTGCTTCAGCTGGGTGGTCATCGG
GGGGTCAGAGCCGATGCTCAGCTCTCACACATGGTTGACTCTGCGTGGTCATGAGTGCGC
ACGTGGCTACGCAGGAGAGTCATTCCACCCCGCCGCACAGCTCTCAGCGTGTCATGGGCT
CACCGCTCTTTGACCTGACCTCCGCAAAGTCGAGTGCGCTGGTCACACTGCCAAACAGGG
ACTGCCGCTTCCTGCAGCACCACCGCACACACTGTGTGTTAGAGAGGGGAAGAGCGCAGG
GAGAAGGGGAGGGGGGGGGTTGCTCCAGAAGAGCGAAGAGAGGTCGACGGAGTAAAGACG
TCCGAGTGCGACCTGGAATACAAGAGGAGTGCATGCAACAGGTTGCGGTGGTGCGCGGCG
GAGGCGAGCGGCTCGGAGGGGTCAGCTTGACAGGACCTGCTTCAAGCTATTTCGGCGACA
TGTCCAGAATTTCAAAACTTGGATGCAGTAGGTGCGGGGGGTTGCAGGCCGTCGTATCGA
CCGCCGCTCGAACACACTGCTTGCACTCACTTGTACTCGGCGGCCTTGTCAATCACTGCA
GTTTTTGTTGCTTTCTTGGACTTTTGCGTTTTTTCTTCCACCACTGGACCTGATTTTCTA
GAGAACAAAGCTTGTGTGCGAAGAGATTTACGGCTGGGCGCAGCACGAGTGTTGGCAGCC
GTTTGGCGAGGGTTCAGCGTGGCGGGCTGCATGGTTGGAATGCGACGGACCTGGTACATC
AATGAATGAATTCGTGACAAGACTGTGTGTTTGTGGATTGCGAAAGTTGATGCAGAGGTC
GCGGCGAAGATAAGTCTCGGCTGGGCGCGCGCTCTGGCAGCCACGGAAACGACGGTTGCG
TAACATCACGTAACCTTTCAAACTGCGTTTCCTCTTCCAGTCCACTCGAGGCCCCCGAGC
CTGGTCACCGCCATGCATCAACCACTGCAACAGTTACCTTCACATGTGATGACATCTGTT
GTCTGACCTGCAAGCTCAGCACCGTACTGCAGCAGCACCGCAAGTCGTTCAAGCAATGCA
GCACGGTTGGAGCGCGCACAGAGGAAGGGCGGGGGGGTCGGAGTGGGGCGGCTCTTCCCC
CCAGGAGCCACCGCACTGCACACTCGCCCACCAGTTGCATCAGAAAGGTAACTCAGCAAT
ACATTCCGTACGCAATACCAGGGAGAAACCGGAACGCGTGCCACAACATGTTCCATCTGC
TGCCCATCTCTTTCCCCCTTCTGTCTTTCTCCTGCAGCTGTGCATCGTCATCAACAGAGC
CGTTCGCCCCCGCAAGGCGCACCTTGGAAACACTTTGTGCATCCAATGTGAACAGATGCA
CCACAACACAAGGGGATGGGGAGACACTCCGCTGCCCGCAGCAGGGATCTGCCCTCTGTG
AGCTGCGAGCCGTGCCAGAGCGCGCACAGCGCAGCGCGTGGAATCGTGCACATGGTAGGT
GGGTGGCTTGCCATGCGGGGCGGGCGGTGACAGCTGGCGCTCTAGAAGATGATGTCCTTG
TCATGCTCCCCCAGCATGTTTCCCACCGCCATATCATCGGCTGCATCTGCCTCCGCTCCC
GCGTTACTCAGCCCCTGGGAATACACACACACACACACACACACATATGCGCGCTGTTGG
GACCCCGCATCGCTTCATCTGTCCATCACACCGCGAGAAAACAGATGAGCATATGCCCAG
CTCTGCAGCTGGTTCCACATTGCCATGGTGGGCGAGGGAACGTTCCATGGTCGTGCGGCC
AGCACACAGAGCATGAGGCAGTCGGGCACCGGAAGGTGGTGCGCGACCAGCACACCAGGA
GCAGCGCCCCCTCCAGGTGATTGCCACGTTGCAGAAGACAGCCCCCCCGACGTCAGGAAC
GAAGCGACAGGGAAGGGAGTTGATGCGAGCAAGAAAAAGGGGTGCGTGGGGGGGGGATAT
GTTGAGCAGGCATCTGAAGCACAGCACAAATAAGCGGAGCTCTGTGTGTGAAGTAGTTGA
TGGTGTTACGGGTAAATCGCTGGCCAGTGGGAACCAATTGCCGTGCTGCGCTATGCTTGT
ATGGTGGTGGGGTGGCGGGGGTGGGCATGACGAGGGTGAGGGGATCCCCACCTCCATGTG
CTGTTGCTGCCTGGTGGCCGCCTCCGTGTGCTTCTTCTTATTCCCCTGCACCTTCTTCAA
CCTGAAGAACTCCTCGCGCTCCAGCTCATCCAGCTCGCCCTGCGCAGCACGAGAAAGGCA
GGCAGCCATGCCTGGGGGGGATGCCAGCCGGGGGATGGACCCTACGTCCCAGCTGCCCAC
CCGGGGACTCTGCCCACCCGGGGACTCTGCCCACCCGGGGACTCTGCGGGTGCCTGCGGG
CCCACACGCTCGGCAAAGGGGCGCGCGACGCCCACACCTTCCCCCCACGACTCCGCACGA
GCAGCTCCCCTCCACACGCTTTCGGGACCTGCTTACAGACAGGCGTGCGCCACACAACAC
CCCCCGTACACCTCCATCCCCACGCCCTTCCCCCTTCCCGCCCCCCACACACCTTGATGT
AGGCAATGGTGTTCTCCAGGCGGGGTACCACCACATGCTCCAGCGCGTTCACGCGGCGGT
TGGTGGTCCTGATGGCCTCGTCAAGGGTGAGGAAGGCCGTCTGCAGCGAGGCGAGCTCCA
CCAGCAGGTCCACCGCGTCGAGGAACGACTTCCTGCGCCAGCGCGCGCAGCAGGCACGGC
GTCTTTCCCTCATTCCCTCGCGGCGCTCAGGACGGAAGGGCTGACGCCACGCAGGGGGTC
CCTCCGTGAATCCCCTTCCCTCCCCCCTTGATCCACCCTCTACCCCCCGCCCCCCACCCC
CCCAGCCGCACCTGGCAGCCTGGATCTGCTTGCCCCCCTTCCCCAGCCCGATCAGCCCCA
TCTTGCTGTCCTGCGCCTCCTTCACGCTTTCAAACTTGGGGATCCTGACCCCCGCGACGT
TGTCCTGCAGCGCCTTCACCTTGATACCCGCCTGCACACACACACACCACAGGGGCACGT
CACCCGCATGGGCAGGGTGGGTGGGGGATCCTGGGTGCATCTGTCCCTCATGCGGTACGC
TTTTTCAAAAAAGCGTACTGTCAGCCCGTGCACACCTGCACGCCCTCCACCCAACATGCC
TTTCCCCCCCACCAATAGCGCCGGTTCAAGCAAAGCGGCGAGACCGTGTGCACGCAAGCA
CAGCACCACTACCCTGGCCATGGAGCAAATCATCGGCGAGGGCAGCTGTTCTGTGTTGGG
TGTTCATCCCGCACCGTAGTTACATTGTCCAGCACCGTGTGCTTGAACTCGCCAGTGGCG
TAGCGTGCCTCCGCCAGCGCAAAGAACGACTCCTTCATCACCCTGCCCATCTCTTCCTGC
AGGTGAGGAGCACGCAGCATTCAGTACAGATGCTCACACCACCATATCTGCCACCGGACT
ACCAGTTGGAGGGAAATCGTCCCTCGCACAGCCAGCGCTGGTATGCCTGGTGTGCCTAAA
GAATCACGCCATGGGTGCGGCAGACTGCCGGGAATCCCTCGCCGCACCTTGGTTTGCACA
ATTTTCTTCAATATCTGGCGAAACCGCATGTTCAGGGCATCTGCCTGCACCCAGTTTGCA
CAAGCAGTCCAGATTGTGGGTGCTCTCCAAGGCTTACCAACTGTAGCAACTCGAAACAGG
GGCGCCCAGCCAGGGCAGACGTTCCGGGCGCTTAAGGGCTCTTGAGCCTCACCTTCTTTT
TCAGCAGTGCATGCCCCTTACTGGCACCTGTCAGTCTGGCTTTCATCACAGCCAAGACGG
TCACAGTGGGCACGACGGGATACCTGCAAACACGTGCTGGCTATCAACACAAAAGCATTT
CGCACGAAATTTTCTCTTAAGTTGTAAAGTTGCAAGTGCGTCACCTGTTCTGCGACGACA
TTGTGCAGGCTTTGCAGATATTATGAAATCTCTAGTTTGCTCAACGATGTACGTCTTAGC
CTCACGCGGGCTGCTGGGATGTGATGCCGCAGTTAATCGCCCGTTATATTCCTAGCTTAA
ACAGCGGCAAAATAGTGAACAGAGCAGTGTTACATCCGACAGATCAAGAAACCTTAGAAG
TTTATCGATCTCTGCGAGACCAGGTTTAACAAATGTTATACAATGGGTCAGATCAGCTAT
ATCGACCGTTCAGATATATCAATCACTACAGCACACTTTTTGAGCTCGGTACCGAGCGTG
GCGGGTCTGCAGCAGAGCAGGCGCAGCTTGAGAAACCATTTGTTCGCAAATCTCTCAATA
TGACGTGCGTATTCCATCATCAACATCTCGGATGAATCTCAATTGATATCATTTTTTTCT
GTCCGTGCTTACTATGTGCTTTGTATTGATCGATCAATAGACGATATAATGCCACTGGGG
TTGGGTAAACTGGGGCTAGAAGTACCTCTTGGGCATTATGAGGCAGAAAAGCTTCCATCA
GTGCATGTCGAATGTGGGGAGCCGTTGTTCCAGTTCCCAGCGATCACCTCAAGCGCGGGC
AGGCCCCAGCAGCCCCGCCTCTCTCGTTCTACCAAAAACACACTCTGGCAGCTTGACGAA
AAGAAGCCGAACGAATTAGTAATCACTGAGCTGTCTTTCAAAGCTGGCCTGGAGGAGAGC
TCAGTAAGGGTGTGTTTCGAAGCCGCCCTGTTGCCATCCATAGGAGCGCTTGCGGTGGGC
TCGGGCACGCAGCTGGCAGCGCTTACGGCCGATGGCACTCTCCATGTGTTAAAGCTGACT
CTTGCTCTCCATCAGGCCAAGTCGCAAACTAAAAGTCGAAGCCTTGCAGCCGCTGCCAGG
GATGCGGACAGCTTACAGAGCATCTCGCTGGCCTCGCACTTCTCTCGTGCTGGCACACCC
ACTTGTCTCCTGCTCCTGGAAGGATTTGTATGTGTCGGCACAGATTCCGGGAGCGTGATG
TGCATCTCTACTGACGCTTTGGACGACGGATCCTCGGCCTTTGAGCTCAAGTCAGGGGGG
CTTGGCTTTGGCAAGGTGAGGAGGTGGTGCAGGCGGAAAGTGCACGGGCTGCGCACTTGC
CGTTGTGCAACGTAGCACACCTTGACTGTCCTGTCGCAGCAAAGGCATCTCATTCTTACC
AGCGTGAGATCAGTTGCTGCCTCCTACCTCTTCTTGCCCCCAATCGCAGCCTCCATCCCA
TGTGCACCCGCCACAGCACAGTTGCTGGCAGCTGTGCGCTGCCTGCGTTATGTTGCCCAG
GAACCCTGCCGCCCTTGTGGCTGCTACCATGCCCCACAACCCGCACTCCCTGCAGATGCT
GGGGGGCTTGTTTGGACGGCCGGCAGGGCAGCGTGTGGCGCTGCTGTGCACGCTGAGCTT
CTCGGGGCGGGACTGGCTGTGCGCCGTGCACGACGATGGGCAATTCAGGTGTGAGCCCCT
CTCCCGCCAGCAGGTACCGCGGCAGGCAACGCGCTGCATGCCCAGCGCGGCACCATCGCG
CTGCGCTGTGCGCGCCTGGGTACAAGGCTTTTGAGTTCCTGGTGCACTCCTCGCGCCGTC
TCCTCGTAGCACCATATGTGTGGCAGCCAGAGGCATCGCCCGCTGGCGGTGAGATTGCGC
CCGCTACGTGCAACGGTTGGGGTTGGCCAGAGGCAGGGCTGGGAGTGCAGCCAATCGAGG
CCCCAGTGGCTCCATTGCCTGAATTGATGCGGGTGCAGGATGTGGGATGTGCAGCACCGC
CGCCAGGTGTACAGCTGCGAGCTTGTACCGCAGCCGACGGCTGAGACGCTGAGGCCCACC
CATGCGGTGGTCACAGGTGGGGTGATGACAGGGTGGGTCCCATGACGGGTCCCAGCGGAG
TCCTGTGTGCACTTCTCCTGGTTTGTTGAGAGTTGTTAGGCGGGGCTAGAGGGACCAGGG
GGACAAGGGGGAGGAGGGAGGGAGGGGGAGAGGCACTTGTCCCCATGGTCTCCACCAACC
CTCAGGGGCAGTTTGTGGCGGGGGGGGGGAAAGGGGCAGGAGGGGGGATACTGGCGTCTC
TGCATGGGGGCCGGGTTTGAAACCAGGTGCAGTGGTCCATACTACGAACATCTTTCACTT
GAACCTGCAATGTAAACCTAGGGCATTGCCCCCCCTCCCCCCCGCCTGCTTCCTGCCCCA
TACATATGCCCACAGCCGCATCCACACCCCTCGTCCTGCCCGAATTCCCAGTCTCCGCCT
GCCTCTATCTCGCCCCTCCACGATCCCTACACCTCCTGTGCATCAAATCCGGAGGTGCAC
AAGGAGAAAAAAACGAAACAGAAGTACTGTTCAACCATGACATAATGCGTACAAGTTTTT
CTCCAGAGAAAACACTGCGCGCAGGCAGGAAGCCAGGAATCCTTCCCCTGCTGAATGTTG
GGGTAAAAGGAGCACCTTGTACCTCCTTTCTGCGTCCGTCCCAGCAACCTTGTACCTGTT
ACCCCCCCCCTTCGCCTACCGCCTGAACTACCCCTCCAACACCCCTCGCCCACCAAAAAC
CCTTTCCCCTGGTCACTGACCACCACACCCACCTGCTCCCGCCACCTTGTCCCTCCTTCA
GCCGACCCGCTGGACGCCTCCACCTTCATTGCCCTGGTGTACTACGAGCCGCGAGGGGGG
GAGGGGCCCGGGGAGCTGCGGTCGTACGAGCTGTTCATGGAGCATAGGGGGGAGGCCGCC
TACAAGGTGAAGAAAGGGAAAGGGGGGAGGGGCGGAGACCTGCAGCTGGATAGCCCCTTT
TTATAAGCGAGAGCGTGGGTGTGCGTGCACGAACATGCGTGTACGCTTGAGCTTGCATGT
ACGCACTGTTCGTTCCTCCTGCCTGCACCGTACACCGACACCCATATTACCCTCTACTGC
CTTTTACCCCCCCCCCCCGCCCCCTCGCAGGTGCATCTGGAGTCTGGGCCCCAGCTCCCC
GGCGCCATCACCCGCCTGCGCAGCCTGGTACTGGAGAGCCTGGGGGCCAGGAGCCTGGGG
GCCTGGGTGCTATTCGACGATGCGCAGGGCAAGCGCCAGGTGGTGTGCGTGCCGCTGGCC
TTTGGGGACGCGTCGGTCATGGCGGGTGAGGGTGAGGAAGTGGGGGGGGAGAGCGGGGCG
CGTCTGGGGGCATGCATGCCCGCTCGCCCCCCCACTCACGCATCAACATGCACAGACATC
TTGACTGTCCGTCCGCGTGTCGGCGGGCGGGCTGCTGGGGAGGGGGGTGCGGCAGGGGCC
CCCGCCTCCCCAACCCCCTCCCTCTCCTCTCAGTCGTGGGAGGACCATCGGAGGAGGAAG
GGGGCACCTGCAGCTCTGCCGGCTCACGCCTCACCCTGCCGCCCCACTGTTGCTCTCCCT
GGCCCCCACCAAACCCCATCCCATGGTCGATGTCCATCATTCTGGCAGCTTGCGCCTGAC
TTGTAACTCTTATCTCCTTCCTCCTGCTACACCCGCCCCATTGCCACTTCGCTGCTTGTG
CCTCACCACCAATCCCGATGAGCCCCTGCTGACCAATATGTCCCCCCACCCCCAAAATCT
GCAGCTTCAGTTGTGCAGCTGGTGGAGGACCAGGTGGGGCAGTGCGGGTGCGACGTTGAG
GCAGCACCACTGCTCCAGGCGTTGTGGCGGGCGGTGGAAGCTCGCCAGAAGCTGGCGGGG
GGGGACTGCTGCCTTCCGCCCGAGGCGCTCCCCTCCTCCTTCATGGACGCCCTGCTGCTG
CCAGGGTGCATTTCCCGCCGCGCCCTGCATGCTGCGCTTTGCGCGCTTGGAGGCGGGCGC
CCTGAGACACCCCCCCTGGAGGACCTGCTGCGGGGGGACGTGCAGGACCTCAGGCGGCAG
CTGCCAGGTAGCTGCCTTGGGTGGCTTTGGTTGTGCTTGTTTCCAAGCCCGAACCCATGT
GCAGATGTCCTTGCGTGCAACATGCGTGCAAGGGCGTGTTTGAGCCGGGTGCAGGTCATG
CACTGGACCACTGGGCCACGCACTGCTCATGCCCCTCTCAGGCCACCAACGTTGCCCTGC
CCCGCCCTGAGCTGCAGGCTGGGTGGCGGCTGCGGCGGCTGGGGACAGCCACCTCAGCAG
CCCAGTAGCGGCATGGGGGGGCCTGCTGCAGCACTATGCGTCTGCCTGGCACCGGGATCA
TGCCGTGGTAGCAATGGTCCAGGGGGGGCTGGTGGAGGAGGGGGGGCTGGTGCTGGTCCG
CAAGGGGGGTTGGATGTCCTTTGTCAGGCAGGGGGTGGCCCCGGAGCTGGGGCTGCAGGT
GAGGCGGGAGGGGAGGGCGGCCTCCTCAGCAAGGCACACGGGATCTTGTGTCGCCACTCG
TTGCTGGAAGTGCAGCGCACCATTCCGTGGCACAGCATGGTATAGCACAACATAGCATAG
CATGCTCCCCCAGACATGCCAGTGGCGCGACCAGGAAGCTCGTGGTCGTTGCTCCAGGTC
AGCAGATGGGAAGGGCGGGGGAGGGGTCGGGGGAGATTCCTTGTCGCAGATTGGGAGAGG
TTTGGTTGCCCAGACTCCCCTGCCTCTGACTTGCTGCCCCTGCAGGCCGAGCTGCCTGGA
ATGTTCATCGAAAACACCGGCACCGGGGACGCGGAGAGGGTTGTGGGCGTGCTGCAGGCG
TCATCTAAAATGATGGCTGCCTTAGGGGGCCAGCTGCTGGGAAGGTGTGTGTGTGTGTGG
GGGGGGGGGGGGGGGGGGTAAATGGAGAATGGGGGCACAGGGGGAAGGTAGGCAGCTGCA
GGGAAGGCGTGTGGGGATGGCGTGCCTGCCTGGGGTTCTGTCCTTCGCAGGCGCTGCCAT
GATTTGCATGCACCGGGAGTTTTGTGGCAATACTGATGGGGCGCACAATGACCCGGCACG
ACCCCTCCTAGCCTGGACCCTGTGCTGAATCTGCCAGTCAGGAACCCACACACCTGGCTG
TGCATCCCACCCCCCGTCCCCTCCCCGTCTGCGTGCAACTTACACGCGGCGCCCCTGCAG
CCGGACCAAGCGAGCTGGGCTTGTGCCCCTCCCGCCAGTCCAGCGCGCGTGAGCCTGCCT
CCTGCTGCGCGTGTATGGGCGCAGCGGTGCCGTGCCTCGCCCGCGCCCACAACCGCACAA
GCACGCGCGCGCGATCCCGCGAGACGCGTCTCACACCACTGCTGGCACTCCTCCCGAGTT
CCGCCCTTGCTGGGTGCAGGCTTGCCTGGGCGTACCTGCAGAGAGGGGTGGACCTGGGGG
GATGGGTCCTCCCTGCGTTCCTGGAGGCGCTGGCCACAGGGGGGGGAACCCCTCCCCCCC
AGTGGGGCCAGGGGGAGGGGAGCAAGGCGGTGTGGGAGCAGTGGAGGGCTCGGTGCCGCA
CGTAGGTTTCGCCCCAGCTGGCTCTTTCAAGCATCTTGTCACCAGCTTGTAAGACCAGCT
GGCCCTTCCAAGCGCATGTGTGCACGCCTTCAAACCAGTTGTTGGGGAGGTTACGCACAG
GGGGTGACGCACATCCCGGCAACGCGCCCACCCTGAGGCCCCTGGCCCCTGATGCCCCCC
GCTCGTGTTCCTGCCTGGAAACCTGCGGGGTTGAAGGGGGGAAGGAGGGGGGCTGCTCGA
TGTTTTTTTGGGAGGGCTCCAAGGCGCGGCGGTGTGAACTCTGCACAGGCAGCGAGCACA
CCACGGGCCGCACCAGCCAACTTGTACACCTCACACCATCACAGGCTGCACTTCCCTCCC
CCTTTCCCCCTCCTCCCCTTCATGCCTCCATCTGCGGCAGCCCCCTCACCCCACCACACC
CCATCCCACCCCCACTCAGGAGCGTGAGCCAGTTGCAATCGATGGTTGTTGATTTTGCTC
CCTCCCCCCCCCCCCCCGTTCCACTTCCTGCAGCCTCCCTTTGGAGCTGGGCCGGGCGTT
TGACCCCGGGGAGGGCCCCCTGACCGGGTGCGCCCACGCCATGGGCCTCACCCTGGAGAT
GCTGGAGGGGGAGTACCTGCCCGCTGTGATGCGCTCCGAGCTGCCAGAGCTCAGCAGGCA
CATCGCGGGACCCGCGGTCACCACCGCCGCACAGGTGGGAGGGGGAAGAGGGGTGCTGGG
GTGGGGGGGCAGGGGGCGGGAAAAGATGATGGGCGGAGAAGGCACGAGGCTGTGGGGTGG
TGTGAGGGGGGTGAAGGGATATGCCCTGGGAGAGGTGGCGCAGGCGGGGGGTGCGGCGGG
CAGGTGCAAGGCGGCTTCTACACCGCCGGCCCTACCGTCCCTGCGCGCTGCGTGATGCTG
TGCCATGCTGTGCTGTGCCGCAGATCTGCGCGGCGCGTGTGCAGTGCCTGCTCCAGCTCA
GCCTGCTGGGGCGGTACGTGTGTGAGGCCCCCTCCCTGGGGCAGTGGAGCCTCAAGCCTG
AGGACAGGCGGGAGCTGGCGCGCACCGTCCTGCCCAAGGTGGGTGGGTGGGTGGGTGCCT
GGCTGCCAGGTGGTCTTCATGGTGGCAGGCTGTATTGCGGCCCTACCCAGCCCCTGTGCC
TGCCCCTCAGGGCTTTTACCCCAGCGCAAAAGGGGGCGCTGCCCCACAGGCAGGCACAGG
AGGACAGCCCAAGGAAACACCCTTGGCGCGACGCGTGCTGAGGAACGAGGCAGGGGGGGC
ACGTGTCCACCGACGACGGCGCAAGCACGAAAGGGTGGCTGGCCTGGGGGTTTTGTGTGG
GATACATCGGCAAGTCCGGGGTGGGGAGTGCAGGGAAGCTGCGTCTCCCGCAGCACGGGG
CACCCAGGCACGGCCAGGGGGGATGACGGCAGGAAGCCACAGGGAAGCTGCCCCCCCCTC
CTTCTCCTTGTTCTCTCGCAGGCTGAGCGCATGCTGCTGGCCGCGGCTGTGGGGTACTGT
GCCTGCACCACCCCCATCCCCCCCCCCCCGGACGCCACCCCCTTGGACCCCTCCCAGCTG
GTGATCTCCCTGAAGATCGGGGATGAAGACAGGGGTGAGCAGCCCAGAGCAGCGCACACA
CTTGGAGCGAGCGTCCGCGCGGGTCTTGTGCTCTGTGCTGGATCTCGTTGCAGAAGGCAT
ATCGCCCAGCCCCGCAGCCTTGCCCCCTGTCATCGCCACCCGGTCTCCGCCCTCATGTGC
CCTCCCATCATTCCGCCTCCCCCCCCTCCTCCCCCCCCTCTCCTCCATGCTTGCAAACTG
CACTGCCTGGCACCCCTGGGGTGTGTGTGGCGGCCAAATGGCGTCTCGCCCCTGGTGTAC
TGCACCACGCCTCTCCGTAACTCCTGGGACCCCCTCTCTCTCAACGCATGCCCCCTTCTG
CAGGTGCGGCGGCTGCCAAGCGTGTGCGCCTCTCCCAGAATGCCGCCCCCGAGTTTTACG
TCGCCGACCTCCTGCTGGGGAGCAGTTCCTTTGGGGCGGAACACCTGCATGGTGCGTACC
GTTCTGAGCTACTGTGCTCAAAGCACAGAACAGTACATTGCTTATTTCCTGAAAGCGGTG
CTCAAAGAAGCATTCCTTTTGGGAAATAAAACCAAGCCGCCCCTTCTCACCTTTCCCCCG
CATTTCACCCTGTAACCTGCGCGCGCACGCACGCGCGTGCGCATACACACACACACACGT
GTCGTTGCCCCTGTCTGGTGCAGTTGTGCGGGAGGTGTGCGACCTGCACAGCCTGTGCCT
GCGGGTGGGGGAGGTGCTGAGCGGTGTGGTGCCGGTGTTGGGGAGGCACCTGCCGGGGGA
GATGCTCACGCCCTGCAGCGACCCGGAGCAGCTGGCGCTCAAGGTGGGGGGCGACAGGGG
GGGGAATGCGTGATGCGGGCATGACGATTGGCGCTGGCCCAAACGCCTCCCCTGAACACC
CTCCCTGCACCCTAGCCAGGGGAGCTGGGGCAGGCCAGGGACCAGGGGTTGTTGCCCGCA
TGCTGCACCTTCTGCCCTGCGTCTGACCGCTGTCCCACACGCTGGGCCTGCTGCAGGTTG
CCATGGAGCTTTTCCAGGCGGGGCACATGGCGCAGCTGGGCTCAACGCTGCGCCTGCTGC
CTGGCTGCGCCGATGCCAGGGTCCTCTTCCTCAAGGTGTGTGCGGGGGAGGGAGGAGAGG
GGGCGGGTCTTGCATACTGCTGCACGCCCTGTTTCTCCTTCAGGGCCGTCGGCAATGCGG
ACGATGCAGGCAACCCTGGGCTGTGGCGCGGGGTGCTGAATGTGTCGCGGGATACGCAGC
CCCTGCCCTTGGTGCCCTGGTGAGGCTGCCCCTCCAGGGTGCCCTGCCCTTGGTGTGGGA
GGAGCAAGCCCTTCCCCCGGTACCATAAGCATGTGCCTTTCTGCCAAACCCCTGGCCTGC
AAGGGCGCACCAAGGGCCCTCTTGCTCCCTCTCTGTCTTGCACCTTCAACCTCCCCCCCT
ACCGCTGACACGGGTCGTCTGCGGCAGGCGTGTAGCGTGGCGCGGAGCATCCCCGGCGCC
ACCCCCGGCGGCGGCAAGGTGCACCCGGAGCGGCAGCGGCTACTGGAGGAAAGCACGTCG
CTGTTCTTCAGGGCAGCGGGGGTGTTTGGGAGCCCCAAGCAGCATGAGAAGGCGATCAAG
GTGCGGCAGGGGGTACCGGGGGGGTGGGGTTGGGGGGGCAGGGCGTGTTTGGGGGGGCAC
TTTTGGTGGTGCGCCCATGGGGCGCTGCTGCTGCAGCTTCCCTGCGCCGTGCTGCCGCTG
CGATGCGCAGCCCCACCCTGGGCGGTGCGCTGCTTGGCCTGGAGGCAGGAGGCATGTACT
CCCACCGGCAGGGAAGCTTCCCAGGGCTGTGGAGAGGGGGGGCGGGTGGAGGGGGGAAGG
CATCAGTATCAGGTGTCAGGCATGCGTACACGACCATCGCAGCGGGGAGGGAGGGGACCG
CCCGCTCCTGCCGCTGTAACCCCTGGGTTGCGCTGTGTGCAAGGGCTTGCGTGACTGCGC
GCGGTGCGTGATCACGCAGATGCTGGCCCGATGCGTGAAGCAGCTGCAGACGGAGATGGC
CGGCTCCTACAAGGCGGAGGGGTACCAGGTGGGGTGGGGGGTGGTAGGGGGCTGGGGACC
ACTGAATCGACTTCTGGGTGGTGCTGTGTGTGGTGGTGTGCAGGGGGGAGTTGTTGCTGG
GTCCGGTTCGTTGTTGTGAGGGGTGGAAGGGGTGTTTGCATTTGGTAGGGTTTGGGGGGA
GGGTCCATGTGTTGCACCGTGCTGTTTCTCGGGGGGGGCGGAGCTGTGCTGGCCGGCCTG
GCAGACAGTCATCCCAAGGCAGATTGTCACAGCACTGCATTGCTTGCCATGCTTTCTTCC
GGAACTGTCGCTAGTGCTGCATCATCATCGCTCGCCCCCCCCCTCCTCTGCCACCTCCTC
CCAACCAGGGAGTGCAGCTTGCGGGGTAGGGCAAGTTGTTGTTTGTGAGGGGGCAAGTGC
GGTGCATGGGGGCGGAATGGTGGGCTCCGTCTTTTTTTTTCTTCCTTGGATCGACCCTGC
CGTTGCAAGCATGGTGTGCAGCAACCTCTCACGCCCCCTTGTGGCTGGATGTTTCGAATT
CTTGCATTCAACCCCCACGTATCCTTCGCCGCCTTCCCCCCTTATTCCCTCTTCCTCATG
CCCTCCTCGTCGTCCCTCCTCCACCCCCATCCCCAACCCCACCCCAGGCCTTGGAGCTGC
AGTACTACGAGACCGTGATGATGGTGTATGAGAGGCTGGGGCTGCCGGAGGCGGCCTCCA
AGTTTGCCCTGGCAGCCACCAAGCAGGCAAGCAAGGGGGCAGGGGGCCGGGGCCCAGCAA
GCAGGCAAGCAAGGGGGCAGGGGGCAGGGGGCCAGCAAGCGGGCACCCCCCAGCTCCTGC
ACCTCCATGCAGGGCGTGACCAGCGAGAAGCACCCCACTCCCACCCCCGACTCTCATAAC
CCTGCCTCCCAACCCCTTCCTGCGTTCACCCGCTGCCGTGCATGCCGCCTGTGCAGGTGC
ACGCCGCGCTGCCCTCCCCTGACCAGAGCTACGCCCGGCTGCAGCAGGAGGGGCGGCTGT
GGGCCAACGTGTTTGCCCACGCACTGGAGGACGGCAAGCTGGAGGTGAGGGGGCTGCCCC
GCCACCCAACCTGCAGCTGGTGCACGCGGGAGGGCCCCAGCTCGTGGCTGACCTCCCCAC
ACACCAGTGCTCACATGCACACGCGCATGCATGCGCACCGCATGTGACGTATACAAGGAG
GGGTTTATGGGACAGCCCCCTCGTGCTATGCTGTGCTGTGCTGTCCTGTGCTGTGCTGTG
CTTCCAAAGTGAATCAACAGGGGGCAATTTCCCGTTGACCGCTTTGCGCTTGTGCCTGTG
CCTGGATGTGCGTGTGGGCGTGAGTGCAGGAGGCGTACGCTGCCATGCTGTCCAACACCG
TGGCCGAGGTGCAGCTGGACTGCATGCAGCGCCTAGTGCACTCGCTGTGTAATGCGGGGC
GGGTGCGCCTGCTGTGCTCGCTGCCCTTTTCTGCAAACCTGCTGGTGAGGGGGGAGGGGG
GGAGAAGGGGGGGGGTCTTACCGTGGGCAGTCATGTGAGGAGTGGGGGGCAAGCCGAGGC
CTGCTGTGCCTGCTATGCATGCTACCACTGCTGAGCGTCTTTGGGAGGGGTTGCAGGATA
GGGAGAGGGGGGAGATTCCTGTGACCACTGTGAATTTTGCGCAGTCGGGCCTTCCCTGCC
AGCAACGCAGCCAGGTGCCCGCCCATCCACCCACATGTGCCGCAACCCTACCTCAGAACC
CGACATCGTCTCGCCGCCCCTGCATCACAGTGCAGTGCAGTACTGGCCAGGTTTGCAAAT
GTCCTGGCATCTAGGCTGTGTCTACCCAGCTCTTCTTACTTACTTACTTCCCCTCCTTCA
TTTGCTTTGACTTTTCCAACTTCTTTTCTCCCCTTGCAGGTGGCTCGAGAGGGCAGCGAG
GCCTGGGTGTCGATGCTGGAGGAAGTGGCGGGGTGCCTGCAGAGGAGGGCGGACAGCCTG
TCGCTGGAGGCCACCCCTCAGCCGTACAAGGTGGGGGACGGCTGGGCCGGGTGTGTGATG
AAGGGGGGAGGGTGGACTGCCGGTTGGTGCAGCGGGGGGAGGTGCCTGGGCAACCGGTTG
TGTGTGAGAGGGGGAGGGAGAGGGTGGGGGGCGTCATGGTTGGGTAGGTGGGGAAGCTCG
GGCTGCAAGAGCAGCACCCTCTGAGAAGGAGCACCTGGACCGGGCCGAGGTGCAGCTGCG
CAGAATCAAGCACACCAGGGATGTCAGGGTTCCCTTTCCCCCCTTCCTCCTGCCCCCCCC
CCCCCCCCCCCGCGCCCCCCACCTTGGGCCCCAACTTTGCAGGTTCTCTACGCCTTCCAC
GCCTCCCGTGCCAGCTGGCAGTCGGCAGCAGGTGCCATGCTGGCGCTGTCGCGGCGCCTG
GTCAGCGAGGGCGCTGCCTGCCCTGATCGACTGGCACGGGCGGAGGAGGCTCTGGCGGCG
GCAGTGAGCGCCCTCAGGTAGGCTGGTGTGGTGGCAAGATGTGCGGGGGGGGGGGGGGGG
CACATATAACCTGTGACTAAAAGAGAACTCTGTCCCTCCCTCTGCCCTCATCACCATAAA
CGCATCCCCCCCCTCGTGGGAACTCCCCCCCATTTTTTTCCAGGTGTTTGCGCCTGTTCT
CCCCCCCCCCCCACCCACCCGGCACATCAAAAACAGTGTTAGGGTGTGGAGGGGGGTCTG
GCCTGATGTCCGAGTGGAAAGATGGTCCCCGCTCTAAACAATCCTCGCCACTGCTGCCAC
GTTGCTCACCCTCCCCATCCCCACCCACGTGCAGCTTGGTGGAACCTTCCCAGGCCTGGC
TGGTGGACTCCTCTGGGGGGCCCAACCCTTCCGCCACGCGCACCCTGCTGCGCCACCCCT
CCACCCCCCCCCCCAACAACGGCAGCGCCGCCCCAGGTACGCCCCTCCCCGCCCTGGCGT
TGCTGGGCGCCCCACCACCGTTGCTGGGCGCAGGTGACAGTGCAGGGGCCGGACCACTGA
GGCGGCTGGCCTGGCCACAGCATGTGCCGTGCCAGGCACGCTGGGCGTCAAACCATGGGA
GATCCTGGGCTCACCCTGTGTGAGGGCGTCTCCAGCCGCCCACCCTGGTGGCGTTGCTTG
CTGTACCCGACTCCTCCCCCCCCCCCCCCCTTAACTCCCCCCGCCCCCCCACCCCCCCTG
GCCCGCAACAGTCACCTCCACCCGCATACCTGAGCCGCCGCTGTGCCCCCCCTCGCACCC
CCTTCCAGCCCCCTCCCTCCCCCCCCCCTCCCAAGCATCCCTCGCCCCTGCTCCCTGCAG
AGGGCGTGGTGCCGCCCCCTGCCGTGCTCACCCTGGGTCAGCTGCAGCAGGAGTATGCGG
TGGCCAGAGCGCACGCCAGCGTAGCAGCAGCGATGCCGGGTGGGGAAGCCACCAGCGCCC
AGCCTGATGACGTGTTCAGCCAGCTGCTGGCCCTGGGTATGTAGCGCTGTACCGCCGTGC
CGCAGAACGTCCCCCCCCCCCCCTTCCCCCAAAAACAACCCCCGGCTCCCCTTGTACATT
GTGTGCTCACCATGGCCGCAGAATGGGGCAGGGGTCCTCCCCCTTCCCCTCCCCCCCCTT
GTTTCAGCCAGTCCAGAGGGTCCACCCCCCAACACCCTGAGAACAATGTTCCCCCCATGC
CCCCCTCCCTCCTTGTATCTATCCCACTGCCTCGTTCACTCACCCGTACCCGTACCCACC
CACCCACGCCCGGTCGTCACGCTCACTCTTGTGCCCCCAGACACCACGGGCAGCGCCTGT
GCCTCCAATCATGACACCACCACCCTCCCCCTGGTGCCCCCACCCCAGGGCTGCACTCAG
AGGCGCTTGCTCTGGCGGAGAGCGTATATTCCGGCACACGCCTCACCCGCGCCCTGGAGC
AGGCCTTCGCCTCCCACGCCGCCCACTGCACCCAGCTGAACCTCCTCGCCACACGCAGCT
TCCCGGCAGCTTCCGTGGGGGCTTCAGCACGGGGGGGGACCAGGGGGGGCCTCGCCTCCC
CCGCAGGGCACCCGGGGCTGGGGTTCCTGGAGGGGGAGGGCATGGAGGAAGATTCCGGGG
AGGAGGGGGAGGGGGAGGGGCGCGAGGGGCACCCGGCCGCAGCGTCGGCTGCAGACGGCG
GGGCGGGGTGGGAAGAGCAAGGGCAGGGGGCTGTGGGGCGCGGCGCGGTGGCGGCGACGC
GAGGAGGGGGGCTTGGGTCGGGGGCGGCAGCTGCGTCCTGGCGGCAGCTGCGGCGGCAGC
TGGGCAGGTTTGAGAAGGGGCGGCACGGCTCCCGGCTGCGCCTGCTGGTGGCAGAGGCGG
CACTGGCCACGGAGCCCAGGCTGGGGCTGCCCCCCTGGCTGCTGGAGCCATTCAAGGTGA
GGGCAACGCAACATGAGGGCGAGGGCATGCCATGGAAGGGCCTCTCGGGGTAGTGCAGCA
CCCCAGCGCATGATGTGGCTTGGGTTGCTGTACGCACGTGTGCATGCCCCCAGGCACCCC
TGCTCCCTGATTCCCTGCCCAGTCACACTGCAGCCCCCTTCCCCTCCCCCAAAAGTCAGC
CGTGCTTGCAGGCACTGCTGAAGCAGCCGTTTCAGGGTTTGATGTATTGGGGGGGAAGGG
GGGGGGCGGGCACACTGTGCCCGCCTGCGTCCCTCCCCAGCTGTGTGTGCATGCCGTTTG
CTGCTGTGCACGCTGTGAGGTGTGCGGTGTGCGTGCTGCGGCAGGAGGGGAGCGGGGATG
TGGCTGGGCTGGTGCGGGTGCTGATGCGGCATGATCGGCTGGAGGAGGCGGCGCAGTTGG
CGGTGCGCCACCTGGGCCACGCCATGCGCAGTGTGCCCAGTATCTCCATGCAGCGCACCT
CGCAGCGGTGCTACCCCCACGCGCTGCTACAGGAGCTGCTGGCCCAGCTGCAGGGGAGGG
TGGGGGGCAGCGGCGGGGAGGGAGAGCAGGGGGAGGGAGTAGGAGGGGGAGGGAGGGGGA
TTATTGAGGAGCTCGGCAGGGTGGTCCAAGCGGAGAAGGACGCGGCGGCCAGGCAGACGC
TTGTGATTGGGCAGCTGTATACATGAGGGGGGAGGGGTCCCTTGGAGGGGGCTCCACTGG
TGAGCAGTGGGGCCTGCTGCTGAGGCAGTTGCGATACTTGCAAGCCAGCGAGGGAGTGCG
GATCAGTGCACATGTGCGTAGGAGCAGCGGGTAGAAGGCGTGTGAGGGAGGGGCCGCTGG
GCGCGTGCTGTTAGAGGCGGGGCTGCCAGGCTGGAGGCAGCCAGCAGCCTTGCGGGGGCA
TGCTGCTGCTCGGGCTGCCACCCGTGGCAAGACCGATGTCGGTGTGAACCCCGTGCGACC
AACTGGAAGTGAAGAGGGACACCAGATGGCGTGTTGACCAGCATGCTGTGGGCCACGTGG
CTGCACGGACGAACACAACTGTTGAGGTCGTGTGTGCAGCAGCGAGTCCAGTGTGTGTGT
GTGGATGGGGGTTGCCGCTTGCTCCCCCCCCCCCCTCCTCCCAGTGCACGCGTCTGGCAG
TACGGGCCTGGTAGGGTGGGCGTCTAGCAGTACGGGCATGGTAGGGTGGGCGTCTGGCGG
TACGGGCCTGGTAGGGTGGGCGTCTAGCGGTACGGGCCTGGTAGGGTGGGCGTCTGGCGG
TACGGGCCTGGTAGGGTGGGCGTCTGGCGGTACGGGCCTGGTAGGGTGGGCGTCTAGCGG
TACGGGCCTGGTAGGGTGGGCGTCTGGCGGTACGGGCCTGGTAGGGTGGGCGTCTGGCGG
TACGGGCCTGGTAGGGTGGGCGTCTGGCAGTACGGGCCTGGTAGGATGGGCGTCTGGCGG
TACGGGCCTGGTAGGGTGGGCGTCTAGCGGTACGGGCCTGGTAGGGTGGGCGTCTGGCGG
TACGGGCCTGGTAGGGTGGGCGTCTGGCGGTACGGGCCTGGTAGGGTGGACGTCCTTCGG
CGCTGACTGACACGGAGCTGGCCTGGTGGCTGACGGCAACACCCTGTATCAAGCAGCAGG
CTAGCAAACTTGGCGTTCAAGTTGAAAGCCCCAGCGAAGGATTGAGCGGGGTTTTTATGC
CACGCATGACCCTTCACCTCCTTTCACGTCCCAGTCACACTGGCAGTCAGTGGTGCGGTA
GCAAGGCAAGACACCAGCGTTAACTTCAGATCAGTTGAGCTCGCCAGCGCAGTATCGGTG
AAAGTCGTATATGAATCTTTGTGTGAGAAATTTTGGGCAAGCAATAGCTATGCTCGTGAC
GAAAGCAGTCGTTACGAGAGGCAAGGACGTCTGGGCATGCTCAGAGTGTATTCTGGCGGA
AAGCCCGGGAAATTCTTGGGGGCTCGTAGAACTCTCAGCTTCGAAATAATCCGCAATGAT
CTCGTCAGTTCTGGGGATCCGGACAGTAAGCAACCTGATTATTCCGTTCTTCCCCCCGCC
ACGTTGGATGTTTGATGAGATGGCATCAGTGATGACATTGATTCGACCCAGGAAGGACAC
CTGATCACGCACGGTGGCCTTGCAACAGCGTGCTTCCTGAGGCAGTGCAGCCATGTCTAT
GTTAATCATTGTTTCCATAGCTACTTGAATAACTCGAGCCATATTCAATTACAGGCCCCT
CTCCAACTGCACCCTTTTCTCGCTTGGACCGTTCAGATAGCGCCTGTAAGGTTTTTTTGT
CGACGCTGCGCGCAATTCGCACGAGAAGCAAAAATTATTTCGGTTTGAAGCACGCTAGAG
GATTGCCAGGGTCGCTAGCGGTAGTTTACCCGTAGCATCCTTCATTGGACTATATAATTG
CATGAGGCAGCCAGGGAAGTGATCATTTTGCGGTATACACGTTTTTTATGGGGAAAAGCA
GTGTCTTTCGAGGAGTGACCCTCTTTCGGCCCACCGGGAAGTGGCGAGCACAGGCATGTG
TATATAGTCAGATGCACCCGTGAGGTTCTGGCCCGTTCCGTTTCTAAGCTGCTTCAAAGC
TGACGGCAGGGGAAACGATTCGACATTTTAGAGTGTTTCTCCCCATTTATGCGAGTGCAG
ATATCGGCGGGAGGCAAGACTCTTTCGCTGGGTGACCATGACACGGAACAAGATGCTGCC
AGAGCCTTTGACCGTGCGGTGATTCACAAGTCCGGGCTGCAGGCCAAAACGAATTTCCCC
ATCTCCGACTACGAGGACGAGTTGGACCAGCTGCAAGGCAAGTGACAGCACAGCGCTCAG
CTTCACTCCTCTGCTCGTGTATGCACCAACCAGGCACCCAGCTGTGCAGTGTCCAGCGCG
GCGTGATTGTGACCAGCCAGCTCCCGACTCTGCCCTCGCACCCGCTGCCAGAGTGGCCGG
TTCAATGCACAGCAACCTTGCTGGCTGCCCGGGGACTCCCACTACCCACGCCATCCCCCT
CAATTCCCTGCTGTGATCCCTTGATGCCCCATCGCACTGCCTGCGCACCTCACCTCACCT
GTCCTTGTCCTCATCGCCACACCTCAACCCCGACCGTCCCCCCCCCCCCCCCTCCCGCCT
TCTCTGCCGCAGCGCTGACGCACCAGGAGCTGGTGGCGCTGCTGCGCAGCCGCGCCCGCA
AGTCGGGGTCCCAGAGCTCCCAGTACCGGGGGGTGTCCCTGCTGAGGCAGACGGGGAGGT
GGCACGCGCAGATCAACGTGGGGGGCCGGCAGGTGCACCTGGGGTTCTTCACCTCGGAGG
AGGCGGCGGCCAGGGCTTACGACAGGTGAGGGGGGGAGTTAAAGGAGGGCCTGGGGGGGG
GGGGGTTGTAGGTGAGGGTAGGTGTGGGGGGCGGGGAAGACGGAGGGGTGTGCGTTTGAC
GCACCGAACCGGGTTTGGGTGTGGGGTAGGCTTGTTTGTAGATGTGTTGAGAAGAGTGTT
CAAGGGGGAGACACCAGGGGATCCTTGCTTGTTTGTGTAAACAGGTGGTGCACAAGTGGG
GGAAGAGAGAGGGGGGGGAGCAGGTGTGGTGGACACAATTGCGTGCAGCCCCGCCTGCAA
TTGCTTGTATGGAGCTCTGTGGCCGCTTCAGTCCAGGTCAGAAGCTGCCGCCCACAGACC
TAGCCACCCGCCCACCCCCATTGTTCTGGACCCTGACACTCCCCCCCCCCCCCCCCCCCC
GCTCTCCCTGGGCTGCAGGGCTGCCATTGCCAAGGGGTGCAGCGAGGGGCCCGCTGCCCG
CATCGTCACCAATTTTGAGCCCCGCGAGTACGCGGGGGAGGTGGGGGTGCTGCAGAGCGT
GACGCAGCAGGAGCTGATCAGCGCCCTGTCCAGGGAGAGGTGCGCAGGAGGGGGGGCGGG
GGGTGCTGGGACACACGTGGGTTGTGTTGGTGTGGCGTCGTGATGGCTGGTGTGACGACG
CACACCGCTCGTTGGCGTAGGATCAGCCAACCGGGGCTCTGCAGGTGTGTGTCGGGAGGG
GTGGGGGGGGGGCGGGGGCGGTTGATGTTGGCAGAGACCTGCAGATCATGACTGGATGGC
AAGCTCCTTGAGGTGTTCATCCTTGAGAGGGTGCCCCTGCTGTGCCCTGCAGCACGCGGA
GGGGGGCCATGGAGCTGCTGGCGGGAGGGTTCACTGCGGAGGGAGCGGCTGCCGTGTTTG
GCACCCCCCTCCCCTCCGACGACTCCCCCTCCTCCACCACCCTGGGCAGCTTCCTGCTCA
AGGCGGAGCGCGCCCTCCCCAAGTCGCCCGCCATCACGTCAAGCAGGGGGGGGCTGGATG
GCGAGGAGGGGGAGGGGGAGGTGGACCATGGCGGGAGTGATAGCGGCGGCAGCGGGCGCC
GCCCCCGACCAACGCACCAGGGGGTCACCACGCCACCTCCCAAGATGCCCCTTCCTGCTG
CCACTGGCGCCGCCAAGCACCACTCCCGCTCCCCCCTCCCTCCCCGCACACCCCAGACGG
CTACCACCACCCTTCTGCCGCCACCCCTGGCCACAGCGCTCTCAGCCACCGGAGCCACTG
CGGTGGCCGCAGCTGCTGAGGCAGCCCGCCTCCACCAGCAGCAGCAAGCCTCGGAGGGAG
GGCAGCAGCAGCTTCAGGGCGGCTTCCCGGCCAGCCCACCATTCAAAATGGAGCGCCCCC
CACGCCGGAGCGCCAGCGCCCTGGCGCTGAGCACGCTACGGTCAGGGGAGCTGCTGGGAG
GTGTGGGGGTGAAACGCTCGCTGTCTTACCCGGTGGAGGTGCTGGAGGACGCGGCAGCGG
ATGTGCCACAGCAGGCAGCGCTGAGTCAGCAGGGGTCAGGGTTGGGGAAGAACAGGAGGA
AGGTGTCACGCCCCTCTCGAGCCGCCCACGCTTGAAAGATGGTGTCGTGGCGTTGTGGCT
GGCAGCGGGGTGGGGAACACATACTAGTGTGGGTGGCAGCTGTCTGAGGGGGGCAGGAGA
ACGCAGGGGCTCGGAATTCATTCTGTGTAGATCTTGGGGCGAGTGGGGGAGGGTTGGTGG
GGGGGGGTGTTCAAGAGATGAGATCAAGATCCTGTCATGGACCCTGAACGTACCTCACTT
CTTCCACGCTGTGATGCGTGTACATCCCAGTAGCAGCAAGCGTGCAGCTTTCCAATGTTC
CTCCTGCCGCTGCTTTGATTTATGTTGCTTTTTCAGCAGGGTGGCACAGATTTTTTTCAG
CGCTCCACACTGTCTGCGTGTATCTGTGCAACTTGCTGGAGCCAGCTTTTCTTTCGGTGT
CCTGTGTATAGTTTTTGCATACTCTTTTCTGCCGTAGGTTCCTAGTATTTCATTCATACT
GCAATCTTCAGTCTTGGGATATGTTTGTTTCTTCTGGTTGGTCACACGTCACGATGCAGG
TGCGGCAGCGTTGGTGTGTATTGCATATTATAATTTCCTTGTTTCAGTAACATCACTCTA
ATTGAGCATACCAATCCGCAGACTGAAACTCGAAAAGACCAGAGAGTACCCAGCAGGCAA
TCGGAGGAAACGATGCGGCAGCTCAGTGCAAGACTGCAGTGTGTAACTGGAGGCAATGAA
ATAGCATCAGTGTACAAGGGGTGTAAACCAGCATTTCCTTTGCTCCAAGGCAACACCTGT
CGATCCGCTGGTGACCAACCAATGTCATGGCCAACGACGACTCTGCTCCACACGGAGGGT
CATCTGGCCTGGTCATGAAGTGCACGCTGTGACCCAGCACGCTGGCCCCCTCACAGCGCC
GCCTCCCCCGAGAACACCAGCTCCGCGGGCCCAGTCATGTAGATGTGGTTGTCCTCCTCG
CTCCACTCAATGACCAGGGGGCCGCCGGGCAGGTCAACCTGAGCGCAGCACAGCAGCGGG
TAGGGATGCAACGGTGGGTGAGGGGGGCAGGTAGGCTAGAAGGGAGAAGCGAATGGCCGG
GCGGCAGGCGGTTCTGGGGTGTGGGAGAGTGCAGATGGGGCGAAGCAGAGCGGAAGGGCA
GGCCTGCGAGCAGCCCGATGCTGTGCCCTTTCCCTCCCTCCCAATGCCTGGTCATTAAAG
GCACGCCAGAAGCCCCTGCTCTCACCTGGCAAGTGCGATCCACCCGGCCCTCCAGCACAC
CTGCCACTACGGTGGCACAGGCACCCGTGCCACAGGCCAGTGTTCGCCCTGCACCCCTCT
CCCACACAACCATCCGCACATGGCCCCTGTTCAATACCTCCACAAACTCTGCATCATATA
GACGAAAAACTCTTGGCGTATGTGTGCAGTGATGGTAGGGGAGTGGGGACTCATCCATGC
CATGGCAAAACAGGCACTGCCCACTGGTTCTGACTGCATCAAAGCATTTGTGCTCCACAG
CTATCAACCTTAAAGCAACCTTGAATTTTTGTACCTTTGTACCAACCTTAAAGCATGATA
ACCAAGGACTTTTGGAAAGGAAACACACCTGTGTTTGTTTTTGCTGGAAACACAGGGTGG
CGTTCAAACAAGGGGCCTATTTTGAAGAGATCAAGATCATCCACCTGCACGGAAGTAAAC
GTTAAAATACAGTGAACAAACGGAGCAGACAGCATTGTGCCTGGTAAGAATGAACCCTTA
ATAAATCGTAGTACAAGAAACGGCGTTGAACACAATCAGAAATCAAAAATAAAAAATCGC
TTCAGGGGACCTCCGGGAATCGAACCCGGGACCTCTCGCACCCGAAGCGAGAATCATACC
ACTAGACCAAGATCCCTGGTATGAGATGTATGACGCACAACAAGTCATTCCATTATAATA
TAATTTTGAACGTACGAATTCGTCCTTTCCTATCTTTCCGCATCTTTCCTATCTGGGTTT
GCTGCCAAACACTGTTTCAAGATGGCCCATGCTTGACATACATTCTTTCCATAGCGTGTG
TCCAATGGACATCCTGGCGAAGGCCGGGCGCAGCGGACTGCTGTGAATAACGTGTAACAA
AGTCAAAGTAAAGTAAAGTATCTTTCCGCATTCTGATTGCCCATGCTTGCCGTCCATTCT
TACCATAGCGTGTGTCCAATGGACATCCTGGCAAATGCCTGGCGCAGCGGACTGCTGTGA
ATAGCGTGTAATAAAGTCATGAAAATGAAACCCCCAGGATTTGGGGCTTCTCAAGTGAGC
AACTTTGGTGTGCATCCCCTCCATTAGTTGACATGGGATTGTTGAGAGCCTTTGCTTTCT
GAATACCCATCCTGACCTTCCCTTTCTCCGTAGCGCGTGTCCAACGGACATCCTGGCAAA
TGCCTGGCGCAGCAGACTGCTGTGAATAGCTTGCAATCGAATCAAGTCAAGTCTTTTCCA
ATATTGCTTCCCTTTTGCACAAACCCTGAACAACATGGTATTTTGCCGGGCGCAGCGGGC
TGATGTGAGTAGCACGCAATCCAGTCCAAGCTAAATAGAATTGGTAATTTTGGATCGTTC
CTAGTTAAGAAATGAAAAAACTATGCCGCGGAAGGTTTGGCGAATCTTGCAAAGAAGCCA
GTTTGAATCAAGCACGTGTGAACTTTGCAAAATTGAGAGGATAGCAACCCACATCCATAA
CAAGAGAACCGACAAAACATCCCAACTTTCAAATAATCCTACAGCTTGTACTGGCAATCC
CAACTTTGGGTGAATTTCTTGTCATCTTGGGAGCACTTGATGTTCGCATTCAATATCAAT
GTCGCATACCTTGAGATCAGGGTTGGCTGTGGTGCCATAAGTGATAGCATGAGGATTTCC
CATCCCTACGCAAGTCATCAACCACTGTTGTCCATCGATCTCAAGCTCTTGCTTCACAAC
CGCATCACCCTGCACATTGGAATGACTTGATGTGCTCATGAATGCATTTGCGCTGGCATG
GCATCCTTGGTAAAAAACCTGCATATGCACAACCTCCCAAAGCCAACGGCAGCTGAATCA
CAATTCCTGGTGACTTCGCACCTGAGTTGGTTCCAGGGTTGTAGGTACAGCTGCTGCATT
AAGGATGGGCTCCCCCATGTCCACTCGCACCTGCAGCCAGCCAAGAGGAAGGTTGCGGCA
TGCATCTTGGATACATACGCTACTTGCTTGGGGGACAAAAATGCAATCTGCTTTATGGCG
GGCTACCAAGGACGTAGACAATGTTCCTACACATGACCTTGTGGCGATTTGGATCAACAT
AACTACTATGCAGCATTCCCACAAGCTCTGCCAAGGAAACAGTTTTTGGATATCATTGTA
TTAGTTCCCGCGCATTCAAGCTGCTTCCACATGCTTCTTGTTGCCAAAGAAAACTGTGTG
CAAGGCACCCCATTGCTGTGAAACTGCTAGTATGATGCAAGGAGCATGGCCCTCTGACAG
GACGCCTACCTCGCCACACTCACTGCACATACTAGCAGCCAGCTATCCAGCCTTGAGCAT
GCAGTTTGTAAGCATTCACTACAGGTGAATAAAGCTTTCTTGCAGGACACCTGGATGATA
ATGTATACAAGGCAGTACCTGTCCATCTGGCAGCAGCGAGGGTTGAATGAGCCCCGCAAG
CGTGTGCACTTTGTACATCCGCGGTTCTGCGCCATCCACATCAGCCACAAAGCGTGCAAG
ACAGCGGATGCCATTACCGCACATCTCCGGCTCGCTGCCGTCGCTGTTGTAAATGCGCAT
CGTGTAGTCAGTACCATTTTCAGCTGGGAGGGCAAATATGACCTGCAGGCAAGCAAATGC
GGTGACGGAAGTTACATTTGGAGGCAGGGGAGGCACACTGGGCCTCCCTTTTCCAATGAA
ATTTAGCATACCTGCAGCAATAGCTTTTGAAGTGAGTGGCATGTGACAAGCCAAGCAGAG
CACTCCAGATGTCACCTCGTGGGCAACAAGGCTGACTTGTGCACTTGAAGGTGAATGTCT
GTAGCACTCACCCCATCACCGCCTATTCCAAAGTTACGGTCACACAGCTTGGCTGCTTGC
TCTGGTGTGATTACTGGGTCTGCTTGATGGCGGTTGTCAACCTGTGAAAAGAGCAGATGT
GAAAGTACTTTGTTTGCTGCTTGGCAGTCGTCTGTTATCTGAGCAGAGTTTGATATACTC
AGGCCAAGGTGCGCACTGCAAACTTGTGTCGAGACAGGATAGCTGACTGCTGCCAACGCT
TCTGAGGAGCTTTCCAGCAATGCTCACCAGAATAAAGTCATTCCCGAGTCCTTGGTATTT
TGCAAACTTTACTGCGGCCTGACAGGTGACAGTCCGTCTGGTAGGAAACGAACACAAATT
GCTTTTACATTGCTGCGACAAGCCTGTTCTTAATTGCGCAAAAGTTGCTATATGGCAAGA
AGCTGCATGACGCTGGGGAACAAGTATGCCTCTCATAACACCACAAAAAACCCAAATTTT
GATACCCCAAGTCGATTTCTCCAACGCTTTTGCGCATTTGCTGCTCTGTGCAGAGTCGTC
GCTGCATGTTTTTGGCCAGGCTTGCGCTCCCTTCCCGCCCCGATCCCGCCAAGCGCAAAA
AACGCTTGAAGAGGCAGCATATTCGCCTATTCACGGTAGCACCCGTTGTTATAGACCGTA
TTACAATGGACAAAAACTTATTTTCCTGGGCTGACGAGGTCGAGAGGGAGGAAGAGGCAG
AGGGGAGGGCGTTGAAATTCGAGCTTCGTGATGGCTGGCACGAAGGTCTTGAAGTCCGTC
GAGACCAAAGCAGACATAGATTGGATCTAAGCCATGGTTTTATGCGCGAAATAGTGAGTA
TCGATCTGACTTTCGTCACATGTCTCGTCTCGTCACGAAAACCTTGATAGGCGTGGACAA
CTAAACTTCAGTTCGAATTTTGCAAGAAACGTTTTTGAATACTTTTTCATCTGCACTTCA
ACCTCCAGGTTCGTAACCAGCGTGACAGAGACCGGTACGAGCAGGCCTGGCAGCAGGCAT
ATGAGCAGGGGGATGAATATCAGAAGAAGTGGGGACGCGCCAAAGTGCACAGGGATGGCC
AAGAGTGGGGAATGTAAGTTTGAAACGTCGCTTGCTGTGAGGACACGGGTGCAGCCTGCC
GCGCCGCTGCCCACGAGGGTCTGCAGGCTGAAGGATAAGTGTGCTGACTTTTCGGCCCAT
GATCCTGCACGTCCTGCTATATGGACAGGCCGTGCTGCGCAGCAAGCCATGATTCACAGC
AGAGTAGAAAGGGCGAGTCGAAGTGAGTCGAGCAACCGCTTGTTTTTCCTTGTCTGCCAG
GCCAGAGCCTTGGCGGGGTGCGCCGCACCCCACCACCTCCCCCCCACACCCCTCAGCAGC
TAGCACATGGGTGGACGAGCAGCGCCAGCAGCACTCCAAGGCGGATGACGCTTCATGGTG
GCGTAGACCCACCCCTCCCCAGCAGAGTGGGGGCACGAGGTGGGAGGGGCAATCGAATCA
GGCACCACTGCTGCAGCAGGAGGAGCCAGCCAAGGTGGGGCTACACAGGGTGCATGGGGA
TGGGAGAAGTGATGCACCAAATCATGGGTGGTCGTCACGCGCAGGACGGGCATGCGTCTG
GGTGTTTTGCCAGGGCTGTGCACAATACCAGGATGCCAGGTTTGCCTGCACTGGATTGGC
GCACAGCGCAGCGCCCTGGATGATTGCGCTGCGTCAACCAGACATGCACACACCGACAAG
GAGTGCCGAACAGGGCCCAGCATGCGGATCGTGCCCCACCACCTCCACCATCTCTCCCAG
TGCATCCCCTGGTGCTGCTTCAGTGCCACAGCAACACCAGCACAGGCACCATCAACTCGA
ACCATCGTTGTGGCCCCAGCCGTGCTGGGAGCGGCTGTGCGCCAACCCACCAAGACGCTT
CCTGCAGCCGGGCTCCCTGTTTGGCCAGGGGTTGACCCCAGGGGAGGGTGGCGGGGAGGG
ACGGCCAGGAGGGCCGGGGGTTGTCCCCCGCTTCAAGCGCTGTGTTCCCTTTTAGCAACT
GCGACTCTGCAGCACTCGACGTGGCCTGGGGCTTCCTGGTGCGGCAGGGGGAGGGGTGGG
TCAGGGGCAGGGCTGCGCGTGCTGGGGTGATCCGCCGGTGCCCCAGCCTGCACCCTGGGG
CTGACCTTACACCTGCGGGACCCGCCAAGCACACACAAACAAGTGTGCGTGTGTGTGCGT
GCGCGCCCCTGGTCTCCCAGCCTTGCACCGAGTCCCAGCGAGCTGCGTGCGCGCCTGCGT
TGTCATCCAGATGTGTCGACACTGGCGGCTGTGCTGCCCAGTCGCAGCATGTTCTTGCTG
GCTATTGCGCGCACCAAGGCAGCTGCTGCACTGCTCATTCCTGCAGGTACGGCTCCTGCA
GAGGCCGGCCCAGCAGGCGCCCAGCAGCCCCAACGCAGCACCCCCCCACACCCAGCAGCA
GCAGCGAGCGCCTTGGCCGCCTGCAGCTGCACCCAGCAGGCCCGCTGACATGCCATCCCC
ACTGTCGGCCCCCGAATCGCCGCAGGGCATGCAGCAATACAGCCCCAGCTCGCAGCAATA
CGTCCTGCAGTACGCGCCCCAGCGGACACAGCAGGTGGCGTCAGCCCCCGTGGTGGTGCA
ACTCCATGGAGGAGGGTACGCACTCATGTCGCCCCAGGCAGCACAGCCAGCGCAGCAGCT
CCCTAGCCACGCTCCCAATCATCTCGAGGCACAGGGCAGCGGCACAGCTGGACAAGGAGT
CATGGGGAGGCGGGGGTCCCCTGAAAAATGCTCCGTTCAAGAACGGGGAGGTGCTGAGCT
CAGGGGAGCTGCAGGGGCAGGTCCTTCAGAAGGGTTGGCGGGCGAGGTGTCCAGGCGGGC
AGTGAAAGTACGGGCAGGGTTTTCAGCGTACCGCCCGCCGCCGGTGCTGACGGGGGAGAG
CTCCACCAGCGCACAGGCAAGGGATTCCTGTGTCTGTGCCGTGCCACGCTGTGCCTGCTG
CACCTGATGTGCTGCTACGGAGCTCTTGGGTGATCGCAAACCCTGCAGAGAGCCCTGATG
AGCTCGCCGCCAGGTGGCTCTTCCCATAGCCTCAGATATTGCAAACGTCACTGAAAATAG
CAGCTCTCTCCCGCCACATCCTGCTGCCGGCCCCTGTGCAGGGCTACTCCTGTGCTGTCC
ACACACCGTGATTGTGTGCAGCCCACGGTGCCATGCCGTGTCCAGGTCGGCGACCTGTCT
GACTGAGGGACCGACTCAGGGTTTTGCTGGTTCTGCGCTGCACCCACAAACACCTGCTTG
TTTCATCCCTGGTTGCAGGAAGTGGCAGGCCTCCTGCCTCACCACCGGCGCCCGGCGCAA
GCCCCTCTCGTGCCAGCCCCACCCTCACCCACCCAACCCCAACCCCCCTCAAGGGCCCCA
CCTCCTCAAGCAAACACGCAGCCAGGGCGACCTGGCCAGCCCAGCTCGAAAGTCAAAGCA
CGTACAACACCTCGTACTCCCCAAACGGTATCGGCAGTACCTGCAGCTGCTCCTCCAAGG
GGTCATGGTGGTGCTGCCCCCCAGCTCCTGCCAGCGGCTGGGGGTTCCCCTGAACTGCAT
GGGCGTCGAGAGCAAGTGACCGCTGTGGAGGAGTGGGAGGAAAGTGCTGGGGTGGCGGAG
GAGGAGGGGGGCATGGAGGGGCCCCGGCGGCGACGGCGGCCGCGGGGCGGCAAGAAGAAC
CGCAAGGGTGGCGGGGAGGGGGGCAGCTTCGCCGCGGCTTCTCAGGGCGGTCTGGAAGGG
GTGGAGGCAGGGGTTGGCGAGGGTGGGGATGACATCCCTCCCCCTGGTATGGCATCTGGG
CGACTGTTTGGCAGGTTGGGGAGCGCTGGCCGCAGGAGGGCGGCCATGGCTGTGCTGGCA
GAGCAGTGCTTCGACGACGACGGCGCCGCCTCTGGTGCGTGACCTGGAGACCTCCTCTCA
CAACTCTACCCCACCGCTATCGCTTGCCTTTGTCCCACCATGTAAGCAGCCGCAACACTC
CCATACCAGAGCATTACACCCATGTGCTGCCCCGCAGACTGTCCTGGTTTGCAGCAGGCA
AAGCAGGCACGTCTCGAATGCTTGATGCCTGGGGCAGCAGGGGGACGGGAGAGGGGGGCC
GGGATGCGGGAGTGATCCTGCCCTTTGACTGGGTTCAGCAGCTTGTGGCCGGTCATGGCA
TATTGCCGGTGGCAGGGTGAGGGGGGGCCGGGAGGCTTGTGCGGGTCTGCACACCCAGTC
AGCTCTCCCCAGGCCACCCACCAGTTTGTGTGTCACGTCATGCAGTTTGCTGGCATGATT
CCGTGCTGCCTGGGTCGTGCTGCTGCAGGGATGGGCGACGTCTCGGGGACCTCTCCAGCA
AGCACGACCACCCCCCATGCTTTCCAGGTCACCCTCAGCAACCTGCAGAGCAGCAGAGCA
GGCAGCGCCAGGGCCCGGCGCAAAGTCACCCAGCTGCCCACCACCAGCTCAGCACAGCTG
GATGCAGCAGAGCTGGATGCATGCAGCGACATGGGCCTCCCGGGGGGATCACAGGAGGAG
GAGGAGGAGGAGGAGGAGGAGGAAGAGGTGTGCAGCGGCGGGGGCAGCATGGAAAGTGGG
GGAGCGTTGCATACATGGGCAGGCAAGGAAGGGATAGGGGCGGGGATGGGGGAGGGTGCG
GCTGACATGTTGGGAGCAGAAGGGGGCAGCGATTCCATGAGAGGCGTGGGGATTGTTGTC
AGCGTGGCAGCAAAGAGCAGGGCGGGCAGGAGGGATGTGCAGCTGTCCCCGAGCCCCACA
AAGAGCGCGGCTACAACGCGGCAAGCCCCCCGCGTGCAGCACACAGCCCCCGCATCGGCG
CCTCGCGTGCTCTCCCCACCTCCCGGCATTCGCGGGGGCGGCCCTCAGCCGACAGCAGCA
AGCGGAGGCAGAATCCCACCCCCTTCCCCTCTCTTTGCTGCCCCCAGCAGCGCAGCCCCC
AGCTATGGAGGCGCCGCAGCACGGGGGGAGGAAGGGGGGGGGCAGGCTCCCAAGCGTGTC
ACGCTGGGGCCCATGTCACGTATGCTGCGCCAGAGCCTGCACCAGGCAGTCCATAGCAGG
GAAACGCAGGCAGGGGTGGGCGGCGGCGCCCAGGACGAGCACCCAGCTGGCGGCGTGGTG
GGGACCCCGGAAGCAACGGTATCTCCGGATCTACGTTCTGGGGATCCGTCAGGACAGCAG
GAGCGGCAGCTGTGCAGGGGTCAGGGGCAGCGCTCCAAGGGCAAGGGGCGGCAGGAGGAC
AAGTCCCTCTGCACCTCCAAGCAGCCGCCTGGCAGCCAGGTGCAGGTTGAGGCCCAGCAG
GAGAACAGTGAAGGCGCTGCAGAGGGCGGGCCCCCTGCCTCGCGGCCCAGCCCAAGCCGC
GAGCAGGCGCTGATGTGGCGGCAGGAGCGCGTACTGCAGGTGGGGTGGGGTGAGCGAGGG
TGCAGAAAGGGAGGGGAGAAGCATGGCAACAGAGCCGGGTGTGGGACCTGATCCCAAATG
AGCTGTGCTTGTGCAAGTCCCCGTCTCTGCCCTCGCCTCATGTGCGCTCCAGGGCATGCC
AACCTGAATCGACTCTGTTGTGCCCCAACACGGCGTGGCAGCAGGGCTGGGAGGTAGTGC
CTGCCAGCCCCTGCGCAATTGGTGAGAAGGATCCGTTTGGGGTCTCGGGAAGCTTCCTGC
CAGCAGTGGTGTGCTGTGGGACTGGCCTTCATGCTGGCACGTGGCGTGGCAATGACATCT
CTCCCTGCTCGTGCTGCCGCAGCGTTTGCTGAGGCTTGAGCGGGTGGTGGGGGTGCGCGG
GTCAGGGGAGGGGAGCCGGGGTCGAGCAGCAGCGGCAAGTGGTGGTAGGAGGGGAAGGGT
CCCCCTGATGATCTACATACCACCCAGAGGCGCAGAGGGGTCTGGTGGACGCGCCTGAGG
AGCGAGGTTGATGAGAGGGACAGGAAGGGAGGAGCCAGACAGACCCACATGGGGATCAGG
ATGCCCTGTTAACTTCAGGTCTGAAGCAGAGGTCAGCCAATTTTGGCAGGCATCCGCCAA
CACAGGTCAATCTCTATTCGTGCAGTTGCACTGAGCTTCACGTCTCTGTTCTGTATGGCT
GGTTTCCCAACCATTTGCTAGTCGAAACAAAACTTTGGTGAGTGAACCGCTACACAGATC
CTGAGGTCCCACTTGCTGGTTTCTTTTTCCAAGTATATGACACGCATATTGCTTTGCATT
GTATCATTCAACAAAGCTCATTAACAGCATTGATAAGTTATGTTTTGTTCTGGTTAAACG
GACACTCAATCTGCTTGCAAGGACATTTGTGCTGCACCTACGATGATGTGCTGTAGACAG
CCCCCCTTCCACGACCTCCCCCACCGTGACCCTTGATCACAAAAGGCCCTTCCTGGACAG
AAGTGCTGGTCGCATTTTAAAAAAACTCATGATACTGCAGCATTTCGCAATCAGCAGATT
CTCGCCACGAATTTTCGACCCACGTCTGCCTGCGTGGCACTGGGCCGCCAAACAGCATGC
GAAGCAGCTACAACAGCTGCATTGTTTTTTGAATTTTTTCCATTGTCATCATGGCCCTGC
AAAGCATTGTTCATGGCGAGCATGTCGTAATATAAACAATTTGTGCAGCTTTTGCTCGTG
GTCTTCGTACTATTGCAAGCCTGTCATAGCAGTGTAAAGTTTCAAACACGCGCGCGAACA
ACAGCTGCTTCTGCAAGCAGATTGGCAAAGCTTTCATATTTCAGGATGAAATACAACTGT
GAAAGAATATTAGATTTTCAAAGGTTGGCCGCAGCATTTGTCTACACGGTCGTGCTTGTG
CTGCCCAAACCTCTCCCCAGCCTTGGTCCAAGCACAAACCTGCGCATCTCATAAACTGGG
TATGGTTGAACACAAAACGTGATGTTGTGTGCTGTATAGGTGCTTTCGCACGCGTACGTA
AGCGGTGGAGCTCCAAGTTTGCCTGCTGAAATCCGTGAAGCCTTGGTTCCCTGCACCCAA
CCTTGGACAATAACAGATGACAAGGGTCGAAAGTGGCAGGGGAAAATAACGAGGTCGAGC
TCACGCGCTGTTTTGTCCTCTGGCTGGATAGCTTTTGTCAGGGACAACCGACTACAAGTA
GGGGACACCGTGGAGTTCATATTTTGGCCTGATAATATCGTGCAAATAAAGAAACAAAAG
GCACGAGAAAGAACGGCAAGTGCTACTGGAGCTGAGAAAATCAATGTGCAACCAAAAGGC
AAAAATTTTAACCAGCAGAAATGCCAGATACCCAGCAGCAAAGTGGACGCCAACCAGCAC
CACAAACGGCAACGCTTGCATACTTGGGGCAAGGATGTGGGCGATGCCAATCCAGTTACT
GGAACCGTCTCAAGTGGCCAGTTAGAAGATCAGGACCAGCAAGCAGCAAGAGTAATCAAA
GCAGGGGATACTGATTGTCCTCCTTCTGACGTAGTCCAACAAGCAAGCAATTGCAAAGGA
GAAGAGGGAAGCAGCTTTGTGCATGTGTCCAACAGTCGTCTGAATGTTAGTAATTGGTCA
GACAGTTGCTCAATTGCTAGCCAAAAATTGCAGGAGGACAAGTCGCCAAAGAGAAATACC
TCCATTGGCAGGATGGCTCTCCTCCGCCACAAACTACGCCAGAGACATTAAAGAGCAGGA
TGTCATCAGCCTGGTTAAGTGACTTAAAAATTCTTCATGAAGATTTAGTGGTTTGAGAGA
AATTTCAATACGATATTACGTGCCACTGCAAGTGCGTGTTCTAAAGAACACTTTCTAGTA
TTCGGTCATGGAGGGGCATCAATCGTTTGCCAATCAGGTGTTGCATGAAGCTAGACCTAT
TTTCACGGAAAGGTATGTAAGAATTAACAAGTTTATTTATATTTGCCATTCTCGTATTTA
CCTTCATGCAGCTTGGTTGAAATCGCTGAACTTGGATATCTACCTCCCAGATGTTACCAG
AATAATGTTGGTGCCTCTTTCCTTGGCGGCACCCTCTATATGCCCCACATTACACTCTTA
CAATATGGCAAGAAACATACAGCAACAACCAATCGCATGGCTTTGGCATATCAGATCGTT
ACACAAAAATATATATTTTTTACTGGCAGAATGGCGCCAGCTGCAGAATTCGAACACAGT
TTAAAACATTGAAAAAGCTTTAGCATAAGTAAGTGTCTTTTCTGGAGTTGAGTGAGCATG
AAAGCTGGACAAACAACATGTTCACAAGTGGGAGGTTACTAACCCCCTGAGCTAGTTGAT
TAAGAACGAAGTAGCACATCTTCGGATTATCCAAACGATATTAGTGTCATCATGCACCGC
TGAATCATAGAGGTTCCACAGCCCAGGATGATGGCGTGACTCGTCCCGTTTTAGTTGACC
ATCCTTGGTTTCTTTTTTTACTGTGCTTTTCAAATGGAATTGGGCAAACCTACAACGGGC
AGCTGAAATAGCTAGGGGTCAAGAGCATATGTAGAACCAGGGCGGGTTGCAGCTGTTGTG
CACCCGCTATGTGTTGCGGCTGGGCATTTGGGCTACATCTGTCTGTGCCGAGGTAATGGA
ATTTGTTTTGAGATCATGCTCAGCATGTCGCCACGTCACCCATTCAAGCATGCAACAACC
AATCAGATCGATTCAAAGACGCGTCGCGAGGATTACAGTAAAATGTACCACCACCATATC
CGAAGACATATGACGGAAGCGTAGAGTCGCTGACTTGTTCACAGATGTGAGGCATGTAAA
GTATTTGTGGGCTTGTGCACAGATGAATGCAAGCTCCTTAACAACCTTCACGAAGGTGCG
AATATGTAGTTATTAAGCAACGATTGAAACCTGGCTACTTGCAGTCTTGAACGGTTGGGT
GTCTTCCTCTACCTGCAGGTGCTTACCCAGTCATATGTGAACGGCGGGGCACCCGCGTTT
CCACGCAGCATACGTGACGAAATTGTGCGTGAGACGTCAGATTGGACGCTGATCAATTCT
GAAGGTCACGCTTTCTGCGGAAAAATAACCGTGGACAAGCGCAACCGTTGCGCTTTGACA
GGTGGCTGGCATCGGTTTGCGGCGGAAAATAACATCAAAGCTGGGGATGAGGTCACCTTT
CAATTCCAGCCAGGAAGACAGCTTATAATTACAAGTATATCAGGCGCTTCCGCTCGGCCA
CAAGGGAACAGTAGCAGGCCTGCAGGCCAACCTGCCAAACAGCAGCATGTCCGTTGTGCT
CGCGTGCGGGGCACCAAAACTTGTGATGGGCACCACCCACAACAACAAACTTACGCAACT
TACACTGCGCCCTTACAGCCTCGCAACGGCAGCAGCCTTCAACAGCTGCAGAACACCGCA
CCATCTGCAGCTGCAGCCCCACTCCTGGAGCCCCAACCCCAGGAAGAGCACCTGGCTGTT
CCAATGATTGGCAAGCCGGAGCCACAGGAGGGAGGGTTTGGGAACTGCCGCGCCTCCCAC
AGCTTGGTGACGGAGCAGATGGAGGCCGAGTTGCCGTCATCCACAGTGGTTGTGGAGAGT
GCCCGGGACGCTGGCGTTGGCAGGCACGTGGCGGAGCTGAGCACTGGCGTCCAGCAGGCT
GAGGGACATGTGGGGAAAGAGGTGATCATGGTGAGGTCAGGCACAGCATGCAGGGAGCTT
TGAGGGTCAGCATTGGGAAGAGACCAATCGGGCACGGCCCTCTGTGCATGTGGGGTGGGT
TGGATGCAAGTGCGCAGTGCCAAGGTTGAGGCACCCCGCATGGGGGGCCGTCACAGGTAG
CTTTGCCAGCCACTTGCACCTCTAAGCAGTAGCTAAGACATGCAAGTGGAGCTCTGCTGC
ATGCGGGACTTCATTTTGCAGCGCTCTGGCTTACCAGCTCTCAGGGCATGCTGTGCTGGC
CTAGTGGGTCCCAACAAACCAACAAATGCACTGCCTTGCTTGTGCATTGCTTGCGCCGTA
CACCTGGCACCCCAACCCCCTGCTACCTGTCCTATCCATGCAGTGCGTGTGTGGCCAGGT
GTGGCAGCGGGGGACTGTACACCACAGGGTGGAGTCTCACGGGGTGGGTGCCCTGAAGTG
AAGCCACCTCCTGCTGCGTGTGCTGCGCGTGCCTGTGCACCTGTGCACACCCTGCACCGA
CTTCTGAGCAGCAGTGGCAGGCACGGCAGGCAGCGTCCTTGTTGGGAGGCAGAGCCACAG
GCACCATACTTGACTGCAGGCGCCCCCCCATATATTCAGACAAATTATTCAATATGGTAG
TCTTTATCTATTGCAAGCATGCGGCGCTGTGGTCTGCAGGGCTACATGGTGGCGCTGCCC
AATGGGCTGTATGCCGCCCTGGCAGCAGAGGACGTTGGGCCGCAGCTGTACTGGGAGGGG
TGCCTTCTTGGGGGGAGGGTGGAGAAGGTGAGGGGGTAGGGAGGCAAGACTGGGGGCACA
TGTCGGGCCTGAACATGTGAACATAGGTGGAGGTGAGGGGACGGGGGGGGGGGAGGAGGG
CAAGGCTGAAATTCATATATGTGGGGCCGCGAACTTGCCTACGCTTGAACATAGGCAGAG
GTGAGGGGACGGGGGTAGGGTGGCAAGGCTGGGATCATATGTGGGGCCCGGACCTTGCCG
ACGCCTGAGCATAAGTGCGCATGGGACCATTTCAGGGCTAGTGGCAGGCGGTGTGCGAAC
AGCCGCGCCTGTGGAAATCATGTGTCAAAAGTAGGCCTCCCAATTCTATCCCACCCAGGG
CAGCACTCCCTCTAGACACCACGCCCTGCATTGGGATCAGCCGATGCAGCTCAGCAACGA
CGCGTGTGCAACTCGGCAAGACTCCAGGTTTGCCAGGCTGTGAAAGATCTGCACCTGTGG
ACCTAGTTGTGTGGGGGGGGCAAACTCCTGCCCGCAGATCTTGTCAGTGCATTAATCTTA
CACGTGCATTTCTGAAAACATCGCACCTGCGTTATGAGTGCAGTCCTTGCAGCCCCTTCC
CCACCATACACACCGTCATCAGTATGTGCTGCAGGAGTTTTACGGAGTGTGGTACAACGG
GACAGTGGTGCGGTACTGCAGTGACACCGGATGGTACCACATCAAGTAAGTTACTTCAGA
TGGGACATCACCGGCATGGCAACCAGGGGGCCCACAGGGGCAAGGCATGCGATTATGCAA
TGTCCACAATGCCATAAGTCATTGCTCCTCGGCTGTGCCACACCTCACACACATGCAAAC
CCGACGGCTGCTGGGGATTGTAGCCCCAATTGTCTCTACCGCTTTGCACACAGCACCATT
AGCGAGTCTGGGATGGCAACGCTGTCCCCGACTCGCACCACCCCCATCACGCCCTTCTCT
CGCTCTCCAAAACCCCCTGCCAGCCTGCTGCGCCCACTCTGCTTGCACCTGCCGATGCCC
GACCCATCCCCAGGCATGCATGAAGGACCAGGCCCAACACTTTGGCTTTTGCTCAGCTCA
TGTCGTGCTTAAACACCCCACAAAGCACAGGGGATCACCCTGTGCTTGAATAATAATGAA
ATTTGAGTATGATGTCTGAAATTGGGTCACAAGAGAACATTCCATGCTGGCACTGCAGGT
ATGATGATGGGGACGCGGAGGACATGAACGAGGAGGAGGTGCTGGCAGTGCTGGTGTCTA
GGTGGGGCGGACCCTCCAAGGGGGGGAGTGCAGCTGGGGGAAGGTGGGGTGGCACTGTGG
GGTTGAGAGAGTGAGGGCAAGTTGACCATGAGGCAGCTGTGTGCATATACACAGCGTAGA
TGCGGGAAGGGGGGGAGGGTTGATGCAGGGGGCACAGCTCTCGCTAGCCCCCCCTGTCAG
CCCTGCTGGTGCAGTGTGGGACCACCAGCCCGCAGGAGCTGCGGCTGGCCTGCACCTCGC
CTTCCTGTGCAGGCCCCTGTGGTCGCCCCTTCTGGTGCATCAGCGCCTGCAAGGCCGCAG
GGTGGATGTGGCCGTGCCCTACGCCGCGCCGTTGTCCTACGCAGCCGCCGCTTAACAGCC
AGCGTGCTGTATGTGCGTGCATCTCAGCGGGGGTGCAATGCATGCAATAGCTCTGATGGC
CTCCTGTCGAACCGACCACCCCCTGCAGGTCTGAAGAGGCACCCCCACGCCGCAGCCACC
GCGCCCACCTCAGACGCAGCACAGCCCCTTCGATGGATTGCAGCACAGCGCACAGTCCCC
CCCCCGCTCGCCAGCCGAGGGGGACTGACGCCGTCAGGCATGCAGCATACAGCGTTGAAA
CCAAGGGTTGTACAGGAAGCGGCAGGAAGCGGGGGCGGCCACCTGGGAAGGGGAAGCGAG
CTCCGGGCGCAGCTGACGCACACCAACCTGGCAGCATGACGGCAGCGGTGGCGGCGGCGA
CGGCTGCAGCACGCGGTGGCGGCAGACGAGCAGGCAGGGCAGCAGCGCGTCCGCTGCAGA
AAGGGAGAGGGCGGGGCCAGGGACCGGGCCACTCCAGGGCGTCATACTGCTCTCAAGCGC
GCCCAGACGGGGAGTTGCGTGGTGCCGGCCGGCATAGTGGCGGAGGGAGGCACGGCCGCC
GGGGTGTGGTCCGCCAAGGGCAGCAAATGCCCAGGGCACTGCAGGGGGGGGCCTCCCGCC
GCACTGGGCACGATGACTGCGGCCCTACTCCGGCTGCATGGAGGTGGGCCCCCGGCGACG
GGTGCGGCGCTGGGCACGACCGGGGCGTGCTGGCCTTTGACGGTGAGTGCCTGCTGCGCC
TGCTGCCCGTCAATACACCTGCTAGGGGGCACTTCCCATGCAGTCGGTCTGTGGGCAGGC
AGCCCATGCCCCAGTCCACCTCCCACTCCTGCAGCTTCCATGGCATGCTGCCGCTGGGGC
CAGCAGTGGCTGAGCGGCTTTCCCCCAGGGTAATGCCACCCTCTGTGCGCGTTTGCAGCC
AAGGCGGGAGGCTTCCGCCCACTTGGCCCCTGGATCACCGACCCCTCTGCCGGCACCCTG
CTGGGCCGCAAGGGGCTGGACCGTAGACACCTGGCAGACAGGCGGTGCGATATAGGGAGG
GGGGAGAACTCCAAGCTGAGCACAGTCCCCGGATGGGTGGGGGTGAGTGCGCATGCTGGG
CATGGCAGTGGCAAGGACGGAGGGCACATCACTGGAACATGAGGGCGGGGGATGTTGAGG
AGCAGCAGATGCAATCAATGCTGGGGGTGAGGGGGGTGCAGCGATGTGGGGCAGCGGAGG
TGGACAGTGCGCAGGCGGTTGATGAGCTATGGTGAAAGAGATGCATTTTCAACCAACGCA
GTACCGCATGCTTAACACTCATTTGGCCGGCACGTGCGATCCTCGTCCAGTCCCGCCTTG
CCCAGTCCCGCTGCACCCGCCCCTAGCCTCTGCTGGGAGCTGGTGTTGCAAGCACATGCA
ACCTTTTGTAAGCTTTGCCCGATCTCTGGTGGCGATCTGGAACGACAGCAACCAGGTCGT
TGCCGGCTCCTGGACTGACAGTGCACACATGCTCCCAGGGCAGCAGACCCTCTGCGTGGC
GGTGTGCAGGTGCGCGTCATGGACGAGGCCGCCTGGTCGCCGGCGTATGGCGGGAAGTAC
ACTCCCGTGCTGTGGGATGCCTCCCTGGCCATCAAGCTCCGGCTGAATGCTTCGGCGTGT
TCCACGGTGGAGGAGGCGGTGAGGAGGGGAGATCAGAGGGGATTTTGGAGGGGGTCTGCT
CCTTCAAGAGCAGACGGGGTTGAGGATGGGCGTCCTGATCTGTGCAGCTGCGGCCGCCCA
GTGGGCATTCAAGGTGTGCTCCTCAGGATGCGTCAGGAGGGTGGCCCCTCCTTACAGCCC
CCTGGGCCGCACACACGTGGTGTTGAGGAGGGAGGGAGGCCGTGTTGACCACCCCGCCCA
CTTGCAGGCTCAAGCTGGCGTCCTGCCGCCTTGCTCCCCAGTAGTTGAAGCCACAGCTTG
CAGGTCCCACATGCCAATGTGTACAAAAGGCAACTGCATGCCACCCGGCTGCGTGCTGTG
CCCCAGGCCCGGCTGTATGATCGCATCGCCCTGGCGTACTACGGGCCGGAGGTGGCAGAC
ACCAACTTCCCGCCCACCCAAGACGTGCTTGACAGCCTGGGGGCCAAGGTAGGAGGGAGG
GTGCAGCCGCAGGGTGGGCTGGCAAGGGGGGTCCTCGCCACATGCAGTTAGTTATCTGCA
GTGTTTCCTGCGCATGGAAGTTGTGCGGACCTGATATGGAAAAGTGAGGGTGGGGATCAA
GCAGGCGAGCGAGGGGCATCGCATGCCTTGGGGACGTGCAGGCCATTGCTCAGTTGTGAG
GCCTTGATATCTACCAGTCATGCGTGCGCGCTCCCAGTTCTTGCTCCCGTTGCACCCAAA
TGCTGGCCTGGTGCTGAGCCAAGCGTGTGTTGGGCTCAAGCCAGCCAGCCTGAATTGTGG
ATGCATTTGGCAGCGGCCGCTCTTGGAGCCTCCCTAACCTGACGTGGGCGACACACGTTG
CGCTTGTGCTGCTGTACACCTGCAGACGGACGCCCCCCGCAGCCTCATTTCCTGCGCCCT
GCGCCTGCTCAATCTGGAGCAGTCCATCAGCTACCCCGCCCTGAACAGCGGCGCCACCAG
CAGCACGGAGTGGTGGCAGCGCTGGGAGTGAGTGCTTGTTGGGGCGTGCTGAGCTTCCAC
ATTTCACTGGAGCTGTACTGTCTTGATCTGTACTGTACTGCACTGTACTGTACTGCACTG
TACTGTACTGCACTGTGCTGTACTGCAGCAAACTTGTCCTGGATCGGGCCGCACCCAACA
CCCTAACCTGGTTCCGGCCTGCCTTATGTGGTGTCCTCACCCTCTTCAAGAGCGCCTGGG
GCGGCAGCAGAGAATCCCCCTCCCCCTTCAATATCACACCCATTGCTCATTCCCTCCAAT
CCCACCCAAGCAGCACAACTGCTGGGCTACCTGTGCTGACCCCTGCATTTGCTGCTGCCT
ACCATGCGCCCCATAACTACTGCATGGGGCATGCCTGGATGAGCCATGCCCGCACCGCAG
CCAGCAGCAGGACTTGCAAGGGCAGTTGGATCCCTGGAGTTTTTGGCAGTGCGTTCCATG
CGTTGCCCTGCTGGTTGCGGGATCTCTCAAGTTAATGCGTGCAGGCAGGAGGTGATGGAC
AACTACATCACCAAATTCCCCCGGCCCGAGTCCACCCAGGAGCTGGCTTTGAAGCTGAAG
TGGCTGCTGGAACAGGTGGAGGGGAGGTGTGAGGGTGGGCGTGCTCCGGTCATGCCACTG
TGCTCAAGGAGCGTGTTGCGGCAACATCATGGCACAGTCGGCCAGCAGCAGATTATCCCC
AACTGCTGTGGTGGATGCATTGCATGGAGTACAAGAGGGCACCGTTGGTTTTGCAGCACA
GCTGGCTGCAAATGTGTAATCAAAGGGTTCAAATTCACATGACGTCACGCTTGCAAAGCA
TGCGTTCTTCCAGCTGAACAGCTTCCCCATGCTTGCATGCTCCCCCTTTGTCCGCTGCAG
TTGAAAAGTGCTGCCATCATGCCCGCATGGCGCGAGCGGTTGTCTCAGCTTCTTGCAGCC
TGCCAGGACTGCACTGGGGTGGGTGGAGCCAAGGATCACTACTGGCCAAGTATTGAGGGG
TGTCAGTCTTGTGCAGAAACAGCCAAGGTAAGGGGGGGGGCGTGCTGCTTCGTTTGGCAT
TATTCAGCATGCTTGTTGCACCAGCAGTTCGAAACAGTTAGGAAGACAGTCCAGGATTGA
TCTGATGCACTGAACTCCTCGACGTATAGTATCACGAAAGGTTGCTGTGCCGTTGCCCTG
CTAACCTCTTGAATTTTTGGGGATGCGGGACTTGGACTTGATTTCGTGACTTGGCTCGAT
TCACAGCTATGCCCAGCAGTCCGCTGCACCCGGTATTTGCCGAGATGTCCTTTGGACAAA
AGCTACGGAAAGAAGAGAAGAATGGTGTGGGTAAATTCAAAACGCGGTCTGTCAGCAAGC
ATTTGACCTGGGATGCGGGCATTTTGACTTGATTACACGCTATTCACAGCAGTCCGCTGC
GCTCGGCATTTGCCAGGATGTCCATTGGATACGCTACGGAAAGAATGGGAGGCAAGCATG
GATAATCATGAAACAGTGATGCAGGCTTCACTTGACTTGATGACAAGCTATTCATAGCAG
TCCGCTGCGCCCAGCTTTTGCCAGGACATTGGACACATGCGATGAGCAGAAGTACACCCC
AGCATGGGAATCAGCAGATCATTGTCAGTCAGCAAGCACATCTCAAGCGTGCTTCAGATG
TGCTTGCTTGAGATGGAGCCTTGAAGGCGTCAAGCAAGCAGTGCGCAAGCCTTGAAAGCA
TCAATAGCAAGCTTGTGGGTCTTGACTTGACTTGATTACAAGCTATTCAAAGTTGCCGGC
TTTGACTTTTTTAGACTTGGCTGTTCACAGAAGCCCGCTGTGCCCGACATTTGCTGGGAT
GTCCATTGTCCATGTCCATTTTTCCACACGCTATGGAAAAAATGGAAGGCAAGCATGGGC
TATCATGAAACAGTGTTTTTCAGCAAACCCATGTCAACCATGAGAGGGGATGCTCACTGA
GTTGCCTACTCATGGCCTCAAGCAAGCAGTGAGAACGCCTCCAAAGGATTTAGGGATGTG
AGGTAGCTGTCAGACATTGTGCCAGGACAGCACACACACCAGCTATCAGATCGGAACAAG
TTCATCACGGCAGAGGGCACACCTTGTGGATCAGCCACTTGCCCATTTGGGCGTCGTATC
GGAAAAACGAATGAGTTGATGGCAGCGTGGTTTGCCAAGATGCTAGGGGCCCACCCACCA
CACAGAAATCTTGCAACAGTTCCCAGAACTTGGCCACCCCACGTCGTTTTAGCGCATCCA
TCAGAGAAAGAGAAGGATGCTCACCCGCATGCACACGTGCCGCTGCTACCCTGCGTACAT
GGTTCATAGCCACCACAACACTCAGGCACACCACAGACCACGGCCCAGCTACGCAGGTGG
CAGGCGGTCTGCGAAGTCAAAAATTTGCCCCAGACAAATCAGGCAGCCCTCGCAATTGAG
CATGCACATCGAGAATGATGGCTTGGGCCAGCGGACAATCCCAGAAAAAATGGAGCCTGT
CTGGGCCCTGGTCTGGGGCAAACCCACAAACACACCGGGCGGGGGAGTGTAAACGTGCTG
GCGTTGGGAAGGCATCATACAGCAATCTCCAAAACACCTCTTTGTTGCTGTTGTCCCACC
GCAACTTCAACAGCCTGCCGAGCACGGACGGCAGCCGCTGCACCGCCTCCAGCACAGCAG
AGTGGGGCACCCCCTCCCCTAGCGCTGCCTGGCAGAAGGCCTCATAGCGAGCTCTGCGGG
AAGTGGTAATGGGGCTGTAGTCGCGCAGTAGCTGGGTGCCTAGCTTTACGGAGAACAGGG
AAGCCTCCAACCTGCTCCGCCCCACTGTCCATCCTACCGTTGTCAGCAGCTCCTGCATGG
CTTCCTGAGGGGTTGGCGGAGCTGACTCCACTTGTGCCGCCTGCACCCAGGCTGGTGGTA
TCCGCTGCAGGAGAGCTGCCAACTGGTGTTGTGTACGCTGCTGGTCCAAGAACTGGCCTG
CTGCTGCACCAAACAGCTGCTCTCTTTTCTGGCGAAACTGAGCGTGGGGGCAGTGCACCT
CGCTGATGGCATTAAGAAGGGCGGGGATGGAGTTGATGGGGGAGCTTGCCACATCAGCAA
ACTCAAGCTGCAGCCCCTGGCAATCATAATCAGCCAGCAGCGGATTTCCCCACAGCGGAA
TCACAGCATACCAGTCTCCCGGCTGCAACGGCTGCTCCGCCACGGCTGTAGGGGGGGGAA
GGCTGTGAAGCGCTGCGACCAGGCGCTGAAGTGGGGGTGGCAGCATGGCATCCTCCAGCC
TAGTAGGGTGCCACGCCAGCAAGGAGGCAGGCGTAAGTGCTGGATAAACTGCCGACAAGA
GGGTTGCTGCAACTGTGTGCCAGGGGTGCCCTGAATCCCCAAATACCAATTGCAGCGCCC
ACGCTGCATGCCGTGCGGTGCAATGCAACTACCAGGGCAGCACACCAAAGCCCCCATGTT
TAGGGTGGCCATACAGCATGTCATGGTGCACCCCCGCAAATGTTCGGCAAATAGAAAATG
GCGCTTGCCCCCGGTCCACCAGTTTGGCTGTAATCTGCTCTAGCCTGGACTGGATGGGGG
CTGGTGGGCAGCCAACAAACTCTGCATGATAGAGCAATTTGTGCACTCCATACGAAGCAC
TGGCCATGCCTCTACCAAAGGCCGACAGCCCCATGAACGCGAGCTCCACCCCCATAGGCG
CTCATCCCATGCCGCGGAAGGAGGGGCAGTACCTGCTTGGAACCGCACCCCCAAAGCAGC
AGCAGAGTCGACAATCCGGAGACCATGAACTGAGGGGGGGAGGACCGCTGGGCAGCTGCC
GATGGGGAATATGGGTTTTGGAAGGGCTGAGGCGCTGTCCGCTGGCCTCCGAAAACAGGC
GCATTGCGTCCAGGAACGGGTCTACCTGATGCAGGTCCCGCAAGAAGGCCTTGAAATCAA
CTGCAAACTGCACCGCAGTCAAGTTCATGCCTGCCAGCTGCAACCCCACCCCTCTGTTCT
TGAGGAGGCACAGCAGGGCCTGCCCGACGAAGAGGTGCAGGAGAGGTGCGAGCGGGCATC
CCTGCCGCACCCCAGCCGCAAAGTGTAGCTTCCCAGACCTCGCGCCATTGACAACACAGG
ACCTGGTGTTAAAGAGCAACATGCGCACCCAGCGCAGGAAGGCATCTCCCACACCCAGGT
GTGTCACTGCAAACGCTGGCCCAGTGGTGGGCAACAAGATGAGCACACTGGAAAGGGTTG
CGGCTTTGACTTTGACTTTGACTGTATTACACGTCATTCACAGCAGTCCGCTGCGCCCGG
CTTTCGCCAGGATGCACATGCGACTTTCATTCATTCGACTTTGTTACACGTTATTCACAG
CAGTCCGCTGCGCCCGGCATGCGCCAGGATGTCCATTGGACACACGCTATGAGCAGAAGT
ACAATCCAGCATGGCATTCAGCAGAGCAATGTCGGTCAGCAAGCACATCTTAAGCAATGA
AGGGTTGCACATAAGATTGCCTGCTCGAGAAGGCGCCATAAAGGCCTCAAGCAAGCCATG
CGCTAGCCTTTAAAGCATTAATCGCAAGCTTCCGTTCAAAGCTCTTGCAGAAAACACACA
CCAGGAGCACAGGTCAGACAAAAAATAAATAAAGCACAGAAGGGTAATCTTGATGTCATG
TGCTCACAGGAAGAGCTGTTGCGCCTAACAATGGCCTGAAAGCTGGTATGAAAACCAGCA
CAGCAAAATGTGTCAGCAAGCATGCAGTAATTGTTAAAGAGTTGCACACTAGAAAGCTTA
CTAGAGATGGATGCACATGCGGATTTTGATTCGACTTTGTTCCACGTTATTCACAGCAGT
CCGCTGCGCCCGGCATGCGCCAGGATGTCCATTGGACACACGCTATGAGCAGAAGTACAA
TCCAGCAAGGCATTCAGCAGAGCATGAATGGATGCACATACGATTTCAATTTTTTCAATT
CGACCTTGTTACACGTTATTCACAGCAGTCCGCTGCGCCCGGCATGCGCCAGGATGTCCA
TTGGACACACGCTATGAGCAGAAGTACAATCCAGCATGGCATTCAGCAGAGCAATGTCGG
TCAGCAAGCACATCTCAAGCAATGAAGGGTTGCACATAAGATTGCCTGCTCGAGAAGGCG
CCATAAAGGCCTCAAGCAAGCCATGCGCTAGCCTTTAAAGCATTAATCGCAAGCTTCCGT
TCAAAGCTCTTGCAGAAAACACACACCAGGTGCACATGTCAGACAAAGCACAGAAGGGTA
ATCTTGATGTCATGTGCTCACAGGAAGAGCTGTTGCGCCTAACAATGGCCTGAAAGCTGG
TATGAAAACCAGCACAGCAAATTGTGTTAGCAAGCACGCGGTAACCGCTAAAGAGTTGCA
CACTAGAAAGCGTACTAGAGATGGAGCCTCAGGGCCTCTAGTAAGCAGTGTGCATGCCTT
AGATGCATCGCTTGCGTGTCGTCATCAAGCGCTGGAACAGGGTAGACAAACCAGCATGAT
AGGCCAGAATGAGGGCACAAAAGCACACGTCTATGGTTAAACCATGATGGGGAGTGGCAT
AAGGAGCTGTCATGGGTGTACATACGGTGCAACTGCCGTACACTGCTGTAACATCACCGC
ATGCTTGTCCCCTGCGTAAGGCGCTGGGACCGACGCCGCTGAGCTGGGTAGGGGACAGGG
GATGAGCCTGACCTGGCATGCTTTTCCCCAGCATGGGGAGCAGATGCGGTGGTGCCGCCC
TGCTGAGGGGGCGAGCTCAAGCTGCAAAGCGCCCCTCCGTGGGCAGGGAAGCGCCCCCTG
GCAAGCGCAGCACCATTGCCAGGCGGAGACAGGCTCCTGTTATGAAGGATGATTGCCCCC
AAGTTGGTGGCAAGGAGACAGGCCGTGGGATTGCGGCCAGAGGCTGACTGGGCTGGGGAA
GGGCTGATCGCTGCAGCAGATTGGTTGGGAAGGCTGGCTGCGCCACTTTCGGCCCGGGCT
GGGGGTTGACAGCGTGCGTGGTTGGGTGACGTGGCTAGATGCTCCAGAGGTAAGGGCCCT
GCGGGACAAGGTGGCCACGACGCACCGCACCCTCCTGTACCACTGCACCCTTGGGCTGCC
GCGATACTTGAGGGCTGGCCGGGGGCAGGCACCGAGGTGGGTACCGGCCGGGGTGCCTCA
ACCCGGGCCTCTGCTGGGGCAGGGGCGATCCCACCCTCAAGACCCTTTAAGGCCGCCTTT
GGGCGGGCACCTACCAGCACAGACTTGTAGGAGAAGGGCGATGTCCCTTTTGCATGCTCC
CCTTCCTCTTGAGACGCCCCAGATTGGGTGCGCACAGGGGAAGTGGGTGTCACGGCTGGC
TGGTTGGGCAGGATGTCTAGCCGCATCCACACTTCCCTGCCGTTAGCTAGAAAAGATACG
CTGCCGGGTAGCTGCTGCCCCGGCTTGGTGCCAGTCATGGTCGCTTCCATTGTGCCCAGC
CTGGCACAGCCAGTGCACTCCCCCAAAGGGCGCACCAGTCCACGAACCGACCAGCCTGTT
GTCTCCAGGACTCTTCTCGCGTCCACAACACTCAGGCCAGGTGGGGCGTTCACAATTCGG
ACACGGAAGCGGGGCGGACGCGATGGCCAGCTGACATGCACACCGTGCGGCCAGCAGGTG
AAACAGGGGCAAGTAGTTTTTCCCCGCCAGACCACGACCATCATCCCAACGCCATCTAGC
CCCTTCGGTCCGGGGTTCGGTGCACAAAACCCTTCCTCACGCATGTTACACATGTACCTA
CCACTATTTCTTGTCCGGAGAGGGCATTGTGCTTCTATTTTTTTTTTTTCGCTTTGACTT
TATTACACGCTATTCACAGCAGTCCGCTGCGCCCGGCTTTTGCCGGGATGTCCATTGGAC
ACACGCTATGGAAAGAATGTATGTCAAGCATGGGCTATCATGAAACAGTGTTTGTCAGCA
AAACCATTTTCAACCATGAGAGGGGGTGTTCACTGAGTTGCCTACTCAAGAAGTCGCCTC
GTGGCCTCAAGCAAGCAGTGAGAACGCCTCCAAAGGATTGAGAGGTAGCTGTCAGACATT
GTGCCAGGACAGCACACACACCAGCTATCAGATCATAACAATTTCAGCAGGGCAGAGGTC
ACACCCTGTGGATCAGCCACATGTCCGTTTGGGCGTCGTATCGAAAAAATGAGTTGGTGG
ATGGCAGCGTGGTTTGCCAAGATGCTGGGGGCCCACCCACCACACAGAAATCTTGCAACA
GTTCCCAAAACTTGGCCACCCCACGTCCCATTGTGCTTCTATGGGATGCACATGCGGCTT
TTTTTTGACTTTGACTTTGTTACACGCTATTCACAGCAGTCCGCTGCGCCCGGCCTTCGC
CAGGATGTCCATTGGACACACGCTATGGAAAGAATGTATGTCAAGCACGGGCTATCCTGA
AACAGTGTTTGGCAGCAAACCCATTGCAACCCAGAGAGGGGATGCTCATTGAGTTGCCTA
CTCGAGAATTCGCCTCATGGCCTCAAGCAAGCAGTGAGAACGCCTCCAAAGGATTGTGAG
GTAGCTGTCAGACATTGTGCAAGGACAGCACACACACCAGCTATCAGATCAGAACGAGTT
CAGCAGGGCAGAGGTCACACCCTGTGGATCAGCCACATGTCTGTTTGGGCGTCGTATCGG
AAAAACGAATGAGTTGATGGCAGCGTGGTTTGCCAAGATGCTAGGGGCCCACCCACCACA
CAGAAATCTTGCAACAGTTCCCAGAACTTGGCCACCCCACGTCGTTTTAGCGCATCCATC
AGAGAAAGAGAAGGATGTTCACCCTCATGCACACGTGCCGCTGCTACCCTGCGTACATGG
TTCATAGCCACCACAACACTCAGGCACACCACAGACCACGGCCCAGCTACGCAGGTGGCA
GGCGGTCTGCGAAGTCAAAAATTTGCCCCAGACAAATCAGGCAGCCCTCGCAATTGAGCA
TGCACATCGAGAATGATGGCTTGGGCCAGCGGACAATCCCAGAAAAAATGGAGCCTGTCT
GGGCCCTGGTCTGGGGCAAACCCACAAACACACCGGGCGGGGGAGTGTAAACGTGCTGGC
GTTGGGAAGGCATCATACAGCAATCTCCAAAACACCTCTTTGTTGCTGTTGTCCCACCGC
AACTTCAACAGCCTGCCGAGCACGGACGGCAGCCGCTGCACCGCCTCCAGCACAGCAGAG
TGGGGCACCCCCTCCCCTAGCGCTGCCTGGCAGAAGGCCTCATAGCGAGCTCTGCGGGAA
GTGGTAATGGGGCTGTAGTCGCGCAGTAGCTGGGTGCCTAGCTTTACGGAGAACTGGGAA
GCCTTCACCCTGCTCCGCCCCACTGACCACCCAACCGTTGCCAGCAACTCCTGCATGGCT
TCTTGAGGGGTTGGTGGGGCTGACGCCACTTGTGCCGCCTGCACCCAGGCTGGTGGTATC
CGCTGTAGGAGAGCTGCCAATTGGTGTTGTGTACGCTGCTGGTCCAAGAACTGGTATGCT
GCAGCACCAAAAAGCCGCTCTCTCTTCTGGCGAAACTGAGCGTGGGGGCAGTGCACCTCG
CTTACGGCATGAAGAAGGGCGGGGATGGAGTTGATGGGGGAGCTTGCCACATCAGCAAAC
TCAAGCTGCAGCCCCTGGCCATCATAATCAACCAGCAGCGGATTTCCCCACAGCGGAATC
ACAGCACACCAGTCCCCCGGCTGCAACGGCTGCTCCGCCACAGCTGTAGGGGGGGGAAGG
CTGTGAAGCGCTGCGACCAGGCGCTGAAGTGGGGGGGGCAGCATGGCATCCTCCAGTCTA
GTAGGGTGCCACGCTAGCAAGGTGGCAGGAGTCAGTGCTGGATGAACTGCCGACAAGAGT
GCTGCTGCAGCTGTGTGCCAGGGGTGCCCAGAATCCCCAAACACCAGTCGCAGCGCCCAC
GCTGCATGCCGTGCGGTGCAATGCAACGACCAGGGCAGCACACCAAAGCCCCCCTGTTTA
GGGTGGCCACACAGCATGTCATGGTGCACCCCAGCAAACGTGCGGCGAACAGAAGCTGGC
GCTTGCCCCCGGTCCACCAGCTTGGCTGTGATCTGCTCCAACCTGGACTGGACGGGGGCT
GGTGGGCAGCCAACAAACTCTGCGTGATAGAGCAATTTGTGCACTCCATACGAAGCACTG
GCCATGCCCCTACCAAAGGCCGACAGCCCCATGCCAGCTATGCGGCTGAACGCTGACTCC
ACCCCCACAAGGCGCTCATCCCATGCCGTCGAAGGAGGGGCCGTCCCTGCTTGGAATCGC
ACCCCCAAAGCTGTAGCAGCGTCGACAATCTCGAGACCATGGACCGAGGGGGGCAGGACC
GTTGGGCAGCTGCCGATGGGGAGAATATGGGTTTTGGGAGGGCTGAGGCGCTGTCCGCTG
GCCTCCGCAAACAGGTGCATTGCGTCCAGGAACGGGCCAACCTGATGCAGGTCCCGCAAG
AAGGCCTTGAAGTCATCTGCAAACTGCACCGCAGTCAAGTTCATGCCTGCCAGCTGCAAT
CCCAGCCCTCTGTTCTTGAGGAGGCACAGCAGGGCCTGCCCGACGAAGAGGTACAGGAGA
GGTGCGAGCGGGCATCCCTGCCGTACCCCAGCCGCAAAGCGTAGCTTACCAGACCTCGCG
CCATTGACAACCGCACAGGACCTGGTGTTAAAGAGCAACATGCGCACCCAGCGTAAGAAG
GCATCTCCCACACCCAGGCGTGTCATGACTCCTAGCAGGAAACCGCGGTCCACTGTGTCG
TAAGCCTTGTAAAAATCACAGAAAACCACTGCTGCCCAGCTGGCATGCTGCTTGAGGAGA
TGGGGGACGAGTTGTAGGAGGAGCACATTTTCGCCAATGTGCCGCCCTTTCAGAAAGGCT
GTTTGTTCAGGGCTGATGATTTTGGGTAGGTGAACCCCCAGCCTGGTGGCCATGGTTTTG
GCCAGCAAGCGATAGTCGGTGTTGAGCAACGTGATTGGGCGGTAGTTGGCCGGCTGCGAC
CGATCCCCCTGCTTGTAGAACGGCTTAATCAGCCCGTCCTGGAAGCCCGGCGGCAGCTGG
CCTATCTCCCCCAGTACGCTGAACAGGCGGGAGAGTAACGGGATGAAGAGATGCTTGAAC
CTGCGGTAAAGGTCCACTGGAATCCCGTCCAAGCCCGGTGCCTTACCAGGGCTGGAACGC
CGGAGTGCCCTCCTAACCTCGGCCTCCGTGACCACGGCTGCACCAAGCTGGTCTGCCGCC
TCCTCATCCAGCGTGGGGCTGCCCTGGAGAGCTGCCAACACCTGCTGCTGGGCCGCCGGC
TGAGTGGCTGACTGACTGCAAACGCTGGCCCAGTGGTGGGCAACCAGATGAGCACACTGG
AAAGGGTCAGCAGTTGTTGAGCCTGCCGGCGTGCGGAGGGCAGGGATGGCGGCGTTGGCT
TGGGGCGGCCGAATGATGGCTGTGAGCTGCGGTCCAGGGCGTTCACCTTGGGGTACAAAG
TCCACCCTGCGTCTGAGTGCCGCCTTCGCCAGATCCGCTGCCACCGCTGCCGACAGGTGC
CGGCGTGTTTGAACGATAGTGTTGAGCGCTGCGGGGTCCCCCGACTCACACCTCGCATAC
TGTCGCTCCAGCGCTGCCGCTGCTGCCGCCACGTCCGGGGCTGGAGCCCGCCTGTGTCGG
TGGGTGAGAGTGTGGGCGAGGCCGGCCAGCCGCCGCTTGAAGCCAGGCCACCACAGGACG
AAGGCATGGGGGTCCGCTGGCGCACCGTTGGCTGCCTCCTGTACCCGCTCCTCAAAGAGC
TGGGCTAGCTCCCCACTGTTTGCAAAATCAAGGCGTATCCTGCGAGCCAATGAGACGGGG
GCAGGCATAGGGTGGCGAGGCAAGAGCCGCAGCGCGATGGGCCTATGGTCTGACAGGTAG
CCTGCCGCAGCTGCACCCAGTGGCGAGCAGCCCACCTGCGACCCCACACAGAAGGGAAGG
ATGGAGGAGGAGGCGTAAAAGCGGTCCAGCCGCGCCGCCGAGCCTGGGCCAAAATGGGTA
TAGGAGGTAGCAGTGGGATGGCAGTGCCTGAACACATCTACCAGGCCCGGCAGGTGCTCC
TGCCACATGCGCGCCACACCCTCATTTCGGTGCTGTTGACGGCGAGGCAGCGCACCCCGC
GCCGCTAGTGGGGCGTCACCGGGTCCTGACGGCTGCACGCTGCGGTCTAGCTGCATCCGC
TCAACAAAGTTGAAATCGCCACCCCAAATCAGGGGCGCCCGAGCTCCAAGCGGCCGAAGG
CTGGCCCGGATGAAGGCTGCTTGCTGAGGAGCTGCGTTTGGCATGTACACACTGGCCAGC
CCGAACGTGTGCCCCCCCCACCGAATGCGCACCGAAACCAGGCGGCCATCCGGGGACCTG
GTGGCATCCTCAACAGACAGGGGGCCACCGCGAGATGAGAGTAGACTGGTGCGCACCAAG
ATGGCCGTGCCTCCATGGGCAGTACGACCCCGCTGCTGACCAAGGTGGCTGGGAGGGTTA
GCTGGTGCTGATTGGTGGTGGTTCCAGAATGGTGTCCAGCCCGCCAGGTGTGGGCTTATG
GCAGCCACAGAGAGGACCGACAGCCACGTCTCCTGCAGCAGCACGATGTCATACCGCTGC
CTGCGCCAGAAAGCGGCCGCCAATGCTGCCCTTGCGGGGGACGATATGCTGCGCACATTG
TGAGACCCGATTTTGAGGTGCGGGCCACCACTGCTGGCACGTCGCTCTGACATCTGAGGA
TGCACATGCGCTTTTGCTTTCTTTTGCTTTGACTTTATTACACGCTATTCACAGCAGTCC
GCTGCGCCCGGCTTTTGCCGGGATGTCCATTGGACACACGCTATGGAAAAAATGCATGGG
CTATCATGAAACAGTGTTTGTCAGCAAAACCATATTCAACCATGAGAGGGGTGTTCACTG
AGTTGCCTACTCAAGAAGTCGCCTCGTGGCCTCAAGCAAGCAGTGAGAACGCCTCCAAAG
GATTGAGAGGTAGCTGTCAGACATTGTGCCAGGACAGCACACACACCAGCTATCAGATCA
TAACAAGTTCAGCAGGGCAGAGGTCACACCCTGTGGATCAGCCACATGTCCGTTTGGGCG
TCGTATCGAAAAAATGAGTTGGTGGATGGCAGCGTGGTCTGCCAAGATGCTGGGGGCCCA
CCCACCACACAGAAATCTTGCAACAGTTCCCAGAACTTGGCCACCCCACGTCGTTTGAGC
GCATCCATCAGAGAAAGAGAAGGATGTTCACCCTCATGCACACGTGCCGCTGCTACCCTG
CGCACATGGTTCATGGCTACCAAAACACTCAGGCACACCACAGACCACGGCCCAGCTACG
CAGGTGGCAGGCGGTCTGCGAAGTCAAAAATTTGCCCCAGACAAATCAGGCAGCCCTCGC
AATTGAGCATGCACATCGAGAATGATGGCTTGGGCCAGCGGACAATCCCAGAAAAAATGG
AGCCTGTCTGGGCCCTGTTCTGGGGCAAACCCACAAACACACGGGGCGGGGGAGTGTAAA
CGCGCCGGCGTTGGGAAGGCATCATACATCAACCTCCAAAACACCTCTTTGTTGCTATTG
TCCCACTGCAACTTCCACAACCTGCCGAGCACGGACTGCAGCCGCTGCACCGCCTCCAGC
ACGGCAGAGTGGGGCACCCCTTCCCCTAGCGCTGCCTGGCAGAAGGCCTCATAGCGAGCT
CTGCGGGAAGTGGTAATAGGGCTGTGGTCGAGCAGTAGCTGGGTGCCTAGCTTTACGGAG
AATTGGGAAGCCTTCACCCTGCTCCGCCCCACTGTCCACCCTACCGTCGCCAGCAGCACC
TGCATGGCTTCCTGAGGGGTTGGCGGAGCTGACGCCACTTGTGCCGCCTGCACCCAGGCT
GGTGGTATCCGCTGCAGGAGAGCTGTCAATTGGAGTTGTGTACGCTGCTGGTCCAAGAAC
TGGCCTGCTGCCGCACCAAACAGCTGCTCTCGTTTCTGGCGAAACTGAGGGTGGGGGCAG
TGCACCTCACTGATGGCTTGAAGAAGGGCGGGGATGGAGTTGATGGGGGAGCTGGCCACA
TCAGCAAACTCAAGCTGCAGCCCCTGGCCATCATAATCAGCCAGCAGCGGATTTCCCCAC
AGCGGAATCACAGCACACCAGTCCCCCGGCTGCAACGGCTGCTCCGCCACAGCTGTAGGG
GGGGGAAGGCTGTGAAGCGCTGCGACCAGGCGCTGTAGTGGGGGGGGCAGCATGGCATCC
TCCAGCCTAGTAGGGGGCCACGCCAGCAAGGTGGCAGGAGTCAGTGCTGGATGAACTGCC
GACAAGAGTGCTGCCGCAGCTGTGTGCCAGGGGTGCCCAGAATCCCCAAACACCAGTCGC
AGCGCCCACGCTGCATGCCGTGCGGTGCAATGCAACGACCAGGGCAGCACACCAAAGCCC
CCCTGTTTAGGGTGGCCACACAGCATGTCATGGTGCACCCCCGCAAACGTGCGGCGAACA
GAAGCTGGCGCTTGCCCCCGGTCCACCAGCTTGGCTGTGATCTGCTCCAACCTGGACTGG
ACGGGGGCTGGTGGGCAGCCAACAAACTCTGCGTGATAGAGCAATTTGTGCACTCCATAC
GAAGCACTGGCCATGCCCCTACCAAAGGCCGACAGCCCCATGCCAGCTATGCGGCTGAAC
GCTGACCCCACCCCCACAAGGCGCTCATCCCATGCCGTCGAAGGATGCACATGCGGGCGC
GCATGGTGAGAAATTGGGCTTTTGGATTTATAATATGTACAAATTGCTGTGGTATATGTA
TGGTCCCCTATAGTCTAGTCGGCTAGGATACACGGCTCTCACCCGTGAGACCCGGGTTCG
ATTCCCGGTGGGGGAACTCTTTTATATTTTTCCAGGATTTCCCGATCGTGTTCCTTCGCA
TCACCTCTCTTTATTCTCTCTGGAAGGATGGAAGAATGGATGTGATTAATTACTACTCGG
TATCGATTTATCGATTCAAATCGACATCTATGCGTCTTGAATGTAAGCCAACCAAACTCA
AAAACACAACTTTCTGTTACGGAGTTTTTCAATATATCTCAGGATGCTAGCTGAGAATAG
GTCTTGCTCAGAACACGGGGATCAACCAGGGAACCCACCTTTGTGCCAACATTGACAGCG
CACAGGATGTTTCCTGAGAATCGTAATTCTTGGTACCAGATTCCTAACCTAGGTGAAAGC
GTCCCCGTTCCTAAACGGCAAGTTGGAGGAAAGCTTTCCCGTCTGATTAAGCTCACAGCT
GACTGTTAGTAAGCCTCTTGAGATTCTTGCTTGCTTGTTTTAGGCTCAGCACCAGCACCC
ATGCTGTCTTGCCGGGTACCACATTGTTGATCAGTTTGGGAGATTGTGCACGCTGCCCTC
GCTGTGCACTACTGTGTCAGGCATTGGAAGCCTCCTCTCCCGCACTGCCAGCTTGTGCCT
GAGGCAAAAGTAGTTGTTGCGCCTTGGGCTTACAAGTTCCAACATGTCAAGACCTAATCA
GAGCAACACATGCATTGCTCACATCTCAGCACAGCTCGTGTATACGATCCAAATTGATAT
GAGCTCTACAGGAGCAGGAAACTCATAGCATGAAAGGGACCTGGTCTCAGCCAACCAGTG
GTGATTGCTGTGGGGCGCCATCTTGTCATGATAGCTGCACTGCTCCAGACTCCTTGCAAA
CAAGCCCCCAACTTTGAGCCATCTCTCCCTCTTGCAGCCCGGGAGCCCCCCCGCCAAGGG
CTTCAACCACGGGCAGCACACGCTGCTGGCCCTGCTGCGTACCGCCCACGAGCACATCAT
TTGTCATGATGCCTTGGAGGTAGGGTCTGATTTCCTCACCCGCACTCTGTGCAGGGAGGG
GCAGGGAGAGCTGCTTTTGGCATTTGTATGTGTGCGCACTGTTGGGCATGGGGGACGAGG
GCTCTAGAGGGCATGATGCTGTGCTGTGCACTGTGCGCCTGCTGCATGCAGCAATGAACG
TCATGGCCAAGCTGCTTAACACCACCCAGATTGTGCAGGAGCCAATGCATCTGCAGGGAT
TGCAACTTTTGTACTTGGCGCATGCCCTGGAGTGGTCTTCATCCACGATGCCCCCATTCA
ACCCACACAACGCACGATGCCTGCATGCAATGCATGGGCAGGAGGGTGAGGAATTGCAGT
GAGATGGCTACACCATCAGAGCGCCCTCTGCTGGCCCTGCGTTGCCCTTATGGATGGCAG
GCCTCCCTCGCAGGCGGGCAGGGGAATGCGGCCTCAATCTTGCCCAGTTGCGGATGGGCA
GCTTGCTGCATGCCCGTCATGCTTGTCCCCAGGTATCGGCTGGGGGGGCTGGATTGGCTC
CCCTCCTGACAGAAAGCTCTGCACATGCAGGAGCAAAAGTGCGCATAAGGGGCAGCGCAT
GCTGGCTGATACCAGGTGGACCGTTTTGTCTGCTGCAGTGCTACTTGGGCGGAGGGGGGG
ATGCGGAGGCGGAATCCGCCGCACAGCAGCACCAGCAGCGTGTCACCCTGGGTGAGGTGG
CTTGTGCAGCAGATCTGCTGCTTCTGACAGCACAGTTGTCCGCCCCCAGGGATTGATGTG
GGTGCCATGCACGGACAATCCTTGGGCTCTGCGCATGCACTGCCCCTTGCTGCCAACCTG
GCCTGGGTCCTCAAGTCCACAATGGTGTAGCGCACCCCGTGGCTGGAGACAAGTCTTCTC
CCTGCGTATGCCGCTGCCTGGGGGTTCCCTTCCAACCTGCTCACGAGGACAATATACCCA
TGGCCACTATCGACCCCTCCTTAATTTGAGAATGGAATCTGAATGATACAAATTTCAAGT
CCAAAGAGGTGGCGGCCAGCCTCGCAGTGAGCTCCCAGCGGCAAACGGGCCTCAGCCCAC
AATGAGCGATTGCCTTGCTGGTGCAGCCATGGAGAAGTACGACCAAGGCCTGGAGGAGCT
TGGCTGGTGCGAGGGGTCCTTCCCTACGCTTCCGGAAGCAGCCAGGAAGCGAAAGCGAGA
GGGAGCAGAGGGTCAGGGCAGCAGCCGAAAAGCTAGGAAGCAAGAGCAGGGCGGGGCTTC
AGGGAGGGGTGATCAGGCGAGGGCTTCGGAAATGAGCCGGCTGGCCCTGACAGTGCCGCC
CCTATCCCCTGGACTGCGGGTGGTGGTGATAGGAGCGGGGGTGGCGGGCCTGAAGGCCGC
CGCCGACCTGCAGGCCCTGGGGGCCCAGGTGACAGTGCTGGAGGCCAGGGACAGGTGAGC
GCGACCGTGGCGCAGGGTGCGTGTGTGGCAGCAGGCCACACCTGAGCCTGTGGGCCTCTG
GAATGCCGGTCAGGGCGTGGCTGAGAACGGAGGGGAGGAAAGCGAGGTGGCAGGGCTGTG
CCTCATAGGCGCTGGCCTCATCCAATCTGACTAGCGCCAGGGGGCAGCAGCTCTGGGACC
TGGTACCCCATCCCTGTTGACACTCTGGGTCCACACCCGCCTCCCCATCCATAAGATTTT
GATTCTGTTACAACCTGCAGATAAGCAAGCAAGCTGTATTTGCTATGTCCGAAAGGTGGG
AGTGAAGGGGAGGGTGGACCACATGTCTGTGACCTCTTGCAAGCAGCATGCAATCTTCAC
ATCCTGCAAACTTTACATATTTCCTGCCGCACATGTCAACGCTAACAATACCTCAATGGT
TTGCGCCCCAGTACCAGCTAATTGTGCATCCAATGCAACTCTCCCTTCTCTGCCAGCAGG
ATCGGTGGCCGCATCTACACGGCATCGCTGGGCGACGGGGCGGAACTTCGCCACGTCGAC
CTGGGGGCCACATTCATCTGCGGTGAGTGGGATCCCAGCTCTTGCTCATTCAATTCCGGT
GCTTCACACCCGGCCTTAATGGTGGGGCAAACAAGCCGTCCCGCTGTGCGTGAGCTCGCC
TTGGTCAGTCACCTCAGCCCAGGCTTTGAGGTGGCCTGTTTGCGTGGTGCAGGGACCTCA
AGGGAGCCCCCCGTAAACCCACTCCTCACCCTTGCCGTGGATGTGCTGGGGCTGAAGCTG
AGGCCCAAGTATCGCGACGGCCCCAAGGCAACAGCACTGTATGACAGGTGGGGGCAGGGG
AAAATGAGGGACCTGGTAGGGAGCACCACGTCACCTTGTCGCCGGGGAGGCAGCAGGGTT
GGGCCAGGACTGTTTGTTTGCATCTGCGTTTGGGCAACCGGGTGACCAGGGGCCAACAGC
TCTAGCAGGTAGGATGCTGCTGTGGGGCATTGCATGTGACAATGCTCTACTTCGGCAGCT
GCACAGAGGCCGCGGTTCACAGGCTGAGGAATGGATATTGCAGCCCAGCTTGCAGGGCAG
CGCGAGATATCCCGCATTTGCGTAGAGAGGAATTCTGTCTGGTGATGGATCGCTGCTGCC
GGAGCACCATCCTGAACGCAGGTGCTGACAGGGTGCATCAGCATGCTGGGTTGCAGGCAC
GGGCAGCCGGTGCCAGAGCAGGAGCTGAGGGCAGCAGAGAAAAATTTCCACAAGCTGCTC
CGCAAGCTTGAGAGCAGGTGGGCAGGGGGGTCATATGCCGGTTTAACATGCGATGGGGAG
GGCAATGCTGGCCCAGGGCATGGGGAGGGCTGCATCCGGAGGGTCTCTGCGACGAGGGGG
GTTATGCTGCTGCTGCTGCTAGGGATGCAGGGGGCAGCGCAGGGGCTCACACGCAGTTGA
TGAGGTGCTGGTCGCAGAGGGGTGCAGTTGCAGCGGCGGAGCAGCCAGCGTGATGCGGCC
GACCCTTCGATACAGGAGGTCGCCCAGGACATCATGGAGGAGATGCAGGTGAGAGGGGCA
GGATAGCAGGCAGGGGATTCTATTTATCTGCACCCCATTAAAAATCGTTTTCGAGATGTT
GCGCCGCATGTCATTGGAGCATAGGAGTCAGGACTTTGTGCTAGAACAGAACCTTTCAAG
GTGTTATGTACGCGACCATAGCCCCCCTCTAAGCCTACTGTTGACACCCTCACATTGGCG
TTCGCTCCACGCCCTAATGCTGGCCCCCTCCACCAGCTGCTGGTCCGCCCCAACCTGCTG
TGAGCTCAACATCATGGTTTTTCCCTTGTCTACATCTGCCCTGAGCGCATTGGACTTTCT
CCCTCTTGAGCAGGGTAATACCATTTGTAGCCTAGAAACCAGTAGGCGCTTATTTCCTTT
CCAAACATTGTGAACATTCAAGACTATGAGTCATGTTGGTTCCGTGGACGTCAAATGTAA
CAACAACAACAACAACAACAACAACAACAACAACAACAACAACAACAACAACAACAACAA
CAACAACAACAACAACAACAACAACAACAACAACAACAACAACAACAACAACAACAACAA
CAACAACAACAACAACAACAACAACAACAACAACAACAACAACAACAACAACAACAACAA
CAACAACAACAACAACAACAACAACAACAACAACAACAACAACAACAACAACAACAACAA
CAACAACAACAACAACAACAACAACAACAACAACAACAACAACAACAACAACAACAACAA
CAACAACAACAACAACAACAACAACAACAACAACAACAACAACAACAACAACAACAACAA
CAACAACAACAACAACAACAACAACAACAACAACAACAACAACAACAACAACAACAACAA
CAACAACAACAACAACAACAACAACAACAACAACAACAACAACAACAACAACAACAACAA
CAACAACAACAACAACAACAACAACAACAACAACAACAACAACAACAACAACAACAACAA
CAACAACAACAACAACAACAACAACAACAACAACAACAACAACAACAACAACAACAACAA
CAACAACAACAACAACAACAACAACAACAACAACAACAACAACAACAACAACAACAACAA
CAACAACAACAACAACAACAACAACAACAACAACAACAACAACAACAACAACAACAACAA
CAACAACAACAACAACAACAACAACAACAACAACAACAACAACAAACAACAATAATAATA
ATAATAATAATCGTAATAATAATAATAGGACAGCTCCTGCGGCAGGCTGGCGGTCGCACA
TGGCAGCTGCTTCCCTGCTCACCCTTCTCCTCGCTCCTCCGATGCTGCCATGGGCGCAGC
TGGGCCTGGGTGAGCGGGACATACTGGAGGCCTACTGCTGTGACCTGTACGTCACCACCA
TGGACCGCATGAGCCTGAGGGGGATGGTGTCAGATGGGTATGATGGCAACCACGAGCTCG
TGGCAGGAGGCTTTGCGCAGGTGTGGAAGCAGGCTGCGCAGGGTGAGGCCTGCAATGGAG
CATGCGCCTGAGCATCCACAGTGTGTGTGGGGCTGCATGCGGCCCGGCTCGCGGCTTGAT
GTGCGGCATGCAGAAGGCAGCAAGCACGGCACCAGAACAGGGGGGTGCAGGAATGGAGCA
CCAAGGTGGACAAATGGCTGGAATGGTGTGGCATCCATTGGAGGGACGTCAGCGATTGCT
GTGCTGTGCAGCTTGTCCAAGCTCTGGCGGAGGGTCGCACTGACATGCGCCACACCTCTT
TGCTACCCTGCATTAGGACGGGGCAGGTGGTGTCTGCGGTGAAGCTGTTGGACGGGGGGG
GAGTTGAAGTGGAGGTCCAGGGCCAGGTACGCAGACGCGCACCAGGTGGACCCCTCAAGC
TCCTGCACAACCCCAAACCCAGAATTGCCGGGTGTACGCAAAGAGCTCCCTGGTTGGCAG
GGGGCGCACCGCTTGCGGGCAGCTGGCACCGTTTCCCACACATGAGAGACACGTGATCCC
TGTGGGCTCAACGTCCAGATCCCACCTGTGCTATGGCTGTATGCGGGGCCCCCCTAGCGT
ACATGTCGCACCCAGAATCCCATCCTGGGGGACTTTCAATCCCTGGGCTATGAGCGGTCA
GGCCGCCCTACGCCACCAGTCGCTCTGCCACACTGTGGTCAGCATCAGCAGTATGTGATG
GGCAGTTTGCATGGGCAGCATGTGAAGCAGCGCCAGGGCTCTGTGCATGCAGGAGGAAGT
GGTGCGTGCACATGCTGCGGTTGTGACGCTGCCATTGGGCGTGCTGCAACGAGGGCTGGT
TCGGTTCGAGCCTGCACTCCCTGAGTTCAAGCAGGAGGCCATGAGGGGCCTGGCCATGGG
GACTGAGAACCGCGTGGCGATGCTGTTCAGGAAGGTGTGGCGGAAGTGCATGGTCTCTTC
CAAACCTGTCTGTGGTGCACAAGAGGTGGTTCCCTATGTTGCTTGCGCTCTCAGCCGCCG
CGCCTGCTCTGTGTCTGGCTGGTGATCTGCTGCCTCTAGTCTTGCTACCTCCAACGTCAT
GATATGGGTAGCGTGTGGGCGCAGTAGCATCTTGCCTCTTCCAACCCCTCCACTTCCCGC
CTGCTTCTGCTGATTTGCTTGGACACTTGCTTGGACAAAGCAACTCCCAGACTCCCATTG
ACGGCAGTACAAGTATTTGATGCACAAAGCTGGCTGGTGGAGGGCTCTGCAGGTGTTTTG
GCCGGAGAAGCAGCACTTCTTACGGCCCACCACTGGGCGATACACGTTCGCCAACCTGCA
CGCCCTGGGGGTTCCCAACGTGTTGTGTGCGTGGGTTCGACCAGAGGTGAGCTGCACCCA
AAGCTGCCGCGCAGCCTGCTGCAGCAAGGCTGGCTCTGTGATGTAGTGCTGTATGAGCTT
TCCTTGATGCCCACCGCACCACAACACCCGGCTCCAGCGAGCCTGCCCTCCTTTGTGGCC
CGCAGCCTGTCCCCAAAGAATGTGCCATCATGGCCATCGCTTCGGGATGCTCTGCACGCT
TTCTTCCCATGGTGCACGTGTCCCCTGCACAGCGAAGGCAGTGAACATGACTACAGGCCG
GCCACACCATCACTGTACGCCGTGTTGCAGGCTGTGGCGGAGGTGGAGGGTATGACAGGC
GAGGAGGTCCTGGCGGATGTTGACAAGTCCCTTCGAAGGCTGTTCCCAGAGTCATTCGAG
CCCCCCTTGACCCACATTGTGACACGCTGGAACGCAGACCCCTTTTCTTGTGGGGCCTAC
AGCTACGTGCCCGTGGGGGGACGCAGGGTAAGCGGCAGAGTCAGCTCTTCAGCTATCTGG
AAACAGCAGCGCCAGAAGAGCGTGGAAAGTGTGATGGAAAGCAGGCAGGCTCACAAGCCT
CGCTCCGAGCAGTGAGCTCCTGCTGGGATGTGCAAACCATTTACAGTCCCTCTGCGGGTA
GATTGTGAGCCAACTGCAGACGTAGCGCAGTCGGCACAAAGTTATGCTGTAGCACGAAGC
AGCTGCTCGAAACATGTAGCACACTGTGTCAGCTGTGGGTCAGGGGTTGATCTTTCCCTG
CTGTGTGCCCCGCGCCTGCAGGCCTACTATGATTGGATGTCCTGGCCAGTGAGCGGGGTC
GCGGAGGTGGACCATGCCCAGGGATGGGGCAGGAGTCGTGTACGGGTGCTAGAGTGTTGC
ACACGGCTTTTCTTTGCAGGAGAGGCAACGCATAAGGACGACTCGTACACAGTGCAGGGG
GCCTACCTTTCAGGTGAGCATTGTTTGAAGAGGGTCCCTCGTCCTGTACAGCCGCAGTTT
AAACCAACGTAGCCTCCGTACACACTGCTACTGCTCACTGCTGGACAAGACAAGTTTTGC
TGAATTCTGAGGATGGTCTGCAGGAAAACGCGAGGCGATTCGAGTTCAAAAATGGTGGGA
ATTATTCCATGCAGTGATAATGCATGGGGACACGCAATCAGATATGGAGGATCCTTGCAA
TGGCGGTCAAGACAACAAGGAAAATTCTGGTGCAAATCAAGGCGTAGTTGGAGCAAATGC
CTAATTTTGCCATGCCAACAACACCAGATATTAGAGCTGTGGTGTTGTCCAATGGATTTG
CTTGTTCTTTGACTGATAGTGGGAATGGTACTGTGCACTCTGCTGTTTTTCATGCTCCAT
TGTTTGCAAGTGCTGAAGATGGACCAAGTCGTTGCTACCAATTTACATGCAGCAAGGAAA
GCGTAATAATGGCAATAATTGCATGCTTGAACTAATGTATGTAGCGCAGGCACGCAAGGA
GAGAAGAAAAATTATTGATAGCAGTACACATATCACTCAATTTGTTGGCAATTCGAGTGC
TCATTCGGGTGCATCATCACGATAAGGGGCTCCCTTATCGTCATGCCTCACAGTATATGT
CAGGTGCTTTTGCATCCGGGGGTTGCTCCTAAATTCTAGATACACACGAAACAAGGTATG
CAATGCCTCGATGGTATTCAAGCTTGCAGGTATTTCCACAACGTTGCAAATCGTCCGAAT
GAAAGCTCTAAGGTCAGTGCTCTGCATTCATTGGAGCAAATTTGATTGAGCTTGAACCAT
AAAGCACAATCAAGATCCAAGACCCTTTGCGTGAATTGAGCTTGATCAACATCAGTAAAA
ATACATTGGAAATGACACTCAAATCGTTTCAAGGGCAATTCCCAAAAACAAGACCACTCA
TACTATGGGCAAACATGACAGTGAGGGAAGTGTATCTCATTATCTTACCTGTGAAGGGTT
GGGATGGCTGCCATTGCAAATTTGCTGAGCAACGTCTGATGTCCAGGGCTGCAAAAGCGC
ACCAATCTCCACAAAATCACAGGCGCTGGAGCAATCCATCTGTCCCTACATTTGTAAAAT
AATTCACTACAAATGGCATATTTAAACCGCAATCGTGCTTGATCTCTTTAAAAAAATGTC
AACAGAAAAACCTGCACCTACTTGGTGCAATGCAGATACACTGTCCATCCAAGTATCCAA
TTGTGCAGGCGTCTGTTCTGGATCTTCTACCCATCCTAAAGGGTGGTACTTCTCTCTATC
ATTTGTGATGTGTGAGCCTAGTTCTGTCCTCAACTTATGACGTAGTCTCAAGGCCAGCAG
TGCTGGGTCTGACTGATTCACGGCTGGTTCGTCTGTGCAAGTCAGTCCAAGAAAATCTGG
TTGGCCGTCTGGACGAGGAACCTGGGCACACAGTTGAATTCACAGTGATTGTTGAAAGCC
CCAAAGCCGATGCCAGAGCGAATCTCCAACTAATACCTTTATCTGATCATCTACTTGACC
AAGGCTGGGAACGTATTCGGGTATGAAGGGTTGAAACCTCGACTCCAGGCTATACTCTAC
CGGAACATACCGTTCGACGTATTTGAACAAGTCTGATAACTCTCTTGAGAGATCTTCAGC
TAGGGAATCTGCTTTACCTGCCATCAAGGCTCCAAGACTTTGGTCACAGTTGGATCAGTA
TTAATAGAAATTACACCAATCATATCGGTGAAGGGAAACTTATGCTGGTGAAGCAGTGGA
TAGTCCAGCTCCCATCCAAGAAAAATGTCTTCCAAATTTCGCAGCAGGCAGCGCAGCACA
CTTTACACCTCAAAAATTGCGCGCAACACTACTGACTCACAGTGCTCGGCAATATGACAG
CGGTTGAGTGATGTGAAATACTTGATGCAAAATATAATCCTGTCATGCTGCGTGTCTGGC
GTTCCCATTCCCCCTTTGAGTCCATCTTCAGGGCCTCGTCATGCACAAGAAGCGTACACT
CAACATCCGCAACTGCAACGCAAGTTACTGTGACTGAGGGACAACAATACAGTGATTCAT
CAGACCCACACATCGAAGCAGGAGGTGTCGACTTAGGTCCTTCTCAGGAAGTCCAGGAGT
TAATTTGTCGAGAGGTGTTGAGAAGCAGCATCGTTGCAGAAGTAAGACCTGGCAGCAGCT
TTACCTTGCGCTACGTTTTGATCTATAGTTATTTTGTTTTTCTATGAGTTGTGAGGTTTT
GCTTGCAGAACGCCGCAGCTGGTTTATATCACGGGCAGCAGTGCGTTCTAGGTGGAATCA
GACCAGACATCAAAGCTTTCCGTGAAAGGGAACAGCAGCACTTGGAACGATTACAAAAGC
TGGCGCCACAGCGTCGAACAAGGCCGTCACTCTTGTCCCCCATTGTTTCCACAGGCTTTT
TTGCGCTTGGTGCAGCTACCGCTGTGCTCCCCCAACACATTTCAGCTGCTGTGACAGGTT
AACAACTATCTGCGCTTTTCCTCTGCATACTGCTGTATATACTTTCAAAAAATATTGCAG
TATCTGATATGCGTTTATTCCCCTACCTTTGTACAATGCCGAAAAGAAGCCGTATTTCTG
ATTGTTGTCTGGAAAGAGCAGCCTGTGACACTGTCAGAATTTTCTGGCCCGTTGAACTTA
TTTTGAACTACGGATGCTTTGTTTTGGCGTGTTATCTCAGGTGGTCTTCAAGAAGCATTG
ATAGAAGCATACAATGACAACTTACGACAGATGAGGGAGGTGGGTTTGTCCACGGGGGAG
GTTCGTGAAGTGGTGAAGGCTGTCAGAGACGAAGAAAGAACTGTTGAAGGGAGCCCTCAG
GTGATTCTGACATCATACCAGAAGTGAGGGAGTGAAGTGCAATTCCTTGGTACCAATGAA
TAATATTTTTCAAAGCAGTGCAGTCTTGGAGCTTCTCCTTGAGCAGATTTAGCTGGGTGT
TAGACTTGAAGGATTGGCGGGTGCACGTTAAACATTGCATTTGATCTGCTGACCATTTTC
TTCAAGTTTAAGGGTAGCTTAGCAATACTGTGAGGTTTGAGTGTGAATTTAGTTTACTAT
GCAGGTGCCTGACATTTCCTTCTTAATGCAAAAGGATAATTGGAACAATGTGAATTTGGA
AGAGGGTATTTCGGCACTTGCAAAAGTTGGGACAGCAACCTTGGTCAATGCTGCCCGTAA
ACTGTAAAACATTTCTTGTGAATAATTTGTTTGTTCCAATCACACTGTAATTCACCCAAA
ATGGCTACGACGCACAGCAACTATTCCAAGCAAAACAACACATTGCAGAGGGGCATCCCG
CCTTCAATAAGGCTCAATAGGTTTGGCAAAGCATGACAGTGCAATCTAGGCTAAAGTAGC
TAGTACCTTGAAGCACACAGACCAGCAATCAACGAGCGCCTGACGGGAAAGTGATATGCA
GATATTCACAAACTACACACAACACATTGCAGTGTGAATTGAAGTGGTTGCCACAATGGC
AGTTGAAATCTATGCGGGGAAAAAATAATCTGCTGGCTGGGAAGACAATTCATTTCTGGA
AAAAGCAAAGATAAATCAGCATTTTTGTTCAGACAGCATGCAACTTGCAAGCATGAGGAA
AAGAATTCAACTGAAATTGCCTTCTGACCACTTTGAGTTAAGGTACATGCCCATGTTCTA
TTCATGCTTCATGCACATATCATTGGATACTCAACTATTTTGATGACAGACAAAGATGAC
CACCAACACACTCTCAAACTTCAAAGGTGGAAAAAACTTGAGGTCCGCCAAGCACAATCG
TTCCTTGCTCATGTATTGTTTTGCTTGCAGTGGGCAACAATTTTTGCCAGATCTGCAAAT
ACAGGATGCGGATTGAAACATCGCTTCTCATGAACGACTCCGATTAATGCATTAGCACGA
AAATCAGCAAGGCTCGTCCGGGGACTGTCCAAGCCGTTTTGCACCCCGTTCAACCCTCAG
CAGCCAACTAGGATCTTGCAAGAGGAGTTGCACTGGGTTGTGCTGTGGCATCAGCCGCCT
CAGCTCCTCCAACACCTCATCCACAGCTTCAGCATCAAGGAGCCTGCGGTTAGCCAAGAG
CAAGTTGAGACCTTCCCCTACTCATTGAGTTTGTCAATGTTCTTGTCTGGACAACTTGCT
GGATTAAAGCATGTATATTTGAACAGGAAGGGCAGAAGACCGACAGGGAATAGTCCTTCA
TGAGGCTCAAAGAATAATGTGCTCGCAATCCAGTCTGTCACCTGCACTAACCTTGGGTTT
TCTTCTATGGCTCTATCAATGTCGTCAACACCAAGCAAACCCCGTAGCTGATTCACCTCT
GAACGCACGGCATGGATTTCCTGCAAAGATTTGGTGAATAATATGGATAGAATTTTGATA
GTTTTGTTTTTAAGGTGGATAACAAAAATGCAAGTAACAGAGATCTTCCAGCTTCCTGCC
CAACCTACCTTGAGAAGCAACTCAGGTTGGGCTACGACTATCTTTTCAACGTCTGCTTCT
GGAAAAATATCCCTTAGTTGAACCAGTTTATCCAGCACATCTGCAGGATCCTTAACCAAT
CCTGCCAGCAGACTTGGCTTGATGTATGCAAGCTTAGATGAAAGACTGGGAAGGATAGTA
AGCAGCTGGAGTAGACGCCGCTCCACTTCGTCAACATCCATTGCCAACTCGTGACTTGCC
ACGATACGAACAAGCCTGGCTTGGTTTTCCTCTGTCCAAAGCGTCTCCCTCTCCCTGCAC
AAAACTTGAGACACGTAGAGCAATCTGTACATATATCTTTAAGCTGTAGCAACTTTGAAT
ACACCTTGTTTAGGAGAAGAAACAACGGACGAGCCACAAAGAGAGACACAAAAAAGCCTT
GCGAAGAGGGTTGCAACGGCACCTGAGATCAAAAGTGATTGTCCAGGGAGTTTGAGACAA
AGGTTTACTTTCAGTATCATGCACCGCGCTACAAGATGTTACGCGTTTTTGACACCGTGA
AACATAGCGACAGCCACGGCATCTTGGAAAGGCGCTGCCACTAGCCGGTCGTGAGGCAAG
CTGTGAACTATCTGAGCCGAACATATTTGGAAAATTTTATCCCAAAGAAGAATTTTCAGT
AAGAAATATAATATCAATATACAATGAAACATGCATTAATTGTTCTAGGGTCTTGAGCTC
TTGCCCTAGAGGCTCGTGTGCTCATCTCAATCCGGCCTCCACAGGACACGTCAGCGCCCA
CAGCGCCTGACTGACAGGCGGTCCGCGTTGGCCAAAGTTCTTCTTCTTGATATCAGATTT
ATCAAGCCTGGTTTTGAACATGTGCTTGTAAAGTATAGCTATGCAGAATGCTAGCAATAT
TTTGTTGCTCGCATCCTGCGCAGGCATGCCCATACCTCGGACATTTTCCCACTTGGGCGT
GTAACAGGACAACCGTACTCCCTTCAGAGCCCTAAAATAACTCTGGGAGGAATTTCTTCT
ACTTTTCCCTGCTATGCTGACTTCGGCGCTCTAAGTGGCTGGCAATTGTGAACAAAATCT
TTTGCGCTAATCAAGAAGTTGCACAGTGATTCTCCAATTCCGGTTGATGTTGACATATAC
TTCGGGCTTGTGCAGTGCGCTCAAAACAGTGTCCACGACTTCCGGACCGCGCACGTAAAC
AAGCAGTTTGAGCCCGTGTGAGAACACACCGTCAAAAATCAAAGTGTAATATATGAACTA
TCACCGGTGAACTATCTGTGCTTCAATTTGCTTCAATTTAATCTTTTGATGCTTTTGCCG
TCATTCCTAACCGACCACCGAGCCATTGCAGCCATGCCCTCCAGTTGGGATCGTGCCGGA
GGGTATCCCCGTTGCCAAGAACAATCAAACCCCGCCGAGCTCGAGTGATAGCCACGTTCA
ATCGGCGTTCGTCAGCAACAAACCCAATCCTGCAAGGCAATAGCACAGGTGCAATGAGGA
TAAGCTGCCGTAGGAGTGCGGCGAAGCGGCCACTTGATAATGACATTTCATGTAGACCAA
AAGTTGGTTTGTCAGATGCATGCGTGGCTCAGACGGCCATCACTATTTGCATATATTCAA
ATGTCAAATTTGAGGAATACCTATTCTGGCAATAATTGAAATCGCAGCTCAGCGCTGCCA
GCATCTGAGTGAGGCCGTCCTTGGGGCTGCACAAGTGGAACCTAGAAATTCTCGCGGCTA
CGATCTCTACTGACCTGCCCTCCTTGTTGCTACGCACTGCTGAGAAAATGACAAGGTCAG
CCTCCCTCCCTTGGTAGCCGTCCACGCTACTCACTGACACGTCCACACCTGACGGGAGCG
CCTCCGGCCCAAGCGCTTTCAGCAGTTTGGTCAGCAACCGAACCTGCATGGATTCCCAGG
ACAAAATTGGTGTGCCAGGGAAGTTTTGGAAGGCAGGAGAGTGTTTCCGACTGCCATCTT
GATAGCTTTAGTTTTGATAACTGTTTTGTTGTTGTTTTTCAGATGGACATCAGGGGACAC
TGTGGCTATTCAATTCCCATACCACTCAGGCCACATCCTGAAACGTGGAGGCAGTGTGCA
CGTGCTGGTGCGCTGCACTCCCTCTCCTGGCTGCCTGCTGCTGTGCACTTGCCTGTCCAT
TGTAAGGCGTGAGTATGGCGATGGAGCCAACATCCGGGTTGGCAGCTAGCACCCCCTGCA
GATGGTTGGCAAGCACTGGTGATCTTCACAGCAATGAAAACACCAGGCTCCCGGGAGGGG
TTGCCTGCTGGGAGCGCTAGCGCCAGGCTGCCACTGGTGGGAACTCAGCACCCACAATTC
CCTGGTGCTGCACGAGGATCCCAGAACAGCGATACACGCGTCGGTAGAGCTGTGCAGATG
GGAGTTGAACAGGCAGTGGTGCGGGTCCATCTAGAACCACCCACTTGGGAACAACAAAGC
ATGCACAACATGGGCACTGAGCTACTGAAATCGGTTCAGCATGCACCACAAAATTCCCCT
AGTGTTTGTTGGAAGGGTAAGTGAAGTTGGGGCTTAGGGTTAGGGTGCCTTACAACCTCA
AAAAACCCTAATGCCACTGAAATCCTTGGGATCACCTGCAGGAGCTTGACCGCCTTGCTG
GCCTCCAGCTGGTTCTGGTACGAGCTGCCGCCCTCTGCACGCCCCTCCGCAGCAGCCCCT
GGCGACTGCTTGGTAGAGCTGGAGGCCCGCTCCTCACGGCCCGTGCAGTGCAGGAACATC
ACGGGCACTCCGCTGGGCCAGGGCACACCCTGCACCATGCATGCAGATGTGCATGATGCG
CTAGCTGTGGTCACACAGCGTCATGCCGCCATGAACCTGACATGGCGGCACTGTGCGATC
TAGACGCCGACAAAGACCGCACCTCACCCTGCCGAGCACACCCCTTCCCAATGCGGTCGG
CATTGCTGTCGTCTGGGCCTAGATGGGGAGGTGCTGACACGTCTAGGCACGATATGCTGC
CACTGTGCTCCTGGTGCGTCTGTACGTGCCTTGCAGGCGTGGCCAGAACGCGGCTGGCGA
TGCAACACACAAGCAGCATCGGCCCAGTACCCACCTTGATCAGTGGCCGCTCCTCTTGGG
TAATCCCGCTCTTCACCTGCCCGTGATAGAACTGCCTGCACAAGCCAGGCAGGCAGTCTT
GGAAAATCCACGGCATCCTGACTGAAGCAGCAGGAGAGATGCTGGGAATGCGGGCAAGAA
ATTTCAGCATTTAAACCCAGGCCATGTGGTGGTGACATGCAGCACAAACAGGCCATCAGA
TTGACCGATGGCCACCCATAACTTGTTGACCTGGGACCACCCATTGACCGGTCCGTCAGA
AGCAGAAGGTAAAGTTGAACAGCAAATGCAACTCCTCAGAGGCACACAACCCATATGACC
CCCAGGGCTATGGCTATAAGTCGACCATCAATGGGCATGCACTCATCATGCACGGCACAC
CGTGAACCACCCCCACGCAAAGGAGTATACCAGTGTTTATTGCGATAAAAGACCAGCATG
GGCAAGGTGGGCGATGACAGGAGGATGGACCCCTGCCCAAGCACCACACCCTGCTCACTC
ACTGTGAGGAGAACTGTGCGATGTCGGGGTGCATGCGGTACTGCATCTCCAGCAGCTGCG
CCGGCATCCTGCTCTCCGTCTGCAGCCGAGCTAGCAGCGGGACATCCAATCCAAACCTGC
ACATGCCCCAGCACCCTCGTTGCTGCACCAAGCATCGCATGCACACCAGGCACAGCACAG
CACAGCATTTCCACCTGGCAGCACTCGTAGCGCCACACAACGCGGCTGCAGGTTGGATCC
AAACAGAGCTGCAGCCACAACGGGGTTGGGGACTTTGGAGCTTACTTCAGCGCTTTCTTG
GAGGTGACCGTGGGGGGCAGCTGCTGGATGTCCCCAGCAAGGACCACACACTCCGCGCCT
GCACAGCCACCCACACCCTGAGCAGGGGTGCGCGACACGCAGGGGTGTACATGAACAGTG
CCACAGAACGACTCAAGGCAAGCCTCAGTCGCAACAGGATGAACTGGGGCTGGCGGCTTG
CACGGTTGGGCGAGGAGCAACGTGCTTGGCAGGGCAGAGAAATCTCAGGACACAAGAAAG
CCTGTTGCAGCTTAATTCCTGCATGCAGCAGACCCCTGGTGTCCACTGCAAACGCAACAT
CCCTGGGGCGTGCAACAGTGACAGCTGAGCAGGGGTGCAAGTTGGGAATCTTGCTTTGTC
TGGCCCGGGGGCCTCCCCAATGCCATTTACTTCAAAGCATGCCTTGGTGACAACCATGGA
TTACCCACATGCAAAGCGGTGCTCAGGTGGGAGGTTGAGTGCCCCCCAGCAGCAGTAGGA
AGATTGGTGATACCGCTGCTTCAACATTACAAACAAAACCGAGCCAGCGCTGAACCCAGT
GGGCGGTGCGCCAGTGGCTGCCAGTCAGGCGTGCACATATGGAGCAGTCCATTCTGAGGA
CTAAAGCCTGGGGGTCCGTGGTTTGGCTGGGTGCCCAGCACCCACCTCTAACCAGGGGGA
TGAGCGTGGAAGGCTCTGTTGCCTGGCTGGCCTCATCGATGACCACCACCCTGAACCCCA
TGTCCTTCAACCGCGGGTCGCCACACCCAGTGCATGTGGCGGCGATGACCTGCACCCTGG
CGCTGCAATCTGTGGATGCTGGTGCGCTGCATGCAATGGCATCCTGATGCAAGGGCTTCA
TGTCAGGGTCACTCTCTGTCGTACAGGTGTCAGGCTGGCACAGGGGGCAGCTGGGCTGCA
CGCTCGACTCTCCAAGCTCGAGTACAAGCAAAACTGAAGGTTCAGCCTCAAGAACCAAAA
CCTGCACCAGTTCTGGGTCCGACCTAGGGGAACGTTGGACCCAGAATACAGGTAATGGTA
GTCGAGGAACGCACAACTGCCACCAGCAGCTGCACGCTGTTCTACTACCGCAACTGCCAC
AAACGCTAGTTGGCGGAGAGCGGTAAGGATATACCACTACACAGGTCCAAACCCAGGGGA
ACATCAGCCCCACGTCAGTTTGGCTCACAAGGCAAGCTGCCCCAGCTGCATACTGCATCG
TTTTGCAAAGACAAGCGGCCGCTCATCAGAAAGCTTTCGCGGTGGCAAAGGGACACCAAG
GGACACAATTCCAGGTCCCAACTTTGTATCTCTTTCCGTCCACCCACCTCAGCTTCCCGA
AGCACTCCTTCGGTTGCCAGAGCACTGTACTGCTCGGCCTGCTTCCAGCTCTTGTCAGCC
AGCTGCCGTAGCTCTGCCAGTTCTGCACGCCCCATGACGCCCTTCTGTTTCTCCTCTCGT
ACCCGGTTCATTAACTCCGCCGACCTGTCCCTCAGGTCCACAGCCTGCACAGGGTGTCCT
CGTCTTAAGCACACGCGCGCCACCAATACAATGCTGCCTGCATGGCATCATGGGAGTGCA
GGGGGTGCAGCACTGCAGCAGGTGTGTGCAAATGCCATGGGCAGGAGTAGGGGTGGAAGA
AGGGGGTCGCGCAGAGCGTTTACTATTCGCCACGTGTGCCTTAATGAAATTGTGAGCTCT
GCGCCGCACACACGTGCATGACAATCTCCCCGTCCCCATCTCACCCGCCTCCCAGACGAC
GTGGACTCCACCTGTGCGTCCAGGCACGCCGCCCGCAACTCTGGCCGTACCTTAGCCGGG
GCGCCGATCCGCACCACACGAACTCCTGCACTCGAGGCAGCAAGAATCACCACTGTTCAT
GGGTAGCCGTGGCAGCTGCCCAGGTTTATTTCAACTTCTGTGTTTTAATTCCCTCTGGTG
CTGCTTCTTGAAACATTATTGGGAAATACTCGGGAGTTTGGCATTCCCGCAGTTTTGGGT
GCATTGTAGGGGTGAATTCACAGGATGGCATATCTGAGGCAAGAGGACAGGAGCACAGCA
ATCCTCATCCTTGGTTGAGCCGTACTGCCACCAACACACCACCAGGCAGACAGAGGCTCA
GCCTTGAAGCACATCATCAACGCATGTAGCAGTCCTGCACACGTTAAATGGCCGTGCACT
ACTGGAGTGCCGGAGTCCAGCAGAGGGCTTGTTCTCGCCACTAACCTCGAGCCAGTAATC
CCTCCACCAGGTTGTCGCAGGCTGCATTTGTGTCAGCGGCCGCCAGGATGGGGCCCATTC
CTGACTGGGAGTCGGGGCGGGTGCGGTTGGCGGCGCACAGCACTTGCATGAAAGCCAGCA
GCGTCCGCGTCTTGCCCGTCCCTGGAGGCCCCTGGAAATATCCCCAAACGAGAGTTTTCA
ATTAAACACCCCTGGAAATGCATGAACATGAGGATGTACTGATGCGAGCCGCTGCAGATG
CACCAGCACAAAGGTTTTGGCACAATCGCCTAAGCGTGCCCCACGCTTGCTGGGTCGTTT
ACAGGCACTTGGTTAGGCACTTGCAGACTGGGGTGCCTGAGGTCAGAGGGCCAGAAAAAT
GGCGCCAGGGAAGTGCACGCAGGCAGCACACCAGTTTTTCCGCAGGGGGAGAGGGTACTC
GGCGCCGACCCCAGCACCGGCAGTCACGCCGAGGACAGCTCGAGGTGCCTCGCCTGGCCT
GCCCACCTGCCAGAGGGAGAAGGTCCTGCCCAGAGCCTCCACAATGGCTGCTCTTTGCGA
CCAGTTGAGCCCCGGGAGGGTGTGCAGCGCGGTGCGGGCTGCAGCCAGCCAACTGTCTGG
TCCGGTTGACCTGCAGGAGGGGGGGAGGGAGGAGGCCCAGGGAACTGCCTGGGTGCGTGC
ATGCAGCTGCTGGCACCACACCTGTCACCATGACTTGCACCCCAATCCTGGACCCAAAGC
TTGCTGGCAACAGGCTGCATGACCCACAAGGATGTTATGCATGTCCACCTGGCACAGCCA
GGCTGGCATCCCAGTGCCGTGGCATGGCGCGCGCATGCAGCATGCTGGTCTTCTCGCTGG
CCACGGCATGGATGACGGCATGCACGCTCCCAGCCTTGGTGTGCCGGGAGAACCCCATCC
ACAGCAGCTGGAGTGGTGCTGCAGCAGCCTCTCTTGCACTGCATGGAGTTCAAGTGCAGG
TGGCCTGCCGGCCAGTGGCAACACATGCACTCACAGTGCCCAAGCAGGTCGCTGCTGGGC
GTTGGACACCGACCCTCCCAGGAGAACGGTGCGCACCAGAGCCTCCCCCCTGCAGCACAG
GACTCAGGTAGCTGGAACAATTTGTCACAGCAAGGAGCCCTGCTCAGCAAGGAGCATGAA
CAAGGGCAAAAATTGCCACGCAAAACAGGTTCAGCACGACAAGGGGATGAGCAGAGTCAT
GGAGGCAAATAGCTTGCTGCCCTCTTTGTGGTCCACTATGCTGGACACAACAGAGCCAAG
CCTGGGTCATTCCAAAACGAGCGCACCTGTTTCTGGGATCCCTAAACGTGGCTAGCCTGC
TCAGAGCTTCCAGTTGCCGCCTCGTGGTTGTGTCCTTCTCCCCTTTATCCAGCCGGAGCA
TCCCCCCGCCTGCTACCCATCAAACAAGGGACTCCTACTTTCAATGCAGGAGGTCCGGCC
ACTTCTCGCCACCCCGCCACCGCAGCCATGCAGACAACACCAGCCAGGTGCGGTGCAAGA
GGAGGAAGCAGGCTACACACGGAAACCCCACCATCTATCTGGTCCTCCAGCGTGGACGAT
GCATCTTTAGGTAGGGTGACCAGCAGGTGCGTGCGCTTGACCTCCAGAATCGTCCCCTCC
ACGCTGTTGGCTGCAGCCGCATCTGCTCCGCCCTCCATGCTGCCGTCACCGCTATCCTCC
ATGCTGGAGGTCGCCAGCTCCACAGACTTTTTTGCGCGGCTCGGCTGATCAGCACTGTTG
GGGCTTGCCTCGGCAGCGCCCCAGGAAATGAGCACGGAGTCTCCTCGCTGGAACTTGTGA
TAGGGAAGATCTTGAACCGACGTCCCGCTCTTATTCTCAAAAGTGACAAGAGCAGGGCCA
CTGCCAGCAGCTGGTCCAGTGCTGCGCATGTGCGGAATCCTGGTGCTACGGCCCTGACTG
CTCCTGATGCCTGCCTGCTTGGCTGGATCAGGCTTTTGCTGCTGTGCGGAAGTTGCTCTC
GGGGCCAGCTTCCATATAAAGTCGCTAAAAAGCCGACCGTCCTCTGATGCTGTCAGTTGG
GTAAGCACCATGCCTTCTTCTTGCAGCTGCTTCAGGGATGACCGGGCATAGAGGCGGTGT
AAAACTGCCAATTGTGCCTGCATTCACGCTCATGTCTGAAAAGGAACTGCTTGGCCCTGT
GAGCGTGCTGGGATGACAGGGACCTCAGAAGACAGCTCAATAGGGAGTTCAGTAGTCAGT
TCATGCAATGGTTGAGAGCGCCAGGGGTCACATTACCTGGCGCTCAGCTTCAACAGCGGC
GGTCAGCCTGTCACGGAGTTGAGTAGCAGCCCTTGTGAAAGCCCCTGCTTCGCTGGTTGG
CTTGGCAGGGGCAGTAATAGAATCTCCTCTGCTACTTTCTATTGCTGACGAATTCCTGAC
AAGGCTTCGTCTCTGACCACCAGTCACCAGGGAGAGCTGCAGCACCGTGCAAGACTACGT
TTTCTTGGGAAGCAAGACGACGAAAGTATCGTCAAGCAATTTGTCTCACCGTCATTATAT
GCCTCAATAATGATACGTATTCGTTTTTACATAGAGTCCGAAACGAAGCGACAGGACGCA
ACGAGCCCTGCCAGGGTGGAAGGCCCCGGTTTTGGCACAGCATGCACGTGGCATCCGTCC
GCATCATATCATCGACGTGAGAAACTACAATAACTATGAAAACTGAACATCCATAACATA
AGTATATGTCATCTGTCTTGCTCTACTCGCATCCCAAAATCGAAGCAGGCTTTGTGGCGT
AAACTTTAGTCTAAGTGACTAATGAGCCAGGTCGTTGCCTAACACAATAGCGACGAAATC
AAACTCAATTCTCATTTGATTTATCTCGAACAGGCGGAAAGGCGGGTTTAACTGCTGTTT
TAACCAAACTTCCAGCAGTGCAGCTTTACCTAAATGTCCAGCACATGGCATCTGGTCCTC
CGGAATTCCCCACAGTAACCAACGCTGATGGCTAGGCTGTTCTATGACTTGCACGTCAAT
GAGATACTCTTGGAACCTCAAACGCAGAGGGAAAGGGTTTCGACTGCTCTCAAACTAGGA
TATGCTGGTGTCGGCTTAGTTCATCAGGCAAAGGCGTCCCTCGCTGCGCAGGACAGGTAT
ATCACAGTCTTCCAGCCAAATCAGTTGCTGCAGCGATAACTTTATTCTGTGCTGTATGGA
ATGATTTATGGGGGTGCAGAGGAAGCGCTGTTCTGCGCATACTGGCCATGCTTGCGTTTG
CATGCTCTACATCTGTTGTGGACTTGAAAACGGACACGCTGTGGTTGCAGCACGGCAGGA
GTTGAAGAAGTCCAGAATTCCTGTGCATTGCAGGTGCTCCATTAAACCAACAGATTTAGC
TGCTTTGCTATCAGCTAGCAAAGGAGTGAAAGAGGTTTTTGAGCAGGCAAAGAAACGGCA
TGCTCAGAGGGAAAATCCATATAGTTTCTCACAATTCACTCGGTTGAATTTTCCAGCAGA
CGATGTTGGGATGGCCCAGGTATTTCTTTCATCCTGCACCCAGGCAGTACCTGGCACCTC
TTGTAATTATTCCGTGCGCACTCTAGTCCTTGTCCTCCAATGAATTGCGATAGTCTTCCG
ACTCCTTGGGTCCTCAGCTTGTGATTCTGAAATGATCTTTGCGCAGGCTGCAGCAAGCAA
CTCTGCAGTGACAGGTAGGTACGACCTCCTAGCTGTGCAGCCTCAGTCCGAGCGCGCCTT
TGCCTTGGCATGCAATTCTTTGGAGGTTGACATAATAGCGCTAGACCTGTCCCGGAGGCT
GCCCTACCGTTTTAAACCAGCTCTTGTCAAAGCTGCCATTTCAAGAGGCCTCAATTTTGA
GGTGGGGCCAAAAAATTGTATGCAATTAAAAAGAATAGGAGGTCAGGTCAGGTCAGGTGT
TACATCATGCTCGTTGTGTACTGAATTTACTATTTTTTTCTGGCTGTTTTGCCACAGAAG
ATAAGTTGTCAAAGCTGGACTACTACACAAAATTTGCGTCCTACTGATTGGAAATGTGAA
CAATTGTTAAACTTGATATGTTTTGATTTCTAAATGCTTCAATGCAGGTTATTTTTGCGC
ATCACCTTCTTGCGTTTGCCTTTCCTTCAGCCCTGCACTGCTTCGACATCGCTCTCATAC
TGCACATGGTTGTCTGACATGCTTTCAACTTTGCTCCACTGTCATTCCACAGATCTGCTT
TGGTGCTGCACTGAGAGAAGCAGGATCCCGGCGGCAGCTGTTTGCCAATGCCCAGGCATT
GTGTAGGGAGACACGTGGCCGCAATATTATTATTTCTAGCTCTGCACGTTCTGCAATGGA
GCTTCGGTACGTTGTAAGGGATACTCTCCTATACAAGGAACACGCAGCTCGAGCTTGAAA
GGACAAGCCTCCAAGTCTCAAGCCTGTATAACTCTGCACTTTCTTTGCATCTCTGGAGCA
GAGGACGCTCTCTTCTGGTCATGTCCCGCCAAACTCGCGCTGTGCAATCCAGTATGCTTG
ATGAATCCGCTGCTCTGTGCAGTTTATTCCAAACATCTCCTCCTTCCAACTTGAGCGCTT
TGATACGTGTGCATACTATCAGCACATACAGACATGTCTTGGTGTCATATCACCCATTGC
CTGATGCAGCATGTTGTGCGTGTTTTGACGCAGTGGCCCCCATGATGTCATCAACTTAGC
TACCATGTTTGGCCTGTCTCAGCAGCAAGCACAGCAGGCAATCAGTGGGAATGTGGCTGC
AGCAGTGCAGCATGCTGCAGAGCGAAAAGCCTATAAGGGAGTGCTCTCCATCAAGGTGAG
CTGCATTTAACATCATGTCAGATAAATGGTTTTTGATCACCGCCAAAATATTCTGCAGAA
CGTTGCTCACAGAAATTGGGCTGGGTTTCTTTGCAAGGCTTAGGCTGGTGATTGCTGTAT
TGCCAACTGTTGCATCTTTGTACAGGTTGCAACAGAAGTGGCGGGTGTACAAAGCGCTGC
ACGCCTCATTGCGCCGCACAGCAGTGAAGGGGCTGATACGGACAAGCAAATGCCAGCAGA
CACCCAGCAAGGTCAAATTGGGCGTGAACCTGCAATATCCTCTGCAAAGTCGGATAGGCC
TCAGAGACAGAAGTTTGGGCAGCCACCAGCTCAGCAGCTGTCTGGACAGAAAAGGTCAGC
GCCTTGATGATGCAAATGCCGCTGTAAACATTGGAAGTCTCAACCCGAGTTTCATCTGTG
CACTGCATTGTCTGTTCAGATGTGTAACACCGTGCCAGCATCTTGTGGTTTCACGGTTTT
CGGCATCAGTTGGCAGGAGTTGCAGCTCAAGAACCTGGAGCACAAACATACAGAGGCACC
ATTATCACTTGGATACAACTACTTGGCGGTGCGTACAAACCAGCTAGGTTGTTCGTATAC
ATATGTACTACCTAGGGTTTCTCCCACGCCTTTGAACCAAGTAGAATGGAAGCAACAAAG
CGACAGCTGTCCCCAGTGGGGTGACCACCTTGGCACTGTTTCAACCGTATCAAGCCCTTA
ACCCTAAAAAGACCCTCAGCTCCATGGGGGTATCCCTCAACAAGGTGCTTCGTTCCAGGG
GGGTGTCTGGGGGTCTTCTCCAGGAGGGGTCCAGGGTGGCAGAGGTGCAGGTGGTGCCTG
CAGCAGGCTGCCAGCGCCTGCATAGGTCGTGGCGGCAGAGGACCACCAGAGGGCTGGGGC
CAGGCGGTCAAGGGTGGCCTGTGCTGCTGCTCTCCCTGACCAACCCCAGCCTGACCCGGC
TGGATTTGCATAAAACAGTGCCACCTCCAATGAGTGGTATCTGGAAGGGACTTCTCACAA
CTGGAGAGCATTCCATCAATGGTTTGCATGGATGACGCGGGTGCACTGGGTGGGAGTGTC
TGGATGTGATGGGAATTCCCAGCATTGGTGTGGTGCGTTTATTGATGCCGATATTGATGT
CGGCCGTCTTCGTCCGTGTGGCGGCGGTGCGCGGGAAAGACGTTGCCATCCACGTGGCGC
TTCACGTATCGTCATCCGGGCCGAAATCGCCACGATGACCAAGAACCCTAAGACTTCAGC
TCAGAAAATCGAATTACTCTGCTTATTTGTTATCTCTTCACTGCTCATACACCCCTGTTC
TTCCTGCCCAGTAGCCGGTGTGCACTCTTCGTCATGGTCCGCTCCGTGCATACTCAGCTG
CAAATGCGCCCCCTTTCTGGTCGAGGGAGGAATTTCCAGGTAACATTCAATCCAATTATT
GATAAAGAAGCCTATCTCGGAGCGCACCTGTCTAAGCTCGCCCGTTTTGCAGTTGCGTGT
TAACTTTGCACCTGTGCGCTCAAAGCCAACAATATCTCGCAAGATTAGTATACGTTTTGC
CTATAACTATAGGTGAGATTCTGATTGTATTGAATACCGTTTTGGGGCATACTGACCTCT
TCCGAAGAGTCTGTCGCAGGCACGCTCTCGCAGTGGCCGGTTCTGTGTTCACGCTGTGGC
CGCACCAGAGCGAGCTTCAACGACGGGGCCCACTGGACCTTTATCACGAAACACCAAAAT
TCAGTTGGGAGAGAGAATGCTTCCAAGAGAATGGTGAGCCACCTGTTGTATTGAACTTTG
AGAAACCCTGCATTCACAGAGTAGTAGGCAGCTTTCTACCAGGAAGTGCTGAAAGCTTGG
CACCATACTTTTTGCCAAGCAACCAACACGTATGGTTCATGGCTATGCTATACATTTTTT
CTTGGTGTAGGATCACAGCGACTTAAAAGATTACCCACGTAGCACTGCCTGGTTATTACA
TCCCCGACATCAGATAACGATTTCCACGTCTCACACTTGCTTCAGGTACAACATCCTAGC
AGACTTGGACAAGCCTCTTCCTCCCCCTTTGAACCCTGCGGTGAGCATTCTCAATTCGTC
ATAAATCAAAATCATTAGTGTTGTCAGTTTGCACTGGTATCAAAATTTTGAGGATATATT
GGGACCTGTTCTGAAGAACAGGTGCCTCGTGAACGCACATCTTTGCTGTCTTGACTAGAC
CATGTTTCCCCGGGCACAGTCAAGATCTACATTAGACAAGCACTATGGGGAAAAGCAAAG
GCCAGCACGGGCAACAGCAAAGCAATATCTGTCAGCAAGCTCATCTCAACCAAGAATGGG
GATGCACACTGAAGTGCAGTCACACCGCTTGTGTGTAGCTGCCACAGTGATTCTTCTTGA
TGCTTGTAATACCTTTGGCTGCCTTGATGCAACAGACCATGCAGCCTTGCACTGTGGAGG
ACTTTACACCAATCTTCCCAATGGGTATCATAGAGCAGGAGGTCAGCTTGGACAAGTACA
TCGAGATTCCTGAGGAGGTGCGTAATGAGCGCTGTAGCCCTTCAATTCCGTTACCATCAG
TAGTCCGCCTTGGGAGTTCAATCCAAGCCTTACCAACTGAGTATAGGAGGATGCATGGCA
AGTGCATGCAGAGAAGTTGAATATCTTGGCAGTAGTTTCAGCCAGAGCAGCAGCTTTCTT
CGATTGCATCAAGCGTGGCCTATCATGAAATGTTAGAGCTGGCATTTGAGAGCCTCGCTG
TGAAGAAGGAAAGGACTGTACGTGCTGACAACTAGGCACCCCACGTGCTACGGCAGTTGC
TGAATGGCACTTTGCTGGTGCACTTTGCAGCCGTGAGCCGCGGCTAGCTCTCTCAAATAG
TTACTCCTCGTGATGCAGGTGCGGGAAATCTACAAGCTGTGGCGCCCCACTCCCATGTAC
CGCGCGCACCGGCTGGAGAAGGCGCTGCAGACCCCAGCCCGGATCTACTACAAGTGAGCC
CAGGATGGGCAGCGTGTTAGTCACGAGCACCTGCTGTGTGACGTTTACTCTTGGTGATAT
ATGTGCATATTGCCGTCCACAGCGCCTGGCAGACAGCTGACCTCCGCTGCTTGTTGTGCA
TCAAGCAGTGTTCATGCTGTGCCCTTGTGGAAAGTGCTTGCCAGCTTCCAGCAAATTTAG
TGTACAGTACAGCAGAGCCTGGCGTTCTTTTGCAGATACGAAGGGGTCAGCCCTGCAGGC
TCCCACAAGCCCAACACAGCAGTGGCACAGGTAGGCATGAAGCTCCGTGGCACATGGGAC
ACCGGTAATCCGCTTTGGTCTGAACATGCGCATTGCCATTTCTGCAGACAGCAATCCCAC
AACGGGACACACTGCTGGATTGCTGGTTGCGCCCTGGCTTGCAGTCTGCATCCAAGCTTG
CATCCATTACATAGTAGAACATTCAGAGGAGAACTGGGGTAGAGCATACAGAACAGCGCT
CGTATGCTTTAAAGCGGATTCCTTTTGTCCATGCAGGCCTACTACAATAAGCAAGAAGGA
GTGAAGAAGCTAACCACAGAGACGGGTGCAGGGCAGTGGGGTGCCTCCCTTGCATTTGCC
TCCTCTGTTTTTGGCATGGAGTGCGAGGTGTGGCAGGCAAGTGGGGACACAAACTTGATG
TCGAAGTGGGATTGCATCCCAAGGATGCACATCAAGGCATTGGCAAATGAGATGATTGCA
GACTGCTTCTTCCTTCCTATCTGTACCTGATTATGTAAGGTGCTAGGAATGTAGCACAAT
CCATGCAGGTGGCCAGTTTAAGCAATGCAGCCATGAAACACGAGGAATGCATGCATTCAC
ACGTGTCCCTCCCGCTGGGCTGGCAAACAAGTGTGCATCTTACAGGTGCGTGCCAGCTAC
GACTCCAAGCCGTACCGCCGTATCTTGATGGAGACCTGGGGTGCCACCGTGCATCCATCG
CCCTCGCTCCTCACCCAAGCAGGTGTGTCCAGTACCCCGTGTCTCATTCATGTGATGGAT
TATGCCTTCTATGGCTTGTGGAGCGCTCTATTGCAATGTTTGTTACAAGTATTTTCTTTG
CAAGCGATGCCTCAAGGAAAGTTTCAGTGTTCCTGCTGGCGTGGCTCACACTTCACTCTC
CTTACATGTTTTGTGATGGCTGCGGTGCAGGTCGTGACATTCTTGAAAAGATGCCTGACA
CCCCAGGAAGCCTGGGGATAGCAATCAGTGAGGCTGTAGAGGCAGCTGTCAAGGTGTGTG
TCAGTAAGGGTGCATATGGCCCATGTGTAATGTCGCGACTTGAATTGGTGCACCAACCCC
AAATTCCTTGCAGAATTTCGAAGAAATGCTTCATACTGAGTCCCCTGGCAGCTGATGCCA
TTTCAGTGCAGCCTCTCCATGGGCCTGGTTTCCTCCTTGATGCCTTGCTTTCTTTCCCGC
CCCTTGTCGCAATCATATTTGCTGCAGGGACGCTAAGGGCTAACCACCCACCCGCCGCCT
CGCAGAAAAATTGAGTGATATTGCTTTTCTTGTCACCTGCATGCACTCTGTAGGATCCTC
ACACCAAGTATTCCCTCGGTTCGGTGCTGAACCACGTGATGCTTCATCAGACTGTGATCG
GGGAGGAAGCATTGAAACAGATGGAGAAGATTGGGGAGCAGCCTGATGTGCTGGTAGGAT
TAGTGAATAATGGAAGGGAGATGGGCTGTTGTGATCACGCATGAAAGCATTGCACAGTTG
CACTATAAAAATCGTTCATAAGAAGAACAGCGTACTGAGCAGCGTCAAATGGCACAAGAG
CATGTTTAGTCAAGCTATCCCAGGGCTTATTCGTGGTTGCTTTTATTGATTGGTAACCGA
GTGGTGTTGCTCTTCATGAGTGTTTAGCCAGCTTTGCACTCGCCACTTCATCACTCCCTC
ATCCTGCACTGCCAGGTGGGTTGCACTGGCGGAGGTTCCAACTTTGCTGGTCTCGCCTTC
CCCTTCATCCGAGAGAAGCTGGCAGGAAAGATGAGCCCTATCATCCGCGCGGTGGAGCCC
CTGGCCTGCCCCACGCTGACCAAGGGGATCTACGCCTATGACTTTGGGGACACTGCAGGT
AAGGAGAAGCGAGGGGATGCCTGTACTTTTCATGCTGGTCACTTGCTGTCCAGCATCAAC
GCTTGAGTTCAACAGTTGTCAACGTTCTGCATCAAAGCAGACCTTTAACTTCTCCAGCCG
GCTTTTTCAGCGGAGTGCATGCTCGGCTCTTTGCTCCCCGTGCCCCAGCTGAAACTCACA
CCCTTGTCTGCTCACCCCGCAGGACTGACCCCCCTGATGAAGATGCACACACTGGGTGCG
CAGTTTGTGCCCGACCCCATCCATGCAGGCGGGCTTCGGTACCATGGCATGTCCCCGCTG
GTTTCACATGTGTACAATCTGGGTGAGTGGCACTCGGCTTTGCACTTTTTTCAAGCAATG
GAGTGGTGTTCAGAGTATACTGAGCATATTGTCATGGCATCCTCATCCCTGCTCAAGTGT
TGCCAGATGTGCTTGCCCATCATCATTGAGGACAAAGTCTATTCTTGATGGCTTCAATGG
AGGGAGTGCAGTTTATATTTCCGCAAGGAACAACAGTGCTATTGCGGTTACGGCATTTCC
CCTGCATCAATCCGCAGCCCTCAAGCTTTTGTCATCAACATGTTCCCTTGTTTTGCCCAA
TTCGATAGGTTAAGGCTCGCTGTTGTAGGTTTCTGTTTCAGGTCTTCACAGTTGCAATTC
ATGGACATCCCTTGACCTGTGTTGTTGTGGCGTGTTCTGTAGGGCTCATGGAAGCAATTG
CCCTGCCACAGCGAGAGTGCTTCGAAGCGGCAGTGCAGTTTGCGCGAGCAGAAGGCATTC
TGCCAGCTCCAGAATCCAGCCATGCCATCGCAGCAGCTGTGAGGGAGGCGGTTCGATGCA
GGTCTGACACCCACAGGACGAAGAATACTCTACAAGTACTTTAGCGATGTTCCTCGCGGT
TCAGCTTTGTGACACCAGTAGTCGCGCTGGTCAGGGCATAATGGTCAACTGTCCTGAGTG
ATGTGCAGGGAGGCTGGGGAGACCAAGGTAGTGCTTATTGCGCTGAGCGGTCACGGCCAT
ATGGATATGACAGCGTATGACAAGTTTTTGCATGGAGGTAAGAATGAGACTTGAAAGGAT
AATCGATTCATACATGCACACTCACAGGCTTTAAGCAGTGGTAGTGCTGAAATCAACTGG
CAGTCTGGGCAAAGTTGGATTTGTGCATTTTGCATACATTGCGATGCACCACACAGATAC
ATTGGCTTTGAAGTCAGGCACCGTTTTTCAACGTTCTGCACGCGAATAATGCAAGGTTAA
ATCGTCCTTTCCACGCCCTGTTTGCATGAGCAGGTGTCGAGGACATAGACCACAGCGAGG
GACAACTCCATCAAGCCTGGGATCTGCTGCCCAAAGTCCCAGAATGTTTCTAAGGTTTCA
AAGAGTTCCAAGAAGGGTGTTGGTCCGCTGCAATTGTCAGCTCTGCACAGGTTGCTGGTT
GCTTCGAGCCTGCTGTGCAAGCAGCTACATGGGACGTGTGCAGATTCTAACGAATGGTGC
AGACAATTAGCAAAAGCTTTGTATCCTACTGTTGCATCTTTGTTTTTCGCCTGCCTGCTC
GTGTCGCATATATGGCCTTGCGTGTGTCGTCATTGATCCAGCCACACAGCCTCCCCTGCT
GATCAACTCGTACATATTATTTCGTATGCATGCACAATACTCTGCCATAATTATTGGGTC
TTGTCAATGGGGCATCCTGTGGATGCCATTTGTACTTTGTTTTGCACTCAAACTAAACAG
TAGGGAGTCTTGCAAAATATAGTTGTTTTAGTCGTGTGTGATAATTGCACACCTGCTGTT
GTTTTTTTCAAGAAGTACAAGTTGATTAAGGTGAGCAATCTGAAGATCAACTCCGTTTCA
CATGTTCTTCTTAATTGTTGTAATGCGTGGGCAGCCGAAGTTGCCTTTGTCCTGCAAAAT
TAATCTGTACTGATTGCTACAGCAGCCGGCATGGCCGCATTAATCAAATTAGTAGTTCTT
ACTCTTTTGTTGTAGTGGGGGGTGCATTAACTCCTTATGCAGCAGGCACAAAAGGTGTAA
GGTACATTCCAAATGATGGCTTTTCAATGATTTTAGCTGTCGAAGTTACTCATCTTACTC
ACCCACTCCGAATCTTTCACTTTTGCAACTCATGTCTTAACTCTTCCAAAATGATCCTGA
ATTTGCTCGAGAGGTCTGACAAGTGCGGTCTTAACAAAATTATTTCACTTGCTGGGTTAT
GTTGATAGGCAAAGTTGTTTGGGTAAGTTGAAGCATGTCAAGACAGCACATGCCAAATAA
TTTAAAACCGCGAACTTGTTGTCGGCTTGGATAATATCTTTTTCAACCTGGACTTCTTTT
TACAAACATGACGGAGGAACTAGGTGCGAATGCACTCGTTGAATGCTGCGGACAGTTTCA
CTTGCATGATGGATGCTGGAAGTGGCTCATGTTTCTTAATTACCTTGTGACTGCAGGACC
ACATATTGGAAAATTTCCCTTAACTTCTTTACCTCCCGGAATTCCTGCGACGGGTGGTGT
CAGGCTTTGGCTTCCTCCCGACCTGATGTTTGCGCTCAGGATATCGGCAGGGACGCTGTC
CACGGTATGCAAAGCAATCACGCACCACTGTTAAACCCTTTGATGAAGAGGACTGGAATA
ATCTTGAATATCTGTCGTTGAACGTTTTTCATTACTGGATACTTGAGCATGAGCGAAGTC
AAGTGAATAGAGTGACTGTATACGAGTCCAACAGTGAACACCCTTCAGCGTAATGCCGTG
CTACAATTAAGCTTACAAGCACCCTTGAAACTACTACTGTACATCACTGCTCAACAATCC
CAACTTCTCCTTTTCGGTTTTAGGTGGGATTGGCACCGATAGAAACCGGGGAGCTGCGCT
CGACCCCTCTATCTCTGCAGACAGTGTTCCAGCAGTGCTTCAACATCATCGCAGCCAAGG
AAACAAAGGAAACCCATATTGGGGATTTGGTTGTCGTAACGGAGCTGTGGCCAGCTCCAA
GGCTGCCAAAAGGGCAGGTTGCAGCTAGCCCAGTCCTCCGAGATGCGCTTGGGAGGCCAG
ACCCAGGTTCTCACTTGTCCATCTTTGGGCTGCCACCTCTGCTCACAAATTCACCTGGAT
CTGAAATGCACTGCACAGCCATTTATCTTCGGCAATGCGAGACACAGGGTTCTTTCTCCT
CCTACCCAGCTACACTCCCGCCAGAGGATGACACCCAGGCGTCTGCGGAGGGCAGTAGCT
CACGCCCAGGCAGTTCACCCGCCACCCCCGTCTCGGCAACCACAAGAAACACGCAGTCAG
CTCAAAGCCCTGGCATGCGCAGAGCCGGGCGCCAGCCAGTTGCTCTCAGCCCAGCCATGC
GGATTACTACTAGTACGCCTCCTCCAGCACTGCTGTCTGGTGATGACACCCCTTGCCAGC
TGCCTATTCCCCAAACACCCCAGTCCACCAGGTTAGCCAGCTCAGCAGGGACGAGCAGCA
GCGGAAAGGGTGCCTCATCTGCAGCACTGCATCCCCTTCAGGGCGGTGCTCTTGCAGCAC
TGCTTCACAGCCCAGGTGCGCGGACTACAGCTGCAGATGGTGGCACTCAGGGCTTGCAGC
ATCCTGTGATTTGCTGTTTGCGCGCACCAGCATTGTTGCTTTACACCCAACACCCAAATG
GGGTACCATCCTGTGATGGTTTTTCACATCTTGAGAGCTTGCTGTGACAATCAGCTGAGC
TTATACAGCCAATTTTCCATGTTCTGTCCATGAGAATGTTTTGCGCCTTGCTGGTGCAAA
TGCAGGCAATGAGCAAGTCCGTAGGCTGGTGGAGAACTTGATGCTGCGCATGCTATGTGG
CCGACGCCTGCTGCCTGGCAATTTTGTGGCAGCGCCGATCCTGGGCCACCAGGCAGTGTT
CCGGATTGAGCACATCAGCTACCAAACTGAAGGTCTCCAGACCAACCCGGATCCAAGCCA
TGGGTCTGGTTTGACTGAGCAGCAGGAGCAGCAAGGAGCTCCAGCTTACAGCAGCCCCGC
TGGCTGTGATGCAAATCATCCCATGGCTGTGGGTCTGTCAGAAGCGCTGTTGGCTAAACC
AATATCTCTGAGAGCTGAAGTACGGCTGCTTGCAGCTGACCAGCAATTTGATGCAGGGGT
ACCAGGGGTGGAATTGGGATGGCTGCCCGCAACTGAGGGTGCCGGTTACGCCCGAGCTGC
AGCACAGGCAGCGGCAGATGCAATTGGGGGTGAGGCACTGAATGATTTTTTTTCATCAAC
TCGTTTCAAAACTTCATTCACTAGCCCAGCTGGCATTTTCTAGCCCAGCCAATTTCTGAG
CGGCCTCTGCATATCCTGCTGCCAAGTGGGATCTTTTATGCTGTTGTTGAAATCTACTAC
CCGCATGCAGGTGGTGTAGAAGGGGCAGCCGCCACAGCAGCTTCCCGTGCAGCTGCAGCA
GGTGCCATCGGCAGTGGCATGGCATTTTCTGGCTTGGGCGGCTCTGCAGGGCCTAAACAG
GCTCTTTGTGAGCTTGTCGTACTCCCTCTTAAAGCCCCTCATATCTTCAGGCACTACCAA
GTGACACCCCCTCAAGGAGTGCTGCTGCATGGACCACCAGGTGAGACGTGTGGTTCGAAG
GTAAGCACACCAACGTCCTTGATGTGTAGTCGCACAGGCAGCACCATCATTGCATGGCCA
GCCATTCCCGCCCTCTCCCGTCTGCTCTCTGCATTGTAGTTTGCTTACGTTTACACTTCA
GTCTAATGTTGAGAAGCTGATTTGTTTAATGAAATGTGTGCGGTGGAACAGAACCGTCCT
AACACTGTCAAGGGTGTGCAAGAGTGACATGTGTATCATGTGCATTTGGACGAAGCGGAT
GATATTACTGGTGGTAGGGGACCATGTTATTCTCATCAACGAAACCGTGAAGGTGCAATG
CGACATATTGCGCAGCCGATGTATGAGCGCCCATGCATCTGTGGCTGCTGATTTGAAGGA
TTCATGGGTGCATGTCGCCAACTTCATTTGTGAGGAATCAACAAAGCATCGCACTATTAC
TGTAGGCACGGGCAAGACGGTGCTTGCCAGGGCTGCAGCTACTGCTGCTGGTGCAAATCT
GTTTGTGATCAATGGCCCGGACGTGGTATCGGAATATTTTGGAGAGTCAGAGTCGGGACT
GAGAGGGGTGTTTGCTGCGGCCAAAGCAATGGCACCGTCGGTAAGCAATGTGACAGCCGT
GCAAATCATGTGCAGAACATGCAAGGCGATAATCTATTGAACCCCATGTATGAGCGCCAA
TGGGGTTCATGTACGTTTCCTGTGTTCTTGCGTTAAGAGCAGTGAAGGCAGGAACGAAGG
CCAGCTCAGCTAGCTGCAATTGTATGCAGGTCATCTTTATCGATGAACTCGATGCGATTG
CACCCTCTCGAAGTGGATCTCCTGGGTTGGCTGCAAGCTCAGGCGGTGGTGGAGGGGTGT
CTGGCAGGCTGGTCACTGCTCTGTTGCTGGAGATGGATGGTCTTCAAGGTGTGTGGCTGG
ACTCCCAACCAACAAACTGTTGGATGGTGGCTGGCAAGCAAGGTGCCATCCCAACCAGTT
GCACCAAGACCTCTCTCATGCCTGATGCTGGGTCAGGACTTCCAGCCCACATTGGCAGGC
CCTTCATCAGACAAAAGACATGTCAGTTCTGATGGGACTCGGTGCGTTTCATGCGGCAAC
CCTGAAGCATTGGTGAGAAGGGGCTCCCTTGTCAAAGTCCTGCTCAACCGTTGCTTGCAG
GTCTGCCAGTTGTTATGGTTGCTGCCACCAACCGTCAAGATGCCCTGGATCCAGCGCTTC
GCCGCCCAGGGAGGTTTGACCGTGAGGTGGAGGTTGGGGTCCCCAGCCCCTCCGATCGCC
GTGAAGTTTTGTGCATGCATTTGGCACGGATGCGGCACACCTTGACAACCCAGCAGGTAT
GTAAGTAGACCATGCAATATTGGCATGCTTCCCATGGTGTGGAGATTGTGCACAGTTACA
ATAATTTCAGAAGGCGTATTGCCAGTGGATGTGGATGCTAAGCACCAGGCGTTCTAGCAC
CATTGAGTGACTTGTAGCAGGCTTGAGGGACATCTTCTCGCTTTCCTAGCAAGGCGTGTA
AACATAGCTTTTCTGTACACCATAGCCCGTTTGGGTGCCTTGAGCCTAGTATCTAGGTAC
CAGCTGGCCAAGGGACCAGAGCTGGGGTTGTAGTATTTCTTTTATAGTTTTTTTTACATG
GTTTGGTGGCCTGCATGTCAGTCGGTATGGGATACCGCTGATGCCGGATTGAAGGAGACC
CGCACAAGGCAGGAACTCCCCCGAGGGAAAGGAACATTTGAAGACGTTCCTCGTCCCTGG
AAGGATTCGAACTTACAACCTCTGAACTTATCCCTGAGGCAGTTTTAAGGCTTGCCCAGG
CCCTCATAGCAGTACTTTATTTGCTTGCTGTTTTTCAATGGGAAGGTGGCCTGCACGTAA
GGACGGCTTGGGCTCAGCTGGCGTTGACATTTGTCAATAGGACGTCTGGGAAACGCTGTC
CCGGTTGCCAGACTGGATGAGAAGAACACAAGGCGGGATGTTGATGACACTCCCCAAGGG
AATAGGAAAAATAAAAATAATGACACTCCCCAAGTGAAAAGATAAAACTATATATGTATC
TCGTCGCTTGTCTTTCCTGGGCAACTGCCTTGCAGCACCCAACCATCTATAGGATTATTC
ATCTACACCCAACTCAGGATGAATGCACTGAGAAGAACCACACAGATATTGGTTGCTTTG
CTCTGCAGATTGATGCTTTGGCGGACGCAGCTCATGGCTTCGTCGCTGCAGATTTGGCCG
CCCTGTGTAATGAGGCTGCCCTAGCTGCACTTCGGCGGCAAATTTTAAGCGGGCATTCTG
CTTTGACTTGTGATGGCAAAGATGGACTCGTTGTGTCAGCCGCCGACTTCGCTACCGCAG
AAAATCGCGTGCGCCCCAGTGCCATGCGCGAGATCTCTACAGAAATTCCTAAGGTAACAT
GGTAACATGAGCATGTTGCTTTGCACTCAACTTTTCTTCCTGTCCTTTAATGAAGCTTCG
GCACGCGCTCTTCAAATTCAAGTTCCAAACATTTCCTCACATACAGTTTACAGGGGTATA
ATCATTGGTGTGGATGGGGAGGATGCATTTCTCGATATGCATTCCATGCGTTGTATCTTC
ACCATGTTGTTTAATGCTGGATGGAGGTTGTTCGCTCTATTGAGCGACACTCAAACTAGG
AGCTGCTTCTTGAGTGAAAAGCTTAACTATACTTGATCACACTTTGAAAACGTATACAGA
ATATTTGAACAATGCAATCCAAGATGATGCGTGGCATACAATCTCAATCTGTTGCCATTA
GGGGCCATCGTCTGCTGTTGAGAACATGTGTTGAGCTACAACAATTTAATGGATTTATGT
TAGGATGCTAGTATATAACATGGACGTGTCATGGAGGTTCTCCAAGGTGAGAGTTTTTTG
GTGCAGGAAACAAAAACGTGTTGTAAGGATGTGCAGGTTAGATGGGAAGACGTCGGAGGT
CTGGATGATGTAAAGGAACGTCTTAAAGAGGCAGTTGAATGGCCCTTTAAAAGTTCCCAA
GCGCTGGGCCGATTGGGTGCCCAGCCTCCCAAAGGCAAGCCTTGTTGCTTTCAAAAGACG
TTCTGTGATGTTTCATCTGCTGTTTCCGCACCATAACTGCTATTGGCAAGCGGAAGAATT
TTTCCTAGTACTCATTCTTAAAGTCACACTCATGGTAATTTTACATCATCTAGGAAGTCT
TGTGAACCTCCTTAAGCGCATATTTGTGCCAATTGGTCAAATACAAGACATGAGGAAGAC
TTATCTCTTGTAAGTTGTGTTTAGCAAAGCTTATTTTTGTTGTAAACGAAAAGCATCCCT
GGTTTTCTGTGATGCAGGCATACTGCTGCATGGCCCTCCTGGTTGTAGTAAGACTTTGTT
GGCACGTGCCGTTGCTTCCCAAGCAAAGCTGAATTTTGTAGCTGTCAAGGGTCCAGAGCT
GTACAGCAAATATGTTGGGGAGAGTGAGAAGGCCATTGCCACACTCTTTAGAAGGTGAGA
TTAATCGTTCCTGATCATTTCAGTCAATGCTCATTTGTGACTCTACTAAACTGTAGGAAT
TGAAGGAAGTGCATGCAAAAGCATACAACGTTGCATCTGCAACATGCAACAACAAACCAT
TGCTACCGCTTCATATTTGTCATATTATTGACAGAAAGAGCCCTCGTGCTGGTCGCAATC
CAAGATAACTTTTACAGTTTGCTACTTACAACTCAGGAAGCCGACTTGTGCTTGTGCATG
AATAAGTACAATGCCTAATGACTACAACAAACTGGAGTTTGGTTCGCAACCGTTGCGCAA
AGGGCAGGGGTTTGCTTGGTTCGCTTGAGGTGCAAATTCTTTAATAAACAAGGTGAATTC
TTTGATTTAGGGCTCGAACTGCCAGTCCAAGCATTGTTTTCATCGACGAGATAGATGGGC
TAGCTTCTTCTAGGGAACAAAATGGTGACGGATCAGTAACCATTGGGGATAGAGTACTGA
GTCAACTTTTGCAAGAGATGGATGGATTACAGGTAACTTGATTTCCAGAAGTTTTTCTAA
AATGTTTCATGCATGATAATATCTAACTGCATCTGGGAATGGGGATCTACTAATGGCACC
TTGAAGCTTACATGTAAGGGGGTGTTGTCGCTCGATCCTTTCATTGAGTGCCATATCTGA
AATTTCAATCAAAGTATATTGAAAACCATGTGTAAATCGATGATGTATTGTATGGAGATG
TCCTCCATAGATATTGTTACTAGGGATTGCGTATGCAGGTGCATCGCAACGTCATTGTGA
TTGGAGCTACAAATCGTCTTGGTGCCCTTGACCCTGCCCTTGTGCGACCAGGACGGTTCG
ACCAGTTGTTGTACATTCCGCCCCCATCGAAATGTGCAAGGGAGGCTATATTTTCCGTCC
ACACCCGGAACACCCCTATGGCTCCAGATGTTGATTTAAGCTGGTTGGCAACAATGACAG
AGGGATATAGTGGGGCAGATATCATGGCTTTATGCAAGGAGGCATGTATGGCCGCCTTGG
AGATTGATATAAGCACCACCCAAGTTGGTATGCGCGAATTTTTGAAGGCGTTTCATGCCT
TCCAGCCGAGTTTTAGTTGTAATGTTGCATGAATTTTATCACAGTTGACATCCATGGAGC
CAGCACGACTCATGAAACCTGAGTTACCACAATTGCTTCAAAGGAAAAAACATCTATATT
ATCATAAGGTCCGCCTCCGTGATCGCCCACCTTGTCGTTCAGCCGAGGTTGGCCCCACTA
GGGAAACATGGGAGGGACTGTGCCTGGTCTTCATACCAGCGTGCATGAGAGTTTGGGTGA
TGACAAGGAGTGGGTGGGGTTGGTGGGGTGGGGTTTTGGGTGGGGTGGAAGGGTGAGTTG
CTCCCATTGCGCCGGTGATGCTGGACTGGAGGAGAACCGCATAAGGCGGGGAAACTCCCC
CAAGGGAAAGAAACATATAAAGATGTTTCAGTCCCCGACAGGAATCGAGTTCTAGACCTC
TGAGTTCTAATCTTGAGGCAGTTTTAAGGCTTGCCCAGGCCCTGTTTACCTTTTTTCTTT
TTTGTGCGAGAGCAATTACATTGGCTAGGGATTTTGATAAAATCCACAAGCAGACAAGCG
GACATGTAGAGAGCTGATTATCATCAACACACATGCAAGTGGATAGGCACATCGCACGCA
AAACATCACACTATGTATACGATACATGGCTGAGAGAGTAAGAGGACTCGTCAAGAATAT
ATTAACCGTCCAATCATCAAGGAGGCACACGATATATTGATCCTTGCAAGCCTGCATCAG
TTCACAACACTGTCACTGTGTATGCAACTCACACCCCCACCCTCACTCACTCCTTAACAT
CACCCAAACTCACATGCACCCTGGTAGGAAGACTTGACACAGTTCCTCCCATGTCCCCCT
AGTGGGGCCAGCCTCGGCCTAACGACAGGGTGGGCGACCACAAAGGCGGATGAGGCCTAC
TGCCAGAGCCCCGCCCATGCCCTGCTCCACCCCTAGCCTGAAGCATCCGAGTCATCACAA
CACACACACACGCACGCTCCCACCGGGGCTGCTGGCATTCTCTTGCCACACAGCCCTGCA
AACAAAACAAAAGCACTCATCCTAAACCGGCTCCGCAAGGAGCACCGGCAGCACTCCTGC
CTTGGGGGCCATTTGCGTCCCTCCCCCTTTGACCACGGTGTGATCACTCATGCTCCCTGA
CGTTGCAGCTGCGGTGGAGCCTGGCAACCCTATAGTATGCTCGGCATGCCGTGGTCCCCC
CAGGGCACCCACTTAAAACCTAGCAAAAGAGTGGGGTCCCGAGTGATAACCTCCAGGCCA
TAAATGAGGAGATGTACAAAGATCTGGCTCGCCATACAACAGGTCTGTTGCCGTGAGAAC
TCAGAGCACTGGCAGCAGATGTAGTATCTCTAGGTGTCTCTGATGTGCTACCCACGTTGA
CCTGTCCACAGGTTGTGGAAGGTGTGTTGACCAGCGACCAAAAGCGCCAACCCGAAGGTT
AATTGCTTGGTCGCAATTTCCCTGTGATATGAGGTATTGGACGACTTCCAACACCTCCCC
GCGGGTGTGGGGGGGGATGAGTTATGGGCTCGATGAGAGGATTGGGAATGAAGCGGGCTT
GCATAGATCGCCAAATCGTGTGCCTTTTTAGGGTTAGGGTTAACCCTAAATAATCCTAAC
CCTTCCTGACGATTGGTCTATTTCATTTGCTTCAGGAGTCCTGTTACTCGCTCAGCCGTC
CATTGAATGCATAGTGTAATGTATTGCGTGCAATGTGCCTGTCCACTTGCATTTGTGCTG
ATGATAATCTGCTCTTTGCACGTCAGCTTGTCTGCTTATGAATTGCATGAAACTTGTCAT
GGGTCGTAGGTGCTCCATCACCTGCCCCCAATAGTACTTGACCACAGAATTTGAGGCGTT
GGTTGCCCAAGCCAATGTAACTGCTCACGCTCCAAAAAAAAAACCAAAAAAAAACACACC
TCCCCGCGGACAATACCAACTTTGTTTCCGCACATGGGGTTCCTCCACGAGGTAACCCCT
CCGATGACCAACAGTTGGAAGTCGTCCAACACCTCATATCACAGGGAAATTGCGACCAAA
TAATTAATCTTCGGGTTGGCGCTTTTGGTCGCTGGTCAACACCTCGGACCAAGGCATGTT
GCCTACGTAAGAGGCTTCCAGCTTACCAGGCCACACAGATTGGTGCCTCCAGATCAGCTG
TCTGGGGAGCAGGTTCGGTCGGAGCGCCTGTTTCACAATCGGCAGATTGTGCGGCTAGCC
ACAGGGCTGCCCTTTGCTCCTGCTGAGGTGTCGGTGCTTGCATCCCAGTCGGTATTCACA
GTCGGCCAGCTGGCTGACTTGGTGCAGCAGGAGCAGCCCCTTGGATTGGGCGCACGCAGG
CTGTGGGACAGGGTGCCAGCCGTTTGGAAAGAGAGAGCCTTGCAGGGTGGGGGGGGTTAC
TGCCTGGGAGGTGGAGGGGGGGGGAAGTATGTGAGGGATGGGGAGGGTAAGGAGTATCAG
GTGTTGCCTGATCAATCGTGCGTTGCCATTATAGGCACCTCAGGGAGGGGCACACAGGGG
TTGCAGTGGGAAGCGTGCTGCGTGGTGGAATGCCCCGACACATCCGCGAGCAGTGGAAGC
GAAATGATGCCCTTCTTCGTTGGTCCCCGGAGCACTGTGCAGGTGGACCCTGGGGGGTGG
GGGCATGGGACGGTGGCCTCGGTGTGCTACACGGTCAAGGCGGCTGCGTTCCGGCGAGTA
TGCTTGAGGGCAGGACAGGAGGTGCATGGCTGGTACATCCCCGGAGCAGGCATATGGCCC
CCTCTGTGGGACCCGCATGAGGGAGTCCAAACGGAGGGGAACACGACGCTGGGATTGGCG
GCCCTGGAGGCTGCATGGCGCACCAACGCTAGATCCCAGGCACGTAGATCCACTGCGGAG
TTTGAGGTAGGCCTTCCCCCGTGCATGAGACCCTCCCGACGTCAATAAACGGGGGTATGG
GACAGGGTGGCGGACCCTTTGGTGGCGGTGGGCGACCACGATGTGGCTGATGCGGTTGCA
TGTGGGCCAGAGCAGGACGCCGAGGCACGAGCAGCTGTGAGGGGAGTCTGGCGGAGGCTG
CGTAGGGCTGACCTCCCACGAGAACAGTACGGCACGGTCTACAGGGTGATGCATGCATCC
TTGTATGTGGGGGCATTCATGCACCACACGGGTCAGCTGGAGGAAGGGGAAGCCTGCTGC
TCCAACCCTGGGTGTGAGGGGACACTGGAGGACCTCTCACATGCATTCTTGACGTGCCCG
GCTGTTGCACCAGCGGCTGAGTGGGTGTGCCGCTTCTTCGAGGTGGTGGCAGAGTGCCCT
CCCCCTCCAGCGACGGCACAGGTCCTGCTGGGGGACAGCCAAGGTGCGTGGTCCCCACCC
CCTCATGCTACCCACCTCTGGACGGCGTTGCGTGCTGCATACATACACTCCGTATGGCAG
TTGCGATGCAAAAGGGGGTTGGAGGGGGAGGCCTTTGCGTCCGCAGCGGTGGTGGGAGCT
ATATTGGCCAGCTTGCGGTCCTCCATTAGGAGAGATTGGGCACGGGCCACTCAGGATCTG
GTTCGCATGTCTGGAGCGTGCCCAGAATGGTTCAGGGGTCGCTCTCCGGCAGTGCTCATG
CCTGAGTTTACACAGCGATGGGCATGGGACACATCACTGTGTCGCATAGAGGAGCACAAC
GGCTTGCCGCCCTCAATCTCCGTCACCTTGTCTGCTACTCACCCTCTCCCTTTCCCCCCT
GAGGTGCAAGAGTTGCCAACCACTGCGGCGTCTTCAGCACAGTGAACAGCTCAACTAGCA
GGGTGGGGCTTGGACGCTCAGCTAGTCAGCGGCGAGGGGTGACGGGGAGAGGACATGGAG
GCAGGTCCAAGCTGATATGCAACAGTGGATGCATCGTGGACGATCACACCGTAGTCGAGG
GGGATCGCAAATGGCCCCCAAGGCAGGAATGCCGCCAATGCTCCTTGCGGAGCCGGTTTA
GGATGGGTGTTTTTGTTTGTTTGTGGGGCTGTGTGGCGAGAGAATGCCAGCAGCCCTGGT
GGGTGCGTGCGTGTGTGTGTGGTAATGATGCCTCTGGCTAGGGGTGGGTCCGGGCATGGG
AGGGGTTACGACACTTGTGCTTCACTTCAAGTGAAACCATGCCCAGGAGGCAGCACAGGC
GATGGGGCCGCAAGGGGATGGTATGGTGGACGTGGAGGAGGTGAGGGGGGTGTTCTCTGC
CTTGCCTAGGGGGGTCAGCCCGGGTTTGGACGGCCTCCCTTATGAGTTCTACATCCATTT
CTGGCGGGTGTTGGGAGAGCCTTTTGTCGCCATGGCAAATGAGGCTCTTGAGGCAGCCAC
AGAGGCTCGCATGTTCCCAGACGAGCCAATCCTCCCACGCAGCATGCTGACCGGGCTCAT
CATCATGCTGTACAAGGGGGGGGGCAAGGATGCGACCACGTTGGCGTCGTACCGGCCAAT
CACATTGCTTAATTGTGATTACCGCATCCTGGCTCGGCTGCTGTGCTCGCGGTTGGCTGG
CCCCTTGTGCTCTGTGGTGGATCCCACGCAGACGGCGTTCCTCCCGGGGAGATGGATTGG
GGACAACGTGTTGTACCACCTGGAGGAGGTGCAGTACTTGGAGGAGACAGGCACGGAGGG
GTGTGTGGTGATGCTGGACTCGGAGAAGGCATATGACCGGGTGGTGCGGGACTGGTTGTT
CCGTGTGATGGAGCGCATGGGCTTCCCAGAGCCGTGCGTGAGGTGGGTGAGACTGATGCT
GGCTGGCACGTCAGCACAGGTATCACTCAATGGCCACTACACCCCCAGCTTCCCCGTGCG
CAGCAGCGTGCAGCAGGGCAGCCCGTTGAGCACCCTGCTGTACAACATCACAGCCCAGCC
TCTGGCCGCTCACCTGCGGCAGCAAGTCAGCCTTGGCGTGGTGCGACCCATCATGATGCC
GGATGGGTGCCCCGGCAAGCCTCTGAGAGCCTGAGCCTGCTGATACGCCCCCTTCAGTCG
TGCAACCCCAGGATTTCCCTCATATGCCGCCCGTACCACCTCGACCGCCCTATCCAGCGC
CTTCCTCCTGCAGCCCTCCTGCGCCCTATAATGCAGGGTGTGTGCCATGCAGCGGTACGC
AAGGCACGCCTTCAACCCCTCCCAGCGCTGCCTATGGGTCAGCCCTTGGCCCGCAGGGTG
CCTCTGGAGGTAGCCGGCCACCGTGTCCTCCACCATGTCTCCAAAACCCTGCTCGTCCAA
CAGATGCAACGGTAACCTCCACCTGCCCCTCCCACACTGCAAGAGCTCAGGAGGTGCCAA
CACCAGCTCCACCCCCAGGTGATCTCCTGGCAGGCCATGCACAACCCCACACCTGCGCAC
CCACGGTAGAAGCTCAGCTGACACATACCACCTGTTCAACCTAGCACCACGGCCACCCGT
GGCCAAGTGGGTGGCCCCGTTTCCCTCTGGATGCAGGTGACGCCATGCATCTACCAAACC
GTGTTGCGCTTGGATCCGTTGGAACTCCATGCTGCCCACGTCCGGCCTGGCCAGCACCCC
CTCCACATCCTCAGGGCTGTCCACAAAGTTCCAGTCCCCACACATCAACAGCGGCCGCTC
CTCCGTCACGCACGCCGAGAGCTCCTCCGCAAAGAATGATGGTCGCTCCGTTGCCACACA
AGGCGCATAGCAGTTGACCAGTCCCAAGCCCACACCTGCGTATGAGCCAGCAACATCCAG
CAACCGGCCCCCCTCCGGGGCCAGCCGCGAGGTACAAGCAGCCAGGGGTGCACCAGCCTT
GACAAACGGCAGTAGGCCTGCTCCGCCTCCGTGGTCGCCCACCCTGACGTTAAGCCGAGG
TTGGCCCCACTAGGGGGACATGGGAGGGGCTGTGCCTGGTCTTCATACCATGGTGCATGA
GAGTTTGACTGATGCCAGGGGTTGGGTGGGTGTGGGGGGGGATGAGTTATAGGCTCGATG
AGAGGATTGGGAATGAAGCGGGCATGCATAGACCGCCAAATCGTCTATTTCGTTTGCTTC
AGGAGTCCTATTACTCGCTCAGCCGTCCATTAAATGCATAGTGCAATAAATTGCGTGCAA
TGTGCCTGTCCACTTGCATTTGTGCTGCTGATGATCTGCTCTTTGCACGTCAGCTTGTCT
GCTTATGAATTGCATGAAACTTGTCATGGGTCGTAGGTGCTCCATCACCTGCCCCCAATA
GTACTTGACCACAGAATTTGAGGCGTTGGTTGCCCAAGCCAATGTAACTGCTCACGCTCA
AAAAAAAAAAAAAAAAAAAACCCAGGATTTTCCTCATATGCCGCCCGTGCCACCTCGACC
GCCCTATCCAACGCCTTCCTCCTGCAGCCCTCCTGCGCCCTATAATGCAGGGTGTGTGCC
ATGCAGCGGTACGCAAGGCACGCCTTCAACCCCTCCCAGCGCTGCCTATGGGTCAGCCCA
TGGTCCGCAGGGTGCCTCTGGAGGTAGCCGGCTACCGTGTCCTCCACCATGTCTCCAAAC
CCCTGCTCGTCCAACAGATGCAACGGCAACCTCCACCTGCCCCTCCCACACTGCAAGAGC
TTAGGAGGTGCCAACACCAGCTCCACTCCCAGGTGATCCCCTGGCAGGCCATGCACAACC
CCACACCTGCGCACCCAGGGTAGAAGCTCAGCTGACACATACCACCTGTCCAACCTAGCA
CCACGGCCACCCGTGGCCAAGTGGGTGGCCCCGTTTCCCTCTGGATGCAGGTGACGCCAT
GCATCTACCAAACCGTGTTGCGCTTGGATCCGTTGGAACTCCATGCTGCCCACGTCCGGC
CTGGCCAGCACCCCCTCCACATCCTCAGGGCTGTCCACAAAGTTCCAGTCCCCACACATC
AACAGCGGCCGCTCCTCCGTCACGCACGCCGAGAGCTCCTCCGCAAAGAATGATGGTCGC
TCCGCTGCCACACAAGGCGCATAGCAGTTGACCAGTCCCAAGCCCACACCTGCGTATGAG
CCAGCAACATCCAGCAACCGGCCCCCCTCCGGGGCCAGCCGCGAGGTACAAGCAGCCAGG
GGCGCACCAGCCTTGACAAAGGTGGCCACCCCCCTCGACCGCGAAGAGTAGGGGTTTACA
AACACAGAGCCCAGCATCGGCATACCCGAACCTGCCCCCTCCTGTGCCCATGCAGCCACC
TGCTGGGCAGAGATGGCGTGCACTTCTTGGACACAGAGAACATCCCAGGGACCCCGCGTG
AACTCGCCCAAGAGAGTGCGGCGTTTCGCTGGGTCACTCCCCAGGCCATTAACATTGATA
GATAGACAACGCAACGGCTGGGATGTGGGCAGGGGGGCATGCAACGTGGCAGCCATCACC
TCTCGCCGCGGCCGCGGCCCCCGCATTGGGGGCGGCCAGCCGCTGGCGTCTGAGGGGCCT
GGGAGGCCCAAAATGGTGGTGGTGCCTTGCCTGCATTGCCGCGTGCCGTGCGCCGGGGGG
GTGGGCTTGGCACCGGTGTATGCCCGCTGGGGGTGGACAGCCCGCCTGCCTCGGGCCCTC
CTGAATCCCAAGCGTCAGCAACCCCAGTGGGCATGCCCCCTCGCTCCTCACCAAACAACG
ATCTAGCCTGCATGTGTAGGGACATCTTGATGGAAGTTGGCAAATCTCCCACACGCCCTG
CACCCAGGCTGGCCTGGTACTCCCGCGGTTGGCGGTCACGCATAGCGTGCACCACCCGAA
CCATTTCTGCAGGGCCCAACATATCCGCTGAGTCCTGCAAGTACTCCAGGCAGGTCCCAA
AGAGGAGCTCATCATCCGGGGCGTCCGGAATCGCAGGGACATCTAGCATGCTGGCATCCC
TACCACATGACGGGGGTTGGGAGCTCCCCCTACTCCCCTCAACGCCTAGCCCCACCCCAA
CCCTATCCCCCGGCGGTCTCGACACCTGCAACACAGAATCTGCAACCGGCAAAGGCCCGG
CAGCTCGCACCACCGGTGTGAGGCCATGTGCAACCCCCACCCTCTCCAACACGTCTCCGC
GACCCGCCCGGTGGGGGGCGGGTCGCAGCTGTACCGCAGGACTTACTTGTAGGCATGGAT
GAACTTCCAACCGCACCTCCCTGCCCTCCACCACAGTCCAGCGCGGGAGCGAGCGTAGCA
GGGCGTCCTCCGCCAGCGTGCTGACCACCGCCACCACCACGCTCAGGTCGGGGAACGGCA
ATGGCTCACCTGTCGGGCCAACAATTTTGCCCGCCCTCTCATGCACGACAACCACCTGGT
GCGCAGCTGTGTATCCAACCGCCGTCAGCAAGGCCTCCATGACCCCATTTCTGGCGCAGT
CTGCCGGTAGTCCCCGCATCACCACCTCAGCGTGACGCTCGGGCAGCCTCGCAGCAACAG
CGTCGACGGGAATGACAACGTCCTCCCCCTCGACGGTAACCACGACCCCCTGCTCCTGCA
CAGCCTTCCCAGAAAACGAAGTGGCCACCCCCTGCTCCTTATACACAGTTGGCCAGCCAG
CTGGCCAACTGTGTATATCGACTGGGATGCCAGTACCGGTACCTCCGCTGGAGCAAAGTT
CATCCTTGCCTACAAGTAAGTCCTGCGTTACAGCTGCGACCCGCCCCCCTCCGGGCGGGT
CGCGGAGACGTGTTGGAGAGGGTGGGGGTTGCACATGGCCTCACACCGGCGGTGCGAGCT
GCCGGGCCTTTTTTTTTTTTTTTTGAGCGTGAGCAGTTACATTGGCTTGGGCAACCAACG
CCTCAAATTCTGTGGTCAAGTGCTATTGGGGGCAGGCGATGGAGCACCTACAACCCATGA
CAAGTTTCATGCAATACATAAGCAGACAAGCTGACGTGCAAAGAGCGTATCATCAGCAGC
ACAAATGCAATTGGACAGGCACATTGCACGCAATTCATTGCACTCTGCATTCAGTGGACG
GCTGAGCGAGTACCAGGACTCCTGAAGCAAATGGAATAGACCAATCGTCAGGAAGGGTTA
GGGTTATTTAGGGTTAATCCCAACCCTAGAAAGGCACACAATTTGGCGATCTATGCAAGT
CCGCTTCATTCCCAATCCTCTCATCGAGCATATAACTCATCCCCCCCCACACCCACCCAA
CCCACGGCATCAGTCAAACTCTCATGCACCATGGTATGAAGACCAGGCACAGCCCCTCCC
ATGTCCCCCTAGTGGGGCCAACCTCGGCTTAACGTCAGGGTGGGCGACCACGGAGGCGGA
GCAGGCCTACTGCCGTAACCCCTCCCATGCCCGGATCCACCCCTAGCCTGAGGCATCATC
ACCACACTCACACACGCACGCACCCACCAGGGCTGCTGGCATTCTCTCGCCACACAGCCC
CACAAACAAACAAAAACACCCATCCTATTATTATTTAGGGTTAGGGTTATTTTTATTTAG
GGTTTTTTAGGGTTTAATCTAAACCCTAAACTCAGGCATGAGCACTGCCGGAGAGCGACC
CCTGAACCATTCTGGGCACGCTCCAGACATGCGAATCAGATCCTGAGTGGCCCGTGCCCA
ATCTCTCCTAATGGAGGACCGCAAGCTGGCCAATATAGCTCCCACCACCGCTGCGGACGC
AAAGGCCTCCCCCTCCAACCCTCTTTTGCATCGCAACTGCCATACGGAGTGTATGTATGC
AGCACGCAACGCCGTCCAGAGGTGGGCAGCATGAGGGGGTGGGGACCACGCACCTTGGTT
GTCCCCAAGCAGGTTCTGTGACGTCGCTGGAGGGGGAGGGCACTCTGCCACCACCTCGAA
GAAGCGGCACACCCACTCAGCCGCTGGTTCTAGTATGTCGCCTTAACCGCTCGGCCATGG
TGTCATATGATCGACACCAGCAGGACTCGAACCTGCGCACGTTATTTTTTTTTTTTTTTT
TTTTTTTTGAGCGTGAGCAGTTACATTGGCTTGGGCAACCAACGCCTCAAATTCTGTGGT
CAAGTACTATTGGGGGCAGGTGATGGAGCACCTACGACCCATGACAAGTTTCATGCAATT
CATAAGCAGACAATCTGACGTGCAAAGAGCAGATCATCAGCAGCACAAATGCAAGTGGAC
AGGCACATTGCACGCAATTCATTGCACTCTGCATTCAGTGGACGGCTGAGCGAGTACCAG
GACTCCTGAAGCAAACAAAATAGACGATTTGGCGGTCTATGCATGCCCGCTTCATTCCCA
ATCCTCTCATCGAGCCTATAACTCATTCCCCCCCACACCCACCCAACCCCTGGCATCAGT
CAATCTCTCATGCACCATGATATGAAGACCAGGCACAGCCCCTCCCATGTCCCCCTAGTG
GGGCCAACCTCGGCTTAACGTCAGGGTGGGCGACCACGGAGGCGGAGCAGGCCTACTGCC
GTAACCCCTCCCATGCCCGGATCCACCCCTAGCCTGAGGCATCATCACCACACACACACA
CGCACGCACCCACCAGGGCTGCTGGCATTCTTTTTTTTTTTTCTTTTTTTTTTTTGAGTG
TGAGCAGTTACATTGGCTTGGGCAACCAACGCCTCAAATTCTGTGGTCAAGTACTATTGG
GGGCAGGTGATGGAGCACCTACGACCCATGACAAGTTTCATGCAATTCATAAGCAGACAA
GCTGACGTGCAAAGAGCAGATCATCAGCAGCACAAATGCAAGTGGACAGGCACATTGCAC
GCAATTCATTGCACTCTGCATTTAATGGACGGCTGAGCGAGTAATAGGACTCCTGAAGCA
AACGAAATAGACGATTTGGCGGTCTATGCATGCCCGCTTCATTCCCAATCCTCTCATCGA
GCATATAACTCATCCCCCCCCACACCCACCCAACCCCTGGCATCAGTCAATCTCTCATGC
ACCATGGTATGAAGACCAGGCACAGCCCCTCCCATGTCCCCCTAGTGGGGCCAACCTCGG
CTTAACGTCAGGGTGGGCGACCACGGAGGCGGAGCAGGCCTACTGCCGTAACCCCTCCCA
TGCCCGGACCCACCCCTAGCCAGAGGCATCATCACCACACTCACACACGCACGCACCCAC
CAGGGCTGCTGGCATTCTCTCGCCACACAGCCCCACAAACAAACAAAAACACCCATCCTA
AACCGGCTCCGCAAGGAGCATTGGCGGCATTCCTGCCTTGGGGGCCATTTGCGATCCCCC
TCGACTACGGTGTGATCGTCCACGATGCATCCACTGTTGCATATCAGCTTGGACCTGCCT
CCATGTCCTCTCCCCGTCACCCCTCGCCGCTGACTAGCTGAGCGTCCAAGCCCCACCCTG
CTAGTTGAGCTGCTCACTGTGCCGAAGACGCCGCAGTGGCTGGCAACTCTTGCACCTCAG
GGGGGAAAGGAAGAGGGTGAGTAGCAGACAAGGTGACGGAGAATGAGGGCGGCAAGCCGT
TGTGCTCCTCTATGCGACACAGTGATGTGTCCCATGCCCATCGTTGTGTAAACTCAGGCA
TGAGCACTGCCGGAGAGCGACCCCTGAACCATTCTGGGCACGCTCCAGACATGCGAATCA
GATCCTGAGTAGCCCGTGCCCAATCTCTCCTAATGGAGGACCGCAAGCTGGCCAATATAG
CTCCCACCATCGCTGCGGACGCAAAGGCCTCCCCCTCCAACCCTCTTTTGCATCGCAACT
GCCATACGGAGTGTATGTATGCAGCACGCAACGCCGTCCAGAGGTGGGCAGCATGAGGGG
GTGGGGACCACGCACCTTGGTTGTCCCCCAGTAGGACCTGTGCCGTCGCTGGAGGGGGAA
GGGCACTCTGCCACCACCTCGAAGAAGCGGCACACCCACTCAGCAGCTGGTGCAACGGGA
ACCTGCGCACGTTCCCGTAACAGATTATCTAGGCCCAGGGAGATCCACTCAGCCGCTGGT
GCAACAGCCGGGCACGTCAAGAATGCATGTGACAGATCCTCAAGCACTCCCTCACACCCT
GGGTTGGAGCAGCAGGCTTCCCCTTCCTCCAGCTGACCCGTGTGGTGCATGAATGCCCCC
ACATACAAGGATGCATGCATCACCCTGTAAACCGTGCCGTACACCTCTCGTGGGAGGTCT
GCTCTACGCAGTCTCTTCCAGACTCCCCTTACAGCCGCTCGTGCCTCGGCGTCCTGCTCC
GGTCCACATGCTACCGCATCAACCACATCGTGGTTGTTCACCGCCACCACAGGGTCTGCA
ACTCTGTCCCAAACCCCCGTTCGTTGACGCCGGGAGGGCCTCATGCACGGGGGAAGGCCT
ACCTCAAACTCCGCAGTTGATCTGCGTGCCTGGGATCTCCCGCTGGTGCGCCATGTAGCC
TCCAGTGCAGCCAGCCCCAGTGTCCTGTTCCGCGCCACTTGGGATCCTTCAGGCGGGTCC
CACAGAGGGGGCCATATTCCTGCTCCCGGCATGTACCAGCCATGCCTCTCCTGAACTGTC
CTCAAGCGTACGCGCCGCACCGCAGCCGCCTTGACCGTGTAGCATACGGAGGCCACCGTC
CCATGCCCCCACCCCCCAGGGTCAACCTGCACAGTGTTCCAGGGACCAACCAAGAAGGGC
ACCAGTTCCCTTCCACTGCTCGCCGATGAGTCGGGGCACTCCACCACGCAGCATGCCTCC
CACTGCAACCCCTGTGTGCCCCTCCCGGAGATGCCTTCTTTTTTTTTTTTTTTTTTTTTT
TGGCGTGAGCAGTTACATTGGCTTGGGCAACCAACGCCTCAAATTCTGTGATCAAGTGCT
ATTGGGGGCAGGCGATGGAGCACCTACGACCCATGACAAGTTTCATGCAATTCATAAGCA
GACAAGCTGACGTTCAAAGAGCAGATCATCAGCAGCACAAATGCAATTGGACAGGCACAT
TGCACGCAATACATTGCACTCTGCATTCAATGGACGGCTGAGCGAGTACCAGGACTCCTG
AAGCAAATGGAATAGATCAATCGTCAGGAAGGGTTAGGGTTATTTAGGGTTAATCCCAAC
CCTAGAAAGGCACACAATTTGGCGATCTATGCAAGTCCGCTTCATTCCCAATCCTCTCAT
CGAGCATATAACTCATCCCCCCCCACACCCACCCAACCCACGGCATCAGTCAAACTCTCA
TGCACCATGGTATGAAGACCAGGCACAGCCCCTCCCATGTCCCCCTAGTGGGGCCAACCT
CGGCTTAACGTCAGGGTGGGCGACCACGGAGGCGGAGCAGGCCTACTGCCGTAACCCCTC
CCATGCCCGGATCCACCCCTAGCCTGAGGCATCATCACCACACTCAAACACGCACGCACC
CACCAGGGCTGCTGGCATTCTCTCGCCACACAGCCCCACAAACAAACAAAAACACCCATC
CTAAACCGGCTCCGCAAGGAGCATTGGCGGCATTCCTGCCTTGGGGGCCATTTGCGATCC
CCCTCGACTACGGTGTGATCGTCCACGATGCATCCACTGTTGCATATCAGCTTGGATCTG
CCTCCATGTCCTCTCCCCGTCACCCCTCGCCGCTGACTAGCTGAGCGTCCAAGCCCCACC
CTGCTAGTTGAGCTGTTCACTGTGCTGAAGACGCCGCAGTGGTTGGCAACTCTTTTTTTT
TTTTTTTTTTTTGAGCGTGAGCAGTTACATTGGCTTGGGCAACCAACGCCTCAAATTCTG
TGGTCAAGTACTATTGGGGGCAGGTGATGGAGCACCTACGACCCATGACAAGTTTCATGC
AATTCATAAGCAGACAAGCTGACGTGCAAAGAGCAGATCATCAGCAGCACAAATGCAAGT
GGACAGGCACATTGCACGCAATACATTGCACTATGCATTTAATGGACGGCTGAGCGAGTA
ATAGGACTCCTGAAGCAAACGAAATAGACGATTTGGCGGTCTATGCATGCCCGCTTCATT
CCCAATCCTCTCATCGAGCCTATAACTCATCCCCCCCCACACCCACCCAACCCCTGGCAT
CAGTCAATCTCTCATGCACCATGATGCCCTCGCCTTCTTGCTGGCCACCTCGGTCAAATA
ACCCTGCAAATCAGCCTGAGCATTTTGGTACGCCCCCTTTAGCCGTGCAATCCCGAGATT
TTCCTCGTAGGTTGTCCGTGCCACCTCGACAGCCCTTTCCAACGCCTTCCTCCTACAGCC
CTCCTGCGCCCTGGAGTGCAGGGTGTGTGCCATGCAGCGGTATGTAAGGCACGCCTTCAG
CCCCTCCCAGCGCTGCCTATGGGACAGCCTTTGGCCTGCAGGGTGCCTCTGGAGGTACCC
GGCCACCGCGTCCTCCACCATGTCTCCAAACCCCTGCTCGTCCAACAGATGCAACGGCAA
CCTCCACCTGCCCCTCCCACACTGCAAGAGCTTAGGAGGTGCCAACACCAGCTCCACTCC
CAGGTGATCCCCTGGCAGGCCATGCACAACCCCACACCTGCGCACCCAGGGTAGAAGCTC
AGCTGACACATACCACCTGTCCAACCTAGCACCACGGCCACCCGTGGCCAAGTGGGTGGC
CCCGTTTCCCTCTGGATGCAGGTGACGCCATGCATCTACCAAACCGTGTTGCGCTTGGAT
CCGTTGGAACTCCCTCCTGCCCACGTCCGGCCTGGCCAGCACCCCCTCCACATCCTCAGG
GCTGTCCACAAAGTTCCAGTCCCCACACATCAACAGCGGCCGCTCCTCCGTCACGCTCCC
GGCTCCGCAAGGAGCATTGGCGGCATTCCTGCCTTGGGGGCCATTTGCGATCCCCCTCGA
CTACGGTGTGATCGTCCACGATGCATCCACTGTTGCATATCAGCTTGGATCTGCCTCCAT
GTCCTCTCCCCGTCACCCCTCGCCGCTGACTAGCTGAGCGTCCAAGCCCCACCCTGCTAG
TTGAGCTGTTCACTGTGCTGAAGACGCCGCAGTGGTTGGCAACTCTTGCACCTCAGGGGG
GAAAGGGAGAGGGTGAGTAGCAGACAAGGTGACGGAGATTGAGGGCGGCAAGCCGTTGTG
CTCCTCTATGCGACACAGTGATGTGTCCCATGCCCATCGCTGTGTAAACTCAGGCATGAG
CACTGCCGGAGAGCGACCCCTGAACCATTCTGGGCACGCTCCAGACATGTGAACCAGATC
CTGAGTGGCCCGTGCCCAATCTCTCCTAATGGAGGACCGCAAGCTGGCCAATATAGCTCC
CACCACCGCTGCGGACGCAAAGGCCTCCCCCTCCAACCCCCTTTTGCATCGCAACTGCCA
TACGGAGTGTATGTATGCAGCACGCAACGCCGTCCAGAGGTGGGCAGCATGAGGGGGTGG
GGACCACGCACCTTGGTTGTCCCCAAGCAGGACCTGTGCCGTCGCTGGAGGGGGAGGGCA
CTCTGCCACCACCTCGAAGAAGCGGCACACCCACTCAGCCGCTGGTGCAACAGCCGGGCA
CGTCAAGAATGCATGTGACAGATCCTCAAGCACTCCCTCACACCCTGGGTTGGAGCAGCA
GGCTTCCCCTTCCTCCAGCTGACCCGTGTGGTGCATGAATGCCCCCACATACAAGGATGC
ATGCATCACCCTGTAAACCGTGCCGTACACCTCTCGTGGGAGGTCTGCTCTACGCAGTCT
CTTCCAGACTCCCCTTACAGCCGCTCGTGCCTCGGCGTCCTGCTCCGGTCCACATGCTAC
CGCATCAACCACATCGTGGTTGTTCACCGCCACCACAGGGTCTGCCACTCTGTCCCAAAC
CCCCGTTCGTTGACGCCGGGAGGGCCTCATGCACGGGGGGAGGCCTACCTCAAACTCCGC
CGTTGATCTGCGTGCCTGGGATCTCCCGCTGGTGCGCCATGCAGCCTCCAGTGCAGCCAG
CCCCAGTGTCCTGTTCCGCGCCACTTGGGATCCTTCAGGCAGGTCCCACAGAGGGGGCCA
TATTCCTGCTCCCGGGATGTACCAGCCATGCCCCTCCTGAACTGTCCTCAAGCGTACGCG
CCGCACCGCAGCCGCCTTGACCGTGTAGCATACGGAGGCCACCGTCCCATGCCCCCACCC
CCCAGGGTCAACCTGCACAGTGTTCCAGGGACCAACCAAGAAGGGCACCAGTTCCCTTCC
ACTTCTCGCAGATGAGTCGGGGCACTCCACCACGCAGCATGCCTCCCACTGCAATCCCTG
TGTGCCCCTCCCTGAGATGCCTTCTATGGCCACGCACGACCGATCCGGCATCACCCGATA
TTCCTTCCCCTGAGCATCCCTCACATACTTGCCCCCCCCCTCCAACTCCCAGCCAGCAAC
CACCCCTCCCTGTACGGCTCGCTCCCTCCACACTGCTGGCACCCTGTCCCACAGTCTGCG
TGCGCCCAATTCAAGGGGCTGCTCCTGCTGCACCAAGTCAGCCAGCTGGCCAACTGTGTA
TATCGACTGGGATGCCAGTACCGGTACCTCCGCTGGAGCAAAGGGTAGCCCAGTAGCCAG
ACGCACAATCTGTCGATTGTGGAACAAACGCTCAGACCGAACCTGGTCCCCAGACAGCTG
ATCGGGAGGCACTAGTCTATGAGGCCTTGTCAGCTGGAATCCTCTAACGTAGGCCGCATG
CCGTGGTCCGAGGGAGTGGCCTATCGCCTGCAAGGAGCTGAACAGCACCGCAGAGCCCAG
CGCAGGAAGCTTTCGTTGCAGTTGCGCCTGCATGAGTACTTTCCACGGTTGGGGTGCAGG
GTGCAGTAGCCGAGCTGCCACCTTGCCTTGCAGGCAGGCCACCTGCACTTCCAAATCCAC
CATGCCCACCCCCCCTTCCTCCCACGGCAGGGACGTCACATGCAGGCCAGGGTGCTTCAA
GGAGCCTCCCCCCTCCCCCCCCCTCTAGACTCCCACCCCTCACGAATGCATTAACCAGCT
GTTTCAGGCTGCGCAGCTGATACGGTGCCGGGGGGACAAAGCAGGCATGGTATGACAGCA
TGGCCCCAAGAACCTGCTTGGCCACGTACACCCTCCCCAGCCAGGAAAGTCGCTGCTGTC
TCCACAGCTGCACCGCTTGCAGCACCTTCTGCTGGAGCCTGCCAAAGGTGCGAGCGTTGG
CCGCCACAGCATCCGCGCCTAGGAACACCCCAAGGTGGCACACAGACCCCTGCGCATCAG
GGAACACGACCCCCGACACCGCACACCTCCCCGTCGCAGGATCACGCTCGGGATGGGGGC
CAAACCTCAGCCCCTGGCACTTGGGCTGGCTGATCCTCGCCCCTGTTGCCCTCTCGTGCA
GACCCATCGTTCCTTGCGGGCCCAAAACCACAGCCACATCTCCAGGCCCCCTCACATGCA
GGGTGGTGTCGTCGGCATGCTGGTGGGAAGGGGGGGCGGGGCACCCATCCGGCATCATGA
TGGGTCGCACCACGCCAAGGCTGACTTGCTGCCGCAGGTGAGCGGCCAGAGGCTGGGCTG
TGATGTTGTACAGCAGGGTGCTCAACGGGCTGCCCTGCTGCACGCTGCTGCGCACAGGGA
AGCTGGGGGTGTAGTGGCCATTGAGTGATACCTGTGCTGACGTGCCAGCCAGCATCAGTC
TCACCCACCTCACGCACGGCTCTGGGAAGCCCATGCGCTCCATCACACGGAACAACCAGT
CCCGCACCACCCGGTCATATGCCTTCTCCGAGTCCAGCATCACCACACACCCCTCCGTGC
CTGTCTCCTCCAGGTACTGCACCTCCTCCAGGTGGTACAACACGTTGTCCCCAATCCATC
TCCCCGGGAGGAACGCCGTCTGCGTGGGATCCACCACAGAGCACAAGGGGCCAGCCAACC
GCGAGCACAGCAGCCGAGCAAGGATGCGGTAATCACAGTTCAGCAATGTGATGGGCCGGT
ACGACGCCGTGGTCGCATCCTTGCCCCCCCCCTTGTACAACATGATGATGAGCCCGGTCA
GCATGCTGCGTGGGAGGATTTGCTCGTCTGGGGACACGCGAGCCTCTGTGGCTGCCTCAA
GAGCCTCATTTGCCATGGCGACAAAAGGCTCTCCCAACACCCGCCAGAAATGGATGTAGA
ACTCATAAGGGAGGCCGTCCAAACCCGGGCTGACCCCCCTAGGCAAGGCAGAGAACACCC
CCCTCACCTCCTCCACGTCCACCATACCATCCCCTTGCGGCCCCATCGCCTGTGCTGCCT
CCCCCTCGCCCAAGAACATGTCCACCGCGGCCAGCAGCTCCTCCTGCGCAGCTGGGTCAA
CGGGCGAGGGGCGGATCAAACCTACAGGACTGTCAGCCGAGAAGAAGTTGCAAGCGTGTT
TGAGGGCAGCGCGAATGCCAGCTGGGGTGCCCATGTCAGCCGGTGGTGCATCAGGGGATA
GGGGATCCTGCACTGCCGGAACCGGCTGATTAGGCAACAGGGGACGTGCCAGGTTGTGGA
ACCATTTGGTGGGCTGCTCCCCGTAGCAGTGCCACAGCACTCCAGCCGCCCTCGCCTTCT
TGCCGGCCACCTCGGTCAAATAACCCTGCAAATCAGCCTGAGCCTGCTGATACGCCCCCT
TCAGCCGTGCAACCCCAGGATTTTCCTCATATGCCGCCCGTGCCACCTCGACCGCCCTAT
CCAACGCCTTCCGCCTGCAGCCCTCCTGCGCCCTATAATGCAGGGTGTGTGCCATGCAGC
GGTACGCAAGGCACGCCTTCAACCCCTCCCAGCGCTGCCTATGGGTCAGCCCATGGTCCG
CAGGGTGCCTCTGGAGGTAGCCGGCTACCGTGTCCTCCACCATGTCTCCAAACCCCTGCT
CGTCCAACAGATGCAACGGCAACCTCCACCTGCCCCTCCCACACTGCAAGAGTTTAGGAG
GTGCCAACACCAGCTCCACTCCCAGGTGATCCCCTGGCAGGCCATGCACAACCCCACACC
TGCGCACCCAGGGTAGAAGCTCAGCTGACACATACCACCTGTCCAACCTAGCACCACGGC
CACCCGTGGCCAAGTGGGTGGCCCCGTTTCCCTCTGGATGCAGGTGACGCCATGCATCTA
CCAAACCGTGTTGCGCTTGGATCCGTTGGAACTCCATGCTGCCCACGTCCGGTCTGGCCA
GCGCCCCCTCCACATCCTCAGGGCTGTCCACAAAGTTCCAGTCCCCACACATCAACAGCG
GCCGCTCCTCCGTCACGCACGCCGAGAGCTCCTCCGCAAAGAATGATGGCCGCTCCGCTG
CCACACAAGGCGCATAGCAGTTGACCAGTCCCAAGCCCACACCTGCGTATGAGCCAGCAA
CATCCAGCAACCGGCCCCCCTCCGGGGCCAGCCGCGAGGTACAAGCAGCCAGGGGTGCAC
CAGCCTTGACAAAGGTGGCCACCCCCCTCGACCGCGAAGAGTAGGGGTTTACAAACACAG
AGCCCAGCATCGGCATACCCGAACCTGCCCCCTCCTGTGCCCATGCAGCCACCTGCTGGG
CAGAGATGGCGTGCACTTCCTGGACACAAATAACATCCCAGGGACCCCGCGTGAACTCGC
CTAAGAGAGTGCGGCGTTTCGCTGGGTCACTCCCCAGGCCATTAACATTGATAGATAGAC
AACGCAACGGCTGGGATGTGGGCAGGGGGGCATGCAACGTGGCAGCCATCACCTCCCGCC
GCGGCCGCGGCCCCCGCATTGGGGGCGGCCAGCCGCTGGCGTCTGAGGGGCCTGGGAGGC
CCAAAATGGTGGTGGTGCCTTGCCTGCATTGCCGCGTGGTGTGCGGCGGGGAGGAGGGCC
GGCCAATTCCCGCGTACTGGGGGGCGACTGCGCTGGCTCCTCCAATCCACCGGAACTCCA
TGCGCCCGCCACCTCAGGTGGCACACCCCCTCGCTCCCTCCCAAACAAGGACCGAGCCTG
CATGTGGAGGGACATCTTGATAGAGGTTGGTAAGTCTCCCACACGTCCCGCACCCAGGCT
GGCCTGATATTCCCGTGGCTGGCGGTCACGCACTGCGTGTACCACCTGGGCCATCTCTGA
ATGGCTCAATAAATCCGCACCATCCTGCAAGTATTCCAAGCAAGTCCCAAAGAGGGGCTC
ATCATCCGGAGCATCCGGCAGGTCAGGAGCCTCCAGCATGCTATCATCCCGAACGCATGA
AAGGGGTTGAGAGCCGCCCCTTCCCTCCTCTACACCAAGCCCCACCCCACCCCTATCCCC
TGGCCTCCTGGAAACCTGCAACACAGAATCTGCCACCGGCAACGGCCCAGAAGCTCTTAC
CGCTGGTGTGAGGCCATGCGCTGCCCCCACCCTCTCCAACACGTTACCACCTCCCGCACG
GTGAGGGGCAGGGCGAAGCTGAATCGCAGGACTTACCTGTAGGCAGGGCCGTACCTCCAA
GCGTACCTCCCTGCCCTCCACCACAGCCCACCGCGGTAGACGATGAAGCTGCGCGTCCTC
CACAGGGGTGCTGACCACTGCCACCACCACACTGAGATCAGGGAACGGAAGCGGCTTACC
TGTGGGTCCGATCACTATTCCAGCCCTTTCGTGCACAACCACCACCTGAGTCGTCGCCCG
ATATCCAACGGCTCGCAACACCGCCTCCGTAACTCCAGCACTCGCACAATCCGCAGGCAA
CCCTCGTATCACCACCTCTGCATGATTTTCAGGCAGCCTGGCAATCACAGCGTCAGCAGG
TATGGTCGTATTCTCTCCCTCCACCTCAACCACGACCCCCTGCTCCTGTACGGCTCGCTG
AAACGCGAGCTTGGCATCGTCGCTGTCTCGTATGACCACCCGCAAACTGCTCAAACGCAG
CCACTGCTGACGATTAGGGGCAGCAGCAAATCCCGCAACCCAACTACTATGCTGGGCGCA
GAAACCGTCAATGAGCTTACCAAGCAGTGAGGAACGGTCCCCATGCTCAGCAGGTAAAGT
GTCTAGCACATGCCCAAAATCAAGCTTAAGTTCCATACCTTCCCAGAAAACGTATGGATC
TGTACCCAACACGTTATTCCGGGCTCGCCGTACTGCCGAAATCGCAGGTCCAAGCTGATG
CACGTGCTGCGCGTGCTGTGCTCCCGTCATGACGCGCGCGACCAACCGTTTTCCAACCGT
TTCCCAACCGTTTTTTGCGATCGAGGCGCACGACCAATTGGCACGCGAAAATCACCTCCA
AGCAGCCGAAATACTTCTAAATATATATATATATATGCTTCGAAAAGCACCAACGAAGGC
GGACGTGCTGGTCGCTCGACCACGCACAACCGACTGATCGAAAAATACGAGCGTCAAGGC
TCGATAAACACGTCAAAGAACGTTAAATACGCTAAAAAAGCACTGGCCCAAAGGATAGGC
GCAACGGTGCAGGTTTCAGTAAAGTGAAACAATAATAATAATAATAACAACAATAATAAC
AGAAAAGCTGTCTTGATGTCTAGCTGATGAATCTCCAGGTCCTTCACCGCTGCTACTGCC
AAAACCGCATGAATGGTGCTGTACTTGCTGACAGGTGCAAACACCTCATCGTAGTCAATG
CCTTCACGTTGTCTAAATCCTTTTGCTACCAGCCGTGCCTTAAAACGCTCCACGTTCCCA
TGGCTGTCCCGCTTGATCTTGTACACCCACTTAACTGGAATGGGCGTTGTGTCCGGTGGT
AGTTCCTTGAGGGTCCAGGTGTTGTTGGCTGCCAATGATGCCATCTCTTCATCCATTGCT
GCCTTCCACAGTTCCTTTTCAGGTGATGCCAATGCCTCCTCCAATGTGGCTGGCTCGACA
ATACTGGCCATGTTGGCTGCGACTTTGCTGCCCTTGCCGGTAATCTTGTAGGCATCTTCC
CTCCATATGTTAGCTGGTCGTGATGCTACTGCTCTGGTAGGTTTCCTTCTTGCAATGCTG
TCGTCTGCCGTTGAATGCTCAGGCTGTTCGGGCTGCATGTCATCTTCCCTTGGAGCTGCT
GCTACTCCCACGGCATTGCTGTCTTCTCCACACTCAATGTCCTCTTCAAGGATAGGAGTC
AGATTGAGATCCGCTGTGCTGCTCACCTTCTGCTCATCTGAGTTTGTCGCTTCCTCAAAA
ATGACGTCCCGACTGCTAGGGGGACATGGGAGGGGCTGTGCCTGGTCTTCATACCATGGT
GCATGAGAGTTTGGGTGATGCTCAAAGGTTGAGTGGGTGTGGGGGGGGTTAGTTATAGGC
TCGATGAGAGGATTGGGAATGAAGCGGGCTTGCATAGATCGCCAAATTGTGTGCCTTTCT
AGGGTTAGGGTTAACCCTAAATAACCCTAACCCTTCCTGACGATTGGTCTATTCCATTTG
CTTCAGGAGTCCTGGTAATCGCTCAGCCGTCCACTGAATGCAGAGTGCAATGTATTGCGT
GCAATGTGCCTGTCCAATTGCATTTGTGCTGCTGATGATCTGCTCTTTGCACGTCAGCTT
GTCTGATTATGAATTGCATGAAACTTGTCATGGGTCGTAGGTGCTCCATCGCCTGCCCCT
AATAGCACTTGACCACAGAATTTGAGGCGTTGGTTGCCCAAGCCAATGTAACTGCTCACG
CTCAAAAAAAAAAAAAGACGTCCCGACTGCATATGATCCTTCCAGTGTCCAACAGAATTC
GGTAGCCCTTGCTGTTTGCTGCATAGCCGATGAACTTTCCAGCTTGGCTCACGCTCTCCA
GCTTGTTTCGTAGCTGCTTGGGAACTAGGACGTATGCGCGCACACCGAATGTGCGCAGGT
TGGACACATCGGGCTTGGTCCCAAAGAAGAGCTCCCACGGTGTCGAATCTCGGCCGCTGA
CAGGAGATCTGTTTCTGACATAGTTGGCTGTAGCTAGCGCCTCGGCCCACAGTTTCTTGT
CATGCTGCCCATCTGCCAGCATGCATCGCACCTTCTCCATAAGTGTGCGGTTAAGTCTCT
CAGCCGCGCCATTCTGCTGTGGTGTGTAACGAATGCTGGTCTCTGGCTTGATGCCCTTGG
ATTTGAAGTAGCTCTCCAGCATTTCATTAACATACTCGGACCCGTTGTCTGTCCGCACCC
TCTGAACCTTGTAGCCGCTCTGGTTTTCGAGTAAGGTGATGACCTCCCGCACGATGGACG
CTGTGTCAGATTTACGCTCCACCGGGTAGACCAGAGAAAGCTTGGAGTAGTCGTCCAAGA
AAGTAATGAAGTAATTGCTGCCGCCTAATGATGACACAGGCATTGGGCCGCACAAATCCA
TGTGCACCAGCTGTAGCTGTTTCTTGCTGCTGTTGCTGGATGCTGCAAAGGGCAGGCGGT
GTTGCTTCCCCATAACGCAGGGTTCACACACCTCTTTCTGTGCCTTGAACTCCTCGGCGC
TGATGGTAATTCCAGTCACCATGTCCTTGCTTTGTAGCATTGCCAGGTTGTCATAGCCCA
AATGAGCAAATCTCCGATGCCATAACTCAGGCGTCTCCATGTCGACTCTTCCAAGCAAGG
CTGAATCGTTATCAGTGCATGCGCACTCGCCTTTGAGGTAGTAAATATTATCTCCATAGC
AGGGTGCTTGGACCAAGATTTCTCCATTCTTCACAAGCTGACACCCGCTGCTGCTGAAAG
TAAATCTTGCACCGCTGTTGGTTGCGTGTCTCACTGAGAAAAGGTTTTCCGTAGCCTCCG
GTACGTAGAGCACGTCAGTTAGCCGCAACGTTGTCCGACCAGTGTGTAGTATCACATCTC
CATGTGAAAGAGGCTTACCCTTGCTGCCGTTTCCAAATGTCACTGTGATGTCTTCTTTCA
AAGGCTGCTCGTTAACCAATAAAGCTCTGTAAGGCGTCATGTGTCGTGACGCTCCAGTAT
CCAGCACCCATCGTTGTGTACTGATCCTTCTGCTGACTCCAGCTGCCTCGCTGTGCTGAG
CTGCTAAGGCATGTGCACTCAACTGCTCAAGAGCTTTCGGTTGCGCTGCAGGTTTCTTAT
GCCCACCTGAGCGTCTTGCTGCTTCCTTGTTCTTCAACCTCCAGCAGTCTCTTTTAAAGT
GGCCTTTCTTGCCACAGAAATGACAAGTCGCCTTCATCTTATCAATGCCTCTGTAAGGCT
TCACCATAAGCGCGCTCTCATCAGGACGCTCTTTCTGCCTTTCTCGCTGTTCCACTTGTA
GCAGCTTGGGCAGAATGTCATCGAGGCTGGTTGTGTCCTCGATCGTGGTCTCAAGTACGG
TCACCACCGTATCAAATGCTGTTGGTAGTCCCGCCAGCACTGCCCACGTCAATTCCTGGT
CTGCCACTGTGTGGCCTGCTGCACGAAGCTGATCTTGAATATCTTGTGCGCGTCCCACAT
ACTTGGTCAAGGGCTCACCTTGCCCCATCTTAAGCTGCGATAGCTCCTTCCTAAGCTGCA
GCTGCCGTGCACTGCTCTTCGCCTGGTACACGGACTCGAAATGCTCCCACGCCTTCTTTG
CAGTGTCGCACCTCTCAAGCTGTGCTAGATGGTGCTCCTTGACGTACAATCCAATCTGTG
CCAGCGCCTTCTGGTCGTTGCTGGTACTGGTGTCCGTCCCTTGAACTGCTGACCAAAGTC
CCTTGGAGATGAGAAGGAACTTCATGCGTGTCTTCCACGTGGCATAGTTGTCCACGTCCA
AACGCTCCACGACAGGTTTCTCGACCTCAGACATGCTTCCTCTGCTTTTGCCGCGCCTAC
GATTTGTTCGACGTAGTTAGCACCTTCGAGTAGCAATAACACACCGTCCGAAATTAAACG
CAGTAAACACCGTCGAAGCAGGGGCCCATAACCTGTTGACGGATTTCGGACTTTTGAGGT
GATGTCTGTGAGCGTTACAAGTTACAAAAGCAAATGGCAATCAAGTATATATACTCTTCA
GAACACAATGTTCTAGAATCTTCCAGATGCAAGAAACATTCTAGAACCATCTAGACATAA
GGGGTATCTTCTAGAAACTTCTAGACACTAAACCTTCGAGAACCTTCTTGAAACATCTGT
TATTATTACGTAAGCATTACGTAACCCATTACGTAATCACTCCAATCAACAGAAGTATGC
AAGGATAACGTGCAAATCACTTCTAACCATTTGCATGACAGCAGACTGAAAATCGAGCTG
CTTATAAACACTGTTCGTATTCCAACACTAGGCAAGGCAGAGAACACCCCCCTCACCTCC
TCCACGTCCACCATACCATCCCCTTGCGGCCCCATCGCCTGTGCTGCCTCCCCCTCGCCC
AAGAACATGTCCACCGCGGCCAGCAGCTCCTCCTGCGCAGCTGGGTCAACGGGCGAGGGG
CGGAACAAACCTACAGGACTGTCAGCCGAGAAGAAGTTGCAAGCGTGTTTGAGGGCAGCG
CGAATGCCAGCTGGGGTGCCCATGTCAGCCGGTGGTGCATCAGGGGATAGGGGATCCTGC
ACTGCCGGAACCGGCTGATTAGGCAACAGGGGACGTGCCAGGTTGTGGAACCATTTGGTG
GGCTGCTCCCCGTAGCAGTGCCACAGCACTCCAGCCGCCCTCGCCTTCTTGCCGGCCACC
TCGGTCAAATAACCCTGCAAATCAGCCTGAGCCTGCTGATACGCCCCCTTCAGCCGTGCA
ACCCCAGGATTTTCCTCATATGCCGCCCGTGCCACCTCGACCGCCCTATCCAACGCCTTC
CGCCTGCAGCCCTCCTGCGCCCTATAATGCAGGGTGTGTGCCATGCAGCGGTACGCAAGG
CACGCCTTCAACCCCTCCCAGCGCTGCCTATGGGTCAGCCCATGGTCCGCAGGGTGCCTC
TGGAGGTAGCCGGCTACCGTGTCCTCCACCATGTCTCCAAACCCCTGCTCGTCCAACAGA
TGCAACGGCAACCTCCACCTGCCCCTCCCACACTGCAAGAGTTTAGGAGGTGCCAACACC
AGCTCCACTCCCAGGTGATCCCCTGGCAGGCCATGCACAACCCCACACCTGCGCACCCAG
GGTAGAAGCTCAGCTGACACATACCACCTGTCCAACCTAGCACCACGGCCACCCGTGGCC
AAGTGGGTGGCCCCGTTTCCCTCTGGATGCAGGTGACGCCATGCATCTACCAAACCGTGT
TGCGCTTGGATCCGTTGGAACTCCATGCTGCCCACGTCCGGTCTGGCCAGCGCCCCCTCC
ACATCCTCAGGGCTGTCCACAAAGTTCCAGTCCCCACACATCAACAGCGGCCGCTCCTCC
GTCACGCACGCCGAGAGCTCCTCCGCAAAGAATGATGCCCCAGGGTAAGAACTCAGGTTT
CTCATAGACCAGGGTTCAAATCCTGCTGGGGACTGAAACATCTTTATATGTTTCTTTCCC
TCGGGGGAGTTTCTCCGCCTTGTGCGGTTCTCCTCCAGTCCGGCGTCAGCGGTACCCCAT
GCCGACTGACATGTAGGCCACCAATCCATGTAAAAAAAAAAAAAAGAATGATGGCCGCTC
CGCTGCCACACAAGGCGCATAGCATTGTTTCACTTTACTGAAACCTGCACCGTTGCGCCT
ATCCTTTGGGCCAGTGCTTTTTTAGCGTATTTAACGTTCTTTGACGTGTTTATCGAGCCT
TGACGCTCGTATTTTTCGGTCAGTTGGTTGTGCGTGGTCGAGCGACCAGCACGTCCGCCT
TCGTTGGTGCTTTTCGAAGCATATATATATATATATTTAGAAGTATTTCGGCTGCTTGGA
GGTGATTTTCGCGTGCCAATTGGTCGTGCGCCTCGATCGCAAAAAACGGTTGGGAAACGG
TTGGAAAACGGTTGGTCGCGCGCGTCATGACGGAAGCACAGCAGGCGCAGCACGTGCATC
AGCTTGGACCTGCGATTTCGGCAGTACGGCGAGCCCGGAATAACGTGTTGGGTACAGATC
CATACGTTTTCTGGGAAGGTATGGAACTTAAGCTTGATTTTGGGCATGTGCTAGACACTT
TACCTGCTGAGCATGGGGACCGTTCCTCACTGCTTGGTAAGCTCATTGACGGTTTCTGCG
CCCAGCATAGTAATTGGGTTGAGGGATTTGCTGCTGCCCCTAATCGTCAGCAGTGGCTGC
GTTTGAGCAGTTTGCGGGTGGTCATACGAGACAGCGACGATGCCAAGCTCGCGTTTCAGC
GAGCCGTACAGGAGCAGGGGGTCGTGGTTGAGGTGGAGGGAGAGAATACGACCATACCTG
CTGACGCTGTGATTGCCAGGCTGCCTGAAAATCATGCAGAGGTGGTGATACGAGGGTTGC
CTGCGGATTGTGCGAGTGCTGGAGTTACGGAGGCGGTGTTGCGAGCCGTTGGATATCGGG
CGACGACTCAGGTGGTGGTTGTGCACGAAAGGGCTGGAATAGTGATCGGACCCACAGGTA
AGCCGCTTCCGTTCCCTGATCTCAGTGTGGTGGTGGCAGTGGTCAGCACCCCTGTGGAGG
ACGCGCAGCTTCATCGTCTACCGCGGTGGGCTGTGGTGGAGGGCAGGGAGGTACGCTTGG
AGGTACGGCCCTGCCTACAGGTAAGTCCTGCGATTCAGCTTCGCCCTGCCCCTCACCGTG
CGGGAGGTGGTAACGTGTTGGAGAGGGTGGGGGCAGCGCATGGCCTCACACCAGCGGTAA
GAGCTTCTGGGCCGTTGCCGGTGGCAGATTCTGTGTTGCAGGTTTCCAGGAGGCCAGGGG
ATAGGGGTGGGGTGGGGCTTGGTGTAGAGGAGGGGAGGGGCGGCTCTCAACCCCTTTCAT
GCGTTCGGGATGCTAGCATGCTGGAGGCTCCTGACCTGCCGGATGCTCCGGATGATGAGC
CCCTCTTTGGGACTTGCTTGGAATACTTGCAGGATGGTGCGGATTTATTGAGCCATTCAG
AGATGGCCCAGGTGGTACACGCAGTGCGTGACCGCCAGCCGCGGGAATATCAGGCCAGCC
TGGGTGCGGGACGTGTGGGAGACTTACCAACCTCTATCAAGATGTCCCTCCACATGCAGG
CTCGGTCCTTGTTTGGGAGGGAGCGAGGGGGTGTGCCACCTGAGGTGGCGGGCGCATGGA
GTTCCGGTGGATTGGAGGAGCCAGCGCAGTCGCCCCCCAGTACGCGGGAGTTGGCCGGCC
CTCCTCCCCGCCGCACACCACGCGGCAATGCAGGCAAGGCACCACCACCATTTTGGGCCT
CCCATGCCCCTCAGACGCCAGCGGCTGGCCGCCCCCAATGCGGGGGTGTTGACGGATTTC
GGACTTTTGAGGTGATGTCTGTGAGCGTTACAAGTTACAAAAGCAAATGGCAATCAAGTA
TATATACTCTTCAGAACACAATGTTCTAGAATCTTCCAGATGCAAGAAACATTCTAGAAC
CATCTAGACATAAGGGGTATCTTCTAGAAACTTCTAGACACTAAACCTTCGAGAACCTTC
TTGAAACATCTGTTATTATTACGTAAGCATTACGTAACCCATTACGTAATCACTCCAATC
AACAGAAGTATGCAAGGATAACGTGCAAATCACTTCTAACCATTTGCATGACAGCAGACT
GAAAATCGAGCTGCTTATAAACACTGTTCGTATTCCACTGTTGCGTTGTCTATCTATCAA
TGTTAATGGCCTGGGGAGTGACCCAGCGAAACGCCGCACTCTCTTAGGCGAGTTCACGCG
GGGTCCCTGGGATGTTCTTTGTGTCCAGGAAGTGCACGCCATCTCTGCCCAGCAGGTGGC
TGCATGGGCACAGGAGGGGGCAGGTTCGGGTATGCCGATGCTGGGCTCTGTGTTTGTAAA
CCCCTACTCTTCGCGGTCGAGGGGGGTGGCCACCTTTGTCAAGGCTGGTGCGCCCCTGGC
TGCTTGTACCTCGCGGCTGGCCCCGGAGGGGGGCCGGTTGATGGATGTTGCTGGCTCATA
CGCAGGTGTGGGCTTGGGACTGGTCAACTGCTATGCGCCTTGTGTGGCAGCGGAGCGGCC
ATCATTCTTTGCGGAGGAGCTCTCGGCGTGCGTGACGGAGGAGCGGCCGCTGTTGATGTG
TGGGGACTGGAACTTTGTGGACAGCCCTGAGGATGTGGAGGGGGCGCTGGCCAGACCGGA
CGTGGGCAGCATGGAGTTCCAACGGATCCAAGCGCAACACGGTTTGGTAGATGCATGGCG
TCACCTGCATCCAGAGGGAAACGGGGCCACCCACTTGGCCACGGGTGGCCGTGGTGCTAG
GTTGGACAGGTGGTATGTGTCAGCTGAGCTTCTACCCTGGGTGCGCAGGTGTGGGGTTGT
GCATGGCCTGCCAGGGGATCACCTGGGAGTGGAGCTGGTGTTGGCACCTCCTAAACTCTT
GCAGTGTGGGAGGGGCAGGTGGAGGTTGCCGTTGCATCTGTTGGACGAGCAGGGGTTTGG
AGACATGGTGGAGGACACGGTAGCCGGCTACCTCCAGAGGCACCCTGCGGACCATGGGCT
GACCCATAGGCAGCGCTGGGAGGGGTTGAAGGCGTGCCTTGCGTACCGCTGCATGGCACA
CACCCTGCATTATAGGGCGCAGGAGGGCTGCAGGCGGAAGGCGTTGGATAGGGCGGTCGA
GGTGGCACGGGCGGCATATGAGGAAAATCCTGGGGTTGCACGGCTGAAGGGGGCGTATCA
GCAGGCTCAGGCTGATTTGCAGGGTTATTTGACCGAGGTGGCCGGCAAGAAGGCGAGGGC
GGCTGGAGTGCTGTGGCACTGCTACGGGGAGCAGCCCACCAAATGGTTCCACAACCTGGC
ACGTCCCCTGTTGCCTAATCAGCCGGTTCCGGCAGTGCAGGATCCCCTATCCCCTGATGC
ACCACCGGCTGACATGGGCACCCCAGCTGGCATTCGCGCTGCCCTCAAACACGCTTGCAA
CTTCTTCTCGGCTGACAGTCCTGTAGGTTTGATCCGCCCCTCGCCCGTTGACCCAGCTGC
GCAGGAGGAGCTGCTGGCCGCGGTGGACATGTTCTTGGGCGAGGGGGAGGCAGCACAGGC
GATGGGGCCGCAAGGGGATGGTATGGTGGACGTGGAGGAGGTGAGGGGGGTGTTCTCTGC
CTTGCCTAGGGGGGTCAGCCCGGGTTTGGACGGCCTCCCTTATGAGTTCTACATCCATTT
CTGGCGGGTGTTGGGAGAGCCTTTTGTCGCCATGGCAAATGAGGCTCTTGAGGCAGCCAC
AGAGGCTCGCGTGTCCCCAGACGAGCAAATCCTCCCACGCAGCATGCTGACCGGGCTCAT
CATCATGTTGTACAAGGGGGGGGGCAAGGATGCGACCACGGCGTCGTACCGGCCCATCAC
ATTGCTGAACTGTGATTACCGCATCCTTGCTCGGCTGCTGTGCTCGCGGTTGGCTGGCCC
CTTGTGCTCTGTGGTGGATCCCACGCAGACGGCGTTCCTCCCGGGGAGATGGATTGGGGA
CAACGTGTTGTACCACCTGGAGGAGGTGCAGTACCTGGAGGAGACAGGCACGGAGGGGTG
TGTGGTGATGCTGGACTCGGAGAAGGCATATGACCGGGTGGTGCGGGACTGGTTGTTCCG
TGTGATGGAGCGCATGGGCTTCCCAGAGCCGTGCGTGAGGTGGGTGAGACTGATGCTGGC
TGGCACGTCAGCACAGGTATCACTCAATGGCCACTACACCCCCAGCTTCCCTGTGCGCAG
CAGCGTGCAGCAGGGCAGCCCGTTGAGCACCCTGCTGTACAACATCACAGCCCAGCCTCT
GGCCGCTCACCTGCGGCAGCAAGTCAGCCTTGGCGTGGTGCGACCCATCATGATGCCGGA
TGGGTGCCCCGCCCCCCCTTCCCACCAGCATGCCGACGACACCACCCTGCATGTGAGGGG
GCCTGGAGATGTGGCTGTGGTTTTGGGCCCGCAAGGAACGATGGGTCTGCACGAGAGGGC
ATCAGGGGCGAGGATCAGCCAGCCCAAGTGCCAGGGGCTGAGGTTTGGCCCCCATCCCGA
GCGTGATCCTGCGACGGGGAGGTGTGCGGTGTCGGGGGTCGTGTTCCCTGATGCGCAGGG
GTCGGTGTGCCACCTTGGGGTGTTCCTAGGCGCGGATGCTGTGGCGGCCAACGCTCGCAC
CTTTGGCAGGCTCCAGCAGAAGGTGCTGCAAGCGGTGCAGCTGTGGAGACAGCAGCGACT
TTCCTGGCTGGGGAGGGTGTACGTGGCCAAACAGGTTCTTGGGGCCATGCTGTCATACCA
TGCCTGCTTTGTTCCCCCGGCACCGTATCAGCTGCGCAGCCTGAAACAGCTGGTTTACGC
ATTCGTGAGGGGTGGGAGTCTGGAGGGGGGGGGAGGGGGGAGGCTCCTTGAAGCACCCTG
GCCTGCATGTGACGTCCCTGCCGTGGGAGGAAGGGGGGGTGGGCATGGTGGATTTGGGAG
TGCAGGTGGCCTGCCTGCAAGGCAAGGTGGCAGCTCGGCTACTGCACCCTGCACCCCAAC
CGTGGAAAGTACTCATGCAGGCGCAACTGCAACGAAAGCTTCCTGCGTTGGGCTCTGCGG
TGCTGTTCAGCTCATTGCAGGCGATAGGCCACTCCCTCGGACCACGGCATGCGGCCTACG
TTAGAGGATTCCAACTGACAAGGCCTCATAGACTAGTGCATCCCGATCAGCTGTCTGGGG
ACCAGGCTCGGTCTGAGCGTTTGTTCCACAATCGACAGATTGTGCGTCTGGCTACTGGGC
TACCCTTTGCTCCAGCGGAGGTACCGGTACTGGCATCCCAGTCGATATACACAGTTGGCC
AGCTGGCTGACTTGGTGCAGCAGGAGCAGCCCCTTGAATTGGGCGCACGCAGACTGTGGG
ACAGGGTGCCAGCAGTGTGGAGGGAGCGAGCCGTACAGGGAGGGGGGGTTGCTGGCTGGG
AGTTGGAAGGGGGGGGCAGGTACGTCAGGGATGCTCAGGGGAAGGAATATCAGGTGATGC
CGGATCGGTCGTGCGTGGCCATAGAAGGCATCTCAGGGAGGGGCACACAGGGGTTGCAGT
GGGAGGCATGCTGCGTGGTGGAGTGCCCCGACTCATCTGCGAGCAGTGGAAGGGAACTGG
TGCCCTTCTTGGTTGGTCCCTGGAACACTGTGCAGGTTGACCCTGGGGGGTGGGGGCATG
GGACGATGGCCTCCGTATGCTACACGGTCAAGGCGGCTGCGGTGCGGCGCGTACGCTTGA
GGACAGTTCAGGAGGGGCATGGCTGGTACATTCCGGGAGCAGGCATATGGCCCCCTCTGT
GGGACCCGCCTGAAGGATCCCAAGTGGCGCGGAACAGGACACTGGGGCTGGCTGCACTGG
AGGCTGCATGGCGCACCAGCGGGAGATCCCGGGCGCGCAGATCAACGGCGGAGTTTGAGA
TAGGCCTTCCCCCGTGCATGAGGCCCTCCCGGCGTCAACGAACGGGGGTTTGGGACAGAG
TTGCAGACCCTGTGGTGGCGGTGAACAACCACGATGGGGTTGATGCGGTAGCATGTGGAC
CGGAGCAGGACGCCGAGGCACAAGCGGCTGTAAGGGGAGTCTGGAAGAGACTGCGTAGAG
CAGACCTCCCACGAGAGGTGTACGGCACGGTTTACAGGGTGATGCATGCATCCTTGTATG
TGGGGGCATTCATGCACCACACGGGTCAGCTGGAGGATGGGGAAGCCTGCTGCTCCAACC
CAGGGTGTGAGGGAGTGCTTGAGGATCTGTCACATGCATTCTTGACGTGCCCGGCTGTTG
CACCAGCAGCTGAGTGGGTGTGCCGCTTCTTCGAGGTGGTGGCAGAGTGCCCTCCCCCTC
CAGCGACGGCACAGGTCCTACTGGGGGACAACCAAGGTGCGTGGTCCCCACCCCCTCATG
CTGCCCACCTCTGGACGGCGTTGCGTGCTGCATACATACACTCCGTATGGCAGTTGCGAT
GCAAAAGGGGGTTGGAGGGGGAGGCCTTTGCGTCCGCAGCGGTGGTGGGAGCTATATTGG
CCAGCTTGCGGTCCTCCATTAGGAGAGATTGGGCACGGGCCACTCAGGATCTGGTTCGCA
TGTCTGGAGCGTGCCCAGAATGGTTCAGGGGTCGCTCTCCAGCAGTGCTCATGCCTGAGT
TTACACAGCGATGGGCATGGGACACATCACTGTGTCGCATAGAGGAGCACAACGGCTTGC
CGCCCTCAATCTCCGTCACCTTGTCTGCTACTCACCCTCTCCCTTTCCCCCCTGAGGTGC
AAGAGTTGCCAGCCACTGCGGCGTCTTCAGCACAGTGAGCAGCTTAACTAGCAGGGTGGG
GCTTGGACGCTCCGCTAGTCAGCGGCGAGGGGTGACGGGGAGAGGACATGGAGGCAGATC
CAAGCTGATATGCAGCAGTGGATGCATCGTGGACGATCACACCGTAGTCGAGGGGGATCG
CAAATGGCCCCCAAGGCAGGAATGCCGCCAATGCTCCTTGCGGAGCCGGTTTAGGATGGG
TGTTTTTGTTTGTTTGTGGGGCTGTGTGGCGAGAGAATGCCAGCAGCCCTGGTGGGTGCG
TGCGTGTGTGTGGGTGGTGATGATGCCTCAGGCTAGGGGTGGATCCGGGCATGGGAGGGG
TTACGGCAGTAGGCCTGCTCCGCCTCCGTGGTGTTGACGGATTTCGGACTTTTGAGGTGA
TGTCTGTGAGCGTTACAAGTTACAAAAGCAAATGGCAATCAAGTATATATACTCTTCAGA
ACACAATGTTCTAGAATCTTCCAGATGCAAGAAACATTCTAGAACCATCTAGACATAAGG
GGTATCTTCTAGAAACTTCTAGACACTAAACCTTCGAGAACCTTCTTGAAACATCTGTTA
TTATTACGTAAGCATTACGTAACCCATTACGTAATCACTCCAATCAACAGAAGTATGCAA
GGATAACGTGCAAATCACTTCTAACCATTTGCATGACAGCAGACTGAAAATCGAGCTGCT
TATAAACACTGTTCGTATTCCAACACTCCCACGCAGGCTGCTGGAATGCAAGTTGTATAT
GTACAAAGCAATCACCATGTCTCACTTCACGCCCATGGAGTTTCGACAAAACACAAACTT
GCTTGCTGAGACTGGCTTGGTCAGTGCGTCTGCCACCATGTGCTCAGTTCTGACGTAGTG
AAACTTCACTTCGCCCCTCATCACTCGTTCCCTTGCAAAGTGGTAGATGACGTCGATGTG
CTTTGACCGCATGGATGTCATCGGGTTCCTCAGTAGCTTGATCGCACTCTGGTTGTCCGC
TTGAATGTGAATAACGTCCACTTCCGTCTCCAAATCTCCTAGGAGTTTGCGTAGCCATAG
ACTTTCCTTGGTAGCCGCAGCTGCTGCCATGTATTCCGCCTCAGTTGTTGATGCTGCAAC
TGTTTGCTGCAATCGACTGGACCAGCTGATGGCTCCACCGCTGATGATGAACACGTAGCC
TGTTGTTGATCGGCGTGTGTCGATGTCTCCAGCATAATCCGCATCCGTAAATGCTGACAT
CGTCACTTCGCTACCTCCATACTGAATCCCATAGTCGGCTGTTCCAGCTAAATAGCGAAG
TACTCCCTTGGCTGCTTGCCAGTGCGCTGTGCTAGGGTTTGCCATATATCGTGCTAAAGC
TCCCACTGCTTGAGCAATATCTGGCCTGGTGCATACTGACAAATACATCAGGCTGCCCAC
AAGCTGAGAATAGCTGCACGTCTCACGATCCAGAGGCTCACCTTCTCGAGTAAGCTTGGA
TGACACGCTGAGAGGAGTGCTCAAGGGTTTTGCTTCGAGCATGCCAAACTTGGATAGTAG
CTCCGTGGTCATTCGTCCTTGAGCTAGCTTAATGCTGCGCTGCTCTCTGTCCCTCGTGAT
GGTCATACTCAGAAAATAGGATGCCTCTCCCATGTCTCGAGCATTAAAAATGCTCAAGAG
GCTTCTCTTGATGGTCTCTAGGGCTGTGATGTCTTTGGTTATCACCAGAATATCGTCCAC
GTAAGTGAGAAGATAGGATGGCTCACTTGCTTTCTTGTTGATGAAAAGTCCGGGGTCCGC
TTCCGATGGAGTAAATCCCAGAGTCTCCAATTCCTTCTTCAAACGTAGATGCCAGGCGCG
GGGCGCCTGCTTGAGACCATACAGTGCCTTATGAAGATGGCACGCCATATTCCTGCTGCC
CTCTTCATAACCTCTCGGCTGCTGTACGTATACATCTTCCTCCAGCTCACCATTCAGAAA
AGCTGTCTTGATGTCTAGCTGATGAATCTCCAGGTCCTTCACCGCTGCTACTGCCAAGAC
CGCACGAATGGTGCTGTACTTGCTGACAGGTGCAAACACCTCATCGTAGTCAATGCCTTC
ACGCTGTCTAAATCCTTTTGCTACCAGCCGTGCCTTAAAACGCTCCACGTTCCCATGGCT
GTCCCGCTTGATCTTGTACACCCACTTAACTGGAATGGGCGTTGTGTCCGGTGGTAGTTC
CTTGAGGGTCCAGGTGTTGTTGGCTGCCAATGATGCCATCTCTTCATCCATTGCTGCCTT
CCACAGTTCCTTTTCAGGTGATGCCAATGCCTCCTCCAATGTGGCTGGCTCGACAATACT
GGCCATGTTGGCTGCGACTTTGCTGCCCTTGCCGGTAATCTTGTAGGCATCTTCCCTCCA
TATGTTAGCTGGTCGTGATGCTACTGCTCTGGTAGGACCAAGATTTCTCCATTCTTCACA
AGCTGACACCCGCTGCTGCTGAAAGTAAATCTTGCACCGCTGTTGGTTGCGTGTCTCACT
GAGAAAAGGTTTTCCGTAGCCTCCGGTACGTAGAGCACGTCAGTCAGCCGCAACGTTGTC
CGACCAGTGTGTAGTATCACATCTCCATGTGAAAGAGGCTTACCCTTGCTGCCGTTTCCA
AATGTCACTGTGATGTCTTCTTTTAAAGGCTGCTCGTTAACCAATAAAGCTCTGTAAGGC
GTCATGTGTCGTGACGCTCCAGTATCCAGCACCCATCGTTGTGTACTGATCCTTCTGCTG
ACTCCAGCTGCCTCGCTGTGCTGAGCTGCTAAGGCATGTGCACTCAACTGCTCAAGAGCT
TTCGGTTGCGCTGCAGGTTTCTTATGCCCACCTGAGCGTCTTGCTGCTTCCTTGTTCTTC
AACCTCCAGCAGTCTCTTTTAAAGTGGCCTTTCTTGCCACAGAAATGACAAGTCGCCTTG
GTCTTATCAATGCCTCTGTAAGGCTTCACCATAAGCGCGCTCTCATCAGGACGCTCTTTC
TGCCTTTCTCGCTGTTCCACTTGTAGCAGCTTGGGCAGAATGTCATCGAGGCTGGTTGTG
TCCTCGATCGTGGTCTCAAGTACGGTCACCACCGTATCAAATGCTGTTGGTAGTCCCGCC
AGCACTGCCCACGTCAATTCCTGGTCTGCCACTGTGTGGCCTGCTGCACGAAGCTGATCT
TGAATATCTTGTGCGCGTCCCACATACTTGGTCAAGGGCTCACCTTGCCCCATCTTAAGC
TGCGATAGCTCCTTCCTAAGCTGCAGCTTCCGTGCACTGCTCTTCGCCTGGTACACGGAC
TCGAAATGCTCCCACGCCTTCTTTGCAGTGTCGCACCTCTCAAGCTGTGCTAGATGGTGC
TCCTTGACGTACAATCCAATCTGTGCCAGCGCCTTCTGGTCGTTGCTGGTACTGGTGTCC
GTCCCTTGAACTGCTGACCAAAGTCCCTTGGAGATGAGAAGGAACTTCATGCGTGTCTTC
CACGTGGCATAGTTGTCCACGTCCAAACGCTCCACGACAGGTTTCTCGACCTCAGACATG
CTTCCTCTGCTTTTGCCGCGCCTACGATTTGTTCGACGTAGTTAGCACCTTCGAGTAGCA
ATAACACACCGTCCGAAATTAAACGCAGTAAACACCGTCGAAGCAGGGGCCCATAACCTG
TTGACGGATTTCGGACTTTTGAGGTGATGTCTGTGAGCGTTACAAGTTACAAAAGCAAAT
GGCAATCAAGTATATATACTCTTCAGAACACAATGTTCTAGAATCTTCCAGATGCAAGAA
ACATTCTAGAACCATCTAGACATAAGGGGTATCTTCTAGAAACTTCTAGACACTAAACCT
TCGAGAACCTTCTTGAAACATCTGTTATTATTACGTAAGCATTACGTAACCCATTACGTA
ATCACTCCAATCAACAGAAGTATGCAAGGATAACGTGCAAATCACTTCTAACCATTTGCA
TGACAGCAGACTGAAAATCGAGCTGCTTATAAACACTGTTCGTATTCCAACAACCAGGTC
CTGAGTGGCCCGTGCCCAATCTCTCCTAATGGAGGACCGCAAGCTGGCCAATATAGCCCC
CACCACCGCTGCGGACGCGAAGGCCTCCCCCTCCAACCCCCTTTTGCATCGCCACTGCCA
TACGGAGTGTATGTACGCAGCACGCAACGCCGTCCAGAGGTGGGCAGCATGAGGGGGCGG
GGACCACGCACCTTGGTTGTCTCCCAGCAGGACTTGTGCCGTCGCTGGGGGAGGAGGGCA
CTCTGCCACCACCTCGAAGAAGCGGCACACCCACTCAGCAGCTGGTGCAACAGCCGGGCA
CGTCAAGAATGCATGTGATAGGTCCTCAAGCACTCCCTCACACCCTGGGTTGGAGCAGCA
GGCTTCCTCTATCTCCAGCTGGCCCGTGTGGTGCATGAATGCCCCCACATACAAGGATGC
ATGCATCACCCTGTAAACCGTGCCGAACACCTCTCGTGGGAGGTCTGCTCTACGCATTCT
CTGCCAGACACCCCTCACAGCCGCACGTGCAGCGGCGTCCTGCTCTGGTCCACATGTCAC
TGCATCAACCACATCGTGGTTGTTCACCGCCACCACAGGGTCTGCCACCCTGTCCCAAAC
CCCCGTTCGTTGGCGTCGGGAGGGTCTCATGCACGGGGGGAGGCCTACCTCAAACTCCGC
AGTGGATCTACGTGCCTGGGCTCTGCCGTTGGTGCGCCATGCAGCCTCCAGTGCCGCCAG
TCCCAGTGTCCTGTTTCGCGCCACCTGGAATCCTTCAGGCGGGTCCCACAGAGGGGGCCA
TATTCCTGCTCCGAGGACGTACCAGCCATGCTCCTCCTGTACTGTCCTCAAGCGTACACG
CCGCACCGCAGCCGCCTTGACCGTGTAGCATACGGAGGCCACCGTCCCATGCCCCCACCC
CCCAGGGTCAACCTGCACAGTGTTCCAGGGACCAACCAAGAAGGGCACCAGTTCCCTTCC
ACTGTTCGCAGATGTGTCGGGGCATTCCACCACACAGCATGCTTCCCACTGCAACCCCTG
TGTGTCCCTCCCTGAGCAGCCTATAATGGCAACGCACGACTGATCAGGCAACACCCGATA
CTCCTTCCCCTCCCCGTCCCTCACATACTTGCCCCCCCCCTCCACCTCCCAGCCAGTACC
CCCCCCACCATGTACGGCCCGCTCCTTCCACACCGCTGGCACCCTGTCCCACAGTCTGCG
TGCGCCCACTCCAATGGGCTGCTCCTGCTGCACCAAGTCCGCCAGCTGGCCAACTGTGAA
TACCGACTGGTATGCCAGTACCGGTACCTCCGCTGGAGCAAAGGGTAGCCCAGTAGCCAG
GCGCACAATCTGCTGATTGTGGAACAGACGCTCCGACCGAACCTGGTCCCCAGACAGCTG
ATCTGGAGGCACCAATCTGTGAGGCTTGGTAAGCTGAAATCCTCTGACGTAGGCAGCATG
CCTTGGTCCAAGGGAGTGGCCCACCGCCTGCAGGGAGCTGAACAACACCGCAGAGCCCAA
GGCAGGGAGCTTCCGCTGGAACTGCGCCTCCTCCACATCCACCATACCATCGCCATGTGG
CCCTATCGCCTTTGCTGCCTCCCCCTCGTCCAAGAACATGTCCACTGCGGCCAGCAGCTC
CTCCTGCGCAGCTGGGTCAACGGGCGAGGGGCGGAACAAACCTACAGGACTGTCAGCCGA
GAAAAAGTTGCAAGCGTGTTTAAGGGCAGCGCGAATGCCAGCTGGGGTGCCCATGTCTGC
AGGTGGGGCATGAGGGGATAGGGGGTCCTGCACTGCTGGAACTGGCTGATTAGGTAACAG
GGGACGTGCCAGGTTGTGGAACCACTTGGTGGGCTGCTCCCCGTAGCAGTGCCACAGCAC
TCCAGCCGCCCTCGCCTTCTTGCCGGCCACCTCGGTCAAATAACCCTGCAGATCAGCCTG
AGCCTGCTGATACGCCCCCTTGAGCCGTGCAACCCCAGGATTTTCCTCATATGCCGCCCG
TGCCACCTCGACCGCCCTATCCAACGCCTTCCTCCTGCAGCCCTCCTGCGCCCTATAATG
CAGGGTGTGTGCCATGCAGCGGTACGCAAGGCACGCCTTCAACCCCTCCCATCGCTGCCT
ATGGGTCAGCCCTTGGCCCGCAGGGTGCCTCTGGAGGTAGCCGGCCACCGTGTCCTCCAC
CATGTCTCCAAACCCCTGCTCGTCCAACAGATGCAACGGCAACCTCCACCTGCCCCTCCC
ACACTGCAAGAGCTTAGGAGGTGCCAACATCAGCTCCACTCCCAGGTGATCCCCTGGCAG
GCCATGCACAACCCCACATCTGCGCACCCAGGGTAGAAGTTCAGCTGACACATACCACCT
GTCCAACCGTGCACCACGGCCACCCGTGGCCAGGTGGGTGGCCCCGTTTCCCTCCGGATG
CAGGTGACGCCATGCATCTACCAAACCGTGTTGCGCTTGGATCCGTTGGAACTCCATGCT
GCCCACGTCTGGCCTGGCCAGTATCCCCTCCACATCCTCAGGGCTGTCCACGAAGTTCCA
GTCCCCACACATCAACAGCGGCCGCTCCTCCGTCACGCACGCCGAAAGCTCCTCCGCAAA
GAATGACGGCCGCTCCGCTGCCACACAAGGCGCATAGCAGTTGACCAGTCCCAAGCCCAC
ACCTGCACTTCCTGGACACAAAGAACATCCCAGGGACCTTATTATTATTATTATTATTAT
TATTATTATTATTATTATTATTATTATTATTATTATTATTATTATTATTATTATTATTAT
TATTATTATTATTATTATTATTATTATTATTATTATTATTATTATTATTATTATTATTAT
TATTATTATTATTATTATTATTATTATTATTATTATTATTATTTTTTTTTTTTTTATTAT
TTTTTTTTTTTTTGAGTGTGAGCAGTTACATTGGCTTGGGCAACCAACGCCTCAAATTCT
GTGGTCAAGTGCTATTGGGGGCAGGCGATGGAGCACCTACGACCCATGACAAGTTTCATG
CAATTCATAATCAGACAAGCTGACGTGCAAAGAGCAGATCATCAGCAGCACAAATGCAAT
TGGACAGGCACATTGCACGCAATACATTGCACTCTGCATTCAGTGGACGGCTGAGCGAGT
ACCAGGACTCCTGAAGCAAATGGAATAGACCAATCGTCAGGAAGGGTTAGGGTTATTTAG
GGTTAACCCTAACCCTAGAAAGGCACACAATTTGGCGATCTATGCAAGCCCGCTTCATTC
CCAATCCTCTCATCGAGCCTATAACTAACCCCCCCCACACCCACTCAACCTTTGAGCATC
ACCCAAACTCTCATGCACCATGGTATGAAGACCAGGCACAGCCCCTCCCATGTCCCCCTA
GTGGGGCCAACCTCGGCTTAACGCCAGGGTGGGCGACCACGGAGGCGGAGCAGGCCTACT
GCCGTAACCCCTCCCATGCCCGAGGTGGCCAGCAAGAAGGCGAGGGCGGCTGGAGTGCTG
TGGCACTGCTACGGGGAGCAGCCCACCAAATGGTTCCACAACCTGGCACGTCCCCTGTTG
CCTAATCAGCCGGTTCCGGCAGTGCAGGATCCCCTATCCCCTGATGCACCACCGGCTGAC
ATGGGCACCCCAGCTGGCATTCGCGCTGCCCTCAAACACGCTTGCAACTTCTTCTCGGCT
GACAGTCCTGTAGGTTTGTTCCGCCCCTCGCCCGTTGACCCAGCTGCGCAGGAGGAGCTG
CTGGCCGCGGTGGACATGTTCTTGGGCGAGGGGGAGGCAGCACAGGCGATGGGGCCGCAA
GGGGATGGTATGGTGGACGTGGAGGAGGTGAGGGGGGTGTTCTCTGCCTTGCCTAGGGGG
GTCAGCCCGGGTTTGGACGGCCTCCCTTATGAGTTCTACATCCATTTCTGGCGGGTGTTG
GGAGAGCCTTTTGTCGCCATGGCAAATGAGGCTCTTGAGGCAGCCACAGAGGCTCGCGTG
TCCCCAGACGAGCCAATCCTCCCACGCAGCATGCTGACCGGGCTCATCATCATGCTGTAC
AAGGGGGGGGGCAAGGATGCGACCACGTTGGCGTCGTACCGGCCCATCACATTGCTGAAC
TGTGATTACCGCATCCTTGCTCGGCTGCTGTGCTCGCGGTTGGCTGGCCCCTTGTGCTCT
GTGGTGGATCCCACGCAGACGGCGTTCCTCCCGGGGAGATGGATTGGGGACAACGTGTTG
TACCACCTGGAGGAGGTGCAGTACCTGGAGGAGACAGGCACGGAGGGGTGTGTGGTGATG
CTGGACTCGGAGAAGGCATATGACCGGGTGGTGCGGGACTGGTTGTTCCGTGTGATGGAG
CGCATGGGCTTCCCAGAGCCGTGCGTGAGGTGGGTGAGACTGATGCTGGCTGGCACGTCA
GCACAGGTATCACTCAATGGCCACTACACCCCCAGCTTCCCCGTGCGCAGCAGCGTGCAG
CAGGGCAGCCCGTTGAGCACCCTGCTGTACAACATCACAGCCCAGCCTCTGGCCGCTCAC
CTGCGGCAGCAAGTCAGCCTTGGCGTGGTGCGACCCATCATGATGCCGGATGGGTGCCCC
GCCCCCCCTTCCCACCAGCATGCCGACGACACCACCCTGCATGTGAGGGGGCCTGGAGAT
GTGGCTGTGGTTTTGGGCCCGCAAGGAACGATGGGTCTGCACGAGAGGGCATCAGGGGCG
AGGATCAGCCAGCCCAAGTGCCAGGGGCTGAGGTTTGGCCCCCATCCCGAGCGTGATCCT
GCGACGGGGAGGTGTGCGGTGTCGGGGGTCGTGTTCCCTGATGCGCAGGGGTCGGTGTGC
CACCTTGGGGTGTTCCTAGGCGCGGATGCTGTGGCGGCCAACGCTCGCACCTTTGGCAGG
CTCCAGCAGAAGGTGCTGCAAGCGGTGCAGCTGTGGAGACAGCAGCGACTTTCCTGGCTG
GGGAGGGTGTACGTGGCCAAACAGGTTCTTGGGGCCATGCTGTCATACCATGCCTGCTTT
GTTCCCCCGGCACCGTATCAGCTGCGCAGCCTGAAACAGCTGGTTTACGCATTCGTGAGG
GGTGGGAGTCTGGAGGGGGGGGGAGGGGGGAGGCTCCTTGAAGCACCCTGGCCTGCATGT
GACGTCCCTGCCGTGGGAGGAAGGGGGGGTGGGCATGGTGGATTTGGGAGTGCAGGTGGC
CTGCCTGCAAGGCAAGGTGGCAGCTCGGCTACTGCACCCTGCACCCCAACCGTGGAAAGT
ACTCATGCAGGCGCAACTGCAACGAAAGCTTCCTGCGTTGGGCTCTGCGGTGCTGTTCAG
CTCATTGCAGGCGATAGGCCACTCCCTCGGACCACGGCATGCGGCCTACGTTAGAGGATT
CCAACTGACAAGGCCTCATAGACTAGTGCATCCCGATCAGCTGTCTGGGGACCAGGCTCG
GTCTGAGCGTTTGTTCCACAATCGACAGATTGTGCGTCTGGCTACTGGGCTACCCTTTGC
TCCAGCGGAGGTACCGGTACTGGCATCCCAGTCGATATACACAGTTGGCCAGCTGGCTGA
CTTGGTGCAGCAGGAGCAGCCCCTTGAATTGGGCGCACGCAGACTGTGGGACAGGGTGCC
AGCAGTGTGGAGGGAGCGAGCCGTACAGGGAGGGGGGGTTGCTGGCTGGGAGTTGGAAGG
GGGGGGCAGGTACGTCAGGGATGCTCAGGGGAAGGAATATCAGGTGATGCCGGATCGGTC
GTGCGTGGCCATAGAAGGCATCTCAGGGAGGGGCACACAGGGGTTGCAGTGGGAGGCATG
CTGCGTGGTGGAGTGCCCCGACTCATCTGCGAGCAGTGGAAGGGAACTGGTGCCCTTCTT
GGTTGGTCCCTGGAACACTGTGCAGGTTGACCCTGGGGGGTGGGGGCATGGGACGATGGC
CTCCGTATGCTACACGGTCAAGGCGGCTGCGGTGCGGCGCGTACGCTTGAGGACAGTTCA
GGAGGGGCATGGCTGGTACATTCCGGGAGCAGGCATATGGCCCCCTCTGTGGGACCCGCC
TGAAGGATCCCAAGTGGCGCGGAACAGGACACTGGGGCTGGCTGCACTGGAGGCTGCATG
GCGCACCAGCGGGAGATCCCGGGCGCGCAGATCAACGGCGGAGTTTGAGATAGGCCTTCC
CCCGTGCATGAGGCCCTCCCGGCGTCAACGAACGGGGGTTTGGGACAGAGTTGCAGACCC
TGTGGTGGCGGTGAACAACCACGATGTGGTTGATGCGGTAGCATGTGGACCGGAGCAGGA
CGCCGAGGCACAAGCGGCTGTAAGGGGAGTCTGGAAGAGACTGCGTAGAGCAGACCTCCC
ACAAGGCGCATAGCATTGTTTCACTTTACTGAAACCTGCACCGTTGCGCCTATCCTTTGG
GCCAGTGCTTTTTTAGCGTATTTAACGTTCTTTGACGTGTTTATCGAGCCTTGACGCTCG
TATTTTTCGGTCAGTTGGTTGTGCGTGGTCGAGCGACCAGCACGTCCGCCTTCGTTGGTG
CTTTTCGAAGCATATATATATATATATTTAGAAGTATTTCGGCTGCTTGGAGGTGATTTT
CGCGTGCCAATTGGTCGTGCGCCTCGATCGCAAAAAACGGTTGGGAAACGGTTGGAAAAC
GGTTGGTCGCGCGCGTCATGACGGAAGCACAGCAGGCGCAGCACGTGCATCAGCTTGGAC
CTGCGATTTCGGCAGTACGGCGAGCCCGGAATAACGTGTTGGGTACAGATCCATACGTTT
TCTGGGAAGGTATGGAACTTAAGCTTGATTTTGGGCATGTGCTAGACACTTTACCTGCTG
AGCATGGGGACCGTTCCTCATTGCTTGGTAAGCTCATTGACGGTTTCTGCGCCCAGCATA
GTAGTTGGGTTGCGGGATTTGCTGCTGCCCCTAATCGTCAGCAGTGGCTGCGTTTGAGCA
GTTTGCGGGTGGTCATACGAGACAGCGACGATGCCAAGCTCGCGTTTCAGCGAGCCGTAC
AGGAGCAGGGGGTCGTGGTTGAGGTGGAGGGAGAGAATACGACCATACCTGCTGACGCTG
TGATTGCCAGGCTGCCTGAAAATCATGCAGAGGTGGTGATACGAGGGTTGCCTGCGGATT
GTGCGAGTGCTGGAGTTACGGAGGCGGTGTTGCGAGCCGTTGGATATCGGGCGACGACTC
AGGTGGTGGTTGTGCACGAAAGGGCTGGAATAGTGATCGGACCCACAGGTAAGCCGCTTC
CGTTCCCTGATCTCAGTGTGGTGGTGGCAGTGGTCAGCACCCCTGTGGAGGACGCGCAGC
TTCATCGTCTACCGCGGTGGGCTGTGGTGGAGGGCAGGGAGGTACGCTTGGAGGTACGGC
CCTGCCTACAGGTAAGTCCTGCGATTCAGCTTCGCCCTGCCCCTCACCGTGCGGGAGGTG
GTAACGTGTTGGAGAGGGTGGGGGCAGCGCATGGCCTCACACCAGCGGTAAGAGCTTCTG
GGCCGTTGCCGGTGGCAGATTCTGTGTTGCAGGTTTCCAGGAGGCCAGGGGATAGGGGTG
GGGTGGGGCTTGGTGTAGAGGAGGGGAGGGGCGGCTCTCAACCCCTTTCACGCGTTCGGG
ATGCTAGCATGCTGGAGGCTCCTGACCTGCCGGATGCTCCGGATGATGAGCCCCTCTTTG
GGACTTGCTTGGAATACTTGCAGGATGGTGCGGATTTATTGAGCCATTCAGAGATGGCCC
AGGTGGTACACGCAGTGCGTGACCGCCAGCCGCGGGAATATCAGGCCAGCCTGGGTGCGG
GACGTGTGGGAGACTTACCAACCTCTATCAAGATGTCCCTCCACATGCAGGCTCGGTCCT
TGTTTGGGAGGGAGCGAGGGGGTGTGCCACCTGAGGTGGCGGGCGCATGGAGTTCCGGTG
GATTGGAGGAGCCAGCGCAGTCGCCCCCCAGTACGCGGGAGTTGGCCGGCCCTCCTCCCC
GCCGCACACCACGCGGCAATGCAGGCAAGGCACCACCACCATTTTGGGCCTCCCAGGCCC
CTCAGACGCCAGCGGCTGGCCGCCCCCAATGCGGGGGCCGCGGCCGCGGCGGGAGGTGAT
GGCTGCCACGTTGCATGCCCCCCTGCCCACATCCCAGCCGTTGCGTTGTCTATCTATCAA
TGTTAATGGCCTGGGGAGTGACCCAGCGAAACGCCGCACTCTCTTAGGCGAGTTCACGCG
GGGTCCCTGGGATGTTCTTTGTGTCCAGGAAGTGCACGCCATCTCTGCCCAGCAGGTGGC
TGCATTGTTGACCAGCGACCAAAAGCGCCAACCCGAAGGTTAATTACTTGGTCGCAATTT
CCCTGTGATATGAGGTGTTGGACGACTTCCAACACCCCCCCGCGGACAACACCAACTTGG
TTTCCGCACATGGGGTTCCTCCACGAGGTAACCCCTCCGATGACCGAAAGAGGAGGAAAT
TTCGGTTTACAGCATCACCAGGGATTGAACCCGCGACCTCTCACTAGGTCAGGTTCTACA
CAGCCGAAACTTGGCTCTGAAACCATGTTGACCAGCGACCAAAAGCGCCAACCCGAAGGT
TAATTACTTGGTCGCAATTTCCCTGTGATATGAGGTGTTGGACGACTTCCAACATGCATG
GGCACAGGAGGGGGCAGGTTCGGGTATGCCGATGCTGGGCTCTGTGTTTGTAAACCCCTA
CTCTTCGCGGTCGAGGGGGGTGGCCACCTTTGTCAAGGCTGGTGCGCCCCTAGCTGCTTG
TACCTCGCGGCTGGCCCCGGAGGGGGGGCGGTTGCTGGATGTTGCTGGCTCATACGCAGG
TGTGGGCTTGGGACTGGTCAACTGCTATGCGCCTTGTGTGGCAGCGGAGCGGCCATCATT
CTTTGCGGAGGAGCTCTCGGCGTGCGTGACGGAGGAGCGGCCGCTGTTGATGTGTGGGGA
CTGGAACTTTGTGGACAGCCCTGAGGATGTGGAGGGGGCGCTGGCCAGACCGGACGTGGG
CAGCATGGAGTTCCAACGGATCCAAGCGCAACACGGTTTGGTAGATGCATGGCGTCACCT
GCATCCAGAGGGAAACGGGGCCACCCACTTGGCCACGGGTGGCCGTGGTGCTAGGTTGGA
CAGGTGGTATGTGTCAGCTGAGCTTCTACCCTGGGTGCGCAGATGTGGGGTTGTGCATGG
CCTGCCAGGGGATCACCTGGGAGTGGAGCTGGTGTTGGCACCTCCTAAACTCTTGCAGTG
TGGGAGGGGCAGGTGGAGGTTGCCGTTGCATCTGTTGGACGAGCAGGGGTTTGGAGACAT
GGTGGAGGACACGGTAGCCGGCTACCTCCAGAGGCACCCTGCGGACCATGTGCTGACCCA
TAGGCAGCGATGGGAGGGGTTGAAGGCGTGCCTTGCGTACCGCTGCATGGCACACACCCT
GCATTATAGGGCGCAGGAGGGCTGCAGGAGGAAGGCGTTGGATAGGGCGGTCGAGGTGGC
ACGGGCGGCATATGAGGAAAATCCTGGGGTTGCACGGCTGAAGGGGGCGTATCAGCAGGC
TCAGGCTGATTTGCAGGGTTATTTGACCGAGGTGGCCGGCAAGAAGGCGAGGGCGGCTGG
AGTGCTGTGGCACTGCTACGGGGAGCAGCCCACCAAATGGTTCCACAACCTGGCACGTCC
CCTGTTGCCTAATCAGCCGGTTCCGGCAGTGCAGGATCCCCTATCCCCTGATGCACCACC
GGCTGACATGGGCACCCCAGCTGGCATTCGCGCTGCCCTCAAACACGCTTGCAACTTCTT
CTCGGCTGACAGTCCTGTAGGTTTGTTCCGCCCCTCGCCCGTTGACCCAGCTGCGCAGGA
GGAGCTGCTGGCCGCGGTGGACATGTTCTTGGGCGAGGGGGAGGCAGCACAGGCGATGGG
GCCGCAAGGGGATGGTATGGTGGACGTGGAGGAGGTGAGGGGGGTGTTCTCTGCCTTGCC
TAGGGGGGTCAGCCCGGGTTTGGACGGCCTCCCTTATGAGTTCTACATCCATTTCTGGCG
GGTGTTGGGAGAGCCTTTTGTCGCCATGGCAAATGAGGCTCTTGAGGCAGCCACAGAGGC
TCGCGTGTCCCCAGACGAGCCAATCCTCCCACGCAGCATGCTGACCGGGCTCATCATCAT
GTTGTACAAGGGGGGGGGCAAGGATGCGACCACGTTGGCGTCGTACCGGCCCATCACATT
GCTGAACTGTGATTACCGCATCCTTGCTCGGCTGCTGTGCTCGCGGTTGGCTGGCCCCTT
GTGCTCTGTGGTGGATCCCACGCAGACGGCGTTCCTCCCGGGGAGATGGATTGGGGACAA
CGTGTTGTACCACCTGGAGGAGGTGCAGTACCTGGAGGAGACAGGCACGGAGGGGTGTGT
GGTGATGCTGGACTCGGAGAAGGCATATGACCGGGTGGTGCGGGACTGGTTGTTCCGTGT
GATGGAGCGCATGGGCTTCCCAGAGCCGTGCGTGAGGTGGGTGAGACTGATGCTGGCTGG
CACGTCAGCACAGGTATCACTCAATGGCCACTACACCCCCAGCTTCCCCGTGCGCAGCAG
CGTGCAGCAGGGCAGCCCGTTGAGCACCCTGCTGTACAACATCACAGCCCAGCCTCTGGC
CGCTCACCTGCGGCAGCAAGTCAGCCTTGGCGTGGTGCGACCCATCATGATGCCGGATGG
GTGCCCCGCCCCCCCTTCCCACCAGCATGCCGACGACACCACCCTGCATGTGAGGGGGCC
TGGAGATGTGGCTGTGGTTTTGGGCCCGCAAGGAACGATGGGTCTGCACGAGAGGGCATC
AGGGGCGAGGATCAGCCAGCCCAAGTGCCAGGGGCTGAGGTTTGGCCCCCATCCCGAGCG
TGATCCTGCGACGGGGAGGTGTGCGGTGTCTGGGGTCGTGTTCCCTGATGCGCAGGGGTC
GGTGTGCCACCTTGGGGTGTTCCTAGGCGCGGATGCTGTGGCGGCCAACGCTCGCACCTT
TGGCAGGCTCCAGCAGAAGGTGCTGCAAGCGGTGCAGCTGTGGAGACAGCAGCGACTTTC
CTGGCTGGGGAGGGTGTACGTGGCCAAACAGGTTCTTGGGGCCATGCTGTCATACCATGC
CTGCTTTGTTCCCCCGGCACCGTATCAGCTGCGCAGCCTGAAACAGCTGGTTTACGCATT
CGTGAGGGGTGGGAGTCTGGAGGGGGGGGGAGGGGGGAGGCTCCTTGAAGCACCCTGGCC
TGCATGTGACGTCCCTGCCGTGGGAGGAAGGGGGGGTGGGCATGGTGGATTTGGGAGTGC
AGGTGGCCTGCCTGCAAGGCAAGGTGGCAGCTCGGCTACTGCACCCTGCACCCCAACCGT
GGAAAGTACTCATGCAGGCGCAACTGCAACGAAAGCTTCCTGCGTTGGGCTCTGCGGTGC
TGTTCAGCTCATTGCAGGCGATAGGCCACTCCCTCGGACCACGGCATGCGGCCTACGTTA
GAGGATTCCAACTGACAAGGCCTCATAGACTAGTGCATCCCGATCAGCTGTCTGGGGACC
AGGCTCGGTCTGAGCGTTTGTTCCACAATCGACAGATTGTGCGTCTGGCTACTGGGCTAC
CCTTTGCTCCAGCGGAGGTACCGGTACTGGCATCCCAGTCGATATACACAGTTGGCCAGC
TGGCTGACTTGGTGCAGCAGGAGCAGCCCCTTGAATTGGGCGCACGCAGACTGTGGGACA
GGGTGCCAGCAGTGTGGAGGGAGCGAGCCGTACAGGGAGGGGGGGTTGCTGGCTGGGAGT
TGGAAGGGGGGGGCAGGTACGTCAGGGATGCTCAGGGGAAGGAATATCAGGTGATGCCGG
ATCGGTCGTGCGTGGCCATAGAAGGCATCTCAGGGAGGGGCACACAGGGGTTGCAGTGGG
AGGCATGCTGCGTGGTGGAGTGCCCCGACTCATCTGCGAGCAGTGGAAGGGAACTGGTGC
CCTTCTTGGTTGGTCCCTGGAACACTGTGCAGGTTGACCCTGGGGGGTGGGGGCATGGGA
CGATGGCCTCCGTATGCTACACGGTCAAGGCGGCTGCGGTGCGGCGCGTACGCTTGAGGA
CTGTTCAGGAGGGGCATGGCTGGTACATTCCGGGAGCAGGCATATGGCCCCCTCTGTGGG
ACCCGCCTGAAGGATCCCAAGTGGCGCGGAACAGGACACTGGGGCTGGCTGCACTGGAGG
CTGCATGGCGCACCAGCGGGAGATCCCGGGCGCGCAGATCAACGGCGGAGTTTGAGATAG
GCCTTCCCCCGTGCATGAGGCCCTCCCGGCGTCAACGAACGGGGGTTTGGGACAGAGTTG
CAGACCCTGTGGTGGCGGTGAACAACCACGATGTGGTTGATGCGGTAGCATGTGGACCGG
AGCAGGACGCCGAGGCACAAGCGGCTGTAAGGGGAGTCTGGAAGAGACTGCGTAGAGCAG
ACCTCCCACAAGGCGCATAGCATTGTTTCACTTTACTGAAACCTGCACCGTTGCGCCTAT
CCTTTGGGCCAGTGCTTTTTTAGCGTATTTAACGTTCTTTGACGTGTTTATCGAGCCTTG
ACGCTCGTATTTTTCGGTCAGTTGGTTGTGCGTGGTCGAGCGACCAGAACGTCCGCCTTC
GTTGGTGCTTTTCGAAGCATATATATATATATATATATATTTAGAAGTATTTCGGCTGCT
TGGAGGTGATTTTCGCGTGCCAATTGGTCGTGCGCCTCGATCGCAAAAAACGGTTGGGAA
ACGGTTGGAAAACGGTTGGTCGCGCGCGTCATGACGGAAGCACAGCAGGCGCAGCACGTG
CATCAGCTTGGACCTGCGATTTCGGCAGTACGGCGAGCCCGGAATAACGTGTTGGGTACA
GATCCATACGTTTTCTGGGAAGGTATGGAACTTAAGCTTGATTTTGGGCATGTGCTAGAC
ACTTTACCTGCTGAGCATGGGGACCGTTCCTCACTGCTTGGTAAGCTCATTGACGGTTTC
TGCGCCCAGCATAGTAGTTGGGTTGCGGGATTTGCTGCTGCCCCTAATCGTCAGCAGTGG
CTGCGTTTGAGCAGTTTGCGGGTGGTCATACGAGACAGCGACGATGCCAAGCTCGCGTTT
CAGCGAGCCGTACAGGAGCAGGGGGTCGTGGTTGAGGTGGAGGGAGAGAATACGACCATA
CCTGCTGACGCTGTGATTGCCAGGCTGCCTGAAAATCATGCAGAGGTGGTGATACGAGGG
TTGCCTGCGGATTGTGCGAGTGCTGGAGTTACGGAGGCGGTGTTGCGAGCCGTTGGATAT
CGGGCGACGACTCAGGTGGTGGTTGTGCACGAAAGGGCTGGAATAGTGATCGGACCCACA
GGTAAGCCGCTTCCGTTCCCTGATCTCAGTGTGGTGGTGGCAGTGGTCAGCACCCCTGTG
GAGGACGCGCAGCTTCATCGTCTACCGCGGTGGGCTGTGGTGGAGGGCAGGGAGGTACGC
TTGGAGGTACGGCCCTGCCTACAGGTAAGTCCTGCGATTCAGCTTCGCCCTGCCCCTCAC
CGTGCGGGAGGTGGTAACGTGTTGGAGAGGGTGGGGGCAGCGCATGGCCTCACACCAGCG
GTAAGAGCTTCTGGGCCGTTGCCGGTGGCAGATTCTGTGTTGCAGGTTTCCAGGAGGCCA
GGGGATAGGGGTGGGGTGGGGCTTGGTGTAGAGGAGGGGAGGGGCGGCTCTCAACCCCTT
TCACGCGTTCGGGATGCTAGCATGCTGGAGGCTCCTGACCTGCCGGATGCTCCGGATGAT
GAGCCCCTCTTTGGGACTTGCTTGGAATACTTGCAGGATGGTGCGGATTTATTGAGCCAT
TCAGAGATGGCCCAGGTGGTACACGCAGTGCGTGACCGCCAGCCGCGGGAATATCAGGCC
AGCCTGGGTGCGGGACGTGTGGGAGACTTACCAACCTCTATCAAGATGTCCCTCCACATG
CAGGCTCGGTCCTTGTTTGGGAGGGAGCGAGGGGGTGTGCCACCTGAGGTGGCGGGCGCA
TGGAGTTCCGGTGGATTGGAGGAGCCAGCGCAGTCGCCCCCCAGTACGCGGGAGTTGGCC
GGCCCTCCTCCCCGCCGCACACCACCCGGCAATGCAGGCAAGGCACCACCACCATTTTGG
GCCTCCCAGGCCCCTCAGACGCCAGCGGCTGGCCGCCCCCAATGCGGGGGTGTTGACGGA
TTTCGGACTTTTGAGGTGATGTCTGTGAGCGTTACAAGTTACAAAAGCAAATGGCAATCA
AGTATATATACTCTTCAGAACACAATGTTCTAGAATCTTCCAGATGCAAGAAACATTCTA
GAACCATCTAGACATAAGGGGTATCTTCTAGAAACTTCTAGACACTAAACCTTCGAGAAC
CTTCTTGAAACATCTGTTATTATTACGTAAGCATTACGTAACCCATTACGTAATCACTCC
AATCAACAGAAGTATGCAAGGATAACGTGCAAATCACTTCTAACCATTTGCATGACAGCA
GACTGAAAATCGAGCTGCTTATAAACACTGTTCGTATTCCAACACTCCCACGCAGGCTGC
TGGAATGCAAGTTGTATATGTACAAAGCAATCACCATGTCTCACTTCACGCCCATGGAGT
TTCGACAAAAAACAAACTTGCTTGCTGAGACTGGCTTGGTCAGTGCGTCTGCCACCATGT
GCTCAGTTCTGACGTAGTGAAACTTCACTTCGCCCCTCATCACTCGTTCCCTTGCAAAGT
GGTAGATGACGTCGATGTGCTTTGACCGCATGGATGTCATCGGGTTCCTCAGTAGCTTGA
TCGCACTCTGGTTGTCCGCTTGAATGTGAATAACGTCCACTTCCGTCTCCAAATCTCCTA
GGAGTTTGCGTAGCCATAGACTTTCCTTGGTAGCCGCAGCTGCTGCCATGTATTCCGCCT
CAGTTGTTGATGCTGCAACTGTTTGCTGCAATCGACTGGACCAGCTGATGGCTCCACCGC
TGATGATGAACACGTAGCCTGTTGTTGATCGGCGTGTGTCGATGTCTCCAGCATAATCCG
CATCCGTAAATGCTGACATCGTCACTTCGCTACCTCCATACTGAATCCCATAGTCGGCTG
TTCCAGCTAAATAGCGAAGTACTCCCTTGGCTGCTTGCCAGTGCGCTGTGCTAGGGTTTG
CCATATATCGTGCTAAAGCTCCCACTGCTTGAGCAATATCTGGCCTGGTGCATACTGACA
AATACATCAGGCTGCCCACAAGCTGAGAATAGCTGCACGTCTCACGATCCAGAGGCTCAC
CTTCTCGAGTAAGCTTGGATGACACGCTGAGAGGAGTGCTCAAGGGTTTTGCTTCGAGCA
TGCCAAACTTGGATAGTAGCTCCGTGGTCATTCGTCCTTGAGCTAGCTTAATGCTGCGCT
GCTCTCTGTCCCTCGTGATGGTCATACTCAGAAAATAGGATGCCTCTCCCATGTCTCGAG
CATTAAAAATGCTCAAGAGGCTTCTCTTGATGGTCTCTAGGGCTGTGATGTCTTTGGTTA
TCACCAGAATATCGTCCACGTAAGTGAGAAGATAGGATGGCTCACTTGCTTTCTTGTTGA
TGAAAAGTCCGGGGTCCGCTTCCGATGGAGTAAATCCCAGAGTCTCCAATTCCTTCTTCA
AACGTAGATGCCAGGCGCGGGGCGCCTGCTTGAGACCATACAGTGCCTTATGAAGATGGC
ACGCCATATTCCTGCTGCCCTCTTCATAACCTCTCGGCTGCTGTACGTATACATCTTCCT
CCAGCTCACCATTCAGAAAAGCTGTCTTGATGTCTAGCTGATGAATCTCCAGGTCCTTCA
CCGCTGCTATTGCCAAAACCGCACGAATGGTGCTGTACTTGCTGACAGGTGCAAACACCT
CATCGTAGTCAATGCCTTCACGTTGTCTAAATCCTTTTGCTACCAGCCGTGCCTTAAAAC
GCTCCACGTTCCCATGGCTGTCCCGCTTGATCTTGTACACCCACTTAACTGGAATGGGCG
TTGTGTCCGGTGGTAGTTCCTTGAGGGTCCAGGTGTTGTTGGCTGCCAATGATGCCATCT
CTTCATCCATTGCTGCCTTCCACAGTTCCTTTTCAGGTGATGCCAATGCCTCCTCCAATG
TGGCTGGCTCGACAATACTGGCCATGTTGGCTGCGACTTTGCTGCCCTTGCCGGTAATCT
TGTAGGCATCTTCCCTCCATATGTTAGCTGGTCGTGATGCTACTGCTCTGGTAGGTTTCC
TTCTTGCAATGCTGTCGTCTGCCGTTGATTGCTCAGGCTGTTCGGGCTGCATGTCATCTT
CCCTTGGAGCTGCTGCTACTCCCACGGCATTGCTGTCTTCTCCACACTCAATGTCCTCTT
CAAGGATAGGAGTCAGATTGAGATCCGCTGTGCTGCTCACCTTCTGCTCCTCTGAGTTTG
TCGCTTCCTCAAAAATGACGTCCCAACTGCATATGATCCTTCCAGTGTCCAACAGAATTC
GGTAGCCCTTGCTGTTTGCTGCATAGCCGATGAACTTTCCAGCTTGGCTCACGCTCTCCA
GCTTGTTTCGTAGCTGCTTGGGAACTAGGACGTATGCGTGCACACCGAATGTGCGCAGGT
TGGACACATCGGGCTTGGTCCCAAAGAAGAGCTCCCACGGTGTCGAATCTCGGCCGCTGA
CAGGAGATCTGTTTCTGACATAGTTGGCTGTAGCTAGCGCCTCGGCCCACAGTTTCTTGT
CATGCTGCCCATCTGCCAGCATGCATCGCACCTTCTCCATAAGTGTGCGGTTAAGTCTCT
CAGCCGCGCCATTCTGCTGTGGTGTGTAACGAATGCTGGTCTCTGGCTTGATGCCCTTGG
ATTTGAAGTAGCTCTCCAGCATTTCATTAACATACTCGGACCCGTTGTCTGTCCGCACCC
TCTGAACCTTGTAGCCGCTCTGGTTTTCGAGTAAGGTGATGACCTCCCGCACGATGGACG
CTGTGTCAGATTTACGCTCCACCGGGTAGACCAGAGAAAGCTTGGAGTAGTCGTCCAAGA
AAGTAATGAAGTAATTTTTTTTTTTTTTTTTTTTTTGAGCGTGAGCAGTTACATTGGCTT
GGGCAACCAACGCCTCAAATTCTGTGGTCAAGTACTATTGGGGGCAGGTGATGGAGCACC
TACGACCCATGACAAGTTTCATGCAATTCATAAGCAGACAAGCTGACGTGCAAAGAGCAG
ATCATCAGCAGCACAAATGCAAGTGGACAGGCACATTGCACGCAATACATTGAAACATCT
TCTTGAAACATCTGTTATTATTACGTAAGCATTACGTAACCCATTACGTAATCACTCCAA
TCAACAGAAGTATGCAAGGATAACGTGCAAATCACTTCTAACCATTTGCATGACAGCAGA
CTGAAAATCGAGCTGCTTATAAACACTGTTCGTATTCCAACACTCCCACGCAGGCTGCTG
GAATGCAAGTTGTATATGTACAAAGCAATCACCATGTCTCACTTCACGCCCATGGAGTTT
CGACAAAAAACAAACTTGCTTGCTGAGACTGGCTTGGTCAGTGCGTCTGCCACCATGTGC
TCAGTTCTGACGTAGTGAAACTTCACTTCACCCCTCATCACTCGTTCCCTTGCAAAGTGG
TAGATGACGTCGATGTGCTTTGACCGCATGGATGTCATCGGGTTCCTCAGTAGCTTGATC
GCACTCTGGTTGTCCACTTGAATGTGAATAACGTCCACTTCCGTCTCCAAATCTCCTAGG
AGTTTGCGTAGCCATAGACTTTCCTTGGTAGCCGCAGCTGCTGCCATGTATTCCGCCTCA
GTTGTTGATGCTGCAACTGTTTGCTGCAATCGACTGGACTTTCCAGCTTGGCTCACGCTC
TCCAGCTTGTTTCGTAGCTGCTTGGGAACTAGGACGTATGCGCGCACACCGAATGTGCGC
AGGTTGGACACATCGGGCTTGGTCCCAAAGAAGAGCTCCCACGGTGTCGAATCTCGGCCG
CTGACAGGAGATCTGTTTCTGACATAGTTGGCTGTAGCTAGCGCCTCGGCCCACAGTTTC
TTGTCATGCTGCCCATCTGCCAGCATGCATCGCACCTTCTCCATAAGTGTGCGGTTAAGT
CTCTCAGCCGCGCCATTCTGCTGTGGTGTGTAACGAATGCTGGTCTCAAGCTTGATGCCC
TTGGATTTGAAGTAGCTCTCCAGCATTTCATTAACATACTCGGACCCGTTGTCTGTCCGC
ACCCTCTGAACCTTGTAGCCGCTCTGGTTTTCGAGTAAGGTGATGACCTCCCGCACGATG
GACGCTGTGTCAGATTTACGCTCCACCGGGTAGACCAGAGAAAGCTTGGAGTAGTCGTCC
AAGAAAGTAATGAAGTAATTGCTGCCGCCTAATGATGACACAGGCATTGGGCCGCACAAA
TCCATGTGCACCAGCTGTAGCTGTTTCTTGCTGCTGTTGCTGGATGCTGCAAAGGGCAGG
CGGTGTTGCTTCCCCATAACGCGGGGTTCACACACCTCTTTCTGTGCCTTGAACTCCTCG
GCGCTGATGGTAATTCCAGTCACCATGTCCTTGCTTTGTAGCATTGCCAGGTTGTCATAG
CCCAAATGAGCAAATCTCCGATGCCATAACTCAGGCGTCTCCATGTCGACTCTTCCAAGC
AAGGCTGAATCGTTATCAGTGCATGCGCACTCGCCTTTGAGGTAGTAAATATTATCTCCA
TAGCAGGGTGCTTGGACCAAGATTTCTCCATTCTTCACAAGCTGACACCCGCTGCTGCTG
AAAGTAAATCTTGCACCGCTGTTGGTTGCGTGTCTCACTGAGAAAAGGTTTTCCGTAGCC
TCCGGTACGTAGAGCACGTCAGTCAGCCGCAACGTTGTCCGACCAGTGTGTAGTATCGCA
TCTCCATGTGAAAGAGGCTTACCCTTGCTGCCGTTTCCAAATGTCACTGTGATGTCTTCT
TTCAAAGGCTGCTCGTTAACCAATAAAGCTCTGTAAGGCGTCATGTGTCGTGACGCTCCA
GTATCCAGCACCCATCGTTGTGTACTGATCCTTCTGCTGACTCCAGCTGCCTCGCTGTGC
TGAGCTGCTAAGGCATGTGCACTCAACTGCTCAAGAGCTTTCGGTTGCGCTGCAGGTTTC
TTATGCCCACCTGAGCGTCTTGCTGCTTCCTTGTTCTTCAACCTCCAGCAGTCTCTTTTA
AAGTGGCCTTTCTTGCCACAGAAATGACAAGTCGCCTTGGTCTTATCAATGCCTCTGTAA
GGCTTCACCATAAGCGCGCTCTCATCAGGACGCTCTTTCTGCCTTTCTCGCTGTTCCACT
TGTAGCAGCTTGGGCAGAATGTCATCGAGGCTGGTTGTGTCCTCGATCGTGGTCTCAAGT
ACGGTCACCACCGTATCAAATGCTGTTGGTAGTCCCGCCAGCACTGCCCACGTCAATTCC
TGGTCTGCCACTGTGTGGCCTGCTGCACGAAGCTGATCTTGAATATCTTGTGCGCGTCCC
ACATACTTGGTCAAGGGCTCACCTTGCCCCATCTTAAGCTGCGATAGCTCCTTCCTAAGC
TGCAGCTTCCGTGCACTGCTCTTCGCCTGGTACACGGACTCGAAATGCTCCCACGCCTTC
TTTGCAGTGTCGCACCTCTCAAGCTGTGCTAGATGGTGCTCCTTGACGTACAATCCAATC
TGTGCCAGCGCCTTCTGGTCGTTGCTGGTACTGGTGTCCGTCCCTTGAACTGCTGACCAA
AGTCCCTTGGAGATGAGAAGGAACTTCATGCGTGTCTTCCACGTGGCATAGTTGTCCACG
TCCAAACGCTCCACGACAGGTTTCTCGACCTCAGACATGCTTCCTCTGCTTTTGCCGCGC
CTACGATTTGTTCGACGTAGTTAGCACCTTCGAGTAGCAATAACACACCGTCCGAAATTA
AACGCAGTAAACACCGTCGAAGCAGGGGCCCATAACCTGTTGACGGATTTCGGACTTTTG
AGGTGATGTCTGTGAGCGTTACAAGTTACAAAAGCAAATGGCAATCAAGTATATATACTC
TTCAGAACACAATGTTCTAGAATCTTCCAGATGCAAGAAACATTCTAGAACCATCTAGAC
ATAAGGGGTATCTTCTAGAAACTTCTAGACACTAAACCTTCGAGAACCTTCTTGAAACAT
CTGTTATTATTACGTAAGCATTACGTAACCCATTACGTAATCACTCCAATCAACAGAAGT
ATGCAAGGATAACGTGCAAATTGTTTCACTTTACTGAAACCTGCACCGTTGCGCCTATCC
TTTGGTCCAGTGCTTCTTTAGCGTATTTCACGTTCTTTGACGTGCTTATCGAGCCTTGAC
GCTCGTTTTTTTTCGATCAGTTGGTCGTGCGTGGTCGAGCGACCAGCACGCCCGCCTTCC
TTGGTTGTTTTCGAAGTATATTTATATTTTTTTAGAGGTATTTCGACTGCTTGGAGGTGA
TTTTCGCGTGCCAGTTGGCCGTGCGCGTGGATCGAAAAAAACGGTTGGAAAACGGTTGGA
AAATGGTTGGACGCGCGGTATGACGGGAGCGCAGCAGGCACAGCACGTGCACCGGCTTGG
AGAGGCGTTTCGGGCGGTACGGCGAGCCCAGAACAACGTTTTGGATACCGATCCATACGT
TTTCTGGGAAGGTATGGAATTAAAACTCGACTTTGGGTCTGTATTGGATGCTGTGCCGGT
TGGGCGTATACCCACCAACTCGTTGATTAATTTGCTCATCAAGGGGCTGTTTGAGCAGCA
TGGAAGCTGGATCGCTGGGTTTGCTGCAGCCCCAAATCGACAGCAGTGGCTGCGGGTGAG
TAGTGTGCGGATGGTCGTTCGCGACTCAGACGACGCCAAGATTGCTTTCCAGCAGGCTGT
GCAGGAGCAGGGGGTCGTGGTTACCGTCGAGGGAGAGGACGTTGTCATTCCCGTCGACGC
TGTTGCTGCGAGGCTGCCCGAGCGTCACGTTGAGGTGGTGATGCGGGGACTACCGGCAGA
CTGCGCCAGAAATGGGGTCATGGAGGCCTTGCTGACGGCGGTTGGATACACAGCTGCGCA
CCAGGTGGTTGTCGTGCATGAGAGGGCGGGCAAAATTGTTGGCCCGACAGGTGAGCCATT
GCCGTTCCCCGACCTGAGCGTGGTGGTGGCGGTGGTCAGCACACCCGCGGAGGACGCCCT
GCTACGCTCGCTCCCGCGCTGGACTGTGGTGGAGGGCAGGGAGGTGCGGTTGGAAGTTCA
TCCTTGCCTACAAGTAAGTCCTGCGGTACAGCTGCGACCCGCCCCCCACCGGGCGGGTCG
CGGAGACGTGTTGGAGAGGGTGGGGGCTGCACATGGCCTCACACCGGCGGTGCGAGCTGC
CGGGCCTTTGCCGGTTGCAGATTCTGTGTTGCAGGTGTCGAGACCGCCGGGGGATAGGGT
TGGGGTGGGGCTAGGCGTTGAGGGGAGTAGGGGGAGCTCCCAACTCCTGTCATGTGGTAG
GGATGCCAGCATGCTAGATGTCCCTGCGATTCCGGACGCCCCGGATGATGAGCCCCTCTT
TGGGACCTGCCTGGAGTACTTGCAGGACTCAGCGGATATGTTGAGCCCTACAGAAATGGT
TCGGGTGGTGCACGCTATGCGGGACCGCCAACCGCGGGAGTACCAGGCCAGCCTGGGTGC
AGGGCGTGTGGGAGATCTGCCAACTTCCATCAAGATGTCCCTACACATGCAGGCTAGGTC
ATTGTTTGGAGAGGAGCGAGGGGGCATGCCCTCTGGGGTGGCTGACGCTTGGGGTTCAGG
AGGGCCCGAGGAAGGCGGACAGTCGACCCCCAGCGGGCATACACCGGTGCCCAGCCCACC
CCCCCGGCGCACGCCACGCAGCAACGCAGGCAAGACACCATCACCATTCTGGGCTTCACA
GGCCCCTCATACGCCAGCGGCTGGCCGCCCCCACAGTGGGGGCCGCGGCCGCGGCGGGAG
GTGATGGCTGCCACGTTGCATGCCCCCCTGCCCACATCCCAGTCGTTGCGTTGTCTCTCT
ATCAACGTTAATGGCCTGGGGAGTGACCCTGCGAAGCGACGCACTCTCTTGGGCGAGTTC
ATGCGGGGTCCCTGGGATGTTCTTTGTGTCCAAGAAGTGCACGCCATCTCTGCCCAGCAG
GTGGCTGCATGGGCACAGGAGGGGGCAGGTTCGGGTATGCCGATGCTGGGCTCTGTGTTT
GTAAACCCTTACTCTTCGCGGTCGAGGGGGGTGGCCACCTTTGTCAAGGCTGGTGCACCC
CTGGCTGCTTGTACCTCGCGGCTGGCCCCGGAGGGGGGCCGGTTGCTGGATGTTGCTGGC
TCATACGCAGGTGTGGGCTTGGGACTGGTCAACTGCTATGCGCCTTGTGTGGCAGCGGAG
CGGCCATCGTTCTTCGCGGAGGAGCTCTCGGCGTGCGTGACGGAGGAGCGGCCACTGTTG
ATGTGTGGGGACTGGAACTTTGTGGACAGCCCTGAGGATGTGGAGGGGGTGCTGGCTAGG
CCGGACGTGGGCAGCATGGAGTTCCAACGGATCCAAGCGCAACACGGTTTTGTAGATGCA
TGGCGTCACCTGCATTCAGAGGGAAACGGGGCCACCCACTTGGCCACGGGTGGCCGTGGT
GCTAGGTTGGATAGGTGGTATGTGTCAGCTGAGCTTCTGCCGTGGGTGCGCAGGTGTGGG
GTTGTGCATGGCCTGCCAGGAGATCACCTGGGAGTGGAGCTGGTGTTGGCACCTCCTAAG
CTCTTACAGTGTGGGAGGGGCAGGTGGAGGTTGCCGTTGCATCTGTTGGATGAGCAGGGG
TTTGGAGACATGGTGGAGGACACGGTGGCCGGCTACCTCCAGAGACACCCAGCGGGCCAA
GGGCTGACCCATAGGCAGCGCTGGGAGGGGTTGAAGGCGTGCCTTGCATACCGCTGCATG
GCACACACCCTGCATTATAGGGCGCAGGAGGGCTGCAGGAGGAAGGCGTTGGATAGGGCG
GTCGAGGTGGCACGGGCGGCATATGAGGAAAATCCTGGGGTGGCACGACTGAAGGGGGCG
TATCAGCAGGCTCAGGCTGATTTGCAGGGTTATCTGACCGAGGTAGCCAGCAAGAAGGCG
AGGGCGGCTGGAGTGATGTGGCACTGCTACGGGGAGCAGCCCACCAAGTGGTTCCACAAC
CTGGCACGTCCCCTGTTACCTAATCAGCCAGTTCCAGCAGTGCAGGATCCCCTATCCCCT
GATGCCCCACCGGCTGACATGGGCACCCCAGCTGGCATTCGCGCTGCCCTCAAACACGCT
TGCAACTTCTTCTCGGCTGACAGTCCTGTTGGTTTGTTCCGCCCCTCGCCCGTTGACCCA
GCTGCGCAGGAGGAGCTACTGGCCGCAGTGGACATGTTCCTGGACGAGGGGGAGGCAGCA
AAGGCGATAGGGCCACATGGCGATGGTAGGGTGGATGTGGAGGAGGTGAGGGGGGTGTTC
TCTGCCCTGCCGAGGGGGGTTAGCCCGGGTTTAGACGGCCTGCCATACGAGTTCTATATC
CACTTCTGGCGGGTGTTGGGAGAGCCTTTTGTCGCCATGGCAAATGAGGCTCTTGAGGCA
GCCACAGAGGCTCGCATGTCCCCAGACGAGCCGATCCTCCCACGAAGCATGCTGACCGGG
CTGATCGTCATGCTGTACAAGGGGGGGGGCAAGGATGCGACCACGTTGGCATCGTACCGG
CCCATCACATTGCTCAACTGTGATTACCGCATCCTTGCTCGGCTGCTGTGCTCGCGGTTG
GCTGGCCCCTTGTGCTCTGTGGTGGACCCCACGCAGACGGCGTTCCTCCCGGGGAGATGG
ATTGGGGACAACGTGCTGTACCACCTGGAGGAGGTGCAGTACTTGGAGGAGACGGGCACG
GAGGGGTGTGTGGTGATGCTGGACTCGGAGAAGGCATATGACCGAGTGGTGCGGGACTGG
TTGTTCCGTGTGATGGAGCGCATGGGCGTCCCAGAGCCGTGCGTGAGGTGGGTGAGACTG
ATGCTGGCGGGCACGACAGCACAGGTGTCACTCAACGGCCACTACACCCCCAGCTTTCCC
GTGCGCAGCAGCGTGCAGCAGGGCAGCCCGTTAAGCACCCTGCTGTACAACATCACAGCC
CAACCCTTGGCTGCTCATCTGCGACAGCAAGTTAGTCTTGGCGTAGTGAGACCCATCCTG
ATGCCGGATGGAGGCCCCGCCCCCCCTTCCCACCAACATGCGGACGACACCACTCTGCAT
GTGAGGGGCCCTGGGGATGTGGCTGTGGTTCTTGGCACACAAGGAACGATGGGACTGCAT
GAGAGGGCGTCTGGGGCGAGGATCAGCCAGCCCAAGTGTCAGGGGCTGAGGTTCGGCCCC
CATCCTGAGCGTGATCCAGCGACGGGGAGGTGTGCGGTGTCGGGTGTCGTGTTCCCGGAT
GCGCAGGGGTCTGTGTGCCACCTAGGGGTGTTCCTAGGCGCGGATGCTGTGGCGGCCAAC
GCTCGCACCTTTGGCAGGCTCCAGCAGAAGGTGCTGCAAGCGGTGCAGCTGTGGAGACAG
CACCGGCTCTCCTGGCTGGGGAGGGTACACGTCGCCAAGCAGGTTCTTGGGGCCATGCTG
TCATACCATGCCTGCTTTGTCCCTCCGGCACCATATCAACTGCGTAGCCTGAAGCAGCTC
ATTTTTTTTTTTTTTTTTTTTTTTTTTTTGAGCGTGAGCAGTTACATTGGCTTGGGCAAC
CAACGCCTCAAATTTTGTGGTCAAGTGCTATTGGGGGCAGGCGATGGAGCACCTACGACC
CATGACAAGTTTCATGCAATTCATAAGCAGACAAGCTGACGTGCAAAGAGCAGATCATCA
GCAGCACAAATGCAACTGGACAGGCACATTGCACGCAATACATGGCACTCTGCATTCAGT
GTACGGCTGAGTGAGTACCAGGACTCCTGAAGCAAATGGGATAGACCAATCGTCAGGAAG
GGTTAGGGTTATTTAGGGTTAACCCTAACCCTAGACAGGCACACGATTTGGCGATCTATG
CAAGCCCGCTTCATTCCCAATCCTTGTTGGAAGTCGTCCAACACCTCATATCACAGGGAA
ATTGCGATCAAGTAATTAACCTTCGGGTTGGCGCTTTTGGTCGCTGGTCACATGGTTTCA
GAGCCAAGTTTCGGCTGTGTAGAACCTGACCTAGTGAGAGGTCGCGGGTTCAATCCCTGG
TGATGCCGTAAACCGAAATTTCCTCCTCTTTCGGTCATCGGAGGGGTTACCTCGTGGAGG
AACCCCATGTGCGGAAACCAAGTTGGTGTTGTCCGCGGGGGGGTGCTGGAAGTCGTCCAA
CACCTCATATCACAGGGAAATTGCGATCAAGTAATTAACCTTCGGGTTGGCGCTTTTGGT
CGCTGGTCACATGGTTTCAGAGCCAAGTTTCGGCTGTGTAGAACCTGACCTAGTGAGAGG
TCGCGGGTTCAATCCCTGGTGATGCCGTAAACCGAAAGTTTGCTCCTCTTTCGGTCATCG
GAGGGGTTACCTCGTGGAGGAACCCCATGTGCGGAAACCAAGTTGGTGTTGTCCGCGGGG
GGGTGTTGGAAGTCGTCCAACACCTCATATCACAGGGAAATTGCGACCAAGTAATTATTG
AACCCGCGACCTCTCACTAGGTCAGGTTCTACACAGCCGAAACTTGGCTCTGAAACCATG
TGACCAGCGACCAAAAGCGCCAACCCGAAGGTTAATTACTTGATCGCAATTTCCCTGTGA
TATGAGGTGTTGGACGACTTCCAACACCCCCCCGCGGACAACACCAACTTGGTTTCCGCA
CATGGGGTTCCTCCACGAGGTAACCCCTCCGATGACCGAAAGAGGAGGAAATTTCGGTTT
ACGGCATCACCAGGGATTGAACCCGCGACCTCTCACTAGGTCAGGTTCTACACTGCCACA
AACTTGGCTCTGAAACCATGTGACCAGCGACCAAAAGCGCCAACCCGAAGGTTAATTTCT
TGATCGCAATTTCCCTGTGATATGAGGTGTTGGACGACTTCCAACACCCCCCCGCGGACA
ACACCAACTTGGTTTCCGCACATGGGGTTCCTCCACGAGGTAACCCCTCCGATGACCGAA
AGAGGAGGAAATTTCGGTTTACGGCATCACCAGGGATTGAACCCGCGACCTCTCACTAGG
TCAGGTTCTACACTGCCACAACCTTGGCTCTGAAACCATGTGACCAGCGACCAAAAGCGC
CAACCCGAAGGTTAATTTCTTGATCGCAATTTCCCTGTGATATGAGGTGTTGGACGACTT
CCAACACCCCCCCGCGGACAACACCAACTTGGTTTCCGCACATGGGGTTCCTCCACGAGG
TAACCCCTCCGATGACCGAAAGAGGAGGAAATTTCGGTTTACGGCATCACCAGGGATTGA
ACCCGCGACCTCTCACTAGGTCAGGTTCTACACTGCCACAACCTTGGCTCTGAAACCATG
TGACCAGCGACCAAAAGCGCCAACCCGAAGGTTAATTTCTTGATCGCAATTTCCCTGTGA
TATGAGGTGTTGGACGACTTCCAACACCCCCCCGCGGACAACACCAACTTGGTTTCCGCA
CATGGGGTTCCTCCACGAGGTAACCCCTCCGATGACCGAAAGAGGAGGAAATTTCGGTTT
ACGGCATCACCAGGGATTGAACCCGCGACCTCTCACTAGGTGGGGTTCTACACTGCCCCA
ACTTGGCTCTGAAACCATGTGACCAGCGACCAAAAGCGCCAACCCGAAGGTTAATTACTT
GGTCGCAATTTCCCCGTGATATGAGGTGTTGGACGACTTCCAACACCCCCCCGCGGACAA
CACCAACTTGGTTTCCGCACATGGGGTTCCTCCACGAGGTAACCCCTCCGATGACCGAAA
GAGGAGGAAATTTCGGTTTACGGCATCACCAGGGATTGAACCCGCGACCTCTCACTAGGT
CAGGTTCTACACAGCCGAAACTTGGCTCTGAAACCATGTGACCAGCGACCAAAAGCGCCA
ACCCGAAGGTTAATTACTTGGTCGCAATTTCCCCGTGATATGAGGTGTTGGACGACTTCC
AACACCCCCCCGCGGACAACACCAACTTGGTTTCCGCACATGGGGTTCCTCCACGAGGTA
ACCCCTCCGATGACCGAAAGAGGAGGAAATTTCGGTTTACGGCATCACCAGGGATTGAAC
CCGCGACCTCTCACTAGGTCAGGTTCTACACAGCCGAAACTTGGCTCTGAAACCATGTGA
CCAGCGACCAAAAACGCCAACCCGAAGGTTAATTACTTGATCGCAATTTCCCTGTGATAT
GAGGTGTTGGACGACTTCCAACACCCCCCCGCGGACAACACCAACTTGGTTTCCGCACAT
GGGGTTCCTCCACGAGGTAACCCCTCCGATGACCGAAAGAGGAGGAAATTTCGGTTTACG
GCATCACCAGGGATTGAACCCGCGACCTCTCACTAGGTCAGGTTCTACACTGCCACAACC
TTGCTCTGAAACCATGTTGTCCAGCGACCAAAAGCGCCAACCCGAAGGTTAATTACTTGG
TCGCAATTTCCCCGTGATATGAGGTGTTGGACGACTTCCAACAATCCTCTCATCGAGCAT
ATAACTCATCCCCCCCCACACCCACCCAATCCCCGGCATTGTTGACCAGCGACCAAAAGC
ATGTGGACGACATCCTGGTGATTACTGAAGACATCACAGCACTAGAGACTATCAAGAGAA
GCCTCTTGAGCATTTTCGATGCTCGAGACATGGGAGAGGCATCCTATTTTCTGAGTATGA
CCATCACGAGGGACAGAAAGCAGCGCAGCATTAAACTAGCTCAAGGACGAATGACCACGG
AGCTACTGTCCAAGTTTGGCATGCTCGAGGCAAAACCGCTGAGCACTCCTCTCAGTATGT
CATCCAAGCTTACTAGAGAAGGTGAGCCTCTGGATCGTGAGACATGCAGCTATTCTCAGC
TTGTGGGCAGCCTGATGTATTTGTCAGTATGCACCAGGCCAGATATTGACGTGGGCAGTG
CTGGCGGGACTACCAACAGCATTTGATACGGTGGTGACCGTACTTGAGACCACGATCGAG
GACACAACCAGCCTCGAAGACATTCTGCCCAAGCTGCTACAAGTGGAACAGCGAGAAAGG
CAGAAAGAGCGTCCTGATGAGAGCGCGCTTATGGTGAAGCCTTACTGTTGACGGATTTCG
GACTTCTGAGGTGATGTCTGTGAGCGTTAAGTTACAACTGAAAAGTTAGTAACAGCACTC
GAGTTTTCCTAGTTTAATCAGCTTAATACAAACACAAATGAACGCTATATATATACACTA
CAAGATGGGACGCGGGGACGCGGGCCGCGGGGCCGCGGGGCCGCGGGGACGCGGGGACGC
GGGGACGCGATTACGTAATCAACGACCAGATTACGTAACCGTGAAAAATATGCTAATCAG
CATAGAAAAACACACATTTTCTCTGTCACGCACACACAATCAATGGAAACGATTTCATAA
GTAAAATCTCGATAATAAAGCATGACAGCAGACTGAAACACATCTACTGACTAACAATTA
GTCCATCAAATTTCCAACACTCCCACGCAGGCTGCTGGAATGCGACTAGATGCAAAGTAT
ATCCCACGTCTTACTTAATACCCATGGCATTTCGACAGAAAGCAAACTTGCTTGCCGAAA
CTGGCTTTGTTAGAGCGTCTGCCACCATCTGTTCAGTTCGTATGTAATGGAATTTCACCT
CGCCTCTCATCACTCGCTCCCTTGCAAAGTGGTAGATGACGTCGATGTGCTTTGACCGCA
TGGATGTCATCGGGTTCCTCAGTAGCTTGATCGCACTCTGGTTGTCCGCTTGAATGTGAA
TGACGTCCACTTCCAACTCCAAATCTCCTAGGAGTTTGCGTAGCCACAAACTTTCCTTGG
TAGCCGCAGCTGCTGCCATGTACTCTGCCTCAGTTGTTGATGCTGCAACTGTTTGCTGCA
ATCGGCTGGACCAGCTGATGGCTCCACCGCTGATGATGAACACGTAGCCTGTTGTTGATC
GGCGTGTGTCAATGTCTCCAGCATAATCCGCATCAGTAAATGCTGATACTGTCACTTCGC
TTCCTCCATACTGAATTCCATAGTCGGCTGTTCCAGCTAAATAACGCAGTACTCCTTTGG
CTGTCTGCCAGTGCGTTGTGGTAGGGTTTGCCATATATCGTGCTAAAGCTCCCACTGCTT
GAGCAATATCTGGCCTGGTGCATACTGACAAATACATCAGGCTGCCCACAAGCTGAGAAT
AGCTGCATGTCTCACGATCCAGAGGCTCACCTTCTCTGGTAAGCTTGGATGACATACTGA
GAGGAGTGCTCAGCGGTTTTGCCTCGAGCATGCCAAACTTGGACAGTAGCTCCGTGGTCA
TTCGTCCTTGAGCTAGTTTAATGCTGCGCTGCTTTCTGTCCCTCGTGATGGTCATACTCA
GAAAATAGGATGCCTCTCCCATGTCTCGAGCATCGAAAATGCTCAAGAGGCTTCTCTTGA
TAGTCTCTAGTGCTGTGATGTCTTCAGTAATCACCAGGATGTCGTCCACATAGGTGAGAA
GATAGGATGGCTCACTTGCCTTCTTGTTGATAAAAAGTCCGGGGTCCGCTTCCGATGGAG
TAAATCCCAGAGTCTTCAGTTCCTTCTTCAAACGTAGATGCCAGGCGCGGGGCGCCTGCT
TGAGACCATACAGTGCCTTATGAAGATGGCACGCCATATTCCTGCTGCCTTCTTCATAAC
CTCTCGGCTGCTGTACGTACACATCTTCCTCCAGCTCACCATTCAGAAAAGCTGTCTTGA
TGTCAAGCTGATGAATCTCCAGGTCCTTTACAGCTGCTACTGCCAAAACCGCACGAATGG
TGCTGTACTTGCTGACAGGTGCAAACACCTCATCGTAGTCAATGCCTTCACGCTGTCTGA
ATCCCTTTGCTACCAGCCGTGCCTTAAAACGCTCCACGTTCCCATGACTGTCTCGCTTGA
TCTTGTACACCCACTTAACTGGAATGGGCGTTGTGTCCGGTGGTAGTTCCTTGACGGTCC
AGGTGTTGTTGGCTGCCAATGATGCCATCTCTTCATCCATTGCTGCCTTCCACAGTTCCT
TTTCAGGTGATGCTAATGCCTCCTCCAATGTGGCTGGCTCCACAATACTGGCCATGTTGG
CTGCGACGTTGCTGCCTTTGCCGGTAATCTTGTAGGCATCTTCCCTCCATATGTTAGCTG
GTCGTGATGCTACTGCCCTGGTAGGTTTCCTTCTTGCAATGCTGTCGTCTGCCGTTGATT
GCTCAGGCTGTTCGGGCTGCATGTCATCTTCCCTTGGAGCTGCTGCTGCTCCCACGGCAT
CGCTGTCTTCTCCACACTCAATGTCCTCTTCAAGGATAGGAGTCAGATTGAGATCCGCTG
TGCTGCTCACCTTCTGCTCCTCTGAGTTAGTCGCTTCCTCAAAGATGACGTCCCGACTGC
ATATGATCCTTCCAGTGTCCAGCAGAATTCGGTAGCCCTTGCTGTTTGCTGCATAGCCGA
TGAACTTTCCCGCTTGGCTCACGCTCTCCAGCTTGTTTCGTAGCTGCCTGGGAACTAGGA
CGTATGCGCGCACACCGAATGTGCGCAGGTTGGACACATCGGGCTTGGTCCCAAAGAAGA
GCTCCCACGGTGTCGAATCTCGGCCGCTGACAGGAGATCTGTTTCTGACATAGTTGGCTG
TAGCTAGCGCCTCGGCCCACAATTTCTTGTCATGCTGCCCATCTGCCAGCATGCATCGCA
CCTTCTCCATAAGTGTGCGGTTCAATCTCTCAGCCGCGCCGTTCTGCTGTGGTGTGTAAC
GAATGCTGGTCTCAGGCTTGATCCCTTTGGATTTGAAGTAGCTCTCCAGCATTTCATTAA
CATACTCGGACCCGTTGTCTGTCCGCACCCTTTGAACCTTGTAGCCGCTCTGGTTTTCGA
GTAAGGTGATCACCTCCCGCACGATGGACGCTGTGTCAGATTTACGCTCCACCGGGTAGA
CCAGAGAAAGCTTGGAGTAGTCGTCCAAGAAAGTAATGAAGTAATTGCTGCCGCCTAATG
ATGACACAGGCATCGGGCCGCACAAATCCATGTGCACCAGCTGTAGCTGTTTCTCGCTGC
TGTTGCTGGATGCTGCAAAGGGCAGGCGGTGTTGCTTCCCCATAACGCAGGGTTCACACA
CCTCTTTCTGTGCTTTGAACTCCTCAGCGCTGATGGTAATTCCAGTCACCATGTCCTTGC
TTTGTAGCATTGCCAGGTTGTCATAGCCCAAATGAGCAAATCTCCGATGCCATAACTCAG
GAGTTTCCATGTCGACTCTTCCAAGCAAAGCTGAATCGTTATCAGTGCATGCGCACTCGC
CTTTGAGGTAGTAAATATTATCTCCATAGCAGGGTGCTTGGACCAGAGTTTCTCCATTCT
TCACAAGCTGACACCCGCTGCTGCTGAAAGTAAATCTTGCACCGCTGTTGGTTGCGTGTC
TCACTGAGAAAAGGTTTTCCGTAGCCTCAGGTACGTAGAGCACGTCAGTCAGCCGCAACG
TTGTCCGACCAGCGTGTAGTAGCACGTCTCCATGTGAAAGAGGCTTACCCTTGCTGCCGT
TTCCAAAGGTCAATGTGATGTCTTCTTCCAAAGGCTGCTCGTTAACCAATAAAGCTCTGT
AAGGCGTCATGTGTCGTGATGCTCCGGTATCCAGCACCCATCGTTGTGTGCTGATCTTTT
TGCTGACTCCAGCTGCCTCGCTGTGCTTAGCTGCTAAGGCATGTGCACTCAACTGCTCAA
GAGCTTTCGGTTGCGCTGCAGGTTTCTTATGCCCACCTGAGCGTCTTGCTGCTTCCTTGT
TCTTCAGTCTCCAGCAGTCTCTCTTAAAGTGGCCTTGCTTGCCGCAGAAATGACAAGTCG
CCTTGGTCTTATCAATGCCTTTGTAAGGCTTCACCATAAGCGCGCTCTCATCAGGACGCT
CTTTCTGCCTTTCTCGCTGTTCCACTTGTAGCAGCTTGGGCAGAATGTCTTCGAGGCTGG
TTGTGTCCTCGATCGTGGTCTCAAGTACGGTCACCACCGTATCAAATGCTGTTGGTAGTC
CCGCCAGCACTGCCCACGTCAATTCCTGGTCTGCCACCGTGTGACCCGCTGCACGAAGCT
GATCTTGAATATCTTGTGCGCGTCCCACATACTTGGTCAAGGGCTCACCTTGCCCCATCT
TAAGCTGCGATAGCTCCTTCCTAAGCTGCAGCTTCCGTGCACTGCTCTTCGCCTGGTACA
CGGACTCGAAATGCTCCCACGCCTTCTTTGCAGTGTCGCACCTCTCCAGCTGTGCTAGAT
GGTGCTCCTTGACGTACAATCCAATCTGTGCCAGCGCCTTCTGGTCGTTGCTGGTACTGG
TGTCCGTCCCTTGAACTGCTGACCAAAGTCCCTTGGAGATGAGAAGGAACTTCATGCGTG
TCTTCCACGTGGCATAGTTGTCCACGTCCAAACGCTCCACGACAGGTTTCTCGTACTCAG
ACATGCTTCCTCTGCTTTTGCCGCGCCTACGATCTGTTTGACGTAGTTAGCACCTTCGAG
TAGCAATAACACTCAGTCCGAAATTACACGCAGTAAACACCGTCGAAGCAGGGGCCCATA
ACCTGTTGACGGATTTCGGACTTCTGAGGTGATGTCTGTGAGCGTTAAGTTACAACTGAA
AAGTTAGTAACAGCACTCGAGTTTTCCTAGTTTAATCAGCTTAATACAAACACTGTTGAC
CAGCGACCAAAAGCGCCAACCCGAAGGTTAATTACTTGGTCGCAATTTCCCTGTGATATG
AGGTGTTGGACGACTTCCAACACCCCCCCGCGGACAACACCAACTTGGTTTCCGCACATG
GGGTTCCTCCACGAGGTAACCCCTCCGATGACCGAAAGAGGAGGAAACTTTCGGTTTACG
GCATCACCAGGGATTGAACCCGCGACCTCTCACTGGGTGGGGTTCTACACAGCCGAAACT
TGGCTCTGAAACCATGTTGACCAGCGACCAAAAGCGCCAACCCGAAGGTTAATTTCTTGA
TCGCAATTTCCCTGTGATATGAGGTGTTGGACGACTTCCAACACCCCCCCGCGGACAACA
CCAACTTGGTTTCCGCACATGGGGTTCCTCCACGAGGTAACCCCTCCGATGACCGAAAGA
GGAGCAAACTTTCGGTTTACGGCATCACCAGGGATCGAACCCGCGACCTCTCACTAGGTC
AGGTTCTACACTGCCACAACCTTGGCTCTGAAACCATGTTGACCAGCGACCAAAAGCGCC
AACCCGAAGGTTAATTACTTGGTCGCAATTTCCCTGTGATATGAGGTGTTGGACGACTTC
CAACACCCCCCCGCGGACAACACCAACTTGGTTTCCGCACATGGGGTTCCTCCACGAGGT
AACCCCTCCGATGACCGAAAGAGGAGCAAACTTTCGGTTTACGGCATCACCAGGGATTGA
ACCCGCGACCTCTCACTAGGTGGGGTTCTACACTGCCACAACTTGGCTCTGAAACCATGT
TGACTAGCGACCAAAAGCGCCAACCCGAAGGTTAATTACTTGGTCGCAATTTCCCTGTGA
TATGAGGTGTTGGACGACTTCCAACACCTCATATCACAGGGAAATTGCGACCAAGTAATT
AACCTTCGGGTTGGCGCTTTTGGTCGCTAGTCAACACTTACAAAGGCATTGATAAGACCA
AGGCGACTTGTCATTTCTGCGGCAAGAAAGGCCACTTTAAGAGAGACTGCTGGAGACTGA
AGAACAAGGAAGCAGCAAGACGCTCAGGTGGGCATAAGAAACCTGCAGCGCAACCGAAAG
CTCTTGAGCAGTTGAGTGCACATGCCTTAGCAGCTAAGCACAGCGAGGCAGCTGGAGTCA
GCAAAAAGATCAGCACACAACGATGGGTGCTGGATACCGGAGCATCACGACACATGACGC
CTTACAGAGCTTTATTGGTTAACGAGCAGCCTTTGGAAGAAGACATCACAGTGACCTTTG
GAAACGGCAGCAAGGGTAAGCCTCTTTCACATGGAGACGTGCTACTACACGCTGGTCGGA
CAACGTTGCGGCTGACTGACGTGCTCTACGTACCTGAGGCTACGGAAAACCTTTTCTCAG
TGAGACACGCAACCTACAGCTGGTGCACATGGATTTGTGCGGCCCGATGCCTGTGTCATC
ATTAGGCGGCAGCAATTACTTCATTACTTTCTTGGACGACTACTCCAAGCTTTCTCTGGT
CTACCCGGTGGAGCGTAAATCTGACACAGCGTCCATCGTGCGGGAGGTGATCACCTTACT
CGAAAACCAGAGCGGCTACAAGGTTCAAAGGGTGCGGACAGACAACGGGTCCGAGTATGT
TAATGAAATGCTGGAGAGCTACTTCAAATCCAAAGGGATCAAGCCTGAGACCAGCATTCG
TTACACACCACAGCAGAACGGCGCGGCTGAGAGATTGAACCGCACACTTATGGAGAAGGT
GCGATGCATGCTGGCAGATGGGCAGCATGACAAGAAATTGTGGGCCGAGGCGCTAGCTAC
AGCCAACTATGTCAGAAACAGATCTCCTGTCAGCGGCCGAGATTCGACACCGTGGGAGCT
CTTCTTTGGGACCAAGCCCGATGTGTCCAACCTGCGCACATTCGGTGTGCGCGCATACGT
CCTAGTTCCCAGGCAGCTACGAAACAAGCTGGAGAGCGTGAGCCAAGCGGGAAAGTTCAT
CGGCTATGCAGCAAACAGCAAGGGCTACCGAATTCTGCTGGACACTGGAAGGATCATATG
CAGTCGGGACGTCATCTTTGAGGAAGCGACTAACTCAGAGGAGCAGAAGGTGAGCAGCAC
AGCGGATCTCAATCTGACTCCTATCCTTGAAGAGGACATTGAGTGTGGAGAAGACAGCGA
TGCCGTGGGAGCAGCAGCAGCTCCAAGGGAAGATGACATGCAGCCCGAACAGCCTGAGCA
ATCAACGGCAGACGACAGCATTGCAAGAAGGAAACCTACCAGGGCAGTAGCATCACGACC
AGCTAACATATGGAGGGAAGATGCCTACAAGATTACCGGCAAAGGCAGCAACGTCGCAGC
CAACATGGCCAGTATTGTGGAGCCAGCCACATTGGAGGAGGCATTAGCATCACCTGAAAA
GGAACTGTGGAAGGCAGCAATGGATGAAGAGATGGCATCATTGGCAGCCAACAACACCTG
GACCGTCAAGGAACTACCACCGGACACAACGCCCATTCCAGTTAAGTGGGTGTACAAGAT
CAAGCGAGACAGTCATGGGAACGTGGAGCGTTTTAAGGCACGGCTGGTAGCAAAGGGATT
CAGACAGCGTGAAGGCATTGACTACGATGAGGTGTTTGCACCTGTCAGCAAGTACAGCAC
CATTCGTGCGGTTTTGGCAGTAGCAGCTGTAAAGGACCTGGAGATTCATCAGCTTGACAT
CAAGACAGCTTTTCTGAATGGTGAGCTGGAGGAAGATGTGTACGTACAGCAGCCGAGAGG
TTATGAAGAAGGCAGCAGGAATATGGCGTGCCATCTTCATAAGGCACTGTATGGTCTCAA
GCAGGCGCCCCGCGCCTGGCATCTACGTTTGAAGAAGGAACTGAAGACTCTGGGATTTAC
TCCATCGGAAGCGGACCCCGGACTTTTTATCAACAAGAAGGCAAGTGAGCCATCCTATCT
TCTCACCTATGTGGACGACATCCTGGTGATTACTGAAGACATCACAGCACTAGAGACTAT
CAAGAGAAGCCTCTTGAGCATTTTCGATGCTCGAGACATGGGAGAGGCATCCTATTTTCT
GAGTATGACCATCACGAGGGACAGAAAGCAGCGCAGCATTAAACTAGCTCAAGGACGAAT
GACCACGGAGCTACTGTCCAAGTTTGGCATGCTCGAGGCAAAACCGCTGAGCACTCCTCT
CAGTATGTCATCCAAGCTTACTAGAGAAGGTGAGCCTCTGGATCGTGAGACATGCAGCTA
TTCTCAGCTTGTGGGCAGCCTGATGTATTTGTCAGTATGCACCAGGCCAGATATTGCTCA
AGCAGTGGGAGCTTTAGCACGATATATGGCAAACCCTACCACAACGCACTGGCAGACAGC
CAAAGGAGTACTGCGTTATTTAGCTGGAACAGCCGACTATGGAATTCAGTATGGAGGAAG
CTCTTTGCACGTCAGCTTGTCTGCTTATGAATTGCATGAAACTTGTCATGGGTCGTAGGT
GCTCCATCGCCTGCCCCCAATAGCACTTGACCACAGAATTTGAGGCGTTGGTTGCCCAAG
CCAATGTAACTGCTCACGCACAAAAAAAAAAAAAAAAAGTATGGAGGAAGCGAAGTGACA
GTATCAGCATTTACTGATGCGGATTATGCTGGAGACATTGACACACGCCGATCAACAACA
GGCTACGTGTTCATCATCAGCGGTGGAGCCATCAGCTGGTCCAGCCGATTGCAGCAAACA
GTTGCAGCATCAACAACTGAGGCAGAGTACATGGCAGCAGCTGCGGCTACCAAGGAAAGT
TTGTGGCTACGCAAACTCCTAGGAGATTTGGAGTTGGAAGTGGACGTCATTCACATTCAA
GCGGACAACCAGAGTGCGATCAAGCTACTGAGGAACCCGATGACATCCATGCGGTCAAAG
CACATCGACGTCATCTACCACTTTGCAAGGGAGCGAGTGATGAGAGGCGAGGTGAAATTC
CATTACATACGAACTGAACAGATGGTGGCAGACGCTCTAACAAAGCCAGTTTCGGCAAGC
AAGTTTGCTTTCTGTCGAAATGCCATGGGTATTAAGTAAGACGTGGGATATACTTTGCAT
CTAGTCGCATTCCAGCAGCCTGCGTGGGAGTGTTGGAAATTTGATGGACTAATTGTTAGT
CAGTAGATGTGTTTCAGTCTGCTGTCATGCTTTATTATCGAGATTTTACTTATGAAATCG
TTTCCATTGATTGTGTGTGCGTGACAGAGAAAATGTGTGTTTTTCTATGCTGATTAGCAT
ATTTTTCACGGTTACGTAATCTGGTCGTTGATTACGTAATCGCGTCCCCGCGTCCCCGCG
TCCCCGCGGCCCCGCGGCCCCGCGGCCCGCGTCCCCGCGTCCCATCTTGTAGTGTATATA
TATAGCGTTCATTTGTGTTTGTATTAAGCTGATTAAACTAGGAAAACTCGAGTGCTGTTA
CTAACTTTTCAGTTGTAACTTAACGCTCACAGACATCACCTCAGAAGTCCGAAATCCGTC
AACAGGCATCAGTCAAACTCTCATGCACCATGGTATGAAGACCAGGCACCGCCCCTCCCA
TGTCCCCCTAGTGGGGCCAACCTCGGCTTAACGTCAGGGTGGGCGACCACGGAGGCGGAG
CAGGCCTACTGCCGTAAACCCCTCCCATGCCCGGATCCACCCCTAGCCAGAGGCATCATC
ACCACTCACACACGCACGCACCCACCAGGGCTGCTGGCATTCTCTCGCCACACAGCCCCA
CAAACAAACAAAAAACATCCCTCCCAAACCGGCTCCGCAAGGAGCATTGGCGGCATTCCT
GCCTTGGGGGCCATTTGCGATCCCCCTCGACCATGGTGTGATCGTCCACGATGCATCCAC
TGTTGCATATCAGCTTGGATCTGCCTCCATGACCTCTCCCCGTCACCCCTCGCCGCTGAC
CAGCGGAGTGTCCAAGCCCCACCCTGCTAGTTGAGCTGCTCACTGTGCCGGAGACGCCGC
AGTGGCTGGCAACTCTTGCACCTCAAGGGGGAAAGGAAGAGGGTGAGTAGCAGACAAGGT
GACGGAGAGTAAGGGCGGCAAGCCGTTGTGCTCCTCTATGCGACACAGTGATGCGCCCCA
TGCCCATCGCTGTATAAACTCAGGCATGAGCACAGCCGGAGAGCGACCCCTGAACCATTC
TGGGCACGCACCAGACATGCGAACCAGGTCCTGAGTGGCCCGTGCCCAATCTCTCCTAAT
GGAGGACCGCAAGCTGGCCAATATAGCCCCCACCACCGCTGCGGACGCGAAGGCCTCCCC
CTCCAACCCCCTTTTGCATCGCAACTGCCATACGGAGTGTATGTATGCAGCACGCAACGC
CGTCCAGAGGTGGGCAGCATGAGGGGGCGGGGACCACGCACCTTGGTTGTCCCCCAGCAG
GACTTGTGCCGTCCTTGGGGGAGGAGGGCTCTCTGCCACCACCTCGAAGAAGCGGCACAC
CCACTCAGCAGCTGGTGCAACAGCCGGGCACGTCAAGAATGCATGTGATAGGTCCTCAAG
CACTCCCTCACACCCTGGGTTGGAGCAGCAGGCTTCCTCTATCTCCAGCTGGCCCGTGTG
GTGCATGAATGCCCCCACATACAAGGATGCATGCATCACCCTGTAGACCGTGCCGAACAC
CTCTCGTGGGAGGTCTGCTCTACGCATTCTCTGCCAGACCCCCCTCACAGCCGCTCGTGC
CGCGGCGTCCTGCTCTGGTCCACATGTCACCGCATCAACCACATCGTGGTTGTTCACCGC
CACCACAGGGTCTGCCACCCTGTCCCAAACCCCCGTTCGTTGGCGTCGGGAGGGTCTCAT
GCACGGGGGGAGGCTTACCTCAAACTCCGCAGTGGATCTACGTGCCTGGGCTCTGCCGTT
GGTGCGCCATGCAGCCTCCAGTGCCGCCAGTCCCAGTGTCCTGTTTCGCGCCACCTGGAA
TCCTTCAGGCGGGTCCCACAGAGGGGGCCATATTCCTGCTCCGAGGACGTACCAGCCATG
CTCCTCCTGTACTGTCCTCAAGCGTACACGCCGCACCGCAGCCGCCTTGACCGTGTAGCA
TACGGAGGCCACCGTCCCATGCCCCCACCCCCCAGGATCCACCTGCACAGTGTTCCAGGG
ACCAACCAAGAAGGGCACCAGTTCCCTTCCACCGCTCGCAGATGTGTCGGGGCATTCCAC
CACACAGCATGCTTCCCACTGCAACCCCTGTGTGTCCCTCCCTGAGCTGCCTATAATGGC
AACGCACGACTGATCAGGCAACACCCGATACTCCTTCCCCTCCCCGTCCCTCACATGCTT
GCCCCCCCCCTCCACCTCCCAGCCAGTACCCCCCCCACCATGTACGGCCCGCTCCTTCCA
CACCGCTGGCACCCTGTCCCACAGTCTGCGTGCGCCCAATCCAATGGGCTGCTCCTGCTG
CACCAAGTCCGCCAGCTGGCCAACTGTGAATACCGACTGGGATGCCAGTACCGGTACCTC
CGCTGGAGCAAAGGGTAGCCCAGTAGCCAGACGCACAATCTGCCGATTGTGGAACAGACG
CTCCGACCGAACCTGGTCCCCAGACAGCTGATCTGGAGGCACCAATCTGTGAGGCTTGGT
AAGCTGAAATCCTCTGACGTAGGCAGCATGCCTTGGTCCGAGGGAGTGGCCCACCGCCTG
CAGGGAGCTGAACAACACCGCAGAGCCCAAGGCAGGGAGCTTTCGCTGGAACTGCGCCTG
CATCAGTACTTTCCATGGACGAGGTGTGGGATGCAGCAACCGAGCAGCTACCTTGCCTTG
CAAGCAGGCCACCTGCACATCCAAGTCTACCATGCCCACCCCACCTTCCTCCCACGGCAA
GGATGTCACATGGAGTCCAGGGTGCTTCAAGGATCCCCCCCCCTCCCCCCCCTCCAGACT
CCCACCCCTCACGAATGCGGCAATCAGCTGCTTCAGGCTACGCAGTTGATATGGTGCCGG
AGGGACAAAGCAGGCATGGTATGACAGCATGGCCCCAAGAACCTGCTTGGCGACGTGTAC
CCTCCCCAGCCAGGAGAGCCGGTGCTGTCTCCACAGCTGCACCGCTTGCAGCACCTTCTG
CTGGAGCCTGCCAAAGGTGCGAGCGTTGGCCGCCACAGCATCCGCGCCTAGGAACACCCC
TAGGTGGCACACAGACCCCTGCGCATCCGGGAACACGACACCCGACACCGCACACCTCCC
CGTCGCTGGATCACGCTCAGGATGGGGGCCGAACCTCAGCCCCTGACACTTGGGCTGGCT
GATCCTCGCCCCAGACGCCCTCTCATGCAGTCCCATCGTTCCTTGTGTGCCAAGAACCAC
AGCCACATCCCCAGGGCCCCTCACATGCAGAGTGGTGTCGTCCGCATGTTGGTGGGAAGG
GGGGGCGGGGCCTCCATCCGGCATCAGGATGGGTCTCACTACGCCAAGACTAACTTGCTG
TCGCAGATGAGCAGCCAAGGGTTGGGCTGTGATGTTGTACAGCAGGGTGCTTAACGGGCT
GCCCTGCTGCACGCTGCTGCGCACGGGAAAGCTGGGGGTGTAGTGGCCGTTGAGTGACAC
CTGTGCTGTCGTGCCCGCCAGCATCAGTCTCACCCACCTCACGCACGGCTCTGGGAAGCC
CATGCGCTCCATCACACGGAACAACCAGTCTCGCACCACTCGGTCATATGCCTTCTCCGA
GTCCAGCATCACCACACACCCCTCCGTGCCCGTCTCCTCCAAGTACTGCACCTCCTCCAG
GTGGTACAGCACGTTGTCCCCAATCCATCTCCCCGGGAGGAACGCCGTCTGCGTGGGGTC
CACCACAGAGCACAAGGGGCCAGCCAACCGCGAGCACAGCAGCCGAGCAAGGATGCGGTA
ATCACAGTTGAGCAATGTGATGGGCCGGTACGACGCCAACGTGGTCGCTTCCTTGCCCCC
CCCCTTGTACAGCATGACGATTAGCCCAGTGAGCATGCTTCGTGGGAGGATTGGCTCGTC
CGGTGTCCTGTGCACCTCTGTGGCTGCCTCAAGGGCCTCATTCGCCATGGCGACAAAAGG
CTCTCCCAACACCCGCCAGAAGTGGAAATAAATATATATATGCTTCGAAAAGCACCAACG
AAGGCGGACGTGCTGGTCGCTCGACCAAGCACAACCGACTGACCGAAAAATACGAGCGTC
AAGGCTCGATAAACACGTCAAAGAACGTGAAATACGCTAAATAAGGACAGGCCCAAAGGA
TAGGCGCAACGGTGCAGGTTTCAGTAAAGTGAAACACCAGTCTGCTGTCATGCAAATGTA
AGTGTCAGGGGCTGAGGTTCGGCCCCCATCCTGAGCGTGATCCAGCGACGGGGAGGTGTG
CGGTGTCGGGTGTCGTGTTCCCGGATGCGCAGGGGTCTGTGTGCCACCTAGGGGTGTTCC
TAGGCGCGGATGCTGTGGCGGCCAACGCTCGCACCTTTGGCAGGCTCCAGCAGAAGGTGC
TGCAAGCGGTGCAGCTGTGGAGACAGCACCGGCTCTCCTGGCTGGGGAGGGTACACGTCG
CCAAGCAGGTTCTTGGGGCCATGCTGTCATACCATGCCTGCTTTGTCCCTCCGGCACCAT
ATCAACTGCGTAGCCTGAAGCAGCTGATTGCCGCATTCGTGAGGGGTGGGAGTCTGGAGG
GGGGGGAGGGGGGGGGATCCTTGAAGCACCCTGGACTCCATGTGACATCCTTGCCGTGGG
AGGAAGGTGGGGTGGGCATGGTAGACTTGGATGTGCAGGTGGCCTGCTTGCAAGGCAAGG
TAGCTGCTCGGTTGCTGCATCCCACACCTCGTCCATGGAAAGTACTGATGCAGGCGCAGT
TCCAGCGAAAGCTCCCTGCCTTGGGCTCTGCGGTGTTGTTCAGCTCCCTGCAGGCGGTGG
GCCACTCCCTCGGACCAAGGCATGCTGCCTACGTCAGAGGATTTTAGCTTACCAAGCCTC
ACAGATTGGTGCCTCCAGATCAGCTGTCTGGGGACCAGGTTCGGTCGGAGCGTCTGTTCC
ACAATCGGCAGATTGTGCGTCTGGCTACTGGGCTACCCTTTGCTCCAGCGGAGGTACCGG
TACTGGCATCCCAGTCGGTATTCACAGTTGGCCAGCTGGCGGACTTGGTGCAGCAGGAGC
AGCCCATTGGATTGGGCGCACGCAGACTGTGGGACAGGGTGCCAGCGGTGTGGAAGGAGC
GGGCCGTACATGGTGGGGGGGGTACTGGCTGGGAGGTGGAGGGGGGGGGCAAGCATGTGA
GGGACGGGGAGGGGAAGGAGTATCGGGTGTTGCCTGATCAGTCGTGCGTTGCCATTATAG
GCAGCTCAGGGAGGGACACACAGGGGTTGCAGTGGGAAGCATGCTGTGTGGTGGAATGCC
CCGACACATCTGCGAGCGGTGGAAGGGAACTGGTGCCCTTCTTGGTTGGTCCCTGGAACA
CTGTGCAGGTGGATCCTGGGGGGTGGGGGCATGGGACGGTGGCCTCCGTATGCTACACGG
TCAAGGCGGCTGCGGTGCGGCGTGTACGCTTGAGGACAGTACAGGAGGAGCATGGCTGGT
ACGTCCTCGGAGCAGGAATATGGCCCCCTCTGTGGGACCCGCCTGAAGGATTCCAGGTGG
CGCGAAACAGGACACTGGGACTGGCGGCACTGGAGGCTGCATGGCGCACCAACGGCAGAG
CCCAGGCACGTAGATCCACTGCGGAGTTTGAGGTAGGCCTCCCCCCGTGCATGAGACCCT
CCCGACGCCAACGAACGGGGGTTTGGGACAGGGTGGCAGACCCTGTGGTGGCGGTGAACA
ACCACGATGTGGTTGATGCGGTGACATGTGGACCAGAGCAGGACGCCGCGGCACGAGCGG
CTGTGAGGGGGGTCTGGCAGAGAATGCGTAGAGCAGACCTCCCACGAGAGGTGTTCGGCA
CGGTCTACAGGGTGATGCATGCATCCTTGTATGTGGGGGCATTCATGCACCACACGGGCC
AGCTGGAGATAGAGGAAGCCTGCTGCTCCAACCCAGGGTGTGAGGGAGTGCTTGAGGACC
TATCACATGCATTCTTGACGTGCCCGGCTGTTGCACCAGCTGCTGAGTGGGTGTGCCGCA
GAGAGCCCTCCTCCCCCAAGGACGGCACAAGTCCTGCTGGGGGACAACCAAGGTGCGTGG
TCCCCGCCCCCTCATGCTGCCCACCTCTGGACGGCGTTGCGTGCTGCATACATACACTCC
GTATGGCAGTTGCGATGCAAAAGGGGGTTGGAGGGGGAGGCCTTCGCGTCCGCAGCGGTG
GTGGGGGCTATATTGGCCAGCTTGCGGTCCTCCATTAGGAGAGATTGGGCACGGGCCACT
CAGGACCTGGTTCGCATGTCTGGTGCGTGCCCAGAATGGTTCAGGGGTCGCTCTCCGGCT
GTGCTCATGCCTGAGTTTATACAGCGATGGGCATGGGGCGCATCACTGTGTCGCATAGAG
GAGCACAACGGCTTGCCGCCCTTACTCTCCGTCACCTTGTCTGCTACTCACCCTCTTCCT
TTCCCCCTTGAGGTGCAAGAGTTGCCAGCCACTGCGGCGTCTCCGGCACAGTGAGCAGCT
CAACTAGCAGGGTGGGGCTTGGACACTCCGCTGGTCAGCGGCGAGGGGTGACGGGGAGAG
GTCATGGAGGCAGATCCAAGCTGATATGCAACAGTGGATGCATCGTGGACGATCACACCA
TGGTCGAGGGGGATCGCAAATGCCCCCCAAGGCAGGAATGCCGCCAATGCTCCTTGCGGA
GCCGGTTTGGGAGGGATGTTTTTTGTTTGTTTGTGGGGCTGTGTGGCGAGAGAATGCCAG
CAGCCCTGGTGGGTGCGTGCGTGTGTGAGTGGTGATGATGCCTCTGGCTAGGGGTGGATC
CGGGCATGGGAGGGGTGTTGGAAATTTGATGGACTAATTGTTAGTCAGTAGATGTGTTTC
AGTCTGCTGTCATGCTTTATTATCGAGATTTTACTTATGAAATCGTTTCCATTGATTGTG
TGTGCGTGACAGAGAAAATGTGTGTTTTTCTATGCTGATTAGCATATTTTTCATGGTTAC
GTAATCTGGTCGTTGATTACGTAATCGCGTCCCCGCGTCCCCGCGTCCCCGCGGCCCCGC
GGCCCGCGTCCCCGCGTCCCATCTTGTAGTGTATATATATAGCGTTCATTTGTGTTTGTA
TTAAGCTGATTAAACTAGGAAAACTCGAGTGCTGTTACTAACTTTTCAGTTGTAACTTAA
CGCTCACAGACATCACCTCAGAAGTCCGAAATCCGTCAACAGGTTATGGGCCCCTGCTTC
GACGGTGTTTACTGCGTGTAATTTCGGACTGAGTGTTATTGCTACTCGAAGGTGCTAACT
ACGTCAAACAGATCGTAGGCGCGGCAAAAGCAGAGGAAGCATGTCTGAGGTCGAGAAACC
TGTCGTGGAGCGTTTGGACGTGGACAACTATGCCACGTGGAAGACACGCATGAAGTTCCT
TCTCATCTCCAAGGGACTTTGGTCAGCAGTTCAAGGGACGGACACCAGTACCAGCAACGA
CCAGAAGGCGCTGGCACAGATTGGATTGTACGTCAAGGAGCACCATCTAGCACAGCTGGA
GAGGTGCGACACTGCAAAGAAGGCGTGGGAGCATTTCGAGTCCGTGTACCAGGCGAAGAG
CAGTGCACGGAAGCTGCAGCTTAGGAAGGAGCTATCGCAGCTTAAGATGGGGCAAGGTGA
GCCCTTGACCAAGTATGTGGGACGCGCACAAGATATTCAAGATCAGCTTCGTGCAGCGGG
TCACACGGTGGCAGACCAGGAATTGACGTGGGCAGTGCTGGCGGGACTACCAACAGCATT
TGATACGGTGGTGACCGTACTTGAGACCACGATCGAGGACACAACCAGCCTCGAAGACAT
TCTGCCCAAGCTGCTACAAGTGGAACAGCGAGAAAGGCAGAAAGAGCGTCCTGATGAGAG
CGCGCTTATGGTGAAGCCTTACAAAGGCATTGATAAGACCAAGGCGACTTGTCATTTCTG
CGGCAAGAAAGGCCACTTTAAGAGAGACTGCTGGAGACTGAAGAACAAGGAAGCAGCAAG
ACGCTCAGGTGGGCATAAGAAACCTGCAGCGCAACCGAAAGCTCTTGAGCAGTTGAGTGC
ACATGCCTTAGCAGCTAAGCACAGCGAGGCAGCTGGAGTCAGCAAAAAGATCAGCACACA
ACGATGGGTGCTGGATACCGGAGCATCACGACACATGACGCCTTACAGAGCTTTATTGGT
TAACGAGCAGCCTTTGGAAGAAGACATCACAGTGACCTTTGGAAACGGCAGCAAGGGTAA
GCCTCTTTCACATGGAGACGTGCTACTACACGCTGGTCGGACAACGTTGCGGCTGACTGA
CGTGCTCTACGTACCTGAGGCTACGGAAAACCTTTTCTCAGTGAGACACGCAACCAACAG
CGGTGCAAGATTTACTTTCAGCAGCAGCGGGTGTCAGCTTGTGAAGAATGGAGAAACTCT
GGTCCAAGCACCCTGCTATGGAGATAATATTTACTACCTCAAAGGCGAGTGCGCATGCAC
TGATAACGATTCAGCTTTGCTTGGAAGAGTCGACATGGAGACACCTGAGTTATGGCATCG
GAGATTTGCTCATTTGGGCTATGACAACCTGGTAATGCTACAAAGCAAGGACATGGTGAC
TGGAATTACCATCAGCGCTGAGGAGTTCAAGGCACAGAAAGAGGTGTGTGAACCCTGCGT
TATGGGGAAGCAACACCGCCTGCCCTTTGCAGCATCCAGCAACAGCAGCGAGAAACAGCT
ACAGCTGGTGCACATGGATTTGTGCGGCCCGATGCCTGTGTCATCATTAGGCGGCAGCAA
TTACTTCATTACTTTCTTGGACGACTACTCCAAGCTTTCTCTGGTCTACCCGGTGGAGCG
TAAATCTGACACAGCGTCCATCGTGCGGGAGGTGATCACCTTACTCGAAAACCAGAGCGG
CTACAAGGTTCAAAGGGTGCGGACAGACAACGGGTCCGAGTATGTTAATGAAATGCTGGA
GAGCTACTTCAAATCCAAAGGGATCAAGCCTGAGACCAGCATTCGTTACACACCACAGCA
GAACGGCGCGGCTGAGAGATTGAACCGCACACTTATGGAGAAGGTGCGATGCATGCTGGC
AGATGGGCAGCATGACAAGAAATTGTGGGCCGAGGCGCTAGCTACAGCCAACTATGTCAG
AAACAGATCTCCTGTCAGCGGccgagattcgacaccgtgggagctcttctttgggaccaa
gcccgatgtgtccaacctgcgcacattcggtgtgcgcgcatacgtcctagttccaggcag
ctacgaaacaagctggagagcgtgagccaagcgggaagttcatcggctatgcagcaaaca
gcaagggctaccgaattctgctggacactggaaggatcatatgcagtcgggacgtcatct
ttgaggaagcgactaactcagagagcagaaggtgagcagcacagcggatctcaatctgac
tcctatccttgaagaggacattgagtgtggagaagacagcgatgccgtgggagcagcagc
agctccaagggaagatgacatgcagcccgaacagcctgagcaatcaacggcagacgacag
cattgcaagaaggaaacctaccagggcagtagcatcacgaccagctaacatatggaggga
agatgcctacaagattaccggcaaaggcagcaacgtcgcagCCTTTGCCGGTAATCTTGT
AGGCATCTTCCCTCCATATGTTAGCTGGTCGTGATGCTACTGCCCTGGTAGGTTTCCTTC
TTGCAATGCTGTCGTCTGCCGTTGATTGCTCAGGCTGTTCGGGCTGCATGTCATCTTCCC
TTGGAGCTGCTGCTGCTCCCACGGCATCGCTGTCTTCTCCACACTCAATGTCCTCTTCAA
GGATAGGAGTCAGATTGAGATCCGCTGTGCTGCTCACCTTCTGCTCCTCTGAGTTAGTCG
CTTCCTCAAAGATGACGTCCCGACTGCATATGATCCTTCCAGTGTCCAGCAGAATTCGGT
AGCCCTTGCTGTTTGCTGCATAGCCGATGAACTTTCCCGCTTGGCTCACGCTCTCCAGCT
TGTTTCGTAGCTGCCTGGGAACTAGGACGTATGCGCGCACACCGAATGTGCGCAGGTTGG
ACACATCGGGCTTGGTCCCAAAGAAGAGCTCCCACGGTGTCGAATCTCGGCCGCTGACAG
GAGATCTGTTTCTGACATAGTTGGCTGTAGCTAGCGCCTCGGCCCACAATTTCTTGTCAT
GCTGCCCATCTGCCAGCATGCATCGCACCTTCTCCATAAGTGTGCGGTTCAATCTCTCAG
CCGCGCCGTTCTGCTGTGGTGTGTAACGAATGCTGGTCTCAGGCTTGATCCCTTTGGATT
TGAAGTAGCTCTCCAGCATTTCATTAACATACTCGGACCCGTTGTCTGTCCGCACCCTTT
GAACCTTGTAGCCGCTCTGGTTTTCGAGTAAGGTGATCACCTCCCGCACGATGGACGCTG
TGTCAGATTTACGCTCCACCGGGTAGACCAGAGAAAGCTTGGAGTAGTCGTCCAAGAAAG
TAATGAAGTAATTGCTGCCGCCTAATGATGACACAGGCATCGGGCCGCACAAATCCATGT
GCACCAGCTGTAGCTGTTTCTCGCTGCTGTTGCTGGATGCTGCAAAGGGCAGGCGGTGTT
GCTTCCCCATAACGCAGGGTTCACACACCTCTTTCTGTGCTTTGAACTCCTCAGCGCTGA
TGGTAATTCCAGTCACCATGTCCTTGCTTTGTAGCATTGCCAGGTTGTCATAGCCCAAAT
GAGCAAATCTCCGATGCCATAACTCAGGAGTTTCCATGTCGACTCTTCCAAGCAAAGCTG
AATCGTTATCAGTGCATGCGCACTCGCCTTTGAGGTAGTAAATATTATCTCCATAGCAGG
GTGCTTGGACCAGAGTTTCTCCATTCTTCACAAGCTGACACCCGCTGCTGCTGAAAGTAA
ATCTTGCACCGCTGTTGGTTGCGTGTCTCACTGAGAAAAGGTTTTCCGTAGCCTCAGGTA
CGTAGAGCACGTCAGTCAGCCGCAACGTTGTCCGACCAGCGTGTAGTAGCACGTCTCCAT
GTGAAAGAGGCTTACCCTTGCTGCCGTTTCCAAAGGTCAATGTGATGTCTTCTTCCAAAG
GCTGCTCGTTAACCAATAAAGCTCTGTAAGGCGTCATGTGTCGTGATGCTCCGGTATCCA
GCACCCATCGTTGTGTGCTGATCTTTTTGCTGACTCCAGCTGCCTCGCTGTGCTTAGCTG
CTAAGGCATGTGCACTCAACTGCTCAAGAGCTTTCGGTTGCGCTGCAGGTTTCTTATGCC
CACCTGAGCGTCTTGCTGCTTCCTTGTTCTTCAGTCTCCAGCAGTCTCTCTTAAAGTGGC
CTTGCTTGCCGCAGAAATGACAAGTCGCCTTGGTCTTATCAATGCCTTTGTAAGGCTTCA
CCATAAGCGCGCTCTCATCAGGACGCTCTTTCTGCCTTTCTCGCTGTTCCACTTGTAGCA
GCTTGGGCAGAATGTCTTCGAGGCTGGTTGTGTCCTCGATCGTGGTCTCAAGTACGGTCA
CCACCGTATCAAATGCTGTTGGTAGTCCCGCCAGCACTGCCCACGTCAATTCCTGGTCTG
CCACCGTGTGACCCGCTGCACGAAGCTGATCTTGAATATCTTGTGCGCGTCCCACATACT
TGGTCAAGGGCTCACCTTGCCCCATCTTAAGCTGCGATAGCTCCTTCCTAAGCTGCAGCT
TCCGTGCACTGCTCTTCGCCTGGTACACGGACTCGAAATGCTCCCACGCCTTCTTTGCAG
TGTCGCACCTCTCCAGCTGTGCTAGATGGTGCTCCTTGACGTACAATCCAATCTGTGCCA
GCGCCTTCTGGTCGTTGCTGGTACTGGTGTCCGTCCCTTGAACTGCTGACCAAAGTCCCT
TGGAGATGAGAAGGAACTTCATGCGTGTCTTCCACGTGGCATAGTTGTCCACGTCCAAAC
GCTCCACGACAGGTTTCTCGTACTCAGACATGCTTCCTCTGCTTTTGCCGCGCCTACGAT
CTGTTTGACGTAGTTAGCACCTTCGAGTAGCAATAACACTCAGTCCGAAATTACACGCAG
TAAACACCGTCGAAGCAGGGGCCCATAACCTGTTGACGGATTTCGGACTTCTGAGGTGAT
GTCTGTGAGCGTTAAGTTACAACTGAAAAGTTAGTAACAGCACTCGAGTTTTCCTAGTTT
AATCAGCTTAATACAAACACTGTTGACCAGCGACCAAAAGCGCCAACCCGAAGGTTAATT
ACTTGGTCGCAATTTCCCTGTGATATGAGGTGTTGGACGACTTCCAACACCCCCCCGCGG
ACAACACCAACTTGGTTTCCGCACATGGGGTTCCTCCACGAGGTAACCCCTCCGATGACC
GAAAGAGGAGGAAACTTTCGGTTTACGGCATCACCAGGGATTGAACCCGCGACCTCTCAC
TGGGTGGGGTTCTACACAGCCGAAACTTGGCTCTGAAACCATGTTGACCAGCGACCAAAA
GCGCCAACCCGAAGGTTAATTTCTTGATCGCAATTTCCCTGTGATATGAGGTGTTGGACG
ACTTCCAACACCCCCCCGCGGACAACACCAACTTGGTTTCCGCACATGGGGTTCCTCCAC
GAGGTAACCCCTCCGATGACCGAAAGAGGAGCAAACTTTCGGTTTACGGCATCACCAGGG
ATCGAACCCGCGACCTCTCACTAGGTCAGGTTCTACACTGCCACAACCTTGGCTCTGAAA
CCATGTTGACCAGCGACCAAAAGCGCCAACCCGAAGGTTAATTACTTGGTCGCAATTTCC
CTGTGATATGAGGTGTTGGACGACTTCCAACACCCCCCCGCGGACAACACCAACTTGGTT
TCCGCACATGGGGTTCCTCCACGAGGTAACCCCTCCGATGACCGAAAGAGGAGCAAACTT
TCGGTTTACGGCATCACCAGGGATTGAACCCGCGACCTCTCACTAGGTGGGGTTCTACAC
TGCCACAACTTGGCTCTGAAACCATGTTGACTAGCGACCAATAGGGGGGTGTTGGAAGTC
GTCCAACACCTCATATCACAGGGAAATTGCGACCAAGTAATTAACCTTCGGGTTGGCGCT
TTTGGTCGCTAGTCAACACTTACAAAGGCATTGATAAGACCAAGGCGACTTGTCATTTCT
GCGGCAAGAAAGGCCACTTTAAGAGAGACTGCTGGAGACTGAAGAACAAGGAAGCAGCAA
GACGCTCAGGTGGGCATAAGAAACCTGCAGCGCAACCGAAAGCTCTTGAGCAGTTGAGTG
CACATGCCTTAGCAGCTAAGCACAGCGAGGCAGCTGGAGTCAGCAAAAAGATCAGCACAC
AACGATGGGTGCTGGATACCGGAGCATCACGACACATGACGCCTTACAGAGCTTTATTGG
TTAACGAGCAGCCTTTGGAAGAAGACATCACAGTGACCTTTGGAAACGGCAGCAAGGGTA
AGCCTCTTTCACATGGAGACGTGCTACTACACGCTGGTCGGACAACGTTGCGGCTGACTG
ACGTGCTCTACGTACCTGAGGCTACGGAAAACCTTTTCTCAGTGAGACACGCAACCTACA
GCTGGTGCACATGGATTTGTGCGGCCCGATGCCTGTGTCATCATTAGGCGGCAGCAATTA
CTTCATTACTTTCTTGGACGACTACTCCAAGCTTTCTCTGGTCTACCCGGTGGAGCGTAA
ATCTGACACAGCGTCCATCGTGCGGGAGGTGATCACCTTACTCGAAAACCAGAGCGGCTA
CAAGGTTCAAAGGGTGCGGACAGACAACGGGTCCGAGTATGTTAATGAAATGCTGGAGAG
CTACTTCAAATCCAAAGGGATCAAGCCTGAGACCAGCATTCGTTACACACCACAGCAGAA
CGGCGCGGCTGAGAGATTGAACCGCACACTTATGGAGAAGGTGCGATGCATGCTGGCAGA
TGGGCAGCATGACAAGAAATTGTGGGCCGAGGCGCTAGCTACAGCCAACTATGTCAGAAA
CAGATCTCCTGTCAGCGGCCGAGATTCGACACCGTGGGAGCTCTTCTTTGGGACCAAGCC
CGATGTGTCCAACCTGCGCACATTCGGTGTGCGCGCATACGTCCTAGTTCCCAGGCAGCT
ACGAAACAAGCTGGAGAGCGTGAGCCAAGCGGGAAAGTTCATCGGCTATGCAGCAAACAG
CAAGGGCTACCGAATTCTGCTGGACACTGGAAGGATCATATGCAGTCGGGACGTCATCTT
TGAGGAAGCGACTAACTCAGAGGAGCAGAAGGTGAGCAGCACAGCGGATCTCAATCTGAC
TCCTATCCTTGAAGAGGACATTGAGTGTGGAGAAGACAGCGATGCCGTGGGAGCAGCAGC
AGCTCCAAGGGAAGATGACATGCAGCCCGAACAGCCTGAGCAATCAACGGCAGACGACAG
CATTGCAAGAAGGAAACCTACCAGGGCAGTAGCATCACGACCAGCTAACATATGGAGGGA
AGATGCCTACAAGATTACCGGCAAAGGCAGCAACGTCGCAGCCAACATGGCCAGTATTGT
GGAGCCAGCCACATTGGAGGAGGCATTAGCATCACCTGAAAAGGAACTGTGGAAGGCAGC
AATGGATGAAGAGATGGCATCATTGGCAGCCAACAACACCTGGACCGTCAAGGAACTACC
ACCGGACACAACGCCCATTCCAGTTAAGTGGGTGTACAAGATCAAGCGAGACAGTCATGG
GAACGTGGAGCGTTTTAAGGCACGGCTGGTAGCAAAGGGATTCAGACAGCGTGAAGGCAT
TGACTACGATGAGGTGTTTGCACCTGTCAGCAAGTACAGCACCATTCGTGCGGTTTTGGC
AGTAGCAGCTGTAAAGGACCTGGAGATTCATCAGCTTGACATCAAGACAGCTTTTCTGAA
TGGTGAGCTGGAGGAAGATGTGTACGTACAGCAGCCGAGAGGTTATGAAGAAGGCAGCAG
GAATATGGCGTGCCATCTTCATAAGGCACTGTATGGTCTCAAGCAGGCGCCCCGCGCCTG
GCATCTACGTTTGAAGAAGGAACTGAAGACTCTGGGATTTACTCCATCGGAAGCGGACCC
CGGACTTTTTATCAACAAGAAGGCAAGTGAGCCATCCTATCTTCTCACCTATGTGGACGA
CATCCTGGTGATTACTGAAGACATCACAGCACTAGAGACTATCAAGAGAAGCCTCTTGAG
CATTTTCGATGCTCGAGACATGGGAGAGGCATCCTATTTTCTGAGTATGACCATCACGAG
GGACAGAAAGCAGCGCAGCATTAAACTAGCTCAAGGACGAATGACCACGGAGCTACTGTC
CAAGTTTGGCATGCTCGAGGCAAAACCGCTGAGCACTCCTCTCAGTATGTCATCCAAGCT
TACTAGAGAAGGTGAGCCTCTGGATCGTGAGACATGCAGCTATTCTCAGCTTGTGGGCAG
CCTGATGTATTTGTCAGTATGCACCAGGCCAGATATTGCTCAAGCAGTGGGAGCTTTAGC
ACGATATATGGCAAACCCTACCACAACGCACTGGCAGACAGCCAAAGGAGTACTGCGTTA
TTTAGCTGGAACAGCCGACTATGGAATTCAGTATGGAGGAAGCTCTTTGCACGTCAGCTT
GTCTGCTTATGAATTGCATGAAACTTGTCATGGGTCGTAGGTGCTCCATCGCCTGCCCCC
AATAGCACTTGACCACAGAATTTGAGGCGTTGGTTGCCCAAGCCAATGTAACTGCTCACG
CACAAAAAAAAAAAAAAAAAGTATGGAGGAAGCGAAGTGACAGTATCAGCATTTACTGAT
GCGGATTATGCTGGAGACATTGACACACGCCGATCAACAACAGGCTACGTGTTCATCATC
AGCGGTGGAGCCATCAGCTGGTCCAGCCGATTGCAGCAAACAGTTGCAGCATCAACAACT
GAGGCAGAGTACATGGCAGCAGCTGCGGCTACCAAGGAAAGTTTGTGGCTACGCAAACTC
CTAGGAGATTTGGAGTTGGAAGTGGACGTCATTCACATTCAAGCGGACAACCAGAGTGCG
ATCAAGCTACTGAGGAACCCGATGACATCCATGCGGTCAAAGCACATCGACGTCATCTAC
CACTTTGCAAGGGAGCGAGTGATGAGAGGCGAGGTGAAATTCCATTACATACGAACTGAA
CAGATGGTGGCAGACGCTCTAACAAAGCCAGTTTCGGCAAGCAAGTTTGCTTTCTGTCGA
AATGCCATGGGTATTAAGTAAGACGTGGGATATACTTTGCATCTAGTCGCATTCCAGCAG
CCTGCGTGGGAGTGTTGGAAATTTGATGGACTAATTGTTAGTCAGTAGATGTGTTTCAGT
CTGCTGTCATGCTTTATTATCGAGATTTTACTTATGAAATCGTTTCCATTGATTGTGTGT
GCGTGACAGAGAAAATGTGTGTTTTTCTATGCTGATTAGCATATTTTTCACGGTTACGTA
ATCTGGTCGTTGATTACGTAATCGCGTCCCCGCGTCCCCGCGTCCCCGCGGCCCCGCGGC
CCCGCGGCCCGCGTCCCCGCGTCCCATCTTGTAGTGTATATATATAGCGTTCATTTGTGT
TTGTATTAAGCTGATTAAACTAGGAAAACTCGAGTGCTGTTACTAACTTTTCAGTTGTAA
CTTAACGCTCACAGACATCACCTCAGAAGTCCGAAATCCGTCAACAGGCATCAGTCAAAC
TCTCATGCACCATGGTATGAAGACCAGGCACCGCCCCTCCCATGTCCCCCTAGTGGGGCC
AACCTCGGCTTAACGTCAGGGTGGGCGACCACGGAGGCGGAGCAGGCCTACTGCCGTAAA
CCCCTCCCATGCCCGGATCCACCCCTAGCCAGAGGCATCATCACCACTCACACACGCACG
CACCCACCAGGGCTGCTGGCATTCTCTCGCCACACAGCCCCACAAACAAACAAAAAACAT
CCCTCCCAAACCGGCTCCGCAAGGAGCATTGGCGGCATTCCTGCCTTGGGGGCCATTTGC
GATCCCCCTCGACCATGGTGTGATCGTCCACGATGCATCCACTGTTGCATATCAGCTTGG
ATCTGCCTCCATGACCTCTCCCCGTCACCCCTCGCCGCTGACCAGCGGAGTGTCCAAGCC
CCACCCTGCTAGTTGAGCTGCTCACTGTGCCGGAGACGCCGCAGTGGCTGGCAACTCTTG
CACCTCAAGGGGGAAAGGAAGAGGGTGAGTAGCAGACAAGGTGACGGAGAGTAAGGGCGG
CAAGCCGTTGTGCTCCTCTATGCGACACAGTGATGCGCCCCATGCCCATCGCTGTATAAA
CTCAGGCATGAGCACAGCCGGAGAGCGACCCCTGAACCATTCTGGGCACGCACCAGACAT
GCGAACCAGGTCCTGAGTGGCCCGTGCCCAATCTCTCCTAATGGAGGACCGCAAGCTGGC
CAATATAGCCCCCACCACCGCTGCGGACGCGAAGGCCTCCCCCTCCAACCCCCTTTTGCA
TCGCAACTGCCATACGGAGTGTATGTATGCAGCACGCAACGCCGTCCAGAGGTGGGCAGC
ATGAGGGGGCGGGGACCACGCACCTTGGTTGTCCCCCAGCAGGACTTGTGCCGTCCTTGG
GGGAGGAGGGCTCTCTGCCACCACCTCGAAGAAGCGGCACACCCACTCAGCAGCTGGTGC
AACAGCCGGGCACGTCAAGAATGCATGTGATAGGTCCTCAAGCACTCCCTCACACCCTGG
GTTGGAGCAGCAGGCTTCCTCTATCTCCAGCTGGCCCGTGTGGTGCATGAATGCCCCCAC
ATACAAGGATGCATGCATCACCCTGTAGACCGTGCCGAACACCTCTCGTGGGAGGTCTGC
TCTACGCATTCTCTGCCAGACCCCCCTCACAGCCGCTCGTGCCGCGGCGTCCTGCTCTGG
TCCACATGTCACCGCATCAACCACATCGTGGTTGTTCACCGCCACCACAGGGTCTGCCAC
CCTGTCCCAAACCCCCGTTCGTTGGCGTCGGGAGGGTCTCATGCACGGGGGGAGGCTTAC
CTCAAACTCCGCAGTGGATCTACGTGCCTGGGCTCTGCCGTTGGTGCGCCATGCAGCCTC
CAGTGCCGCCAGTCCCAGTGTCCTGTTTCGCGCCACCTGGAATCCTTCAGGCGGGTCCCA
CAGAGGGGGCCATATTCCTGCTCCGAGGACGTACCAGCCATGCTCCTCCTGTACTGTCCT
CAAGCGTACACGCCGCACCGCAGCCGCCTTGACCGTGTAGCATACGGAGGCCACCGTCCC
ATGCCCCCACCCCCCAGGATCCACCTGCACAGTGTTCCAGGGACCAACCAAGAAGGGCAC
CAGTTCCCTTCCACCGCTCGCAGATGTGTCGGGGCATTCCACCACACAGCATGCTTCCCA
CTGCAACCCCTGTGTGTCCCTCCCTGAGCTGCCTATAATGGCAACGCACGACTGATCAGG
CAACACCCGATACTCCTTCCCCTCCCCGTCCCTCACATGCTTGCCCCCCCCCTCCACCTC
CCAGCCAGTACCCCCCCCACCATGTACGGCCCGCTCCTTCCACACCGCTGGCACCCTGTC
CCACAGTCTGCGTGCGCCCAATCCAATGGGCTGCTCCTGCTGCACCAAGTCCGCCAGCTG
GCCAACTGTGAATACCGACTGGGATGCCAGTACCGGTACCTCCGCTGGAGCAAAGGGTAG
CCCAGTAGCCAGACGCACAATCTGCCGATTGTGGAACAGACGCTCCGACCGAACCTGGTC
CCCAGACAGCTGATCTGGAGGCACCAATCTGTGAGGCTTGGTAAGCTGAAATCCTCTGAC
GTAGGCAGCATGCCTTGGTCCGAGGGAGTGGCCCACCGCCTGCAGGGAGCTGAACAACAC
CGCAGAGCCCAAGGCAGGGAGCTTTCGCTGGAACTGCGCCTGCATCAGTACTTTCCATGG
ACGAGGTGTGGGATGCAGCAACCGAGCAGCTACCTTGCCTTGCAAGCAGGCCACCTGCAC
ATCCAAGTCTACCATGCCCACCCCACCTTCCTCCCACGGCAAGGATGTCACATGGAGTCC
AGGGTGCTTCAAGGATCCCCCCCCCTCCCCCCCCTCCAGACTCCCACCCCTCACGAATGC
GGCAATCAGCTGCTTCAGGCTACGCAGTTGATATGGTGCCGGAGGGACAAAGCAGGCATG
GTATGACAGCATGGCCCCAAGAACCTGCTTGGCGACGTGTACCCTCCCCAGCCAGGAGAG
CCGGTGCTGTCTCCACAGCTGCACCGCTTGCAGCACCTTCTGCTGGAGCCTGCCAAAGGT
GCGAGCGTTGGCCGCCACAGCATCCGCGCCTAGGAACACCCCTAGGTGGCACACAGACCC
CTGCGCATCCGGGAACACGACACCCGACACCGCACACCTCCCCGTCGCTGGATCACGCTC
AGGATGGGGGCCGAACCTCAGCCCCTGACACTTGGGCTGGCTGATCCTCGCCCCAGACGC
CCTCTCATGCAGTCCCATCGTTCCTTGTGTGCCAAGAACCACAGCCACATCCCCAGGGCC
CCTCACATGCAGAGTGGTGTCGTCCGCATGTTGGTGGGAAGGGGGGGCGGGGCCTCCATC
CGGCATCAGGATGGGTCTCACTACGCCAAGACTAACTTGCTGTCGCAGATGAGCAGCCAA
GGGTTGGGCTGTGATGTTGTACAGCAGGGTGCTTAACGGGCTGCCCTGCTGCACGCTGCT
GCGCACGGGAAAGCTGGGGGTGTAGTGGCCGTTGAGTGACACCTGTGCTGTCGTGCCCGC
CAGCATCAGTCTCACCCACCTCACGCACGGCTCTGGGAAGCCCATGCGCTCCATCACACG
GAACAACCAGTCTCGCACCACTCGGTCATATGCCTTCTCCGAGTCCAGCATCACCACACA
CCCCTCCGTGCCCGTCTCCTCCAAGTACTGCACCTCCTCCAGGTGGTACAGCACGTTGTC
CCCAATCCATCTCCCCGGGAGGAACGCCGTCTGCGTGGGGTCCACCACAGAGCACAAGGG
GCCAGCCAACCGCGAGCACAGCAGCCGAGCAAGGATGCGGTAATCACAGTTGAGCAATGT
GATGGGCCGGTACGACGCCAACGTGGTCGCTTCCTTGCCCCCCCCCTTGTACAGCATGAC
GATTAGCCCAGTGAGCATGCTTCGTGGGAGGATTGGCTCGTCCGGTGTCCTGTGCACCTC
TGTGGCTGCCTCAAGGGCCTCATTCGCCATGGCGACAAAAGGCTCTCCCAACACCCGCCA
GAAGTGGAAATAAATATATATATGCTTCGAAAAGCACCAACGAAGGCGGACGTGCTGGTC
GCTCGACCAAGCACAACCGACTGACCGAAAAATACGAGCGTCAAGGCTCGATAAACACGT
CAAAGAACGTGAAATACGCTAAATAAGGACAGGCCCAAAGGATAGGCGCAACGGTGCAGG
TTTCAGTAAAGTGAAACACCAGTCTGCTGTCATGCAAATGTAAGTGTCAGGGGCTGAGGT
TCGGCCCCCATCCTGAGCGTGATCCAGCGACGGGGAGGTGTGCGGTGTCGGGTGTCGTGT
TCCCGGATGCGCAGGGGTCTGTGTGCCACCTAGGGGTGTTCCTAGGCGCGGATGCTGTGG
CGGCCAACGCTCGCACCTTTGGCAGGCTCCAGCAGAAGGTGCTGCAAGCGGTGCAGCTGT
GGAGACAGCACCGGCTCTCCTGGCTGGGGAGGGTACACGTCGCCAAGCAGGTTCTTGGGG
CCATGCTGTCATACCATGCCTGCTTTGTCCCTCCGGCACCATATCAACTGCGTAGCCTGA
AGCAGCTGATTGCCGCATTCGTGAGGGGTGGGAGTCTGGAGGGGGGGGAGGGGGGGGGAT
CCTTGAAGCACCCTGGACTCCATGTGACATCCTTGCCGTGGGAGGAAGGTGGGGTGGGCA
TGGTAGACTTGGATGTGCAGGTGGCCTGCTTGCAAGGCAAGGTAGCTGCTCGGTTGCTGC
ATCCCACACCTCGTCCATGGAAAGTACTGATGCAGGCGCAGTTCCAGCGAAAGCTCCCTG
CCTTGGGCTCTGCGGTGTTGTTCAGCTCCCTGCAGGCGGTGGGCCACTCCCTCGGACCAA
GGCATGCTGCCTACGTCAGAGGATTTTAGCTTACCAAGCCTCACAGATTGGTGCCTCCAG
ATCAGCTGTCTGGGGACCAGGTTCGGTCGGAGCGTCTGTTCCACAATCGGCAGATTGTGC
GTCTGGCTACTGGGCTACCCTTTGCTCCAGCGGAGGTACCGGTACTGGCATCCCAGTCGG
TATTCACAGTTGGCCAGCTGGCGGACTTGGTGCAGCAGGAGCAGCCCATTGGATTGGGCG
CACGCAGACTGTGGGACAGGGTGCCAGCGGTGTGGAAGGAGCGGGCCGTACATGGTGGGG
GGGGTACTGGCTGGGAGGTGGAGGGGGGGGGCAAGCATGTGAGGGACGGGGAGGGGAAGG
AGTATCGGGTGTTGCCTGATCAGTCGTGCGTTGCCATTATAGGCAGCTCAGGGAGGGACA
CACAGGGGTTGCAGTGGGAAGCATGCTGTGTGGTGGAATGCCCCGACACATCTGCGAGCG
GTGGAAGGGAACTGGTGCCCTTCTTGGTTGGTCCCTGGAACACTGTGCAGGTGGATCCTG
GGGGGTGGGGGCATGGGACGGTGGCCTCCGTATGCTACACGGTCAAGGCGGCTGCGGTGC
GGCGTGTACGCTTGAGGACAGTACAGGAGGAGCATGGCTGGTACGTCCTCGGAGCAGGAA
TATGGCCCCCTCTGTGGGACCCGCCTGAAGGATTCCAGGTGGCGCGAAACAGGACACTGG
GACTGGCGGCACTGGAGGCTGCATGGCGCACCAACGGCAGAGCCCAGGCACGTAGATCCA
CTGCGGAGTTTGAGGTAGGCCTCCCCCCGTGCATGAGACCCTCCCGACGCCAACGAACGG
GGGTTTGGGACAGGGTGGCAGACCCTGTGGTGGCGGTGAACAACCACGATGTGGTTGATG
CGGTGACATGTGGACCAGAGCAGGACGCCGCGGCACGAGCGGCTGTGAGGGGGGTCTGGC
AGAGAATGCGTAGAGCAGACCTCCCACGAGAGGTGTTCGGCACGGTCTACAGGGTGATGC
ATGCATCCTTGTATGTGGGGGCATTCATGCACCACACGGGCCAGCTGGAGATAGAGGAAG
CCTGCTGCTCCAACCCAGGGTGTGAGGGAGTGCTTGAGGACCTATCACATGCATTCTTGA
CGTGCCCGGCTGTTGCACCAGCTGCTGAGTGGGTGTGCCGCAGAGAGCCCTCCTCCCCCA
AGGACGGCACAAGTCCTGCTGGGGGACAACCAAGGTGCGTGGTCCCCGCCCCCTCATGCT
GCCCACCTCTGGACGGCGTTGCGTGCTGCATACATACACTCCGTATGGCAGTTGCGATGC
AAAAGGGGGTTGGAGGGGGAGGCCTTCGCGTCCGCAGCGGTGGTGGGGGCTATATTGGCC
AGCTTGCGGTCCTCCATTAGGAGAGATTGGGCACGGGCCACTCAGGACCTGGTTCGCATG
TCTGGTGCGTGCCCAGAATGGTTCAGGGGTCGCTCTCCGGCTGTGCTCATGCCTGAGTTT
ATACAGCGATGGGCATGGGGCGCATCACTGTGTCGCATAGAGGAGCACAACGGCTTGCCG
CCCTTACTCTCCGTCACCTTGTCTGCTACTCACCCTCTTCCTTTCCCCCTTGAGGTGCAA
GAGTTGCCAGCCACTGCGGCGTCTCCGGCACAGTGAGCAGCTCAACTAGCAGGGTGGGGC
TTGGACACTCCGCTGGTCAGCGGCGAGGGGTGACGGGGAGAGGTCATGGAGGCAGATCCA
AGCTGATATGCAACAGTGGATGCATCGTGGACGATCACACCATGGTCGAGGGGGATCGCA
AATGCCCCCCAAGGCAGGAATGCCGCCAATGCTCCTTGCGGAGCCGGTTTGGGAGGGATG
TTTTTTGTTTGTTTGTGGGGCTGTGTGGCGAGAGAATGCCAGCAGCCCTGGTGGGTGCGT
GCGTGTGTGAGTGGTGATGATGCCTCTGGCTAGGGGTGGATCCGGGCATGGGAGGGGTGT
TGGAAATTTGATGGACTAATTGTTAGTCAGTAGATGTGTTTCAGTCTGCTGTCATGCTTT
ATTATCGAGATTTTACTTATGAAATCGTTTCCATTGATTGTGTGTGCGTGACAGAGAAAA
TGTGTGTTTTTCTATGCTGATTAGCATATTTTTCATGGTTACGTAATCTGGTCGTTGATT
ACGTAATCGCGTCCCCGCGTCCCCGCGTCCCCGCGGCCCCGCGGCCCGCGTCCCCGCGTC
CCATCTTGTAGTGTATATATATAGCGTTCATTTGTGTTTGTATTAAGCTGATTAAACTAG
GAAAACTCGAGTGCTGTTACTAACTTTTCAGTTGTAACTTAACGCTCACAGACATCACCT
CAGAAGTCCGAAATCCGTCAACAGGTTATGGGCCCCTGCTTCGACGGTGTTTACTGCGTG
TAATTTCGGACTGAGTGTTATTGCTACTCGAAGGTGCTAACTACGTCAAACAGATCGTAG
GCGCGGCAAAAGCAGAGGAAGCATGTCTGAGGTCGAGAAACCTGTCGTGGAGCGTTTGGA
CGTGGACAACTATGCCACGTGGAAGACACGCATGAAGTTCCTTCTCATCTCCAAGGGACT
TTGGTCAGCAGTTCAAGGGACGGACACCAGTACCAGCAACGACCAGAAGGCGCTGGCACA
GATTGGATTGTACGTCAAGGAGCACCATCTAGCACAGCTGGAGAGGTGCGACACTGCAAA
GAAGGCGTGGGAGCATTTCGAGTCCGTGTACCAGGCGAAGAGCAGTGCACGGAAGCTGCA
GCTTAGGAAGGAGCTATCGCAGCTTAAGATGGGGCAAGGTGAGCCCTTGACCAAGTATGT
GGGACGCGCACAAGATATTCAAGATCAGCTTCGTGCAGCGGGTCACACGGTGGCAGACCA
GGAATTGACGTGGGCAGTGCTGGCGGGACTACCAACAGCATTTGATACGGTGGTGACCGT
ACTTGAGACCACGATCGAGGACACAACCAGCCTCGAAGACATTCTGCCCAAGCTGCTACA
AGTGGAACAGCGAGAAAGGCAGAAAGAGCGTCCTGATGAGAGCGCGCTTATGGTGAAGCC
TTACAAAGGCATTGATAAGACCAAGGCGACTTGTCATTTCTGCGGCAAGAAAGGCCACTT
TAAGAGAGACTGCTGGAGACTGAAGAACAAGGAAGCAGCAAGACGCTCAGGTGGGCATAA
GAAACCTGCAGCGCAACCGAAAGCTCTTGAGCAGTTGAGTGCACATGCCTTAGCAGCTAA
GCACAGCGAGGCAGCTGGAGTCAGCAAAAAGATCAGCACACAACGATGGGTGCTGGATAC
CGGAGCATCACGACACATGACGCCTTACAGAGCTTTATTGGTTAACGAGCAGCCTTTGGA
AGAAGACATCACAGTGACCTTTGGAAACGGCAGCAAGGGTAAGCCTCTTTCACATGGAGA
CGTGCTACTACACGCTGGTCGGACAACGTTGCGGCTGACTGACGTGCTCTACGTACCTGA
GGCTACGGAAAACCTTTTCTCAGTGAGACACGCAACCAACAGCGGTGCAAGATTTACTTT
CAGCAGCAGCGGGTGTCAGCTTGTGAAGAATGGAGAAACTCTGGTCCAAGCACCCTGCTA
TGGAGATAATATTTACTACCTCAAAGGCGAGTGCGCATGCACTGATAACGATTCAGCTTT
GCTTGGAAGAGTCGACATGGAGACACCTGAGTTATGGCATCGGAGATTTGCTCATTTGGG
CTATGACAACCTGGTAATGCTACAAAGCAAGGACATGGTGACTGGAATTACCATCAGCGC
TGAGGAGTTCAAGGCACAGAAAGAGGTGTGTGAACCCTGCGTTATGGGGAAGCAACACCG
CCTGCCCTTTGCAGCATCCAGCAACAGCAGCGAGAAACAGCTACAGCTGGTGCACATGGA
TTTGTGCGGCCCGATGCCTGTGTCATCATTAGGCGGCAGCAATTACTTCATTACTTTCTT
GGACGACTACTCCAAGCTTTCTCTGGTCTACCCGGTGGAGCGTAAATCTGACACAGCGTC
CATCGTGCGGGAGGTGATCACCTTACTCGAAAACCAGAGCGGCTACAAGGTTCAAAGGGT
GCGGACAGACAACGGGTCCGAGTATGTTAATGAAATGCTGGAGAGCTACTTCAAATCCAA
AGGGATCAAGCCTGAGACCAGCATTCGTTACACACCACAGCAGAACGGCGCGGCTGAGAG
ATTGAACCGCACACTTATGGAGAAGGTGCGATGCATGCTGGCAGATGGGCAGCATGACAA
GAAATTGTGGGCCGAGGCGCTAGCTACAGCCAACTATGTCAGAAACAGATCTCCTGTCAG
CGGCCGAGATTCGACACCGTGGGAGCTCTTCTTTGGGACCAAGCCCGATGTGTCCAACCT
GCGCACATTCGGTGTGCGCGCATACGTCCTAGTTCCCAGGCAGCTACGAAACAAGCTGGA
GAGCGTGAGCCAAGCGGGAAAGTTCATCGGCTATGCAGCAAACAGCAAGGGCTACCGAAT
TCTGCTGGACACTGGAAGGATCATATGCAGTCGGGACGTCATCTTTGAGGAAGCGACTAA
CTCAGAGGAGCAGAAGGTGAGCAGCACAGCGGATCTCAATCTGACTCCTATCCTTGAAGA
GGACATTGAGTGTGGAGAAGACAGCGATGCCGTGGGAGCAGCAGCAGCTCCAAGGGAAGA
TGACATGCAGCCCGAACAGCCTGAGCAATCAACGGCAGACGACAGCATTGCAAGAAGGAA
ACCTACCAGGGCAGTAGCATCACGACCAGCTAACATATGGAGGGAAGATGCCTACAAGAT
TACCGGCAAAGGCAGCAACGTCGCAGCCAACATGGCCAGTATTGTGGAGCCAGCCACATT
GGAGGAGGCATTAGCATCACCTGAAAAGGAACTGTGGAAGGCAGCAATGGATGAAGAGAT
GGCATCATTGGCAGCCAACAACACCTGGACCGTCAAGGAACTACCACCGGACACAACGCC
CATTCCAGTTAAATGGGTGTACAAGATCAAGCGAGACAGTCATGGGAACGTGGAGCGTTT
TAAGGCACGGCTGGTAGCAAAGGGATTCAGACAGCGTGAAGGCATTGACTACGATGAGGT
GTTTGCACCTGTCAGCAAGTACAGCACCATTCGTGCGGTTTTGGCAGTAGCAGCTGTAAA
GGACCTGGAGATTCATCAGCTTGACATCAAGACAGCTTTTCTGAATGGTGAGCTGGAGGA
AGATGTGTACGTACAGCAGCCGAGAGGTTATGAAGAAGGCAGCAGGAATATGGCGTGCCA
TCTTCATAAGGCACTGTATGGTCTCAAGCAGGCGCCCCGCGCCTGGCATCTACGTTTGAA
GAAGGAACTGAAGACTCTGGGATTTACTCCATCGGAAGCGGACCCCGGACTTTTTATCAA
CAAGAAGGCAAGTGAGCCATCCTATCTTCTCACCTATGTGGACGACATCCTGGTGATTAC
TGAAGACATCACAGCACTAGAGACTATCAAGAGAAGCCTCTTGAGCATTTTCGATGCTCG
AGACATGGGAGAGGCATCCTATTTTCTGAGTATGACCATCACGAGGGACAGAAAGCAGCG
CAGCATTAAACTAGCTCAAGGACGAATGACCACGGAGCTACTGTCCAAGTTTGGCATGCT
CGAGGCAAAACCGCTGAGCACTCCTCTCAGTATGTCATCCAAGCTTACCAGAGAAGGTGA
GCCTCTGGATCGTGAGACATGCAGCTATTCTCAGCTTGTGGGCAGCCTGATGTATTTGTC
AGTATGCACCAGGCCAGATATTGCTCAAGCAGTGGGAGCTTTAGCACGATATATGGCAAA
CCCTACCACAACGCACTGGCAGACAGCCAAAGGAGTACTGCGTTATTTAGCTGGAACAGC
CGACTATGGAATTCAGTATGGAGGAAGCGAAGTGACAGTATCAGCATTTACTGATGCGGA
TTATGCTGGAGACATTGACACACGCCGATCAACAACAGGCTACGTGTTCATCATCAGCGG
TGGAGCCATCAGCTGGTCCAGCCGATTGCAGCAAACAGTTGCAGCATCAACAACTGAGGC
AGAGTACATGGCAGCAGCTGCGGCTACCAAGGAAAGTTTGTGGCTACGCAAACTCCTAGG
AGATTTGGAGTTGGAAGTGGACGTCATTCACATTCAAGCGGACAACCAGAGTGCGATCAA
GCTACTGAGGAACCCGATGACATCCATGCGGTCAAAGCACATCGACGTCATCTACCACTT
TGCAAGGGAGCGAGTGATGAGAGGCGAGGTGAAATTCCATTACATACGAACTGAACAGAT
GGTGGCAGACGCTCTAACAAAGCCAGTTTCGGCAAGCAAGTTTGCTTTCTGTCGAAATGC
CATGGGTATTAAGTAAGACGTGGGATATACTTTGCATCTAGTCGCATTCCAGCAGCCTGC
GTGGGAGTGTTGGAAATTTGATGGACTAATTGTTAGTCAGTAGATGTGTTTCAGTCTGCT
GTCATGCTTTATTATCGAGATTTTACTTATGAAATCGTTTCCATTGATTGTGTGTGCGTG
ACAGAGAAAATGTGTGTTTTTCTATGCTGATTAGCATATTTTTCACGGTTACGTAATCTG
GTCGTTGATTACGTAATCGCGTCCCCGCGTCCCCGCGTCCCCGCGGCCCCGCGGCCCGCG
TCCCCGCGTCCCATCTTGTAGTGTATATATATAGCGTTCATTTGTGTTTGTATTAAGCTG
ATTAAACTAGGAAAACTCGAGTGCTGTTACTAACTTTTCAGTTGTAACTTAACGCTCACA
GACATCACCTCAGAAGTCCGAAATCCGTCAACAAGGGGTTTACGGCAGTAGGCCTGCTCC
GCCTCCGTGGTCGCCCACCCTGACGTTAAGCCGAGGTTGGCCCCACTAGGGGGACATGGG
AGGGGCGGTGCCTGGTCTTCATACCATGGTGCATGAGAGTTTGACTGATGCCGGGGATTG
GGTGGGTGTGGGGGGGGATGAGTTATATGCTCGATGAGAGGATTGGGAATGAAGCGGGCT
TGCATAGATCGCCAAATCGTGTGCCTGTCTAGGGTTAGGGTTAACCCTAAATAACCCTAA
CCCTTCCTGACGATTGGTCTATCCCATTTGCTTCAGGAGTCCTGGTACTCACTCAGCCGT
ACACTGAATGCAGAGTGCCATGTATTGCGTGCAATGTGCCTGTCCAGTTGCATTTGTGCT
GCTGATGATCTGCTCTTTGCACGTCAGCTTGTCTGCTTATGAATTGCATGAAACTTGTCA
TGGGTCGTAGGTGCTCCATCGCCTGCCCCCAATAGCACTTGACCACAGAATTTGAGGCGT
TGATTGCCCAAGCCAATGTAACTGCTCACGCTCAAAAAAAAAAAAAAAAAAAAAAACACC
CGCCAGAAGTGGATATAGAACTCGTATGGCAGGCCGTCTAAACCCGGGCTAACCCCCCTC
GGCAGGGCAGAGAACACCCCCCTCACCTCCTCCACATCTACCCTACCATCGCCATGTGGC
CCTATCGCCTTTGCTGCCTCCCCCTCGTCCAGGAACATGTCCACTGCGGCCAGTAGCTCC
TCCTGCGCAGCTGGGTCAACGGGCGAGGGGCGGAACAAACCAACAGGACTGTCAGCCGAG
AAGAAGTTGCAAGCGTGTTTGAGGGCAGCGCGAACGCCAGCTGGGGTGCCCATGTCAGCC
GGTGGGGCATCAGGGGATAGGGGATCCTGTACTGCTGGAACTGGCTGATTAGGTAACAGG
GGACGTGCCAGGTTGTGGAACCACTTGGTGGGCTGCTCCCCGTAGCAGTGCCACAGCACT
CCAGCCGCCCTCGCCTTCTTGCTGGCTACCTCGGTCAGATAACCCTGCAAATCAGCCTGA
GCCTGTTGATACGCCCCCTTCAGTCGTGCCACCCCAGGATTTTCCTCATATGCCGCCCGT
GCCACCTCGACCGCCCTATCCAACGCCTTCCTCCTGCAGCCCTCCTGCGCCCTATAATGC
AGGGTGTGTGCCATGCAGCGGTACGCAAGGCACGCCTTCAACCCCTCCCAGCGCTGCCTA
TGGGTCAGCCCTTGGCCCGCTGGGTGTCTCTGGAGGTAGCCGGCCACCGTGTCCTCCACC
ATGTCTCCAAACCCCTGCTCATCCAACAGATGCAACGGCAACCTCCACCTGCCCCTCCCA
CACTGTAAGAGCTTAGGAGGTGCCAACACCAGCTCCACTCCCAGGTGATCTCCTGGCAGG
CCATGCACAACCCCACACCTGCGCACCCACGGCAGAAGCTCAGCTGACACATACCACCTA
TCCAACCTAGCACCACGGCCACCCGTGGCCAAGTGGGTGGCCCCGTTTCCCTCTGGATGC
AGGTGACGCCATGCATCTACAAAACCGTGTTGCGCTTGGATCCGTTGGAACTCCATGCTG
CCCACGTCCGGCCTGGCCAGCACCCCCTCCACATCCTCAGGGCTGTCCACAAAGTTCCAG
TCCCCACACATCAACAGCGGCCGCTCCTCCGTCACGCACGCCGAGAGCTCCTCCGCGAAG
AACGATGGCCGCTCCGCTGCCACACAAGGCGCATAGCAGTTGACCAGTCCCAAGCCCACA
CCTGCGTATGAGCCAGCAACATCCAGCAACCGGCCCCCCTCCGGGGCCAGCCGCGAGGTA
CAAGCAGCCAGGGGTGCACCAGCCTTGACAAAGGTGGCCACCCCCCTCGACCGCGAAGAG
TAAGGGTTTACAAACACAGAGCCCAGCATCGGCATACCCGAACCTGCCCCCTCCTGTGCC
CATGCAGCCACCTGCTGGGCAGAGATGGCGTGCACTTCTTGGACACAAAGAACATCCCAG
GGACCCCGCATGAACTCGCCCAAGAGAGTGCGTCGCTTCGCAGGGTCACTCCCCAGGCCA
TTAACGTTGATAGAGAGACAACGCAACGACTGGGATGTGGGCAGGGGGGCATGCAACGTG
GCAGCCATCACCTCCCGCCGCGGCCGCGGCCCCCACTGTGGGGGCGGCCAGCCGCTGGCG
TATGAGGGGCCTGTGAAGCCCAGAATGGTGATGGTGTCTTGCCTGCGTTGCTGCGGGGCG
TGCGCCGGGGGGGTGGGCTGGGCACCGGTGTATGCCCGCTGGGGGTCGACTGTCCGCCTT
CCTCGGGCCCTCCTGAACCCCACGCGTCAGCCACCCCAGAGGGCATGCCCCCTCGCTCCT
CTCCAAACAATGACCTAGCCTGCATGTGTAGGGACATCTTGATGGAAGTTGGCAAATCTC
CCACACGCCCTGCACCCAGGCTGGCCTGGTACTCCCGCGGTTGGCGGTCCCGCATAGCGT
GCACCACCCGAACCATTTCTGTAGGGCTCAACATATCCGCTGAGTCCTGCAAGAACTCCA
GGCAGGTCCCAAAGAGGGGCTCATCATCCGGGGCGTCCGGAATCGCAGGGACATCTAGCA
TGCTGGCATCCCTACCACATGACAGGGGTTGGGAGCTCCCCCTACTCCCCTCAACGCCTA
GCCCCACCCCAACCCTATCCCCCGGCGGTCTCGACACCTGCAACACAGAATCTGCAACCG
GCAAAGGCCCGGCAGCTCGCACCGCCGGTGTGAGGCCATGTGCAGCCCCCACCCTCTCCA
ACACGTCTCCGCGACCCGCCCGGTGGGGGGCGGGTCGCAGCTGTACCGCAGGACTTACTT
GTAGGCAAGGATGAACTTCCAACCGCACCTCCCTGCCCTCCACCACAGTCCAGCGCGGGA
GCGAGCGTAGCAGGGCGTCCTCCGCGGGTGTGCTGACCACCGCCACCACCACGCTCAGGT
CGGGGAATGGCAACGGCTCACCTGTCGGCCCAACAATTTTGCCTGCCCTCTCATGCACGA
CAACCACCTGGTGCGCAGCTGTGTATCCAACCGCCGTCAGCAAGGCCTCCATGACCCCAT
TTCTGGCGCAGTCTGCCGGTAGTCCCCGCATCACCACTTCAGCGTGACGCTCGGGCAGCC
TCGCAGCAACAGCGTCGACGGGAATGACAACGTCCTCTCCCTCGACGGTAACCACGACCC
CCTGCTCCTGCACAGCCTGCTGGAAAGCAATCTTGGCGTCGTCTGAGTCGCGAACGACCA
TCCGCACACTACTCACCCGCAGCCACTGCTGTCGATTTGGGGCTGCAGCAAACCCAGCAA
TCCAGCTTCCATGCTGCTCAAACAGCCCCTTGATGAGCAAATTAATCAACGAGTCGCTGG
GTATACGCCCAACCGGCACAGCATCCAATACAGACCCAAAGTCGAGTTTTAATTCCATAC
CTTCCCAGAAAACGTATGGATCGGTATCCAAAACGTTGTTCTGGGCTCGCCGTACCGCCC
AAAACGCCTCTCCAAGCCGGTGCACGTGCTGTGCCTGCTGCGCTCCCGTCATACCGCGCG
TCCAACCGTTTTCCAACCGTTTTCCAACCGTTTTTTTCGATCCACGCGCACGGCCAACTG
GCACGCGAAAATCACCTCCAAGCAGTCGAAATACCTCTAAAAAAATATAAATATACTTCG
AAAACAACCAAGGAAGGCGGGCGTGCTGGTCGCTCGACCACGCACGACCAACTGGTCGAA
AAAAAACGAGCGTCAAGGCTTGATAAGCACGTCAAAGAACGTGAAATACGCTAAAGAAGC
ACTGGCCCAAAGGATAGGCGCAACGGTGCAGGTTTCAGTAAAGTGAAACAATAATAATAA
TAAGTAGCTGATTGCCGCATTCGTGAGGGGTGGGAGTCTGGAGGGGGGGGAGGGGGGGGG
ATCCTTGAAGCACCCTGGACTCCATGTGACATCCTTGCCGTGGGAGGAAGGTGGGGTGGG
CATGGTAGACTTGGATGTGCAGGTGGCCTGCTTGCAAGGCAAGGTAGCTGCTCGGTTGCT
GCATCCCACACCTCGTCCATGGAAAGTACTGATGCAGGCGCAGTTCCAGCGAAAGCTCCC
TGCCTTGGGCTCTGCGGTGTTGTTCAGCTCCCTGCAGGCGGTGGGCCACTCCCTCGGACC
AAGGCATGCTGCCTACGTCAGAGGATTTCAGCTTACCAAGCCTCACAGATTGGTGCCTCC
AGATCAGCTGTCTGGGGACCAGGTTCGGTCGGAGCGTCTGTTCCACAATCGGCAGATTGT
GCGTCTGGCTACTGGGCTACCCTTTGCTCCAGCGGAGGTACCGGTACTGGCATCCCAGTC
GGTATTCACAGTTGGCCAGCTGGCGGACTTGGTGCAGCAGGAGCAGCCCATTGGATTGGG
CGCACGCAGACTGTGGGACAGGGTGCCAGCGGTGTGGAAGGAGCGGGCCGTACATGGTGG
GGGGGGTACTGGCTGGGAGGTGGAGGGGGGGGGCAAGCATGTGAGGGAAGGGGAGGGGAA
GGAGTATCGGGTGTTGCCTGATCAGTCGTGCGTTGCCATTATAGGCAGCTCAGGGAGGGA
CACACAGGGGTTGCAGTGGGAAGCATGCTGTGTGGTGGAATGCCCCGACACATCTGCGAG
CGGTGGAAGGGAACTGGTGCCCTTCTTGGTTGGTCCCTGGAACACTGTGCAGGTGGATCC
TGGGGGGTGGGGGCATGGGACGGTGGCCTCCGTATGCTACACGGTCAAGGCGGCTGCGGT
GCGGCGTGTACGCTTGAGGACAGTACAGGAGGAGCATGGCTGGTACGTCCTCGGAGCAGG
AATATGGCCCCCTCTGTGGGACCCGCCTGAAGGATTCCAGGTGGCGCGAAACAGGACACT
GGGACTGGCGGCACTGGAGGCTGCATGGCGCACCAACGGCAGAGCCCAGGCACGTAGATC
CACTGCGGAGTTTGAGGTAGGCCTCCCCCCGTGCATGAGACCCTCCCGACGCCAACGAAC
GGGGGTTTGGGACAGGGTGGCAGACCCTGTGGTGGCGGTGAACAACCACGATGTGGTTGA
TGCGGTGACATGTGGACCAGAGCAGGACGCCGCGGCACGAGCGGCTGTGAGGGGGGTCTG
GCAGAGAATGCGTAGAGCAGACCTCCCACGAGAGGTGTTCGGCACGGTCTACAGGGTGAT
GCATGCATCCTTGTATGTGGGGGCATTCATGCACCACACGGGCCAGCTGGAGATAGAGGA
AGCCTGCTGCTCCAACCCAGGGTGTGAGGGAGTGCTTGAGGACCTATCACATGCATTCTT
GACGTGCCCGGCTGTTGCACCAGCTGCTGAGTGGGTGTGCCGCTTCTTCGAGGTGGTGGC
AGAGAGCCCTCCTCCCCCAAGGACGGCACAAGTCCTGCTGGGGGACAACCAAGGTGCGTG
GTCCCCGCCCCCTCATGCTGCCCACCTCTGGACGGCGTTGCGTGCTGCATACATACACTC
CGTATGGCAGTTGCGATGCAAAAGGGGGTTGGAGGGGGAGGCCTTCGCGTCCGCAGCGGT
GGTGGGGGCTATATTGGCCAGCTTGCGGTCCTCCATTAGGAGAGATTGGGCACGGGCCAC
TCAGGACCTGGTTCGCATGTCTGGTGCGTGCCCAGAATGGTTCAGGGGTCGCTCTCCGGC
TGTGCTCATGCCTGAGTTTCTACAGCGATGGGCATGGGGCGCATCACTGTGTCGCATAGA
GGAGCACAACGGCTTGCCGCCCTTACTCTCCGTCACCTTGTCTGCTACTCACCCTCTTCC
TTTCCCCCTTGAGGTGCAAGAGTTGCCAGCCACTGCGGCGTCTCCGGCACAGTGAGCAGC
TCAACTAGCAGGGTGGGGCTTGGACACTCCGCTGGTCAGCGGCGAGGGGTGACGGGGAGA
GGTCATGGAGGCAGATCCAAGCTGATATGCAACAGTGGATGCATCGTGGACGATCACACC
ATGGTCGAGGGGGATCGCAAATGCCCCCCAAGGCAGGAATGCCGCCAATGCTCCTTGCGG
AGCCGGTTTGGGAGGGATGTTTTTTGTTTGTTTGTGGGGCTGTGTGGCGAGAGAATGCCA
GCAGCCCTGGTGGGTGCGTGCGTGTGTGAGTGGTGATGATGCCTCTGGCTAGGGGTGGAT
CCGGGCATGGGAGGGGTTTACGGCAGTAGGCCTGCTCCGCCTCCGTGGTCGCCCACCCTG
ACGTTAAGCCGAGGTTGGCCCCACTAGGGGGACATGGGAGGGGCGGTGCCTGGTCTTCAT
ACCATGGTGCATGAGAGTTTGACTGATGCCGGGGATTGGGTGGGTGTGGGGGGGGATGAG
TTATATGCTCGATGAGAGGATTGGGAATGAAGCGGGCTTGCATAGATCGCCAAATCGTGT
GCCTGTCTAGAGTTAGGGTTAACCCTAAATAACCCTAACCCTTCCTGACGATTGGTCTAT
CCCATTTGCTTCAGGAGTCCTGGTACTCACTCAGCCGTACACTGAATGCAGAGTGCCATG
TATTGCGTGCAATGTGCCTGTCCAGTTGCATTTGTGCTGCTGATGATCTGCTCTTTGCAC
GTCAGCTTGTCTGCTTATGAATTGCATGAAACTTGTCATGGGTCGTAGGTGCTCCATCGC
CTGCCCCCAATAGCACTTGACCACAGAATTTGAGGCGTTGATTGCCCAAGCCAATGTAAC
TGCTCACGCTCAAAAAAAAAAAAAAAAAAAAAAAACACCCGCCAGAAGTGGATATAGAAC
TCGTATGGCAGGCCGTCTAAACCCGGGCTAACCCCCCTCGGCAGGGCAGAGAACACCCCC
CTCACCTCCTCCACATCTACCCTACCATCGCCATGTGGCCCTATCGCCTTTGCTGCCTCC
CCCTCGTCCAGGAACATGTCCACTGCGGCCAGTAGCTCCTCCTGCGCAGCTGGGTCAACG
GGCGAGGGGCGGAACAAACCAACAGGACTGTCAGCCGAGAAGAAGTTGCAAGCGTGTTTG
AGGACAGCGCGAACGCCAGCTGGGGTGCCCATGTCAGCCGGTGGGGCATCAGGGGATAGG
GGATCCTGTACTGCTGGAACTGGCTGATTAGGTAACAGGGGACGTGCCAGGTTGTGGAAC
CACTTGGTGGGCTGCTCCCCGTAGCAGTGCCACAGCACTCCAGCCGCCCTCGCCTTCTTG
CTGGCTACCTCGGTCAGATAACCCTGCAAATCAGCCTGAGCCTGTTGATACGCCCCCTTC
AGTCGTGCCACCCCAGGATTTTCCTCATATGCCGCCCGTGCCACCTCGACCGCCCTATCC
AACGCCTTCCTCCTGCAGCCCTCCTGCGCCCTATAATGCAGGGTGTGTGCCATGCAGCGG
TATGCAAGGCATGCCTTCAACCCCTCCCAGCGCTGCCTATGGGTCAGCCCTTGGCCCGCT
GGGTGTCTCTGGAGGTAGCCGGCCACCGTGTCCTCCACCATGTCTCCAAACCCCTGCTCA
TCCAACAGATGCAACGGCAACCTCCACCTGCCCCTCCCACACTGTAAGAGCTTAGGAGGT
GCCAACACCAGCTCCACTCCCAGGTGATCTCCTGGCAGGCCATGCACAACCCCACACCTG
CGCACCCACGGCAGAAGCTCAGCTGACACATACCACCTATCCAACCTAGCACCACGGCCA
CCCGTGGCCAAGTGGGTGGCCCCGTTTCCCTCTGGATGCAGGTGACGCCATGCATCTACA
AAACCGTGTTGCGCTTGGATCCGTTGGAACTCCATGCTGCCCACGTCCGGCCTGGCCAGC
ACCCCCTCCACATCCTCAGGGCTGTCCACAAAGTTCCAGTCCCCACACATCAACAGCGGC
CACTCCTCCGTCACGCACGCCGAGAGCTCCTCCGCGAAGAACGATGGCCGCTCCGCTGCC
ACACAAGGCGCATAGCAGTTGACCAGTCCCAAGCCCACACCTGCGTATGAGCCAGCAACA
TCCAGCAACCGGCCCCCCTCCGGGGCCAGCCGCGAGGTACAAGCAGCCAGGGGTGCACCA
GCCTTGACAAAGGTGGCCACCCCCCTCGACCGCGAAGAGTAAGGGTTTACAAACACAGAG
CCCAGCATCGGCATACCCGAACCTGCCCCCTCCTGTGCCCATGCAGCCACCTGCTGGGCA
GAGATGGCGTGCACTTCTTGGACACAAAGAACATCCCAGGGACCCCGCATGAACTCGCCC
AAGAGAGTGCGTCGCTTCGCAGGGTCACTCCCCAGGCCATTAACGTTGATAGAGAGACAA
CGCAACGACTGGGATGTGGGCAGGGGGGCATGCAACGTGGCAGCCATCACCTCCCGCCGC
GGCCGCGGCCCCCACTGTGGGGGCGGCCAGCCGCTGGCGTATGAGGGGCCTGTGAAGCCC
AGAATGGTGATGGTGTCTTGCCTGCGTTGCTGCGGGGCGTGCGCCGGGGGGGTGGGCTGG
GCACCGGTGTATGCCCGCTGGGGGTCGACTGTCCGCCTTCCTCGGGCCCTCCTGAACCCC
ACGCGTCAGCCACCCCAGAGGGCATGCCCCCTCGCTCCTCTCCAAACAATGACCTAGCCT
GCATGTGTAGGGACATCTTGATGGAAGTTGGCAAATCTCCCACACGCCCTGCACCCAGGC
TGGCCTGGTACTCCCGCGGTTGGCGGTCCCGCATAGCGTGCACCACCCGAACCATTTCTG
TAGGGCTCAACATATCCGCTGAGTCCTGCAAGAACTCCAGGCAGGTCCCAAAGAGGGGCT
CATCATCCGGGGCGTCCGGAATCGCAGGGACATCTAGCATGCTGGCATCCCTACCACATG
ACAGGGGTTGGGAGCTCCCCCTACTCCCCTCAACGCCTAGCCCCACCCCAACCCTATCCC
CCGGCGGTCTCGACACCTGCAACACAGAATCTGCAACCGGCAAAGGCCCGGCAGCTCGCA
CCGCCGGTGTGAGGCCATGTGCAGCCCCCACCCTCTCCAACACGTCTCCGCGACCCGCCC
GGTGGGGGGCGGGTCGCAGCTGTACCGCAGGACTTACTTGTAGGCAAGGATGAACTTCCA
ACCGCACCTCCCTGCCCTCCACCACAGTCCAGCGCGGGAGCGAGCGTAGCAGGGCGTCCT
CCGCGGGTGTGCTGACCACCGCCACCACCACGCTCAGGTCGGGGAATGGCAACGGCTCAC
CTGTCGGCCCAACAATTTTGCCTGCCCTCTCATGCACGACAACCACCTGGTGCGCAGCTG
TGTATCCAACCGCCGTCAGCAAGGCCTCCATGACCCCATTTCTGGCGCAGTCTGCCGGTA
GTCCCCGCATCACCACTTCAGCGTGACGCTCGGGCAGCCTCGCAGCAACAGCGTCGACGG
GAATGACAACGTCCTCTCCCTCGACGGTAACCACGACCCCCTGCTCCTGCACAGCCTGCT
GGAAAGCAATCTTGGCGTCGTCTGAGTCGCGAACGACCATCCGCACACTACTCACCCGCA
GCCACTGCTGTCGATTTGGGGCTGCAGCAAACCCAGCAATCCAGCTTCCATGCTGCTCAA
ACAGCCCCTTGATGAGCAAATTAATCAACGAGTCGCTGGGTATACGCCCAACCGGCACAG
CATCCAATACAGACCCAAAGTCGAGTTTTAATTCCATACCTTCCCAGAAAACGTATGGAT
CGGTATCCAAAACGTTGTTCTGGGCTCGCCGTACCGCCCAAAACGCCTCTCCAAGCCGGT
GCACGTGCTGTGCCTGCTGCGCTCCCGTCATACCGCGCGTCCAACCGTTTTCCAACCGTT
TTCCAACCGTTTTTTTCGATCCACGCGCACGGCCAACTGGCACGCGAAAATCACCTCCAA
GCAGTCGAAATACCTCTAAAAAAATATAAATATACTTCGAAAACAACCAAGGAAGGCGGG
CGTGCTGGTCGCTCGACCACGCACGACCAACTGGTCGAAAAAAAACGAGCGTCAAGGCTT
GATAAGCACGTCAAAGAACGTGAAATACGCTAAAGAAGCACTGGCCCAAAGGATAGGCGC
AACGGTGCAGGTTTCAGTAAAGTGAAACAATAATAATAATAAGTAGCTGATTGCCGCATT
CGTGAGGGGTGGGAGTCTGGAGGGGGGGGAGGGGGGGGGATCCTTGAAGCACCCTGGACT
CCATGTGACATCCTTGCCGTGGGAGGAAGGTGGGGTGTGTTGACGGATTTCGGACTTCTG
AGGTGATGTCTGTGAGCGTTAAGTTACAACTGAAAAGTTAGTAACAGCACTCGAGTTTTC
CTAGTTTAATCAGCTTAATACAAACACAAATGAACGCTATATATATACACTACAAGATGG
GACGCGGGGACGCGGGCCGCGGGGCCGCGGGGCCGCGGGGCCGCGGGGACGCGGGGACGC
GGGGACGCGATTACGTAATCAACGACCAGATTACGTAACCGTGAAAAATATGCTAATCAG
CATAGAAAAACACACATTTTCTCTGTCACGCACACACAATCAATGGAAACGATTTCATAA
GTAAAATCTCGATAATAAAGCATGACAGCAGACTGAAACACATCTACTGACTAACAATTA
GTCCATCAAATTTCCAACACTCCCACGCAGGCTGCTGGAATGCGACTAGATGCAAAGTAT
ATCCCACGTCTTACTTAATACCCATGGCATTTCGACAGAAAGCAAACTTGCTTGCCGAAA
CTGGCTTTGTTAGAGCGTCTGCCACCATCTGTTCAGTTCGTATGTAATGGAATTTCACCT
CGCCTCTCATCACTCGCTCCCTTGCAAAGTGGTAGATGACGTCGATGTGCTTTGACCGCA
TGGATGTCATCGGGTTCCTCAGTAGCTTGATCGCACTCTGGTTGTCCGCTTGAATGTGAA
TGACGTCCACTTCCAACTCCAAATCTCCTAGGAGTTTGCGTAGCCACAAACTTTCCTTGG
TAGCCGCAGCTGCTGCCATAAACTCTGCCTCAGTTGTTGATGCTGCAACTGTTTGCTGCA
ATCGGCTGGACCAGCTGATGGCTCCACCGCTGATGATGAACACGTAGCCTGTTGTTGATC
GGCGTGTGTCAATGTCTCCAGCATAATCCGCATCAGTAAATGCTGATACTGTCACTTCGC
TTCCTCCATACTGAATTCCATAGTCGGCTGTTCCAGCTAAATAACGCAGTACTCCTTTGG
CTGTCTGCCAGTGCGTTGTGGTAGGGTTTGCCATATATCGTGCTAAAGCTCCCACTGCTT
GAGCAATATCTGGCCTGGTGCATACTGACAAATACATCAGGCTGCCCACAAGCTGAGAAT
AGCTGCATGTCTCACGATCCAGAGGCTCACCTTCTCTGGTAAGCTTGGATGACATACTGA
GAGGAGTGCTCAGCGGTTTTGCCTCGAGCATGCCAAACTTGGACAGTAGCTCCGTGGTCA
TTCGTCCTTGAGCTAATTTAATGCTGCGCTGCTTTCTGTCCCTCGTGATGGTCATACTCA
GAAAATAGGATGCCTCTCCCATGTCTCGAGCATCGAAAATGCTCAAGAGGCTTCTCTTGA
TAGTCTCTAGTGCTGTGATGTCTTCAGTAATCACCAGGATGTCGTCCACATAGGTGAGAA
GATAGGATGGCTCACTTGCCTTCTTGTTGATAAAAAGTCCGGGGTCCGCTTCCGATGGAG
TAAATCCCAGAGTCTTCAGTTCCTTCTTCAAACGTAGATGCCAGGCGCGGGGCGCCTGCT
TGAGACCATACAGTGCCTTATGAAGATGGCACGCCATATTCCTGCTGCCTTCTTCATAAC
CTCTCGGCTGCTGTACGTACACATCTTCCTCCAGCTCACCATTCAGAAAAGCTGTCTTGA
TGTCAAGCTGATGAATCTCCAGGTCCTTTACAGCTGCTACTGCCAAAACCGCACGAATGG
TGCTGTACTTGCTGACAGGTGCAAACACCTCATCGTAGTCAATGCCTTCACGCTGTCTGA
ATCCCTTTGCTACCAGCCGTGCCTTAAAACGCTCCACGTTCCCATGACTGTCTCGCTTGA
TCTTGTACACCCACTTAACTGGAATGGGCGTTGTGTCCGGTGGTAGTTCCTTGACGGTCC
AGGTGTTGTTGGCTGCCAATGATGCCATCTCTTCATCCATTGCTGCCTTCCACAGTTCCT
TTTCAGGTGATGCTAATGCCTCCTCCAATGTGGCTGGCTCCACAATACTGGCCATGTTGG
CTGCGACGTTGCTGCCTTTGCCGGTAATCTTGTAGGCATCTTCCCTCCATATGTTAGCTG
GTCGTGATGCTACTGCCCTGGTAGGTTTCCTTCTTGCAATGCTGTCGTCTGCCGTTGATT
GCTCAGGCTGTTCGGGCTGCATGTCATCCTCCCTTGGAGCTGCTGCTGCTCCCACGGCAT
CGCTGTCTTCTCCACACTCAATGTCCTCTTCAAGGATAGGAGTCAGATTGAGATCCGCTG
TGCTGCTCACCTTCTGCTCCTCTGAGTTAGTCGCTTCCTCAAAGATGACGTCCCGACTGC
ATATGATCCTTCCAGTGTCCAGCAGAATTCGGTAGCCCTTGCTGTTTGCTGCATAGCCGA
TGAACTTTCCCGCTTGGCTCACGCTCTCCAGCTTGTTTCGTAGCTGCCTGGGAACTAGGA
CGTATGCGCGCACACCGAATGTGCGCAGGTTGGACACATCGGGCTTGGTCCCAAAGAAGA
GCTCCCACGGTGTCGAATCTCGGCCGCTGACAGGAGATCTGTTTCTGACATAGTTGGCTG
TAGCTAGCGCCTCGGCCCACAATTTCTTGTCATGCTGCCCATCTGCCAGCATGCATCGCA
CCTTCTCCATAAGTGTGCGGTTCAATCTCTCAGCCGCGCCGTTCTGCTGTGGTGTGTAAC
GAATGCTGGTCTCAGGCTTGATCCCTTTGGATTTGAAGTAGCTCTCCAGCATTTCATTAA
CATACTCGGACCCGTTGTCTGTCCGCACCCTTTGAACCTTGTAGCCGCTCTGGTTTTCGA
GTAAGGTGATCACCTCCCGCACGATGGACGCTGTGTCAGATTTACGCTCCACCGGGTAGA
CCAGAGAAAGCTTGGAGTAGTCGTCCAAGAAAGTAATGAAGTAATTGCTGCCGCCTAATG
ATGACACAGGCATCGGGCCGCACAAATCCATGTGCACCAGCTGTAGCTGTTTCTCGCTGC
TGTTGCTGGATGCTGCAAAGGGCAGGCGGTGTTGCTTCCCCATAACGCAGGGTTCACACA
CCTCTTTCTGTGCCTTGAACTCCTCAGCGCTGATGGTAATTCCAGTCACCATGTCCTTGC
TTTGTAGCATTACCAGGTTGTCATAGCCCAAATGAGCAAATCTCCGATGCCATAACTCAG
GTGTCTCCATGTCGACTCTTCCAAGCAAAGCTGAATCGTTATCAGTGCATGCGCACTCGC
CTTTGAGGTAGTAAATATTATCTCCATAGCAGGGTGCTTGGACCAGAGTTTCTCCATTCT
TCACAAGCTGACACCCGCTGCTGCTGAAAGTAAATCTTGCACCGCTGTTGGTTGCGTGTC
TCACTGAGAAAAGGTTTTCCGTAGCCTCAGGTACGTAGAGCACGTCAGTCAGCCGCAACG
TTGTCCGACCAGCGTGTAGTAGCACGTCTCCATGTGAAAGAGGCTTACCCTTGCTGCCGT
TTCCAAAGGTCACTGTGATGTCTTCTTCCAAAGGCTGCTCGTTAACCAATAAAGCTCTGT
AAGGCGTCATGTGTCGTGATGCTCCGGTATCCAGCACCCATCGTTGTGTGCTGATCTTTT
TGCTGACTCCAGCTGCCTCGCTGTGCTTAGCTGCTAAGGCATGTGCACTCAACTGCTCAA
GAGCTTTCGGTTGCGCTGCAGGTTTCTTATGCCCACCTGAGCGTCTTGCTGCTTCCTTGT
TCTTCAGTCTCCAGCAGTCTCTCTTAAAGTGGCCTTTCTTGCCGCAGAAATGACAAGTCG
CCTTGGTCTTATCAATGCCTTTGTAAGGCTTCACCATAAGCGCGCTCTCATCAGGACGCT
CTTTCTGCCTTTCTCGCTGTTCCACTTGTAGCAGCTTGGGCAGAATGTCTTCGAGGCTGG
TTGTGTCCTCGATCGTGGTCTCAAGTACGGTCACCACCGTATCAAATGCTGTTGGTAGTC
CCGCCAGCACTGCCCACGTCAATTCCTGGTCTGCCACCGTGTGACCCGCTGCACGAAGCT
GATCTTGAATATCTTGTGCGCGTCCCACATACTTGGTCAAGGGCTCACCTTGCCCCATCT
TAAGCTGCGATAGCTCCTTCCTAAGCTGCAGCTTCCGTGCACTGCTCTTCGCCTGGTACA
CGGACTCGAAATGCTCCCACGCCTTCTTTGCAGTGTCGCACCTCTCCAGCTGTGCTAGAT
GGTGCTCCTTGACGTACAATCCAATCTGTGCCAGCGCCTTCTGGTCGTTGCTGGTACTGG
TGTCCGTCCCTTGAACTGCTGACCAAAGTCCCTTGGAGATGAGAAGGAACTTCATGCGTG
TCTTCCACGTGGCATAGTTGTCCACGTCCAAACGCTCCACGACAGGTTTCTCGACCTCAG
ACATGCTTCCTCTGCTTTTGCCGCGCCTACGATTTGTTTGACGTAGTTAGCACCTTCGAG
TAGCAATAACACTCAGTCCGAAATTACACGCAGTAAACACCGTCGAAGCAGGGGCCCATA
ACCTGTTGACGGATTTCGGACTTCTGAGGTGATGTCTGTGAGCGTTAAGTTACAACTGAA
AAGTTAGTAACAGCACTCGAGTTTTCCTAGTTTAATCAGCTTAATTAAAACACAAATGAA
CGCTATATATATACACTACAAGATGGGACGCGGGGACGCGGGCCGCGGGGCCGCGGGGCC
GCGGGGCCGCGGGGCCGCGGGGACGCGGGGACGCGATTACGTAATCAACGACCAGATTAC
GTAACCGTGAAAAATATGCTAATCAGCATAGAAAAACACACATTTTCTCTGTCACGCACA
CACAATCAATGGAAACGATTTCATAAGTAAAATCTCGATAATAAAGCATGACAGCAGACT
GAAACACATCTACTGACTAACAATTAGTCCATCAAATTTCCAACAGGGTGGGCATGGTAG
ACTTGGATGTGCAGGTGGCCTGCTTGCAAGGCAAGGTAGCTGCTCGGTTGCTGCATCCCA
CACCTCGTCCATGGAAAGTACTGATGCAGGCGCAGTTCCAGCGAAAGCTCCCTGCCTTGG
GCTCTGCGGTGTTGTTCAGCTCCCTGCAGGCGGTGGGCCACTCCCTCGGACCAAGGCATG
CTGCCTACGTCAGAGGATTTCAGCTTACCAAGCCTCACAGATTGGTGCCTCCAGATCAGC
TGTCTGGGGACCAGGTTCGGTCGGAGCGTCTGTTCCACAATCGGCAGATTGTGCGTCTGG
CTACTGGGCTACCCTTTGCTCCAGCGGAGGTACCGGTACTGGCATCCCAGTCGGTATTCA
CAGTTGGCCAGCTGGCGGACTTGGTGCAGCAGGAGCAGCCCATTGGATTGGGCGCACGCA
GACTGTGGGACAGGGTGCCAGCGGTGTGGAAGGAGCGGGCCGTACATGGTGGGGGGGGTA
CTGGCTGGGAGGTGGAGGGGGGGGGCAAGCATGTGAGGGACGGGGAGGGGAAGGAGTATC
GGGTGTTGCCTGATCAGTCGTGCGTTGCCATTATAGGCAGCTCAGGGAGTGTTGACCAGC
GACCAAAAGCGCCAACCCGAAGGTTAATTTCTTGGTCGCAATTTCCCTGTGATATGAGGT
GTTGGACGACTTCCAACACCCCCCCGCGGACAACACCAACTTGGTTTCCGCACATGGGGT
TCCTCCACGAGGTAACCCCTCCGATGACCGAAAGAGGAGGAAATTTCGGTTTACGGCATC
ACCAGGGATCCACGTTCCCATGGCTGTCCCGCTTGATCTTGTACACCCACTTAACTGGAA
TGGGCGTTGTGTCCGGTGGTAGTTCCTTGAGGGCCCAGGTGTTGTTGGCTGCCAATGATG
CCATCTCTTCATCCATTGCTGCCTTCCACAGTTCCTTTTCAGGTGATGCCAATGCCTCCT
CCAATGTGGCTGGCTCGACAATACTGGCCATGTTGGCTGCGACTTTGCTGCCCTTGCCGG
TAATCTTGGAGGAACCCCATGTGCGGAAACCAAGTTGGTGTTGTCCGCGGGGGGGTGTTG
GAAGTCGTCCAACACCTCATATCACAGGGAAATTGCGACCAAGAAATTAACCTTCGGGTT
GGCGCTTTTGGTCGCTGGTCAACATGGTTTCAGAGCCAAGTTTCGGCTGTGTAGAACCTG
ACCTAGTGAGAGGTCGCGGGTTCAATCCCTGGTGATGCCGTAAACCGAAATTTCCTCCTC
TTTCGGTCATCGGAGGGGTTACCTCGTGGAGGAACCCCATGTGCGGAAACCAAGTTGGTG
TTGTCCGCGGGGGGGTGTTGGAAGTCGTCCAACACCTCATATCACAGGGAAATTGCGACC
AAGTAATTAACCTTCGGGTTGGCGCTTTTGGTCGCTGGTCAACATGGTTTCAGAGCCAAG
TTGTGGCAATGTAGAACCTGACCTAGTGAGAGGTCGCGGGTTCAATCCCTGGTGATGCCG
TAAACCGAAAGTTTGCTCCTCTTTCGGTCATCGGAGGGGTTACCTCGTGGAGGAACCCCA
TGTGCGGAAACCAAGTTGGTGTTGTCCGCGGGGGGGTGTTGGAAGTCGTCCAACACCTCA
TATCACAGGGAAATTGCGACCAAGAAATTAACCTTCGGGTTGGCGCTTTTGGTCGCTGGT
CACATGGTTTCAGAGCCAAGTTTCGGCTGTGTAGAACCTGACCTAGTGAGAGGTCGCGGG
TTCGATCCCTGGTGATGCCGTAAACCTCCATCTTCTTTTGGAGCTGCTGCTACTCCCACG
GCATTGCTGTCTTCTCCACACTCAATGTCCTCTTCAAGGATAGGAGTCAGATTGAGATCC
GCTGTGCTGCTCACCTTCTGCTCCTCTGAGTTTGTCGCTTCCTCAAAAATGACGTCCCGA
CTGCATGTGATCCTTCCAGTGTCCAACAGGATTCGGTAGCCCTTGCTGTTTGCTGCATAG
CCGATGAACTTTCCAGCTTGGCTCACGCTCTCCAGCTTGTTTCGTAGCTGCTTGGGAACT
AGGACGTATGCGCGCACACCGAATGTGCGCAGGTTGGACACATCGGGCTTGGTCCCAAAG
AAGAGCTCCCACGGTGTCGAATCTCGGCCGCTGACAGGAGATCTGTTTCTGACATAGTTG
GCTGTAGCTAGCGCCTCGGCCCACAGTTTCTTGTCATGCTGCCCATCTGCCAGCATGCAT
CGCACCTTCTCCATAAGTGTGCGGTTAAGTCTCTCAGCCGCGCCATTCTGCTGTGGTGTG
TAACGAATGCTGGTCTCTGGCTTGATGCCCTTGGATTTGAAGTAGCTCTCCAGCAATTCA
TTAACATACTCGGACCCGTTGTCTGTCCGCACCCTCTGAACCTTGTAGCCGCTCTGGTTT
TCGAGTAAGGTGATGACCTCCCGCACGATGGACGCTGTGTCAGATTTACGCTCCACCGGG
TAGACCAGAGAAAGCTTGGAGTAGTCGTCCAAGAAAGTAATGAAGTAATTGCTGCCGCCT
AATGATGACACAGGCATTGGGCCGCACAAATCCATGTGCACCAGCTGTAGCTGTTTCTTG
CTGCTGTTGCTGGATGCTGCAAAGGGCAGGCGGTGTTGCTTCCCCATAACGCAGGGTTCA
CACACCTCTTTCTGTGCCTTGAACTCCTCGGCGCTGATGGTAATTCCAGTCACCATGTCC
TTGCTTTGTAGCATTGCCAGGTTGTCATAGCCCAAATGAGCAAATCTCCGATGCCATAAC
TCAGGCGTCTCCATGTCGACTCTTCCAAGCAAGGCTGAATCGTTATCAGTGCATGCGCAC
TCGCCTTTGAGGTAGTAAATATTATCTCCATAGCAGGGTGCTTGGACCAAGATTTCTCCA
TTCTTCACAAGCTGACACCCGCTGCTGCTGAAAGTAAATCTTGCACCGCTGTTGGTTGCG
TGTCTCACTGAGAAAAGGTTTTCCGTAGCCTCCGGTACGTAGAGCACGTCAGTCAGCCGC
AACGTTGTCCGACCAGTGTGTAGTATCACATCTCCATGTGAAAGAGGCTTACCCTTGCTG
CCGTTTCCAAATGTCACTGTGATGTCTTCTTTTAAAGGCTGCTCGTTAACCAATAAAGCT
CTGTAAGGCGTCATGTGTCGTGACGCTCCAGTATCCAGCACCCATCGTTGTGTGCTGATC
TTTTTGCTGACTCCAGCTGCCTCGCTGTGCTGAGCTGCTAAGGCATGTGCACTCAACTGC
TCAAGAGCTTTCGGTTGAGTTGCAGGTTTCTTATGCCCACCTGAGCGTCTTGCTGCTTCC
TTGTTCTTCAGTCTCCAGCAGTCTCTTTTAAAGTGGCCTTTCTTGCCGCAAAAATGACAA
GTCGCCTTGGTCTTATCAATGCCTCTGTAAGGCTTCACCATAAGCGCGCTCTCATCAGGA
CGCTCTTTCTGCCTTTCTCGCTGTTCCACTTGTAGCAGCTTGGGCAGAATGTCATCGAGG
CTGGTTGTGTCCTCGATCGTGGTCTCAAGTACGGTCACCACCGTATCAAATGCTGTTGGT
AGTCCCGCCAGAACTGCCCACGTCAATTCCTGGTCTGCCACTGTGTGGCCTGCTGCACGA
AGCTGATCTTGAATATCTTGTGCGCGTCCCACATACTTGGTCAAGGGCTCACCTTGCCCC
ATCTTAAGCTGCGATAGCTCCTTCCTAAGCTGCAGCTTCCGTGCACTGCTCTTCGCCTGG
TACACGGACTCGAAATGCTCCCACGCCTTCTTTGCAGTGTCGCACCTCTCAAGCTGTGCT
AGATGGTGCTCCTTGACGTACAATCCAATCTGTGCCAGCGCCTTCTGGTCGTTGCTGGTA
CTGGTGTCCGTCCCTTGAACTGCTGACCAAAGTCCCTTGGAGATGAGAAGGAACTTCATG
CGTGTCTTCCACGTGGCATAGTTGTCCACGTCCAAACGCTCCACGACAGGTTTCTCGACC
TCAGACATGCTTCCTCTGCTTTTGCCGCGCCTACGATTTGTTTCACGTAGTTAGCACCTT
CGAGTAGCAATAACACACAGTCCGAAATTAAACGCAGTAAACACCGTCGAAGCAGGGGCC
CATAACCTGTTGACGGATTTCGGACTTTTGAGGTGATGTCTGTGAGCGTTACAAGTTACA
AAAGCAAATGGCAATCAAGTATATATACTCTTCAGAACACAATGTTCTAGAATCTTCCAG
ATGCAAGAAACATTCTAGAACCATCTAGACATAAGGGGTATCTTCTAGAAACTTCTAGAC
ACTAAACCTTCGAGAACCTTCTTGAAACATCTGTTATTATTACGTAAGCATTACGTAACC
CATTACGTAATCACTCCAATCAACAGAAGTATGCAAGGATAACGTGCAAATCACTTCTAA
CCATTTGCATGACAGCAGACTGAAAATCGAGCTGCTTATAAACACTGTTCGTATTCCAAC
AGGGAGGGACACACAGGGGTTGCAGTGGGAAGCATGCTGTGTGGTGGAATGCCCCGACAC
ATCTGCGAGCGGTGGAAGGGAACTGGTGCCCTTCTTGGTTGGTCCCTGGAACACTGTGCA
GGTGGATCCTGGGGGGTGGGGGCATGGGACGGTGGCCTCCGTATGCTACACGGTCAAGGC
GGCTGCGGTGCGGCGTGTACGCTTGAGGACAGTACAGGAGGAGCATGGCTGGTACGTCCT
CGGAGCAGGAATATGGCCCCCTCTGTGGGACCCGCCTGAAGGATTCCAGGTGGCGCGAAA
CAGGACACTGGGACTGGCGGCACTGGAGGCTGCATGGCGCACCAACGGCAGAGCCCAGGC
ACGTAGATCCACTGCGGAGTTTGAGGTAGGCCTCCCCCCGTGCATGAGACCCTCCCGACG
CCAACGAACGGGGGTTTGGGACAGGGTGGCAGACCCTGTGGTGGCGGTGAACAACCACGA
TGTGGTTGATGCGGTGACATGTGGACCAGAGCAGGACGCCGCGGCACGAGCGGCTGTGAG
GGGGGTCTGGCAGAGAATGCGTAGAGCAGACCTCCCACGAGAGGTGTTCGGCACGGTCTA
CAGGGTGATGCATGCATCCTTGTATGTGGGGGCATTCATGCACCACACGGGCCAGCTGGA
GATAGAGGAAGCCTGCTGCTCCAACCCAGGGTGTGAGGGAGTGCTTGAGGACCTATCACA
TGCATTCTTGACGTGCCCGGCTGTTGCACCAGCTGCTGAGTGGGTGTGCCGCTTCTTCGA
GGTGGTGGCAGAGAGCCCTCCTCCCCCAAGGACGGCACAAGTCCTGCTGGGGGACAACCA
AGGTGCGTGGTCCCCGCCCCCTCATGCTGCCCACCTCTGGACGGCGTTGCGTGCTGCATA
CATACACTCCGTATGGCAGTTGCGATGCAAAAGGGGGTTGGAGGGGGAGGCCTTCGCGTC
CGCAGCGGTGGTGGGGGCTATATTGGCCAGCTTGCGGTCCTCCATTAGGAGAGATTGGGC
ACGGGCCACTCAGGACCTGGTTCGCATGTCTGGTGCGTGCCCAGAATGGTTCAGGGGTCG
CTCTCCGGCTGTGCTCATGCCTGAGTTTATACAGCGATGGGCATGGGGCGCATCACTGTG
TCGCATAGAGGAGCACAACGGCTTGCCGCCCTTACTCTCCGTCACCTTGTCTGCTACTCA
CCCTCTTCCTTTCCCCCTTGAGGTGCAAGAGTTGCCAGCCACTGCGGCGTCTCCGGCACA
GTGAGCAGCTCAACTAGCAGGGTGGGGCTTGGACACTCCGCTGGTCAGCGGCGAGGGGTG
ACGGGGAGAGGTCATGGAGGCAGATCCAAGCTGATATGCAACAGTGGATGCATCGTGGAC
GATCACACCATGGTCGAGGGGGATCGCAAATGCCCCCCAAGGCAGGAATGCCGCCAATGC
TCCTTGCGGAGCCGGTTTGGGAGGGATGTTTTTTGTTTGTTTGTGGGGCTGTGTGGCGAG
AGAATGCCAGCAGCCCTGGTGGGTGCGTGCGTGTGTGAGTGGTGATGATGCCTCTGGCTA
GGGGTGGATCCGGGCATGGGAGGGGTTTACGGCAGTAGGCCTGCTCCGCCTCCGTGGTCG
CCCACCCTGACGTTAAGCCGAGGTTGGCCCCACTAGGGGGACATGGGAGGGGCGGTGCCT
GGTCTTCATACCATGGTGCATGAGAGTTTGACTGATGCCGGGGATTGGGTGGGTGTGGGG
GGGGATGAGTTATATGCTCGATGAGAGGATTGGGAATGAAGCGGGCTTGCATAGATCGCC
AAATCGTGTGCCTGTCTAGGGTTAGGGTTAACCCTAAATAACCCTAACCCTTCCTGACGA
TTGGTCTATCCCATTTGCTTCAGGAGTCCTGGTACTCACTCAGCCGTACACTGAATGCAG
AGTGCCATGTATTGCGTGCAATGTGCCTGTCCAGTTGCATTTGTGCTGCTGATGATCTGC
TCTTTGCACGTCAGCTTGTCTGCTTATGAATTGCATGAAACTTGTCATGGGTCGTAGGTG
CTCCATCGCCTGCCCCCAATAGCACTTGACCACAGAATTTGAGGCGTTGGTTGCCCAAGC
CAATGTAACTGCTCACGCACAAAAAAAAAAAAAAAAAAAAAAGGACCGCAAGCTGGCCAA
TATAGCTCCAACCACCGCTGCGGACGCAAAGGCCTCCCCCTCCAACCCCCTTTTGCATCG
CAACTGCCATACGGAGTGTATGTATGCAGCACGCAACGCCGTCCAGAGGTGGGCAGCATG
AGGGGGCGGGGACCACTGTTGACGGATTTCGGACTTCTGAGGTGATGTCTGTGAGCGTTA
AGTTACAACTGAAAAGTTAGTAACAGCACTCGAGTTTTCCTAGTTTAATCAGCTTAATAC
AAACACAAATGAACGCTATATATATACACTACAAGATGGGACGCGGGGACGCGGGCCGCG
GGGCCGCGGGGCCGCGGGGACGCGGGGACGCGGGGACGCGATTACGTAATCAACGACCAG
ATTACGTAACCGTGAAAAATATGCTAATCAGCATAGAAAAACACACATTTTCTCTGTCAC
GCACACACAATCAATGGAAACGATTTCATAAGTAAAATCTCGATAATAAAGCATGACAGC
AGACTGAAACACATCTACTGACTAACAATTAGTCCATCAAATTTCCAACACTCCCACGCA
GGCTGCTGGAATGCGACTAGATGCAAAGTATATCCCACGTCTTACTTAATACCCATGGCA
TTTCGACAGAAAGCAAACTTGCTTGCCGAAACTGGCTTTGTTAGAGCGTCTGCCACCATC
TGTTCAGTTCGTATGTAATGGAATTTCACCTCGCCTCTCATCACTCGCTCCCTTGCAAAG
TGGTAGATGACGTCGATGTGCTTTGACCGCATGGATGTCATCGGGTTCCTCAGTAGCTTG
ATCGCACTCTGGTTGTCCGCTTGAATGTGAATGACGTCCACTTCCAACTCCAAATCTCCT
AGGAGTTTGCGTAGCCACAAACTTTCCTTGGTAGCCGCAGCTGCTGCCATGTACTCTGCC
TCAGTTGTTGATGCTGCAACTGTTTGCTGCAATCGGCTGGACCAGCTGATGGCTCCACCG
CTGATGATGAACACGTAGCCTGTTGTTGATCGGCGTGTGTCAATGTCTCCAGCATAATCC
GCATCAGTAAATGCTGATACTGTCACTTCGCTTCCTCCATACTGAATTCCATAGTCGGCT
GTTCCAGCTAAATAACGCAGTACTCCTTTGGCTGTCTGCCAGTGCGTTGTGGTAGGGTTT
GCCATATATCGTGCTAAAGCTCCCACTGCTTGAGCAATATCTGGCCTGGTGCATACTGAC
AAATACATCAGGCTGCCCACAAGCTGAGAATAGCTGCATGTCTCACGATCCAGAGGCTCA
CCTTCTCTGGTAAGCTTGGATGACATACTGAGAGGAGTGCTCAGCGGTTTTGCCTCGAGC
ATGCCAAACTTGGACAGTAGCTCCGTGGTCATTCGTCCTTGAGCTAGTTTAATGCTGCGC
TGCTTTCTGTCCCTCGTGATGGTCATACTCAGAAAATAGGATGCCTCTCCCATGTCTCGA
GCATCGAAAATGCTCAAGAGGCTTCTCTTGATAGTCTCTAGTGCTGTGATGTCTTCAGTA
ATCACCAGGATGTCGTCCACATAGGTGAGAAGATAGGATGGCTCACTTGCCTTCTTGTTG
ATAAAAAGTCCGGGGTCCGCTTCCGATGGAGTAAATCCCAGAGTCTTCAGTTCCTTCTTC
AAACGTAGATGCCAGGCGCGGGGCGCCTGCTTGAGACCATACAGTGCCTTATGAAGATGG
CACGCCATATTCCTGCTGCCTTCTTCATAACCTCTCGGCTGCTGTACGTACACATCTTCC
TCCAGCTCACCATTCAGAAAAGCTGTCTTGATGTCAAGCTGATGAATCTCCAGGTCCTTT
ACAGCTGCTACTGCCAAAACCGCACGAATGGTGCTGTACTTGCTGACAGGTGCAAACACC
TCATCGTAGTCAATGCCTTCACGCTGTCTGAATCCCTTTGCTACCAGCCGTGCCTTAAAA
CGCTCCACGTTCCCATGACTGTCTCGCTTGATCTTGTACATGCTTCCTCTGCTTTTGCCG
CGCCTACGATCTGTTTGACGTAGTTAGCACCTTCGAGTAGCAATAACACTCAGTCCGAAA
TTACACGCAGTAAACACCGTCGAAGCAGGGGCCCATAACCTGTTGACGGATTTCGGACTT
CTGAGGTGATGTCTGTGAGCGTTAAGTTACAACTGAAAAGTTAGTAACAGCACTCGAGTT
TTCCTAGTTTAATCAGCTTAATACAAACACAAATGAACGCTATATATATACACTACAAGA
TGGGACGCGGGGACGCGGGCCGCGGGGACGCGGGGACGCGGGGACGCGATTACGTAATCA
ACGACCAGATTACGTAACCGTGAAAAATATGCTAATCAGCATAGAAAAACACACATTTTC
TCTGTCACGCACACACAATCAATGGAAACGATTTCATAAGTAAAATCTCGATAATAAAGC
ATGACAGCAGACTGAAACACATCTACTGACTAACAATTAGTCCATCAAATTTCCAACAAC
CACGCACCTTGGTTGTCTCCCAGCAGGACTTGTGCCGTCCTTGGGGGAGGAGGGCACTCC
GCCACCACCTCGAAGAAGCGGCACACCCACTCAGCAGCTGGTGCAACAGCCGGGCACGTC
AAGAATGCATGTGATAGGTCCTCAAGCACTCCCTCACACCCTGGGTTGGAGCAGCAGGCT
TCCTCTATCTCCAGCTGGCCCGTGTGGTGCATGAATGCCCCCACATACAAGGATGCATGC
ATCACCCTGTAGACCGTGCCGAACACCTCTCGTGGGAGGTCTGCTCGACGCATTCTCTGC
CAGACACCCCTCACAGCCGCTCGTGCCGCGGCGTCCTGCTCTGGTCCACATGTCACCGCA
TCAACCACATCGTGGTTGTTCACCGCCACCACAGGGTCTGCCACCCTGTCCCAAACCCCC
GTTCGTTGGCGTCGGGAGGGTCTCATGCACGGGGGGAGGCCTACCTCAAACTCCGCAGTG
GATCTACGTGCCTGGGATCTGCCGTTGGTGCGCCATGCAGCCTCCAGTGCCGCCAGTCCC
AGTGTCCTGTTTCGCGCCACCTGGAATCCTTCAGGCGGGTCCCACAGAGGGGGCCATATT
CCTTTTTTTTTTTTTTTTTTTTTTTTTTTTGAGCGTGAGCAGTTACATTGGCTTGGGCAA
CCAACGCCTCAAATTCTGTGGTCAAGTGCTATTGGGGGCAGGCGATGGAGCACCTACGAC
CCATGACAAGTTTCATGCAATTCATAAGCAGACAAGCTGACGTGCAAAGAGCAGATCATC
AGCAGCACAAATGCAACTGGACAGGCACATTGCACGCAATACATGGCACTCTGCATTCAG
TGTACGGCTGAGTGAGTACCAGGACTCCTGAAGCAAATGGGATAGACCAATCGTCAGGAA
GGGTTAGGGTTATTTAGGGTTAACCCTAACCCTAGACAGGCACACGATTTGGCGATCTAT
GCAAGCCCGCTTCATTCCCAATCCTCTCATCGAGCATATAACTCATCCCCCCCACACCCA
CCCAATCCCCGGCATCAGTCAAACTCTCATGCACCATGGTATGAAGACCAGGCACCGCCC
CTCCCATGTCCCCCTAGTGGGGCCAACCTCGGCTTAACGTCAGGGTGGGCGACCACGGAG
GCGGAGCAGGCCTACTGCCGTAAACCCCTCCCATGCCCGGATCCACCCCTAGCCAGAGGC
ATCATCACCACTCACACACGCACGCACCCACCAGGGGCCATATTCCTGCTCCGAGGACGT
ACCAGCCATGCACCTCCTGTACTGTCCTCAAGCGTACACGCCGCACCGCAGCCGCCTTGA
CCGTGTAGCATACGGAGGCCACAGTCCCATGCCCCCACCCCCCAGGGTCAACCTGCACAG
TGTTCCAGGGACCAACCAAGAAGGGCACCAGTTCCCTTCCACCGCTCGCAGATGTGTCGG
GGCATTCCACCACACAGCATGCTTCCCACTGCAACCCCTGTATGTCCCTCCCTGAGCTGC
CTATAATGGCAACGCACGACTGATCAGGCGACACCCGATACTCCTTCCCCTCCCCGTCCC
TCACATACTTGCCCCCCCCCTCCACCTCCCAGCCAGTACCCCCCCCCACCATGTACGGCC
CGCTCCTTCCACACCGCTGGCACCCTGTCCCACAGTCTGCGTGCGCCCAATCCAATGGGC
TGCTCCTGCTGCACCAAGTCCGCCAGCTGGCCAATTGTGAATACCGACCGGGATGCCAGT
ACCGGTACCTCCGCTGGAGCAAAGGGTAGCCCAGTAGCCAGACGCACAATCTGCCGATTG
TGGAACAGACGCTCCGACCGAACCTGATCCCCAGACAGCTGATCTGGAGGCACCAATCTG
TGAGGCTTGGTAAGCTGAAATCCTCTGACGTAGGCAGCATGCCTTGGTCCAAGGGAGTGG
CCCACCGCCTGCAGGGAGCTGAACAACACCGCAGAGCCCAAGGCAGGGAGCTTTCGCTGG
AACTGCGCCTGCATCAGTACTTTCCATGGACGAGGTGTGGGATGCAGCAACCGAGCAGCT
[truncated: 2,732,085 more chars]
