# Supplementary material for: Cross-species dissection of saline-related genes by genetically deciphering a euryhaline microalga Chlorella sp
Source: Nat Commun. 2026 Jan 13;17:1577. doi: 10.1038/s41467-026-68287-6 (PMC12902096; doi:10.1038/s41467-026-68287-6)
Supplement: Supplementary file 6 — Source Data [file 41467_2026_68287_MOESM6_ESM.zip › 8-Source_Data_and_code/Fig1_data_and_code/Fig1c_synteny/ReadMe.code.txt]

Comparison of synteny between the MEM25 genomes and genomes of chosen species depends on the sequence files in FASTA format for centromeres and telomeres. 
Precise multi-species sequence comparison and collinearity analysis were conducted through Lastz software.
