# Supplementary material for: Cross-species dissection of saline-related genes by genetically deciphering a euryhaline microalga Chlorella sp
Source: Nat Commun. 2026 Jan 13;17:1577. doi: 10.1038/s41467-026-68287-6 (PMC12902096; doi:10.1038/s41467-026-68287-6)
Supplement: Supplementary file 6 — Source Data [file 41467_2026_68287_MOESM6_ESM.zip › 8-Source_Data_and_code/Fig1_data_and_code/Fig1c_synteny/telomere_sequence_of_MEM25.fa]

>chr01r
AGGGTGTAGTTTTTTAGGGTTAGGGTTTAGGGTTAGGGTTATTCCTAATTTAGGGTTTAG
GTTTTTTTAGGTTTTAGGTTTTAGGTTTTAGGTTTTAGGTTTTAGGTTTTAGGTTTTAGG
TTTTAGGTTTTAGGTTTTAGGTTTTAGGGTTAGGGTTTAGGTTTAGGGTTTTTAGGGTTT
AGGGTTTAGGGTTTAGGGTTTAGGGTTTAGGTTTCAGGGTTTAGGGTTTAGGGTTAGGGT
TAGGGTTTAGGGTTTAGGGTTTAGGTTTTAGGTTTAGGGTTAGGGTTTAGGGTTTAGGGT
TTAGGGTTTAGGGTTTAGGGTTTAGGGTTTAGGGTTTAGGGTTTAGGGTTTAGGGTTTAG
GGTTTAGGGTTTAGGGTTTAGGGTTTAGGGTTTAGGGTTTAGGGTTTAGGGTTTAGGGTT
TAGGGTTTAGGGTTTAGGGTTTAGGGTTTAGGGTTTAGGGTTTAGGGTTTAGGGTTTAGG
GTTAGGGTTTAGGGTTAGGGTTTAGGGTTTAGGTTTAGGGTTTAGGGTTTAGGGTTTTAG
GGTTTAGGGTTATTTAGGGTTTAGGGTTTAGGGTTTAGGGTTTAGGGTTTAGGGTTTAGG
GTTt
>chr02l
AACCCTAAACCCTAAACCCTAAACCTAAACCCTAAACCCTAAACCCTAAACCCTAAACCC
TAAACCCTAAACCCTAAACCCTAAACCCTAAACCCTAAACCCTAAACCCTAAACCCTAAA
CCCTAAACCCTAAACCCTAAACCCTAAACCCTAACCCTAAACCCTAAACCCTAAACCCTA
AACCCTAAACCCTAAACCCTAACCCTAAACCCTAAACCCTAAACCCTAAACCCTAAACCC
TAAACCCTAAACCCTAAACCCTAAACCCTAAACCCTAAACCCTAAACCCTAAACCCTAAC
CCTAACCCTAAACCCTAAACCCTAAACCCTAAACCCTAAACCCTAAACCCTAAACCCTAA
ACCCTAAACCCTAAACCCTAAACCCTAAAACCTAAACCCTAACCCTAACCCTAACCCTAA
ACCCTAAACCCTAAACCCTAAAACCTAAAACCTAAAACCTAAAACCTAAAACCTAACCCT
AAAACCTAAATAACCCTAACCCTAAACCTAAAAACTAAAACCTAAACCCTAACCCTAACC
CTAACCCTAACCCTAAACCCTAAACCCTAAATAACCCTAAAACCTTAAACCTAAAAACTA
AA
>chr02r
TTTAGGTTGTTTTTAGGGTTTAGGGTTACCTGGTTATTTAGGTTTTAGGGTTTAGTTTTT
AGTTTTTAGGGTTTTTTAGGGTTTAGGGTTAGGTTTTAGGTTTTAGGTTTTAGGTTTTAG
GGTTTAGGGTTTAGGGTTATTTAGGGTTTAGGTTTTAGGTTTTAGGTTTTAGGGTTTAGG
GTTTAGGGTTTAGGTTTAGGTTTAGGGTTTAGGTTTTAGGGTTTAGGGTTTAGGGTTTAG
GGTTAGGGTTAGGGTTATTTAGGGTTTAGGGTTTAGGGTTATTTAGTTTTTAGGTTTTAG
GTTTTAGGGTTTAGTTTTTAGGTTTTAGGGTTTAGGGTTTTAGGGTTTAGGGTTTTAGGG
TTTAGGGTTTAGGGTTTAGGGTTTAGGGTTTAGGTTTTAGGTTTTAGGGTTTAGGGTTTA
GGGTTTAGGGTTTAGGGTTTAGGGTTAGGGTTTAGGGTTTAGGGTTTAGGGTTTAGGGTT
TAGGGTTTAGGGTTTAGGGTTTAGGGTTTAGGGTTTAGGGTTTAGGGTTTAGGGTTTAGG
GTTTAGGGTTTAGGGTTTTAGGGTTTAGGGTTTAGGGTTTAGGGTTTAGGGTTTAGGGTT
TAGGGTTTAGGGTTTAGGGTTTAGGGTTTAGGGTTTAGGGTTTAGGGTTTAGGGTTTAGG
GTTTAGGGTTTAGGGTTTAGGGTTTAGGGTTTAGGGTTTAGGGTTTAGGGTTTAGGGTTT
AGGGTTTAGGGTTAGGGTTTAGGGTTTAGGTTAGGGTTTAGGGTTtagggtttagg
>chr03l
CTAAACCCTAAACCCTAAACCCTAAACCCTAAACCCTAAACCCTAAACCCTAAACCCTAA
ACCCTAAACCCTAAACCCTAAACCCTAAACCCTAAACCCTAAACCCTAAACCCTAAACCC
TAAACCCTAAACCCTAAACCCTAAACCCTAAACCCTAAACCCTAAACCCTAAACCCTAAA
CCCTAAACCCTAAACCCTAAACCCTAAACCCTAAACCCTAAACCCTAACCCTAACCCTAA
ACCCTAAACCCTAAACCCTAAACCCTAAACCCTAAACCCTAAACCCTAAACCCTAACCCT
AAACCCTAAACCCTAAACCCTAAACCCTAAACCCTAAAACCCTAAACCCTAAACCCTAAA
ACCTAAAACCTAAAACCTAAACCCTAAACCCTAAAACCTAAACCCTAACCCTAAAAACCT
AACCCTAAACCCTAAAACCTAAAACCTAACCCTAACCCTAACCCTAACCCTTAACCCTAA
CCCTAACCCTAAATAACCCTAACCCTAAACCTAACCCTAACCCTAAAATAACCCTAAAAC
CTAAATAACCCTAAA
>chr03r
TTTAGGGTTTAGGGTTTAGGTTAGTTTTAGGGTTTAGGGTTTAGGGTTAGGGTTTAGGGT
TTAGGGTTTAGGGTTAGGTTTTAGGGTTAGGGTTTAGGGTTTAGGGTTTAGGTTTTAGGG
TTTAGGGTTTAGGGTTAGGGTTAGGGTTTAGGTTTTAGGGTTTAGGGTTTAGGGTTAGGG
TTTAGGGTTTAGGGTTTAGGGTTTAGGGTTTAGGGTTAGGGTTAGGGTTTAGGGTTTAGG
GTTTAGGGTTTAGGGTTTAGGGTTTAGGGTTTAGGGTTTAGGGTTTTAGGGTTTTAGGGT
TTAGGGTTAGGGTTTAGGGTTTAGGGTTTAGGGTTTAGGGTTTAGGGTTTAGGGTTAGGG
TTTAGGGTTTAGGGTTTAGGGTTTAGGGTTTAGGGTTTAGGGTTTAGGGTTTAGGGTTTA
GGGTTTAGGGTTTAGGGTTTAGGGTTTAGGGTTTAGGGTTTAGGGTTTAGGGTTTAGGGT
TTAGGGTTTAGGGTTTAGGGTTTAGGGTTTAGGGTTTAGGGTTTAGGGTTTAGGGTTTAG
GGTTTAGGGTTTAGGGTTTAGGGTTTAGGGTTTAGGGTTTAGGGTTTAGGGTTTAGGGTT
TAGGGTTTAGGGTTTAGGGTTTAGGGTTTAGGGTTTAGGGTTTAGGGTTTAGGGTTTAGG
GTTTAGGGTTTAGGGTTTAGGGTTTAGGGTTTAGGGTTTAGGGTTTaggg
>chr04l
CCTAAACCCTAAACCCTAAACCCTAAACCCTAAACCCTAAACCCTAAACCCTAAACCCTA
AACCCTAAACCCTAAACCCTAAACCCTAAACCCTAAACCCTAAACCCTAAACCCTAAACC
CTAAACCCTAAACCCTAAACCCTAAACCCTAAACCCTAAACCCTAAACCCTAAACCCTAA
ACCCTAAACCCTAAACCCTAAACCCTAAACCCTAAACCCTAAACCCTAAACCCTAAACCC
TAAACCCTAAACCCTAAACCCTAAACCCTAAACCCTAAACCCTAAACCCTAAACCCTAAA
CCCTAAACCCTAAACCCTAAACCCTAAACCCTAAAAAATAACCCTAACCCTAAACCCTAA
ACCCTAAACCCTAAACCCTAAACCCTAAACCCTAAACCCTAAACCCTAAACCCTAAACCC
TAAACCCTAAACCCTAAACCCTAAACCCTAAACCCTAAAACCTAAACCCTAAAAAAAAAC
CCTAAAACCCTAAACCCTAAATAACCCTAAACCCTAAACCCTAAACCCTAAATAAACCCT
AAAATAACCCTAAACCCTAACCCTAAA
>chr04r
TTTAGGGTTTTTAGGGTTTAGGGTTTAGGGTTAGGGTTATTTAGGGTTGGGTTAGGGTTA
AGGGTTTAGGGTGATGTTTAGGGTTTAGGGTTTAGGGTTTAGGGTTAGGGTTTAGGTTTT
AGGGTTTAGGGTTTAGGGTTTAGGTTTTAGGGTTTAGGGTTTAGGCTTTAGGGTTTAGGG
TTTAGGGTTTAGGGTTTAGGGTTTAGGGTTTAGGGTTATTTAGGGTTATTATTTAGGGTT
TAGGGTTAGGGTTAGGGTTAGGGTTATTTAGGGTTTAGGGTTTAGGGTTTAGGGTTTAGG
GTTTTTTAGGGTTTAGGGTTTAGGGTTTAGGGTTTAGGGTTTAGGGTTTAGGGTTTAGGG
TTTAGGGTTTAGGGTTTAGGGTTTAGGGTTTAGGGTTTAGGGTTTAGGGTTTAGGGTTTA
GGGTTAGGGTTTAGGGTTTAGGGTTTAGGGTTTAGGGTTTAGGGTTTAGGGTTTAGGGTT
TAGGGTTTAGGGTTTAGGGTTTAGGGTTTAGGGTTTAGGGTTTAGGTAGGTTTAGGGTTT
AGGGTTTAGGGTT
>chr05l
cCCTAAACCTAAACCCTAAACCCTAACCCTAACCCTAACCCTAAACCCTAAACCCTAAAC
CCTAAACCCTAAACCCTAACCCTAACCCTAAACCCTAAACCCTAAACCCTAAACCCTAAA
CCCTAAACCCTAAACCCTAAACCCTAAACCCTAAACCCTAAACCCTAAACCCTAAACCCT
AAACCCTAAACCCTAAACCCTAACCCTAAACCCTAAACCCTAAAACCTAAAACCTAAAAC
CTAAACCCTAAACCCTAAACCCTAAACCCTAAACCCTAAACCCTAAATAACCCTAAATAA
CCCTAACCCTAACCCTAAACCCTAAACCCTAAAACCTAAACCCTAAAACCTAAACCCTAA
CCTAAAAACTAAAACCTAAACCTAAAACCTAAACCTAAACCCTAAACCCTAAAAACTAAA
AACTAAACCCTAAACCCTAAAACCTAAAACCTAAACCCTAAAACCTAAAAACTAAAAACT
AAAACCTAAAACCTAAATAACCCTAACCCTAAACCCTAAAACCTAAAACCTAAAACCTAA
ATAACCCTAAATGGTAACCCT
>chr05r
TTTTGGTTTTAGGGTTTAGGTTTTTTTAGGGTTTAGGGTTTAGGGTTACCTATTATTTTT
TAGGGTTTAAAAAATAAACTTACTTATTTAGGGTTATTATTTAGGGTTAGGTTTAGGTTT
AGGTTTAGGGTTTAGGTTTTAGGTTTTAGGTTTTTAGGTTTTAGGTTTTAGGGTTTAGGT
TTTAGGTTTTAGGATTTAGGTTTTAGGTTTTAGGTTTTAGGGTTTAGGGTTAGGGTTTAG
GGTTTAGGGTTTAGGGTTTTAGGGTTAGGGTTTAGGGTTTAGGGTTTAGGGTTTAGGGTT
TAGGGTTTAGGGTTTAGGGTTTAGGGTTTAGGGTTTAGGGTTTAGGGTTATTTAGGGTTA
GGGTTAGGGTTTAGGGTTTAGGGTTTAGGGTTTAGGGTTTAGGGTTTAGGGTTTAGGGTT
TAGGGTTTAGGGTTAGGGTTAGGGTTTAGGGTTTAGGGTTTAGGGTTTAGGGTTTAGGGT
TTAGGGTTTAGGGTTTAGGGTTTAGGGTTTAGGGTTTAGGGTTTAGGGTTTAGGGTTTAG
GGTTTAGGGTTTAGGGTTTAGGGTTTAGGGTTTAGGGTTTAGGGTTTAGGGTTTAGGGTT
TAGGGTTTAGGGTTTTTTTCTAGGGTTTAGGTGTTTTGGGTTTAGGGGTTTAGGGttt
>chr06l
AACCCTAAACCCTAAACCCTAAACCCTAAACCCTAAACCCTAAACCCTAAACCCTAAACC
CTAAACCCTAAACCCTAAACCCTAAACCCTAAACCCTAAACCCTAAACCCTAAACCCTAA
ACCCTAAACCCTAAACCCTAAACCCTAAACCCTAAACCCTAAACCCTAACCCTAAACCCT
AAACCCTAAACCCTAAACCCTAAACCCTAAACCCTAAACCCTAAACCCTAAACCCTAAAC
CCTAACCCTAACCCTAAACCCTAACCCTAACCCTAAACCCTAAACCCTAAACCCTAAACC
CTAAACCCTAAACCCTAAACCCTAAACCCTAACCCTAAACCCTAAACCCTAAACCCTAAA
AAAACCCTAAACCCTAAACCCTAAACCCTAACCCTAAACCCTAAACCCTAAACCCTAAAC
CCTAACCCTAAACCCTAAACCCTAAACCCTAAACCCTAAACCCTAAACCCTAACCCTAAA
CCCTAACCCTAACCCTAAATAACCCTAACCCTAAACCCTAATAACACTAAAACCTAAATA
ACACTAAATAATAGGTGCTAAATAACCCTAAACCCTAAAACCTAAATAAACCTAACCCTT
AAA
>chr06r
GTTTAGGTTTATTCAGGGTTTAGGTTTTAGGTTTTAGGTTTTAGTTTTTAGTTTTTAGGT
TTTAGGTTTTAGGGTTTAGGGTTCAGATTTTAGGTTTTAGGTTTTAGGTTTTAGGTTTTA
GGTTTTAGGTTTTAGGGTTTAGGGTTAGGGTTAGGTTTTAGGGTTTAGGTTTTAGGGTTC
AGGGTTTAGGGTTTAGGGTTAGGGTTAGGTTTTAGGTTTTAGGGTTCAGGTTTTAGGGTT
TAGGGTTTAGGGTTAGGTTTTAGGGTTTAGGGTTTAGGGTTTAGGTTTTAGGGTTTAGGG
TTTAGGGTTTAGGGTTTAGGGTTTAGGGTTTAGGGTTTAGGTTTTAGGGTTTAGGGTTTA
GGGTTTAGGGTTTAGGGTTTAGGGTTTAGGGTTTAGGGTTTAGGGTTTAGGGTTTAGGGT
TTAGGGTTTAGGGTTTAGGGTTTAGGGTTTAGGGTTTAGGGTTTAGGGTTTAGGGTTTAG
GGTTTAGGGTTTAGGGTTTAGGGTTTAGGGTTTAGGGTTTAGGGTTTAGGGTTTAGGGTT
TAGGGTTTAGGGTTTAGGGTTTAGGGTTTAGGGTTTAGGGTTTAGGGTTTAGGGTTTAGG
GTTTAGGGTTTAGGGTTTAGGGTTTAGGGTTTAGGGTTTAGGGTTTAGGGTTTAGGGTTT
AGGGTTTAGGGTTAGGGTTTAGGTTT
>chr07l
aCCCTAAACCCTAAACCCTAAACCCTAAACCCTAAACCCTAAACCCTAAACCCTAAACCC
TAAACCCTAAACCCTAAACCCTAAACCCTAAACCCTAAACCCTAAACCCTAAACCCTAAA
CCCTAAACCCTAAACCCTAAACCCTAAACCCTAAACCCTAAACCCTAAACCCTAAACCCT
AAACCCTAAACCCTAAACCCTAAACCCTAAACCCTAAACCCTAAACCCTAAACCCTAAAC
CCTAAACCCTAACCCTAAACCCTAAACCCTAAACCCTAAACCCTAAACCCTAAACCCTAA
ACCCTAAACCCTAAACCCTAAACCCTAAACCCTAAACCCTAAACCCTAAACCCTAACCCT
AAACCCTAAACCCTAAACCCTAACCCTAAACCCTAAAACCTAAACCCTAAACCCTAAACC
CTAACCCTAAACCCTAAACCCTAAACCCTAAAACCTAAAACCTAAAACCTAAACCCTAAA
CCCTAAAACCTAAACCCTAACCCTGAACCCTAAACCCTAACCCTAAACCCTAACCCTAAA
ACCTAAATCCTAAAACCTAAAACCTAACCCTAACCCTAACCCTAAAAACTAAACCCTAAA
ACCTAAATAACCCTAAACCCTAAAACCTAAATAAAACCTAAACCCTAACCCTAAAACCTA
AAACCTAAACCCTAAACCTAAACCCTAAAACCTAAACCCTAAAACCTAAAACCTAAACCC
TAAAACCTAAAACCTAAAACCTAAACCCTAAACCCTAAAACCTAACCCTAACCCTAAAAC
CTAAAACCTAAAACCTAAAACCTAAATAACCCTAACCCTAAAACCTAAAACACCTTCCCC
AAGAACCAAGACTCCT
>chr07r
TTTAGGTTTTAGTTTTTAGGGTTAGGTTTAGGTTTTAGGTTTTAGGTTTTAGGTTTTAGG
GTTTAGTTTTTAGGGTTAGGGTTTAGGGTTAGGGTTATTTAGGGTTTAGGGTTATTTAGG
TTTTAGGGTTTAGGGTTTAGGGTTAGGGTTTAGGTTTTAGGGTTTAGGGTTTAGGGTTTA
GGGTTTAGGTTTTAGGGTTTAGGTTTTAGGGTTTAGGGTTTAGGGTTTAGGGTTAGGGTT
TAGGGTTTAGGGTTTAGGGTTTAGGGTTAGGGTTTAGGGTTTAGGGTTTAGGGTTTAGGG
TTTAGGGTTCAGGGTTTAGGGTTTAGGGTTTAGGGTTTAGGGTTAGGGTTAGGGTTTAGG
GTTTAGGGTTAGGGTTTAGGGTTAGGGTTAGGGTTAGGGTTTAGGGTTTAGGGTTTAGGG
TTTAGGGTTTAGGGTTTAGGGTTTAGGGTTTAGGGTTTAGGGTTTAGGGTTTAGGGTTTA
GGGTTTAGGGTTTAGGGTTTAGGGTTTAGGGTTTAGGGTTTAGGGTTTAGGGTTTAGGGT
TTAGGTTTAGGGTTTAGGttta
>chr08l
CTAAACCTAACCCTAAACCCTAAACCCTAAACCCTAAACCCTAAACCCTAAACCCTAAAC
CCTAAACCCTAAACCCTAAACCCTAAACCCTAAACCCTAAACCCTAAACCCTAAACCCTA
AACCCTAACCCTAAACCCTAAACCCTAAACCCTAAACCCTAAACCCTAAACCCTAAACCC
TAAACCCTAAACCCTAAACCCTAAACCCTAAACCCTAAACCCTAAACCCTAAACCCTAAC
CCTAACCCTAAACCCTAAACCCTAACCCTAAACCCTAAACCCTAAACCCTAAACCCTAAA
CCCTAAACCCTAAACCCTAAACCCTAAACCCTAAACCCTAAACCCTAAACCCTAAACCCT
AAACCCTAAACCCTAAACCTAAACCCTAAACCCTAAACCCTAAACCCTAAACCCTAAACC
CTAAAACCTAAACCCTAAACCCTAAACCCTAAACCCTAAACCCTAAACCCTAAACCCTAA
AACCTAAACCCTAAAACCTAAACCCTAAAACCTAAAACCTAAAACCTAAACCCTAAACCC
TAACCCTAACCCTAAACCCTAAAAACTAAAAACTAAAACTAAACCTAAACCCTAAAACCT
AAAATAACCCTAAACTAACCCTAAAAAATAAACCCTAAAACCTAAAAACTAAAAACTAAA
ACCTAAAAACTAAAAACTGAAAACTAAAAACTAAAACCTAAA
>chr08r
GTTTAGGGTTATTTAGCGTATTTAGGGTTTAGTTTTTAGTTTTAGGTTTTTTTTGTTTTT
AGGTTTAGGTTTTTTTTTTTTTTTGGTTTAGGTTTTAGGTTTTTTAGTTTTTAGGTTTTA
GGGTTAGTTTTTAGGGTTAGGTTATAGGTTTTAGGTTTTTAGTTTTTTAGGTTAGGGTTT
AGGGTTTAGTTTTAGTTTTTAGTTTTAGGTTTTAGGGTTTAGGGTTAGGTTTTAGGTTTT
AGGGTTTAGGGTTTAGGGTTTAGGTTTTAGGGTTTAGGTTTTAGGGTTTAGGTTTTAGGG
TTTAGGTTTTAGGGTTTAGGGTTAGGGTTTAGGTTTTAGGGTTTAGGTTTTAGGGTTTAG
GTTTTAGGTTTTAGGTTTTAGGGTTTAGGGTTTAGGGTTTAGGGTTTAGGGTTTAGGGTT
TAGGGTTTAGGGTTTAGGTTTTAGGGTTTAGGGTTTAGGGTTTAGGGTTTAGGGTTTAGG
GTTTAGGGTTTAGGGTTTAGGGTTTAGGGTTTAGGGTTTAGGGTTTAGGGTTTAGGGTTT
AGGGTTTAGGGTTTAGGGTTTAGGGTTTAGGGTTTAGGGTTTAGGGTTTAGGGTTTAGGG
TTTAGGGTTTAGGGTTTAGGGTTTAGGGTTTAGGGTTTAGGGTTTAGGGTTTAGGGTTTA
GGGTTTAGGGTTTAGGGTTTAGGGTTTAGGGTTTAGGGTTTAGGGTTTAGGGTTTAGGGT
TTAGGGTTTAGGGTTTAGGGTTTAGGGTTTAGGGTTTAGGGTTTAGGGTTTAGGGTTTAG
GGTTAGGGTTTAGGGT
>chr09l
TAAACCCTAAACCCTAAACCCTAAACCCTAACCCTAAACCCTAAACCCTAAACCCTAAAC
CCTAAACCCTAAACCCTAAACCCTAAACCCTAAACCCTAACCCTAAACCCTAAACCCTAA
ACCCTAAACCCTAAACCCTAAACCCTAAACCCTAAACCCTAAACCCTAAACCCTAAACCC
TAAACCCTAAACCCTAAACCCTAAACCCTAAACCCTAAACCCTAAACCCTAAACCCTAAA
CCCTAAACCCTAAACCCTAAACCCTAAACCCTAAACCCTAAACCCTAAACCCTAAAACCT
AAACCCTAAACCCTAAACCCTAAACCCTAAACCCTAAACCCTAAACCCTAAACCCTAACC
CTAAACCCTAAACCCTAAACCCTAAAACCTAAAACCTAAAACCTAACCCTGAACCTAAAA
CCTAAGTAACCCTAAACCCTAAACCCTAAATAAACCTAAAACCTAAACCCTAAAACCTAA
CTAACCCTAACCCTAAACCTAAACCCTAAAACCTAAACCCTAAAAACTAAAACCTAAAAA
CTAAAACCTAAAACCTAAAACCTAAAAACTAAACCTAAACACTAAAACCTAAAACCTAAA
AACTAAACCTAAAAAACTAAATAATAAAACCTAAAAACCCTAAAAAAAAAACCCTAAATA
AACCCTAAACACCT
>chr09r
TTAGGGTTTAGGTTTTAGGGTTATTTAGGGTTTTTAGGGTTATTTAGGGTTTAGGGTTAT
TTAGCAGGTTTTAGGGTTTAGTTTTTAGGGTTAGGGTTAGGGTTTAGGGTTTAGGGTTTA
GGGTTTAGGGTTTAGGTTTTAGGGTTTAGGGTTTAGGGTTTAGGGTTTAGGGTTTAGGGT
TTTAGGTTTAGGGTTTAGGGTTAGGGTTTAGGGTTTAGGGTTTAGGGTTTAGGGGTTAGG
GTTTAGGGTTTAGGGTTTAGGGTTTAGGGTTTAGGGTTTAGGGTTTAGGGTTTAGGGTTT
AGGGTTTAGGGTTTAGGGTTTAGGGTTTAGGGTTTAGGGTTTAGGGTTTGGTTTAGGGTT
TAGGGTTTAGGGTTTAGGGTTTAGGGTTTAGGGTTTAGGGTTTAGGGTTTAGGGTTTAGG
GTTTAGGGTTTAGGGTTTAGGGTTTAGGGTTTAGGGTTTAGGGTTTAGGGTTTAGGGTTA
GGGTTTAGGGTTTAGGGTTTAGGGTTTAGTGTTTAGGGTTTAGGGTTTAGGGTTTAGGGG
GTTTAGGGTTTTAGGGTTAGGGTGTAGGGtttaggg
>chr10r
TTTAGGGTTTAGGGTTAGGGTTAGTTTTAGGTTTAGTTTAGTTTTTAGGTTTAGGTTTTA
GGGTTTAGGGTTTAGGTTTTAGGTTTTAGGTTTTAGGTTATTTAGGGTTTATTTAGGTTT
TAGGTTTTAGGTTTTAGGTTTTAGGGTTTAGGTTTTAGGGTTTAGGTTTTAGGGTTAGGG
TTAGGGTTTAGGGTTTAGGGTTTAGGTTTAAGGGTTTAGGTTTAGTTTTTAGGGTTAGGT
TTTAGGGTTTAGGTTTTAGGTTTTAGGTTTTAGGTTTAGGTTTTAGGTTTTAGGTTTTAG
GGTTTAGGTTTTAGGGTTAGGGTTTAGGGTTAGGGTTAGGTTTTAGGGTTTAGGTTTTAG
GGTTTAGGGTTTAGGGTTTAGGGTTTAGGGTTTAGGGTTTAGGTTTTAGGGTTTAGGGTT
TAGGGTTTAGGTTTTAGGGTTTAGGTTTTAGGGTTTAGGGTTTAGGGTTTAGGGTTTAGG
GTTTAGGGTTTAGGGTTTAGGGTTTAGGGTTTAGGGTTTAGGGTTTAGGGTTTAGGGTTT
AGGGTTTAGGGTTTAGGGTTTAGGGTTTAGGGTTTAGGGTTTAGGGTTTAGGGTTTAGGG
TTTAGGGTTTAGGGTTTAGGGTTTAGGGTTTAGGGTTTAGGGTTTAGGGTTTAGGGTTTA
GGGTTTAGGGTTTAGGGTTTAGGGTTTAGGGTTTAGGGTTTAGGGTTTAGGGTTTAGGGT
TTAGGGTTTAGGGTTTAGGGTTTAGGGTTTAGGGTTTAGGGTTTAGGGTTTAGGGTTTAG
GGTTTAGGGTGTAGGGGTTTAGGGTTTAGGGTTTAGGGTTTAGGCTTAGGGTTTAGGTTT
AGGGTTTAGGGTTGTTAGGGGTTTAGGGTTTAGGGTTTGGGCTTTAGGGTTTtagggtt
>chr11l
ACCCTAAACCCTAAACCCTAAACCCTAAACCCTAAACCCTAAACCCTAAACCCTAAACCC
TAAACCCTAAACCCTAAACCCTAAACCCTAAACCCTAAACCCTAAACCCTAAACCCTAAA
CCCTAAACCCTAAACCCTAAACCCTAAACCCTAAACCCTAAACCCTAAACCCTAAACCCT
AAACCCTAAACCCTAAACCCTAAACCCTAAACCCTAAACCCTAAACCCTAAACCCTAAAC
CCTAAACCCTAAACCCTAAACCCTAACCCTAAACCCTAAACCCTAAACCCTAAACCCTAA
ACCCTAAACCCTAAACCCTAAACCCTAAACCCTAAACCCTAAACCCTAAACCCTAACCCT
AACCCTAAACCCTAACCCTAACCCTAACCCTAAACCCTAAACCCTAAACCCTAAACCCTA
AACCTTAACCCTAAACCCTAAACCCTAAACCCTAACCCTAAACCCTAAACCCTAAACCCT
AAACCCTAAACCCTAAACCCTAAACCCTAAATAACCCTAAACCCTAAACCCTAACCCTAA
ACCCTAACCCTAACCCTAAACCCTAAACCTAAACCCTAAAACCTAAACCCTAAACCCTAA
CCCTAAACCCTAAAAAACCCTAAAACCTAAACCCTAAATAACCCTAAACCCTAAAACCTA
AACCTAAAAATTAAAAACTAAAAACTAAAAACTAAACCTAAAACCTAAATAAATAAAAAA
CCCTAAACCACAAA
>chr11r
TTGGGTTATTAAGGGTTGGGTTAGGGTTAGGGTTAGGGTTATTTAGGGTTTAGGTTTTAG
GGTTAGGGTTTAGGGTTTAGGGTTAGGGTTAGGGTTATTTAGGTTTTAGGTTTTAGGGTT
TAGGTTTTAGGTTTAGGGTTTAGGGTTTAGGGTTAGGTTTAGGGTTAGGGTTTAGGGTTT
AGGGTTAGGGTTAGGGTTAGGGTTAGGGTTTAGGGTTTAGGGTTTAGGTTTTAGGGTTTA
GGTTTTAGGGTTTAGGTTTTAGGGTTTAGGGTTTAGGGTTTAGGGTTTAGGGTTTAGGGT
TTAGGGTTTAGGTTTTAGGGTTTAGGGTTTAGGGTTTAGGGTTTAGGGTTTAGGGTTAGG
GTTAGGGTTTTAGGGTTTAGGGTTAGGGTTTAGGGTTTAGGGTTTAGGGTTTAGGGTTTA
GGGTTAGGGTTTAGGGTTTAGGGTTTAGGGTTAGGGTTTAGGGTTTAGGGTTAGGGTTTA
GGGTTTAGGGTTTAGGGTTTAGGGTTTAGGGTTTAGGGTTAGGGTTTAGGGTTTAGGGTT
TAGGGTTTAGGGTTTAGGGTTTAGGGTTTAGGGTTTAGGGTTTAGGGTTAGGGTTTAGGG
TTTAGGGTTTAGGGTTTAGGGTTTAGGGTTTAGGGTTTAGGGTTTTAGGGTTTAGGGTTT
AGGGTTTAGGGTTTAGGGTTTAGGg
>chr12l
AACCCTAAACCCTAAACCCTAAACCCTAAACCCTAAACCCTAAACCCTAAACCCTAAACC
CTAAACCCTAAACCCTAAACCCTAAACCCTAAACCCTAAACCCTAAACCCTAAACCCTAA
ACCCTAAACCCTAAACCCTAAACCCTAAACCCTAAACCCTAAACCCTAAACCCTAAACCC
TAAACCCTAAACCCTAAACCCTAAACCCTAAACCCTAAACCCTAAACCCTAAACCCTAAA
CCCTAACCCTAAACCCTAAACCCTAAACCCTAAACCCTAAACCCTAAACCCTAAACCCTA
AACCTAAACCCTAAACCCTAAACCCTAAACCCTAAACCCTAAACCTAACCCTAAACCCTA
AACCCTAAACCCTAACCCTAAAACCTAAAACCTAAACCCTAAACCCTAAACCCTAACCCT
AACCCTAAACCCTAACCCTAACCTAACCCTAAACCCTAAAACCTAAAACCTAAAACCTAA
ACCCTAAAACCTAAAACCTAAAACCTAAAACCTAAATAACCCTAAAACCTAAAAAAACCT
AAAAAAACCTAACCCTAAACCCTAAATAACCCTACCCTAAACCACACCCTAAATAGACCC
TAAAC
>chr12r
TTTAGGGTAAATGCGGGAGGTTTGATGGAGATTTAGGTTGTTAGGGTTTAGGGTTAGGTT
TATATTGGGTTAAGTTTTTAGGTTTTAGTTTTAGGGTTTAGGGTAGGGTTAGGGTTAGTT
TTAGGGTTAAGGGTTTAGGTTTTTGGTTTTAGTTTTAGGTTTTTGGTTTTAGTTTTTAGT
TTTAGGGTTTAGGGTTTAGGGTTTAGTTTTTGGGTTAAGGGTTTAGGTTTTTGGTTTAGG
GTTTAGGGTTTAGGTTTTAGGTTTAGGGTTAGGGTTTAGGGTTAGGGTTATTTAGGTTTT
AGGTTTTAGGGTTTAGGGTTAGGGTTATTTAGTTTTTAGTTTTTAGGGTTTAGGGTTTAG
GGTTTAGGTTAGGGTTTAGGGTTTAGGGTTAGGGTTTAGGGTTTAGGGTTTAGGGTTTAG
GGTTTAGGTTTTAGGTTTTAGGTTTTAGGGTTAGGGTTTAGGGTTTAGGGTTTAGGGTTT
AGGGTTTAGGGTTAGGGTTTAGGGTTTAGGGTTAGGGTTAGGGTTAGGGTTTAGGGTTAG
GGTTTAGGGTTTAGGGTTTAGGGTTAGGGTTAGGTTTAGGGTTTAGGGTTTAGGGTTTAG
GGTTTAGGGTTTAGGGTTTAGGGTTTAGGGTTTAGGGTTTAGGGTTTAGGGTTTAGGGTT
TAGGGTTTAGGGTTTAGGGTTTAGGGTTAGGGTTTAGGGTTTAGGGTTTAGGGTTTAGGG
TTTAGGGTT
>chr13l
TAAACCCTAAACCCTAACCCTAAACCCTAAACCCTAAACCCTAAACCCTAAACCCTAAAC
CCTAAACCCTAAACCCTAAACCCTAAACCCTAAACCCTAAACCCTAAACCCTAAACCCTA
AACCCTAAACCCTAAACCCTAAACCCTAAACCCTAAACCCTAAACCCTAAACCCTAAACC
CTAAACCCTAAACCCTAAACCCTAAACCCTAAACCCTAAACCCTAAACCCTAAACCCTAA
ACCCTAAACCCTAAACCCTAAACCCTAACCTAAACCCTAAACCCTAAACCCTAAACCCTA
AACCCTAAACCCTAAACCCTAAACCCTAAACCCTAAACCCTAAACCCTAAACCCTAAACC
CTAAACCCTAAACCCTAAACCCTAAACCCTAAACCCTAAACCCTAAACCCTAAACCCTAA
ACCCTAAACCCTAAACCCTAAATAATAAACCCTAAACCCTAAAACCTAAAACCTAAAACC
TAAACCCTAAACCCTAAACTCAACCCTAAAACCTAAACCCTCAAACCTAAAACCTAAACC
CTAAAAACTAAAAACTAAAACCTAAACCCTAATAACCCTAATAAACCCTAAACCTAA
>chr13r
TAGGTTTTTATTATTTAGGTTTTAGGGTTAGGGTTAGGGTTATTCAGGGTTATTTAGTTT
TTAGGGTTAGGGTTAGGATTTAGGGTTAGGTTTTAGGTTTTAGTTTTTAGGGTTAGGTTT
TAGGTTTTAGGTTTTAGGTTTTAGGGTTTAGGGTTATTTAGGGTTTAGGGTTAGGGTTAG
GGTTAGGGTTTAGGTTTTAGGGTTTAGGTTAGGGTTTAGGGTTTAGGGTTAGGGTTAGGG
TTAGGGTTAGGGTTATTTAGGGTTTAGGGTTTAGGGTTTAGGGTTTAGGGTTTAGGTTTT
AGGGTTTAGGTTTTAGGGTTTAGGGTTTAGGGTTTAGGGTTTAGGGTTTAGGGTTTAGGG
TTTAGGGTTTAGGGTTTAGGGTTTAGGGTTTAGGGTTTAGGGTTTAGGGTTTAGGGTTTA
GGGTTTAGGGTTTAGGGTTTAGGGTTTAGGGTTTAGGGTTAGGGTTTAGGGTTTAGGGTT
TAGGGTTTAGGGTTTAGGGTTTAGGGTTTAGGGTTTAGGGTTTAGGGTTTAGGGTTTAGG
GTTTAGGGTTTAGGGTTTAGGGTTTAGGGTTTAGGGTTTAGGGTTTAGGGTTTAGGGTTT
AGGGTTTAGGGTTAGGGTTTAGGGTTTAGGGTTTAGGGTTTAGGGTTTAGGGTTTAGGGT
TT
>chr14r
AGGGTGTAGGTTTTTAGTTTTTAGTTTTAGTTTTAGGCTTTAGGTTTTAGGGTTTAGGGT
TTAGGTTTTTAGTTTTGAGGTTTAGGGTTTAGGGTTATTTAGGGTTAGGTTTTTTAGGTT
TTTAGGTTTTAGGTTTTAGGTTTTAGGTTTTAGGTTTTAGGTTTTAGGTTTTAGGGTTAG
GTTTAGTTTTTAGTTTTTAGTTTTTAGGTTTTAGGTTTTAGGTTTTAGGGTTAGTTTTTA
GGTTTTAGGTTTTAGGTTTTAGGGTTTAGGTTTTAGGGTTAGGGTCAGGGTTAGGGTTAG
GGTTTAGGTTTTAGGTTTTAGGTTTTAGGTTTTAGGGTTTAGGGTTTAGGTTTTAGGTTT
TAGGTTTTAGGGTTTAGGTTTTAGGGTTTAGGGTTTAGGGTTTAGGGTTTAGGGTTTAGG
GTTTAGGGTTTAGGGTTTAGGGTTTAGGGTTTAGGGTTTAGGGTTTAGGGTTTAGGGTTT
AGGGTTTAGGGTTTAGGGTTTAGGGTTTAGGGTTTAGGGTTTAGGGTTTAGGGTTTAGGG
TTTAGGGTTTAGGGTTTAGGGTTTAGGGTTTAGGGTTTAGGGTTTAGGGTTTAGGGTTTA
GGGTTTAGGGTTTAGGGTTTAGGGTTTAGGGTTTAGGGTTTAGGGTTTAGGGTTTAGGGT
TTAGGGTTTAGGGTTTAGGGTTTAGGGTTTAGGGTTTAGGGTTTAGGGTTTAGGGTTTAG
GGTTTAGGGTTTAGGGTTTAGGGTTTAGGGTTTAGGGTTTAGGGTTTAGGGTTTAGGGTT
TAGGGTTTAGGGTTTAGGTTTAGGTTTAGGGTTTAGGGTTTAGGGTTTAGGGTTTAGGGT
TAGGGGTTAGGGTTTAGGgtt
>chr15l
CCTAAACCCTAAACCCTAAACCCTAAACCCTAAACCCTAAACCCTAAACCCTAAACCCTA
AACCCTAAACCCTAAACCCTAAACCCTAAACCCTAAACCCTAAACCCTAAACCCTAAACC
CTAAACCCTAACCCTAAACCCTAAACCCTAAACCCTAAACCCTAAACCCTAAACCCTAAA
CCCTAAACCCTAAACCCTAAACCCTAAACCCTAAATAACCCTAACCCTAAACCCTAAACC
CTAAACCCTAAACCCTAAACCCTAAAATAACCCTAACCCTAAACCCTAATAAGGTAACCC
TAAATAACCCTAAACCCGTAACCCTAACCCTAAACCCTAAACCCTAAAACCTAAACCCTA
AACCCTAAACCCTAACCCTAAACCCTAAACCCTAAACCCTAAACCCTAAACCCTAAATAA
CCCTAAATAACCCTAAATAACCCTAACCCTAAACCCTAAAACCTAAACCCTAAAACCTAA
ACCCTAAACCCTAAACCCTAAAACCTAAAACCTAAAACCTAAACCCTAAACCCTAAACCC
TAAACCCTAAATAACCCTAAATGGTAACCCTAACCCTAAACCCTAAACCCTAAAACCCTA
AACCCTAAAC
>chr16l
AACCCTAAACCCTAAACCCTAAACCCTAAACCCTAAACCCTAAACCCTAAACCCTAAACC
CTAAACCCTAAACCCTAAACCCTAAACCCTAAACCCTAAACCCTAAACCCTAAACCCTAA
ACCCTAAACCCTAAACCCTAAACCCTAAACCCTAAACCCTAAACCCTAAACCCTAAACCC
TAAACCCTAAACCCTAAACCCTAAACCCTAAACCCTAAACCCTAAACCCTAAACCCTAAA
CCCTAAACCCTAAACCCTAAACCCTAAACCCTAACCCTAAAACCTAAACCCTAAACCCTA
ACCCTAAACCCTAACCCTAAACCCTAAACCCTAAACCCTAAACCCTAAACCCTAAACCCT
AAACCCTAAA
>chr16r
TTTAGGTTTTAGGTTTTAGTTTTTAGGTTTAGGGTTTAGGGTTTAGGGTTATTTAGTTTT
TAGGTTTTAAGGGTTTAGGGTTAGGTTTTAGGTTTTAGGTTTTAGGGTTTAGGTTTTAGG
GTTTAGGGTTTAGGTTTAGGTTTTAGGGTTTAGGGTTTAGGGTTTAGGGTTAGGGTTTAG
GGTTAGGGTTTAGGGTTTAGGGTTCAGGGTTTAGGGTTTAGGTTTAGGGTTAGGGTTTAG
GGTTTAGGGTTTAGGGTTTAGGTTTTAGGGTTTAGGGTTTAGGTTTTAGGGTTTAGGGTT
TAGGGTTTAGGGTTTAGGGTTTAGGGTTTAGGGTTTAGGGTTAGGGTTTAGGGTTTAGGG
TTTAGGGTTTAGGGTTTAGGGTTTAGGGTTTAGGGTTTAGGGTTTAGGGTTTAGGGTTTA
GGGTTTAGGGTTTAGGGTTTAGGGTTTAGGGTTTAGGGTTTAGGGTTTAGGGTTTAGGGT
TTAGGGTTTAGGGTTTAGGGTTTAGGGTTTAGGGTTTAGGGTTTAGGGTTTAGGGTTTAG
GGTTTAGGGTTTAGGGTTTAGGGTTTAGGGTTTAGGGTTTTAGGGTTta
