# Supplementary material for: Cross-species dissection of saline-related genes by genetically deciphering a euryhaline microalga Chlorella sp
Source: Nat Commun. 2026 Jan 13;17:1577. doi: 10.1038/s41467-026-68287-6 (PMC12902096; doi:10.1038/s41467-026-68287-6)
Supplement: Supplementary file 6 — Source Data [file 41467_2026_68287_MOESM6_ESM.zip › 8-Source_Data_and_code/Fig2_data_and_code/46_timetree.txt]

((Synechocystis_sp._PCC_6803:1580.000000,Synechococcus_moorigangaii:1580.000000):810.309571,((Cyanophora_paradoxa_CCMP329:1386.000000,Porphyra_umbilicalis:1386.000000):239.172868,(((Chlorokybus_atmophyticus:631.000000,Mesostigma_viride_CCAC_1140:631.000000):251.873660,(Klebsormidium_nitens_NIES-2285:774.389031,(Chara_braunii:667.902296,(Arabidopsis_thaliana:308.000000,Oryza_sativa:308.000000):359.902296)0.371859:106.486736)0.437186:108.484628)0.306533:255.934411,((Chloropicon_primus:936.322760,(Pycnococcus_provasolii:852.982901,((Bathycoccus_prasinos_RCC1105:543.648967,(Ostreococcus_lucimarinus:265.488571,Ostreococcus_tauri:265.488571)0.939698:278.160396)0.567839:95.351033,(Micromonas_pusilla_CCMP1545:423.869564,Micromonas_commoda_NOUM17:423.869564)0.914573:215.130436):213.982901)0.256281:83.339860)0.110553:113.812274,(Ulva_mutabilis:962.714324,((((Botryococcus_braunii:683.591349,Coccomyxa_subellipsoidea_C-169:683.591349)0.40201:99.280596,Trebouxia_sp._A1-2:782.871946)0.351759:83.604616,(((Auxenochlorella_protothecoides_UTEX-25:64.121434,Auxenochlorella_protothecoides_0710:64.121434)0.979899:630.901115,Helicosporidium_sp._ATCC_50920:695.022550)0.286432:94.170949,((Picochlorum_soloecismus_DOE101:517.523615,(Picochlorum_SENEW3:157.542661,Picochlorum_renovo:157.542661)0.844221:359.980954)0.763819:212.505574,(CP:632.023845,(Chlorella_sp._A99:564.590003,(((Micractinium_conductrix_SAG241:296.797946,Chlorella_sp._FACHB-9:296.797946)0.321608:71.310298,(Chlorella_sorokiniana_1228:184.406531,(Chlorella_sorokiniana_1230:144.406183,(Chlorella_sorokiniana_1602:72.055357,Chlorella_sorokiniana_DOE1412:72.055357)0.78392:72.350827)0.39196:40.000348)0.864322:183.701713)0.266332:71.978488,Chlorella_sp._NC64A:440.086731)0.502513:124.503271)0.296482:67.433842)0.226131:98.005345)0.135678:59.164310)0.145729:77.283062)0.0854271:64.976390,(((Haematococcus_lacustris:533.687148,Dunaliella_salina:533.687148)0.281407:136.312852,((Gonium_pectorale_NIES-2863:373.234238,Chlamydomonas_reinhardtii:373.234238)0.809045:224.486061,Chlamydomonas_eustigma:597.720299)0.241206:72.279701)d:81.512327,(Monoraphidium_neglectum_strain-SAG-48-87:600.157200,((Enallax_costatus_CCAP_276:309.996317,(Scenedesmus_sp._NREL-46B-D3:174.163760,Scenedesmus_obliquus_UTEX-393:174.163760)0.864322:135.832557)0.371859:50.315319,Flechtneria_rotunda_SEV3-VF49:360.311637)0.864322:239.845564)0.356784:151.355127)0.236181:179.940624)0.0854271:31.261372)0.190955:87.420710)0.120603:88.673036)0.38191:486.364797)0.939698:765.136703);
