# Supplementary material for: Cross-species dissection of saline-related genes by genetically deciphering a euryhaline microalga Chlorella sp
Source: Nat Commun. 2026 Jan 13;17:1577. doi: 10.1038/s41467-026-68287-6 (PMC12902096; doi:10.1038/s41467-026-68287-6)
Supplement: Supplementary file 6 — Source Data [file 41467_2026_68287_MOESM6_ESM.zip › 8-Source_Data_and_code/Fig2_data_and_code/ReadMe.code.txt]

Rooted phylogenetic tree featured 38 Chlorophyta species and representative species from cyanobacteria, Rhodophyta, Glaucophyta, streptophyte algae, and embryophytes. 
The species tree was deduced using the most closely related genes within single-copy or multi-copy orthogroups (n=199), based on the Species Tree from All Genes (STAG) algorithm.

Here we provide the specific amino acid sequences in 199 gene families of all 46 species. 
And the final time evolutionary tree calculated based on the r8s software.
