# Supplementary material for: Cross-species dissection of saline-related genes by genetically deciphering a euryhaline microalga Chlorella sp
Source: Nat Commun. 2026 Jan 13;17:1577. doi: 10.1038/s41467-026-68287-6 (PMC12902096; doi:10.1038/s41467-026-68287-6)
Supplement: Supplementary file 6 — Source Data [file 41467_2026_68287_MOESM6_ESM.zip › 8-Source_Data_and_code/Fig3_data_and_code/model_result.txt]

List_number	Accuracy	Model	Num	Gene
1	0.97	RandomForest + Enet[0.6]	138	OG0000071,OG0000396,OG0000377,OG0000244,OG0001925,OG0001426,OG0003084,OG0000311,OG0004564,OG0002966,OG0001490,OG0000279,OG0001016,OG0001355,OG0002633,OG0006026,OG0004413,OG0005040,OG0009358,OG0005326,OG0001698,OG0004930,OG0006312,OG0000713,OG0001409,OG0003620,OG0005306,OG0000740,OG0006631,OG0005659,OG0004448,OG0004651,OG0004703,OG0005916,OG0006528,OG0006468,OG0005096,OG0005772,OG0004514,OG0005214…
2	0.96	RandomForest + SVM	1000	OG0001490,OG0003620,OG0000656,OG0005916,OG0000393,OG0001426,OG0000060,OG0000119,OG0002966,OG0004269,OG0001925,OG0000233,OG0000749,OG0000366,OG0000468,OG0003825,OG0000573,OG0001026,OG0000037,OG0001547,OG0003510,OG0005180,OG0004930,OG0004413,OG0001766,OG0006188,OG0000736,OG0004651,OG0000657,OG0003473,OG0001327,OG0001410,OG0006455,OG0000377,OG0004803,OG0001125,OG0000059,OG0000137,OG0000018,OG0001150…
3	0.96	glmboost + Ridge	50	OG0000037,OG0000043,OG0000058,OG0000102,OG0000162,OG0000189,OG0000195,OG0000213,OG0000233,OG0000252,OG0000285,OG0000299,OG0000311,OG0000324,OG0000377,OG0000393,OG0000441,OG0000448,OG0000477,OG0000494,OG0000552,OG0000576,OG0000633,OG0000749,OG0000804,OG0000821,OG0000859,OG0000930,OG0001005,OG0001150,OG0001204,OG0001410,OG0001418,OG0001426,OG0001552,OG0001766,OG0001799,OG0001813,OG0001817,OG0002118…
4	0.96	glmboost + Enet[0.2]	50	OG0000037,OG0000043,OG0000058,OG0000162,OG0000213,OG0000233,OG0000252,OG0000285,OG0000299,OG0000311,OG0000324,OG0000377,OG0000393,OG0000441,OG0000448,OG0000477,OG0000494,OG0000552,OG0000576,OG0000633,OG0000749,OG0000804,OG0000821,OG0000859,OG0000930,OG0001005,OG0001150,OG0001204,OG0001410,OG0001426,OG0001552,OG0001766,OG0001799,OG0001813,OG0001817,OG0002118,OG0002662,OG0002925,OG0002966,OG0003084…
5	0.96	glmboost + NaiveBayes	50	OG0000037,OG0000043,OG0000058,OG0000102,OG0000162,OG0000189,OG0000195,OG0000213,OG0000233,OG0000252,OG0000285,OG0000299,OG0000311,OG0000324,OG0000377,OG0000393,OG0000441,OG0000448,OG0000477,OG0000494,OG0000552,OG0000576,OG0000633,OG0000749,OG0000804,OG0000821,OG0000859,OG0000930,OG0001005,OG0001150,OG0001204,OG0001410,OG0001418,OG0001426,OG0001552,OG0001766,OG0001799,OG0001813,OG0001817,OG0002118…
6	0.955555556	Lasso + Enet[0.9]	26	OG0000059,OG0000277,OG0000355,OG0000358,OG0000393,OG0000441,OG0000566,OG0000573,OG0000656,OG0000749,OG0000928,OG0000964,OG0000977,OG0000072,OG0000527,OG0000971,OG0000024,OG0000274,OG0000327,OG0000471,OG0000713,OG0000790,OG0000285,OG0000530,OG0000598,OG0000691
7	0.949206349	Lasso + Ridge	28	OG0000059,OG0000072,OG0000129,OG0000277,OG0000285,OG0000327,OG0000355,OG0000358,OG0000393,OG0000441,OG0000471,OG0000527,OG0000530,OG0000566,OG0000573,OG0000581,OG0000598,OG0000656,OG0000691,OG0000713,OG0000749,OG0000790,OG0000928,OG0000964,OG0000971,OG0000977,OG0000024,OG0000274
8	0.949206349	Lasso + Enet[0.3]	28	OG0000059,OG0000072,OG0000277,OG0000327,OG0000355,OG0000358,OG0000393,OG0000441,OG0000471,OG0000530,OG0000566,OG0000573,OG0000581,OG0000656,OG0000691,OG0000713,OG0000749,OG0000928,OG0000964,OG0000977,OG0000024,OG0000274,OG0000285,OG0000598,OG0000790,OG0000971,OG0000527,OG0000129
9	0.949206349	Lasso + Enet[0.4]	28	OG0000059,OG0000072,OG0000277,OG0000327,OG0000355,OG0000358,OG0000393,OG0000441,OG0000471,OG0000530,OG0000566,OG0000573,OG0000581,OG0000656,OG0000691,OG0000713,OG0000749,OG0000928,OG0000964,OG0000977,OG0000024,OG0000274,OG0000285,OG0000790,OG0000971,OG0000527,OG0000598,OG0000129
10	0.942857143	glmboost + KNN	50	OG0000037,OG0000043,OG0000058,OG0000102,OG0000162,OG0000189,OG0000195,OG0000213,OG0000233,OG0000252,OG0000285,OG0000299,OG0000311,OG0000324,OG0000377,OG0000393,OG0000441,OG0000448,OG0000477,OG0000494,OG0000552,OG0000576,OG0000633,OG0000749,OG0000804,OG0000821,OG0000859,OG0000930,OG0001005,OG0001150,OG0001204,OG0001410,OG0001418,OG0001426,OG0001552,OG0001766,OG0001799,OG0001813,OG0001817,OG0002118…
11	0.941428571	Lasso + Enet[0.1]	28	OG0000059,OG0000072,OG0000277,OG0000327,OG0000355,OG0000358,OG0000393,OG0000441,OG0000471,OG0000530,OG0000566,OG0000573,OG0000581,OG0000656,OG0000691,OG0000713,OG0000749,OG0000928,OG0000964,OG0000971,OG0000977,OG0000024,OG0000129,OG0000274,OG0000285,OG0000598,OG0000790,OG0000527
12	0.941428571	Lasso + NaiveBayes	28	OG0000024,OG0000059,OG0000072,OG0000129,OG0000274,OG0000277,OG0000285,OG0000327,OG0000355,OG0000358,OG0000393,OG0000441,OG0000471,OG0000527,OG0000530,OG0000566,OG0000573,OG0000581,OG0000598,OG0000656,OG0000691,OG0000713,OG0000749,OG0000790,OG0000928,OG0000964,OG0000971,OG0000977
13	0.937373737	Lasso + glmboost	28	OG0000059,OG0000129,OG0000277,OG0000285,OG0000327,OG0000355,OG0000358,OG0000393,OG0000441,OG0000471,OG0000656,OG0000691,OG0000713,OG0000749,OG0000977,OG0001026,OG0001122,OG0001274,OG0001327,OG0001450,OG0001490,OG0001494,OG0001553,OG0001605,OG0001799,OG0001930
14	0.933333333	Lasso + xGBoost	28	OG0000024,OG0000059,OG0000072,OG0000129,OG0000274,OG0000277,OG0000285,OG0000327,OG0000355,OG0000358,OG0000393,OG0000441,OG0000471,OG0000527,OG0000530,OG0000566,OG0000573,OG0000581,OG0000598,OG0000656,OG0000691,OG0000713,OG0000749,OG0000790,OG0000928,OG0000964,OG0000971,OG0000977
15	0.931428571	Lasso + Lasso	21	OG0000277,OG0000355,OG0000566,OG0000573,OG0000656,OG0000749,OG0000977,OG0000971,OG0000024,OG0000059,OG0000274,OG0000327,OG0000358,OG0000393,OG0000527,OG0000713,OG0000129,OG0000471,OG0000530,OG0000441,OG0000691
16	0.931428571	Lasso + SVM	28	OG0000024,OG0000059,OG0000072,OG0000129,OG0000274,OG0000277,OG0000285,OG0000327,OG0000355,OG0000358,OG0000393,OG0000441,OG0000471,OG0000527,OG0000530,OG0000566,OG0000573,OG0000581,OG0000598,OG0000656,OG0000691,OG0000713,OG0000749,OG0000790,OG0000928,OG0000964,OG0000971,OG0000977
17	0.931428571	Lasso + Enet[0.2]	28	OG0000059,OG0000072,OG0000277,OG0000327,OG0000355,OG0000358,OG0000393,OG0000441,OG0000471,OG0000530,OG0000566,OG0000573,OG0000581,OG0000656,OG0000691,OG0000713,OG0000749,OG0000928,OG0000964,OG0000977,OG0000024,OG0000129,OG0000274,OG0000285,OG0000598,OG0000790,OG0000971,OG0000527
18	0.931428571	RandomForest + LDA	200	OG0001490,OG0003620,OG0000656,OG0005916,OG0000393,OG0001426,OG0000060,OG0000119,OG0002966,OG0004269,OG0001925,OG0000233,OG0000749,OG0000366,OG0000468,OG0003825,OG0000573,OG0001026,OG0000037,OG0001547,OG0003510,OG0005180,OG0004930,OG0004413,OG0001766,OG0006188,OG0000736,OG0004651,OG0000657,OG0003473,OG0001327,OG0001410,OG0006455,OG0000377,OG0004803,OG0001125,OG0000059,OG0000137,OG0000018,OG0001150…
19	0.931428571	RandomForest + xGBoost	200	OG0001490,OG0003620,OG0000656,OG0005916,OG0000393,OG0001426,OG0000060,OG0000119,OG0002966,OG0004269,OG0001925,OG0000233,OG0000749,OG0000366,OG0000468,OG0003825,OG0000573,OG0001026,OG0000037,OG0001547,OG0003510,OG0005180,OG0004930,OG0004413,OG0001766,OG0006188,OG0000736,OG0004651,OG0000657,OG0003473,OG0001327,OG0001410,OG0006455,OG0000377,OG0004803,OG0001125,OG0000059,OG0000137,OG0000018,OG0001150…
20	0.926984127	Lasso + Enet[0.5]	28	OG0000059,OG0000072,OG0000277,OG0000355,OG0000358,OG0000393,OG0000441,OG0000471,OG0000566,OG0000573,OG0000656,OG0000713,OG0000749,OG0000928,OG0000964,OG0000977,OG0000024,OG0000274,OG0000285,OG0000327,OG0000530,OG0000581,OG0000691,OG0000790,OG0000971,OG0000527,OG0000129,OG0000598
21	0.926984127	Lasso + Enet[0.6]	28	OG0000059,OG0000072,OG0000277,OG0000327,OG0000355,OG0000358,OG0000393,OG0000441,OG0000566,OG0000573,OG0000581,OG0000656,OG0000713,OG0000749,OG0000928,OG0000964,OG0000977,OG0000024,OG0000274,OG0000530,OG0000691,OG0000790,OG0000971,OG0000285,OG0000471,OG0000527,OG0000129,OG0000598
22	0.926984127	Lasso + Enet[0.7]	28	OG0000059,OG0000277,OG0000355,OG0000358,OG0000393,OG0000441,OG0000566,OG0000573,OG0000656,OG0000749,OG0000928,OG0000964,OG0000977,OG0000024,OG0000274,OG0000327,OG0000581,OG0000691,OG0000713,OG0000971,OG0000072,OG0000285,OG0000471,OG0000527,OG0000790,OG0000129,OG0000530,OG0000598
23	0.926984127	Lasso + Enet[0.8]	28	OG0000059,OG0000277,OG0000355,OG0000358,OG0000393,OG0000441,OG0000566,OG0000573,OG0000656,OG0000749,OG0000964,OG0000977,OG0000024,OG0000072,OG0000274,OG0000327,OG0000581,OG0000691,OG0000713,OG0000928,OG0000971,OG0000285,OG0000471,OG0000527,OG0000790,OG0000129,OG0000530,OG0000598
24	0.926984127	Lasso + KNN	28	OG0000024,OG0000059,OG0000072,OG0000129,OG0000274,OG0000277,OG0000285,OG0000327,OG0000355,OG0000358,OG0000393,OG0000441,OG0000471,OG0000527,OG0000530,OG0000566,OG0000573,OG0000581,OG0000598,OG0000656,OG0000691,OG0000713,OG0000749,OG0000790,OG0000928,OG0000964,OG0000971,OG0000977
25	0.92	glmboost + SVM	50	OG0000037,OG0000043,OG0000058,OG0000102,OG0000162,OG0000189,OG0000195,OG0000213,OG0000233,OG0000252,OG0000285,OG0000299,OG0000311,OG0000324,OG0000377,OG0000393,OG0000441,OG0000448,OG0000477,OG0000494,OG0000552,OG0000576,OG0000633,OG0000749,OG0000804,OG0000821,OG0000859,OG0000930,OG0001005,OG0001150,OG0001204,OG0001410,OG0001418,OG0001426,OG0001552,OG0001766,OG0001799,OG0001813,OG0001817,OG0002118…
26	0.92	glmboost + Enet[0.1]	50	OG0000037,OG0000043,OG0000058,OG0000102,OG0000162,OG0000189,OG0000195,OG0000213,OG0000233,OG0000252,OG0000285,OG0000299,OG0000311,OG0000324,OG0000377,OG0000393,OG0000441,OG0000448,OG0000477,OG0000494,OG0000552,OG0000576,OG0000633,OG0000749,OG0000804,OG0000821,OG0000859,OG0000930,OG0001005,OG0001150,OG0001204,OG0001410,OG0001418,OG0001426,OG0001552,OG0001766,OG0001799,OG0001813,OG0001817,OG0002118…
27	0.92	RandomForest + Ridge	200	OG0001490,OG0003620,OG0000656,OG0005916,OG0000393,OG0001426,OG0000060,OG0000119,OG0002966,OG0004269,OG0001925,OG0000233,OG0000749,OG0000366,OG0000468,OG0003825,OG0000573,OG0001026,OG0000037,OG0001547,OG0003510,OG0005180,OG0004930,OG0004413,OG0001766,OG0006188,OG0000736,OG0004651,OG0000657,OG0003473,OG0001327,OG0001410,OG0006455,OG0000377,OG0004803,OG0001125,OG0000059,OG0000137,OG0000018,OG0001150…
28	0.92	RandomForest + plsRglm	200	OG0001490,OG0003620,OG0000656,OG0005916,OG0000393,OG0001426,OG0000060,OG0000119,OG0002966,OG0004269,OG0001925,OG0000233,OG0000749,OG0000366,OG0000468,OG0003825,OG0000573,OG0001026,OG0000037,OG0001547,OG0003510,OG0005180,OG0004930,OG0004413,OG0001766,OG0006188,OG0000736,OG0004651,OG0000657,OG0003473,OG0001327,OG0001410,OG0006455,OG0000377,OG0004803,OG0001125,OG0000059,OG0000137,OG0000018,OG0001150…
29	0.92	RandomForest + Enet[0.5]	108	OG0001490,OG0003620,OG0005916,OG0000393,OG0001426,OG0000060,OG0002966,OG0001925,OG0000468,OG0003510,OG0004930,OG0004413,OG0006188,OG0004651,OG0003473,OG0001327,OG0006455,OG0000377,OG0004803,OG0001125,OG0005093,OG0004448,OG0007393,OG0000244,OG0005769,OG0000311,OG0002118,OG0004564,OG0004514,OG0003482,OG0011450,OG0013183,OG0005679,OG0003084,OG0001016,OG0012186,OG0003820,OG0006727,OG0006312,OG0005772…
30	0.92	RandomForest + Enet[0.3]	141	OG0001490,OG0003620,OG0005916,OG0000393,OG0001426,OG0000060,OG0002966,OG0004269,OG0001925,OG0000749,OG0000468,OG0003825,OG0001026,OG0001547,OG0003510,OG0005180,OG0004930,OG0004413,OG0001766,OG0006188,OG0004651,OG0003473,OG0001327,OG0001410,OG0006455,OG0000377,OG0004803,OG0001125,OG0000018,OG0005093,OG0004448,OG0007393,OG0000244,OG0005769,OG0003454,OG0005195,OG0000311,OG0002118,OG0007184,OG0004564…
31	0.92	RandomForest + Enet[0.2]	160	OG0001490,OG0003620,OG0005916,OG0000393,OG0001426,OG0000060,OG0002966,OG0004269,OG0001925,OG0000749,OG0000468,OG0003825,OG0000573,OG0001026,OG0001547,OG0003510,OG0005180,OG0004930,OG0004413,OG0001766,OG0006188,OG0000736,OG0004651,OG0003473,OG0001327,OG0001410,OG0006455,OG0000377,OG0004803,OG0001125,OG0000059,OG0000018,OG0005093,OG0000359,OG0004448,OG0000043,OG0007393,OG0000244,OG0000879,OG0005769…
32	0.92	RandomForest + Enet[0.1]	181	OG0001490,OG0003620,OG0005916,OG0000393,OG0001426,OG0000060,OG0000119,OG0002966,OG0004269,OG0001925,OG0000233,OG0000749,OG0000366,OG0000468,OG0003825,OG0000573,OG0001026,OG0001547,OG0003510,OG0005180,OG0004930,OG0004413,OG0001766,OG0006188,OG0000736,OG0004651,OG0000657,OG0003473,OG0001327,OG0001410,OG0006455,OG0000377,OG0004803,OG0001125,OG0000059,OG0000018,OG0005093,OG0000359,OG0000477,OG0004448…
33	0.92	glmboost + Enet[0.3]	50	OG0000037,OG0000043,OG0000058,OG0000162,OG0000213,OG0000233,OG0000252,OG0000285,OG0000299,OG0000311,OG0000324,OG0000377,OG0000393,OG0000441,OG0000448,OG0000477,OG0000494,OG0000552,OG0000576,OG0000633,OG0000749,OG0000804,OG0000859,OG0000930,OG0001005,OG0001150,OG0001204,OG0001410,OG0001426,OG0001552,OG0001766,OG0001799,OG0001813,OG0001817,OG0002118,OG0002662,OG0002925,OG0002966,OG0003084,OG0003473…
34	0.92	glmboost + Enet[0.4]	50	OG0000043,OG0000058,OG0000162,OG0000213,OG0000233,OG0000252,OG0000311,OG0000324,OG0000377,OG0000393,OG0000441,OG0000448,OG0000477,OG0000494,OG0000552,OG0000576,OG0000633,OG0000749,OG0000804,OG0000859,OG0000930,OG0001005,OG0001150,OG0001204,OG0001410,OG0001426,OG0001766,OG0001799,OG0001813,OG0002118,OG0002662,OG0002925,OG0002966,OG0003084,OG0003473,OG0003510,OG0003820,OG0004564,OG0000037,OG0000102…
35	0.92	glmboost + Enet[0.5]	50	OG0000043,OG0000058,OG0000162,OG0000213,OG0000233,OG0000252,OG0000311,OG0000324,OG0000377,OG0000393,OG0000441,OG0000448,OG0000477,OG0000494,OG0000552,OG0000576,OG0000633,OG0000749,OG0000804,OG0000859,OG0000930,OG0001005,OG0001204,OG0001410,OG0001426,OG0001766,OG0001799,OG0001813,OG0002118,OG0002662,OG0002925,OG0002966,OG0003084,OG0003473,OG0003510,OG0003820,OG0004564,OG0000037,OG0000102,OG0000285…
36	0.92	glmboost + Enet[0.6]	50	OG0000058,OG0000162,OG0000213,OG0000252,OG0000311,OG0000324,OG0000377,OG0000393,OG0000441,OG0000448,OG0000477,OG0000576,OG0000633,OG0000749,OG0000804,OG0000859,OG0000930,OG0001005,OG0001204,OG0001410,OG0001426,OG0001766,OG0001799,OG0001813,OG0002118,OG0002662,OG0002925,OG0002966,OG0003084,OG0003473,OG0003510,OG0003820,OG0004564,OG0000037,OG0000043,OG0000102,OG0000285,OG0000299,OG0000552,OG0001418…
37	0.92	glmboost + Enet[0.7]	50	OG0000058,OG0000162,OG0000252,OG0000311,OG0000324,OG0000377,OG0000393,OG0000441,OG0000477,OG0000576,OG0000633,OG0000749,OG0000804,OG0000859,OG0000930,OG0001204,OG0001410,OG0001426,OG0001766,OG0001799,OG0001813,OG0002118,OG0002662,OG0002925,OG0002966,OG0003084,OG0003473,OG0003510,OG0003820,OG0004564,OG0000037,OG0000043,OG0000102,OG0000213,OG0000299,OG0000448,OG0000552,OG0001005,OG0001418,OG0001552…
38	0.919191919	RandomForest + GBM	800	OG0000002,OG0000004,OG0000007,OG0000008,OG0000009,OG0000011,OG0000012,OG0000015,OG0000016,OG0000017,OG0000018,OG0000019,OG0000021,OG0000025,OG0000029,OG0000030,OG0000031,OG0000032,OG0000034,OG0000035,OG0000036,OG0000037,OG0000039,OG0000042,OG0000043,OG0000044,OG0000045,OG0000046,OG0000047,OG0000048,OG0000049,OG0000050,OG0000051,OG0000053,OG0000055,OG0000056,OG0000058,OG0000059,OG0000060,OG0000061…
39	0.911111111	Lasso + GBM	28	OG0000024,OG0000059,OG0000072,OG0000129,OG0000274,OG0000277,OG0000285,OG0000327,OG0000355,OG0000358,OG0000393,OG0000441,OG0000471,OG0000527,OG0000530,OG0000566,OG0000573,OG0000581,OG0000598,OG0000656,OG0000691,OG0000713,OG0000749,OG0000790,OG0000928,OG0000964,OG0000971,OG0000977
40	0.902857143	RandomForest + DecisionTree	15	OG0000656,OG0005916,OG0001547,OG0003620,OG0003825,OG0004269,OG0000060,OG0000393,OG0001026,OG0001426,OG0004413,OG0001410,OG0001490,OG0002966,OG0004930
41	0.902857143	RandomForest + LightGBM	173	OG0000656,OG0000119,OG0001490,OG0001426,OG0002433,OG0000060,OG0000657,OG0001766,OG0000607,OG0000477,OG0003620,OG0001925,OG0005093,OG0011450,OG0006455,OG0000393,OG0006026,OG0011492,OG0001410,OG0000233,OG0006188,OG0005916,OG0011500,OG0000037,OG0000045,OG0002966,OG0000749,OG0003419,OG0000186,OG0004812,OG0001295,OG0000043,OG0004450,OG0000213,OG0006653,OG0000468,OG0001691,OG0002676,OG0001605,OG0004671…
42	0.902857143	RandomForest + KNN	200	OG0001490,OG0003620,OG0000656,OG0005916,OG0000393,OG0001426,OG0000060,OG0000119,OG0002966,OG0004269,OG0001925,OG0000233,OG0000749,OG0000366,OG0000468,OG0003825,OG0000573,OG0001026,OG0000037,OG0001547,OG0003510,OG0005180,OG0004930,OG0004413,OG0001766,OG0006188,OG0000736,OG0004651,OG0000657,OG0003473,OG0001327,OG0001410,OG0006455,OG0000377,OG0004803,OG0001125,OG0000059,OG0000137,OG0000018,OG0001150…
43	0.901818182	RandomForest + NaiveBayes	200	OG0001490,OG0003620,OG0000656,OG0005916,OG0000393,OG0001426,OG0000060,OG0000119,OG0002966,OG0004269,OG0001925,OG0000233,OG0000749,OG0000366,OG0000468,OG0003825,OG0000573,OG0001026,OG0000037,OG0001547,OG0003510,OG0005180,OG0004930,OG0004413,OG0001766,OG0006188,OG0000736,OG0004651,OG0000657,OG0003473,OG0001327,OG0001410,OG0006455,OG0000377,OG0004803,OG0001125,OG0000059,OG0000137,OG0000018,OG0001150…
44	0.901818182	RandomForest + Enet[0.8]	67	OG0001490,OG0003620,OG0005916,OG0001426,OG0002966,OG0004930,OG0004651,OG0006455,OG0000377,OG0005093,OG0000311,OG0004564,OG0004514,OG0013183,OG0005679,OG0003084,OG0001016,OG0006312,OG0005772,OG0012809,OG0000713,OG0011492,OG0005096,OG0000396,OG0000656,OG0000393,OG0000573,OG0000037,OG0005180,OG0003473,OG0004803,OG0004448,OG0000043,OG0007393,OG0005492,OG0000552,OG0007184,OG0020440,OG0003820,OG0008225…
45	0.901818182	glmboost	50	OG0000037,OG0000043,OG0000058,OG0000102,OG0000162,OG0000189,OG0000195,OG0000213,OG0000233,OG0000252,OG0000285,OG0000299,OG0000311,OG0000324,OG0000377,OG0000393,OG0000441,OG0000448,OG0000477,OG0000494,OG0000552,OG0000576,OG0000633,OG0000749,OG0000804,OG0000821,OG0000859,OG0000930,OG0001005,OG0001150,OG0001204,OG0001410,OG0001418,OG0001426,OG0001552,OG0001766,OG0001799,OG0001813,OG0001817,OG0002118…
46	0.901818182	glmboost + Lasso	45	OG0000162,OG0000311,OG0000324,OG0000377,OG0000393,OG0000477,OG0000576,OG0000633,OG0000804,OG0000930,OG0001410,OG0001426,OG0001766,OG0002118,OG0002966,OG0003084,OG0003473,OG0004564,OG0000037,OG0000043,OG0000299,OG0000552,OG0000749,OG0000859,OG0001005,OG0001204,OG0001552,OG0001799,OG0002925,OG0003510,OG0003820,OG0000213,OG0000285,OG0000448,OG0001150,OG0007006,OG0000102,OG0000233,OG0001817,OG0000058…
47	0.898412698	Lasso + RFE	22	OG0000656,OG0000277,OG0000355,OG0000393,OG0000749,OG0000072,OG0000441,OG0000059,OG0000573,OG0000713,OG0000358,OG0000285,OG0000327,OG0000530,OG0000977,OG0000598,OG0000790,OG0000471,OG0000527,OG0000129,OG0000691,OG0000566
48	0.896969697	Lasso + LightGBM	28	OG0000656,OG0000977,OG0000355,OG0000471,OG0000749,OG0000129,OG0000928,OG0000527,OG0000358,OG0000072,OG0000277,OG0000713,OG0000598,OG0000059,OG0000327,OG0000581,OG0000530,OG0000971,OG0000393,OG0000285,OG0000573,OG0000566,OG0000790,OG0000441,OG0000024,OG0000691,OG0000964,OG0000274
49	0.891428571	RandomForest + RFE	100	OG0005916,OG0000656,OG0003825,OG0000366,OG0001026,OG0000037,OG0000393,OG0000749,OG0000060,OG0001552,OG0000552,OG0005180,OG0001925,OG0000573,OG0000233,OG0007393,OG0001204,OG0004930,OG0003620,OG0005195,OG0005093,OG0004564,OG0000053,OG0000244,OG0000213,OG0001327,OG0004413,OG0000746,OG0002966,OG0000043,OG0001426,OG0000477,OG0001410,OG0003084,OG0000657,OG0000119,OG0000359,OG0001490,OG0006188,OG0004803…
50	0.891428571	glmboost + RFE	48	OG0004564,OG0000477,OG0003510,OG0000930,OG0001426,OG0000749,OG0000311,OG0001150,OG0000393,OG0002966,OG0001410,OG0003473,OG0000633,OG0000233,OG0000441,OG0000377,OG0000162,OG0000037,OG0002662,OG0000285,OG0000448,OG0001552,OG0001204,OG0001766,OG0000058,OG0001799,OG0001813,OG0000552,OG0000043,OG0000213,OG0002925,OG0000804,OG0000859,OG0002118,OG0003084,OG0000102,OG0003820,OG0000195,OG0000252,OG0001817…
51	0.891428571	glmboost + RandomForest	50	OG0000037,OG0000043,OG0000058,OG0000102,OG0000162,OG0000189,OG0000195,OG0000213,OG0000233,OG0000252,OG0000285,OG0000299,OG0000311,OG0000324,OG0000377,OG0000393,OG0000441,OG0000448,OG0000477,OG0000494,OG0000552,OG0000576,OG0000633,OG0000749,OG0000804,OG0000821,OG0000859,OG0000930,OG0001005,OG0001150,OG0001204,OG0001410,OG0001418,OG0001426,OG0001552,OG0001766,OG0001799,OG0001813,OG0001817,OG0002118…
52	0.890620491	Lasso + DecisionTree	11	OG0000656,OG0000393,OG0000059,OG0000277,OG0000441,OG0000355,OG0000749,OG0000598,OG0000129,OG0000358,OG0000713
53	0.884761905	Lasso + StepGLM[both]	7	OG0000277,OG0000656,OG0000928,OG0000581,OG0000749,OG0000790,OG0000441
54	0.884761905	Lasso + StepGLM[backward]	7	OG0000277,OG0000656,OG0000928,OG0000581,OG0000749,OG0000790,OG0000441
55	0.88	Enet[0.6]	131	OG0001490,OG0003620,OG0005916,OG0001426,OG0002966,OG0001925,OG0004930,OG0004413,OG0006455,OG0000377,OG0005093,OG0004448,OG0000244,OG0000311,OG0004564,OG0004514,OG0005679,OG0003084,OG0001016,OG0006312,OG0005772,OG0000071,OG0000713,OG0011492,OG0005096,OG0000396,OG0005659,OG0001355,OG0004418,OG0007611,OG0006468,OG0005214,OG0001698,OG0006147,OG0011482,OG0005040,OG0001409,OG0006302,OG0000656,OG0000393…
56	0.88	RandomForest + Enet[0.9]	46	OG0003620,OG0005916,OG0006188,OG0006455,OG0005093,OG0004514,OG0005679,OG0006312,OG0011492,OG0005659,OG0001355,OG0006147,OG0000656,OG0001426,OG0000573,OG0000037,OG0005180,OG0004930,OG0000377,OG0004803,OG0004448,OG0007393,OG0000552,OG0003084,OG0006727,OG0004715,OG0000859,OG0002008,OG0001699,OG0000234,OG0002782,OG0008202,OG0001766,OG0008225,OG0006988,OG0006468,OG0001605,OG0005454,OG0005688,OG0001490…
57	0.88	RandomForest + Enet[0.7]	78	OG0001490,OG0003620,OG0005916,OG0001426,OG0002966,OG0001925,OG0004930,OG0004651,OG0006455,OG0000377,OG0005093,OG0004448,OG0000311,OG0004564,OG0004514,OG0013183,OG0005679,OG0003084,OG0001016,OG0006312,OG0005772,OG0012809,OG0000713,OG0011492,OG0005096,OG0000396,OG0000656,OG0000393,OG0000749,OG0000573,OG0000037,OG0005180,OG0003473,OG0004803,OG0000043,OG0007393,OG0005492,OG0000552,OG0001204,OG0007184…
58	0.88	RandomForest + Enet[0.4]	117	OG0001490,OG0003620,OG0005916,OG0001426,OG0000060,OG0002966,OG0001925,OG0000468,OG0003510,OG0005180,OG0004930,OG0004413,OG0006188,OG0004651,OG0003473,OG0001327,OG0006455,OG0000377,OG0004803,OG0001125,OG0005093,OG0004448,OG0007393,OG0000244,OG0005769,OG0000311,OG0002118,OG0004564,OG0004514,OG0003482,OG0001176,OG0011450,OG0013183,OG0005679,OG0003084,OG0001016,OG0006727,OG0006312,OG0005772,OG0001249…
59	0.88	Enet[0.8]	56	OG0000377,OG0001426,OG0002966,OG0001355,OG0004930,OG0006312,OG0000713,OG0001409,OG0003620,OG0005659,OG0004448,OG0005916,OG0005096,OG0004514,OG0005679,OG0006147,OG0007611,OG0005093,OG0006455,OG0011492,OG0000573,OG0004803,OG0005180,OG0001699,OG0006727,OG0007393,OG0000037,OG0000213,OG0000749,OG0001327,OG0003084,OG0003473,OG0002925,OG0004564,OG0001068,OG0003746,OG0002158,OG0013183,OG0004715,OG0010051…
60	0.88	Enet[0.9]	49	OG0000377,OG0005040,OG0006312,OG0000713,OG0001409,OG0003620,OG0005659,OG0005916,OG0005096,OG0004514,OG0005679,OG0006147,OG0007611,OG0005093,OG0006455,OG0011492,OG0001426,OG0000573,OG0004803,OG0004930,OG0005180,OG0006727,OG0004448,OG0007393,OG0000749,OG0003084,OG0003473,OG0004564,OG0003746,OG0013183,OG0004715,OG0010051,OG0007184,OG0008202,OG0008423,OG0000037,OG0001766,OG0001605,OG0005688,OG0006468…
61	0.877922078	glmboost + LDA	50	OG0000037,OG0000043,OG0000058,OG0000102,OG0000162,OG0000189,OG0000195,OG0000213,OG0000233,OG0000252,OG0000285,OG0000299,OG0000311,OG0000324,OG0000377,OG0000393,OG0000441,OG0000448,OG0000477,OG0000494,OG0000552,OG0000576,OG0000633,OG0000749,OG0000804,OG0000821,OG0000859,OG0000930,OG0001005,OG0001150,OG0001204,OG0001410,OG0001418,OG0001426,OG0001552,OG0001766,OG0001799,OG0001813,OG0001817,OG0002118…
62	0.873246753	RandomForest + NeuralNetwork	400	OG0001490,OG0003620,OG0000656,OG0005916,OG0000393,OG0001426,OG0000060,OG0000119,OG0002966,OG0004269,OG0001925,OG0000233,OG0000749,OG0000366,OG0000468,OG0003825,OG0000573,OG0001026,OG0000037,OG0001547,OG0003510,OG0005180,OG0004930,OG0004413,OG0001766,OG0006188,OG0000736,OG0004651,OG0000657,OG0003473,OG0001327,OG0001410,OG0006455,OG0000377,OG0004803,OG0001125,OG0000059,OG0000137,OG0000018,OG0001150…
63	0.873246753	glmboost + Enet[0.8]	50	OG0000162,OG0000311,OG0000324,OG0000377,OG0000393,OG0000441,OG0000477,OG0000576,OG0000633,OG0000749,OG0000804,OG0000930,OG0001410,OG0001426,OG0001766,OG0001799,OG0001813,OG0002118,OG0002966,OG0003084,OG0003473,OG0003820,OG0004564,OG0000037,OG0000043,OG0000058,OG0000102,OG0000252,OG0000299,OG0000552,OG0000859,OG0001005,OG0001204,OG0001552,OG0001817,OG0002925,OG0003510,OG0007006,OG0000213,OG0000285…
64	0.873246753	glmboost + Enet[0.9]	49	OG0000162,OG0000311,OG0000324,OG0000377,OG0000393,OG0000441,OG0000477,OG0000576,OG0000633,OG0000749,OG0000804,OG0000930,OG0001410,OG0001426,OG0001766,OG0002118,OG0002966,OG0003084,OG0003473,OG0004564,OG0000037,OG0000043,OG0000058,OG0000102,OG0000299,OG0000552,OG0000859,OG0001005,OG0001204,OG0001552,OG0001799,OG0002925,OG0003510,OG0003820,OG0000213,OG0000285,OG0000448,OG0001150,OG0001418,OG0001813…
65	0.870620491	Lasso + LDA	28	OG0000024,OG0000059,OG0000072,OG0000129,OG0000274,OG0000277,OG0000285,OG0000327,OG0000355,OG0000358,OG0000393,OG0000441,OG0000471,OG0000527,OG0000530,OG0000566,OG0000573,OG0000581,OG0000598,OG0000656,OG0000691,OG0000713,OG0000749,OG0000790,OG0000928,OG0000964,OG0000971,OG0000977
66	0.866666667	Lasso + NeuralNetwork	28	OG0000024,OG0000059,OG0000072,OG0000129,OG0000274,OG0000277,OG0000285,OG0000327,OG0000355,OG0000358,OG0000393,OG0000441,OG0000471,OG0000527,OG0000530,OG0000566,OG0000573,OG0000581,OG0000598,OG0000656,OG0000691,OG0000713,OG0000749,OG0000790,OG0000928,OG0000964,OG0000971,OG0000977
67	0.862857143	RandomForest + glmboost	46	(Intercept),OG0003620,OG0005916,OG0004930,OG0006455,OG0000377,OG0005679,OG0006312,OG0000713,OG0011492,OG0005096,OG0000656,OG0001426,OG0000573,OG0000037,OG0005180,OG0003473,OG0004803,OG0000043,OG0007393,OG0005492,OG0007184,OG0003084,OG0008225,OG0001178,OG0000749,OG0005093,OG0011500,OG0013183,OG0007417,OG0000355,OG0001068,OG0012457,OG0003746,OG0006847,OG0001766,OG0001204,OG0020440,OG0007824,OG00018…
68	0.861818182	RandomForest	3006	OG0000001,OG0000002,OG0000004,OG0000007,OG0000009,OG0000010,OG0000011,OG0000012,OG0000015,OG0000016,OG0000017,OG0000018,OG0000019,OG0000020,OG0000021,OG0000022,OG0000029,OG0000030,OG0000034,OG0000035,OG0000037,OG0000041,OG0000042,OG0000043,OG0000045,OG0000046,OG0000047,OG0000048,OG0000049,OG0000050,OG0000051,OG0000052,OG0000053,OG0000054,OG0000055,OG0000056,OG0000058,OG0000059,OG0000060,OG0000067…
69	0.861818182	Enet[0.1]	875	OG0000018,OG0000060,OG0002502,OG0000058,OG0002007,OG0000059,OG0000045,OG0000231,OG0000071,OG0000200,OG0000080,OG0005530,OG0006567,OG0006581,OG0006257,OG0000359,OG0000468,OG0006721,OG0000233,OG0000396,OG0000144,OG0000657,OG0000746,OG0000373,OG0000345,OG0000213,OG0008506,OG0000477,OG0000162,OG0001249,OG0008950,OG0000441,OG0000749,OG0000252,OG0000448,OG0008942,OG0000119,OG0000393,OG0001799,OG0000377…
70	0.861818182	Enet[0.2]	441	OG0000060,OG0000045,OG0000071,OG0006257,OG0000468,OG0000396,OG0000477,OG0001249,OG0000441,OG0000749,OG0000448,OG0008942,OG0000393,OG0001799,OG0000377,OG0002374,OG0004868,OG0000595,OG0000868,OG0000244,OG0000633,OG0001327,OG0001925,OG0001426,OG0003084,OG0000311,OG0001026,OG0000930,OG0001578,OG0001410,OG0007206,OG0003510,OG0003473,OG0003825,OG0003748,OG0000198,OG0000340,OG0002118,OG0000845,OG0000804…
71	0.861818182	Enet[0.4]	225	OG0000060,OG0000071,OG0000396,OG0001249,OG0000377,OG0004868,OG0000244,OG0000633,OG0001925,OG0001426,OG0003084,OG0000311,OG0000930,OG0003473,OG0004564,OG0002966,OG0001176,OG0004412,OG0003482,OG0001457,OG0001605,OG0001490,OG0003454,OG0000279,OG0001016,OG0001110,OG0001355,OG0002633,OG0002557,OG0006026,OG0006188,OG0004413,OG0005040,OG0009358,OG0005326,OG0004803,OG0001698,OG0005204,OG0004930,OG0006312…
72	0.851428571	glmboost + xGBoost	50	OG0000037,OG0000043,OG0000058,OG0000102,OG0000162,OG0000189,OG0000195,OG0000213,OG0000233,OG0000252,OG0000285,OG0000299,OG0000311,OG0000324,OG0000377,OG0000393,OG0000441,OG0000448,OG0000477,OG0000494,OG0000552,OG0000576,OG0000633,OG0000749,OG0000804,OG0000821,OG0000859,OG0000930,OG0001005,OG0001150,OG0001204,OG0001410,OG0001418,OG0001426,OG0001552,OG0001766,OG0001799,OG0001813,OG0001817,OG0002118…
73	0.844675325	RandomForest + StepGLM[both]	9	OG0005916,OG0000393,OG0003510,OG0004930,OG0002966,OG0000468,OG0003825,OG0001490,OG0001426
74	0.844675325	RandomForest + StepGLM[backward]	9	OG0005916,OG0000393,OG0003510,OG0004930,OG0002966,OG0000468,OG0003825,OG0001490,OG0001426
75	0.834285714	RandomForest + Lasso	25	OG0005679,OG0005916,OG0000573,OG0001426,OG0001699,OG0004803,OG0004930,OG0005180,OG0006727,OG0007393,OG0003084,OG0004715,OG0005093,OG0008202,OG0000377,OG0001766,OG0005454,OG0005688,OG0008225,OG0001457,OG0003620,OG0005732,OG0006456,OG0007184,OG0007611
76	0.834285714	Lasso	33	OG0000656,OG0001026,OG0001327,OG0002966,OG0004634,OG0004656,OG0004930,OG0000277,OG0000355,OG0000749,OG0002557,OG0002839,OG0002867,OG0003620,OG0005054,OG0005832,OG0006203,OG0008069,OG0011660,OG0013183,OG0000059,OG0001490,OG0003042,OG0003450,OG0006323,OG0000285,OG0000393,OG0000691,OG0003998,OG0005607,OG0005671,OG0013693,OG0000441
77	0.833246753	Enet[0.3]	324	OG0000060,OG0000071,OG0000468,OG0000396,OG0001249,OG0000749,OG0000393,OG0000377,OG0004868,OG0000244,OG0000633,OG0001327,OG0001925,OG0001426,OG0003084,OG0000311,OG0000930,OG0001410,OG0003510,OG0003473,OG0002118,OG0003820,OG0004564,OG0002966,OG0001176,OG0004412,OG0003482,OG0001457,OG0001605,OG0001490,OG0002104,OG0003454,OG0000279,OG0001016,OG0001125,OG0001110,OG0001355,OG0002633,OG0002557,OG0006026…
78	0.833246753	Enet[0.5]	170	OG0000060,OG0000071,OG0000396,OG0000377,OG0000244,OG0000633,OG0001925,OG0001426,OG0003084,OG0000311,OG0000930,OG0003473,OG0004564,OG0002966,OG0001490,OG0000279,OG0001016,OG0001110,OG0001355,OG0002633,OG0002557,OG0006026,OG0006188,OG0004413,OG0005040,OG0009358,OG0005326,OG0001698,OG0004930,OG0006312,OG0000713,OG0001409,OG0003620,OG0005306,OG0010059,OG0000740,OG0005844,OG0006631,OG0006727,OG0005659…
79	0.833246753	Enet[0.7]	120	OG0000396,OG0000377,OG0001426,OG0003084,OG0000311,OG0002966,OG0001490,OG0001016,OG0005040,OG0004930,OG0006312,OG0000713,OG0001409,OG0003620,OG0005306,OG0005659,OG0004448,OG0005916,OG0006528,OG0006468,OG0005096,OG0005772,OG0004514,OG0005214,OG0005679,OG0006147,OG0007611,OG0005093,OG0006302,OG0006399,OG0006455,OG0004418,OG0015007,OG0011492,OG0000037,OG0000043,OG0000552,OG0000749,OG0000393,OG0000859…
80	0.832525253	Lasso + StepGLM[forward]	28	OG0000024,OG0000059,OG0000072,OG0000129,OG0000274,OG0000277,OG0000285,OG0000327,OG0000355,OG0000358,OG0000393,OG0000441,OG0000471,OG0000527,OG0000530,OG0000566,OG0000573,OG0000581,OG0000598,OG0000656,OG0000691,OG0000713,OG0000749,OG0000790,OG0000928,OG0000964,OG0000971,OG0000977
81	0.827532468	glmboost + StepGLM[both]	10	OG0000285,OG0000859,OG0000930,OG0000233,OG0000252,OG0000393,OG0000494,OG0000377,OG0000058,OG0000821
82	0.827532468	glmboost + StepGLM[backward]	10	OG0000285,OG0000859,OG0000930,OG0000233,OG0000252,OG0000393,OG0000494,OG0000377,OG0000058,OG0000821
83	0.786406926	glmboost + LightGBM	47	OG0000477,OG0000393,OG0000252,OG0000324,OG0003084,OG0003510,OG0001426,OG0001410,OG0000749,OG0001766,OG0000633,OG0000311,OG0000037,OG0000043,OG0000058,OG0000930,OG0003473,OG0001799,OG0000162,OG0004564,OG0000441,OG0003820,OG0001150,OG0000299,OG0000195,OG0000189,OG0001817,OG0000821,OG0000213,OG0007006,OG0000576,OG0000285,OG0001813,OG0000494,OG0000102,OG0002925,OG0000233,OG0002966,OG0000859,OG0000377…
84	0.781818182	glmboost + NeuralNetwork	50	OG0000037,OG0000043,OG0000058,OG0000102,OG0000162,OG0000189,OG0000195,OG0000213,OG0000233,OG0000252,OG0000285,OG0000299,OG0000311,OG0000324,OG0000377,OG0000393,OG0000441,OG0000448,OG0000477,OG0000494,OG0000552,OG0000576,OG0000633,OG0000749,OG0000804,OG0000821,OG0000859,OG0000930,OG0001005,OG0001150,OG0001204,OG0001410,OG0001418,OG0001426,OG0001552,OG0001766,OG0001799,OG0001813,OG0001817,OG0002118…
85	0.677835498	glmboost + DecisionTree	17	OG0000477,OG0000233,OG0000377,OG0000441,OG0001150,OG0002966,OG0000037,OG0000393,OG0001426,OG0000448,OG0001410,OG0001766,OG0000552,OG0001005,OG0003510,OG0000043,OG0000633
86	0.605454545	RandomForest + StepGLM[forward]	100	OG0001490,OG0003620,OG0000656,OG0005916,OG0000393,OG0001426,OG0000060,OG0000119,OG0002966,OG0004269,OG0001925,OG0000233,OG0000749,OG0000366,OG0000468,OG0003825,OG0000573,OG0001026,OG0000037,OG0001547,OG0003510,OG0005180,OG0004930,OG0004413,OG0001766,OG0006188,OG0000736,OG0004651,OG0000657,OG0003473,OG0001327,OG0001410,OG0006455,OG0000377,OG0004803,OG0001125,OG0000059,OG0000137,OG0000018,OG0001150…
87	0.52	glmboost + StepGLM[forward]	50	OG0000037,OG0000043,OG0000058,OG0000102,OG0000162,OG0000189,OG0000195,OG0000213,OG0000233,OG0000252,OG0000285,OG0000299,OG0000311,OG0000324,OG0000377,OG0000393,OG0000441,OG0000448,OG0000477,OG0000494,OG0000552,OG0000576,OG0000633,OG0000749,OG0000804,OG0000821,OG0000859,OG0000930,OG0001005,OG0001150,OG0001204,OG0001410,OG0001418,OG0001426,OG0001552,OG0001766,OG0001799,OG0001813,OG0001817,OG0002118…
