# Supplementary material for: Cross-species dissection of saline-related genes by genetically deciphering a euryhaline microalga Chlorella sp
Source: Nat Commun. 2026 Jan 13;17:1577. doi: 10.1038/s41467-026-68287-6 (PMC12902096; doi:10.1038/s41467-026-68287-6)
Supplement: Supplementary file 6 — Source Data [file 41467_2026_68287_MOESM6_ESM.zip › 8-Source_Data_and_code/Fig3_data_and_code/surSigExp-all.txt]

Orthogroup	Auxenochlorella_protothecoides_0710	Auxenochlorella_protothecoides_UTEX-25	Bathycoccus_prasinos_RCC1105	Botryococcus_braunii	Chara_braunii	Chlorokybus_atmophyticus	Chlamydomonas_eustigma	Chlorella_sp._A99	Chlorella_sorokiniana_DOE1412	Chlorella_sorokiniana_1228	Chlorella_sorokiniana_1230	Chlorella_sorokiniana_1602	FACHB-9	Chlamydomonas_reinhardtii	Coccomyxa_subellipsoidea_C-169	Cyanophora_paradoxa_CCMP329	Dunaliella_salina	Enallax_costatus_CCAP_276/31	Flechtneria_rotunda_SEV3-VF49	Gonium_pectorale_NIES-2863	Haematococcus_lacustris	Helicosporidium_sp._ATCC_50920	Klebsormidium_nitens_NIES-2285	Mesostigma_viride_CCAC_1140	Micromonas_commoda_NOUM17	Micractinium_conductrix_SAG241	Micromonas_pusilla_CCMP1545	Monoraphidium_neglectum_strain-SAG-48-87	Ostreococcus_lucimarinus	Ostreococcus_tauri	Picochlorum_renovo	Picochlorum_soloecismus_DOE101	Porphyra_umbilicalis	Pycnococcus_provasolii	Scenedesmus_obliquus_UTEX-393	Scenedesmus_sp._NREL-46B-D3	Synechococcus_moorigangaii	Synechocystis_sp_PCC_6803	Trebouxia_sp._A1-2	Ulva_mutabilis	Arabidopsis_thaliana	Chlorella_sp._NC64A	CP_MEM25	Oryza_sativa	Chloropicon_primus	Picochlorum_SE3
species	0	0	1	0	0	0	0	0	0	0	0	0	0	0	0	1	1	0	0	0	0	0	0	0	1	0	1	0	1	1	1	1	1	1	0	0	1	1	0	1	0	0	1	0	1	1
OG0000000	1	2	5	58	1582	4	78	7	2	1	9	0	2	3	3	90	5	18	3	52	21	2	74	3	5	3	3	7	1	2	37	2	1	7	2	1	0	0	3	3	7	4	3	39	2	18
OG0000001	23	19	20	44	25	26	50	28	37	38	36	33	35	68	35	43	31	48	44	68	77	22	33	36	32	23	30	57	26	22	26	22	49	29	38	45	2	3	37	38	99	40	31	78	36	22
OG0000002	7	6	10	30	15	7	22	30	30	47	54	35	56	44	10	48	13	17	17	47	16	8	20	19	11	18	16	26	10	11	15	16	15	8	15	18	0	0	13	6	60	30	16	55	8	10
OG0000003	0	0	0	0	0	0	0	0	0	0	0	0	0	1	0	0	0	3	941	1	0	1	0	0	0	0	0	0	0	0	0	0	0	0	1	1	0	0	0	0	0	0	0	0	0	0
OG0000004	9	7	7	16	18	21	27	16	15	15	16	15	15	19	16	38	28	22	22	24	33	9	32	28	20	15	19	21	9	9	14	9	3	18	20	23	0	0	23	26	60	20	15	42	24	10
OG0000005	4	2	8	11	15	10	24	7	6	7	7	3	5	8	9	36	7	17	13	9	11	5	17	8	16	7	12	12	12	11	4	5	20	13	13	12	0	0	7	5	149	8	7	215	14	4
OG0000006	10	8	8	16	6	11	20	11	9	12	12	7	11	17	12	19	12	31	23	19	26	7	11	14	9	10	8	29	10	9	12	8	9	10	24	23	0	0	13	9	101	13	14	97	7	10
OG0000007	7	4	1	29	0	0	55	6	15	17	19	13	18	45	26	1	43	40	28	43	58	2	0	5	2	11	1	48	0	0	6	5	2	4	31	27	3	4	16	6	5	23	13	4	0	8
OG0000008	9	8	6	13	16	9	25	11	11	13	12	10	11	38	13	16	17	16	17	32	32	7	12	12	14	12	12	13	7	7	6	8	9	10	16	11	2	0	11	15	55	13	12	50	12	7
OG0000009	11	10	8	15	17	9	18	14	14	17	17	14	19	21	20	0	17	21	22	27	33	0	18	13	8	14	6	28	9	8	16	13	3	8	18	20	0	0	14	18	27	17	12	14	11	16
OG0000010	7	7	9	25	15	4	15	10	14	14	13	11	15	18	14	27	8	8	8	13	28	5	12	15	11	18	12	17	10	10	13	11	7	15	7	9	0	1	6	7	34	13	11	24	19	8
OG0000011	10	9	8	15	15	10	15	9	11	8	11	12	14	12	10	18	12	11	12	11	25	13	14	16	12	12	11	12	10	9	16	6	12	11	13	16	1	1	13	10	42	9	6	26	9	7
OG0000012	4	4	5	6	5	5	10	6	7	8	8	3	10	8	8	10	9	11	8	5	20	1	10	6	6	7	8	10	5	4	9	7	3	12	8	9	44	25	6	10	91	9	12	84	5	7
OG0000013	0	0	2	5	0	0	75	2	5	6	58	8	1	1	0	0	2	1	0	36	23	0	163	0	0	53	0	2	4	2	0	0	1	2	2	1	0	0	3	48	3	7	0	26	0	0
OG0000014	0	0	0	0	0	0	0	0	0	0	0	0	0	0	0	0	1	0	0	0	537	0	0	0	0	0	0	0	0	0	0	0	0	0	0	0	0	0	0	0	0	0	0	0	0	0
OG0000015	6	6	8	8	10	9	12	6	8	9	8	6	6	11	7	10	8	17	18	10	8	3	18	3	11	4	9	19	9	8	9	5	4	6	13	18	0	0	8	3	82	7	5	87	5	5
OG0000016	9	9	12	13	12	10	15	9	13	11	11	15	14	9	11	8	14	13	12	9	23	4	11	17	11	11	10	12	11	12	15	11	4	10	10	12	5	4	10	11	21	12	11	10	10	12
OG0000017	2	2	2	28	29	13	22	4	5	7	5	6	9	17	4	20	25	11	12	17	69	9	10	25	11	5	12	32	2	2	1	3	0	8	14	12	0	0	12	25	0	7	5	0	10	1
OG0000018	9	8	2	8	2	3	8	17	30	27	37	21	18	22	5	0	2	15	12	21	7	4	2	1	6	28	2	3	0	0	6	7	1	2	25	20	0	0	2	3	34	26	18	44	0	5
OG0000019	2	3	5	11	24	8	10	7	10	8	10	7	8	12	6	9	12	11	10	14	23	3	11	8	7	7	9	13	6	5	3	5	7	6	10	14	3	3	7	6	73	9	7	70	6	4
OG0000020	7	5	8	8	12	10	8	7	8	14	7	12	8	8	8	27	11	12	16	8	12	6	12	7	12	8	10	8	9	9	9	7	3	12	24	11	0	0	6	9	49	12	8	31	11	7
OG0000021	4	4	3	9	10	5	17	6	9	7	8	6	8	14	5	5	12	15	15	13	23	3	7	9	2	8	3	27	5	3	9	4	11	8	11	14	0	0	7	9	76	7	8	47	15	4
OG0000022	2	2	2	3	20	17	12	1	7	4	4	2	5	11	3	115	9	3	3	8	18	0	48	35	6	5	9	4	2	2	4	3	1	3	2	3	29	28	5	5	17	4	6	16	4	3
OG0000023	8	8	10	10	10	8	13	8	9	9	10	8	10	14	10	15	12	13	11	12	16	7	13	6	14	9	14	11	12	11	8	7	11	13	9	14	1	1	8	9	27	10	8	20	10	9
OG0000024	0	0	0	0	472	0	0	0	0	0	0	0	0	0	0	0	0	0	0	0	0	0	0	0	0	0	0	0	0	0	0	0	0	0	0	0	0	0	0	0	0	0	0	0	0	0
OG0000025	8	7	10	10	10	7	9	8	8	8	9	8	6	11	10	13	9	15	10	7	12	7	10	9	12	6	18	8	12	7	7	9	4	13	6	8	4	1	6	8	47	8	10	36	11	8
OG0000026	0	0	0	0	462	0	0	0	0	0	0	0	0	0	0	0	0	0	0	0	0	0	0	0	0	0	0	0	0	0	0	0	0	0	0	0	0	0	0	0	0	0	0	0	0	0
OG0000027	7	7	9	9	12	12	9	6	7	7	7	8	9	7	5	5	15	12	12	10	34	10	10	8	11	5	13	20	13	11	11	7	6	4	9	14	0	1	9	8	29	6	7	26	5	7
OG0000028	0	0	0	0	454	0	0	0	0	0	0	0	0	0	0	0	0	0	0	0	0	0	0	0	0	0	0	0	0	0	0	0	0	0	0	0	0	0	0	0	0	0	0	0	0	0
OG0000029	7	0	5	6	4	5	11	13	13	17	14	12	7	31	9	29	28	20	10	27	2	5	4	3	5	14	5	3	4	4	5	4	47	4	2	3	0	0	10	4	18	12	1	18	4	2
OG0000030	7	7	11	6	8	9	12	6	6	8	8	7	7	10	8	18	8	9	8	11	15	1	13	6	10	7	13	11	11	10	5	7	8	11	8	6	8	5	8	9	34	8	8	28	3	7
OG0000031	9	8	4	16	7	5	9	6	7	8	9	6	5	7	10	4	6	16	11	7	6	7	7	3	6	3	6	15	7	6	6	7	0	8	10	15	0	0	13	7	57	7	11	42	16	6
OG0000032	6	5	7	8	11	8	8	5	7	11	8	7	9	10	10	14	11	15	11	12	7	4	15	11	8	10	11	11	10	7	5	6	2	7	9	9	0	0	14	9	33	9	8	24	7	5
OG0000033	0	0	0	4	0	7	36	0	0	0	0	0	0	58	0	49	71	3	1	66	61	0	3	14	1	0	1	1	0	0	0	0	0	5	4	5	1	2	5	0	0	0	0	0	22	0
OG0000034	4	5	9	11	5	6	16	8	12	10	11	10	11	15	5	1	11	13	12	16	25	6	8	8	8	11	7	12	7	7	4	4	0	8	15	12	1	0	4	12	22	11	7	14	11	4
OG0000035	2	3	4	11	11	17	9	16	15	14	10	7	4	12	15	4	3	13	19	7	4	2	18	7	11	7	8	7	4	3	2	2	0	8	8	8	0	0	16	6	29	18	3	44	5	2
OG0000036	3	2	9	26	9	5	36	1	3	3	2	1	20	37	5	2	8	3	1	30	20	0	16	36	3	17	1	7	2	1	1	2	0	5	3	1	0	0	1	0	46	13	2	32	3	0
OG0000037	8	5	4	8	4	5	7	14	17	17	15	15	7	30	9	3	15	18	11	32	6	7	3	3	4	13	4	8	3	4	3	4	5	6	15	7	0	0	10	3	20	8	0	13	5	2
OG0000038	4	4	2	4	10	9	7	9	21	7	9	7	7	5	6	16	5	5	5	3	13	3	9	7	7	5	6	6	2	2	8	5	19	6	5	5	8	4	6	6	45	7	6	40	8	7
OG0000039	3	1	3	7	16	4	15	4	5	4	6	5	3	11	2	19	11	7	7	12	21	3	8	11	11	5	15	9	5	4	4	3	4	12	5	10	0	0	9	6	50	5	4	31	6	3
OG0000040	5	3	8	10	12	6	7	5	5	3	5	10	6	12	10	9	11	12	10	8	8	5	13	7	8	6	9	10	7	6	11	3	7	5	10	7	0	0	5	8	41	9	5	26	9	7
OG0000041	7	6	7	8	11	6	8	8	10	8	8	8	7	8	5	11	9	12	7	9	15	6	7	7	8	9	8	9	7	6	6	6	5	5	7	9	0	0	5	7	41	7	9	20	7	7
OG0000042	3	3	2	9	10	4	9	4	6	6	6	7	11	15	4	20	5	12	8	14	19	5	8	11	2	4	3	14	2	2	8	4	8	4	14	13	0	0	7	11	44	5	6	25	1	5
OG0000043	15	8	1	10	1	1	5	14	19	18	22	19	10	2	6	0	2	10	8	1	1	15	2	0	1	14	1	8	1	1	11	7	0	1	12	6	0	0	13	2	40	12	3	48	1	8
OG0000044	8	7	8	9	9	8	7	8	7	7	6	7	7	7	9	15	7	8	9	8	17	4	9	8	8	9	7	8	7	8	10	8	5	8	7	9	6	4	9	7	13	8	8	14	8	9
OG0000045	7	5	2	17	5	11	2	8	15	14	12	15	21	5	15	2	2	8	6	8	1	7	13	2	5	10	3	8	1	2	6	5	17	2	5	8	0	1	15	15	19	16	5	19	3	7
OG0000046	2	1	7	15	2	6	8	6	7	8	8	7	8	9	9	5	7	14	16	9	20	3	8	5	6	4	6	10	8	7	4	5	6	3	7	8	1	0	18	5	29	8	6	26	3	4
OG0000047	6	6	7	7	7	7	9	8	7	7	7	9	10	8	6	12	8	7	9	9	13	10	8	8	8	8	7	8	7	7	9	7	4	6	7	8	0	0	9	8	18	7	10	14	6	10
OG0000048	6	6	0	69	0	0	0	14	28	32	34	23	36	2	5	2	0	0	0	0	0	2	0	0	0	20	0	0	0	0	4	7	0	0	0	0	0	0	14	0	0	34	11	0	0	3
OG0000049	7	5	4	11	6	7	9	6	8	9	7	6	8	11	10	13	8	11	13	10	8	3	7	4	7	9	7	10	3	3	8	4	9	6	11	12	0	0	10	7	16	7	9	10	7	5
OG0000050	0	0	4	5	2	5	24	1	3	2	2	2	1	10	3	23	15	8	17	15	36	0	13	12	13	2	7	14	3	4	0	0	1	10	6	6	0	0	5	23	19	0	3	11	20	0
OG0000051	2	2	2	5	14	0	12	5	6	7	6	7	8	10	4	4	11	7	7	12	10	1	21	1	4	7	2	8	4	4	2	2	3	3	4	8	0	1	6	6	51	9	4	55	0	2
OG0000052	1	1	1	3	1	1	28	1	2	1	1	3	3	11	1	7	29	29	15	11	16	0	1	67	0	2	1	24	1	2	4	2	0	3	12	26	0	0	17	6	0	1	2	1	4	2
OG0000053	7	5	3	4	3	2	5	10	14	14	13	16	10	28	6	3	23	20	14	25	5	2	1	2	4	14	4	7	2	3	4	3	2	3	6	9	0	0	11	1	11	4	1	10	3	1
OG0000054	4	4	10	6	3	7	8	6	7	8	7	8	9	7	6	8	7	6	6	7	20	1	8	5	10	6	10	14	10	10	5	5	2	9	6	7	4	4	7	8	11	6	9	10	7	5
OG0000055	1	1	2	0	0	2	36	1	2	2	2	3	4	26	3	45	15	5	3	15	46	2	3	42	5	2	3	5	2	2	2	2	0	3	5	3	0	0	19	5	0	2	3	0	7	2
OG0000056	5	6	4	5	5	9	11	6	7	8	8	8	7	9	7	4	10	9	11	8	17	2	5	3	5	9	4	13	6	6	6	6	1	6	9	11	0	0	9	10	18	7	8	8	6	7
OG0000057	0	0	0	0	329	0	0	0	0	0	0	0	0	0	0	0	0	0	0	0	0	0	0	0	0	0	0	0	0	0	0	0	0	0	0	0	0	0	0	0	0	0	0	0	0	0
OG0000058	4	5	4	6	3	6	6	9	15	16	14	15	6	33	9	3	0	13	8	30	1	1	3	2	3	14	3	0	2	2	4	3	4	5	14	9	0	0	10	1	11	9	1	12	3	5
OG0000059	6	6	0	10	7	3	4	1	7	7	7	6	7	4	9	0	0	14	15	5	32	5	10	0	0	5	0	14	0	0	5	3	0	0	16	18	0	1	7	15	36	7	5	25	0	4
OG0000060	1	1	0	16	0	0	16	13	20	23	26	24	26	11	4	4	0	12	8	9	12	20	0	3	1	15	0	13	1	0	1	0	0	2	10	9	0	0	3	0	0	17	2	0	0	1
OG0000061	3	3	3	6	13	7	7	7	6	6	6	5	6	10	5	13	7	8	6	12	5	3	12	7	6	6	6	9	4	4	4	3	2	4	6	8	0	0	6	7	36	7	6	23	7	3
OG0000062	4	5	5	8	3	6	6	4	9	8	9	5	7	4	4	4	7	5	6	8	7	3	8	5	6	6	5	6	6	5	8	4	7	7	5	19	0	0	7	6	36	6	6	24	5	4
OG0000063	0	0	0	0	0	12	7	0	0	0	0	0	0	21	0	23	0	44	67	66	8	0	0	3	0	0	0	9	0	0	0	0	0	0	28	17	0	0	7	1	0	0	0	0	5	0
OG0000064	2	4	4	4	0	4	10	2	12	15	15	12	8	7	4	8	8	14	17	6	14	1	2	3	11	10	9	16	2	2	3	5	1	12	7	12	0	1	3	3	3	14	12	4	5	4
OG0000065	9	3	0	7	0	0	3	9	5	25	9	4	5	1	3	0	7	1	8	2	8	10	0	0	3	17	19	10	15	11	34	7	0	10	9	5	1	0	6	0	0	12	5	0	21	8
OG0000066	4	4	7	7	8	7	6	3	7	7	7	7	8	6	8	1	6	6	6	6	8	6	10	7	7	9	7	6	8	6	6	5	1	9	4	5	0	0	7	7	23	6	7	25	5	6
OG0000067	4	5	1	4	1	2	7	7	6	6	5	7	8	4	6	1	3	38	20	4	3	4	2	3	1	4	1	26	1	1	5	5	1	2	30	25	0	0	2	2	14	8	10	11	1	5
OG0000068	3	2	6	9	4	1	10	5	5	6	5	4	7	8	4	5	6	15	8	7	3	2	9	0	5	4	8	8	6	5	8	8	4	7	6	9	0	0	6	2	35	6	9	24	4	6
OG0000069	5	6	4	8	7	8	11	8	7	7	7	7	7	5	6	5	7	8	7	6	17	5	6	5	5	8	5	10	4	4	4	4	5	2	6	7	2	1	8	5	16	6	8	18	3	3
OG0000070	5	4	5	8	5	4	9	5	6	5	5	5	5	7	6	4	8	7	9	8	8	5	6	7	8	6	9	7	9	8	6	5	2	4	7	8	0	0	6	6	31	5	5	15	3	5
OG0000071	4	3	1	10	2	4	8	5	11	16	15	10	10	8	7	11	0	7	4	7	0	4	12	2	1	7	1	4	1	1	4	1	1	0	4	5	0	0	11	5	40	10	5	36	0	2
OG0000072	2	1	0	3	5	6	15	4	4	9	7	3	4	13	2	18	12	13	12	14	18	1	7	11	10	4	10	7	1	0	0	0	0	5	12	11	0	0	4	7	18	6	5	8	7	0
OG0000073	4	3	2	4	1	4	4	3	4	2	3	2	4	5	3	0	6	9	6	5	6	0	0	1	1	3	1	5	2	2	3	2	0	6	5	7	0	0	5	8	75	2	3	82	4	2
OG0000074	0	0	0	0	0	0	0	0	0	0	0	0	0	0	0	0	0	0	0	1	296	0	0	0	0	0	0	0	0	0	0	0	0	0	0	0	0	0	0	0	0	0	0	0	0	0
OG0000075	1	1	2	10	3	2	14	8	15	12	14	14	17	9	5	6	7	8	4	5	8	1	3	5	4	11	7	22	3	3	2	4	3	6	6	4	1	1	5	7	7	12	7	1	1	3
OG0000076	0	0	0	9	0	0	1	3	24	22	29	4	3	5	4	8	7	47	1	7	0	0	8	2	3	5	2	6	0	0	0	0	0	7	47	25	0	0	0	2	0	9	1	0	3	0
OG0000077	5	6	5	9	6	5	6	7	9	7	7	7	7	7	6	4	8	6	7	6	9	4	6	5	7	7	6	6	5	6	9	7	4	6	6	6	0	0	6	7	13	7	7	10	6	7
OG0000078	3	2	1	20	3	3	6	2	2	2	2	2	2	7	12	2	5	19	15	6	12	2	4	1	1	3	1	26	1	1	4	3	2	4	15	19	0	0	3	2	32	2	3	27	3	3
OG0000079	5	3	4	4	19	7	6	3	4	6	4	4	5	5	4	5	6	8	7	7	8	4	7	4	5	4	3	5	3	3	4	3	6	4	7	5	0	0	5	4	36	4	4	35	3	5
OG0000080	4	5	6	8	0	0	10	8	8	12	12	7	10	7	5	0	2	13	10	6	8	4	5	1	3	17	5	13	4	5	6	5	7	2	11	12	3	2	4	6	0	14	7	0	2	7
OG0000081	4	3	6	4	6	3	6	5	4	6	6	4	4	11	4	5	6	8	9	9	8	5	5	4	5	3	5	8	5	7	4	3	4	6	8	8	7	4	4	4	20	8	6	24	3	4
OG0000082	3	3	3	6	8	8	9	3	4	4	4	5	4	4	5	9	6	5	6	5	12	1	5	7	5	6	5	10	3	3	3	3	1	12	3	5	0	0	5	5	45	3	4	24	7	3
OG0000083	5	3	3	11	3	4	7	3	8	10	10	4	3	5	5	15	6	9	8	5	7	1	8	2	6	7	6	2	5	4	2	4	3	9	8	8	0	0	7	5	23	7	10	11	3	4
OG0000084	5	4	5	3	16	7	7	6	5	5	5	6	4	6	5	7	4	5	4	6	11	6	5	10	3	6	3	5	5	6	3	3	5	6	3	2	0	0	6	5	30	4	6	20	7	4
OG0000085	4	4	8	7	3	3	6	4	4	4	5	5	3	3	7	4	8	12	3	3	10	6	6	9	7	2	7	6	8	5	5	2	3	11	7	8	1	0	4	3	9	2	5	39	8	4
OG0000086	2	2	3	8	25	13	3	4	3	3	6	2	3	8	4	5	13	11	10	6	1	2	10	11	3	5	3	3	3	3	2	2	9	3	5	10	2	1	4	11	19	2	3	22	1	2
OG0000087	3	3	5	5	5	5	7	4	5	5	4	5	6	7	4	7	7	8	8	6	14	4	4	3	5	4	5	11	4	4	9	5	2	6	6	9	5	3	4	5	12	5	6	18	3	7
OG0000088	9	8	4	23	9	0	4	7	5	8	6	5	6	4	17	0	3	11	7	7	4	7	5	2	2	3	4	9	3	3	7	6	0	0	5	7	0	0	10	0	9	7	6	10	8	6
OG0000089	3	3	1	9	6	3	6	4	9	9	9	8	9	3	6	4	3	6	5	5	9	5	7	4	6	9	6	7	5	4	5	3	3	3	3	6	0	0	9	5	20	7	6	15	1	4
OG0000090	1	1	0	13	3	1	4	2	3	1	1	2	3	2	8	5	5	13	9	7	5	1	1	0	0	2	0	14	1	1	3	2	2	0	8	14	0	0	8	5	53	3	2	49	0	2
OG0000091	5	5	2	10	4	5	6	6	4	4	7	3	5	4	5	2	3	3	5	4	7	8	2	3	2	3	2	6	3	3	5	4	0	6	4	4	0	0	5	3	37	9	3	38	6	4
OG0000092	3	2	6	5	2	5	5	4	4	8	5	4	4	4	3	5	7	9	12	4	8	2	4	4	9	5	9	5	10	9	3	2	4	5	7	7	5	2	5	4	12	5	5	12	3	5
OG0000093	0	0	0	0	252	0	0	0	0	0	0	0	0	0	0	0	0	0	0	0	0	0	0	0	0	0	0	0	0	0	0	0	0	0	0	0	0	0	0	0	0	0	0	0	0	0
OG0000094	3	3	2	4	7	2	4	3	3	3	3	4	3	5	3	17	5	5	4	5	9	5	1	4	2	4	2	10	1	1	6	3	0	8	3	4	0	0	3	3	50	4	3	27	7	3
OG0000095	4	4	5	4	6	4	6	3	6	5	6	8	5	6	5	7	6	5	5	5	9	6	5	5	6	6	5	7	5	5	6	4	4	5	5	7	0	0	5	5	14	6	5	9	5	6
OG0000096	6	5	5	9	4	3	7	5	5	5	5	3	4	7	5	6	3	8	7	6	9	5	4	2	4	5	2	7	4	4	4	4	2	5	7	9	0	0	6	4	19	5	7	10	8	4
OG0000097	2	2	0	2	2	2	2	10	22	24	26	21	26	0	2	2	1	3	2	1	2	3	2	2	1	20	1	2	0	0	6	4	0	2	0	5	0	0	2	2	3	24	5	2	2	5
OG0000098	0	0	0	0	0	0	0	0	0	0	0	0	0	0	0	0	0	0	247	0	0	0	0	0	0	0	0	0	0	0	0	0	0	0	0	0	0	0	0	0	0	0	0	0	0	0
OG0000099	3	4	3	3	4	6	6	4	4	4	4	3	5	7	6	13	7	10	9	6	10	3	8	3	4	5	4	9	2	2	6	4	2	4	6	10	0	0	4	3	15	4	6	11	3	4
OG0000100	0	0	0	0	63	0	0	10	16	12	30	21	2	7	2	3	0	0	0	4	1	0	0	0	0	4	0	2	0	0	35	9	0	0	5	0	0	0	0	0	0	4	0	10	0	2
OG0000101	2	1	1	5	7	0	6	3	5	6	8	0	0	13	0	6	5	22	9	11	11	1	2	1	0	3	1	4	0	0	1	4	0	4	9	8	0	0	1	0	23	8	2	41	5	2
OG0000102	2	1	3	10	11	4	2	9	3	4	2	1	5	7	12	9	10	16	9	14	7	0	7	2	3	5	3	14	3	2	0	1	0	4	10	11	4	1	7	0	4	7	1	10	0	0
OG0000103	3	3	1	4	0	1	2	4	4	4	4	3	6	3	4	30	9	14	8	3	9	4	4	1	2	4	3	11	1	1	4	2	15	8	16	19	1	0	5	3	0	4	4	0	4	4
OG0000104	4	4	4	4	4	3	3	4	3	4	4	3	3	3	4	7	4	4	3	4	7	3	3	4	4	4	5	3	5	5	4	2	3	8	4	5	0	0	4	3	46	4	4	24	5	4
OG0000105	3	2	3	11	3	8	2	5	7	7	7	4	6	2	4	3	3	8	7	3	3	0	11	3	4	6	7	9	4	5	3	1	5	4	8	10	4	0	6	2	9	4	2	26	2	2
OG0000106	0	0	0	1	236	0	0	0	0	0	0	0	0	1	0	0	0	0	0	0	0	0	0	0	0	0	0	0	0	0	0	0	0	0	0	0	0	0	0	0	0	0	0	0	0	0
OG0000107	0	0	0	0	238	0	0	0	0	0	0	0	0	0	0	0	0	0	0	0	0	0	0	0	0	0	0	0	0	0	0	0	0	0	0	0	0	0	0	0	0	0	0	0	0	0
OG0000108	3	3	6	8	1	4	7	4	6	5	5	5	6	4	3	0	5	7	9	3	6	0	4	4	6	5	6	5	4	4	6	6	1	7	4	6	1	1	5	9	16	5	6	14	5	6
OG0000109	3	4	3	8	2	1	6	5	4	5	5	3	5	2	6	5	4	28	8	4	10	3	2	7	6	3	2	14	4	4	5	3	0	3	12	15	0	0	11	4	1	4	6	1	2	3
OG0000110	3	3	4	6	6	6	8	3	4	5	5	4	5	3	5	5	4	6	8	6	13	1	6	4	5	7	5	7	4	4	3	2	3	5	6	7	7	3	4	5	9	7	5	6	4	4
OG0000111	3	3	5	4	6	2	5	3	1	4	2	2	2	8	2	4	3	11	8	12	8	3	4	3	3	1	3	13	3	3	2	2	1	4	8	8	0	0	3	4	33	2	3	24	4	3
OG0000112	0	0	0	0	235	0	0	0	0	0	0	0	0	0	0	0	0	0	0	0	0	0	0	0	0	0	0	0	0	0	0	0	0	0	0	0	0	0	0	0	0	0	0	0	0	0
OG0000113	6	4	0	15	13	0	0	8	9	11	10	8	11	0	11	0	0	0	1	0	1	3	7	0	1	9	1	1	0	0	5	5	0	2	2	2	0	0	2	7	38	10	4	22	0	5
OG0000114	3	3	5	4	2	4	5	4	6	7	6	5	5	4	5	6	8	6	6	4	8	4	8	7	6	5	5	4	3	3	3	3	2	7	2	3	0	1	10	2	21	6	5	14	1	3
OG0000115	3	3	3	3	3	3	5	3	3	3	3	3	4	6	2	5	7	4	3	4	6	3	5	3	3	3	3	4	3	3	3	3	17	3	3	2	0	0	2	2	41	3	3	36	3	3
OG0000116	2	2	3	5	24	6	4	3	4	4	4	4	6	6	5	10	4	6	6	5	15	1	3	4	6	4	5	9	3	3	3	3	1	7	5	7	1	1	5	5	4	4	3	13	2	3
OG0000117	4	4	0	2	9	3	11	5	4	4	4	4	5	6	2	5	6	5	5	5	9	7	2	5	0	3	0	8	0	0	6	4	4	5	8	4	8	3	4	6	24	5	5	12	3	4
OG0000118	0	0	4	8	1	4	5	2	3	3	3	3	4	9	8	0	10	23	15	7	8	0	9	1	7	3	6	5	5	3	1	3	0	6	11	15	0	0	7	9	2	4	7	5	1	2
OG0000119	2	2	1	4	5	0	5	5	6	6	6	5	3	3	2	0	2	6	4	3	6	3	2	0	1	3	1	4	1	1	0	1	0	4	3	3	1	0	3	0	49	3	2	68	2	0
OG0000120	4	4	4	6	6	5	4	8	7	6	6	6	4	10	4	1	5	7	5	7	7	1	5	3	4	6	4	6	4	4	4	4	3	4	5	5	4	4	5	7	7	6	5	7	1	4
OG0000121	4	4	3	1	5	6	7	3	9	6	7	6	6	14	3	37	6	1	3	9	6	4	5	1	4	1	4	2	2	3	2	7	2	2	1	3	0	0	6	1	6	6	7	8	3	2
OG0000122	0	0	0	0	228	0	0	0	0	0	0	0	0	0	0	0	0	0	0	0	0	0	0	0	0	0	0	0	0	0	0	0	0	0	0	0	0	0	0	0	0	0	0	0	0	0
OG0000123	0	0	1	0	16	0	1	6	10	15	16	10	21	2	0	0	2	3	3	2	3	0	0	0	1	12	4	8	1	1	8	8	14	15	1	0	0	0	0	0	0	21	9	0	4	9
OG0000124	1	1	2	5	5	3	5	2	1	1	1	1	1	4	1	3	6	4	5	4	11	1	3	4	4	1	4	4	2	2	1	1	6	4	3	1	0	0	4	4	44	1	3	55	5	2
OG0000125	2	1	2	4	8	2	11	1	1	2	2	1	2	9	1	11	9	9	10	14	15	1	4	13	8	2	7	9	1	1	2	1	0	11	10	9	0	0	7	8	0	2	2	0	9	2
OG0000126	1	1	48	1	15	14	0	1	0	0	0	0	0	0	0	0	0	0	0	0	0	1	4	34	0	0	0	0	0	0	2	0	0	54	0	0	0	0	0	0	1	0	1	3	43	0
OG0000127	0	0	0	0	224	0	0	0	0	0	0	0	0	0	0	0	0	0	0	0	0	0	0	0	0	0	0	0	0	0	0	0	0	0	0	0	0	0	0	0	0	0	0	0	0	0
OG0000128	0	0	0	0	223	0	0	0	0	0	0	0	0	0	0	0	0	0	0	0	0	0	0	0	0	0	0	0	0	0	0	0	0	0	0	0	0	0	0	0	0	0	0	0	0	0
OG0000129	0	0	0	0	0	2	12	1	3	2	2	2	2	22	0	14	22	14	7	25	36	0	0	15	0	2	0	22	0	0	0	0	0	0	8	5	0	0	2	0	0	2	0	0	0	0
OG0000130	8	5	6	4	9	5	8	4	7	5	5	5	10	9	3	7	3	2	3	8	17	3	1	0	6	9	5	7	5	5	2	1	0	4	4	6	0	0	2	5	1	12	5	2	1	2
OG0000131	3	3	4	4	5	5	6	3	4	4	4	4	4	9	4	8	4	7	6	5	3	2	5	5	6	2	7	7	6	5	5	4	3	8	6	6	1	1	3	4	10	3	4	12	3	4
OG0000132	3	2	4	4	6	5	5	4	5	6	5	4	5	3	6	10	6	11	9	4	7	3	5	2	3	4	3	8	4	2	5	4	3	8	6	4	1	0	4	4	7	4	4	9	6	4
OG0000133	1	1	2	3	4	2	3	2	3	4	3	3	4	3	6	12	4	7	5	4	6	4	9	7	4	4	3	7	2	1	2	1	5	5	7	7	0	0	8	4	33	3	6	13	2	1
OG0000134	5	4	3	9	2	2	3	2	4	4	4	6	8	3	8	3	7	5	5	5	3	6	2	2	4	5	2	8	3	3	14	6	3	4	4	3	4	3	8	3	7	4	8	6	2	10
OG0000135	0	0	0	0	0	0	0	35	42	56	20	9	12	1	0	0	0	0	0	0	0	0	0	0	0	10	0	0	0	0	0	0	0	1	0	0	0	0	0	0	0	26	6	0	0	0
OG0000136	4	4	4	5	4	4	4	5	5	5	4	7	8	3	4	3	9	5	4	6	8	5	4	6	4	4	4	6	4	4	10	4	6	3	5	6	1	1	3	4	6	4	4	6	4	4
OG0000137	1	1	0	47	0	0	4	1	3	2	2	2	2	4	17	1	17	17	12	6	7	2	2	0	0	4	0	14	0	0	0	0	5	0	8	13	0	0	7	9	0	4	2	1	0	0
OG0000138	3	4	4	5	5	2	3	3	3	3	3	2	3	5	2	21	3	5	3	5	6	4	5	5	3	3	6	7	7	4	3	3	2	4	4	4	0	0	2	3	26	3	3	12	7	3
OG0000139	0	0	0	0	215	0	0	0	0	0	0	0	0	0	0	0	0	0	0	0	0	0	0	0	0	0	0	0	0	0	0	0	0	0	0	0	0	0	0	0	0	0	0	0	0	0
OG0000140	3	3	6	3	7	4	4	3	10	4	4	6	4	5	3	1	6	5	5	5	10	3	3	4	7	4	7	9	2	2	4	3	1	4	6	5	2	2	3	4	15	4	6	5	5	3
OG0000141	0	0	2	4	0	4	17	1	2	3	1	1	1	9	0	22	17	7	2	11	24	0	2	23	8	2	6	5	5	6	0	0	0	9	1	1	1	0	3	4	0	5	1	0	3	0
OG0000142	0	0	5	3	2	3	4	2	6	5	5	4	3	3	3	3	3	5	4	1	4	0	4	0	5	4	4	4	5	3	2	0	0	6	3	6	1	0	3	2	47	6	4	31	3	2
OG0000143	2	2	2	5	15	3	3	4	4	5	5	4	4	5	5	1	8	5	5	5	7	4	4	3	4	3	2	6	3	3	6	5	5	3	5	5	1	0	4	3	21	3	6	7	2	5
OG0000144	1	1	0	6	5	2	4	3	6	3	4	5	3	2	5	1	1	9	5	3	3	0	13	1	0	2	0	5	1	0	2	2	4	1	7	8	0	1	13	3	38	6	2	30	0	1
OG0000145	4	3	2	5	2	3	8	3	5	5	4	4	5	5	5	8	4	8	6	5	6	4	5	3	2	6	2	6	4	3	6	4	5	4	9	6	5	4	4	5	6	4	4	3	2	5
OG0000146	6	6	5	15	4	1	5	6	6	6	6	6	6	2	9	0	4	6	4	4	2	5	2	0	3	5	4	4	3	4	5	4	0	1	4	6	0	0	5	4	17	7	7	7	0	5
OG0000147	2	1	2	4	0	0	5	5	4	4	4	4	5	5	1	0	8	24	14	11	23	0	0	0	2	5	2	14	3	1	1	2	2	0	19	19	0	0	3	0	0	4	4	0	2	2
OG0000148	5	5	5	5	5	5	5	4	5	5	6	4	8	3	0	4	4	4	4	5	9	4	4	1	5	3	4	5	5	5	5	5	1	5	3	6	0	0	4	3	14	0	6	12	5	5
OG0000149	3	3	3	4	8	2	3	2	5	5	5	5	5	6	4	3	7	6	4	4	5	3	4	1	4	4	4	7	5	5	10	4	2	1	7	8	0	0	6	4	9	3	4	17	3	3
OG0000150	3	4	4	4	4	3	5	3	5	5	5	4	4	5	4	10	3	2	3	3	4	4	6	3	3	4	3	4	3	3	3	3	5	3	3	4	0	0	4	4	28	3	2	18	5	3
OG0000151	2	2	4	6	11	5	4	4	3	2	3	3	3	5	3	4	5	6	3	4	10	3	4	7	7	3	7	5	5	6	4	3	4	9	5	5	0	0	2	2	10	6	3	5	5	4
OG0000152	5	4	4	6	5	3	6	7	6	4	6	4	8	5	5	0	3	3	2	4	9	6	4	2	2	4	2	3	1	1	4	4	2	3	1	2	0	0	7	3	28	5	5	9	3	5
OG0000153	0	0	0	0	0	0	0	0	0	0	0	0	0	0	0	0	0	0	0	0	205	0	0	0	0	0	0	0	0	0	0	0	0	0	0	0	0	0	0	0	0	0	0	0	0	0
OG0000154	0	0	4	3	3	1	4	4	6	5	9	4	2	2	1	1	7	7	7	1	3	0	4	1	6	3	6	1	2	3	3	1	0	4	4	6	0	0	1	1	36	3	7	29	6	3
OG0000155	3	3	1	3	7	3	4	4	2	4	4	3	4	4	4	3	6	4	3	4	14	4	6	4	2	3	2	8	1	2	3	3	1	1	4	4	0	0	4	3	36	3	4	13	2	3
OG0000156	0	0	0	2	15	6	1	0	0	0	0	0	0	0	1	0	0	0	0	0	0	0	21	0	0	0	0	0	0	0	0	0	0	0	0	0	0	0	1	0	82	0	0	74	0	0
OG0000157	4	4	2	3	7	2	4	4	3	4	5	4	6	3	4	15	5	4	5	1	12	1	4	3	3	3	3	4	3	3	9	3	3	5	4	5	1	2	5	4	9	3	6	9	3	3
OG0000158	3	3	3	4	7	4	9	8	5	3	3	4	4	3	3	5	6	5	3	4	18	8	5	2	3	3	3	10	3	3	3	3	5	3	3	3	0	0	4	3	6	8	3	4	4	3
OG0000159	3	2	2	5	4	4	5	3	6	7	5	5	9	6	5	8	5	5	7	5	2	3	10	5	5	6	5	6	4	2	2	2	1	5	5	8	0	0	5	5	3	6	2	4	3	2
OG0000160	0	0	0	0	202	0	0	0	0	0	0	0	0	0	0	0	0	0	0	0	0	0	0	0	0	0	0	0	0	0	0	0	0	0	0	0	0	0	0	0	0	0	0	0	0	0
OG0000161	2	2	3	6	5	5	5	4	4	3	4	2	3	4	6	3	3	4	7	3	3	1	7	3	4	2	3	8	3	3	2	3	3	5	5	4	2	1	5	5	21	3	4	15	4	3
OG0000162	3	3	6	3	6	4	3	3	3	3	3	4	4	3	3	5	6	3	2	4	6	4	5	6	9	3	12	5	6	6	7	2	2	6	1	3	0	0	3	4	14	3	4	5	4	5
OG0000163	3	3	5	4	2	4	5	4	4	4	4	5	6	4	4	2	5	5	5	5	7	4	4	2	7	5	6	7	6	6	6	3	3	5	5	6	2	0	3	5	4	5	4	4	4	3
OG0000164	4	4	2	4	3	3	3	5	8	4	4	4	4	5	4	3	6	7	4	4	9	4	5	2	1	6	1	6	2	2	5	3	2	4	5	5	0	0	3	4	15	4	4	16	3	3
OG0000165	0	0	0	0	0	0	0	0	0	0	0	0	0	15	0	0	0	0	0	180	0	0	0	0	1	0	0	0	1	0	0	0	0	0	0	0	0	0	0	0	0	0	0	0	1	0
OG0000166	0	0	0	0	197	0	0	0	0	0	0	0	0	0	0	0	0	0	0	0	0	0	0	0	0	0	0	0	0	0	0	0	0	0	0	0	0	0	0	0	0	0	0	0	0	0
OG0000167	0	0	0	0	196	0	0	0	0	0	0	0	0	0	0	0	0	0	0	0	0	0	0	0	0	0	0	0	0	0	0	0	0	0	0	0	0	0	0	0	0	0	0	0	0	0
OG0000168	4	4	3	5	1	2	5	4	5	5	6	5	7	2	4	1	3	5	8	4	7	3	3	3	4	4	5	5	2	2	5	3	2	5	2	5	0	0	7	3	17	4	4	10	4	3
OG0000169	3	2	3	5	5	2	3	2	3	4	4	3	3	5	5	1	4	8	8	4	5	2	3	2	3	3	3	4	3	3	3	3	3	4	6	5	0	0	4	3	25	4	3	15	4	3
OG0000170	3	6	3	4	3	3	3	2	4	3	4	3	3	4	4	5	7	4	3	5	17	7	5	3	3	5	3	6	3	3	4	3	1	3	3	6	0	0	3	3	14	4	3	8	3	3
OG0000171	3	2	1	3	0	2	8	3	5	7	7	5	4	8	3	0	6	5	5	8	5	1	1	10	1	4	1	10	1	1	4	3	0	2	5	4	0	0	2	2	18	7	7	12	1	4
OG0000172	1	2	2	4	4	2	6	2	4	4	5	5	4	5	6	5	5	5	5	6	10	2	3	3	5	4	4	7	3	3	2	2	3	5	5	4	0	0	3	5	7	5	2	15	5	2
OG0000173	2	2	1	2	3	4	2	2	3	3	3	3	4	3	3	9	2	2	2	2	6	0	3	2	2	3	3	2	2	1	2	1	4	3	3	3	1	1	2	1	38	6	3	38	1	2
OG0000174	3	3	0	4	1	0	1	1	4	3	3	3	2	1	2	2	2	4	3	1	3	4	2	1	0	2	0	8	0	0	3	2	0	1	2	4	1	0	1	1	34	2	9	63	2	2
OG0000175	2	1	0	2	0	1	4	11	9	9	13	5	21	6	4	0	0	0	0	14	3	7	0	0	0	19	0	1	0	0	6	4	1	1	7	5	2	1	3	1	0	14	9	0	0	4
OG0000176	2	2	2	3	3	2	3	4	3	3	2	4	3	6	4	4	5	7	5	5	4	2	5	2	3	4	2	5	2	2	4	2	3	2	8	7	0	0	0	3	26	2	4	22	1	2
OG0000177	3	1	4	5	9	0	9	3	3	3	3	3	2	4	4	4	3	4	3	5	10	5	5	0	3	3	3	7	4	4	3	4	2	4	2	3	0	0	6	3	17	2	4	12	5	3
OG0000178	2	3	4	4	5	3	6	3	2	2	2	2	2	5	3	3	4	8	7	8	9	2	5	6	4	3	4	7	4	4	2	2	0	4	3	7	0	0	5	1	24	2	3	6	2	2
OG0000179	2	2	2	7	6	1	4	3	3	2	2	2	3	6	4	5	8	6	2	8	7	2	5	1	2	3	2	5	2	2	3	2	3	2	4	3	1	0	4	5	25	3	2	15	6	2
OG0000180	3	3	4	3	2	2	4	5	3	5	5	4	4	5	3	2	5	4	5	4	6	1	5	2	8	4	5	7	5	5	5	3	2	5	5	5	1	2	5	5	3	7	4	4	5	4
OG0000181	3	2	2	6	6	4	3	4	6	5	5	5	4	3	5	8	3	7	4	3	4	3	5	3	2	2	2	7	2	2	4	4	5	2	3	3	0	0	6	3	14	4	4	8	3	5
OG0000182	1	1	2	8	4	2	5	7	4	5	6	4	4	5	6	4	5	9	10	5	5	2	6	1	4	4	5	10	3	3	1	1	1	3	7	8	1	1	6	3	1	4	5	2	3	1
OG0000183	0	0	0	0	0	0	11	1	17	16	21	9	21	1	0	0	0	3	8	1	1	0	0	0	0	14	0	8	0	0	3	2	1	0	8	11	0	0	1	0	0	28	0	0	0	2
OG0000184	4	4	4	7	3	4	4	5	4	5	5	4	3	4	5	2	4	4	5	4	3	3	4	2	3	3	3	4	3	3	5	4	2	4	4	4	2	1	5	4	10	5	4	9	4	5
OG0000185	4	4	4	4	3	4	5	3	4	4	4	3	4	4	4	4	6	4	6	4	5	3	4	5	4	4	5	6	4	4	4	4	3	4	4	4	2	1	4	4	6	4	2	6	4	5
OG0000186	4	3	2	4	7	4	6	4	4	5	5	4	6	4	2	6	3	5	5	5	5	1	6	4	3	4	4	5	2	2	2	5	4	3	4	5	0	0	1	4	10	4	3	10	3	5
OG0000187	1	1	1	5	11	5	2	1	1	1	1	2	1	5	3	13	8	4	3	4	9	3	6	5	2	1	2	7	1	1	3	1	5	2	2	3	0	0	3	1	27	1	1	21	5	2
OG0000188	3	3	3	5	6	3	3	4	4	3	4	5	5	3	3	3	5	3	5	3	7	5	3	6	3	3	3	6	3	3	7	3	2	4	3	3	0	0	3	3	18	4	3	9	3	3
OG0000189	1	1	1	7	11	3	4	1	6	9	6	5	5	12	4	7	3	7	3	5	17	0	9	3	1	7	1	2	2	1	3	2	4	2	9	7	0	0	1	2	2	4	1	1	2	2
OG0000190	1	1	3	2	1	3	4	2	5	2	2	4	2	7	1	0	4	3	3	5	5	2	3	1	3	5	2	6	4	5	2	2	0	7	3	3	0	0	1	2	41	2	2	24	3	3
OG0000191	2	2	2	6	2	1	4	4	4	4	4	3	4	2	3	5	5	2	1	4	4	1	4	4	2	3	3	3	2	2	2	2	2	2	1	1	0	0	7	4	31	4	4	26	4	3
OG0000192	3	3	3	6	7	3	7	3	3	3	3	4	3	4	4	9	4	3	4	4	11	5	4	3	4	3	3	7	3	3	5	2	3	3	3	3	0	0	3	3	10	4	3	8	3	3
OG0000193	3	3	1	6	6	3	4	4	5	5	5	6	7	4	4	4	5	5	4	2	6	4	4	6	1	5	1	5	1	1	8	4	4	1	6	4	5	1	4	4	5	5	4	1	3	5
OG0000194	1	1	0	2	12	9	4	2	3	1	7	2	2	11	1	15	7	0	0	7	2	0	11	2	5	0	4	0	1	0	1	1	0	4	0	0	0	0	2	6	27	1	3	23	3	1
OG0000195	3	3	2	5	1	3	2	3	5	5	5	4	4	5	3	4	6	8	5	6	11	3	3	1	4	5	3	7	3	3	1	1	0	3	10	8	0	0	4	2	8	4	4	9	4	1
OG0000196	3	3	4	4	2	3	5	4	4	4	4	5	5	4	4	3	6	5	6	5	9	4	4	3	4	3	4	6	5	4	5	4	1	4	4	5	1	0	4	4	3	4	4	4	4	4
OG0000197	2	2	4	3	17	3	3	3	3	3	3	3	4	3	3	3	2	3	3	3	3	2	3	7	4	5	4	3	3	3	3	3	4	3	3	3	0	0	3	3	18	5	2	18	2	3
OG0000198	4	3	1	4	8	2	3	3	3	5	5	4	4	4	3	7	2	4	3	3	5	3	2	2	1	4	1	6	1	1	3	3	1	2	3	3	1	1	3	3	28	5	4	16	3	3
OG0000199	0	0	0	7	8	7	3	0	1	0	2	1	2	2	3	5	0	4	5	2	1	0	6	4	2	0	3	10	1	1	0	0	3	3	2	2	10	1	3	9	28	2	1	38	1	0
OG0000200	5	3	0	3	0	2	3	7	9	6	9	7	6	0	14	0	0	5	3	0	0	1	1	0	0	7	0	6	0	0	1	1	0	0	2	13	0	0	7	0	21	7	2	28	2	1
OG0000201	2	2	4	3	16	1	3	3	4	2	3	3	3	9	2	3	8	4	3	9	6	1	1	10	3	7	3	4	2	2	1	0	7	3	4	4	4	2	2	6	5	5	4	3	4	1
OG0000202	3	3	2	5	3	3	2	4	5	6	5	6	8	2	2	2	2	6	3	3	2	3	3	2	3	5	5	7	3	3	5	4	1	2	4	5	0	1	2	2	14	6	6	9	3	5
OG0000203	3	2	3	3	2	2	3	1	1	3	3	2	3	3	4	0	3	6	6	3	5	2	3	3	3	3	3	5	2	2	3	2	2	3	6	4	3	1	3	5	29	4	2	18	3	4
OG0000204	1	1	2	6	1	2	4	9	6	8	7	9	6	3	4	4	4	4	3	6	8	0	2	1	3	6	2	6	1	1	3	2	2	2	4	3	1	1	4	3	9	5	4	11	1	4
OG0000205	4	4	3	4	3	4	4	2	6	4	4	5	4	4	4	4	4	5	5	4	4	0	4	0	3	5	3	5	3	3	6	4	2	3	5	4	5	3	3	3	6	3	4	10	3	4
OG0000206	3	3	4	3	5	4	4	3	3	3	3	7	4	3	3	4	5	3	4	3	10	3	4	3	4	3	4	4	4	4	7	3	3	3	3	3	1	1	1	3	12	4	2	10	3	3
OG0000207	0	0	0	0	179	0	0	0	0	0	0	0	0	0	0	0	0	0	0	0	0	0	0	0	0	0	0	0	0	0	0	0	0	0	0	0	0	0	0	0	0	0	0	0	0	0
OG0000208	2	2	4	4	3	3	4	4	5	4	4	4	6	3	4	4	1	4	3	4	4	0	4	2	4	3	4	8	4	4	8	4	1	3	3	4	2	1	4	4	9	4	4	10	2	5
OG0000209	3	3	1	7	2	1	3	3	3	5	5	3	5	2	3	7	16	6	7	3	9	2	2	4	3	6	2	7	5	3	7	2	0	1	4	8	0	0	6	2	1	5	2	3	2	2
OG0000210	4	4	0	8	0	1	5	6	6	4	5	4	1	2	6	3	2	11	11	4	3	3	1	0	2	5	1	8	1	1	4	6	0	2	8	13	0	0	6	2	0	6	6	0	7	3
OG0000211	4	1	0	5	7	4	5	2	3	4	4	3	4	11	4	1	2	4	3	6	2	2	9	3	1	2	1	5	2	3	4	5	1	3	2	4	0	0	2	4	15	4	2	19	0	3
OG0000212	5	3	1	7	4	2	4	1	4	4	4	4	5	6	6	3	6	4	4	4	7	2	1	3	1	4	1	4	1	1	4	3	3	1	5	6	3	1	3	3	16	6	2	5	3	4
OG0000213	1	1	1	7	0	1	3	3	1	2	2	2	3	8	5	2	1	4	3	8	5	0	1	1	0	2	0	4	0	0	3	2	1	2	4	5	0	1	4	0	31	4	1	43	0	2
OG0000214	1	1	4	5	2	6	3	2	3	2	2	2	3	5	5	16	3	3	4	5	4	2	5	5	4	3	6	3	3	3	1	1	1	5	2	3	0	0	6	4	14	2	4	8	7	1
OG0000215	2	2	3	2	4	2	3	4	3	4	3	3	3	5	3	5	4	6	4	4	3	3	4	3	3	3	3	2	3	3	4	3	2	3	4	4	0	0	3	2	24	3	3	13	3	3
OG0000216	4	4	3	4	6	2	5	4	4	5	5	4	3	4	4	2	4	4	5	4	9	2	3	2	3	3	3	4	3	3	4	2	1	3	4	5	4	3	3	4	5	4	4	5	3	4
OG0000217	3	3	9	4	4	3	3	3	1	2	4	1	2	1	4	3	1	2	4	0	1	1	2	0	8	5	7	5	7	7	3	2	0	6	2	3	0	0	3	1	25	3	3	17	3	2
OG0000218	2	1	3	4	3	2	4	3	5	6	6	5	4	4	3	4	3	4	4	4	3	2	3	2	4	3	4	5	5	1	3	3	3	4	3	3	2	2	4	3	11	6	6	5	6	3
OG0000219	0	0	0	0	173	0	0	0	0	0	0	0	0	0	0	0	0	0	0	0	0	0	0	0	0	0	0	0	0	0	0	0	0	0	0	0	0	0	0	0	0	0	0	0	0	0
OG0000220	3	2	2	2	4	5	7	4	3	5	5	5	7	4	4	7	5	5	4	5	6	0	4	1	3	5	3	5	2	2	4	3	1	3	4	4	0	0	3	5	7	4	3	6	3	3
OG0000221	2	2	1	4	2	5	7	3	5	6	5	5	4	4	4	2	4	8	7	4	5	0	4	3	2	4	2	5	3	2	2	2	0	2	6	6	2	1	3	1	11	4	5	8	2	2
OG0000222	2	2	4	5	3	4	5	0	2	2	3	1	2	3	3	5	1	2	0	4	4	0	4	3	3	2	1	4	4	2	3	2	2	3	0	2	0	1	4	3	30	2	2	31	3	2
OG0000223	3	2	1	2	5	4	4	2	1	2	2	2	5	6	2	11	0	4	3	3	12	3	4	2	2	3	2	6	2	2	2	2	1	3	3	3	1	0	4	3	20	3	2	16	2	2
OG0000224	3	3	3	5	4	3	2	5	5	6	5	5	5	3	1	3	5	4	4	3	8	3	3	2	6	4	6	11	3	3	3	2	1	3	3	4	0	0	1	4	7	3	4	6	0	2
OG0000225	0	0	0	1	0	3	8	1	0	1	1	2	1	7	0	14	12	2	9	5	40	1	3	7	11	1	12	6	1	1	0	0	0	1	4	6	0	0	1	6	0	1	0	0	0	0
OG0000226	0	0	0	0	169	0	0	0	0	0	0	0	0	0	0	0	0	0	0	0	0	0	0	0	0	0	0	0	0	0	0	0	0	0	0	0	0	0	0	0	0	0	0	0	0	0
OG0000227	3	2	3	4	4	4	3	3	3	3	3	4	3	4	3	3	3	3	4	3	2	3	3	2	3	3	3	3	3	3	3	3	3	3	3	3	3	2	3	4	21	3	3	12	3	3
OG0000228	2	1	1	8	2	3	3	3	1	4	4	3	2	3	4	2	4	4	3	6	10	2	4	1	2	2	1	11	1	1	5	2	2	1	3	3	0	0	4	1	19	3	4	12	5	4
OG0000229	1	1	4	4	0	2	12	2	1	1	1	0	0	7	2	6	12	12	9	9	12	1	2	1	8	1	7	9	2	4	0	1	0	2	5	10	0	0	3	1	3	1	2	2	2	1
OG0000230	0	0	0	0	0	0	0	0	0	0	0	0	0	2	0	0	1	75	5	11	1	0	0	0	0	0	0	30	0	0	0	0	0	0	16	24	0	0	0	0	0	0	0	1	0	0
OG0000231	5	5	0	4	2	0	5	7	4	6	7	3	4	7	2	0	2	2	2	5	0	4	0	0	0	13	0	3	0	1	2	2	1	0	2	2	0	0	1	22	6	8	22	2	0	2
OG0000232	2	1	1	5	1	4	6	3	4	3	4	3	3	5	4	2	4	5	3	5	7	2	3	4	1	2	1	7	1	1	5	3	4	2	5	7	0	0	3	4	19	2	3	5	2	3
OG0000233	2	2	1	15	2	3	1	4	7	3	4	4	6	2	7	5	2	4	5	3	6	2	4	2	1	3	1	6	1	1	1	1	2	2	8	8	0	0	2	2	8	7	2	10	1	1
OG0000234	3	3	3	3	3	2	4	2	3	3	3	3	3	1	3	1	5	2	3	2	3	2	6	3	5	3	4	2	3	3	3	3	1	2	2	2	1	1	3	2	19	3	4	23	3	3
OG0000235	2	1	3	4	3	3	4	4	4	3	3	3	4	3	3	3	4	3	3	3	10	1	4	3	4	4	4	6	3	3	6	3	4	4	3	3	2	2	2	3	10	3	3	5	2	4
OG0000236	0	0	0	2	5	3	1	6	4	4	5	6	5	1	0	7	1	3	1	1	4	0	21	3	2	4	3	0	0	0	2	2	1	0	1	2	3	4	0	1	18	4	5	26	1	2
OG0000237	0	0	0	1	38	4	1	0	0	0	0	0	0	2	1	5	3	2	2	2	0	0	18	5	0	0	0	2	0	0	0	0	0	0	2	5	0	0	1	1	38	0	0	31	0	0
OG0000238	3	3	3	8	5	1	3	4	4	4	4	4	4	1	6	6	1	3	2	2	5	2	4	3	3	4	3	7	2	2	4	3	2	4	4	4	0	0	3	4	10	4	3	6	3	3
OG0000239	3	3	3	3	4	2	4	4	6	4	4	6	4	3	4	4	4	4	6	4	7	2	2	2	3	4	2	4	3	3	3	3	5	3	4	5	3	1	3	3	3	4	5	1	2	4
OG0000240	1	1	0	5	9	2	2	2	7	4	4	3	4	2	3	0	5	6	6	3	4	0	5	4	1	2	1	4	0	0	2	1	10	0	5	7	1	0	4	6	13	4	6	12	1	1
OG0000241	3	2	1	4	3	2	3	4	1	3	3	2	4	2	3	4	3	6	5	3	2	2	3	2	0	2	1	4	0	0	5	3	0	3	4	3	0	0	4	2	29	8	3	16	3	3
OG0000242	2	2	4	7	2	4	3	2	3	3	3	4	3	4	3	2	4	4	3	4	7	4	5	3	4	3	4	9	4	3	5	2	1	3	4	5	1	1	1	2	3	4	3	10	3	3
OG0000243	2	2	1	4	3	1	4	5	6	6	6	4	4	4	3	1	4	4	4	4	5	2	3	3	4	4	4	4	2	3	2	3	2	4	4	4	0	0	3	3	13	4	3	6	4	2
OG0000244	4	4	1	3	6	3	3	3	8	5	5	5	4	4	4	0	2	4	5	3	4	4	6	2	2	4	2	6	2	2	1	1	2	4	4	4	5	2	2	1	8	3	5	8	1	1
OG0000245	4	2	1	8	1	0	8	1	7	4	4	4	4	3	6	0	0	5	2	3	2	3	5	1	1	3	1	3	1	1	8	3	0	1	4	1	0	1	7	0	21	5	2	15	2	4
OG0000246	3	3	3	4	3	3	4	1	4	3	3	3	3	3	3	4	4	3	4	3	7	4	3	3	3	3	3	5	3	3	4	3	3	3	3	3	0	0	3	4	14	3	3	9	3	3
OG0000247	2	2	2	3	5	2	5	2	2	2	2	1	2	3	3	3	4	4	5	3	5	1	3	2	3	2	3	3	3	3	3	3	1	3	2	5	0	0	3	3	23	2	2	22	2	3
OG0000248	0	0	0	0	162	0	0	0	0	0	0	0	0	0	0	0	0	0	0	0	0	0	0	0	0	0	0	0	0	0	0	0	0	0	0	0	0	0	0	0	0	0	0	0	0	0
OG0000249	3	3	4	4	1	3	3	3	4	4	4	4	4	3	3	1	5	3	3	4	4	2	3	2	4	3	4	3	4	4	2	3	2	2	2	3	1	1	1	3	15	3	4	15	3	2
OG0000250	2	2	4	5	2	4	3	3	3	4	4	5	3	3	4	0	4	4	3	2	1	1	4	3	5	4	5	6	5	4	3	3	1	5	4	4	0	0	5	3	4	6	3	12	2	4
OG0000251	6	3	6	5	3	4	3	3	3	3	3	2	3	4	4	2	2	3	3	3	6	1	4	4	4	1	6	5	4	5	4	3	3	4	2	3	0	1	5	4	7	3	3	5	3	3
OG0000252	3	3	0	3	5	3	3	1	4	4	5	5	5	1	3	3	0	5	4	2	1	2	4	1	2	4	1	1	0	0	1	1	0	2	7	3	1	1	1	1	27	6	0	28	2	2
OG0000253	3	3	2	4	4	2	4	3	3	4	4	3	3	3	3	3	4	4	4	3	6	4	4	1	4	3	2	3	3	3	4	3	3	3	3	6	2	1	6	2	9	2	4	8	2	3
OG0000254	3	3	3	2	6	2	5	3	2	3	3	2	4	4	2	1	4	3	3	3	5	3	3	1	3	2	2	5	4	4	3	3	4	6	3	3	0	0	3	4	13	2	3	11	6	3
OG0000255	1	1	0	2	1	3	5	3	2	3	2	3	7	5	4	4	5	8	5	9	9	3	3	5	0	2	2	7	0	0	2	1	0	2	6	5	3	1	2	4	11	5	4	9	0	1
OG0000256	3	3	1	7	5	2	2	3	2	3	2	2	2	2	5	3	2	1	2	2	2	4	2	1	1	1	3	3	1	1	6	3	1	4	1	3	0	0	5	5	24	2	3	26	1	3
OG0000257	1	3	0	4	0	0	23	1	2	3	2	2	1	8	0	1	5	9	7	15	8	0	1	4	1	2	0	12	1	1	1	2	0	4	5	10	0	0	1	2	4	2	1	10	0	1
OG0000258	0	0	0	16	5	6	4	2	4	5	3	3	4	7	7	5	3	3	4	11	10	1	4	1	0	5	0	5	0	0	0	0	4	2	4	3	0	0	5	3	2	4	3	9	3	0
OG0000259	3	3	1	2	2	2	3	4	4	4	5	5	3	4	2	11	3	4	3	3	5	2	2	2	2	3	2	6	2	2	6	3	3	3	3	3	1	2	2	2	8	3	6	11	1	3
OG0000260	3	3	3	6	2	3	3	3	3	3	4	4	4	3	3	0	4	3	4	4	4	3	2	3	3	4	3	7	3	3	2	3	0	2	3	3	1	1	3	2	14	3	4	13	2	3
OG0000261	2	2	1	8	0	1	6	2	4	5	6	5	6	2	4	0	1	5	8	3	7	2	5	1	1	4	2	7	1	1	8	3	1	1	3	5	3	2	10	2	3	5	3	1	1	6
OG0000262	0	0	0	1	0	0	0	1	29	52	26	11	4	1	0	0	0	1	1	5	0	0	2	0	1	5	0	3	0	0	0	0	1	0	1	2	0	0	0	0	0	12	0	0	0	0
OG0000263	3	3	1	4	5	2	5	2	4	4	4	5	3	3	3	6	5	6	6	5	9	1	3	4	2	4	2	6	1	1	1	1	3	1	5	6	0	0	3	3	8	2	4	6	2	1
OG0000264	3	2	1	3	4	3	3	1	2	2	3	1	3	3	4	7	4	5	4	5	5	3	6	1	4	3	5	2	3	3	3	1	2	2	5	4	0	0	4	2	16	2	2	12	3	2
OG0000265	3	2	3	2	2	3	4	2	4	3	4	4	4	5	2	4	3	4	3	3	2	3	3	4	3	4	3	3	3	3	5	5	4	4	3	3	0	0	3	3	10	3	4	9	2	5
OG0000266	2	2	2	2	5	1	2	2	5	2	2	4	2	2	2	11	3	2	5	4	2	2	2	2	2	2	2	4	2	2	5	2	2	2	3	2	1	1	3	2	28	2	2	14	2	3
OG0000267	1	1	0	2	3	0	2	2	2	3	2	2	3	4	3	0	15	8	11	5	7	2	4	0	0	2	0	7	0	0	2	1	0	1	6	8	0	0	3	2	25	4	3	11	0	1
OG0000268	2	2	2	2	2	2	3	2	1	1	4	1	0	6	2	3	3	9	2	5	2	2	4	2	3	3	2	4	2	2	2	2	22	3	5	3	2	0	3	4	6	1	3	15	2	4
OG0000269	2	2	1	2	3	1	2	3	2	3	3	3	3	2	2	8	4	2	2	3	9	3	5	3	2	2	2	4	2	1	3	3	3	2	2	3	0	0	2	2	23	3	3	17	2	2
OG0000270	3	2	3	4	4	1	4	5	3	5	5	5	7	2	4	3	4	3	4	2	3	3	2	4	3	5	6	6	4	3	4	3	0	0	3	3	0	0	3	1	10	5	2	5	2	3
OG0000271	2	1	2	5	1	2	2	1	4	4	6	4	4	4	3	2	1	3	3	3	2	1	4	2	3	8	4	5	2	2	4	4	2	6	4	4	3	3	3	2	7	7	4	7	2	4
OG0000272	0	0	0	0	0	0	1	7	33	12	25	1	0	0	0	0	0	0	0	0	2	0	8	1	0	3	0	0	0	0	4	0	0	0	0	0	0	0	32	0	0	26	0	0	0	1
OG0000273	3	3	3	3	3	3	4	3	3	3	3	3	3	3	2	6	4	3	4	4	5	4	3	3	3	4	3	7	4	3	4	3	1	3	2	3	0	0	3	3	9	3	3	6	3	3
OG0000274	3	2	3	5	0	1	1	3	6	6	5	5	4	2	6	2	2	5	3	2	3	2	1	1	6	5	4	2	3	3	2	2	1	3	4	4	5	2	16	4	2	4	3	1	3	2
OG0000275	2	3	1	2	1	3	5	2	2	2	2	1	2	4	2	2	3	4	4	4	5	3	9	2	1	1	1	4	1	1	2	1	1	1	2	4	0	0	2	2	38	2	2	12	2	4
OG0000276	2	1	2	5	4	2	1	4	3	4	5	3	2	3	5	2	2	2	2	3	3	1	5	5	2	5	1	3	2	2	3	2	1	2	3	2	0	0	1	0	28	2	3	17	2	2
OG0000277	5	2	0	16	1	1	2	4	4	4	4	3	5	9	21	0	3	6	5	9	4	2	2	1	0	3	0	3	0	0	2	3	0	0	2	4	0	0	10	0	3	3	4	1	0	2
OG0000278	3	3	5	3	4	3	3	2	3	3	3	4	4	3	3	0	3	3	3	3	7	4	3	2	3	4	3	3	3	3	3	2	0	3	3	4	1	1	4	3	12	3	3	9	3	3
OG0000279	1	1	3	0	1	0	1	0	1	1	1	1	1	1	1	0	4	1	1	1	2	1	2	1	2	1	2	2	1	3	3	1	0	1	3	1	0	0	1	1	52	1	1	47	2	1
OG0000280	1	2	2	2	6	3	4	3	3	3	3	2	3	1	2	4	2	5	3	4	5	0	7	3	1	2	1	5	2	2	3	3	2	2	3	2	0	0	3	1	21	2	4	13	5	3
OG0000281	0	0	0	0	153	0	0	0	0	0	0	0	0	0	0	0	0	0	0	0	0	0	0	0	0	0	0	0	0	0	0	0	0	0	0	0	0	0	0	0	0	0	0	0	0	0
OG0000282	0	0	0	0	153	0	0	0	0	0	0	0	0	0	0	0	0	0	0	0	0	0	0	0	0	0	0	0	0	0	0	0	0	0	0	0	0	0	0	0	0	0	0	0	0	0
OG0000283	4	3	1	0	0	1	9	3	4	4	4	3	9	7	2	1	3	2	3	8	20	4	0	0	0	8	0	2	1	1	7	8	1	0	2	4	0	0	0	3	0	4	9	0	0	7
OG0000284	4	3	4	5	4	3	3	2	3	3	2	6	4	2	3	3	4	4	4	4	4	0	3	2	4	4	4	9	5	4	3	3	1	2	4	3	2	0	3	3	3	2	3	6	2	3
OG0000285	1	1	0	7	5	5	2	2	2	2	2	2	2	5	2	3	2	4	5	6	10	1	7	2	0	2	0	3	0	0	2	1	3	0	3	5	0	0	2	2	31	2	0	15	0	1
OG0000286	3	2	1	3	1	5	7	4	4	4	3	4	2	5	3	1	3	11	5	6	9	2	3	1	2	4	1	13	1	1	2	2	1	1	6	6	0	0	4	1	2	5	4	1	0	2
OG0000287	2	2	1	4	8	3	3	2	2	3	3	3	2	4	2	3	5	3	4	4	6	2	4	3	0	3	0	3	1	0	1	1	1	2	2	3	0	0	3	3	26	3	3	16	1	1
OG0000288	0	0	2	1	0	1	11	2	4	3	2	2	5	38	1	5	8	2	2	21	4	0	8	0	0	4	0	1	0	0	3	2	1	2	1	3	0	0	5	0	0	4	0	0	0	3
OG0000289	2	2	1	2	8	1	3	2	4	3	3	4	2	4	2	3	2	2	3	5	9	2	2	2	3	4	2	6	4	3	3	2	4	2	2	2	0	0	2	3	13	3	3	12	2	2
OG0000290	2	0	2	2	2	4	2	1	2	3	3	3	4	2	2	3	2	3	3	2	2	3	2	2	2	3	2	3	2	2	2	2	1	2	2	2	0	0	1	2	33	3	4	22	2	2
OG0000291	2	1	5	4	1	4	5	2	3	3	3	3	3	1	3	2	2	4	4	2	1	1	4	2	8	1	8	3	5	6	3	2	1	6	2	5	0	0	5	5	8	3	2	9	0	3
OG0000292	0	0	0	0	150	0	0	0	0	0	0	0	0	0	0	0	0	0	0	0	0	0	0	0	0	0	0	0	0	0	0	0	0	0	0	0	0	0	0	0	0	0	0	0	0	0
OG0000293	3	3	3	2	7	2	3	3	3	3	3	2	4	3	2	3	3	3	3	3	3	3	3	3	3	3	3	3	3	3	4	3	3	3	3	3	2	1	3	3	13	3	3	5	3	3
OG0000294	3	3	3	2	1	3	4	4	5	6	5	4	5	4	2	2	3	3	3	5	6	3	3	4	3	4	3	2	3	3	2	4	2	2	4	3	0	1	2	3	3	4	4	6	3	2
OG0000295	1	1	1	1	2	4	3	1	1	2	1	1	1	2	1	3	2	2	5	2	3	1	1	1	1	2	1	2	1	1	1	1	1	2	4	4	0	0	2	2	18	0	1	60	1	1
OG0000296	0	0	0	9	12	4	3	2	1	1	1	0	1	8	0	9	7	2	1	17	24	1	4	2	1	1	0	13	1	0	4	2	0	1	3	3	0	0	0	4	0	1	2	0	2	2
OG0000297	0	0	0	0	149	0	0	0	0	0	0	0	0	0	0	0	0	0	0	0	0	0	0	0	0	0	0	0	0	0	0	0	0	0	0	0	0	0	0	0	0	0	0	0	0	0
OG0000298	1	2	2	2	1	3	3	1	2	3	2	2	4	2	2	3	3	4	5	5	1	1	4	3	2	3	3	5	3	2	4	2	1	3	4	4	1	1	3	2	23	2	2	13	2	2
OG0000299	2	2	3	3	5	2	3	3	3	3	3	3	4	2	3	6	4	3	5	3	8	0	4	0	4	1	6	5	3	4	5	4	1	2	3	3	0	0	3	3	4	3	6	3	4	4
OG0000300	3	1	2	2	5	2	2	4	5	6	5	6	2	2	4	1	1	5	1	3	12	1	4	0	1	1	0	6	1	1	2	2	1	0	8	3	1	1	0	1	16	4	4	12	2	2
OG0000301	1	1	0	6	8	3	5	1	1	2	1	1	2	4	3	4	1	8	4	3	10	0	6	4	1	2	0	4	0	0	0	0	2	1	3	4	0	0	0	2	19	1	1	29	0	0
OG0000302	2	4	3	6	9	2	1	3	5	3	3	4	3	1	3	1	1	1	1	1	3	4	3	6	3	3	3	2	2	2	2	2	0	4	1	1	0	0	4	2	11	4	4	18	4	2
OG0000303	2	2	3	3	3	3	2	2	3	2	3	2	4	5	3	6	4	4	5	2	10	1	2	3	4	4	4	3	4	3	4	2	4	3	5	5	0	0	2	4	6	2	2	2	3	2
OG0000304	2	2	0	4	3	5	3	2	5	5	4	3	3	2	2	2	2	3	6	2	0	1	5	2	3	1	3	4	0	0	4	3	3	3	6	4	3	2	4	2	11	5	4	5	4	3
OG0000305	2	2	2	4	3	3	3	3	4	4	3	3	4	3	2	4	5	3	3	4	6	3	3	2	3	2	3	5	3	3	4	3	1	3	2	4	0	2	2	4	6	3	4	4	3	3
OG0000306	1	1	1	1	5	1	1	2	1	2	3	2	2	2	1	0	1	3	2	1	2	1	5	2	1	1	1	4	3	2	1	1	4	2	1	2	0	0	1	1	34	1	2	37	2	1
OG0000307	1	1	1	1	4	4	6	1	2	5	3	4	2	5	2	11	3	14	6	2	1	0	5	3	4	0	2	0	1	1	1	1	1	4	12	6	0	0	2	2	6	6	2	4	2	1
OG0000308	0	0	2	2	0	2	6	2	2	4	3	2	4	4	3	2	5	4	3	5	10	0	11	2	2	3	1	6	1	1	0	0	3	4	5	7	0	0	5	22	0	3	1	0	3	0
OG0000309	0	0	0	7	17	0	1	0	0	0	0	0	0	0	0	0	0	0	0	0	5	0	0	1	0	0	2	0	0	0	29	0	15	0	1	0	0	0	1	0	4	0	0	57	0	5
OG0000310	3	3	2	6	3	2	4	3	4	3	3	2	5	3	4	4	3	4	4	2	2	2	3	2	3	3	2	6	2	2	3	4	1	4	4	4	2	1	4	4	5	3	4	2	1	4
OG0000311	3	2	1	4	2	2	2	3	4	5	4	4	3	3	2	2	1	6	5	3	3	2	3	1	2	2	1	5	1	1	1	1	3	1	3	4	0	0	1	3	22	4	3	14	1	1
OG0000312	2	2	1	3	3	2	3	4	5	4	5	4	8	6	4	0	6	5	3	2	7	2	5	3	2	4	1	3	2	3	2	1	0	4	4	6	0	0	5	3	1	4	3	5	0	2
OG0000313	1	1	1	0	5	1	4	1	2	1	1	1	3	12	0	4	2	2	4	6	17	4	2	5	1	1	0	0	2	1	5	1	0	0	0	0	0	0	0	2	30	1	1	18	0	1
OG0000314	0	0	0	135	8	0	0	0	0	0	0	0	0	0	0	0	0	0	0	0	0	0	0	0	0	0	1	0	0	0	0	0	0	0	0	0	0	0	0	0	0	0	0	0	0	0
OG0000315	4	3	4	3	4	4	3	3	3	2	2	3	3	3	3	3	3	3	2	3	4	2	4	2	4	3	4	3	4	4	1	3	2	3	2	3	0	0	3	3	7	3	2	8	5	3
OG0000316	2	2	1	4	2	2	7	3	2	3	3	1	2	5	2	0	5	9	13	6	7	1	2	1	2	1	2	12	2	2	2	2	1	1	7	8	0	0	1	2	2	3	3	1	2	2
OG0000317	3	2	1	6	0	0	14	2	1	1	4	1	2	7	1	9	0	4	5	5	3	4	0	1	4	2	1	8	4	2	3	1	0	4	8	6	0	3	1	8	1	3	5	1	0	2
OG0000318	3	2	2	3	7	2	4	2	2	2	2	2	3	2	3	2	4	3	4	3	3	1	3	1	2	1	2	3	2	1	3	3	2	2	3	3	3	2	3	2	16	3	4	13	2	3
OG0000319	2	2	1	1	2	6	11	3	3	2	2	2	3	3	3	0	6	6	5	3	3	0	6	7	3	1	3	7	1	2	3	1	1	2	4	6	0	0	4	4	6	1	4	6	1	1
OG0000320	2	2	2	4	1	2	5	3	3	3	4	2	2	2	3	2	3	3	3	1	5	0	3	1	2	3	2	1	2	2	3	3	2	4	3	3	0	0	2	2	15	3	3	21	3	3
OG0000321	1	1	1	2	1	4	2	3	4	3	4	6	3	5	3	5	3	11	2	4	2	2	3	4	1	1	1	4	1	1	1	1	2	3	5	2	0	0	4	2	18	3	2	8	3	1
OG0000322	0	0	0	0	0	0	0	0	0	0	0	0	0	0	0	0	0	0	0	0	143	0	0	0	0	0	0	0	0	0	0	0	0	0	0	0	0	0	0	0	0	0	0	0	0	0
OG0000323	2	4	3	3	2	1	3	2	3	2	2	2	2	3	2	3	3	4	5	2	4	2	3	3	3	3	4	5	2	1	4	2	2	2	4	5	0	0	3	2	12	1	2	15	2	3
OG0000324	3	2	2	2	2	2	3	0	3	3	3	3	3	1	2	2	2	0	0	1	1	1	2	4	2	2	3	0	2	2	3	2	4	8	0	0	0	0	2	2	26	2	2	26	5	2
OG0000325	3	2	2	3	2	4	1	3	1	1	3	1	3	1	4	1	2	2	4	2	1	3	4	2	2	5	2	1	2	2	3	4	2	4	1	3	0	0	2	3	18	3	3	20	3	3
OG0000326	2	1	1	3	3	2	4	2	2	2	2	1	2	5	3	2	2	4	4	4	2	2	2	1	2	4	2	10	1	1	4	2	1	4	4	5	0	0	2	1	21	2	2	10	3	2
OG0000327	1	0	0	3	1	4	2	0	1	2	2	1	0	0	1	0	0	1	0	0	0	1	17	0	0	0	0	0	0	0	0	0	16	0	0	0	0	0	2	3	39	1	0	43	0	0
OG0000328	2	2	4	3	2	2	3	3	5	3	3	3	3	2	3	5	3	3	4	3	6	0	4	0	5	3	5	8	5	5	5	3	0	3	3	3	0	0	3	3	3	3	3	2	2	3
OG0000329	0	0	0	21	20	1	3	1	0	2	1	0	0	1	0	2	0	1	0	23	0	0	56	0	0	2	0	2	0	0	0	0	0	0	0	1	0	0	1	2	0	1	0	0	0	0
OG0000330	0	0	0	0	141	0	0	0	0	0	0	0	0	0	0	0	0	0	0	0	0	0	0	0	0	0	0	0	0	0	0	0	0	0	0	0	0	0	0	0	0	0	0	0	0	0
OG0000331	2	2	2	3	2	3	4	2	2	2	2	3	4	3	3	3	3	4	5	3	3	2	3	3	2	2	1	6	2	2	4	3	2	3	4	4	0	0	4	3	11	2	4	7	2	4
OG0000332	3	2	3	3	3	3	3	3	3	2	3	2	2	2	2	3	4	4	3	3	4	5	3	1	2	3	2	5	3	3	3	2	2	1	2	2	0	0	3	2	18	3	3	7	2	3
OG0000333	2	2	2	3	1	5	2	3	2	2	2	4	3	4	4	3	4	4	5	5	6	0	5	3	4	2	4	6	2	2	2	2	2	4	4	3	1	1	4	3	3	4	4	3	2	2
OG0000334	1	1	1	1	1	3	1	2	2	2	3	1	4	1	2	4	1	3	3	1	2	1	5	2	1	3	1	3	1	1	2	1	3	3	1	2	8	4	2	1	16	3	3	31	1	1
OG0000335	0	0	1	1	0	1	1	5	13	17	18	11	23	2	3	0	1	1	0	1	0	0	2	0	1	7	0	1	1	1	0	0	0	1	1	0	0	0	0	0	1	21	1	2	1	0
OG0000336	0	0	0	10	0	0	0	2	5	4	4	3	0	1	4	0	2	2	4	2	0	0	6	1	0	1	0	7	0	0	1	1	0	1	4	3	1	0	1	0	28	0	2	39	0	1
OG0000337	0	0	0	0	140	0	0	0	0	0	0	0	0	0	0	0	0	0	0	0	0	0	0	0	0	0	0	0	0	0	0	0	0	0	0	0	0	0	0	0	0	0	0	0	0	0
OG0000338	0	0	0	0	0	0	0	1	25	44	39	12	4	0	0	1	0	0	0	0	0	0	1	0	0	8	0	0	0	0	0	0	0	0	0	0	0	0	0	0	0	3	2	0	0	0
OG0000339	2	2	3	2	2	1	3	3	4	3	4	2	5	1	1	5	4	3	2	3	7	3	1	2	2	2	3	5	2	2	4	2	3	2	2	3	0	0	3	4	5	4	4	14	2	3
OG0000340	3	3	2	3	2	3	3	2	5	3	4	4	5	2	4	3	2	3	3	3	7	5	3	3	2	3	3	4	2	2	2	1	2	3	4	3	2	1	2	2	2	5	4	6	2	2
OG0000341	3	3	2	4	2	2	3	3	3	3	3	3	4	4	3	5	3	3	3	5	4	2	2	1	2	3	2	3	2	2	4	3	2	3	2	3	0	0	3	4	7	3	3	10	2	3
OG0000342	2	2	2	2	2	2	3	3	3	3	3	3	3	4	3	4	3	2	2	4	7	3	2	2	2	1	2	2	2	2	4	3	1	2	3	2	0	0	2	3	17	3	3	10	2	3
OG0000343	3	2	1	1	8	3	2	2	3	3	3	2	3	4	3	3	3	6	5	1	7	2	2	1	3	2	3	4	1	1	2	1	2	1	5	8	0	0	3	1	7	3	5	11	1	1
OG0000344	3	3	5	4	2	3	3	3	4	3	3	3	3	3	3	3	3	3	3	2	5	4	4	4	3	4	4	3	3	3	2	2	1	3	3	3	2	0	2	2	3	3	3	5	3	2
OG0000345	3	2	0	6	5	2	1	5	5	5	6	5	4	2	10	1	1	4	3	2	1	1	6	1	0	4	0	4	0	0	2	2	0	1	2	4	0	0	4	2	7	7	3	10	2	3
OG0000346	2	2	3	4	4	3	3	3	3	2	3	2	3	3	3	2	3	3	3	3	7	2	3	1	3	3	3	6	3	3	4	1	2	3	3	4	1	0	3	3	7	3	3	4	3	3
OG0000347	2	2	2	3	4	2	3	3	3	3	3	3	3	2	3	6	3	3	4	2	9	1	5	1	2	4	2	5	2	2	5	2	4	3	3	4	0	1	3	2	5	3	2	4	2	2
OG0000348	1	1	2	4	3	3	1	2	3	3	3	3	4	5	3	3	3	2	2	3	6	1	3	2	3	4	1	2	2	2	3	2	1	6	2	2	0	0	3	3	12	4	4	10	3	2
OG0000349	0	0	0	5	2	0	1	1	7	8	8	8	4	5	1	2	4	4	4	8	2	0	0	0	1	4	1	7	0	0	1	1	0	1	3	6	0	0	3	1	12	7	6	7	1	1
OG0000350	0	0	0	0	136	0	0	0	0	0	0	0	0	0	0	0	0	0	0	0	0	0	0	0	0	0	0	0	0	0	0	0	0	0	0	0	0	0	0	1	0	0	0	0	0	0
OG0000351	2	2	2	2	7	2	6	2	2	2	2	3	3	3	3	2	3	4	3	3	3	2	2	1	3	2	3	2	2	2	4	3	2	2	3	2	3	1	2	2	13	2	3	8	3	3
OG0000352	1	0	1	3	9	1	5	2	2	2	3	3	2	3	2	0	2	5	8	3	2	2	8	1	2	2	1	3	1	1	2	2	0	2	4	4	0	0	4	2	18	2	2	11	1	2
OG0000353	0	0	2	4	3	2	5	3	3	3	3	4	2	2	3	2	4	6	4	4	4	3	3	4	2	2	2	3	2	2	2	2	3	1	3	4	0	0	2	4	11	3	4	5	3	3
OG0000354	2	2	4	5	5	1	3	2	3	4	5	5	3	2	2	1	3	5	3	2	0	2	5	3	6	2	3	3	4	4	5	3	0	2	3	5	1	1	3	3	1	3	4	1	3	3
OG0000355	0	0	0	2	0	3	1	1	1	1	2	2	3	2	1	0	0	7	1	2	2	0	3	3	0	2	0	4	0	0	0	1	0	0	3	2	2	0	2	0	41	2	0	37	1	1
OG0000356	0	0	0	0	135	0	0	0	0	0	0	0	0	0	0	0	0	0	0	0	0	0	0	0	0	0	0	0	0	0	0	0	0	0	0	0	0	0	0	0	0	0	0	0	0	0
OG0000357	1	1	0	4	1	2	4	2	3	2	5	4	1	1	3	3	4	9	7	1	5	5	5	1	0	2	1	11	0	0	1	1	0	1	4	8	0	0	5	1	8	1	0	13	2	1
OG0000358	1	1	0	5	1	2	0	0	0	1	1	0	1	2	5	0	0	14	6	1	0	1	2	0	0	0	0	11	0	0	0	0	0	0	9	10	1	1	3	4	28	5	0	18	0	0
OG0000359	3	3	0	6	0	0	3	4	5	5	5	3	4	3	5	0	1	9	3	4	5	3	0	0	0	3	0	18	0	0	2	3	0	0	4	5	0	0	8	6	0	4	2	0	0	5
OG0000360	1	1	2	2	1	2	4	2	3	2	3	1	2	3	3	4	2	5	5	3	4	2	2	3	1	2	1	11	2	2	1	1	2	1	9	9	1	1	2	6	9	1	2	6	1	1
OG0000361	1	1	2	2	2	3	2	4	5	4	3	2	2	7	2	1	7	5	5	6	3	0	2	3	2	3	2	7	2	2	2	2	1	1	4	4	1	1	3	2	9	2	3	4	1	2
OG0000362	0	0	0	0	134	0	0	0	0	0	0	0	0	0	0	0	0	0	0	0	0	0	0	0	0	0	0	0	0	0	0	0	0	0	0	0	0	0	0	0	0	0	0	0	0	0
OG0000363	3	3	3	4	0	3	4	2	2	3	3	4	3	3	3	0	5	4	5	4	2	0	2	2	6	3	3	4	4	5	3	3	0	3	3	4	1	0	3	1	4	4	3	4	1	4
OG0000364	3	4	2	5	3	3	3	3	2	2	3	2	3	3	3	1	3	3	4	3	4	3	3	3	3	4	3	3	3	3	5	3	0	3	2	5	0	0	3	4	4	4	3	1	3	3
OG0000365	2	2	2	5	4	3	2	2	3	2	2	2	2	2	3	4	2	2	2	2	4	2	2	2	2	2	2	2	2	2	2	1	2	2	2	2	0	0	2	2	17	2	2	21	2	2
OG0000366	2	2	0	18	0	0	2	1	3	4	5	3	2	2	7	1	1	13	7	1	2	3	0	0	0	3	0	9	0	0	1	1	2	1	13	13	0	0	2	4	0	3	1	0	0	1
OG0000367	2	2	2	4	5	3	2	2	2	3	3	1	3	2	3	4	2	1	1	2	5	0	5	0	2	2	2	1	1	2	2	2	6	2	1	1	8	5	5	2	10	5	5	6	2	2
OG0000368	1	1	1	3	6	4	2	3	3	3	3	3	2	2	3	3	2	3	3	2	4	1	2	1	1	3	2	6	1	1	2	1	1	3	2	4	0	0	3	3	22	3	3	9	1	1
OG0000369	3	2	3	4	2	2	3	4	3	3	3	3	5	3	2	4	2	6	3	5	5	2	3	2	3	4	4	4	3	3	2	2	3	2	2	4	0	0	3	3	3	4	3	1	1	2
OG0000370	1	1	2	2	2	2	0	1	1	2	2	1	0	0	4	3	1	6	5	0	1	2	3	0	2	0	2	2	1	2	0	0	0	1	2	3	0	0	3	1	27	3	1	41	0	0
OG0000371	2	2	3	3	3	4	3	2	2	3	3	2	3	3	3	3	3	3	4	3	2	2	3	3	3	2	3	3	3	3	3	3	3	4	4	3	3	2	2	3	6	1	3	3	3	3
OG0000372	1	0	1	2	2	2	3	1	2	5	3	1	1	4	1	2	2	5	4	5	5	1	3	1	1	0	1	3	1	1	1	1	0	5	4	5	0	0	3	1	22	1	1	23	1	1
OG0000373	2	2	0	6	0	1	6	3	7	6	5	4	4	5	5	2	0	6	0	2	2	1	4	0	0	2	0	8	0	0	2	1	0	0	2	0	0	0	4	0	14	2	2	20	1	2
OG0000374	0	0	2	1	3	4	1	0	1	1	0	2	1	10	0	7	1	6	5	6	0	1	1	5	3	1	43	2	1	2	0	0	0	0	1	3	0	0	2	1	5	1	5	5	0	0
OG0000375	0	0	0	0	132	0	0	0	0	0	0	0	0	0	0	0	0	0	0	0	0	0	0	0	0	0	0	0	0	0	0	0	0	0	0	0	0	0	0	0	0	0	0	1	0	0
OG0000376	3	3	0	2	0	1	2	7	7	7	7	6	7	2	1	0	0	4	3	0	1	1	3	0	2	8	0	5	0	0	3	3	0	1	2	4	0	0	0	0	9	8	5	11	2	2
OG0000377	8	5	2	5	2	2	3	2	6	3	3	3	3	2	5	0	3	3	3	2	4	6	2	1	1	2	1	4	1	1	1	0	0	1	4	4	1	0	5	2	6	4	2	12	1	1
OG0000378	2	1	3	3	5	3	3	1	3	3	4	4	2	3	2	2	4	4	3	2	4	1	3	1	3	2	2	3	3	3	2	1	1	2	1	3	2	0	3	2	17	2	3	5	4	2
OG0000379	2	2	3	3	2	3	4	2	2	2	2	5	3	3	3	1	3	3	3	3	2	0	5	2	2	3	2	6	2	2	3	2	1	2	3	3	0	0	3	3	15	2	2	10	1	2
OG0000380	3	3	2	2	2	4	4	3	2	3	3	3	3	4	2	0	3	4	3	5	4	2	2	1	2	3	2	3	2	2	3	2	0	2	3	4	0	0	4	2	14	3	2	7	2	2
OG0000381	3	3	3	3	2	3	5	2	3	3	3	2	3	4	4	0	4	4	4	4	5	0	2	2	4	2	4	5	3	3	3	3	0	4	4	3	0	0	3	3	1	3	3	1	5	3
OG0000382	2	2	1	3	1	1	7	3	2	2	2	2	2	4	2	1	5	6	7	3	4	1	1	2	1	2	1	4	1	1	3	2	1	2	5	5	1	1	3	3	16	3	3	4	1	2
OG0000383	1	1	1	2	3	2	2	3	5	4	6	3	2	2	2	0	2	3	2	2	13	3	2	0	2	1	2	4	1	1	2	1	0	3	8	4	0	0	6	1	17	3	1	5	2	1
OG0000384	4	2	3	3	2	3	4	2	2	2	2	2	3	3	2	2	3	3	4	4	4	1	3	1	3	2	3	3	3	3	2	3	1	3	3	2	3	2	3	3	7	3	2	7	3	3
OG0000385	2	0	3	2	4	3	4	2	3	3	3	4	2	2	3	3	3	3	4	2	2	3	3	2	3	3	3	2	3	3	3	2	1	3	3	2	0	0	3	4	11	2	3	7	3	2
OG0000386	0	0	0	3	1	0	3	0	6	10	10	7	5	3	2	11	4	7	6	3	5	0	1	2	0	2	2	4	0	0	1	1	1	3	3	3	0	0	11	2	2	1	2	2	1	1
OG0000387	0	0	0	0	12	0	0	0	0	0	0	0	0	0	0	0	0	0	0	0	0	0	3	0	0	0	0	0	0	0	0	0	0	0	0	0	0	0	0	0	47	0	0	69	0	0
OG0000388	2	2	0	2	1	1	5	4	5	5	5	4	4	4	5	0	2	7	5	2	8	2	0	0	0	4	0	12	0	0	5	2	0	0	5	6	2	0	3	0	0	6	7	0	0	3
OG0000389	3	2	2	2	3	3	2	3	3	3	3	3	3	3	3	2	3	3	4	2	1	1	3	2	2	5	2	2	2	2	2	2	2	2	3	4	4	2	4	4	7	3	3	5	3	3
OG0000390	3	3	3	2	2	3	3	3	3	3	3	3	3	3	3	2	3	3	3	4	7	2	3	3	3	3	3	2	3	3	3	2	1	2	2	3	1	1	3	4	4	3	3	2	3	3
OG0000391	1	1	0	3	24	2	4	2	1	2	2	1	3	4	4	2	2	3	3	4	7	1	2	2	1	2	1	5	0	0	2	2	2	3	3	3	0	0	1	2	11	2	2	4	2	2
OG0000392	0	0	0	0	0	0	0	0	0	0	0	0	0	0	0	0	0	127	1	0	0	0	0	0	0	0	0	0	0	0	0	0	0	0	2	0	0	0	0	0	0	0	0	0	0	0
OG0000393	1	1	0	2	0	2	3	2	1	1	1	3	1	7	5	1	0	3	3	2	0	0	7	0	0	4	0	2	0	0	0	0	0	0	1	1	0	0	6	0	24	1	0	44	0	0
OG0000394	1	1	2	3	2	1	2	3	2	3	2	3	4	3	3	7	5	4	4	3	2	0	2	3	2	3	3	3	2	2	1	1	3	1	4	3	0	0	2	3	10	3	3	12	2	1
OG0000395	3	2	3	3	5	2	2	4	1	3	3	3	3	3	2	5	2	2	2	3	6	2	3	2	3	3	3	4	3	3	3	1	4	3	3	2	2	1	1	2	5	2	1	6	3	2
OG0000396	5	5	0	3	0	0	4	4	7	7	7	6	7	2	5	0	1	3	3	1	1	4	1	0	0	4	0	5	0	0	4	1	0	0	3	3	0	0	6	14	0	4	6	0	0	3
OG0000397	2	2	3	3	3	2	3	3	4	3	3	3	2	3	3	0	4	5	3	2	7	4	2	4	3	2	3	8	3	3	3	2	0	2	3	4	0	0	2	2	4	3	2	3	2	2
OG0000398	1	1	3	1	1	1	2	10	2	2	2	2	0	1	2	2	3	4	2	1	2	1	3	8	6	1	4	1	2	2	2	5	0	6	3	6	2	0	3	2	4	1	1	13	2	6
OG0000399	1	0	2	2	1	2	4	2	2	3	2	2	2	5	2	5	2	3	4	3	1	0	4	3	1	1	1	3	1	1	1	1	0	3	1	3	0	0	2	1	21	2	3	22	3	1
OG0000400	0	0	0	0	0	0	0	0	12	11	15	7	12	3	0	0	1	3	3	2	0	1	0	0	0	7	0	0	0	0	0	0	0	0	3	3	0	0	0	13	0	12	21	0	0	0
OG0000401	2	2	4	3	2	2	3	2	2	3	3	2	2	4	3	1	2	4	3	3	3	1	2	4	4	3	6	3	3	3	2	2	3	4	3	3	3	2	3	1	5	2	2	3	4	2
OG0000402	2	2	2	3	3	2	3	3	2	3	3	2	3	3	2	1	3	4	5	2	7	0	2	4	1	2	2	5	3	1	2	2	2	4	2	4	2	1	5	3	7	3	3	4	2	2
OG0000403	2	2	2	4	4	2	3	3	2	2	2	2	2	3	3	2	4	3	3	3	5	4	4	2	2	2	2	7	1	1	3	2	0	3	3	3	0	0	3	2	9	2	3	6	4	2
OG0000404	3	3	2	3	2	2	3	3	3	3	3	3	2	3	2	4	3	3	4	3	3	2	2	2	2	3	2	3	3	2	2	3	1	3	3	3	3	2	2	3	6	3	3	5	3	2
OG0000405	2	2	2	3	3	2	2	2	11	2	2	4	3	4	2	2	4	2	3	2	3	3	2	2	2	2	2	7	2	2	7	2	5	2	2	2	0	0	2	2	5	2	4	3	2	2
OG0000406	2	2	2	2	2	2	3	2	3	2	2	2	2	2	2	5	1	2	2	3	5	2	3	2	2	2	2	3	2	1	3	2	1	1	2	3	0	0	1	3	9	2	2	24	4	2
OG0000407	1	1	1	11	0	1	3	1	1	1	1	1	1	2	4	15	2	9	4	5	9	0	4	0	2	3	2	7	1	1	1	1	5	0	7	6	2	2	3	0	2	1	1	2	0	1
OG0000408	0	0	0	1	0	2	1	1	7	4	4	7	4	0	1	0	0	2	2	3	5	0	4	0	0	3	0	5	0	0	3	5	1	1	3	3	0	0	1	0	33	4	1	15	0	2
OG0000409	2	2	1	3	2	2	4	3	3	3	3	5	3	3	3	3	4	3	3	3	1	5	2	4	1	5	1	7	1	1	3	2	2	2	3	7	1	0	2	2	5	2	2	4	2	2
OG0000410	2	2	4	2	2	2	4	1	2	2	2	2	1	4	2	2	5	4	4	4	7	3	2	1	3	2	3	6	4	4	2	2	0	2	3	5	0	0	1	4	6	2	2	5	2	3
OG0000411	1	1	3	2	1	2	3	3	4	4	4	6	4	2	2	2	2	4	4	2	9	0	2	2	3	2	4	4	3	3	3	2	0	3	4	4	0	0	2	3	5	4	3	2	2	2
OG0000412	2	2	2	2	3	2	5	2	2	2	2	2	4	3	2	3	4	2	2	3	13	1	2	3	3	3	3	3	2	2	3	2	1	3	2	2	1	1	2	2	5	2	2	9	2	2
OG0000413	2	2	1	5	1	2	2	5	3	3	4	2	4	3	4	3	2	3	3	3	2	4	3	2	2	3	2	4	2	2	5	2	1	2	3	3	0	0	4	1	2	3	5	8	2	3
OG0000414	2	3	2	2	4	3	2	2	2	2	2	2	2	2	2	4	2	2	2	1	3	1	2	1	3	2	1	2	2	2	3	3	1	1	2	3	0	0	2	1	27	2	2	13	1	2
OG0000415	0	0	2	2	1	2	2	0	0	1	1	0	0	2	2	2	2	3	3	1	0	0	2	1	2	1	2	1	3	3	1	1	1	4	3	2	0	0	2	2	37	1	1	27	3	1
OG0000416	0	0	0	0	0	0	9	4	6	8	7	4	16	12	0	0	0	2	1	13	10	0	0	0	0	8	0	3	0	0	0	0	0	0	1	2	0	0	0	0	0	20	1	0	0	0
OG0000417	3	3	2	6	2	1	4	3	2	3	3	2	2	3	3	1	4	3	3	2	5	3	1	1	1	2	1	4	1	1	2	2	0	2	2	3	0	0	4	1	13	3	3	13	1	2
OG0000418	1	1	2	2	2	2	2	2	2	2	2	2	1	2	3	2	5	4	3	2	5	2	2	1	2	2	2	2	1	1	1	1	3	2	2	3	0	0	2	1	28	2	2	13	1	1
OG0000419	3	3	2	3	1	3	4	3	2	2	1	2	2	3	3	1	3	4	3	3	4	2	2	4	2	2	2	6	2	2	6	2	1	4	4	3	0	1	3	5	3	3	3	2	3	4
OG0000420	1	1	1	24	0	1	1	2	3	3	4	2	4	2	1	2	2	3	0	6	7	1	1	5	0	3	0	4	1	0	1	1	28	0	0	1	1	0	5	0	0	1	1	0	1	1
OG0000421	1	1	2	3	5	1	3	2	2	2	2	3	3	2	2	3	3	3	3	1	5	2	1	1	1	2	3	2	2	2	2	1	1	1	3	2	0	0	2	1	26	2	2	13	1	1
OG0000422	2	2	1	2	2	1	2	2	1	4	3	2	5	4	2	5	5	4	3	7	5	2	2	2	1	1	1	2	1	1	4	3	0	3	3	3	0	0	2	3	11	2	2	7	1	5
OG0000423	1	1	1	5	0	5	3	2	11	7	10	6	7	4	1	3	0	4	3	3	0	2	0	1	1	4	0	0	1	1	9	5	0	0	0	3	0	0	0	0	0	6	7	0	0	9
OG0000424	3	3	1	3	1	3	4	3	3	3	3	3	3	3	3	6	3	5	3	5	7	3	1	2	1	2	1	7	1	1	3	3	1	3	2	3	0	0	2	3	2	3	3	2	2	3
OG0000425	2	2	1	2	6	1	1	2	2	2	2	2	5	1	0	0	0	4	0	3	1	0	1	1	1	1	1	2	1	1	3	1	0	2	0	1	0	0	2	3	35	3	3	22	0	2
OG0000426	2	2	2	3	2	2	2	3	3	4	3	3	2	2	2	2	2	5	3	1	2	1	4	3	2	3	2	2	2	2	2	1	3	2	3	3	3	2	1	2	11	4	2	7	5	1
OG0000427	2	2	0	1	2	2	1	2	3	4	3	3	3	5	2	5	4	2	1	5	4	2	2	0	0	2	0	5	0	0	3	2	0	0	3	2	0	0	4	0	19	3	4	14	1	3
OG0000428	3	4	1	2	2	3	2	2	3	2	2	3	2	2	2	6	3	2	3	2	8	2	2	0	1	2	1	2	1	1	4	2	2	2	1	2	0	0	2	2	16	2	2	12	1	4
OG0000429	3	2	2	3	4	2	2	2	2	2	2	3	3	2	2	4	2	2	3	2	5	3	3	3	2	2	2	2	5	2	2	2	1	2	4	4	0	0	3	2	12	2	1	8	2	2
OG0000430	1	1	2	4	2	1	2	1	1	2	2	1	2	2	2	2	3	2	2	2	3	1	3	2	3	2	3	2	2	2	2	2	1	3	2	2	0	0	3	3	27	2	2	12	2	2
OG0000431	1	0	3	2	2	1	4	2	3	3	3	3	4	3	2	3	3	3	3	3	4	0	5	3	4	3	4	5	2	3	2	1	2	5	2	3	0	0	2	8	1	3	3	4	3	2
OG0000432	1	1	3	1	0	7	2	2	2	2	2	2	3	3	1	6	3	4	1	4	5	1	4	2	1	1	1	4	3	3	1	1	0	0	3	2	1	1	3	3	15	2	1	15	1	1
OG0000433	1	1	3	3	6	0	3	1	2	2	3	2	2	6	2	16	11	1	1	9	15	2	2	1	3	2	1	4	0	0	4	1	0	3	1	1	0	0	1	2	0	2	1	0	3	1
OG0000434	2	1	1	1	2	0	3	1	1	1	1	1	1	2	1	1	2	0	1	1	2	1	2	2	6	1	4	1	1	1	2	1	1	3	1	0	0	0	1	2	30	1	1	35	1	1
OG0000435	1	1	2	2	2	3	4	2	2	3	3	2	2	4	2	1	3	4	3	4	4	0	3	5	2	3	1	3	2	2	3	1	4	2	3	2	3	1	3	2	17	1	2	3	2	1
OG0000436	0	0	1	2	0	1	4	3	0	1	4	0	4	4	4	0	2	7	12	3	1	0	8	0	1	4	2	9	1	1	5	5	0	1	9	9	0	0	5	3	0	2	2	0	1	4
OG0000437	0	0	0	4	8	2	4	2	2	2	2	3	4	2	3	7	8	2	1	2	0	1	5	2	2	2	1	2	1	1	1	1	4	2	3	2	2	1	3	5	11	1	2	9	2	1
OG0000438	2	1	1	1	5	2	4	3	3	4	4	3	4	3	3	2	4	2	3	3	3	2	3	4	1	3	1	4	1	1	0	1	4	2	3	3	0	0	3	3	11	2	4	5	2	1
OG0000439	2	2	2	3	4	2	2	2	5	2	2	2	3	3	3	3	2	4	4	3	5	2	2	1	2	2	2	6	2	1	3	2	2	2	3	4	1	0	4	2	4	2	2	7	3	3
OG0000440	1	1	2	3	18	2	1	3	2	3	4	2	3	3	2	2	3	2	2	2	5	1	2	3	3	2	3	3	1	1	4	1	1	2	2	2	1	1	2	2	5	3	3	5	1	4
OG0000441	2	2	1	2	3	0	2	2	3	3	3	4	3	3	3	0	3	4	6	3	3	1	3	1	0	2	1	8	0	0	0	0	0	0	6	6	0	0	3	1	19	2	3	13	0	0
OG0000442	3	3	0	4	2	1	3	3	3	3	4	4	2	3	3	3	4	3	4	3	10	4	2	1	0	3	0	4	0	0	3	3	4	2	3	3	0	0	3	2	5	3	3	3	1	4
OG0000443	1	1	1	0	0	0	5	1	7	5	5	5	4	4	2	11	7	3	2	5	12	1	1	3	0	7	1	5	1	1	1	1	0	1	4	2	0	0	0	3	0	6	4	0	0	1
OG0000444	3	2	2	2	4	2	4	2	2	2	2	2	3	3	1	5	4	3	4	3	7	1	3	4	3	2	1	2	2	2	4	2	2	3	2	3	1	1	2	3	8	1	2	3	2	3
OG0000445	1	0	2	6	3	3	1	3	5	6	6	9	6	3	1	0	1	3	3	7	2	0	1	3	2	9	1	6	0	1	3	2	0	0	1	1	0	0	1	4	1	7	5	1	2	2
OG0000446	1	2	3	2	1	1	4	2	3	2	2	2	2	3	3	2	5	2	2	2	3	3	4	0	3	2	3	4	3	3	3	2	1	2	2	2	0	0	4	2	21	2	2	4	1	2
OG0000447	1	1	2	29	1	2	2	1	5	7	6	3	6	0	12	1	1	1	1	1	0	3	2	2	2	1	2	1	0	1	1	2	0	2	1	1	0	0	7	1	2	6	1	1	1	1
OG0000448	1	1	0	3	0	0	2	2	5	3	5	5	2	4	2	2	2	6	6	3	4	1	2	1	0	3	1	4	0	0	1	0	2	1	5	4	2	0	2	1	11	1	1	22	0	1
OG0000449	1	1	1	5	2	2	1	2	2	2	2	2	1	1	2	2	2	1	1	1	3	1	2	3	1	2	1	2	1	1	1	1	1	1	2	1	0	0	3	1	26	2	4	28	1	1
OG0000450	2	2	3	5	3	2	1	3	3	2	2	2	2	3	4	8	2	2	2	2	3	3	2	0	4	3	4	4	3	3	1	2	0	4	2	3	0	0	2	1	4	3	2	6	7	2
OG0000451	0	1	1	3	0	1	0	1	6	7	6	3	6	6	2	12	7	6	3	6	5	0	2	1	1	6	1	6	1	1	2	1	0	1	4	2	0	0	3	1	0	3	3	0	1	1
OG0000452	0	0	2	3	0	2	5	1	4	3	3	3	3	2	3	2	5	5	3	4	1	0	4	3	3	4	4	4	0	0	0	0	2	3	1	4	0	0	5	3	7	3	1	17	1	0
OG0000453	0	0	0	4	0	0	6	4	4	5	5	3	3	1	0	0	0	8	7	2	18	0	8	0	0	6	0	8	0	0	2	3	0	0	4	3	0	0	0	8	0	5	3	0	0	3
OG0000454	1	1	1	2	2	1	3	2	2	2	2	2	4	2	3	3	1	4	5	2	5	0	2	1	3	3	3	4	3	2	3	1	1	6	4	4	2	1	1	3	5	2	3	10	3	2
OG0000455	1	0	1	3	11	1	2	0	0	1	1	0	1	3	3	5	2	4	5	2	3	0	3	3	1	1	1	3	1	1	2	2	0	2	2	3	1	0	3	2	24	1	1	13	1	2
OG0000456	2	2	3	3	6	2	3	3	4	3	3	3	3	2	3	3	5	2	2	3	1	2	3	1	3	3	3	4	3	3	4	3	1	2	1	2	2	1	3	1	3	3	3	2	2	3
OG0000457	3	2	1	2	2	2	3	3	3	3	3	3	3	3	3	3	3	5	6	4	6	1	2	1	1	4	1	2	2	1	2	1	3	1	3	4	0	0	2	2	8	3	3	6	2	1
OG0000458	1	1	1	1	10	0	3	2	1	1	1	1	1	1	2	0	0	2	2	1	0	1	4	1	1	1	1	4	2	2	1	1	2	0	2	2	2	1	2	0	29	1	2	26	1	1
OG0000459	3	3	1	3	2	2	6	3	3	4	5	3	4	2	2	0	2	3	4	2	4	2	2	3	1	4	1	3	1	1	4	2	1	2	4	3	0	0	2	2	7	4	2	7	1	2
OG0000460	2	2	2	3	2	2	3	3	2	2	3	3	2	2	2	10	5	3	4	3	4	1	3	2	2	2	2	4	2	3	2	2	1	2	3	3	0	0	3	3	6	3	3	3	0	3
OG0000461	0	0	0	0	0	0	0	0	23	40	25	17	6	0	0	2	0	0	0	0	0	0	0	0	0	1	0	0	0	0	0	0	0	0	0	0	0	0	0	0	0	8	0	0	0	0
OG0000462	2	2	2	2	2	2	3	2	2	2	2	2	2	3	2	3	6	3	3	3	4	2	2	2	2	2	2	5	2	2	3	2	3	2	3	3	2	2	2	2	5	2	2	8	2	3
OG0000463	2	2	2	2	3	2	2	2	3	3	3	2	2	1	3	2	3	3	4	2	2	0	2	1	2	5	2	2	2	1	3	3	1	1	3	4	0	0	3	2	17	3	3	6	2	3
OG0000464	0	0	0	0	0	0	0	0	0	0	0	0	0	0	0	0	0	0	0	0	0	0	0	0	0	0	0	0	0	0	0	0	0	0	0	0	0	0	0	0	0	0	0	121	0	0
OG0000465	2	2	3	2	3	3	2	2	2	2	2	2	4	2	2	2	2	2	2	2	5	2	3	4	3	2	3	4	3	3	4	2	2	3	2	2	0	0	2	2	9	2	2	4	4	3
OG0000466	2	2	2	1	2	2	3	3	4	2	2	2	3	2	2	1	2	3	2	2	6	2	2	2	1	2	1	5	1	1	3	2	4	2	3	3	0	0	2	3	12	2	2	11	2	2
OG0000467	3	3	2	3	4	1	2	2	4	5	4	4	3	2	3	3	2	7	3	2	4	3	2	1	1	3	1	2	3	2	2	2	0	0	2	2	1	1	3	3	5	3	3	4	2	3
OG0000468	3	3	1	3	2	0	3	2	8	10	11	7	5	5	2	0	0	4	0	4	9	3	1	0	0	9	0	3	1	1	0	0	0	0	2	1	0	0	4	0	0	5	8	0	0	0
OG0000469	3	2	0	3	2	2	4	3	2	3	3	3	3	3	3	2	3	3	3	3	4	3	2	1	2	2	2	3	0	0	3	3	3	3	3	3	2	1	2	3	8	3	3	4	1	3
OG0000470	2	1	2	2	2	2	2	2	2	3	2	2	2	3	2	2	2	5	3	4	6	4	3	3	2	3	2	4	2	2	2	2	4	2	2	2	2	1	3	3	6	1	2	4	3	3
OG0000471	0	0	0	14	0	1	2	1	1	1	1	1	0	0	4	0	3	16	8	2	1	0	0	1	0	0	0	9	0	0	0	0	0	0	9	7	0	0	4	0	23	0	0	11	0	0
OG0000472	0	0	0	1	0	2	0	0	0	0	0	0	0	0	2	9	0	3	3	0	0	0	1	1	2	0	3	3	0	0	0	0	1	1	3	2	2	1	5	0	21	0	0	53	1	0
OG0000473	0	0	0	0	0	0	0	1	0	0	0	0	0	0	0	0	0	35	2	0	0	0	0	0	0	0	0	0	0	0	0	0	0	0	50	32	0	0	0	0	0	0	0	0	0	0
OG0000474	1	1	1	2	2	2	0	3	2	2	2	1	2	1	1	0	1	5	5	2	1	0	5	2	1	1	2	2	1	1	0	3	1	0	5	5	0	0	0	1	25	2	3	19	2	1
OG0000475	2	2	1	4	5	2	3	3	3	2	2	3	5	2	2	1	3	2	2	2	7	2	2	3	2	2	2	4	1	1	3	2	1	2	2	2	3	3	3	2	6	3	2	4	1	3
OG0000476	3	3	1	4	1	2	2	3	4	4	5	5	3	2	4	2	3	3	3	2	3	2	3	2	2	4	2	4	1	2	0	1	0	4	3	3	0	0	3	2	3	4	5	3	3	1
OG0000477	3	2	0	2	0	2	3	4	4	6	6	5	4	3	2	0	4	3	6	2	6	3	2	2	1	5	1	3	0	0	1	1	1	1	3	3	0	1	6	8	1	4	5	0	0	0
OG0000478	2	2	2	3	4	1	3	3	5	3	3	5	2	4	2	3	2	3	4	4	0	0	0	1	2	4	2	9	2	3	3	1	0	1	3	3	0	0	3	3	7	2	3	3	1	3
OG0000479	2	2	3	3	2	2	3	1	1	1	2	2	1	3	1	2	4	3	3	3	6	1	4	2	3	1	4	3	4	4	3	1	0	3	3	3	2	1	3	3	6	3	3	4	3	2
OG0000480	1	1	1	3	2	3	3	1	1	1	1	1	6	1	3	1	3	4	4	5	6	2	3	2	1	2	0	0	0	0	3	1	1	2	4	4	0	0	5	3	15	2	1	12	2	2
OG0000481	0	0	0	0	119	0	0	0	0	0	0	0	0	0	0	0	0	0	0	0	0	0	0	0	0	0	0	0	0	0	0	0	0	0	0	0	0	0	0	0	0	0	0	0	0	0
OG0000482	2	2	2	2	2	2	2	2	1	1	1	1	4	2	3	4	2	2	2	2	4	3	2	3	2	2	2	3	2	2	2	2	2	2	2	3	0	0	1	2	13	2	2	16	1	2
OG0000483	1	0	0	6	0	2	10	0	2	3	3	1	2	4	1	5	8	7	3	8	16	1	0	3	0	3	0	6	0	0	2	2	0	0	3	4	0	0	3	4	0	4	0	0	0	1
OG0000484	3	3	2	3	3	1	2	2	3	3	3	2	2	3	3	3	2	2	2	2	3	3	3	2	2	3	3	2	2	2	3	3	2	3	2	3	0	0	3	1	13	2	3	2	1	3
OG0000485	2	2	2	3	1	3	3	2	3	3	3	4	3	2	2	3	3	3	3	2	4	2	3	1	2	3	2	2	2	2	3	3	2	3	2	3	2	1	3	2	4	3	2	5	2	3
OG0000486	1	2	2	2	2	1	1	1	5	4	1	3	2	3	1	11	6	4	2	2	2	4	2	2	2	1	2	4	1	1	10	1	2	2	1	4	0	0	2	1	9	1	1	5	1	1
OG0000487	1	1	3	3	4	2	4	1	3	4	3	3	1	2	2	6	2	2	3	3	3	2	2	3	3	2	3	3	3	2	1	2	1	3	2	3	0	0	2	2	6	3	3	7	3	1
OG0000488	2	2	2	3	4	5	3	1	1	1	1	1	1	3	2	3	5	3	5	3	12	2	4	4	2	1	2	6	2	2	2	1	1	1	3	3	0	0	1	5	1	2	4	2	3	1
OG0000489	1	1	1	3	2	2	2	3	3	2	2	3	3	2	1	8	4	2	3	4	7	2	4	1	2	1	1	7	2	1	2	1	2	2	1	3	0	0	12	5	1	3	2	1	2	1
OG0000490	1	1	4	5	0	2	2	2	3	2	2	2	3	2	3	1	3	2	4	2	3	0	3	3	5	2	5	2	4	4	2	3	2	3	2	2	0	0	3	2	7	3	3	6	1	2
OG0000491	0	0	0	6	0	3	2	2	2	2	3	0	0	4	1	8	1	3	2	10	0	0	4	1	0	1	1	2	0	0	0	0	1	1	2	3	0	0	2	0	33	2	2	14	0	0
OG0000492	0	0	0	0	117	0	0	0	0	0	0	0	0	0	0	0	0	0	0	0	0	0	1	0	0	0	0	0	0	0	0	0	0	0	0	0	0	0	0	0	0	0	0	0	0	0
OG0000493	0	0	0	0	118	0	0	0	0	0	0	0	0	0	0	0	0	0	0	0	0	0	0	0	0	0	0	0	0	0	0	0	0	0	0	0	0	0	0	0	0	0	0	0	0	0
OG0000494	0	0	0	0	0	0	4	0	6	7	6	6	2	19	0	0	0	2	3	6	6	0	4	0	0	10	0	7	0	0	0	0	0	0	3	6	0	0	8	0	7	2	0	4	0	0
OG0000495	1	1	1	3	1	3	1	3	2	3	2	2	3	3	3	1	2	3	2	5	0	2	6	2	2	0	2	3	0	1	3	4	0	1	2	2	0	0	5	9	14	2	4	4	0	4
OG0000496	4	2	3	3	3	2	3	2	2	3	3	2	2	3	3	3	2	3	3	3	3	3	3	2	3	2	2	1	3	3	3	2	2	3	3	3	0	0	2	3	3	3	3	3	2	3
OG0000497	2	2	2	2	3	2	1	1	4	3	4	4	3	0	2	1	2	0	0	0	2	1	6	5	1	2	0	2	2	2	3	1	3	1	0	2	2	0	1	0	19	3	3	16	1	1
OG0000498	1	1	1	0	5	5	0	4	3	3	3	2	1	1	0	13	1	0	1	1	0	1	10	6	0	3	0	1	0	0	1	2	0	2	0	0	0	0	1	1	27	3	1	11	0	1
OG0000499	2	2	2	3	2	2	3	2	2	2	2	2	4	2	3	3	2	4	4	2	3	2	3	2	2	1	2	5	2	2	5	2	1	2	6	6	2	1	1	2	5	2	2	3	1	2
OG0000500	2	2	2	2	6	2	2	1	2	2	2	2	2	2	2	4	4	3	2	2	6	4	2	1	3	1	3	3	2	2	3	2	1	3	1	2	1	2	2	2	11	2	3	3	2	2
OG0000501	2	2	2	1	1	3	2	2	2	2	2	2	2	2	2	2	2	4	4	2	5	1	2	1	3	2	3	4	2	2	2	2	2	3	4	4	1	1	2	2	7	2	4	8	3	2
OG0000502	1	0	0	0	65	3	0	0	0	0	0	0	0	2	0	0	2	0	0	1	0	0	2	0	0	0	0	0	0	0	0	0	0	0	1	0	0	0	1	0	17	0	0	22	0	0
OG0000503	0	0	3	3	3	3	5	2	2	2	2	2	2	3	2	3	4	5	4	3	1	0	3	2	3	2	5	3	2	2	1	3	0	5	2	4	0	1	2	2	6	3	3	5	2	2
OG0000504	0	0	0	0	117	0	0	0	0	0	0	0	0	0	0	0	0	0	0	0	0	0	0	0	0	0	0	0	0	0	0	0	0	0	0	0	0	0	0	0	0	0	0	0	0	0
OG0000505	0	0	0	0	117	0	0	0	0	0	0	0	0	0	0	0	0	0	0	0	0	0	0	0	0	0	0	0	0	0	0	0	0	0	0	0	0	0	0	0	0	0	0	0	0	0
OG0000506	0	0	0	0	9	0	0	0	0	0	0	0	0	0	0	0	0	0	0	0	0	0	18	0	0	0	0	0	0	0	0	0	0	0	0	0	0	0	0	0	42	0	0	48	0	0
OG0000507	3	3	1	3	0	0	2	2	12	5	5	7	4	1	2	0	1	4	3	1	3	3	0	0	3	9	1	2	1	1	3	1	0	1	2	2	0	0	3	1	0	3	17	0	0	1
OG0000508	2	2	2	2	3	2	3	1	2	2	2	3	2	4	2	1	2	3	3	4	1	0	2	2	2	1	2	5	2	2	2	2	2	2	3	3	1	1	2	2	10	2	2	12	2	2
OG0000509	2	1	2	3	5	3	3	2	3	3	2	3	2	3	2	4	3	4	3	3	5	2	3	3	2	2	2	3	2	2	1	2	1	1	2	3	0	0	4	2	4	1	4	5	2	2
OG0000510	1	1	2	3	3	2	2	2	3	3	3	3	4	2	3	4	3	3	2	3	4	2	2	2	3	3	1	4	2	3	2	1	2	1	1	2	1	0	2	2	8	5	2	5	2	2
OG0000511	3	2	2	3	4	2	3	3	3	2	2	5	5	3	2	1	2	2	2	1	4	2	2	1	2	2	2	4	2	2	4	2	2	2	2	2	2	1	3	2	6	3	2	3	3	2
OG0000512	2	2	2	2	2	2	3	1	3	3	3	4	3	2	2	3	2	2	4	3	5	2	2	1	2	3	2	6	2	2	3	2	3	2	3	3	0	0	1	2	5	4	4	2	3	2
OG0000513	3	2	1	2	2	3	5	1	1	1	1	2	3	3	2	3	1	4	4	2	7	3	3	3	1	2	1	4	2	1	0	1	2	2	2	3	0	0	3	3	7	1	2	13	3	1
OG0000514	1	2	2	4	4	2	3	2	2	2	3	2	2	2	2	4	5	2	6	4	2	2	3	1	3	2	3	5	2	3	3	1	2	2	2	6	0	0	3	2	2	1	2	6	1	1
OG0000515	0	0	0	1	1	3	8	0	0	0	0	0	0	3	0	37	3	3	8	3	4	0	2	5	3	0	3	3	0	0	0	0	0	7	1	4	0	0	2	2	0	0	1	0	9	0
OG0000516	0	0	0	0	0	1	0	0	2	4	4	1	5	0	0	2	0	1	1	39	0	0	3	1	0	0	0	3	0	0	1	2	34	0	6	4	0	0	0	0	0	1	0	0	0	1
OG0000517	2	2	1	4	0	2	3	1	2	1	2	1	3	0	3	0	3	2	6	3	1	5	4	1	2	2	2	1	1	1	2	2	0	2	2	3	0	0	4	0	12	4	2	16	2	3
OG0000518	2	2	2	2	2	3	4	2	3	3	3	3	3	1	2	0	3	3	4	3	3	0	4	3	3	3	3	3	2	3	3	3	2	1	2	1	2	1	2	3	4	3	3	4	1	3
OG0000519	1	1	0	3	2	1	7	3	2	2	2	2	2	4	1	1	6	5	6	5	3	1	2	1	1	1	1	8	0	0	1	2	2	1	5	8	0	0	4	2	4	2	3	4	2	1
OG0000520	2	2	2	3	2	4	2	2	2	2	2	4	2	3	2	3	4	2	2	2	4	4	2	2	2	2	2	3	2	3	3	2	1	2	2	2	2	1	2	2	7	2	2	6	2	2
OG0000521	2	2	1	2	1	2	2	3	4	3	3	3	3	4	2	1	3	3	2	3	7	4	2	2	1	3	1	3	1	1	3	2	1	1	4	3	2	0	4	2	4	4	4	3	1	3
OG0000522	2	2	2	3	4	4	3	2	6	3	4	2	2	4	2	2	5	1	2	4	0	2	3	2	4	6	4	1	1	1	0	2	1	3	2	3	0	0	4	1	6	2	4	3	1	0
OG0000523	2	1	0	2	0	2	9	1	1	2	2	1	1	10	2	2	3	8	6	10	7	1	0	1	1	2	1	10	1	1	2	2	0	0	6	6	0	0	2	0	0	2	2	0	1	2
OG0000524	1	1	1	1	2	1	1	1	1	1	1	2	2	1	1	1	2	1	3	2	2	1	1	1	1	2	1	3	1	1	1	1	1	1	1	2	0	1	1	1	35	1	1	25	1	1
OG0000525	2	2	2	2	2	2	2	2	2	3	4	2	3	2	2	1	2	3	2	2	3	2	3	2	2	2	2	1	2	2	6	1	0	2	2	2	0	0	2	1	12	2	4	12	1	3
OG0000526	1	1	4	1	13	2	2	3	2	3	2	1	1	1	2	5	1	1	1	1	0	1	2	3	3	0	3	5	3	3	1	2	4	3	1	1	1	0	1	1	8	2	2	11	4	2
OG0000527	0	0	0	3	2	5	3	2	1	2	2	1	1	1	2	0	2	6	2	1	3	0	2	3	0	2	2	3	0	0	0	0	0	5	4	5	0	0	1	2	25	2	2	18	0	0
OG0000528	0	0	0	4	2	3	7	0	0	0	0	0	0	5	2	2	4	7	8	5	5	0	6	2	2	0	2	5	1	0	0	0	1	3	6	7	0	0	3	2	8	0	0	9	4	0
OG0000529	0	0	0	0	115	0	0	0	0	0	0	0	0	0	0	0	0	0	0	0	0	0	0	0	0	0	0	0	0	0	0	0	0	0	0	0	0	0	0	0	0	0	0	0	0	0
OG0000530	0	0	0	0	1	0	1	4	10	14	13	8	7	1	3	0	2	2	2	1	1	0	1	1	1	10	1	1	0	0	0	0	0	0	1	2	0	0	12	0	4	5	3	3	0	0
OG0000531	0	0	0	0	0	0	0	0	0	0	0	0	0	0	0	0	0	2	0	0	0	0	0	0	0	0	0	2	0	0	0	0	0	0	7	2	0	0	0	0	56	0	0	46	0	0
OG0000532	0	0	0	0	0	0	0	0	0	0	0	0	0	0	0	0	0	0	0	0	0	0	0	0	0	0	0	0	0	0	0	0	0	0	0	0	0	0	0	0	115	0	0	0	0	0
OG0000533	2	3	1	3	1	1	1	2	2	3	3	2	3	2	3	8	2	3	3	3	7	2	3	2	3	1	2	3	3	3	2	1	1	1	3	3	0	0	2	3	7	2	2	5	1	1
OG0000534	2	2	3	2	3	1	2	2	2	2	2	2	1	2	2	4	2	4	3	1	2	2	2	2	4	2	4	2	3	3	2	1	1	2	4	3	3	2	2	2	7	2	2	7	2	2
OG0000535	2	2	1	2	1	3	3	2	1	2	1	2	1	2	2	7	2	2	2	2	0	2	3	3	3	3	2	5	2	2	2	1	0	4	2	1	1	0	2	2	9	1	2	16	2	2
OG0000536	1	1	1	3	0	2	1	1	3	3	4	2	3	1	3	4	1	3	2	1	1	1	6	0	1	2	1	3	1	1	1	1	0	0	3	2	0	0	3	5	22	2	1	16	0	1
OG0000537	2	3	2	2	3	3	2	1	2	2	1	1	1	1	1	5	3	2	3	2	4	2	4	1	2	2	3	4	2	2	3	1	2	2	2	2	2	2	2	2	16	2	2	2	2	2
OG0000538	1	1	0	5	3	0	1	2	2	2	2	2	1	1	1	2	2	5	5	0	3	1	1	1	0	3	0	2	0	0	1	1	1	0	6	8	1	0	1	1	21	2	2	19	0	1
OG0000539	2	2	2	2	3	3	2	2	2	2	2	2	2	2	2	2	2	2	2	2	5	4	5	5	3	2	3	5	3	3	2	2	2	3	2	2	1	2	2	2	2	3	2	2	3	2
OG0000540	2	2	2	3	0	0	3	3	5	4	4	3	5	5	4	0	3	4	5	6	4	3	0	0	2	2	2	9	2	2	4	3	0	1	2	3	0	0	1	1	0	5	1	0	1	3
OG0000541	3	4	1	1	2	2	0	4	4	5	6	2	4	1	1	2	3	2	2	1	5	1	1	1	1	3	1	4	1	1	1	1	1	1	0	2	0	0	2	1	15	6	3	10	1	1
OG0000542	2	2	2	4	2	4	3	2	2	3	3	2	3	1	3	5	2	2	1	3	4	1	2	2	2	1	3	4	1	1	3	2	0	2	1	5	1	0	2	1	10	2	3	6	2	2
OG0000543	2	2	2	2	2	1	4	3	3	3	3	4	3	2	3	2	3	2	2	2	0	3	9	1	2	3	2	6	2	2	2	2	2	2	2	2	2	1	2	1	2	3	5	2	2	2
OG0000544	1	1	1	5	2	2	3	2	3	4	3	3	3	3	2	0	3	3	3	3	6	2	1	1	2	4	2	4	2	2	3	2	0	3	4	4	0	0	3	3	4	3	3	3	1	2
OG0000545	0	0	1	2	0	3	5	0	3	2	2	2	2	4	1	9	10	3	3	6	3	0	2	3	3	1	1	3	1	1	1	1	1	3	4	4	1	0	1	2	8	2	2	4	2	2
OG0000546	2	2	1	3	5	2	3	2	2	2	2	2	3	1	2	4	2	3	4	4	1	2	2	5	1	2	1	5	1	1	2	2	3	1	2	3	0	0	1	3	10	2	2	6	2	2
OG0000547	2	2	3	3	1	1	3	2	3	3	5	3	2	3	3	2	2	3	3	3	4	4	1	0	2	3	2	3	3	2	2	2	3	3	2	3	1	0	2	3	3	3	3	2	3	2
OG0000548	2	2	2	3	2	2	2	2	2	2	3	2	3	2	4	1	4	2	4	3	7	0	3	3	2	3	2	3	2	2	2	2	2	2	2	2	1	2	4	2	2	3	3	3	3	2
OG0000549	1	1	2	2	2	2	2	2	2	2	2	2	2	1	2	0	1	2	3	1	0	2	4	1	2	2	2	4	2	2	2	1	0	2	1	3	0	0	2	3	24	2	2	13	1	2
OG0000550	2	2	4	2	0	1	3	2	2	2	2	2	2	4	2	2	3	4	3	2	2	1	2	1	4	2	4	4	4	4	2	2	2	3	3	3	0	0	3	3	4	2	2	6	2	2
OG0000551	2	2	3	3	2	2	6	2	2	2	2	2	2	1	1	3	4	4	6	1	8	4	1	2	4	2	4	2	2	2	4	2	0	3	4	3	0	0	3	0	1	1	2	3	2	2
OG0000552	0	0	0	12	0	0	0	2	5	5	5	3	8	0	8	0	0	8	3	0	0	2	0	0	0	6	0	8	0	0	0	1	0	1	9	15	0	0	5	0	0	6	1	0	0	0
OG0000553	0	0	0	0	113	0	0	0	0	0	0	0	0	0	0	0	0	0	0	0	0	0	0	0	0	0	0	0	0	0	0	0	0	0	0	0	0	0	0	0	0	0	0	0	0	0
OG0000554	2	2	3	2	4	4	2	2	4	2	2	1	2	2	2	2	3	2	2	2	2	1	3	3	3	2	3	3	1	1	2	1	2	1	2	2	2	1	2	2	12	2	2	7	1	2
OG0000555	3	3	1	3	0	1	4	2	5	6	4	2	6	3	1	3	2	2	3	5	5	5	0	1	2	4	2	5	1	1	4	3	0	2	2	2	0	0	3	1	0	2	2	0	2	4
OG0000556	2	2	2	2	3	1	2	2	2	2	2	2	3	2	2	2	1	2	1	2	1	2	2	1	1	2	2	1	2	2	2	2	2	2	1	2	2	1	2	3	17	2	2	13	2	2
OG0000557	3	2	2	2	2	2	4	2	2	3	4	3	5	3	3	2	4	4	4	4	5	1	2	2	3	2	2	3	2	2	1	1	2	2	2	3	0	0	3	2	1	3	3	1	2	2
OG0000558	4	4	0	0	0	0	0	6	11	13	13	10	9	0	0	0	0	0	0	0	0	5	0	0	0	8	0	0	0	0	6	6	0	0	0	0	0	0	0	0	0	7	5	0	0	5
OG0000559	2	2	4	2	2	1	3	2	3	3	2	2	1	3	2	2	4	2	2	3	4	0	1	3	5	1	7	3	4	4	2	2	0	8	2	2	0	0	2	1	5	2	2	2	1	2
OG0000560	0	0	105	0	0	0	0	0	0	0	0	0	0	0	0	0	0	1	0	0	0	0	0	0	1	0	3	0	1	0	0	0	0	1	0	0	0	0	0	0	0	0	0	0	0	0
OG0000561	0	0	0	0	0	0	0	1	8	4	6	8	2	6	2	0	0	26	0	13	0	0	17	0	0	1	0	2	0	0	0	0	5	2	1	3	0	0	1	0	0	4	0	0	0	0
OG0000562	2	1	2	3	2	2	2	1	2	2	2	2	2	4	3	0	3	3	3	3	4	2	3	2	2	1	2	2	2	2	2	1	4	1	4	4	0	0	0	4	15	2	2	4	1	1
OG0000563	2	1	2	2	1	2	1	1	3	3	2	3	4	2	2	1	3	4	3	3	4	1	3	1	2	3	3	4	2	2	2	2	1	2	3	4	0	0	1	2	6	2	3	9	2	2
OG0000564	2	2	1	2	2	0	3	2	3	2	2	2	2	3	2	6	4	3	2	3	1	4	2	2	2	2	3	3	2	2	4	2	4	2	3	2	0	0	2	2	8	2	2	3	2	2
OG0000565	2	3	4	3	2	3	5	2	2	2	2	1	2	2	1	1	4	4	2	2	4	1	1	3	4	1	4	3	2	2	2	1	0	3	2	3	0	0	2	4	7	2	1	8	1	1
OG0000566	2	1	3	3	0	1	6	3	4	3	3	3	3	2	1	1	2	2	2	2	3	3	1	1	2	2	1	2	3	3	0	0	0	2	1	1	0	0	1	0	15	3	3	15	2	0
OG0000567	2	2	1	2	2	2	2	2	3	4	3	3	3	2	1	14	2	7	2	2	2	2	1	1	1	5	0	4	0	0	2	3	1	1	7	5	0	0	1	2	3	2	3	1	1	2
OG0000568	1	1	2	3	3	2	3	3	2	3	2	2	1	2	2	2	2	3	4	3	0	3	3	3	2	1	2	4	2	2	2	3	3	3	1	3	0	0	4	2	8	3	3	3	3	2
OG0000569	1	1	1	2	5	2	3	2	1	1	2	1	2	3	2	1	3	2	4	3	1	2	3	1	1	2	1	3	1	1	3	2	2	1	1	3	0	0	2	1	20	2	2	10	2	2
OG0000570	0	1	3	3	1	2	4	1	1	2	2	1	2	4	2	3	3	4	4	3	3	1	3	2	4	0	3	3	3	4	2	1	1	2	3	3	1	1	3	4	5	2	3	4	2	2
OG0000571	0	0	3	2	3	2	1	1	1	1	1	1	1	1	3	3	2	2	2	1	1	1	2	2	3	1	4	2	2	2	1	1	1	3	4	2	0	0	3	4	17	1	1	19	2	1
OG0000572	0	0	1	1	1	1	1	0	1	1	1	1	1	1	0	0	0	1	1	1	1	0	1	1	1	2	1	1	2	2	0	1	0	1	1	2	0	0	0	1	39	1	1	37	1	0
OG0000573	1	1	0	2	3	2	0	2	3	2	1	2	2	1	2	2	1	1	2	1	2	1	3	1	0	1	0	3	0	0	0	0	1	1	1	1	35	23	1	0	1	1	1	1	1	0
OG0000574	2	2	0	7	1	1	1	1	1	2	2	2	3	1	5	1	2	3	4	1	0	2	4	0	2	1	1	3	0	0	1	0	0	1	6	2	2	1	3	2	10	3	3	16	4	1
OG0000575	1	2	2	5	0	2	2	2	6	6	5	3	4	4	0	0	1	3	1	3	4	0	2	1	1	7	2	5	1	3	3	3	0	1	3	4	2	1	0	4	0	5	2	0	0	4
OG0000576	2	2	8	2	6	4	1	1	2	2	2	2	1	1	2	0	2	1	1	1	2	3	3	11	3	2	0	1	2	1	3	2	0	6	1	1	0	0	1	0	6	2	2	7	5	3
OG0000577	1	1	1	9	6	2	4	2	1	2	2	3	2	4	2	0	6	5	5	4	3	0	3	1	1	1	1	5	1	1	2	2	0	2	6	4	0	0	2	1	2	2	3	2	1	2
OG0000578	0	0	2	3	4	3	2	2	2	2	2	1	2	3	2	2	2	1	1	2	3	2	3	2	4	2	4	1	2	2	0	2	0	0	1	2	0	0	2	2	14	2	1	17	2	2
OG0000579	0	0	3	3	1	1	4	1	2	2	3	4	3	2	2	2	2	3	4	2	6	0	2	2	4	2	4	5	3	3	2	1	2	4	3	7	1	0	1	3	1	2	2	1	2	3
OG0000580	3	3	5	3	0	1	5	3	3	3	2	2	2	2	3	3	2	2	3	3	1	0	5	3	1	2	4	2	2	4	4	3	0	4	2	2	0	1	2	3	2	1	3	2	1	2
OG0000581	2	2	2	3	3	1	1	2	3	4	4	3	3	3	2	2	3	3	2	4	0	2	4	0	1	5	1	2	1	1	2	2	1	1	1	2	3	0	2	2	8	4	4	4	2	2
OG0000582	1	1	1	2	1	1	2	2	0	1	2	2	1	1	2	0	1	1	2	1	0	1	1	1	1	2	1	1	1	1	1	0	5	2	1	1	0	0	1	1	40	2	1	16	2	1
OG0000583	2	2	2	1	2	2	3	2	2	2	2	2	2	3	1	1	3	3	3	3	4	2	2	1	3	2	3	3	3	2	3	2	1	2	2	5	2	1	2	2	6	2	3	4	2	2
OG0000584	2	2	2	3	2	2	2	2	3	1	2	2	3	2	2	1	3	2	2	3	3	3	2	1	2	3	2	3	2	2	3	2	2	2	2	2	3	1	2	2	6	3	2	7	2	2
OG0000585	1	1	1	5	2	0	2	1	1	1	1	1	1	2	2	2	1	4	2	3	2	1	1	2	2	3	2	3	2	2	1	1	0	2	1	4	0	0	1	3	27	1	1	10	1	2
OG0000586	2	2	2	2	4	3	3	2	2	2	2	2	2	2	2	1	3	3	2	2	6	2	2	3	2	4	2	3	3	2	3	2	1	2	2	2	0	0	3	2	7	2	2	3	2	2
OG0000587	2	2	2	2	2	1	1	2	3	2	2	3	3	2	2	1	3	3	3	2	5	4	3	1	3	2	3	4	2	2	3	2	1	2	2	2	1	2	2	2	6	3	2	3	2	2
OG0000588	2	2	1	3	4	3	4	1	2	3	2	3	2	3	2	3	2	3	2	3	4	1	2	2	0	2	0	5	1	1	2	0	1	2	3	7	3	1	3	2	7	2	2	3	1	2
OG0000589	1	1	1	3	3	1	4	2	2	2	2	3	2	2	2	1	2	3	2	2	3	1	2	3	1	2	1	7	1	1	3	2	1	1	4	4	0	0	1	3	10	2	2	10	1	2
OG0000590	0	0	0	0	109	0	0	0	0	0	0	0	0	0	0	0	0	0	0	0	0	0	0	0	0	0	0	0	0	0	0	0	0	0	0	0	0	0	0	0	0	0	0	0	0	0
OG0000591	0	0	0	0	109	0	0	0	0	0	0	0	0	0	0	0	0	0	0	0	0	0	0	0	0	0	0	0	0	0	0	0	0	0	0	0	0	0	0	0	0	0	0	0	0	0
OG0000592	0	0	0	0	0	0	0	0	0	0	0	0	0	0	0	109	0	0	0	0	0	0	0	0	0	0	0	0	0	0	0	0	0	0	0	0	0	0	0	0	0	0	0	0	0	0
OG0000593	1	1	1	2	4	3	3	2	2	2	2	2	1	3	3	3	3	3	3	3	5	1	3	2	3	1	3	2	1	1	1	0	1	1	3	2	0	0	2	3	9	2	1	9	4	1
OG0000594	2	2	2	3	1	1	4	2	1	3	3	1	2	3	2	3	2	3	4	0	2	2	3	1	4	2	3	2	3	2	4	2	1	3	3	3	1	0	2	4	4	2	3	4	1	3
OG0000595	4	3	2	6	3	2	1	2	5	5	5	5	3	3	2	0	1	4	6	3	2	0	1	0	2	1	2	2	2	2	0	0	1	2	3	4	1	1	5	2	1	2	4	1	1	1
OG0000596	1	1	1	3	6	2	3	1	1	1	1	1	1	3	2	3	7	2	2	3	2	0	3	7	1	1	1	2	1	1	1	1	2	1	1	2	0	1	3	2	12	1	1	14	1	1
OG0000597	1	1	2	2	1	3	2	2	2	2	2	2	2	2	2	2	4	3	2	3	2	3	3	1	2	3	2	2	2	2	3	2	1	2	2	4	0	1	2	2	12	2	2	4	2	3
OG0000598	1	1	0	3	2	1	3	1	2	1	2	1	2	2	0	1	3	5	3	5	2	0	4	4	0	0	0	3	0	0	0	0	2	0	2	6	0	0	2	5	17	1	1	20	0	0
OG0000599	1	1	2	1	3	2	2	1	1	1	1	1	1	2	1	2	2	2	2	2	2	1	2	1	2	1	2	2	2	1	1	1	2	1	2	2	0	0	1	1	28	1	1	18	1	1
OG0000600	1	1	1	4	1	2	2	2	3	3	4	0	2	5	1	3	0	1	1	3	3	1	2	3	0	2	1	2	1	1	1	1	2	1	1	1	2	2	2	0	28	1	2	7	0	1
OG0000601	0	0	1	1	3	2	1	0	1	1	1	1	1	1	1	1	0	0	0	1	1	0	1	0	1	1	1	2	1	1	1	1	5	0	0	0	0	0	1	0	35	0	1	37	0	1
OG0000602	0	0	0	0	2	0	0	3	2	0	1	0	0	0	0	0	0	0	0	0	0	0	0	0	0	100	0	0	0	0	0	0	0	0	0	0	0	0	0	0	0	0	0	0	0	0
OG0000603	0	0	0	0	0	0	0	0	0	0	0	0	0	0	0	0	0	0	108	0	0	0	0	0	0	0	0	0	0	0	0	0	0	0	0	0	0	0	0	0	0	0	0	0	0	0
OG0000604	2	2	2	2	3	2	3	2	2	2	2	2	3	2	2	2	2	2	2	2	4	2	2	2	2	1	2	2	2	2	2	2	3	2	2	2	1	1	2	1	11	2	2	5	2	3
OG0000605	1	1	1	2	2	2	2	2	1	1	2	1	1	4	3	4	2	4	4	3	5	2	2	1	2	0	2	4	2	1	2	1	2	2	3	3	2	1	2	3	13	1	2	2	2	2
OG0000606	2	2	2	2	2	1	2	2	2	1	1	2	2	2	2	3	3	2	2	1	3	2	1	3	5	3	3	2	3	3	2	2	3	3	2	2	2	2	2	2	6	2	3	4	2	2
OG0000607	1	1	1	3	1	2	4	3	2	2	2	2	4	4	2	5	2	4	3	4	4	1	2	1	1	2	1	3	1	1	1	1	0	2	3	3	0	0	2	5	5	4	2	7	2	1
OG0000608	0	0	1	4	1	2	3	2	3	4	3	3	6	2	3	0	2	3	3	3	4	0	3	1	2	4	2	3	2	2	2	3	1	2	3	6	1	0	2	2	3	2	2	3	1	3
OG0000609	0	0	1	2	1	2	2	2	2	3	3	2	3	2	3	4	4	3	3	3	5	0	3	0	4	2	4	3	3	2	3	3	1	6	3	3	1	0	1	4	0	3	3	0	2	3
OG0000610	0	0	0	1	0	5	0	1	6	4	6	5	4	1	0	0	0	1	1	0	0	0	2	1	0	3	0	1	0	0	0	0	0	2	1	1	0	0	1	1	31	5	1	21	1	0
OG0000611	1	1	0	2	0	0	0	1	1	1	1	1	1	0	1	0	0	0	0	0	0	0	0	0	0	1	0	0	0	0	0	0	0	0	0	1	0	0	5	84	0	1	2	1	0	0
OG0000612	2	2	2	1	2	2	3	2	2	2	2	3	4	3	2	1	2	2	2	2	3	3	2	3	2	2	2	3	2	2	2	2	3	2	3	3	3	2	2	2	4	2	2	2	2	3
OG0000613	2	2	1	3	4	2	1	3	3	4	4	3	2	0	1	4	2	2	3	2	4	1	2	2	2	1	3	1	2	1	2	2	1	1	3	3	0	0	3	0	9	3	3	5	2	2
OG0000614	2	2	2	3	2	2	2	1	1	2	2	1	3	2	2	4	5	2	2	2	8	3	2	2	2	3	2	3	2	2	3	2	1	2	2	5	0	0	2	2	4	1	2	2	3	2
OG0000615	1	1	2	1	2	3	4	4	4	4	4	6	3	3	2	5	1	2	2	3	2	1	3	1	1	2	1	3	2	2	1	1	2	1	2	2	2	1	2	2	6	3	2	2	1	1
OG0000616	1	1	1	2	4	2	6	2	4	2	2	3	4	2	2	2	2	2	2	2	5	0	2	0	1	2	1	5	1	1	2	2	3	1	4	2	2	2	2	2	6	3	2	4	1	2
OG0000617	2	2	3	2	2	2	2	3	2	2	2	3	2	3	2	3	2	2	2	3	3	2	2	3	3	2	3	5	3	3	2	1	1	2	3	2	2	1	2	2	2	2	3	2	2	2
OG0000618	1	1	1	4	3	2	2	3	2	1	1	1	2	2	5	1	1	3	3	1	2	1	1	3	1	1	1	5	2	1	1	1	1	1	3	4	0	0	1	1	22	1	1	9	1	1
OG0000619	1	1	2	3	1	2	3	2	2	3	4	3	4	3	3	4	2	4	3	3	3	2	2	2	2	4	2	2	2	2	2	1	0	4	3	3	0	0	2	2	2	3	2	2	1	3
OG0000620	2	2	3	3	3	2	2	2	2	1	1	2	2	3	2	1	2	2	3	2	4	1	3	1	3	1	3	2	3	3	3	2	1	3	2	3	2	1	3	4	2	2	3	4	2	3
OG0000621	2	2	2	2	2	1	2	3	3	4	3	3	4	2	2	2	2	6	4	2	4	0	2	1	2	3	2	5	1	1	1	1	1	2	3	4	2	1	1	1	2	2	2	6	2	1
OG0000622	1	1	3	3	1	2	4	2	1	1	1	1	1	3	3	4	3	3	3	4	3	3	3	3	3	1	3	5	3	3	1	1	2	3	3	3	4	2	3	2	2	1	1	1	1	1
OG0000623	2	2	3	3	3	2	3	2	1	3	1	1	2	3	2	2	4	3	5	4	3	2	2	1	4	3	3	2	2	3	2	0	1	2	1	4	0	0	1	2	6	1	1	6	1	2
OG0000624	1	1	0	5	3	1	0	2	1	1	1	1	1	0	7	1	0	2	2	0	0	1	2	0	0	1	0	0	0	0	0	0	2	2	1	2	0	0	2	2	38	1	1	21	0	0
OG0000625	0	0	1	5	2	2	2	2	2	3	3	4	3	3	4	4	3	2	5	3	3	0	2	2	1	2	1	3	1	1	4	3	2	2	2	3	1	1	1	1	2	4	3	3	2	3
OG0000626	0	0	1	2	0	2	0	1	1	0	1	1	1	4	2	6	7	1	2	2	6	0	5	0	3	1	1	2	3	3	0	0	1	1	2	1	1	0	1	7	7	2	2	20	3	0
OG0000627	24	50	0	0	0	0	0	0	0	0	0	0	0	0	0	0	0	2	0	0	0	20	9	0	0	0	0	0	0	0	0	0	0	0	0	0	0	0	0	0	0	0	0	0	0	0
OG0000628	2	2	2	3	2	2	5	2	2	2	3	3	2	2	2	4	3	2	2	2	4	2	2	2	2	2	2	3	2	2	2	2	2	2	2	2	1	1	3	2	2	2	2	4	2	2
OG0000629	2	2	3	3	2	2	1	2	2	2	2	2	2	1	3	2	2	2	2	1	2	2	3	4	3	2	3	4	4	3	2	1	5	3	2	2	1	1	2	1	4	2	2	4	1	2
OG0000630	2	3	2	2	3	2	2	2	2	2	2	2	3	2	2	1	4	2	2	2	3	2	2	1	3	2	2	6	2	2	2	2	2	2	2	3	0	0	1	2	8	2	2	4	2	2
OG0000631	2	2	1	2	2	2	2	4	5	5	6	2	4	2	3	0	2	2	3	2	5	0	2	1	1	6	1	2	1	1	3	1	0	2	2	2	0	0	3	3	2	3	8	0	0	3
OG0000632	2	2	2	3	2	1	2	2	2	3	3	3	2	1	3	1	2	1	2	2	2	1	5	2	2	2	1	1	2	2	1	2	5	2	2	1	2	1	4	1	9	2	2	6	3	1
OG0000633	2	2	0	3	17	1	1	2	4	3	3	3	2	2	1	0	1	4	1	5	6	4	1	2	0	3	0	5	0	0	1	0	1	1	3	2	1	0	1	1	5	3	3	2	1	2
OG0000634	2	2	1	4	1	2	1	3	1	2	1	2	2	1	2	2	3	1	1	1	0	1	2	1	3	4	1	1	1	1	1	1	3	2	1	2	2	1	0	2	22	2	2	11	2	1
OG0000635	3	2	2	2	3	2	2	2	3	2	2	2	2	3	2	2	2	2	2	2	3	1	3	3	2	2	2	2	1	1	2	2	1	2	2	2	2	1	3	2	10	2	2	4	2	2
OG0000636	2	2	2	2	1	2	2	2	2	2	2	2	2	1	2	1	2	2	2	3	2	1	3	2	2	2	2	2	3	2	2	2	1	2	3	2	2	1	2	3	11	2	2	7	2	2
OG0000637	2	2	2	2	2	2	2	2	2	2	2	2	2	2	2	2	4	2	4	2	6	0	2	2	2	2	2	6	2	2	4	2	2	2	2	2	2	2	2	2	2	3	2	2	2	2
OG0000638	1	4	3	2	1	0	5	0	2	1	2	2	1	5	1	0	1	10	4	9	0	0	1	3	1	1	1	1	1	2	2	1	4	1	4	1	0	0	5	9	2	2	2	4	2	1
OG0000639	1	1	2	1	2	2	3	1	1	2	2	0	2	2	0	3	2	2	2	2	4	1	1	2	2	2	2	2	1	1	1	1	1	1	2	2	0	0	1	2	24	0	1	15	2	1
OG0000640	3	3	1	4	3	3	1	2	2	2	3	1	2	1	3	3	2	2	2	1	3	2	3	1	1	2	1	2	1	1	2	3	2	1	2	2	0	1	3	1	5	3	5	8	2	4
OG0000641	0	0	0	0	0	0	0	0	0	0	0	0	0	0	0	0	0	0	105	0	0	0	0	0	0	0	0	0	0	0	0	0	0	0	0	0	0	0	0	0	0	0	0	0	0	0
OG0000642	2	2	2	2	5	0	3	2	2	2	3	2	3	2	2	0	3	2	3	2	2	2	2	1	3	2	2	3	3	3	4	2	0	2	2	2	0	0	3	3	10	2	2	2	1	2
OG0000643	2	2	2	2	2	2	2	2	2	2	2	2	3	2	2	1	2	2	3	2	5	1	2	3	2	2	2	3	2	2	2	2	0	2	2	2	2	1	2	2	6	2	2	8	2	2
OG0000644	2	3	0	1	3	2	1	2	2	2	2	2	2	1	1	2	1	1	2	1	3	2	2	1	0	2	0	3	1	1	3	1	1	1	2	2	0	0	1	3	22	1	2	13	2	2
OG0000645	2	2	4	2	3	4	2	0	2	2	2	2	2	2	2	0	2	2	2	2	1	1	3	3	3	2	3	1	3	3	3	2	0	2	2	2	1	1	2	2	10	2	1	6	2	2
OG0000646	1	1	1	2	6	3	2	4	2	2	3	2	3	1	2	1	4	2	3	3	4	1	3	2	1	2	1	4	1	1	2	1	1	2	2	2	1	1	1	2	9	2	2	6	1	1
OG0000647	1	1	1	5	1	4	1	1	1	4	3	1	2	3	5	3	5	3	3	5	1	1	4	1	3	3	4	5	1	1	1	0	3	1	3	4	0	0	3	4	0	3	3	0	2	0
OG0000648	1	2	2	2	5	2	3	2	2	2	2	2	2	2	2	3	3	1	4	2	2	4	2	1	0	3	0	3	1	1	3	2	0	2	1	3	0	0	4	3	12	2	2	5	0	2
OG0000649	2	2	1	1	1	1	3	2	2	3	2	2	3	1	2	2	3	3	2	7	9	1	1	2	1	2	1	3	1	1	3	2	3	1	3	2	3	2	2	2	3	2	2	3	2	2
OG0000650	1	0	3	2	2	2	3	1	1	1	1	1	2	3	3	1	2	3	3	2	4	0	4	3	5	1	5	4	2	2	2	2	1	2	3	3	1	1	3	2	3	2	2	6	2	2
OG0000651	2	2	1	6	1	2	2	2	2	2	2	2	2	3	3	2	2	4	4	2	4	0	2	2	1	2	1	3	1	1	2	1	1	1	3	4	3	3	3	3	5	2	2	2	2	2
OG0000652	1	0	1	1	3	2	2	1	1	1	1	1	2	2	1	3	2	3	2	2	4	1	2	2	2	1	2	1	1	1	1	1	2	1	2	2	1	0	1	1	22	1	1	16	2	1
OG0000653	1	1	1	2	2	3	2	2	4	4	4	2	4	0	2	10	2	2	2	0	5	0	4	3	2	4	1	2	1	1	2	3	1	1	2	2	0	0	3	2	5	3	2	2	1	2
OG0000654	1	1	2	4	2	1	1	1	1	1	1	1	1	3	1	1	1	3	1	1	11	3	1	6	1	2	4	9	2	2	2	1	2	1	3	1	1	1	4	9	2	2	1	2	1	1
OG0000655	0	0	0	2	5	1	3	0	0	0	0	0	0	5	0	5	3	4	0	6	27	0	4	10	2	1	1	3	0	0	0	0	3	1	1	2	0	0	1	8	3	1	1	1	0	0
OG0000656	1	1	0	1	0	0	3	2	3	2	2	2	2	3	11	0	0	3	1	4	22	1	9	0	0	3	0	5	0	0	0	0	0	0	4	2	0	0	4	0	2	1	0	9	0	0
OG0000657	2	2	1	7	0	1	3	1	8	3	6	5	1	2	4	1	1	5	8	4	3	0	1	0	1	2	1	9	1	0	0	0	0	1	4	2	0	0	5	0	0	6	1	0	1	0
OG0000658	1	0	2	1	3	2	2	1	1	1	1	1	1	2	1	1	1	3	1	3	4	1	2	3	2	1	2	2	2	2	1	1	1	2	2	1	2	3	1	2	22	2	2	8	2	1
OG0000659	2	1	1	3	2	5	2	1	2	3	3	3	3	3	3	3	2	3	3	1	5	1	3	1	2	3	1	2	1	1	2	2	1	3	2	2	0	0	4	4	3	2	4	1	2	2
OG0000660	1	1	1	5	2	2	3	1	1	1	1	1	1	6	3	4	3	2	2	4	3	1	4	3	4	2	3	3	1	1	1	0	1	2	3	3	1	1	3	2	4	1	2	7	1	1
OG0000661	2	2	3	2	4	2	3	2	2	2	2	2	3	2	1	2	3	3	3	3	2	1	2	1	3	2	3	4	3	3	2	2	2	3	2	3	1	1	2	2	2	2	2	1	2	2
OG0000662	2	2	2	1	3	2	2	2	2	2	2	3	3	2	2	2	2	2	3	1	3	2	2	2	2	2	2	4	2	2	3	2	2	2	2	2	1	1	2	2	3	2	2	7	3	2
OG0000663	1	2	2	3	6	2	1	2	3	4	4	4	2	1	1	3	2	2	1	1	5	3	1	0	1	2	1	5	1	1	2	2	3	2	1	2	0	0	0	2	10	2	1	5	2	2
OG0000664	3	2	1	3	0	1	2	2	2	2	2	2	2	2	3	5	5	3	4	2	0	6	2	1	1	4	2	4	1	1	3	2	1	1	2	1	0	0	3	2	3	5	4	3	1	2
OG0000665	3	3	0	0	0	1	1	2	4	3	3	3	2	1	0	3	0	6	4	5	0	6	1	0	0	5	0	5	0	0	5	2	7	1	5	6	0	0	0	1	0	3	6	0	2	4
OG0000666	2	2	3	2	0	0	5	2	1	1	1	1	2	4	1	0	3	6	5	5	7	1	0	0	5	2	2	4	3	6	2	2	0	3	3	5	0	0	1	3	0	2	2	0	0	3
OG0000667	1	1	3	2	5	2	3	2	1	1	1	2	2	3	2	2	2	3	3	3	5	0	3	2	3	0	0	4	1	2	1	0	0	1	3	5	0	0	1	4	9	2	2	6	3	1
OG0000668	2	2	2	2	1	1	2	2	3	4	3	2	3	2	2	0	2	2	2	2	3	1	1	1	3	0	3	3	1	1	2	2	4	2	1	2	0	0	3	2	10	3	3	5	3	2
OG0000669	2	2	1	1	2	2	2	2	1	1	1	1	1	3	2	3	2	3	3	3	5	1	3	2	3	4	2	4	1	1	2	2	2	1	3	2	0	0	1	2	6	0	2	10	3	2
OG0000670	2	1	2	1	1	1	2	2	2	3	3	2	4	2	2	3	3	2	2	4	5	2	2	2	2	3	1	2	2	2	3	2	2	1	2	2	3	2	1	2	1	3	2	6	1	2
OG0000671	1	1	0	1	2	1	1	1	1	1	1	1	1	2	1	2	1	3	2	2	2	1	1	1	0	1	0	4	0	0	2	1	0	1	1	3	0	0	1	1	32	1	2	19	1	1
OG0000672	2	1	2	1	2	0	3	2	3	2	2	3	2	3	2	1	3	2	3	2	3	1	1	0	6	3	8	2	4	4	3	2	2	2	1	2	0	0	2	1	3	2	2	2	2	3
OG0000673	2	2	2	3	5	2	2	1	2	2	2	2	2	2	2	2	2	2	2	2	1	3	2	2	2	2	2	3	3	2	3	2	1	3	2	2	1	0	2	2	5	2	2	6	2	2
OG0000674	1	1	0	2	0	0	1	2	2	2	2	1	1	2	1	0	1	21	10	2	4	3	0	0	0	1	0	16	0	0	1	1	0	0	9	9	0	0	1	0	0	2	2	0	0	1
OG0000675	2	2	2	1	7	2	2	2	1	1	1	2	2	3	1	4	3	3	3	2	1	1	3	2	2	2	1	3	3	4	2	2	0	2	2	2	0	0	3	2	7	2	2	3	3	2
OG0000676	1	1	1	2	3	1	2	2	1	2	2	2	1	2	2	0	5	3	4	2	4	0	1	3	1	2	1	5	1	1	4	1	1	3	2	4	2	1	2	2	8	2	2	7	2	1
OG0000677	1	1	0	2	0	0	2	4	6	6	7	7	7	2	3	0	4	3	7	3	6	1	0	0	0	4	0	1	1	1	2	2	0	0	2	1	0	0	2	1	0	6	4	0	1	2
OG0000678	1	1	3	1	2	2	3	2	1	1	1	2	2	2	2	4	2	2	2	3	7	1	2	3	3	1	5	4	3	2	1	1	1	3	2	3	1	0	2	1	7	1	1	5	2	1
OG0000679	0	0	1	0	4	1	2	3	2	1	2	2	1	5	0	4	5	6	1	5	10	0	3	2	1	1	1	2	1	1	1	0	1	1	2	2	4	1	2	6	1	1	2	10	0	1
OG0000680	0	0	0	0	0	0	0	0	0	0	0	0	0	0	0	102	0	0	0	0	0	0	0	0	0	0	0	0	0	0	0	0	0	0	0	0	0	0	0	0	0	0	0	0	0	0
OG0000681	2	2	2	3	3	2	2	2	2	3	2	2	2	2	2	3	1	2	4	2	4	2	2	2	2	2	2	2	2	2	4	1	1	1	2	2	0	0	2	2	6	2	2	5	2	2
OG0000682	1	1	1	2	1	1	5	2	3	2	5	2	2	5	2	5	6	2	2	3	6	1	1	1	1	2	1	3	1	1	1	1	3	5	2	2	1	0	1	2	3	2	1	3	2	1
OG0000683	2	2	1	4	3	3	3	2	2	2	2	3	3	1	4	1	3	2	2	2	4	2	3	1	1	3	1	2	1	1	1	2	2	1	2	2	3	1	3	2	4	3	2	3	2	2
OG0000684	4	3	2	2	2	4	4	2	2	2	2	2	4	3	2	0	2	1	1	6	7	3	1	2	4	2	2	3	2	2	1	2	0	4	1	1	0	0	1	2	4	3	1	1	1	1
OG0000685	2	2	2	2	2	0	1	2	3	4	2	4	1	2	3	4	2	1	1	1	3	2	2	2	2	2	2	2	2	2	2	2	1	2	1	1	3	1	2	2	10	2	3	3	2	2
OG0000686	3	2	1	1	2	2	4	1	1	1	1	1	1	2	1	3	4	4	7	2	1	1	2	1	2	2	2	5	2	2	2	1	6	1	3	3	3	1	1	1	6	1	2	2	2	2
OG0000687	2	2	2	3	3	2	2	2	1	1	1	1	2	2	2	4	2	2	2	2	1	3	2	1	2	1	2	3	2	2	3	2	2	2	2	1	2	1	2	2	9	1	2	6	3	2
OG0000688	3	3	2	4	0	1	5	2	2	2	2	2	2	2	3	2	0	3	4	4	7	4	1	0	1	6	1	2	1	1	4	4	0	3	3	2	0	0	2	1	0	3	2	0	1	4
OG0000689	2	2	1	3	1	1	2	2	2	2	2	3	2	2	3	3	3	2	2	3	6	2	2	1	1	3	1	5	1	1	1	2	2	1	2	2	2	1	2	3	5	3	2	4	1	2
OG0000690	2	1	1	4	1	2	3	1	2	2	2	2	1	1	4	2	4	5	7	2	7	0	3	1	1	3	1	3	1	1	1	1	4	1	4	3	0	0	4	3	1	2	3	1	2	1
OG0000691	1	1	1	2	1	1	6	1	3	1	3	2	2	2	2	1	2	3	3	3	3	0	2	1	1	2	2	1	1	0	1	1	0	0	2	2	0	0	1	0	17	3	0	17	2	1
OG0000692	2	2	3	2	3	2	2	2	2	2	2	2	2	2	2	2	3	3	3	2	3	2	2	1	0	2	2	4	3	3	2	1	1	3	2	3	0	0	2	2	6	2	2	4	2	2
OG0000693	0	0	1	2	3	3	3	2	2	2	2	2	2	3	4	3	4	4	3	3	7	0	6	1	2	3	2	2	2	2	2	2	0	0	2	3	1	0	2	3	2	2	2	1	2	2
OG0000694	0	0	0	0	101	0	0	0	0	0	0	0	0	0	0	0	0	0	0	0	0	0	0	0	0	0	0	0	0	0	0	0	0	0	0	0	0	0	0	0	0	0	0	0	0	0
OG0000695	2	2	0	2	4	1	1	1	2	0	1	2	2	2	2	2	11	3	3	3	18	1	2	1	1	1	1	2	0	0	0	0	1	1	3	2	0	0	2	1	6	1	2	6	2	0
OG0000696	2	2	2	2	2	2	2	2	3	2	2	2	2	2	2	2	2	4	3	2	3	1	2	2	2	3	2	4	2	2	3	2	2	2	2	2	2	1	2	2	3	2	2	2	2	2
OG0000697	2	2	2	2	1	2	2	2	2	2	2	2	2	2	2	1	4	2	2	2	7	0	2	2	2	2	2	2	2	2	2	3	0	2	2	4	1	1	2	1	6	2	2	6	1	2
OG0000698	2	2	2	2	2	1	2	2	2	2	2	2	1	3	2	1	2	3	2	2	4	1	2	1	3	3	3	3	3	2	5	1	1	2	2	2	1	1	2	2	6	2	2	4	1	2
OG0000699	2	2	2	2	5	1	2	2	2	2	2	2	3	0	2	4	2	3	4	2	4	2	2	1	3	2	2	2	1	1	2	2	1	2	2	2	0	0	3	1	5	2	2	5	3	2
OG0000700	2	2	1	4	4	1	3	1	2	2	2	3	1	2	2	0	3	3	2	2	3	1	3	1	2	3	2	4	1	1	3	1	1	2	2	2	1	0	2	2	5	2	3	7	2	2
OG0000701	3	2	2	1	2	2	2	2	4	2	2	2	2	2	2	2	2	3	2	2	2	0	2	3	2	2	2	2	2	2	2	2	3	2	2	3	2	1	2	2	6	1	2	4	2	2
OG0000702	1	1	2	1	3	2	4	2	3	3	3	2	2	3	1	2	3	3	3	3	2	0	3	1	2	2	1	3	2	2	1	1	1	3	3	4	0	0	1	1	9	2	2	4	2	1
OG0000703	1	1	1	5	4	1	1	1	1	2	2	2	1	1	4	0	2	3	1	1	4	0	7	0	2	2	2	2	0	0	1	1	0	2	2	1	0	0	1	1	18	1	1	13	3	1
OG0000704	1	1	0	2	4	1	3	2	2	2	2	2	2	0	3	6	2	1	1	1	1	2	2	0	1	3	1	2	0	1	3	2	0	1	1	1	0	0	2	0	19	1	2	13	2	2
OG0000705	1	1	3	3	0	1	3	2	2	2	2	3	3	1	2	0	3	3	3	1	3	0	3	1	3	2	4	2	3	3	2	2	1	4	3	3	1	1	3	4	5	1	1	2	2	2
OG0000706	1	1	3	2	3	1	3	1	2	2	2	2	1	3	1	1	2	3	4	4	2	1	2	1	0	2	0	4	0	0	1	1	1	0	3	3	1	1	1	1	12	2	1	14	3	1
OG0000707	1	1	3	2	4	2	3	2	1	1	2	1	2	2	2	2	3	2	2	2	6	1	5	1	3	2	3	3	1	1	1	1	2	2	2	2	2	1	2	2	2	2	2	8	2	1
OG0000708	0	0	0	0	16	0	0	0	0	0	0	0	0	0	0	0	0	0	0	0	0	0	15	0	0	0	0	0	0	0	0	0	0	0	0	0	0	0	0	0	35	0	0	34	0	0
OG0000709	0	0	0	0	0	0	0	0	0	0	0	0	0	0	0	100	0	0	0	0	0	0	0	0	0	0	0	0	0	0	0	0	0	0	0	0	0	0	0	0	0	0	0	0	0	0
OG0000710	1	1	0	4	2	1	2	2	1	2	2	2	0	2	3	3	2	5	4	2	6	1	2	1	0	3	0	3	0	0	1	2	2	3	4	4	1	0	1	2	8	2	1	7	2	2
OG0000711	2	2	3	2	0	2	2	2	2	3	3	3	2	1	2	2	1	2	2	2	1	2	2	1	3	2	3	3	3	2	0	0	2	6	2	2	8	0	2	1	1	3	2	2	6	0
OG0000712	1	1	2	2	2	2	1	1	1	2	2	1	2	0	2	0	1	1	2	1	1	0	3	1	0	2	0	2	1	3	1	1	0	0	1	2	0	0	2	1	27	2	1	20	0	1
OG0000713	2	2	0	0	1	1	1	2	2	1	2	1	1	1	1	0	1	1	1	1	1	1	8	1	0	1	0	1	0	0	1	0	0	0	1	1	0	0	1	1	30	2	1	25	0	1
OG0000714	3	4	2	2	2	1	1	2	1	2	2	1	2	1	2	2	0	2	3	1	2	0	2	1	2	1	2	1	2	2	4	3	3	1	1	1	0	0	2	0	12	2	3	11	2	3
OG0000715	2	1	1	2	1	1	2	1	2	2	2	1	2	2	2	2	2	3	5	1	4	1	1	2	2	2	2	3	3	2	5	2	1	3	2	3	0	0	3	2	5	2	2	6	1	3
OG0000716	1	1	0	1	0	3	4	2	1	2	2	1	4	4	4	0	1	4	7	4	2	0	2	6	1	4	0	5	1	1	2	1	0	2	5	4	0	0	1	3	5	3	1	1	2	1
OG0000717	1	2	2	1	2	2	5	1	3	2	2	1	2	3	2	1	3	3	5	3	2	1	2	1	2	2	2	3	2	2	2	1	4	2	3	2	1	1	2	2	4	2	2	2	2	2
OG0000718	1	1	1	0	2	2	2	3	2	2	2	2	2	3	1	2	1	7	5	1	4	0	3	2	1	2	1	7	1	1	1	1	1	2	2	4	4	1	1	1	12	1	2	0	1	1
OG0000719	2	2	2	3	0	2	2	2	3	3	4	2	4	2	2	1	2	3	3	2	3	0	1	2	3	6	3	2	3	3	1	1	0	4	2	3	0	0	1	2	1	4	3	1	2	2
OG0000720	0	0	2	2	1	7	2	2	2	2	2	2	0	2	0	8	5	2	3	2	6	0	6	6	5	0	2	3	0	0	0	0	0	8	2	2	0	0	4	7	0	2	0	0	0	0
OG0000721	0	0	1	1	1	1	3	1	0	1	1	0	1	3	0	4	1	2	4	1	1	0	1	1	3	0	0	3	1	1	1	1	0	2	0	2	0	0	1	0	24	1	1	25	2	2
OG0000722	0	0	2	3	4	3	4	2	2	2	3	2	5	5	1	0	1	4	4	3	0	1	3	1	3	4	0	3	1	1	2	2	0	3	2	3	1	0	0	1	3	7	3	3	1	1
OG0000723	0	0	1	5	0	0	3	3	3	3	5	4	4	2	3	0	2	6	5	3	4	0	0	0	1	6	0	3	1	1	1	1	0	1	5	5	0	0	4	4	0	3	4	0	1	2
OG0000724	0	0	0	0	99	0	0	0	0	0	0	0	0	0	0	0	0	0	0	0	0	0	0	0	0	0	0	0	0	0	0	0	0	0	0	0	0	0	0	0	0	0	0	0	0	0
OG0000725	0	0	0	0	99	0	0	0	0	0	0	0	0	0	0	0	0	0	0	0	0	0	0	0	0	0	0	0	0	0	0	0	0	0	0	0	0	0	0	0	0	0	0	0	0	0
OG0000726	2	2	1	4	2	1	2	2	2	2	2	2	3	2	2	2	1	2	3	2	6	2	2	2	2	1	2	2	3	2	2	1	1	2	2	3	2	1	2	2	5	2	2	4	1	1
OG0000727	1	1	0	3	1	1	5	3	1	1	1	0	1	5	1	0	4	9	7	6	8	2	1	1	1	1	1	8	1	1	0	0	0	1	7	7	0	0	1	2	0	1	2	0	1	0
OG0000728	2	2	2	2	3	2	2	3	1	1	1	1	1	2	1	1	3	3	3	2	4	1	4	2	2	1	2	2	2	2	2	2	0	1	3	6	2	1	2	1	9	1	2	3	1	2
OG0000729	2	2	1	1	6	1	3	2	3	3	2	3	4	0	1	0	2	2	2	1	5	3	3	1	2	2	2	2	2	1	2	2	0	1	2	2	1	0	3	1	6	2	2	4	2	4
OG0000730	1	1	1	2	3	2	4	1	1	1	1	1	1	4	2	2	2	1	1	3	4	1	2	2	1	0	1	1	1	1	1	1	1	1	1	2	0	0	1	2	9	1	1	24	3	1
OG0000731	2	2	2	2	3	2	2	1	1	3	2	1	3	5	2	2	2	2	2	2	3	2	2	2	2	2	2	2	2	2	2	2	1	2	2	2	2	1	3	2	4	2	2	3	2	2
OG0000732	2	1	4	3	0	1	1	1	2	2	2	3	2	3	3	2	1	1	2	3	6	0	3	1	3	1	4	3	3	3	3	3	2	5	1	1	2	2	3	1	3	2	1	1	0	2
OG0000733	2	2	1	1	2	1	2	2	2	2	2	2	3	2	1	0	2	2	2	2	4	1	3	1	1	3	1	3	1	1	2	2	0	1	3	4	0	0	1	2	12	2	2	10	1	2
OG0000734	1	1	2	4	6	1	1	2	2	2	2	2	4	2	3	4	6	3	3	2	1	3	2	1	1	2	1	5	1	1	2	1	2	2	3	4	1	1	2	1	0	2	2	0	2	2
OG0000735	1	1	0	1	1	1	1	1	1	1	1	1	1	1	2	1	1	2	2	1	2	1	2	0	1	1	1	2	1	1	1	1	1	1	2	2	2	0	2	2	20	1	1	26	1	1
OG0000736	6	1	0	1	0	0	0	1	2	3	4	2	3	1	1	5	2	4	2	6	1	2	5	1	1	2	0	3	0	0	0	0	1	1	3	3	0	0	1	4	21	1	1	3	0	0
OG0000737	1	1	2	3	3	2	2	2	2	2	2	2	1	2	2	2	3	2	2	3	2	2	2	1	2	1	2	5	2	2	3	2	1	2	2	2	0	0	2	2	5	3	2	6	2	2
OG0000738	1	1	4	2	4	3	1	4	2	2	2	2	0	3	1	0	2	1	2	2	5	0	4	2	2	1	3	2	3	2	2	2	1	4	1	1	1	1	1	2	8	2	0	5	2	2
OG0000739	0	0	0	0	98	0	0	0	0	0	0	0	0	0	0	0	0	0	0	0	0	0	0	0	0	0	0	0	0	0	0	0	0	0	0	0	0	0	0	0	0	0	0	0	0	0
OG0000740	2	2	1	2	0	2	2	2	2	2	2	2	2	2	2	3	2	3	3	2	3	2	3	3	1	2	1	3	1	1	1	2	1	1	2	2	0	0	2	2	8	3	2	8	1	2
OG0000741	2	2	2	2	0	2	5	1	1	2	2	2	2	2	2	2	3	5	4	1	2	0	4	3	5	1	4	4	4	4	1	1	0	3	3	3	0	0	0	2	1	1	3	2	1	1
OG0000742	2	1	1	2	2	4	1	3	0	2	1	1	2	1	3	2	1	3	3	1	1	3	4	1	1	2	1	4	1	1	1	2	1	3	3	3	8	0	1	3	2	2	4	4	4	1
OG0000743	2	2	2	2	2	1	2	1	2	2	2	2	2	1	2	2	2	2	2	2	2	2	2	0	2	2	2	4	2	2	1	1	1	2	2	2	0	0	4	2	15	2	2	4	1	1
OG0000744	2	2	3	2	2	2	2	2	2	2	2	2	4	2	2	1	3	2	2	2	4	1	2	2	3	3	3	1	3	3	4	1	1	2	1	2	0	0	2	2	5	2	2	2	2	1
OG0000745	2	2	1	2	3	2	3	1	2	2	2	2	3	2	2	1	3	2	2	2	3	0	5	1	1	2	2	2	1	1	2	1	2	1	2	2	2	2	2	2	5	3	2	7	1	2
OG0000746	2	2	0	10	0	0	1	4	5	6	7	4	1	0	7	0	0	4	2	3	3	4	0	0	0	3	0	1	0	0	2	3	0	0	3	2	0	0	5	0	0	5	5	0	0	3
OG0000747	2	2	2	2	2	2	2	2	2	2	2	2	2	2	2	2	2	2	2	2	3	3	2	2	2	2	2	3	2	2	3	2	2	2	2	2	0	0	2	2	7	2	2	2	2	2
OG0000748	1	2	3	2	2	2	1	0	4	3	3	2	4	1	2	1	2	2	2	1	1	1	2	2	2	2	2	5	3	1	1	2	2	1	1	2	0	2	1	1	8	3	3	4	2	3
OG0000749	3	2	0	4	7	4	1	1	2	1	2	5	2	1	3	4	0	5	6	0	0	1	3	1	0	1	0	4	0	0	0	0	0	0	3	4	1	0	7	1	11	1	0	6	0	0
OG0000750	2	2	2	2	2	2	2	2	2	2	2	2	2	2	2	1	2	2	2	2	2	3	2	2	2	2	2	3	2	2	2	2	2	1	3	2	3	2	2	2	4	2	2	3	2	2
OG0000751	1	1	2	3	1	1	1	1	2	1	1	3	2	1	1	3	2	1	2	2	1	1	1	3	2	3	2	3	2	2	1	2	0	1	1	1	0	0	1	2	23	3	1	6	1	2
OG0000752	2	1	1	2	3	2	2	2	3	2	3	3	2	2	2	2	3	3	2	2	5	1	2	2	1	2	1	5	1	1	2	2	2	2	1	2	2	1	2	2	3	3	2	2	2	2
OG0000753	1	1	3	3	2	2	3	1	2	2	3	2	2	2	2	3	2	3	3	3	7	1	3	0	1	2	1	4	2	2	1	1	0	1	4	3	1	1	3	1	3	2	1	4	2	1
OG0000754	1	1	1	5	0	0	5	3	3	4	3	3	1	5	3	0	2	4	5	5	8	0	0	0	0	1	0	4	1	1	2	3	0	2	3	6	0	0	3	2	0	2	2	0	1	2
OG0000755	1	2	0	1	1	0	5	0	2	1	2	3	0	3	1	0	21	3	2	9	12	1	1	0	0	1	0	3	0	0	1	1	0	0	1	7	0	0	3	1	3	1	1	1	1	1
OG0000756	1	1	2	2	4	2	2	2	1	1	1	2	1	1	3	2	3	2	3	2	5	1	2	2	2	1	2	2	2	2	2	2	2	2	2	2	2	1	2	3	7	2	2	3	2	2
OG0000757	1	1	1	2	3	2	3	1	3	2	2	1	1	1	2	6	3	1	2	1	5	0	2	1	2	4	2	1	0	0	1	2	1	3	1	1	0	0	1	0	12	6	2	4	5	2
OG0000758	1	1	3	1	1	1	3	2	1	2	2	1	1	1	1	4	2	2	2	2	1	1	1	0	2	2	3	1	2	2	2	1	1	2	1	2	0	0	1	0	21	2	2	10	2	1
OG0000759	1	1	1	1	2	2	2	1	2	2	2	2	2	2	1	2	2	2	3	2	1	1	3	2	2	2	2	2	2	2	2	2	1	2	3	2	2	1	1	1	11	2	2	7	2	2
OG0000760	1	1	2	4	3	2	2	2	1	2	1	2	3	2	2	2	4	2	2	3	2	2	2	2	2	2	2	3	2	2	3	1	3	2	1	2	0	0	2	2	6	2	1	4	2	2
OG0000761	1	1	0	5	1	2	3	2	2	2	2	2	2	0	3	2	1	1	3	1	2	0	3	0	0	1	0	1	0	0	1	1	0	0	1	1	0	0	5	7	23	3	2	8	1	1
OG0000762	2	2	2	3	3	2	2	2	2	2	2	2	2	2	2	2	2	2	2	2	2	2	2	1	2	2	2	3	2	2	2	2	2	2	2	2	0	0	1	2	6	2	2	5	2	2
OG0000763	1	1	2	3	2	2	2	2	1	2	2	1	3	1	2	3	4	2	5	1	1	1	2	4	2	1	2	4	2	2	3	2	1	2	2	2	1	1	2	2	4	2	2	3	2	2
OG0000764	2	2	2	2	6	3	2	2	2	2	2	2	3	2	1	1	2	6	2	3	1	0	3	1	3	2	3	2	1	1	1	1	2	3	3	2	0	0	1	1	6	2	2	4	1	1
OG0000765	2	2	2	2	1	5	3	1	2	2	2	3	2	2	3	1	2	2	2	2	4	3	2	0	2	2	2	3	3	2	2	1	0	3	2	3	3	1	3	1	2	2	2	1	2	2
OG0000766	2	2	1	2	4	2	2	2	2	2	2	2	2	2	2	3	2	2	2	2	4	2	2	2	1	2	0	4	1	1	1	2	2	2	2	2	0	0	2	2	7	2	2	5	2	2
OG0000767	2	1	2	2	2	2	3	2	2	2	2	2	2	3	2	2	2	2	4	3	3	1	2	2	2	3	2	3	2	2	2	2	1	1	2	2	2	1	2	2	2	3	2	3	1	2
OG0000768	2	2	2	2	3	2	3	2	2	2	2	2	2	2	1	7	2	2	2	1	1	1	2	2	3	2	3	2	3	3	3	0	1	1	2	2	0	0	1	2	3	3	2	5	2	2
OG0000769	2	2	0	1	0	0	4	1	3	3	3	4	3	5	1	4	4	3	3	5	3	3	0	1	0	3	0	5	0	0	1	2	3	1	6	4	0	0	1	2	0	4	3	0	1	2
OG0000770	2	1	1	2	2	2	3	1	1	1	2	1	3	3	1	2	2	2	3	1	3	1	2	3	3	2	3	2	1	2	1	1	3	2	2	2	3	1	2	1	3	2	2	9	2	2
OG0000771	2	2	1	2	3	2	2	2	2	2	2	3	1	2	2	2	2	2	2	2	2	2	2	2	2	2	2	2	3	3	2	2	1	2	1	2	2	1	1	1	7	2	2	4	2	2
OG0000772	2	2	1	2	2	2	2	2	2	2	2	2	2	2	2	5	2	3	3	2	5	1	2	3	1	2	1	1	1	1	2	1	2	1	2	2	1	1	1	2	8	2	2	3	2	2
OG0000773	1	1	1	5	0	1	1	1	1	0	1	0	0	0	3	4	1	2	1	1	0	0	3	0	2	1	2	1	2	2	2	1	0	1	2	1	0	0	3	1	11	1	1	32	1	1
OG0000774	2	2	2	2	2	2	2	2	1	2	1	2	2	2	2	2	2	5	2	3	3	2	2	2	3	1	2	3	2	2	3	1	2	3	2	2	0	0	2	2	3	3	2	3	2	2
OG0000775	2	2	1	2	1	2	2	2	2	2	2	3	2	2	2	2	2	2	2	2	1	1	2	2	1	2	1	2	1	1	3	2	0	2	2	2	0	0	3	2	11	2	2	8	2	2
OG0000776	2	2	2	2	2	2	2	2	2	2	2	2	2	2	2	1	2	2	2	2	5	3	2	2	2	1	2	3	2	2	2	2	1	2	2	3	0	0	2	2	6	2	2	3	2	2
OG0000777	0	0	0	0	96	0	0	0	0	0	0	0	0	0	0	0	0	0	0	0	0	0	0	0	0	0	0	0	0	0	0	0	0	0	0	0	0	0	0	0	0	0	0	0	0	0
OG0000778	0	0	0	0	0	0	0	0	0	0	0	0	0	0	0	1	0	1	1	0	2	0	1	1	1	0	1	1	1	1	0	0	8	1	1	1	0	0	1	0	31	0	0	41	0	0
OG0000779	0	0	0	0	0	0	0	0	0	0	0	0	0	0	0	0	0	0	96	0	0	0	0	0	0	0	0	0	0	0	0	0	0	0	0	0	0	0	0	0	0	0	0	0	0	0
OG0000780	2	1	1	3	0	1	2	2	1	2	2	2	2	2	2	3	1	2	3	1	1	5	1	1	1	2	1	1	1	1	2	1	2	2	2	2	1	0	2	3	16	2	1	7	1	1
OG0000781	1	2	0	3	3	3	1	2	2	2	1	2	3	2	2	1	2	3	3	2	2	2	1	3	0	3	0	4	0	0	3	2	0	0	2	3	2	1	3	2	7	2	3	8	0	2
OG0000782	3	2	3	3	2	2	2	2	1	1	1	2	1	2	3	3	2	3	3	2	3	1	2	2	2	2	2	3	3	3	1	1	2	3	2	3	1	0	2	2	2	2	2	3	2	1
OG0000783	1	1	1	3	1	3	3	3	2	2	2	1	3	3	3	3	2	2	2	2	4	0	1	1	1	2	1	3	1	1	3	2	2	1	4	2	4	2	3	2	2	3	2	1	2	2
OG0000784	3	1	2	4	2	1	3	4	3	2	2	2	3	3	2	0	1	1	1	2	7	3	1	3	2	1	2	1	1	1	2	2	0	2	0	1	0	0	1	5	5	2	3	4	2	2
OG0000785	3	2	1	3	0	2	3	4	2	2	1	2	2	1	2	4	2	3	3	2	4	2	4	0	0	2	0	4	1	0	5	3	1	2	0	1	0	1	2	2	4	3	2	4	2	2
OG0000786	3	3	2	3	2	2	2	2	3	1	2	4	2	1	2	7	2	2	2	1	0	3	2	1	2	3	3	1	1	1	2	1	2	2	2	1	0	0	3	1	4	3	2	4	1	2
OG0000787	1	0	2	1	1	2	2	4	2	2	2	1	3	2	2	5	4	2	2	2	1	0	4	2	2	1	2	2	3	2	1	1	1	2	2	2	5	1	2	2	3	2	2	4	2	2
OG0000788	1	1	3	2	1	0	3	2	2	2	3	2	1	4	1	2	4	4	4	7	3	1	1	0	3	1	4	5	2	3	1	0	0	2	1	4	0	0	2	3	3	2	2	2	1	0
OG0000789	2	1	2	2	1	1	2	2	1	2	2	2	2	3	2	3	4	2	2	3	3	1	3	1	2	2	2	3	3	2	2	2	1	2	2	2	3	1	1	2	4	2	2	2	2	2
OG0000790	1	1	2	5	2	2	3	1	3	2	6	2	1	1	1	1	4	2	4	2	1	1	3	5	0	3	0	2	0	0	1	1	0	2	2	2	0	0	4	2	6	1	0	12	0	1
OG0000791	2	2	2	3	1	2	3	1	2	2	2	2	2	1	3	3	2	2	2	3	2	1	2	1	3	3	3	4	2	2	3	2	0	2	2	2	0	0	2	2	5	2	2	2	2	2
OG0000792	0	0	0	0	95	0	0	0	0	0	0	0	0	0	0	0	0	0	0	0	0	0	0	0	0	0	0	0	0	0	0	0	0	0	0	0	0	0	0	0	0	0	0	0	0	0
OG0000793	1	1	1	4	0	1	1	5	3	5	5	2	3	1	5	7	1	2	1	1	2	1	8	1	1	1	1	1	0	0	1	1	0	0	1	2	3	1	6	1	1	4	4	0	2	1
OG0000794	1	1	2	2	3	2	2	1	2	2	2	1	1	2	2	2	2	2	2	2	4	1	2	2	2	1	2	2	2	2	3	2	3	3	2	2	0	0	1	3	7	2	2	5	1	2
OG0000795	2	2	2	3	2	2	2	1	2	2	2	2	3	2	2	2	2	3	2	1	1	2	2	1	2	1	2	2	2	2	2	2	2	2	2	2	0	0	2	2	9	2	2	3	2	2
OG0000796	1	1	0	1	7	1	1	2	1	1	1	1	1	0	0	1	1	1	1	1	0	1	1	1	0	1	0	1	0	0	1	1	0	1	1	1	0	0	1	1	37	1	1	17	1	1
OG0000797	1	1	1	1	3	1	2	2	2	2	2	2	2	1	3	0	2	2	2	1	2	1	3	2	2	2	1	2	2	2	1	1	1	2	2	2	0	1	1	1	23	2	1	2	1	1
OG0000798	1	1	1	2	2	2	2	2	2	2	3	2	2	2	5	3	2	2	3	2	2	1	2	2	3	2	1	3	2	2	4	1	1	1	2	2	0	0	2	2	3	2	3	5	1	2
OG0000799	3	2	3	3	1	1	2	2	1	2	2	2	2	2	2	2	2	2	2	2	2	2	2	2	3	2	3	1	3	3	3	3	1	3	2	2	0	0	2	2	3	2	2	1	2	3
OG0000800	2	2	1	2	2	2	1	1	2	3	2	2	3	1	2	0	1	3	1	1	2	1	2	4	1	3	2	3	1	1	1	1	4	1	2	3	0	0	2	1	13	2	2	6	1	1
OG0000801	2	2	1	2	2	2	1	2	2	2	2	3	2	2	2	3	2	2	2	2	5	2	2	1	2	2	1	2	1	1	3	2	1	3	2	2	0	0	2	4	4	2	2	3	2	3
OG0000802	2	1	1	1	1	2	1	2	2	3	3	2	4	2	1	0	1	1	2	1	13	1	6	0	2	2	2	2	1	2	1	1	3	2	1	2	1	0	1	1	8	2	3	2	1	1
OG0000803	1	1	0	7	3	5	1	2	2	1	1	1	1	1	9	0	2	0	0	2	0	1	2	1	1	1	1	0	0	0	1	1	0	0	0	0	0	0	2	1	25	1	1	12	1	2
OG0000804	2	2	0	2	2	1	3	3	3	2	4	3	1	0	2	4	1	2	2	2	2	2	1	1	0	3	0	3	0	0	2	0	3	1	2	3	3	1	2	1	8	1	2	9	1	2
OG0000805	2	2	2	3	2	2	2	4	2	2	2	1	2	1	2	2	2	2	3	2	1	3	2	2	2	2	2	3	2	2	2	1	1	2	2	2	0	0	2	3	5	2	2	3	2	2
OG0000806	2	2	3	2	3	2	2	3	2	2	2	2	2	1	1	3	2	2	4	1	4	1	2	0	2	2	2	3	2	2	4	2	2	1	2	3	2	1	2	1	2	1	2	2	2	2
OG0000807	2	1	2	2	13	0	2	2	3	5	5	3	3	2	0	3	6	2	0	2	3	1	3	0	1	0	1	0	2	1	3	2	0	1	0	0	0	0	0	1	4	4	2	4	1	2
OG0000808	2	1	1	2	1	2	1	1	2	2	2	2	2	4	2	1	1	1	2	3	4	1	1	1	1	2	1	2	2	1	7	2	3	1	2	2	3	1	1	2	6	1	1	8	2	1
OG0000809	2	2	1	3	3	4	1	2	2	2	2	2	3	2	2	3	2	1	1	2	3	2	4	3	2	2	2	1	2	2	3	2	0	2	1	1	0	0	4	2	3	2	3	3	2	1
OG0000810	1	2	0	2	3	2	1	1	1	2	2	4	2	2	3	1	3	2	2	2	1	0	2	2	2	2	1	1	0	0	2	1	1	2	2	1	0	0	3	1	21	2	1	6	1	1
OG0000811	2	1	2	3	1	2	3	1	1	2	2	1	2	4	1	0	3	3	3	2	9	1	1	1	2	0	1	4	2	2	2	3	0	3	1	4	0	0	2	2	6	0	2	3	2	2
OG0000812	3	2	1	5	2	2	3	1	1	2	1	1	1	1	4	0	2	1	2	2	3	0	2	2	1	1	1	2	1	1	2	2	0	2	1	1	0	0	1	2	11	3	2	12	2	2
OG0000813	1	0	1	2	2	2	2	1	0	2	0	1	2	2	2	1	2	2	2	2	1	1	2	1	1	3	1	4	2	2	2	2	0	2	2	1	0	0	2	2	21	2	2	5	2	2
OG0000814	0	0	1	3	1	3	5	1	1	1	1	2	3	2	1	3	3	2	2	3	0	0	3	4	2	1	2	4	1	1	2	1	2	3	1	2	0	0	4	1	0	2	2	14	3	1
OG0000815	0	0	1	1	2	1	1	1	2	4	2	2	2	2	1	1	2	2	2	3	3	0	2	3	2	2	2	5	2	2	1	1	0	5	2	2	2	1	0	1	6	2	2	11	2	1
OG0000816	0	0	0	94	0	0	0	0	0	0	0	0	0	0	0	0	0	0	0	0	0	0	0	0	0	0	0	0	0	0	0	0	0	0	0	0	0	0	0	0	0	0	0	0	0	0
OG0000817	0	0	0	0	94	0	0	0	0	0	0	0	0	0	0	0	0	0	0	0	0	0	0	0	0	0	0	0	0	0	0	0	0	0	0	0	0	0	0	0	0	0	0	0	0	0
OG0000818	0	0	0	0	0	0	0	1	0	1	1	0	0	1	0	0	0	0	0	0	0	0	0	0	0	3	0	0	0	0	0	0	0	0	0	0	0	0	0	86	0	1	0	0	0	0
OG0000819	1	1	2	2	0	2	2	2	1	2	2	2	2	2	1	2	2	2	2	2	2	1	2	2	2	2	2	2	3	2	2	1	2	2	2	2	0	0	2	2	4	2	1	13	2	2
OG0000820	1	1	1	2	2	2	3	2	3	2	2	3	1	3	2	4	2	3	3	2	3	2	2	0	3	2	2	2	1	1	2	2	0	2	1	2	0	0	2	2	4	2	2	7	1	2
OG0000821	4	3	1	2	0	1	2	3	3	4	4	3	4	1	0	1	2	6	4	1	6	0	1	2	1	4	1	5	1	1	1	1	2	3	2	3	0	0	1	1	0	4	2	0	1	1
OG0000822	2	2	2	3	2	2	2	2	2	2	2	2	2	2	2	2	2	2	2	2	3	2	2	1	2	2	2	3	2	2	3	2	2	2	2	3	0	0	3	2	2	2	2	2	2	2
OG0000823	3	2	2	2	1	1	2	2	2	2	2	3	1	1	2	1	2	2	3	2	5	0	1	0	2	3	2	3	2	2	2	2	1	2	2	2	2	1	1	2	6	2	2	4	2	2
OG0000824	1	1	0	2	6	5	1	1	1	1	1	2	3	1	1	7	2	4	10	3	0	1	3	2	1	3	1	5	0	0	4	2	3	2	2	3	1	0	2	0	0	1	1	0	2	1
OG0000825	2	2	0	1	2	4	3	2	2	2	2	2	2	2	3	3	3	3	4	2	5	2	4	1	1	1	0	3	0	0	3	2	0	2	3	2	0	0	2	1	6	2	2	1	1	3
OG0000826	1	1	2	2	2	2	3	2	2	2	2	2	2	3	2	3	3	3	2	2	2	0	2	3	2	3	2	4	2	2	2	2	2	2	1	2	1	1	1	2	2	2	2	2	2	2
OG0000827	2	2	2	3	2	2	3	2	2	2	2	2	2	2	2	2	1	2	3	2	3	4	2	2	2	2	2	3	2	2	2	2	2	2	2	2	0	0	0	2	2	2	2	3	2	2
OG0000828	2	2	1	2	3	2	1	3	4	3	3	4	6	1	2	0	1	3	2	1	2	0	3	0	1	3	1	3	1	1	1	1	0	0	1	2	0	0	2	1	9	4	2	8	0	1
OG0000829	2	2	2	1	2	2	2	2	2	2	2	2	2	2	2	1	2	2	2	2	5	2	2	1	2	2	2	3	3	2	2	2	2	2	2	2	2	1	2	2	2	2	2	2	2	2
OG0000830	2	2	2	2	3	2	2	2	1	2	2	2	2	2	2	0	2	2	2	2	2	0	2	2	2	1	2	2	3	2	3	2	0	2	2	2	0	1	2	2	10	2	2	3	2	2
OG0000831	2	2	2	2	1	2	2	2	2	2	2	3	3	2	2	2	2	2	2	2	2	1	2	2	2	2	2	2	2	2	1	1	2	2	2	2	1	1	2	2	4	2	2	5	2	2
OG0000832	1	1	1	1	3	1	1	0	1	2	2	1	2	2	2	1	1	1	1	1	0	0	1	1	1	1	1	1	1	1	2	2	2	3	1	1	0	0	2	1	28	2	2	10	2	1
OG0000833	1	1	1	2	1	2	2	2	2	2	2	2	3	1	2	0	3	3	2	2	6	1	3	1	2	3	2	4	1	2	2	2	0	2	2	2	0	0	2	2	4	3	2	5	2	2
OG0000834	1	1	1	2	2	2	2	2	2	2	2	2	2	1	1	8	1	2	5	2	2	2	2	2	2	2	2	2	0	0	1	2	1	1	1	2	0	0	2	2	4	2	3	11	1	1
OG0000835	1	1	1	5	4	3	1	3	1	2	1	2	2	2	4	2	1	2	6	1	3	2	1	2	2	1	1	3	1	1	1	2	1	1	2	2	0	0	4	6	4	2	2	2	1	1
OG0000836	1	0	0	2	2	1	1	3	3	5	4	3	3	4	2	6	2	2	5	3	5	1	2	0	2	4	2	2	1	1	1	2	0	0	2	2	0	0	1	5	0	3	2	0	2	1
OG0000837	0	0	0	16	0	0	4	3	6	6	10	3	6	9	1	0	0	0	1	7	0	0	0	0	0	6	0	1	0	0	0	0	0	0	1	2	0	0	0	0	0	9	2	0	0	0
OG0000838	0	0	0	0	93	0	0	0	0	0	0	0	0	0	0	0	0	0	0	0	0	0	0	0	0	0	0	0	0	0	0	0	0	0	0	0	0	0	0	0	0	0	0	0	0	0
OG0000839	0	0	0	0	2	3	0	1	0	0	0	0	0	0	0	0	0	0	0	0	0	0	1	0	1	0	0	0	0	0	0	0	0	0	0	0	0	0	0	0	35	0	0	50	0	0
OG0000840	0	0	0	0	2	0	0	0	0	0	0	0	0	0	0	0	0	0	0	0	0	0	2	0	0	0	0	0	0	0	0	0	0	1	0	0	0	0	0	0	47	0	0	41	0	0
OG0000841	2	2	2	2	3	1	3	2	0	2	2	2	2	3	2	1	2	2	2	2	2	2	4	1	2	2	1	2	2	2	2	1	0	2	2	3	0	0	2	2	3	2	3	4	5	2
OG0000842	1	1	2	1	2	2	2	1	1	1	1	1	1	4	1	2	3	2	2	3	4	0	4	1	2	1	2	3	2	2	1	1	2	3	2	2	4	1	2	3	9	1	1	3	1	1
OG0000843	2	2	2	1	2	2	2	3	2	3	2	2	3	2	2	2	2	2	2	1	1	2	2	1	2	2	2	2	2	2	2	2	2	1	2	2	2	1	2	2	4	2	2	3	2	2
OG0000844	1	1	1	1	2	1	1	1	1	1	1	1	1	1	1	1	1	1	1	1	2	1	1	1	1	1	1	1	2	1	2	1	2	1	1	1	0	0	1	1	30	1	1	15	1	1
OG0000845	1	1	3	3	4	1	3	0	1	0	1	1	2	4	3	1	5	1	1	2	3	2	1	2	3	1	3	2	3	3	2	1	2	4	0	1	0	0	2	3	8	1	1	1	3	2
OG0000846	2	2	2	1	2	2	2	2	3	2	2	2	2	2	1	2	2	2	2	2	4	2	2	1	2	1	2	2	3	2	1	1	0	3	2	3	2	1	2	1	7	2	2	2	2	1
OG0000847	2	0	1	3	4	1	4	0	3	3	3	2	3	3	1	0	3	4	3	2	0	0	3	3	1	4	1	2	1	1	1	1	0	2	3	3	0	0	2	2	5	2	2	6	1	1
OG0000848	2	2	1	2	5	2	2	2	2	2	2	2	2	3	2	1	2	2	2	2	3	2	2	2	2	2	2	2	3	2	1	1	1	2	2	2	0	0	2	1	4	2	2	5	2	1
OG0000849	2	2	2	2	2	2	3	2	1	2	2	2	2	2	1	2	2	3	2	1	2	2	2	1	2	2	2	2	2	2	2	2	2	2	3	2	2	1	2	1	4	1	2	4	2	2
OG0000850	3	2	2	2	1	2	1	2	2	2	1	2	2	2	2	2	3	2	2	2	1	0	2	2	2	2	2	1	2	2	1	1	2	1	2	3	0	0	2	1	11	2	2	7	2	0
OG0000851	1	1	1	4	3	3	3	1	1	1	1	1	0	3	3	5	1	2	1	3	3	0	3	3	1	1	1	1	1	1	0	1	1	1	2	2	1	1	1	1	14	1	1	9	1	1
OG0000852	2	2	2	2	2	2	4	2	2	2	2	1	1	2	2	1	3	3	1	2	2	2	2	1	2	0	2	2	3	2	2	1	7	1	2	2	0	0	3	2	4	1	2	3	2	2
OG0000853	2	2	1	1	1	1	2	3	3	3	4	4	4	1	2	1	1	1	1	1	1	4	1	1	1	2	1	3	1	1	6	3	0	2	1	1	2	1	3	1	6	3	2	2	1	3
OG0000854	0	0	0	91	0	0	0	0	0	0	0	0	0	0	0	0	0	0	0	0	0	0	0	0	0	0	0	0	1	0	0	0	0	0	0	0	0	0	0	0	0	0	0	0	0	0
OG0000855	0	0	0	0	91	0	0	0	0	0	0	0	0	0	0	0	0	0	0	0	0	0	0	0	0	0	0	0	0	1	0	0	0	0	0	0	0	0	0	0	0	0	0	0	0	0
OG0000856	0	0	0	0	0	0	6	2	1	2	2	1	1	2	0	32	4	3	0	3	7	0	2	3	0	6	0	4	0	0	0	0	0	1	1	2	0	0	2	0	0	3	1	1	0	0
OG0000857	0	0	0	0	0	0	0	0	0	0	1	0	1	2	0	0	0	0	0	85	0	0	0	0	0	1	0	0	0	0	0	0	0	1	0	0	0	0	0	0	0	1	0	0	0	0
OG0000858	1	1	1	2	2	2	2	2	2	2	2	2	1	3	1	5	2	2	2	3	7	0	2	1	2	3	2	5	1	1	2	2	2	2	2	1	1	1	2	2	2	1	2	2	1	2
OG0000859	1	1	0	4	2	2	0	3	2	4	3	3	3	4	5	7	1	1	1	2	1	1	2	1	1	1	0	2	1	1	0	0	0	2	1	1	0	0	3	1	9	4	2	7	1	0
OG0000860	2	2	2	2	2	1	2	2	2	2	2	2	2	2	1	2	2	2	2	2	1	2	2	2	2	2	2	1	2	2	2	2	2	2	1	2	2	1	3	2	5	2	2	3	2	2
OG0000861	2	1	0	2	0	1	2	2	1	2	2	2	3	2	1	2	1	18	8	3	5	1	1	0	0	1	0	6	0	0	2	0	0	1	3	5	0	0	2	1	0	2	4	0	0	2
OG0000862	2	2	0	2	1	1	4	1	1	1	1	1	1	2	0	2	2	7	6	4	6	1	1	1	0	1	0	7	0	0	1	1	0	0	7	6	0	0	1	1	6	1	1	5	2	1
OG0000863	1	1	1	3	4	2	1	2	3	4	4	2	4	1	3	0	1	2	2	2	4	1	5	1	1	3	1	2	2	1	1	1	1	1	3	4	0	0	0	2	4	4	2	2	1	1
OG0000864	1	1	2	1	1	2	2	1	2	2	2	2	2	3	2	5	2	2	3	3	3	0	3	2	2	2	2	4	2	2	1	2	4	2	2	3	1	0	2	2	2	1	1	2	1	2
OG0000865	2	1	1	2	3	2	4	2	1	2	2	1	1	0	1	2	2	2	3	2	6	2	2	3	2	2	2	2	1	1	2	2	1	1	1	2	0	0	2	2	6	2	2	4	2	3
OG0000866	3	2	0	2	4	4	2	1	2	4	3	2	1	0	1	5	2	1	1	1	4	4	5	2	0	4	2	1	2	2	1	1	2	1	1	1	4	1	2	1	2	2	1	2	1	1
OG0000867	1	1	2	2	3	2	4	1	3	3	3	1	3	2	2	0	2	2	2	1	4	0	2	1	2	1	3	3	2	2	3	2	0	1	3	2	0	0	2	2	3	3	3	3	2	2
OG0000868	1	1	0	1	2	1	3	4	3	3	4	3	5	5	1	3	1	3	4	4	2	0	1	2	1	5	1	6	1	1	0	1	0	0	3	3	0	0	1	2	2	2	2	2	1	0
OG0000869	1	1	2	3	1	2	2	1	2	1	2	2	2	1	2	2	2	2	2	2	4	2	2	1	2	2	1	2	2	2	1	1	0	1	2	2	0	0	2	1	12	2	2	8	1	1
OG0000870	0	0	2	2	3	2	2	2	3	2	2	1	2	2	1	4	2	2	1	3	3	1	2	1	2	1	2	2	2	2	3	2	1	4	2	2	0	0	2	2	2	2	2	4	5	2
OG0000871	0	0	0	1	0	0	0	0	0	0	0	0	0	0	0	0	0	0	0	0	0	0	0	0	0	0	0	0	0	0	0	0	0	0	0	0	0	0	0	0	89	0	0	1	0	0
OG0000872	0	0	0	0	11	0	2	3	2	2	2	2	2	1	0	2	0	3	1	4	0	0	0	0	0	1	1	1	0	0	1	1	1	1	5	2	0	0	0	0	17	2	2	18	0	1
OG0000873	0	0	0	0	0	0	0	0	0	0	0	0	0	0	0	0	0	2	0	0	0	0	0	0	0	0	0	0	0	0	0	0	0	0	1	2	0	0	0	86	0	0	0	0	0	0
OG0000874	0	0	0	0	0	0	0	0	0	0	0	0	0	0	0	0	0	0	0	0	91	0	0	0	0	0	0	0	0	0	0	0	0	0	0	0	0	0	0	0	0	0	0	0	0	0
OG0000875	2	1	2	3	1	3	2	1	0	2	1	1	1	1	2	1	3	2	2	2	2	1	2	2	2	1	2	3	2	2	2	1	1	1	2	2	0	0	3	2	10	1	2	7	2	2
OG0000876	2	2	2	2	1	2	1	3	2	2	2	2	2	1	2	2	1	2	2	1	5	1	2	1	2	2	2	4	2	3	3	1	2	2	2	2	4	1	1	3	1	2	2	1	1	2
OG0000877	2	2	2	2	2	2	2	2	2	2	2	2	2	1	2	2	2	2	2	2	2	2	2	3	2	2	2	2	2	2	2	2	1	2	2	2	0	0	2	2	3	2	2	4	2	2
OG0000878	1	1	2	1	3	2	2	2	2	2	2	2	2	2	1	2	2	2	2	2	2	1	2	1	2	3	2	2	2	2	2	2	1	2	2	3	3	3	1	1	3	2	2	2	2	3
OG0000879	2	2	1	2	4	3	3	3	4	2	2	1	5	2	2	2	1	3	5	1	1	1	2	0	1	0	1	2	1	1	1	1	2	0	2	3	0	0	2	1	6	2	1	7	1	1
OG0000880	2	3	2	1	1	1	1	3	3	4	3	3	3	2	1	2	1	3	1	1	0	2	1	1	2	6	2	3	2	2	3	3	1	1	1	2	0	0	0	1	4	4	3	2	1	2
OG0000881	1	0	0	1	2	1	1	1	0	1	1	0	1	1	1	3	0	1	2	1	0	0	2	1	1	1	1	1	0	0	0	0	0	1	1	1	0	0	0	1	27	1	1	30	1	0
OG0000882	2	1	1	2	3	2	2	3	2	2	1	2	2	1	2	3	3	4	3	1	3	3	2	3	1	2	1	3	1	1	2	2	0	0	2	1	0	0	2	1	7	1	2	4	1	3
OG0000883	1	1	1	4	1	1	1	0	1	2	1	1	1	3	4	1	1	2	3	2	2	0	1	3	1	3	1	1	1	1	1	1	0	2	2	3	1	0	1	1	8	2	1	18	2	1
OG0000884	1	1	2	2	9	1	1	2	1	1	1	1	1	1	2	2	2	2	1	1	7	1	1	1	1	1	2	3	2	2	1	1	5	4	1	6	1	0	1	1	5	1	1	3	2	1
OG0000885	1	1	0	5	0	0	2	1	3	1	1	1	1	1	1	0	1	2	3	1	4	2	1	1	0	2	2	2	0	0	1	1	0	2	3	4	4	1	2	0	16	1	1	12	1	1
OG0000886	1	1	1	3	2	2	3	3	1	2	2	2	1	1	3	1	1	2	2	2	3	1	3	2	2	1	1	1	3	3	1	1	0	3	2	2	0	0	2	1	8	2	1	7	3	1
OG0000887	0	0	1	2	2	2	1	3	3	3	3	3	3	2	2	3	2	4	3	2	2	0	3	1	2	3	2	3	1	1	2	2	1	2	3	2	5	2	1	0	0	3	3	1	0	1
OG0000888	0	0	0	74	0	0	0	0	0	0	0	0	0	0	0	0	0	0	0	0	0	0	0	0	0	0	0	0	0	0	0	0	0	0	8	6	0	0	2	0	0	0	0	0	0	0
OG0000889	0	0	0	2	0	0	0	2	3	1	4	2	1	2	0	0	43	9	3	5	0	0	1	0	0	0	0	6	0	0	0	0	0	0	1	3	0	0	0	0	0	1	0	0	1	0
OG0000890	0	0	0	0	0	0	0	0	0	0	0	0	0	0	0	0	0	0	0	0	0	0	0	0	0	0	0	0	0	0	0	0	1	0	0	0	0	0	0	0	55	0	0	34	0	0
OG0000891	1	0	0	2	3	2	1	1	2	2	2	2	2	3	2	1	2	3	3	3	0	1	2	2	1	2	1	2	0	0	1	2	0	1	2	3	0	0	2	2	12	2	3	8	1	2
OG0000892	1	1	1	1	4	2	3	1	2	2	2	1	2	2	1	2	3	3	4	2	1	1	1	1	2	0	2	1	2	2	3	2	0	3	2	4	0	0	3	2	5	1	1	6	2	2
OG0000893	2	2	2	2	1	2	2	2	2	2	2	1	1	2	2	3	2	2	3	1	4	2	2	2	2	2	2	2	2	2	2	2	3	2	2	2	0	0	2	2	3	1	3	1	2	2
OG0000894	1	1	1	3	2	2	4	1	1	1	1	2	2	3	2	4	4	2	4	4	5	2	2	3	3	2	3	3	0	0	1	0	0	1	3	3	0	0	3	2	0	2	2	0	3	1
OG0000895	2	1	2	2	1	2	2	1	2	2	2	1	2	2	2	1	3	3	2	3	1	2	2	1	2	2	2	3	2	2	1	2	1	4	2	2	1	0	2	1	5	2	2	4	2	1
OG0000896	2	2	1	1	3	1	2	2	2	2	2	2	2	2	2	0	2	1	1	2	5	3	1	1	1	3	1	2	1	1	3	1	1	1	1	1	0	0	2	1	7	2	2	12	1	1
OG0000897	1	1	3	2	0	3	3	2	3	4	4	5	2	2	1	0	2	1	1	2	15	2	1	1	3	3	3	1	2	2	1	1	0	2	1	1	0	0	1	2	0	3	1	0	0	1
OG0000898	1	1	0	1	1	1	0	0	1	1	1	1	1	1	1	0	0	2	1	1	0	1	1	1	1	3	1	1	1	1	1	0	0	1	1	1	0	0	0	1	21	1	0	33	1	1
OG0000899	2	1	1	1	3	1	2	2	1	2	2	1	3	2	2	2	2	3	3	3	1	3	2	1	1	1	1	3	1	1	2	1	1	0	2	2	0	0	2	2	6	2	2	9	2	2
OG0000900	2	2	1	1	2	1	2	2	1	2	2	2	2	3	2	1	2	2	2	2	6	2	1	1	1	2	1	2	1	1	2	2	2	1	2	2	3	1	2	2	3	2	2	5	2	2
OG0000901	1	1	1	7	3	1	1	1	1	1	1	1	1	1	7	3	1	3	2	1	4	1	1	1	1	1	1	1	1	1	2	0	0	2	2	2	0	0	1	1	13	1	3	8	1	1
OG0000902	1	1	1	2	1	1	1	1	1	1	1	1	1	1	1	1	1	2	3	1	1	1	2	0	1	2	1	3	1	1	2	1	1	1	2	2	0	0	2	3	16	1	1	17	2	1
OG0000903	3	1	1	2	1	1	2	1	2	3	3	3	3	2	1	2	3	2	2	3	0	2	1	1	1	3	1	3	1	1	2	2	1	1	2	2	1	1	3	2	4	2	3	4	1	3
OG0000904	2	2	2	1	4	2	2	2	2	2	2	2	2	2	2	1	2	2	2	2	3	2	2	1	2	2	2	2	1	2	2	2	1	2	2	2	2	1	1	2	3	2	2	2	2	2
OG0000905	2	2	2	4	1	1	1	2	2	2	2	2	2	1	2	1	2	1	1	1	7	5	2	0	2	2	2	1	2	2	5	2	2	2	1	1	0	0	2	1	4	2	2	2	2	2
OG0000906	1	1	1	1	5	1	1	1	2	2	2	2	3	1	2	1	1	2	2	1	6	1	2	1	1	2	1	2	1	1	1	1	0	2	2	2	0	0	1	2	10	2	1	13	0	1
OG0000907	2	2	1	1	4	1	2	1	1	1	1	1	1	2	1	2	1	2	3	3	3	2	2	0	2	1	2	2	3	2	2	1	1	1	0	2	0	0	2	1	12	1	3	9	1	1
OG0000908	1	1	2	2	1	2	1	1	2	4	3	2	2	1	1	4	1	1	1	1	3	1	2	1	2	2	2	0	2	2	2	1	1	2	1	0	0	0	1	2	6	1	2	17	1	1
OG0000909	0	0	2	0	0	0	4	0	0	0	0	0	0	3	0	3	7	7	5	3	19	0	0	2	4	0	3	2	2	3	0	0	6	4	4	3	0	0	0	1	0	0	0	0	2	0
OG0000910	0	0	1	2	0	1	2	1	2	2	2	2	2	2	3	0	6	2	3	4	4	1	0	0	2	3	1	5	3	1	2	1	4	5	2	4	0	0	2	3	0	2	1	0	3	3
OG0000911	0	0	0	2	17	4	0	1	0	0	0	0	0	0	1	0	0	3	3	0	0	0	2	2	0	0	0	1	0	0	0	0	3	0	2	1	0	0	1	2	25	0	0	19	0	0
OG0000912	0	0	0	0	0	0	2	2	6	19	9	9	21	1	0	0	0	0	0	0	2	0	0	0	0	5	0	0	0	0	1	1	0	0	0	0	0	0	0	0	0	4	0	5	0	2
OG0000913	2	1	2	2	0	2	3	1	1	1	1	1	1	2	2	2	2	2	2	3	3	1	2	2	4	1	3	2	2	2	3	2	1	2	2	2	0	0	1	2	5	1	2	7	2	1
OG0000914	2	2	2	2	1	2	2	2	2	2	2	2	2	2	2	1	2	2	2	2	4	2	1	1	2	1	2	2	2	2	2	2	2	2	2	2	3	1	2	1	2	2	2	2	2	2
OG0000915	2	2	2	3	1	1	2	2	2	3	2	4	1	1	2	1	2	2	2	2	1	1	1	0	2	2	2	1	2	2	2	2	2	2	2	2	2	1	2	2	6	2	2	2	2	2
OG0000916	1	1	2	2	3	1	2	2	2	2	2	2	2	1	2	2	3	2	3	2	1	1	2	3	2	1	2	3	2	2	3	2	1	2	2	2	0	0	2	2	3	2	2	2	2	3
OG0000917	2	1	1	2	5	3	4	1	1	2	2	1	1	3	2	5	3	2	2	3	0	2	4	2	3	1	3	1	1	1	1	1	3	1	0	1	0	0	2	1	5	2	2	2	2	1
OG0000918	1	1	1	1	1	1	3	1	1	2	2	2	2	2	2	1	2	2	1	2	2	2	2	1	2	3	2	2	1	1	1	1	0	1	1	1	3	2	2	1	10	2	3	9	1	1
OG0000919	1	0	3	1	1	1	2	2	3	3	3	2	2	3	2	2	2	2	2	2	2	1	2	2	3	1	3	2	3	2	2	1	0	2	1	2	0	0	2	1	6	2	2	2	2	3
OG0000920	2	2	2	3	0	1	2	2	1	2	2	2	2	2	2	1	1	4	2	2	4	2	1	2	1	2	1	2	2	2	3	2	1	2	3	3	2	1	1	1	3	2	2	1	3	2
OG0000921	1	1	3	2	4	2	2	1	2	4	2	3	3	1	2	1	2	2	2	2	4	1	2	2	2	1	2	1	2	2	0	0	0	2	2	2	0	0	2	1	11	2	1	3	1	0
OG0000922	2	2	1	2	3	1	2	2	2	2	2	3	3	3	2	2	2	3	2	2	3	1	2	2	2	3	2	4	0	0	1	1	2	1	2	2	0	1	2	4	1	2	2	2	2	1
OG0000923	1	1	1	4	4	2	2	3	3	3	3	3	3	2	1	3	3	2	3	2	4	1	2	0	2	3	2	4	0	1	0	1	0	1	3	3	0	0	2	2	0	3	3	0	2	0
OG0000924	1	1	2	3	2	2	3	2	2	2	2	2	1	1	2	2	3	3	2	3	3	1	2	1	2	2	2	2	2	2	2	2	0	2	2	3	0	0	1	2	4	1	3	2	2	2
OG0000925	3	2	2	1	3	2	2	1	1	2	2	1	2	2	2	0	2	2	2	1	3	0	2	1	2	1	2	2	2	2	3	2	1	2	2	2	2	1	2	1	2	1	2	9	2	2
OG0000926	1	1	1	2	2	2	2	2	2	1	2	2	1	2	1	5	4	2	2	3	2	2	2	0	2	2	2	3	1	1	2	1	1	2	2	2	0	0	2	2	6	1	1	6	1	2
OG0000927	1	1	2	3	1	1	1	2	2	2	3	2	3	2	2	0	1	5	3	2	4	0	0	1	1	2	1	3	1	1	4	2	1	4	6	3	0	0	2	2	0	2	3	0	4	2
OG0000928	1	1	3	2	0	0	1	1	1	2	2	1	1	1	1	6	2	2	2	1	2	1	2	0	3	2	2	1	3	3	1	1	0	2	1	1	1	0	2	1	14	1	1	8	2	2
OG0000929	0	0	2	2	3	3	2	1	2	2	2	2	5	2	2	0	2	2	2	4	2	0	2	2	2	2	2	2	2	2	4	2	0	2	3	2	2	4	2	2	0	3	2	0	0	2
OG0000930	0	0	2	0	2	1	0	0	1	2	1	1	1	1	1	1	4	1	3	0	0	0	1	3	6	1	4	1	2	2	3	0	2	1	1	2	0	0	1	2	21	1	1	6	4	1
OG0000931	0	0	0	1	2	3	2	0	1	1	1	1	1	1	1	4	6	4	2	2	2	0	2	1	0	1	0	5	0	0	0	0	4	1	3	3	0	0	2	1	13	1	1	15	0	0
OG0000932	0	0	0	0	0	0	0	2	10	21	12	0	1	0	0	0	0	0	0	0	0	0	0	0	0	3	0	0	0	0	0	0	0	0	1	1	0	0	0	0	0	37	0	0	0	0
OG0000933	0	0	0	0	0	0	0	0	0	0	0	0	0	0	0	88	0	0	0	0	0	0	0	0	0	0	0	0	0	0	0	0	0	0	0	0	0	0	0	0	0	0	0	0	0	0
OG0000934	1	1	2	2	1	1	3	2	2	2	2	3	2	1	1	2	5	2	4	1	6	2	2	1	1	1	1	3	1	1	1	1	2	1	1	3	1	1	3	4	2	2	2	1	2	1
OG0000935	3	3	1	6	3	1	1	1	2	3	3	3	3	1	1	1	6	1	2	1	2	4	1	2	1	3	1	4	1	1	1	1	3	2	1	3	0	0	0	1	4	1	1	1	1	1
OG0000936	2	1	2	2	2	1	1	2	2	2	2	1	1	2	2	2	1	2	2	3	2	0	2	1	2	2	2	1	2	2	2	2	2	2	2	2	0	0	2	2	9	2	1	5	2	1
OG0000937	2	2	2	2	2	2	3	2	1	1	2	2	1	3	2	0	1	3	2	2	2	1	2	1	1	3	4	4	2	3	2	1	0	1	2	2	0	0	2	2	2	3	2	2	3	3
OG0000938	1	2	2	1	1	2	2	1	2	2	2	2	2	2	0	1	2	3	2	2	4	0	2	1	2	2	2	3	2	2	2	2	1	2	2	4	1	0	2	2	3	2	2	4	2	2
OG0000939	2	2	1	2	2	2	2	1	2	1	2	3	2	2	2	2	2	2	2	2	2	1	2	1	2	2	2	2	1	1	2	2	3	1	2	2	2	1	2	2	3	2	2	4	1	2
OG0000940	2	2	2	2	2	2	2	1	2	2	2	2	2	2	1	2	1	2	2	2	1	1	2	2	2	2	2	2	2	2	1	2	2	2	3	2	0	0	2	1	8	2	1	2	2	2
OG0000941	2	2	1	2	3	0	2	2	2	2	2	3	2	2	2	1	2	2	3	3	0	4	8	2	1	3	1	2	1	1	3	2	1	1	1	2	0	0	2	0	3	2	2	2	1	2
OG0000942	1	1	2	3	0	1	2	3	2	3	3	3	3	2	5	0	1	3	3	1	3	1	2	1	1	3	1	4	2	2	2	1	0	2	2	3	0	0	4	1	1	4	2	1	1	1
OG0000943	2	2	1	2	2	2	2	3	2	2	3	2	3	2	2	1	3	2	2	2	3	0	2	2	1	3	1	2	2	1	2	2	1	1	2	2	0	0	2	2	3	2	2	2	2	3
OG0000944	1	1	2	2	2	2	2	1	0	2	2	2	1	2	1	1	2	2	2	2	1	1	3	1	2	2	2	2	2	2	3	1	1	2	2	3	0	0	2	2	10	2	2	4	1	2
OG0000945	2	2	5	3	2	3	1	1	2	2	2	2	1	1	2	3	1	1	1	2	2	2	2	2	6	2	4	1	6	5	1	1	0	2	1	1	0	0	2	0	0	1	4	0	2	1
OG0000946	1	1	4	1	1	3	3	1	2	2	2	2	2	2	1	0	2	2	2	2	4	2	1	1	2	3	3	3	3	3	2	2	1	3	2	2	0	0	1	2	3	2	2	1	1	2
OG0000947	1	1	2	4	2	1	2	1	1	1	1	1	1	1	2	1	1	1	2	1	1	1	2	2	1	1	1	1	2	2	1	1	1	2	2	2	0	0	2	2	18	1	1	10	1	1
OG0000948	1	1	2	2	2	2	2	1	1	2	2	2	2	2	2	1	2	2	3	2	4	2	2	1	2	1	1	1	1	1	2	2	2	2	2	2	0	0	2	2	6	2	2	5	2	2
OG0000949	2	1	2	2	2	2	2	2	2	2	2	1	2	2	2	2	2	2	2	2	4	2	1	1	2	1	2	2	2	2	2	1	1	2	2	2	0	0	2	2	4	2	3	3	2	2
OG0000950	2	1	1	2	2	3	2	1	1	2	2	2	2	2	2	2	2	3	2	1	3	1	2	1	2	1	2	2	1	1	1	1	2	2	2	2	0	0	2	1	10	1	2	5	2	1
OG0000951	0	0	2	0	1	1	0	0	2	2	2	0	1	4	0	8	5	2	2	7	5	0	6	7	2	1	2	1	2	2	2	1	2	0	2	4	3	1	0	3	0	1	0	0	0	1
OG0000952	0	0	0	0	87	0	0	0	0	0	0	0	0	0	0	0	0	0	0	0	0	0	0	0	0	0	0	0	0	0	0	0	0	0	0	0	0	0	0	0	0	0	0	0	0	0
OG0000953	0	0	0	0	87	0	0	0	0	0	0	0	0	0	0	0	0	0	0	0	0	0	0	0	0	0	0	0	0	0	0	0	0	0	0	0	0	0	0	0	0	0	0	0	0	0
OG0000954	0	0	0	0	4	1	2	0	0	0	0	0	0	1	0	3	1	6	5	2	2	0	3	6	0	0	0	5	0	0	0	0	0	2	5	6	0	0	0	26	2	0	0	1	4	0
OG0000955	0	0	0	0	0	1	5	1	1	1	1	0	0	0	0	0	1	1	1	0	3	0	5	0	0	0	0	1	0	0	0	0	0	2	1	1	0	0	0	0	26	0	0	35	0	0
OG0000956	1	1	1	1	3	2	3	2	4	5	5	4	3	1	1	4	1	1	1	1	2	0	2	1	1	4	1	2	1	1	1	2	2	1	0	1	1	1	2	1	2	4	2	4	1	1
OG0000957	2	1	3	1	0	1	3	1	4	2	2	2	2	2	2	0	2	2	1	2	2	1	2	4	4	2	3	1	2	2	2	2	0	3	2	0	2	0	1	2	2	2	2	4	2	2
OG0000958	3	1	0	9	3	1	2	2	1	2	2	1	2	1	4	1	2	3	3	3	2	1	1	2	1	3	1	5	0	0	1	1	0	1	3	4	0	0	2	1	3	2	2	2	1	1
OG0000959	1	1	1	1	2	1	1	1	1	1	1	1	2	1	1	0	2	2	1	1	1	1	1	1	1	1	1	1	1	1	1	1	2	1	1	1	0	0	1	1	22	0	1	19	1	1
OG0000960	2	2	1	2	3	3	1	2	1	2	2	2	4	1	1	5	1	1	1	1	2	2	3	2	1	1	1	1	1	1	2	1	1	1	1	1	5	4	1	1	6	1	3	3	1	1
OG0000961	2	1	1	2	2	2	3	2	2	2	2	2	2	2	2	2	2	2	2	2	3	0	2	2	1	2	1	3	2	1	2	2	2	1	2	3	1	1	1	2	3	2	2	2	2	2
OG0000962	1	1	1	1	3	1	1	3	3	2	2	3	1	2	1	1	1	1	2	1	9	2	1	3	2	2	2	1	3	1	2	0	2	1	4	3	0	0	2	1	7	1	1	2	1	1
OG0000963	2	1	1	1	1	1	2	1	1	1	1	1	1	1	1	44	1	0	0	2	3	1	1	3	2	1	1	0	0	0	1	0	0	3	0	0	0	0	1	0	0	3	1	0	0	1
OG0000964	2	2	2	2	2	2	2	2	1	1	1	2	2	2	1	2	2	2	3	2	0	1	2	0	2	2	2	2	2	2	3	2	1	2	2	3	2	1	2	2	2	2	3	2	2	3
OG0000965	1	1	1	3	2	2	0	2	2	2	3	1	2	3	3	0	3	3	2	2	11	0	2	0	1	0	1	4	1	1	1	0	0	7	3	2	0	0	2	1	3	2	2	2	1	1
OG0000966	1	1	1	1	0	3	2	1	0	1	1	0	2	1	3	2	1	4	6	2	2	2	3	1	1	1	1	3	1	1	1	2	1	1	1	2	0	0	1	1	14	3	1	7	1	1
OG0000967	2	2	2	1	2	2	2	2	2	2	2	2	2	2	2	1	2	2	2	2	2	1	2	2	2	2	2	2	2	2	2	1	1	1	2	2	2	1	2	2	4	1	2	3	2	1
OG0000968	2	2	2	2	1	1	4	2	1	1	2	1	1	1	2	2	2	4	2	3	5	0	2	0	3	1	2	3	2	2	1	2	0	1	2	2	0	0	2	2	3	2	2	5	2	2
OG0000969	1	1	0	3	3	3	1	2	1	1	1	1	1	1	1	4	1	1	1	1	1	3	2	9	1	1	0	2	1	1	2	1	2	1	1	2	0	0	1	3	7	2	1	11	1	1
OG0000970	1	1	3	1	1	1	2	0	0	1	1	1	1	2	1	2	3	2	2	2	4	1	1	3	4	0	6	2	4	4	1	1	2	2	3	2	3	2	0	3	3	2	1	1	2	1
OG0000971	0	0	0	5	1	2	4	0	3	2	2	2	2	4	2	0	7	3	3	4	8	0	1	2	1	2	1	8	0	0	0	0	0	0	4	4	0	0	3	2	0	2	0	0	2	0
OG0000972	0	0	0	0	86	0	0	0	0	0	0	0	0	0	0	0	0	0	0	0	0	0	0	0	0	0	0	0	0	0	0	0	0	0	0	0	0	0	0	0	0	0	0	0	0	0
OG0000973	0	0	0	0	84	0	0	0	0	0	0	0	0	0	0	1	0	0	0	0	0	0	1	0	0	0	0	0	0	0	0	0	0	0	0	0	0	0	0	0	0	0	0	0	0	0
OG0000974	0	0	0	0	12	3	0	0	0	0	0	0	0	0	0	0	0	0	0	0	0	0	5	0	0	0	0	0	0	0	0	0	0	0	0	0	0	0	0	0	26	0	0	40	0	0
OG0000975	0	0	0	0	0	0	0	0	0	0	0	0	0	0	0	86	0	0	0	0	0	0	0	0	0	0	0	0	0	0	0	0	0	0	0	0	0	0	0	0	0	0	0	0	0	0
OG0000976	1	1	2	1	1	1	1	1	1	1	1	2	2	2	1	3	2	1	1	2	2	2	1	3	2	1	2	7	2	2	2	1	2	2	1	1	0	0	10	1	5	1	1	4	1	1
OG0000977	1	1	2	3	0	0	2	1	3	2	1	1	1	3	1	1	2	3	3	2	6	0	0	0	2	1	3	8	1	1	1	3	2	2	2	2	2	1	1	1	3	2	1	3	1	3
OG0000978	1	1	2	2	4	2	1	2	1	1	1	2	2	1	1	2	1	1	2	1	7	1	2	3	1	1	1	2	1	1	2	1	1	1	1	1	0	0	2	5	11	1	1	5	1	1
OG0000979	1	1	0	2	1	0	2	2	2	3	3	2	3	1	3	4	1	3	2	3	5	1	1	1	0	3	1	2	0	0	5	1	1	0	1	3	0	1	3	1	1	3	2	4	2	4
OG0000980	1	1	1	1	1	1	2	1	1	1	1	1	1	1	1	1	1	1	1	1	1	1	1	0	1	1	1	2	1	1	1	1	1	1	1	1	0	0	2	1	29	1	1	12	1	1
OG0000981	2	2	3	4	0	0	1	2	3	2	2	3	2	2	4	0	1	2	1	2	1	2	0	0	3	3	3	1	2	2	5	2	0	3	2	2	0	0	4	2	0	2	3	0	2	3
OG0000982	1	1	3	2	1	1	3	2	1	1	2	1	2	3	2	2	2	3	3	2	4	2	1	1	3	2	3	2	3	3	3	2	1	1	2	2	0	0	2	1	1	2	2	1	1	2
OG0000983	1	1	2	1	2	2	3	2	1	2	2	1	1	2	1	2	2	2	3	1	4	2	2	2	2	1	2	1	2	2	2	1	1	2	2	1	2	1	2	2	3	2	2	3	2	3
OG0000984	1	1	2	2	2	2	2	1	1	1	1	1	2	2	2	1	1	2	2	2	4	1	2	2	2	0	2	3	1	1	2	1	1	2	2	2	0	0	1	1	9	2	2	8	2	1
OG0000985	2	2	1	2	1	2	2	2	1	2	2	4	2	0	2	3	2	2	3	2	3	1	1	2	1	2	1	3	1	1	2	1	1	1	2	2	0	0	2	1	1	2	2	12	0	1
OG0000986	2	2	2	2	1	1	3	2	2	2	2	1	2	2	1	3	2	2	1	2	0	1	1	1	2	1	1	2	1	2	2	3	1	2	3	2	2	1	2	2	3	2	2	5	2	2
OG0000987	1	1	2	2	2	1	2	1	1	1	1	1	1	2	1	1	2	2	2	2	3	1	2	2	2	1	2	3	2	2	0	1	2	2	1	1	0	0	2	1	13	1	1	10	1	0
OG0000988	1	1	1	1	3	4	1	1	1	1	1	1	1	1	1	1	1	1	1	1	1	1	3	3	1	1	1	1	3	2	3	1	2	1	1	1	1	3	1	1	18	1	1	6	1	1
OG0000989	1	1	1	1	1	1	1	1	1	1	1	1	1	1	1	1	1	2	1	1	1	1	1	1	1	1	1	1	1	1	1	1	1	1	1	2	0	0	1	1	27	1	1	14	1	1
OG0000990	1	1	1	1	0	2	3	1	3	3	4	3	2	2	1	0	4	2	2	1	0	2	2	0	0	0	1	1	0	0	1	1	0	0	3	2	2	1	0	0	15	3	1	10	2	1
OG0000991	1	1	3	2	2	1	2	1	2	2	2	1	2	1	1	1	2	2	2	0	2	1	1	1	2	2	2	1	3	3	2	2	1	2	2	2	0	0	1	1	12	2	2	3	2	2
OG0000992	0	0	0	0	0	1	0	0	0	0	0	0	0	24	1	4	0	1	1	43	0	0	1	0	0	0	0	0	0	0	0	0	1	0	1	1	0	0	0	0	0	0	0	6	0	0
OG0000993	1	1	1	3	2	1	2	2	2	2	2	2	2	1	1	1	2	1	1	1	2	2	3	1	1	4	1	1	1	1	1	1	1	1	0	1	0	0	1	1	14	2	2	7	3	1
OG0000994	2	2	0	3	0	0	1	3	4	9	7	7	6	1	2	0	1	1	1	3	1	1	0	1	0	2	0	1	0	0	2	2	0	0	0	1	0	0	1	0	0	5	12	0	0	2
OG0000995	1	1	1	1	1	1	4	1	0	1	0	1	1	4	1	4	2	3	4	4	0	1	3	1	1	1	1	2	1	1	1	1	1	1	0	2	0	0	2	1	14	1	1	8	2	1
OG0000996	1	1	1	2	1	3	1	1	1	1	1	1	1	1	4	1	1	2	2	1	3	1	2	1	1	1	1	2	1	1	1	1	2	2	2	2	1	1	2	3	13	1	1	8	1	1
OG0000997	1	0	1	1	3	2	1	1	1	1	1	1	1	1	1	1	1	1	1	1	1	0	1	0	1	0	1	2	1	1	2	1	2	3	1	1	0	0	1	1	24	1	1	13	2	1
OG0000998	2	2	1	4	1	0	2	1	2	2	2	2	3	3	2	0	1	2	2	4	6	1	2	1	1	3	1	4	1	1	2	1	1	2	2	2	0	0	1	3	1	2	2	3	2	1
OG0000999	2	1	2	3	0	2	2	1	1	2	2	1	1	2	3	0	2	3	4	2	1	1	2	2	2	2	2	3	2	2	1	1	1	2	3	3	2	1	1	2	4	1	2	3	1	1
OG0001000	1	1	1	2	2	2	2	2	2	3	2	3	3	3	0	2	3	3	2	2	9	1	2	1	2	2	1	4	2	2	0	0	0	0	1	4	0	0	1	2	0	2	5	0	2	0
OG0001001	1	1	2	2	2	2	3	1	2	3	2	2	1	3	1	1	2	3	2	3	3	0	3	2	3	0	3	3	2	2	1	0	1	2	3	4	0	0	1	2	3	2	2	2	0	1
OG0001002	3	1	1	3	4	2	2	1	1	0	1	1	1	3	2	2	1	4	4	3	2	1	2	2	1	1	1	1	2	1	2	2	1	2	2	3	0	0	0	1	6	1	1	5	2	2
OG0001003	1	1	2	3	5	2	2	1	1	1	1	2	1	2	2	2	2	2	2	2	1	2	2	1	2	1	2	2	2	2	1	1	2	2	2	2	2	1	2	2	5	1	1	3	2	1
OG0001004	2	2	2	1	2	0	3	1	2	2	2	2	2	3	1	0	2	3	3	3	3	2	1	0	3	1	2	4	2	2	2	2	0	1	3	3	0	0	0	1	4	1	5	2	0	2
OG0001005	2	1	0	0	1	2	0	1	0	3	2	2	2	0	2	2	1	1	3	0	0	1	5	0	0	3	1	1	0	0	0	0	0	0	3	3	0	0	2	0	7	2	1	30	0	0
OG0001006	1	1	1	2	1	2	2	2	2	2	2	1	3	1	2	1	2	1	1	1	3	2	3	2	2	1	2	3	1	2	0	0	0	1	1	1	0	0	2	2	11	2	2	8	2	0
OG0001007	2	1	1	4	4	3	3	1	0	1	1	0	1	1	2	0	1	3	2	1	2	0	3	4	1	1	2	1	2	2	2	1	0	5	2	3	2	1	2	1	2	2	2	5	2	2
OG0001008	1	1	2	2	1	1	1	1	1	1	1	1	2	3	1	2	12	2	3	3	5	0	4	1	2	1	2	2	2	2	0	0	3	2	1	1	0	0	1	5	3	1	1	1	2	0
OG0001009	1	1	1	2	0	1	3	1	2	4	4	1	3	2	1	2	3	5	1	3	5	0	1	2	3	2	2	1	2	2	1	1	4	2	0	0	0	0	3	3	0	5	2	0	1	1
OG0001010	2	3	1	2	1	0	2	2	1	2	2	1	4	2	2	4	2	2	2	2	2	2	1	0	1	1	1	3	2	1	2	2	3	6	2	2	0	0	3	3	1	1	1	1	2	2
OG0001011	1	1	2	2	6	2	1	1	2	2	2	2	3	1	2	2	1	1	1	1	1	2	2	3	2	1	2	2	4	1	2	2	2	1	0	1	2	1	2	1	4	2	2	3	1	2
OG0001012	1	1	1	2	1	1	1	1	1	1	1	1	1	1	2	6	1	1	2	1	2	1	1	0	3	1	3	1	3	3	0	0	3	1	1	1	0	0	1	1	17	1	1	10	1	0
OG0001013	0	0	0	0	84	0	0	0	0	0	0	0	0	0	0	0	0	0	0	0	0	0	0	0	0	0	0	0	0	0	0	0	0	0	0	0	0	0	0	0	0	0	0	0	0	0
OG0001014	0	0	0	0	0	0	1	1	3	2	5	0	5	1	0	0	1	4	0	0	0	0	0	0	0	4	0	0	0	0	0	0	0	0	34	22	0	0	0	0	0	1	0	0	0	0
OG0001015	1	1	2	3	2	2	5	1	1	2	2	2	3	2	1	0	3	2	2	2	5	0	2	2	2	2	1	2	2	2	1	1	0	1	1	2	0	0	2	3	4	2	2	3	1	1
OG0001016	2	1	1	4	2	1	2	2	1	2	2	2	2	2	3	1	1	2	1	2	2	2	3	1	1	2	1	3	1	1	1	1	1	1	2	3	0	0	4	2	5	3	3	2	1	1
OG0001017	2	2	2	3	1	1	2	0	2	2	2	1	1	2	2	2	2	2	2	1	0	1	2	2	2	2	2	1	2	2	1	2	1	2	3	2	0	0	1	0	12	2	0	4	2	1
OG0001018	1	1	2	2	2	2	1	1	1	2	2	1	1	2	1	1	2	2	2	2	3	0	2	2	2	1	2	2	2	2	2	2	2	2	2	2	2	2	2	2	2	2	2	4	2	2
OG0001019	1	1	2	2	2	2	2	2	1	2	2	1	2	2	2	1	2	2	2	1	3	2	2	1	2	1	3	2	2	2	1	2	1	2	2	2	2	1	1	2	4	2	2	2	2	1
OG0001020	1	1	1	1	1	1	1	1	1	1	1	1	1	1	1	0	1	1	1	1	2	1	1	0	1	1	1	1	0	0	1	1	0	2	0	1	0	0	1	1	21	1	1	24	1	1
OG0001021	2	2	1	2	1	1	2	1	2	2	2	3	2	2	1	1	2	2	3	2	2	3	1	1	2	1	1	1	1	1	2	2	1	2	2	3	1	0	2	2	5	2	2	3	2	2
OG0001022	2	2	1	2	2	1	2	3	1	2	1	1	2	2	2	1	3	2	2	2	2	3	2	1	1	3	1	2	1	1	2	0	1	2	1	2	0	0	2	1	10	1	1	4	2	1
OG0001023	2	1	2	2	2	2	2	1	1	2	2	0	1	2	3	2	2	2	2	2	3	2	2	0	2	1	2	1	3	2	3	1	2	2	2	3	0	0	2	2	4	2	1	2	2	2
OG0001024	2	2	1	1	0	2	4	2	2	2	2	3	2	4	1	3	3	1	2	4	3	1	1	1	1	1	1	1	1	1	1	2	1	1	2	2	0	0	1	1	6	1	2	5	1	2
OG0001025	1	1	0	13	0	0	1	0	0	0	0	0	1	1	7	0	1	6	3	1	0	0	7	0	0	0	0	12	0	0	0	0	0	0	9	5	0	0	8	0	0	4	0	1	1	0
OG0001026	1	1	0	3	1	1	4	2	1	2	3	1	1	2	1	4	0	2	2	1	7	2	5	3	1	2	0	2	0	0	0	0	0	1	1	3	0	0	1	1	11	1	0	9	0	0
OG0001027	1	1	1	2	3	1	1	2	2	2	2	2	2	1	1	2	1	3	2	1	0	1	3	0	1	3	2	0	1	1	1	1	2	1	2	2	0	0	1	2	12	2	2	8	1	1
OG0001028	2	2	2	1	2	2	2	1	2	2	2	2	2	2	2	2	2	2	3	2	0	2	2	2	2	1	2	2	1	1	1	1	2	2	1	2	0	0	2	1	7	2	2	3	2	1
OG0001029	2	2	1	2	4	3	1	2	2	2	2	3	1	1	2	2	1	1	1	1	2	3	2	1	2	4	1	1	1	1	1	1	2	1	0	2	0	0	1	1	6	1	3	8	1	1
OG0001030	1	1	1	1	3	1	1	1	2	1	1	3	3	2	3	1	1	2	4	2	1	1	3	1	1	1	2	1	1	1	2	1	0	2	3	2	0	0	1	1	9	2	2	7	2	1
OG0001031	1	1	1	1	1	1	3	1	3	3	3	2	3	1	1	1	1	4	5	1	2	2	1	1	1	4	1	2	1	1	1	1	3	1	2	2	0	0	1	1	8	2	2	3	1	1
OG0001032	0	0	3	2	0	0	0	0	1	0	0	0	0	0	1	0	0	15	8	4	0	0	0	0	2	0	1	19	3	3	0	0	0	2	7	7	0	0	1	1	0	0	1	0	2	0
OG0001033	0	0	2	0	0	0	10	4	0	1	1	0	2	16	1	0	0	0	0	8	15	0	0	1	3	1	1	0	0	1	0	1	0	3	0	0	0	0	3	0	0	8	0	0	0	1
OG0001034	0	0	0	0	9	2	0	0	0	0	0	0	0	0	0	0	0	0	0	0	0	0	1	0	0	0	0	1	0	0	0	0	0	0	0	0	0	0	0	0	40	0	0	30	0	0
OG0001035	0	0	0	0	83	0	0	0	0	0	0	0	0	0	0	0	0	0	0	0	0	0	0	0	0	0	0	0	0	0	0	0	0	0	0	0	0	0	0	0	0	0	0	0	0	0
OG0001036	0	0	0	0	0	1	0	0	0	0	0	0	0	0	0	0	0	4	1	0	0	0	4	0	0	0	0	3	0	0	0	0	0	0	1	1	0	0	0	0	24	0	0	44	0	0
OG0001037	0	0	0	0	0	0	0	0	0	0	0	0	0	0	0	83	0	0	0	0	0	0	0	0	0	0	0	0	0	0	0	0	0	0	0	0	0	0	0	0	0	0	0	0	0	0
OG0001038	0	0	0	0	0	0	0	0	0	0	0	0	0	0	0	0	0	0	0	0	0	0	0	0	0	0	0	0	0	0	0	0	0	0	0	0	0	0	0	0	83	0	0	0	0	0
OG0001039	2	2	2	2	1	1	2	2	2	2	2	2	4	3	1	1	2	3	3	2	1	2	1	2	1	2	2	2	2	2	2	2	0	2	2	1	0	0	2	2	2	2	2	1	2	2
OG0001040	3	2	1	2	0	0	4	1	2	1	1	3	2	3	2	1	2	2	2	2	4	0	0	1	2	2	3	3	2	1	3	2	1	3	2	2	0	0	4	1	1	3	2	0	2	2
OG0001041	4	4	0	22	0	0	0	4	2	2	5	1	2	0	7	0	0	0	0	1	0	4	1	0	0	3	0	1	0	0	2	2	0	0	0	0	0	0	1	0	0	6	5	0	1	2
OG0001042	1	2	1	1	2	1	1	1	1	1	1	2	1	1	2	0	2	2	2	1	7	2	1	1	1	1	1	3	1	1	2	2	0	2	2	1	0	0	1	2	18	1	1	3	1	1
OG0001043	2	2	2	2	2	1	1	3	2	2	2	2	1	2	2	2	1	2	1	1	2	2	1	1	2	2	2	4	1	1	3	2	1	1	1	2	2	1	3	2	2	2	2	2	1	2
OG0001044	2	2	2	3	2	2	2	2	3	2	2	2	2	1	3	0	2	2	2	2	2	3	3	0	2	2	0	0	0	0	2	2	1	2	1	4	0	0	1	3	3	2	2	3	2	2
OG0001045	1	1	1	2	4	1	2	1	1	0	1	2	1	1	2	5	1	1	1	2	2	1	1	1	1	1	1	1	1	1	1	1	2	2	1	0	0	0	2	2	13	1	1	11	2	1
OG0001046	1	1	1	1	3	2	2	1	2	2	2	1	2	1	1	1	1	0	0	1	0	0	2	2	0	1	0	0	1	1	2	2	0	1	1	2	0	0	1	0	20	2	2	13	1	2
OG0001047	3	3	1	2	1	1	3	1	2	2	2	2	3	1	2	3	2	3	3	2	3	2	1	0	2	2	2	1	1	1	2	2	1	1	1	2	0	0	2	2	2	3	3	2	0	2
OG0001048	1	1	1	2	1	2	2	2	1	2	1	1	2	2	1	2	3	2	2	3	4	1	2	1	1	1	2	3	1	1	2	2	2	2	3	3	0	1	2	2	1	2	2	3	2	2
OG0001049	2	2	1	3	2	2	5	2	1	1	1	1	3	2	3	0	1	1	1	3	1	5	1	1	1	2	1	1	1	1	2	1	1	2	1	2	1	0	2	1	9	3	2	1	1	1
OG0001050	1	1	1	2	1	1	1	1	1	1	1	1	1	1	1	1	1	1	1	1	2	1	1	1	1	1	1	3	1	1	0	0	1	1	1	1	0	0	1	1	24	1	1	14	1	1
OG0001051	2	1	1	2	1	2	2	1	0	2	1	0	1	1	1	7	2	2	1	2	2	1	2	1	1	1	0	3	1	1	3	1	1	1	1	1	0	0	2	2	10	2	2	7	2	2
OG0001052	2	2	1	1	3	2	2	1	1	2	2	1	2	1	2	1	3	2	2	1	1	1	2	2	1	3	1	3	2	1	2	2	1	2	2	2	0	0	2	2	4	3	2	3	2	2
OG0001053	0	0	3	2	1	0	2	1	1	1	1	1	1	2	0	10	5	1	1	2	8	0	0	2	2	1	2	3	2	2	2	1	0	1	1	1	3	1	0	2	7	1	1	3	0	1
OG0001054	0	0	1	2	1	1	1	1	2	1	1	2	1	1	1	4	1	1	1	1	2	0	1	0	2	1	2	1	1	1	0	0	0	0	1	1	0	0	2	1	24	1	1	14	2	0
OG0001055	0	0	0	0	81	0	0	0	0	0	0	0	0	0	0	0	0	0	0	0	0	0	0	0	0	0	0	0	0	0	0	0	0	0	0	0	0	0	0	0	0	0	0	1	0	0
OG0001056	0	0	0	0	82	0	0	0	0	0	0	0	0	0	0	0	0	0	0	0	0	0	0	0	0	0	0	0	0	0	0	0	0	0	0	0	0	0	0	0	0	0	0	0	0	0
OG0001057	0	0	0	0	9	0	0	0	0	0	0	0	0	0	0	0	0	0	0	0	0	1	5	0	0	0	0	0	0	0	0	0	0	1	0	0	0	0	0	0	25	0	0	41	0	0
OG0001058	0	0	0	0	8	0	0	0	0	0	0	0	0	0	0	0	0	0	0	0	0	0	7	0	0	0	0	0	0	0	0	0	0	1	0	0	0	0	0	0	41	0	0	25	0	0
OG0001059	0	0	0	0	0	0	0	12	11	14	13	11	6	0	1	0	0	0	0	0	0	0	0	2	0	5	0	0	0	0	0	0	0	0	0	0	0	0	0	1	0	2	1	3	0	0
OG0001060	1	1	2	2	4	1	3	1	2	1	2	3	1	3	1	0	1	5	3	0	1	0	2	0	3	1	2	0	2	2	0	1	0	2	3	5	0	0	0	1	4	1	1	8	3	2
OG0001061	1	1	3	2	2	1	3	1	2	2	2	3	2	3	1	4	2	1	1	2	1	2	3	1	3	1	3	1	2	2	1	1	1	3	1	1	0	0	2	2	2	2	2	3	1	1
OG0001062	2	2	1	1	1	1	4	1	1	2	2	2	3	2	2	2	3	2	2	2	2	1	1	3	1	2	1	1	1	1	2	1	1	1	3	2	1	1	2	1	5	2	1	2	2	2
OG0001063	2	1	2	1	2	2	1	2	2	2	2	3	2	1	2	1	2	2	2	1	2	2	2	1	2	1	2	2	2	2	2	2	1	2	2	3	2	1	2	1	1	2	2	1	2	2
OG0001064	3	3	0	1	0	0	0	4	6	7	6	6	10	0	1	0	0	0	0	0	0	1	0	0	3	6	0	0	0	0	4	4	0	0	0	0	0	0	0	1	0	7	4	0	0	4
OG0001065	1	1	2	3	2	1	1	0	1	1	1	1	1	2	1	2	2	2	2	1	2	2	2	1	2	1	2	3	3	2	2	0	1	2	2	2	1	1	2	4	7	1	1	4	2	1
OG0001066	1	1	2	1	2	2	2	1	1	1	1	1	2	1	1	1	1	1	1	1	3	2	2	2	2	1	2	2	2	3	2	1	1	2	1	1	0	0	3	2	8	1	1	8	2	2
OG0001067	2	2	1	1	3	3	1	1	1	1	1	2	2	2	2	1	3	2	2	2	4	3	3	1	0	2	0	2	1	1	2	1	2	2	1	3	1	1	2	0	4	1	2	3	2	2
OG0001068	1	1	3	2	1	2	2	1	1	2	2	1	1	1	1	2	2	3	4	1	0	0	2	2	3	3	3	2	3	3	1	2	1	3	1	2	0	0	1	2	2	2	2	2	3	2
OG0001069	1	1	1	3	1	1	1	2	2	2	2	1	2	1	3	1	2	2	6	1	3	1	2	1	1	2	1	4	1	1	1	1	0	1	2	2	3	1	1	3	3	2	1	4	2	1
OG0001070	1	1	1	2	2	1	2	2	2	2	3	2	2	2	2	2	1	2	2	2	3	0	2	1	2	2	2	2	1	1	2	2	2	2	2	3	1	1	2	2	2	2	2	1	1	2
OG0001071	0	0	1	4	0	4	2	6	2	2	2	1	1	1	1	3	0	2	3	2	1	1	1	1	2	1	2	3	2	2	3	1	0	2	2	2	5	1	3	3	0	2	2	0	0	2
OG0001072	0	0	2	4	3	0	0	0	0	0	0	0	3	1	5	1	0	8	2	5	3	2	8	0	0	1	1	2	2	1	2	7	1	2	2	3	0	0	3	0	0	1	4	0	0	2
OG0001073	0	0	0	26	0	0	3	0	0	0	0	0	0	0	2	1	0	5	8	1	5	0	0	1	0	0	0	14	0	0	0	0	1	0	8	6	0	0	0	0	0	0	0	0	0	0
OG0001074	0	0	0	4	0	0	1	2	1	1	2	1	1	0	2	0	1	4	4	0	1	0	0	0	0	0	0	4	0	0	0	0	0	0	3	4	0	0	1	0	18	1	0	25	0	0
OG0001075	0	0	0	2	11	0	2	0	0	0	0	0	0	3	1	1	6	3	3	2	4	0	2	1	0	0	0	2	0	0	0	0	0	0	4	2	0	0	0	2	16	0	0	13	1	0
OG0001076	0	0	0	0	81	0	0	0	0	0	0	0	0	0	0	0	0	0	0	0	0	0	0	0	0	0	0	0	0	0	0	0	0	0	0	0	0	0	0	0	0	0	0	0	0	0
OG0001077	0	0	0	0	0	0	0	0	9	9	6	5	8	0	0	0	0	0	0	0	0	0	0	0	0	7	0	0	0	0	8	11	0	0	0	0	0	1	0	0	0	5	1	0	0	11
OG0001078	1	1	1	1	0	0	1	0	1	2	2	1	3	0	1	1	2	1	1	1	2	0	1	1	1	0	1	1	1	1	0	1	0	1	1	1	0	0	2	1	20	2	2	17	0	2
OG0001079	2	1	2	2	1	2	1	2	1	1	2	2	2	2	2	2	2	2	2	2	2	1	1	0	2	2	3	2	2	2	1	2	1	2	2	2	0	0	1	1	6	1	2	3	2	2
OG0001080	1	1	3	0	1	3	3	1	1	1	1	1	1	2	1	4	3	3	4	2	2	1	2	1	3	2	3	1	3	3	1	0	0	2	3	3	1	0	0	1	5	1	0	3	1	1
OG0001081	1	3	2	2	2	1	1	1	0	1	1	1	1	1	3	1	1	3	3	1	4	0	3	1	2	1	2	3	2	2	2	1	2	1	3	3	0	0	2	1	4	1	1	6	1	2
OG0001082	2	2	2	3	1	2	2	1	1	2	2	1	1	2	1	1	2	2	2	2	0	0	2	2	2	1	2	3	2	2	2	1	1	1	1	2	2	0	2	2	7	0	2	3	2	2
OG0001083	2	1	1	2	3	1	2	1	1	1	1	1	1	2	1	0	3	2	4	4	1	0	1	0	1	1	1	3	1	1	3	1	1	1	1	3	2	2	0	1	7	1	1	9	1	2
OG0001084	1	1	1	1	0	2	4	1	0	1	1	1	1	3	1	4	3	3	3	2	3	1	3	4	5	1	4	1	1	1	1	1	0	3	1	2	0	0	1	3	1	1	1	4	2	1
OG0001085	1	1	1	0	0	0	8	2	3	4	3	4	3	3	0	0	0	1	1	2	8	0	0	1	1	3	2	6	1	1	2	1	0	3	2	1	1	0	0	0	0	2	5	0	2	1
OG0001086	2	2	1	2	1	1	2	2	2	2	2	2	2	4	2	0	2	2	1	2	5	1	1	1	2	2	3	2	1	1	3	2	0	2	2	2	0	0	2	2	3	2	2	1	0	2
OG0001087	2	1	2	3	1	1	2	1	1	1	1	1	2	1	2	1	3	2	2	3	9	1	2	0	2	2	2	2	2	1	2	1	0	1	2	2	1	1	2	1	3	2	2	1	1	2
OG0001088	1	1	1	1	2	3	1	1	1	1	1	1	1	1	1	7	1	1	1	1	1	0	2	4	4	1	2	2	3	1	2	1	3	2	1	1	0	0	2	1	6	1	1	8	1	1
OG0001089	2	1	1	3	1	1	2	1	1	1	1	1	1	2	1	1	5	4	2	1	3	3	1	2	1	1	1	2	1	1	1	1	0	1	2	4	0	0	1	2	10	1	1	5	1	1
OG0001090	1	1	1	2	1	0	1	2	1	1	1	1	1	1	2	0	1	2	1	1	2	0	1	1	4	1	4	1	4	2	2	0	0	1	1	1	0	0	2	1	1	1	1	25	0	2
OG0001091	1	1	1	2	1	1	1	2	0	1	1	1	1	1	2	0	3	2	2	1	3	1	1	1	2	0	2	2	1	1	1	1	0	3	1	2	0	0	1	1	16	1	2	8	3	1
OG0001092	2	3	0	3	1	1	2	4	3	3	4	3	3	1	2	3	0	2	3	1	0	0	3	0	1	4	1	8	1	1	1	1	0	0	1	2	0	0	2	1	1	3	2	1	1	1
OG0001093	1	1	1	1	1	1	1	2	2	2	2	2	2	3	1	4	2	1	2	2	1	0	2	1	1	1	1	3	2	1	1	1	2	2	1	1	8	3	1	1	2	1	1	4	3	1
OG0001094	1	1	2	2	2	2	2	1	1	2	2	1	2	2	2	3	3	2	3	2	2	1	2	0	3	0	3	1	2	2	1	1	0	1	1	2	0	0	2	2	3	2	2	5	2	2
OG0001095	1	1	0	1	4	1	3	0	0	0	1	0	1	4	1	1	4	3	4	4	2	1	1	1	0	5	0	4	1	0	1	2	2	1	3	3	0	0	1	1	8	2	3	3	0	1
OG0001096	1	1	0	4	3	2	1	1	2	2	2	1	2	4	4	2	0	2	2	3	0	1	3	1	0	1	1	2	0	0	2	1	2	3	1	3	0	0	2	3	4	2	2	3	2	2
OG0001097	1	1	1	1	13	2	1	1	1	1	1	1	1	1	1	1	1	3	1	1	1	1	2	1	1	1	1	3	2	1	1	1	1	1	2	2	2	1	1	1	7	1	1	7	1	1
OG0001098	0	0	0	1	2	2	2	0	0	0	0	0	0	1	2	0	2	2	2	2	1	0	2	1	0	0	0	3	1	1	0	0	0	3	1	4	0	0	1	0	28	0	0	15	1	0
OG0001099	2	2	1	2	1	0	2	2	2	2	3	1	3	4	2	1	4	3	2	2	6	1	2	0	1	1	1	2	1	1	3	2	0	1	1	2	0	0	2	2	1	2	2	1	1	2
OG0001100	2	2	1	2	1	1	2	2	2	2	2	2	2	1	1	2	3	3	2	1	0	3	1	1	1	2	1	3	1	1	2	1	2	4	1	3	0	0	2	1	2	0	2	5	1	3
OG0001101	1	1	1	1	2	1	1	1	1	2	2	0	0	1	2	2	2	2	2	2	3	1	1	2	2	2	1	3	1	1	3	2	4	1	2	2	0	0	1	1	5	2	2	6	1	3
OG0001102	1	1	1	1	2	1	2	1	1	1	1	1	1	1	1	1	1	3	2	1	1	1	1	1	1	1	1	1	1	1	1	1	3	2	1	2	0	0	2	1	17	1	1	9	2	1
OG0001103	1	1	2	2	1	1	2	1	1	2	1	1	2	2	2	2	2	2	3	2	2	1	1	1	2	1	2	2	2	2	1	1	2	3	2	1	3	3	2	2	3	2	2	1	1	1
OG0001104	1	1	2	2	2	2	1	1	1	1	1	1	3	3	1	4	1	1	1	3	2	1	5	2	3	2	2	1	1	1	1	0	0	1	1	1	0	0	1	4	7	2	1	4	2	1
OG0001105	2	2	2	3	2	2	1	1	1	2	2	2	2	1	2	0	1	2	2	1	0	0	2	1	2	1	2	1	2	2	2	2	1	2	0	1	2	1	2	2	4	2	2	8	1	1
OG0001106	1	1	1	1	2	1	1	3	4	4	4	4	4	1	1	0	1	1	1	1	2	1	1	2	1	3	1	2	1	1	1	1	1	1	1	1	3	0	1	1	6	3	3	2	1	1
OG0001107	2	1	1	1	2	2	3	2	2	3	2	3	2	2	2	1	2	1	3	2	1	0	3	0	1	1	1	3	1	1	1	1	0	1	3	3	1	1	1	2	3	2	3	4	1	1
OG0001108	2	2	0	3	0	0	5	2	2	3	2	3	2	2	2	0	3	5	2	2	2	2	2	0	0	1	0	0	0	0	2	2	0	0	2	1	0	0	2	1	6	2	1	8	1	2
OG0001109	2	1	2	2	1	2	1	0	2	2	2	2	1	1	2	2	1	2	2	1	2	1	2	2	2	2	2	2	3	2	2	2	1	1	2	2	2	1	1	2	3	2	2	2	2	1
OG0001110	1	1	2	1	1	2	4	1	1	0	0	0	1	2	1	1	3	1	1	2	1	2	2	1	2	0	1	1	2	2	1	2	2	2	1	1	2	1	1	1	12	1	1	7	2	2
OG0001111	0	1	1	1	2	1	1	1	2	2	2	1	2	2	1	1	1	2	3	2	2	1	1	1	1	2	1	6	1	1	3	2	0	1	3	3	0	1	1	1	2	1	3	8	2	2
OG0001112	0	0	1	1	3	1	2	1	0	0	1	0	1	1	3	0	1	2	4	1	1	0	2	1	2	1	2	4	0	0	0	0	0	2	3	5	0	0	1	1	15	1	1	13	1	0
OG0001113	0	0	1	0	4	0	2	0	3	3	3	3	2	4	0	5	3	3	2	4	0	0	1	1	1	1	1	2	1	1	2	1	2	2	4	3	0	0	0	1	3	1	3	2	2	2
OG0001114	0	0	0	1	0	1	1	1	1	1	1	1	1	1	1	2	1	1	1	1	2	0	7	1	0	1	0	1	0	0	2	1	7	0	2	1	1	0	0	13	13	1	0	7	1	1
OG0001115	0	0	0	0	78	0	0	0	0	0	0	0	0	0	0	0	0	0	0	0	0	0	1	0	0	0	0	0	0	0	0	0	0	0	0	0	0	0	0	0	0	0	0	0	0	0
OG0001116	1	1	1	1	3	2	3	1	1	1	1	1	1	1	2	3	2	1	1	2	3	0	3	2	1	1	1	2	1	1	1	1	0	2	3	1	0	0	1	2	8	1	1	10	1	1
OG0001117	1	1	2	0	3	1	1	1	1	1	1	3	2	1	1	1	3	2	2	2	1	1	1	1	2	3	3	1	2	2	3	1	2	1	2	3	0	0	2	1	7	1	1	5	1	1
OG0001118	2	1	0	3	1	1	2	1	2	2	2	1	2	2	2	2	1	2	2	2	3	2	2	1	1	2	1	2	1	1	2	2	1	1	2	2	0	0	2	2	3	2	2	3	3	2
OG0001119	1	1	2	2	1	2	1	1	0	1	0	0	2	2	1	7	2	2	1	2	1	0	2	1	4	0	4	3	2	2	1	1	2	3	1	2	0	0	1	2	4	1	2	4	2	2
OG0001120	1	1	1	2	1	1	1	1	1	1	1	0	1	2	1	0	4	3	1	1	3	1	1	1	0	1	0	4	1	1	1	1	0	1	1	1	0	0	2	1	16	1	2	12	0	1
OG0001121	2	1	0	3	0	1	2	6	3	4	4	1	3	1	1	2	0	1	2	3	2	3	1	1	1	4	0	0	0	0	3	3	0	1	1	0	0	0	2	2	4	2	2	2	2	2
OG0001122	1	1	1	2	0	0	2	2	2	2	2	2	2	2	1	2	2	3	2	2	1	1	2	0	1	2	2	2	2	2	2	2	2	2	3	2	1	0	2	1	0	2	5	1	3	2
OG0001123	2	2	1	2	2	2	1	2	1	1	1	1	2	2	2	2	3	2	1	3	2	1	2	1	2	2	2	1	0	1	2	2	1	1	1	1	2	1	2	2	3	0	2	5	2	2
OG0001124	1	1	0	2	1	1	1	1	1	1	1	1	2	1	1	1	1	2	3	1	1	2	1	2	1	1	2	3	0	0	1	1	0	1	1	2	0	0	2	1	14	1	1	14	1	1
OG0001125	2	2	1	2	1	2	3	2	2	2	2	2	2	2	2	1	2	2	2	5	1	2	3	0	1	2	1	3	1	1	1	1	1	1	2	3	0	0	3	1	2	2	2	1	1	1
OG0001126	1	1	1	1	3	1	1	1	1	1	1	1	1	1	1	0	1	1	0	1	2	1	1	1	1	1	1	1	2	1	1	1	0	1	1	1	0	0	1	1	30	1	1	5	1	1
OG0001127	1	1	1	1	1	1	2	1	2	2	2	2	4	2	1	0	2	2	2	2	6	1	1	1	1	3	1	3	1	1	1	1	1	2	1	2	1	1	1	2	5	2	2	2	2	1
OG0001128	1	1	1	1	3	2	2	2	2	1	2	2	2	2	2	1	3	2	2	2	3	2	2	2	1	4	1	3	1	1	1	1	2	1	2	1	0	0	1	1	4	2	1	2	1	2
OG0001129	1	1	3	2	2	2	3	1	1	2	2	2	2	2	1	0	1	2	2	1	4	0	2	3	3	2	2	2	2	4	1	1	0	2	1	2	0	0	2	1	4	0	2	2	2	1
OG0001130	1	1	1	4	1	0	2	2	3	3	3	4	3	1	2	2	1	2	2	1	2	0	2	1	2	2	2	2	1	1	3	2	0	3	2	2	0	0	2	2	0	2	3	0	1	2
OG0001131	0	1	2	2	2	1	1	2	2	2	2	2	2	1	1	2	2	2	2	1	3	1	1	2	1	2	1	3	2	2	3	1	1	1	1	2	0	0	1	2	5	2	1	5	1	2
OG0001132	0	0	6	2	4	0	4	2	0	0	0	0	0	1	4	2	2	4	2	1	2	0	8	0	3	1	0	4	2	3	1	1	2	2	2	4	0	0	0	0	3	1	0	3	0	2
OG0001133	0	0	2	1	11	4	1	3	1	1	1	3	1	1	1	8	0	1	1	3	1	0	1	0	1	1	2	2	2	2	1	1	2	0	1	1	0	0	0	2	3	1	1	8	0	1
OG0001134	0	0	1	0	4	0	1	1	2	1	1	1	1	3	0	0	0	8	6	3	4	0	0	0	1	1	1	4	1	1	1	1	0	2	5	3	0	0	1	1	6	2	1	8	0	1
OG0001135	0	0	1	2	0	1	2	1	1	1	2	1	1	1	1	2	3	2	1	2	3	0	2	1	1	3	2	1	1	1	3	1	1	1	1	1	0	0	1	1	7	1	2	15	1	2
OG0001136	0	0	1	0	10	0	3	0	0	0	0	0	0	4	0	7	3	1	2	3	1	0	2	6	5	0	3	1	3	2	0	0	0	5	1	2	0	0	0	2	6	0	0	3	2	0
OG0001137	0	0	0	12	0	0	2	0	0	0	0	0	0	0	8	0	0	12	7	0	0	0	0	0	0	0	0	9	0	0	2	3	0	0	6	10	0	0	5	0	0	0	0	0	0	2
OG0001138	0	0	0	0	0	0	1	0	0	0	0	0	0	0	0	0	0	0	0	0	0	0	0	0	0	0	0	0	0	0	0	0	0	0	0	0	0	0	0	0	0	0	0	77	0	0
OG0001139	0	0	0	0	0	0	0	0	0	0	0	0	0	0	0	78	0	0	0	0	0	0	0	0	0	0	0	0	0	0	0	0	0	0	0	0	0	0	0	0	0	0	0	0	0	0
OG0001140	1	1	1	1	2	2	2	2	2	2	3	1	2	2	2	2	2	2	2	2	2	1	2	1	1	2	1	3	2	1	0	1	1	1	2	2	0	0	1	1	7	2	2	2	2	1
OG0001141	2	2	1	2	1	1	2	1	2	2	2	3	2	2	2	1	2	2	2	2	2	0	2	1	1	1	1	2	1	0	2	1	1	1	2	2	0	1	2	1	5	2	2	5	1	2
OG0001142	1	1	2	9	2	2	1	1	1	1	1	1	1	1	1	2	1	2	2	1	1	1	2	2	2	0	2	4	2	2	1	1	1	2	2	2	0	0	1	2	4	0	1	5	2	1
OG0001143	2	2	0	1	0	9	3	0	1	2	1	1	3	1	7	0	2	1	2	0	0	0	6	0	0	1	0	1	0	0	0	0	0	0	1	1	0	0	19	3	3	0	1	3	0	0
OG0001144	2	2	2	2	1	1	2	2	1	1	1	1	2	1	2	1	1	2	1	2	2	1	3	1	2	2	2	1	1	2	2	2	1	2	3	1	2	1	2	0	3	2	2	3	2	2
OG0001145	1	0	1	2	1	2	3	2	0	1	2	2	1	2	1	2	3	2	2	2	1	0	1	1	3	1	1	2	1	1	2	2	3	2	1	2	0	0	3	3	5	2	2	3	1	2
OG0001146	2	2	1	4	1	2	4	3	2	3	3	1	1	3	2	1	3	1	2	2	2	1	2	2	1	1	1	2	1	1	1	1	0	1	1	2	0	0	2	2	3	1	3	1	1	1
OG0001147	1	1	1	1	1	1	1	1	1	0	1	1	1	2	1	2	1	1	1	0	1	0	1	1	0	1	1	2	0	0	1	1	1	1	1	2	0	0	0	0	19	1	1	20	1	1
OG0001148	1	1	1	1	7	1	0	1	1	1	1	1	6	1	1	5	1	1	4	1	3	1	1	1	1	1	1	1	1	1	1	1	1	1	1	2	6	4	4	1	0	1	3	0	1	1
OG0001149	1	1	1	3	2	2	2	1	1	1	1	1	1	2	2	3	6	2	2	2	6	0	4	1	1	2	1	1	1	1	1	1	2	2	2	2	0	0	1	2	3	1	1	2	1	1
OG0001150	2	2	0	2	3	1	1	1	1	1	1	1	1	1	3	5	3	4	3	1	2	2	1	0	0	1	0	1	0	0	0	0	9	0	1	4	4	3	4	0	3	2	1	1	1	0
OG0001151	1	1	1	1	2	3	3	1	0	1	1	3	1	3	1	1	4	2	2	3	4	1	1	1	1	2	1	2	1	1	1	1	2	1	2	3	0	0	1	1	6	1	1	3	3	1
OG0001152	1	1	0	6	0	2	1	2	2	2	2	2	4	1	5	1	2	1	1	0	4	1	5	0	0	2	0	0	0	0	0	0	1	2	2	1	0	0	1	2	6	4	1	8	1	0
OG0001153	1	1	1	2	1	1	2	2	1	2	2	2	3	2	1	2	2	3	3	2	2	2	1	2	1	2	1	5	1	1	2	0	2	2	2	2	0	0	3	1	1	1	2	1	2	2
OG0001154	1	1	2	1	1	1	3	0	1	2	3	2	2	2	1	3	1	2	2	3	3	1	1	1	3	2	3	2	2	2	2	2	0	3	2	2	0	0	2	2	1	1	2	1	1	2
OG0001155	1	1	1	3	3	2	2	1	2	2	2	2	1	2	2	1	4	3	2	1	5	0	1	1	1	1	0	4	1	1	1	2	0	2	1	3	2	2	1	1	2	0	2	2	1	2
OG0001156	2	1	1	1	3	2	1	1	2	2	2	3	2	1	2	1	1	1	1	1	2	2	2	1	1	2	1	1	1	1	5	4	1	1	1	1	2	1	1	1	3	2	2	2	1	4
OG0001157	1	1	1	2	0	1	1	2	2	3	3	2	3	1	1	1	1	1	1	1	6	3	1	1	1	2	1	5	1	1	2	2	2	1	1	1	3	1	3	1	1	1	2	2	1	2
OG0001158	1	1	1	1	7	2	1	0	1	1	1	1	1	2	2	1	3	2	2	2	2	1	3	1	1	1	1	4	1	1	1	1	1	1	2	3	0	0	1	1	8	1	1	5	1	1
OG0001159	1	1	0	3	5	1	3	1	3	2	2	2	1	1	1	3	4	2	1	3	5	0	1	0	0	1	0	2	0	0	2	1	0	0	2	2	0	0	2	0	4	2	4	7	1	1
OG0001160	1	1	1	1	2	2	2	1	2	1	1	1	1	2	1	2	2	2	2	2	3	0	3	0	2	1	2	1	1	1	4	2	0	2	2	2	1	0	1	2	7	0	2	3	3	2
OG0001161	2	2	1	3	0	1	1	1	1	2	1	2	1	2	2	1	1	2	2	4	2	1	4	0	2	1	2	2	1	1	3	2	3	3	1	3	0	0	1	6	0	2	2	0	1	2
OG0001162	0	1	2	2	1	3	2	0	2	1	1	2	2	2	1	1	3	2	2	2	5	2	2	2	2	2	2	2	2	2	2	1	2	2	1	2	0	0	2	2	2	2	1	1	1	1
OG0001163	0	0	0	4	1	0	10	0	0	0	0	0	0	6	0	1	10	1	1	6	15	0	1	8	0	0	1	3	0	0	0	0	0	4	1	1	0	0	1	2	0	0	0	0	0	0
OG0001164	0	0	0	1	0	0	1	1	8	0	0	2	3	4	0	0	3	4	4	6	0	0	0	12	0	1	0	2	0	0	0	0	0	0	3	6	0	0	0	10	0	5	1	0	0	0
OG0001165	0	0	0	0	77	0	0	0	0	0	0	0	0	0	0	0	0	0	0	0	0	0	0	0	0	0	0	0	0	0	0	0	0	0	0	0	0	0	0	0	0	0	0	0	0	0
OG0001166	0	0	0	0	0	0	0	0	0	0	0	0	0	1	0	0	0	0	0	72	0	0	0	0	0	1	0	0	0	0	0	0	0	0	0	0	0	0	0	0	0	3	0	0	0	0
OG0001167	0	0	0	0	0	0	0	0	0	0	0	0	0	0	0	77	0	0	0	0	0	0	0	0	0	0	0	0	0	0	0	0	0	0	0	0	0	0	0	0	0	0	0	0	0	0
OG0001168	0	0	0	0	0	0	0	0	0	0	0	0	0	0	0	0	0	0	0	0	0	0	0	0	0	0	0	0	0	0	0	0	0	77	0	0	0	0	0	0	0	0	0	0	0	0
OG0001169	2	2	2	2	0	1	3	1	0	0	1	1	2	4	2	1	1	3	3	2	0	2	1	2	1	2	2	2	2	2	2	1	1	1	2	2	0	0	1	2	8	1	2	1	2	1
OG0001170	2	2	2	2	2	1	2	1	1	1	2	0	2	0	1	2	2	2	1	2	1	2	2	1	2	2	1	2	2	2	1	2	1	2	1	2	2	1	3	2	2	2	2	2	2	2
OG0001171	1	1	1	2	1	2	1	2	1	2	2	2	1	1	1	2	1	4	2	1	1	1	2	2	1	2	1	2	1	1	2	2	1	2	2	1	0	0	2	1	10	2	3	2	1	0
OG0001172	1	1	1	2	6	2	2	1	1	1	1	1	1	1	2	3	1	1	1	1	1	1	3	3	1	1	1	3	1	1	1	1	3	2	2	1	3	1	0	1	4	1	1	5	2	1
OG0001173	2	1	0	2	3	1	2	2	1	2	2	2	2	2	2	2	2	2	2	2	3	2	2	1	0	2	0	2	0	0	4	2	1	0	2	2	0	0	1	1	7	2	1	2	1	2
OG0001174	2	2	0	3	2	1	2	2	3	2	2	2	2	1	1	1	2	3	2	2	3	1	1	0	1	2	1	2	0	0	1	1	2	3	1	2	0	0	2	3	4	2	2	1	2	2
OG0001175	1	1	2	2	2	1	1	1	1	1	1	2	1	1	2	1	2	3	2	4	2	1	2	0	2	1	2	3	3	2	1	1	1	3	2	2	1	0	2	2	3	1	1	2	2	2
OG0001176	2	2	1	1	1	1	2	3	4	3	3	3	3	1	2	1	1	2	4	2	2	1	1	1	0	3	0	2	1	1	2	0	0	1	2	2	0	0	3	1	2	2	2	3	1	1
OG0001177	1	1	1	0	2	2	3	2	1	2	2	1	2	2	2	1	2	2	2	2	1	1	3	3	2	2	1	1	1	1	1	1	0	2	2	3	0	0	1	2	6	0	2	5	1	1
OG0001178	1	1	2	2	0	1	2	2	1	1	1	2	2	2	2	2	2	2	2	2	0	1	1	0	2	1	3	2	3	2	2	2	1	2	2	2	0	0	2	2	3	2	3	2	2	2
OG0001179	1	1	1	3	1	1	3	1	1	1	1	1	3	2	3	0	2	2	3	3	1	0	2	2	1	1	1	3	0	0	0	0	1	1	3	3	0	0	4	0	8	2	2	6	1	0
OG0001180	1	1	2	1	3	2	2	1	1	1	1	1	1	1	1	2	2	1	5	2	2	2	3	0	2	1	2	2	3	2	2	1	1	2	2	3	0	0	2	2	3	0	1	3	2	1
OG0001181	1	1	2	2	0	1	2	2	2	2	2	2	1	2	2	1	3	2	2	2	4	2	1	2	2	1	2	2	2	2	2	2	1	2	1	1	0	0	2	2	1	2	1	1	2	2
OG0001182	1	0	3	2	2	2	3	2	1	2	2	1	2	3	2	0	2	2	3	2	0	2	2	1	3	1	1	2	2	3	1	1	0	2	1	2	0	0	2	3	2	1	2	3	1	1
OG0001183	1	1	0	2	1	2	2	2	2	2	2	2	2	2	2	2	4	2	2	3	2	1	2	2	1	2	0	3	0	0	1	1	1	1	2	3	0	0	2	2	6	2	1	1	1	1
OG0001184	1	0	2	2	1	1	1	1	3	3	3	3	1	1	2	2	2	2	2	1	3	2	1	1	2	1	2	2	2	2	1	0	1	1	2	2	2	0	2	1	4	1	1	4	1	1
OG0001185	2	2	2	2	1	2	2	1	0	0	2	0	1	2	1	2	2	2	2	2	3	2	2	2	2	1	2	1	2	2	0	2	1	2	2	1	0	0	2	2	5	2	2	3	2	1
OG0001186	0	0	0	0	76	0	0	0	0	0	0	0	0	0	0	0	0	0	0	0	0	0	0	0	0	0	0	0	0	0	0	0	0	0	0	0	0	0	0	0	0	0	0	0	0	0
OG0001187	1	1	1	2	3	1	1	1	2	2	3	3	2	1	1	2	1	2	3	1	2	1	2	1	2	1	1	2	1	1	1	1	3	0	3	2	0	1	1	3	3	3	2	1	1	2
OG0001188	2	2	1	2	1	1	2	2	2	2	2	2	3	2	1	2	3	2	3	2	3	1	1	1	1	2	1	2	1	1	2	2	1	1	2	2	0	0	2	1	1	2	2	1	1	2
OG0001189	1	1	1	1	3	2	2	1	1	1	1	1	2	1	1	1	2	1	3	1	2	1	1	3	0	1	1	2	1	1	5	1	0	1	1	1	2	1	1	1	13	1	1	1	1	3
OG0001190	2	2	1	2	1	1	1	2	2	2	2	2	2	1	1	1	1	2	1	1	2	2	1	1	2	2	2	3	1	1	2	2	0	3	3	1	2	1	1	1	3	2	2	1	2	2
OG0001191	2	2	1	2	2	2	2	1	2	1	2	1	2	1	2	4	1	1	1	1	2	0	2	1	0	2	0	2	1	1	3	1	3	1	2	3	0	0	1	1	4	2	2	5	2	1
OG0001192	1	1	2	2	2	1	3	2	2	2	2	1	2	1	2	1	0	2	3	2	3	0	2	1	2	2	2	2	2	2	1	0	2	2	2	2	0	0	3	0	3	2	2	2	2	0
OG0001193	1	2	1	1	6	1	1	1	1	1	1	1	1	1	1	1	1	1	1	1	4	1	2	0	1	1	1	1	1	1	0	1	0	1	1	1	0	0	1	1	19	1	1	8	1	0
OG0001194	3	2	1	2	1	1	1	2	1	2	2	1	1	1	3	3	2	1	2	1	3	3	1	1	1	2	1	1	1	1	2	1	1	2	1	1	0	0	3	3	1	3	2	5	1	1
OG0001195	1	1	2	2	2	1	1	3	3	3	2	0	1	1	2	4	1	1	2	2	3	0	1	1	3	2	2	2	4	3	1	1	1	1	1	1	0	0	2	1	3	1	1	3	1	1
OG0001196	1	1	1	1	1	1	0	1	2	2	3	2	7	1	3	0	1	2	2	1	0	1	1	1	1	2	1	2	1	1	1	1	0	1	3	2	1	0	1	1	8	3	2	6	1	0
OG0001197	2	2	2	2	1	1	1	3	2	2	2	2	2	2	2	0	2	1	1	1	3	0	1	1	2	2	2	3	2	2	1	1	0	2	1	1	1	1	1	1	4	1	3	3	2	1
OG0001198	2	2	1	2	1	0	1	2	2	2	2	2	4	1	1	2	1	1	1	1	4	3	1	2	1	2	1	3	1	1	4	2	1	1	1	2	0	0	3	1	2	2	2	1	1	2
OG0001199	1	1	2	2	0	2	1	2	1	1	0	2	1	2	2	2	2	2	2	2	4	1	2	2	2	1	2	1	2	3	1	1	2	2	2	2	0	0	1	1	5	1	2	2	2	1
OG0001200	1	1	1	1	2	1	1	2	1	1	1	1	2	2	1	1	1	1	1	2	1	2	1	1	3	1	2	1	2	2	5	2	2	3	1	1	1	0	2	1	8	1	2	2	1	2
OG0001201	9	2	0	0	0	0	0	1	5	10	14	5	4	0	2	0	0	2	1	0	0	4	0	0	0	4	0	3	0	0	0	1	0	0	0	1	0	0	0	0	0	5	2	0	0	0
OG0001202	1	1	2	1	1	2	2	2	2	2	2	2	2	2	2	4	1	2	1	1	1	1	1	2	2	2	2	1	2	2	1	1	2	2	1	1	2	1	0	1	2	1	2	5	1	1
OG0001203	2	2	1	1	2	2	2	2	1	2	2	2	3	1	2	1	1	2	2	1	3	3	2	6	1	2	2	2	1	1	1	1	1	1	1	2	0	0	1	1	2	2	2	1	1	1
OG0001204	1	1	0	3	6	4	0	2	2	2	2	2	2	0	2	0	0	2	2	0	2	1	2	1	0	2	0	4	0	0	1	0	0	1	2	1	0	1	2	0	11	2	1	6	1	1
OG0001205	1	0	0	1	0	0	2	1	3	2	3	1	8	4	1	0	1	2	1	5	2	0	0	0	0	10	0	4	0	0	1	1	0	0	1	1	0	0	1	0	0	12	4	0	0	2
OG0001206	1	1	2	2	3	1	3	2	1	2	2	2	2	2	2	1	2	3	4	2	2	1	2	0	1	0	1	2	2	2	0	0	1	1	1	2	3	1	1	2	3	1	2	3	1	0
OG0001207	1	1	2	2	1	1	2	2	1	1	2	2	2	2	2	1	2	3	2	2	2	0	2	0	2	2	2	1	2	2	2	2	2	1	2	2	0	0	2	2	3	2	2	2	0	2
OG0001208	1	0	0	1	1	2	4	1	1	1	1	1	1	5	1	3	2	5	3	2	3	1	1	1	1	1	1	5	0	0	0	0	0	1	6	7	0	0	1	1	3	1	2	2	1	0
OG0001209	2	2	0	2	0	1	5	4	4	4	5	3	2	4	2	1	5	3	0	4	2	0	0	1	0	2	0	2	0	0	0	0	0	0	2	2	0	0	1	3	0	4	2	0	1	0
OG0001210	1	1	1	2	1	1	1	1	1	1	1	1	3	1	1	5	4	2	2	1	4	0	1	3	1	1	2	2	2	1	3	1	0	1	1	2	0	0	2	1	5	3	1	3	1	2
OG0001211	1	1	2	1	1	1	3	1	1	1	1	1	1	2	1	2	2	3	3	2	4	1	1	2	2	1	2	3	2	2	1	1	2	2	2	4	0	0	2	1	2	1	1	3	1	1
OG0001212	1	1	0	1	1	1	2	0	1	1	1	1	1	1	1	0	1	1	1	1	0	1	4	0	0	1	0	1	1	0	3	1	0	3	0	2	0	0	1	1	21	1	1	13	1	1
OG0001213	3	2	0	5	0	1	1	2	1	2	2	1	3	3	1	4	1	2	3	2	0	1	1	0	1	2	1	1	1	1	3	1	1	5	2	2	0	0	2	1	0	2	2	0	4	2
OG0001214	2	2	1	2	2	2	3	2	1	1	1	0	1	2	2	2	2	2	2	2	1	1	2	0	2	3	0	2	0	0	2	2	1	2	2	2	0	0	1	2	6	2	2	2	2	2
OG0001215	1	1	1	1	1	1	1	2	3	3	3	3	3	3	1	1	1	1	1	2	4	0	2	1	3	2	2	3	2	2	2	2	1	1	1	1	1	1	1	1	1	3	1	1	1	1
OG0001216	1	1	1	1	0	1	2	1	3	2	2	2	2	3	1	1	2	3	3	2	4	0	1	0	2	2	2	1	1	1	2	1	1	2	2	3	0	0	1	1	2	2	1	8	0	1
OG0001217	1	1	2	1	1	3	4	1	1	1	1	2	2	1	1	3	1	1	2	1	1	1	2	2	3	1	2	1	2	2	1	0	1	2	1	1	2	0	1	2	7	1	1	5	1	1
OG0001218	0	0	1	1	7	1	3	1	1	1	1	3	1	2	1	1	2	2	2	2	5	1	3	0	1	1	1	2	1	1	1	1	1	1	2	1	0	0	1	0	8	1	1	6	1	1
OG0001219	0	0	1	1	0	2	0	0	1	1	1	1	0	0	1	3	1	0	0	0	0	1	3	2	2	0	2	0	3	2	1	1	0	1	0	0	0	0	1	0	25	1	1	15	0	1
OG0001220	0	0	1	3	1	2	3	3	1	3	3	1	1	3	1	1	4	2	1	2	4	0	1	1	1	2	1	3	1	1	1	2	1	2	1	2	2	1	1	1	1	1	3	1	2	2
OG0001221	0	0	0	14	0	0	0	1	0	0	0	0	0	4	2	0	5	5	3	7	0	0	6	0	0	0	1	2	0	0	0	0	0	0	3	18	0	0	1	0	0	0	2	0	0	1
OG0001222	0	0	0	0	75	0	0	0	0	0	0	0	0	0	0	0	0	0	0	0	0	0	0	0	0	0	0	0	0	0	0	0	0	0	0	0	0	0	0	0	0	0	0	0	0	0
OG0001223	0	0	0	0	0	0	0	0	0	0	0	0	0	0	0	75	0	0	0	0	0	0	0	0	0	0	0	0	0	0	0	0	0	0	0	0	0	0	0	0	0	0	0	0	0	0
OG0001224	0	0	0	0	0	0	0	0	0	0	0	0	0	0	0	0	0	0	0	0	0	0	0	0	0	0	0	0	0	0	0	0	0	0	0	0	0	0	0	0	75	0	0	0	0	0
OG0001225	2	2	0	3	0	2	2	1	1	1	2	1	3	1	2	9	2	3	4	4	0	1	2	3	0	3	0	2	0	0	1	1	0	1	1	2	0	0	5	1	0	2	0	0	3	1
OG0001226	1	1	0	1	8	2	2	1	1	1	1	1	1	1	1	2	4	2	2	5	4	0	3	1	0	1	0	3	0	0	1	1	0	0	2	2	0	0	1	1	9	1	2	3	0	1
OG0001227	2	2	1	1	2	1	1	2	3	2	2	4	2	1	1	2	1	1	1	1	0	2	1	1	1	3	1	3	1	1	2	2	2	1	1	1	1	0	1	1	3	2	2	5	1	2
OG0001228	2	2	1	2	0	2	3	2	2	2	2	2	2	2	2	1	2	2	2	2	2	1	1	1	1	2	1	1	1	1	2	0	1	1	0	2	3	1	1	2	4	2	2	1	1	2
OG0001229	1	1	0	1	2	1	2	1	1	1	1	2	1	1	1	2	1	2	2	1	1	1	2	2	0	1	0	1	0	0	1	1	1	0	2	2	5	4	1	1	10	1	1	7	3	1
OG0001230	1	1	0	4	0	0	3	1	4	3	3	3	4	2	3	0	2	2	3	1	3	2	0	0	0	3	0	4	0	0	3	2	0	1	1	2	0	0	2	1	0	3	2	0	0	5
OG0001231	2	2	0	3	0	0	2	2	5	4	5	6	5	0	1	0	2	1	1	0	7	2	0	0	1	3	1	2	0	0	1	1	0	2	0	1	0	0	1	3	0	4	3	0	0	1
OG0001232	2	1	0	2	0	0	5	2	1	2	2	0	3	2	1	1	5	3	2	3	5	3	1	0	0	2	0	2	0	0	3	3	0	2	1	2	0	0	3	0	0	2	4	0	1	3
OG0001233	1	1	2	1	1	3	2	1	2	2	2	1	0	2	1	1	2	2	2	2	2	2	2	0	3	1	2	2	2	2	4	1	1	1	2	2	0	0	0	1	4	1	2	4	1	1
OG0001234	1	1	1	3	0	2	2	1	3	4	4	3	2	1	4	1	2	1	1	3	4	0	1	0	1	3	1	1	1	1	0	1	0	1	0	1	1	1	2	1	4	3	3	2	1	0
OG0001235	1	1	0	2	2	1	3	3	2	2	2	2	2	2	2	3	1	1	1	2	2	1	2	1	0	2	0	3	0	0	3	2	2	1	1	1	3	1	3	1	1	2	2	1	2	2
OG0001236	2	1	0	1	17	1	0	1	1	1	1	2	2	0	1	0	0	1	1	0	0	1	1	1	0	1	0	2	0	0	1	1	0	0	1	1	0	0	1	0	15	1	1	12	0	1
OG0001237	2	2	1	2	1	1	2	2	2	2	2	2	2	2	1	1	2	2	1	2	2	1	1	1	1	2	1	1	1	1	2	2	0	1	2	2	0	0	1	1	9	2	1	2	1	2
OG0001238	1	1	1	2	2	2	1	1	1	1	1	1	2	2	2	1	2	2	2	2	8	1	3	1	1	1	1	3	1	1	1	1	2	1	2	2	2	2	2	1	2	1	1	1	1	1
OG0001239	1	1	2	1	2	0	1	1	1	1	1	1	1	1	1	0	2	5	4	1	0	2	1	0	1	1	1	4	2	2	0	0	1	2	2	4	0	0	1	1	9	1	2	7	1	1
OG0001240	1	1	1	2	3	1	5	1	1	1	1	1	2	2	1	2	2	2	1	4	5	1	1	1	1	1	1	2	1	1	1	1	3	1	1	2	0	0	1	1	1	2	1	7	1	1
OG0001241	1	1	4	3	1	1	1	1	1	1	1	1	1	1	2	1	1	1	1	1	3	0	1	1	5	1	5	1	4	4	2	1	1	3	1	1	0	1	2	1	3	1	1	1	3	1
OG0001242	2	1	1	2	1	1	3	1	1	1	1	1	2	3	1	1	4	2	3	2	1	2	1	5	1	1	1	1	1	1	2	1	1	1	1	2	0	0	3	1	4	1	1	5	1	1
OG0001243	1	1	1	2	3	1	1	1	1	1	1	2	1	1	1	3	2	2	1	1	2	2	1	0	1	1	1	1	1	1	1	1	1	1	1	1	2	1	0	1	9	0	1	12	2	1
OG0001244	1	1	1	2	2	1	3	1	1	1	1	1	2	2	2	1	2	2	3	1	1	1	1	2	1	1	1	2	1	1	1	2	0	6	2	2	1	1	1	3	4	2	2	1	2	1
OG0001245	2	2	1	2	0	0	4	2	2	2	2	3	3	2	2	0	2	2	2	1	0	1	0	0	1	2	1	3	1	1	2	1	0	2	2	3	2	2	2	1	0	3	2	0	4	2
OG0001246	1	0	2	2	1	2	1	2	2	2	2	3	2	1	2	1	1	1	1	1	1	2	1	3	2	1	2	2	2	2	4	2	1	1	1	1	2	1	2	1	1	2	2	2	1	2
OG0001247	1	1	1	1	1	1	1	1	1	1	1	1	1	2	1	4	1	1	1	1	1	1	1	1	1	1	1	3	1	1	1	1	3	1	1	2	0	0	1	1	15	1	1	8	1	1
OG0001248	1	1	2	2	0	0	4	1	2	1	1	1	1	2	1	0	2	3	2	2	5	0	0	0	2	4	2	4	2	2	1	2	1	1	2	2	1	1	1	3	2	1	1	1	2	2
OG0001249	1	1	0	1	0	0	4	1	3	4	5	1	6	4	1	0	0	4	3	5	2	1	0	0	0	6	0	5	0	0	0	0	0	0	5	4	0	0	0	0	0	4	3	0	0	0
OG0001250	1	1	1	3	1	1	1	2	3	3	2	2	1	2	1	1	1	1	2	1	5	0	1	2	1	1	1	8	1	2	3	2	0	1	1	2	0	0	0	2	3	2	1	1	1	2
OG0001251	1	1	0	2	2	2	2	2	0	1	1	2	2	2	2	2	2	2	3	2	3	1	1	0	0	1	0	4	0	0	2	1	2	0	3	2	1	1	2	1	7	2	1	4	1	1
OG0001252	1	1	1	1	2	3	1	1	1	1	1	1	2	1	1	4	4	1	1	2	3	2	2	2	1	1	1	2	2	1	1	1	2	1	1	1	1	0	1	1	4	1	1	8	1	1
OG0001253	1	1	1	0	4	1	2	1	0	0	0	0	0	1	0	1	2	2	1	1	1	1	2	0	1	0	1	2	1	1	1	1	1	1	1	2	0	0	0	1	22	0	1	12	1	1
OG0001254	1	1	2	1	1	1	1	2	2	3	2	2	2	0	1	1	2	2	1	0	4	0	2	0	2	1	2	2	2	2	3	1	1	2	2	4	0	0	2	2	2	2	2	2	1	3
OG0001255	1	1	1	2	1	1	2	2	2	2	2	2	3	1	1	3	1	3	1	1	1	1	1	1	1	3	1	1	1	1	2	2	1	1	2	1	0	0	1	1	5	1	2	7	1	2
OG0001256	0	3	0	9	2	0	1	1	1	1	1	1	3	1	3	1	6	1	1	3	3	1	1	1	0	1	0	6	0	0	5	1	0	2	1	1	0	0	2	2	0	5	1	0	1	1
OG0001257	0	0	6	2	1	2	2	0	0	0	0	0	0	3	1	0	1	4	1	3	1	0	3	4	3	0	1	2	3	4	0	0	0	2	3	3	0	0	0	0	2	0	0	14	3	0
OG0001258	0	0	1	8	0	0	3	1	3	5	3	3	5	5	3	0	0	3	5	6	0	0	2	0	1	0	2	3	0	0	0	0	0	0	2	4	0	0	4	0	0	0	1	0	1	0
OG0001259	0	0	0	6	8	0	0	0	0	0	0	0	1	1	2	0	0	3	1	1	0	0	3	0	0	1	0	4	1	0	0	0	4	1	2	4	0	0	0	3	7	1	0	16	4	0
OG0001260	0	0	0	0	74	0	0	0	0	0	0	0	0	0	0	0	0	0	0	0	0	0	0	0	0	0	0	0	0	0	0	0	0	0	0	0	0	0	0	0	0	0	0	0	0	0
OG0001261	0	0	0	0	0	0	0	0	0	0	0	0	0	0	0	0	0	0	0	0	0	0	0	0	0	0	0	0	0	0	0	0	0	0	0	0	0	0	0	0	74	0	0	0	0	0
OG0001262	0	0	0	0	0	0	0	0	0	0	0	0	0	0	0	0	0	0	0	0	0	0	0	0	0	0	0	0	0	0	0	0	0	0	0	0	0	0	0	0	74	0	0	0	0	0
OG0001263	1	1	1	3	0	2	2	1	1	1	1	3	1	3	2	4	2	3	3	2	3	1	0	3	1	2	1	4	1	1	1	1	2	1	4	2	0	0	2	2	0	1	1	0	1	1
OG0001264	1	1	0	2	1	1	3	1	1	2	1	2	1	1	1	3	1	3	2	3	5	1	2	1	1	1	2	2	1	1	2	2	2	2	2	2	1	0	2	3	1	1	1	1	1	2
OG0001265	1	1	1	1	4	3	1	1	1	1	1	1	1	2	1	2	2	2	1	1	1	1	2	3	2	1	2	0	1	1	1	1	1	3	0	2	0	0	1	1	6	1	1	10	1	1
OG0001266	1	0	1	1	2	1	1	2	2	1	2	2	1	1	1	5	3	2	2	3	1	0	2	0	1	2	1	3	1	1	0	1	0	1	1	2	0	0	1	7	2	3	1	7	1	0
OG0001267	2	1	1	2	1	1	3	1	1	1	1	1	1	2	1	1	2	5	1	2	3	1	3	0	3	1	3	1	1	1	2	1	0	1	1	3	0	0	2	1	5	1	1	4	2	1
OG0001268	2	2	2	2	2	1	1	1	1	1	1	1	1	1	2	2	1	1	1	1	0	1	2	0	3	1	3	0	1	1	1	1	2	3	1	1	0	0	2	5	4	0	1	8	4	1
OG0001269	1	1	1	1	3	2	2	2	2	2	2	2	0	1	1	1	2	2	1	2	1	1	2	2	1	1	1	2	1	1	1	1	1	1	2	1	1	1	1	1	10	1	1	4	1	1
OG0001270	2	2	1	2	1	1	2	2	2	2	2	2	2	2	1	4	3	2	2	2	2	1	1	1	1	2	1	1	1	1	1	1	1	1	2	2	2	1	1	1	2	2	2	1	1	1
OG0001271	1	1	2	1	2	0	1	1	1	1	1	1	1	2	1	1	4	1	1	0	1	1	1	0	2	1	2	4	3	2	1	1	0	0	1	1	0	0	1	1	14	1	1	8	1	1
OG0001272	1	1	1	2	3	1	4	2	3	1	1	2	2	2	1	3	2	2	2	2	3	1	2	3	2	1	2	3	1	1	0	1	0	0	2	2	0	0	2	2	0	2	2	0	2	1
OG0001273	1	1	2	2	1	2	1	2	1	1	1	1	1	2	1	1	1	1	1	2	2	1	1	0	2	2	2	2	2	2	1	1	1	3	0	0	2	1	1	1	7	2	1	8	1	1
OG0001274	1	1	1	2	1	2	2	2	2	2	2	2	3	1	1	0	1	1	1	1	2	1	1	1	2	1	1	3	2	2	0	0	0	1	2	2	1	0	3	0	9	1	1	7	1	0
OG0001275	1	1	0	2	1	1	1	3	3	4	4	2	1	0	3	5	0	2	1	1	0	0	9	1	0	2	0	0	0	0	2	2	1	1	0	2	3	2	2	0	1	3	4	0	0	2
OG0001276	1	1	0	1	1	1	1	1	1	2	2	1	1	2	1	1	2	1	1	2	1	1	0	0	1	1	2	2	0	0	1	0	2	0	1	1	0	0	1	1	23	1	1	8	0	1
OG0001277	1	1	1	2	1	2	3	2	2	2	2	3	2	0	2	2	2	2	2	2	1	2	2	2	1	2	1	3	1	1	2	1	0	1	1	2	1	0	0	1	3	2	2	3	1	1
OG0001278	1	1	1	2	1	1	2	1	3	3	3	2	1	1	2	0	2	4	2	1	1	2	1	1	1	2	1	1	1	1	1	1	1	1	2	2	0	0	1	1	4	4	1	6	1	1
OG0001279	1	1	1	3	2	1	2	2	1	1	1	1	1	2	1	1	2	3	2	2	2	1	1	1	2	1	1	3	3	2	1	1	0	2	2	1	3	2	2	1	3	1	1	3	1	1
OG0001280	2	2	0	1	2	1	1	1	1	1	1	1	1	2	1	5	2	2	3	1	5	2	1	0	1	1	1	3	0	0	1	1	1	1	1	1	0	0	3	1	7	3	2	4	1	1
OG0001281	1	1	1	2	2	2	2	2	2	2	2	3	2	1	2	2	2	1	1	1	3	1	1	1	1	2	1	1	1	1	2	1	1	1	1	1	2	1	2	2	3	2	2	3	1	1
OG0001282	0	2	1	1	1	3	1	1	1	1	2	1	1	1	1	0	1	1	2	1	0	1	1	1	1	1	1	2	1	1	2	1	1	1	1	2	0	0	1	1	16	1	1	10	1	1
OG0001283	0	0	2	2	4	2	2	1	1	1	1	1	1	2	1	3	1	2	2	1	2	2	2	2	3	0	1	3	2	2	1	1	1	2	1	2	2	1	0	2	3	1	2	4	0	1
OG0001284	0	0	0	7	0	2	0	1	0	1	2	0	0	4	3	0	0	8	1	5	4	0	0	1	0	2	0	4	0	0	10	5	0	0	2	3	0	0	4	0	0	1	0	0	0	3
OG0001285	0	0	0	1	71	0	0	0	0	0	0	0	0	0	0	0	0	0	0	0	0	0	0	0	0	0	0	0	0	0	0	0	0	0	1	0	0	0	0	0	0	0	0	0	0	0
OG0001286	0	0	0	0	73	0	0	0	0	0	0	0	0	0	0	0	0	0	0	0	0	0	0	0	0	0	0	0	0	0	0	0	0	0	0	0	0	0	0	0	0	0	0	0	0	0
OG0001287	0	0	0	0	73	0	0	0	0	0	0	0	0	0	0	0	0	0	0	0	0	0	0	0	0	0	0	0	0	0	0	0	0	0	0	0	0	0	0	0	0	0	0	0	0	0
OG0001288	0	0	0	0	2	0	0	0	0	0	0	0	0	0	0	0	0	67	0	0	0	0	0	0	0	0	0	0	0	0	0	0	2	0	1	1	0	0	0	0	0	0	0	0	0	0
OG0001289	0	0	0	0	1	3	0	0	2	2	2	3	3	0	2	1	0	0	0	0	0	0	6	3	1	3	3	0	0	0	0	0	0	0	0	0	0	0	3	0	15	3	3	14	0	0
OG0001290	0	0	0	0	0	2	0	0	0	0	0	0	0	0	0	2	0	5	4	7	0	0	0	0	0	0	0	0	0	0	0	0	5	1	3	5	0	0	0	37	0	0	0	0	2	0
OG0001291	0	0	0	0	0	0	0	0	0	71	1	1	0	0	0	0	0	0	0	0	0	0	0	0	0	0	0	0	0	0	0	0	0	0	0	0	0	0	0	0	0	0	0	0	0	0
OG0001292	0	0	0	0	0	0	0	0	0	0	0	0	0	0	0	73	0	0	0	0	0	0	0	0	0	0	0	0	0	0	0	0	0	0	0	0	0	0	0	0	0	0	0	0	0	0
OG0001293	0	0	0	0	0	0	0	0	0	0	0	0	0	0	0	0	0	0	0	0	0	0	0	0	0	0	0	0	0	0	0	0	0	0	0	0	0	0	0	0	73	0	0	0	0	0
OG0001294	1	1	1	1	1	1	1	1	1	1	1	1	2	1	1	3	2	1	1	1	0	1	2	1	1	2	1	1	1	1	1	1	11	1	1	1	0	0	1	1	8	1	1	7	1	1
OG0001295	2	2	0	2	2	1	3	2	2	2	2	2	2	2	1	1	4	2	2	2	1	0	1	0	1	3	0	4	1	1	1	2	1	1	2	2	1	1	1	1	1	2	1	2	1	2
OG0001296	1	1	0	1	3	4	3	1	1	1	1	1	1	2	2	4	2	1	1	3	6	1	3	4	3	1	3	1	0	0	1	1	0	2	1	1	0	0	3	1	0	1	1	0	3	1
OG0001297	1	1	1	3	2	1	1	1	1	1	2	2	2	2	2	2	2	1	2	2	3	1	2	1	1	3	1	2	1	1	1	2	1	1	2	2	0	0	1	2	3	2	2	1	2	2
OG0001298	2	2	0	3	3	3	2	2	2	2	2	1	3	2	2	1	1	2	3	2	0	0	2	2	1	2	1	2	0	0	1	2	0	2	1	1	0	0	2	1	2	2	2	2	1	3
OG0001299	1	0	1	2	0	1	2	1	2	2	3	2	1	3	1	1	2	8	2	1	0	1	1	1	4	1	7	2	3	3	0	0	0	3	1	1	0	0	2	1	0	1	2	0	2	0
OG0001300	2	3	1	1	1	1	2	2	1	2	2	3	2	1	2	0	2	2	3	1	1	0	1	0	1	1	1	4	1	1	3	2	0	1	2	1	0	0	3	2	4	2	2	1	1	3
OG0001301	1	1	1	1	2	1	2	0	1	1	1	1	1	2	1	5	3	1	1	2	6	1	2	2	2	1	2	1	1	1	1	1	1	1	1	1	0	0	1	2	5	1	1	6	1	1
OG0001302	1	1	1	1	1	1	1	0	1	1	1	1	1	1	1	1	1	2	1	1	2	1	1	1	1	1	1	1	1	1	1	1	1	1	0	1	0	0	1	1	14	0	1	16	2	1
OG0001303	1	1	2	1	1	1	2	1	2	2	2	2	2	1	1	5	0	1	1	1	1	1	1	1	3	2	3	2	2	2	3	2	2	2	1	1	2	1	0	1	0	2	2	1	2	2
OG0001304	2	2	0	4	0	1	2	3	2	2	2	2	2	1	3	0	2	4	3	5	4	2	1	0	0	2	0	2	0	0	3	1	0	1	2	1	0	0	0	0	3	2	1	2	2	1
OG0001305	1	1	1	1	2	2	1	1	1	1	1	1	6	1	1	1	1	1	1	2	5	2	1	4	1	1	1	2	1	1	6	1	3	1	1	1	0	0	1	1	5	1	1	1	1	1
OG0001306	1	1	2	2	1	2	1	2	2	2	2	2	2	1	1	1	1	1	2	1	0	1	3	3	2	3	1	1	2	2	1	2	2	1	1	1	2	1	2	1	1	2	2	2	1	2
OG0001307	1	1	2	1	1	1	3	2	1	1	1	1	1	1	1	2	1	1	1	1	4	1	11	1	1	1	1	1	1	1	1	1	1	3	1	1	2	1	1	4	1	1	1	2	1	2
OG0001308	1	1	2	2	5	1	1	1	3	1	1	3	3	1	1	1	4	3	1	1	2	1	1	1	1	1	1	1	2	2	2	1	0	2	2	0	0	0	1	1	3	2	1	4	1	2
OG0001309	1	1	1	3	2	1	1	1	2	2	2	0	1	2	1	5	1	3	2	2	2	1	1	2	1	1	1	4	1	1	1	0	1	2	1	2	1	1	1	2	3	2	2	2	1	1
OG0001310	2	2	1	1	3	1	1	2	2	2	2	5	2	2	2	2	1	1	1	1	0	2	1	0	1	2	1	1	1	1	1	1	4	1	1	2	1	1	0	1	3	2	2	4	1	1
OG0001311	1	1	2	1	1	1	3	2	1	1	1	1	2	2	1	1	1	2	1	0	4	2	1	1	2	1	2	3	2	2	2	1	1	2	2	5	0	0	1	1	4	1	1	1	2	2
OG0001312	3	2	1	3	0	0	1	2	3	4	2	2	2	3	2	0	2	3	1	2	3	1	0	0	1	2	1	3	1	1	3	1	0	2	1	2	0	0	2	1	0	2	2	0	2	3
OG0001313	1	1	0	4	0	0	1	2	2	4	3	3	3	1	2	3	1	3	3	1	1	1	1	0	1	2	0	3	0	0	2	2	1	1	3	5	0	0	2	2	0	2	3	0	1	1
OG0001314	1	1	1	2	3	2	1	2	2	1	2	2	2	1	1	2	1	2	1	2	3	2	2	2	2	1	2	2	1	1	1	1	1	1	1	1	0	0	1	1	2	1	1	8	1	1
OG0001315	2	2	2	1	0	2	0	1	2	2	2	3	0	1	3	0	2	2	1	1	1	2	2	2	2	1	2	2	2	2	1	2	3	2	2	2	0	0	0	1	1	2	2	4	2	1
OG0001316	0	1	1	2	1	2	1	1	1	1	1	0	1	1	2	3	1	4	2	2	3	0	2	1	1	2	3	5	1	1	1	1	0	2	3	4	0	1	2	1	1	1	2	4	1	1
OG0001317	0	1	1	1	1	1	2	1	1	1	1	1	1	2	1	0	3	2	2	2	4	1	2	1	1	1	1	3	1	1	1	1	0	1	3	2	0	0	1	1	12	0	1	5	2	1
OG0001318	0	0	1	0	0	0	3	2	3	3	2	1	2	0	0	3	0	1	1	0	0	0	1	0	1	2	1	3	1	1	0	0	0	0	1	1	1	1	0	0	2	0	0	32	2	0
OG0001319	0	0	2	2	0	1	2	2	1	2	2	3	2	2	1	0	2	2	2	2	9	0	2	2	2	2	2	3	2	2	2	2	1	1	2	2	0	0	1	1	0	1	1	0	0	2
OG0001320	0	0	0	2	4	0	0	0	0	0	0	0	0	0	1	0	0	0	0	0	0	0	2	1	0	0	0	0	0	0	0	0	0	0	0	0	0	0	1	0	35	0	0	26	0	0
OG0001321	0	0	0	1	0	0	5	2	6	8	8	4	2	2	1	0	1	1	1	2	5	1	1	0	1	1	1	4	0	0	1	1	0	2	0	0	1	1	1	1	0	2	1	0	2	1
OG0001322	0	0	0	0	72	0	0	0	0	0	0	0	0	0	0	0	0	0	0	0	0	0	0	0	0	0	0	0	0	0	0	0	0	0	0	0	0	0	0	0	0	0	0	0	0	0
OG0001323	0	0	0	0	0	0	0	1	0	0	1	1	2	0	0	3	0	9	4	0	0	1	2	0	1	2	1	2	0	0	4	5	0	1	19	7	0	0	0	1	0	1	1	0	0	3
OG0001324	0	0	0	0	0	0	0	0	0	0	0	0	0	1	0	70	0	0	0	1	0	0	0	0	0	0	0	0	0	0	0	0	0	0	0	0	0	0	0	0	0	0	0	0	0	0
OG0001325	0	0	0	0	0	0	0	0	0	0	0	0	0	0	0	0	0	1	0	0	0	0	1	0	0	0	0	0	0	0	0	0	0	0	0	0	0	0	0	0	30	0	0	40	0	0
OG0001326	1	1	1	1	3	3	6	1	1	1	1	1	1	2	1	1	2	2	2	1	3	1	2	3	2	1	2	3	1	1	1	1	0	1	2	2	1	1	1	2	1	1	1	1	2	1
OG0001327	1	1	0	2	1	1	2	2	2	2	2	2	2	2	5	1	0	4	3	2	2	1	1	1	0	2	0	7	0	0	0	0	1	1	1	4	1	0	2	0	5	2	1	1	1	0
OG0001328	5	3	1	1	1	1	2	2	4	9	5	3	5	1	0	0	1	2	1	1	0	3	1	1	1	1	1	1	1	1	0	1	0	0	1	1	0	0	1	1	1	1	2	1	1	1
OG0001329	1	1	1	1	1	1	2	1	1	1	2	1	2	2	1	1	2	3	3	2	0	1	1	0	1	2	1	4	1	1	2	2	1	2	4	3	0	0	2	1	3	1	4	1	1	2
OG0001330	2	2	1	2	2	2	0	1	0	1	0	0	0	1	3	2	0	2	1	1	0	2	2	1	2	2	2	1	1	1	1	0	1	2	1	3	0	0	3	0	6	1	2	11	2	1
OG0001331	2	2	0	1	3	2	2	1	1	3	2	2	2	1	1	0	1	1	1	1	3	0	2	1	0	2	0	0	0	0	2	2	1	1	1	1	1	0	2	1	7	3	1	6	2	3
OG0001332	1	1	2	2	1	3	1	2	1	1	1	1	1	1	2	1	1	1	1	1	1	2	2	1	2	1	1	2	2	2	1	1	1	3	1	1	2	1	1	1	9	1	2	2	1	1
OG0001333	1	1	1	3	0	2	1	1	3	2	4	3	2	4	4	1	1	1	1	3	5	0	3	2	1	3	1	3	1	1	0	0	0	2	0	1	0	0	2	2	0	2	2	0	1	0
OG0001334	2	1	0	2	2	2	2	1	1	2	2	2	1	0	1	7	4	1	1	1	1	1	1	1	0	2	0	1	0	0	3	1	2	0	1	2	2	0	2	2	6	1	3	2	0	2
OG0001335	1	1	1	1	5	2	1	1	1	2	1	2	2	1	1	1	2	1	1	6	4	3	1	1	1	2	1	3	1	1	2	1	1	1	1	1	2	1	1	1	1	1	1	2	1	1
OG0001336	1	1	1	1	1	1	1	1	1	1	1	1	1	1	1	1	1	1	1	2	3	1	1	1	1	1	1	1	1	1	1	1	1	1	1	1	2	1	1	1	14	1	1	9	1	1
OG0001337	1	1	0	0	0	1	0	2	4	5	4	2	5	3	0	3	2	3	2	4	3	0	2	2	0	3	0	2	0	0	0	1	1	1	1	2	0	0	0	1	0	3	5	0	2	0
OG0001338	1	1	0	1	1	1	1	1	1	1	1	1	1	2	1	0	1	5	3	5	3	1	1	0	1	1	1	2	0	0	1	1	1	1	3	3	5	1	2	5	3	1	1	2	1	1
OG0001339	1	1	1	3	1	1	2	1	1	1	1	2	1	2	2	2	3	3	3	4	2	2	2	1	1	1	1	3	1	1	1	1	1	1	1	2	2	1	2	2	1	1	1	1	1	1
OG0001340	1	0	1	1	1	2	3	1	1	1	1	0	1	0	1	18	1	1	1	0	0	1	7	0	2	1	1	2	3	2	1	1	0	1	0	1	0	0	1	1	4	1	1	2	1	1
OG0001341	1	1	1	1	1	1	1	1	1	1	1	1	1	2	1	0	1	1	2	1	2	1	1	1	1	1	1	1	1	1	2	1	1	1	0	2	0	0	1	1	16	1	1	10	1	1
OG0001342	1	1	1	2	3	1	1	1	1	1	1	1	1	1	1	1	2	3	1	1	1	1	1	1	2	1	1	1	1	1	1	1	1	1	1	1	0	0	0	1	13	1	1	10	1	1
OG0001343	1	1	2	2	1	1	2	1	1	1	1	1	1	2	0	1	2	2	2	2	3	1	1	0	2	1	2	3	2	2	1	1	2	1	2	2	2	1	1	0	7	1	1	3	1	1
OG0001344	1	1	0	2	1	3	1	1	1	1	1	1	2	1	4	1	1	3	3	1	2	1	5	1	0	1	0	1	0	0	1	1	5	0	2	1	0	0	2	1	10	1	2	3	0	1
OG0001345	1	2	0	2	1	0	3	2	1	2	1	1	3	1	2	1	1	1	1	1	1	1	2	0	2	3	3	1	2	4	2	2	0	0	0	1	2	0	3	0	6	2	3	2	0	2
OG0001346	1	1	1	1	1	1	2	2	2	2	2	3	3	1	1	0	4	1	1	1	2	1	1	0	1	2	1	2	1	1	3	2	1	1	1	1	0	0	1	1	5	2	2	5	1	2
OG0001347	1	1	2	1	1	3	1	1	1	1	1	1	1	2	1	3	1	1	1	0	5	2	1	3	2	1	2	3	2	2	1	1	2	2	1	1	2	1	1	1	3	1	1	2	2	1
OG0001348	1	1	2	1	3	1	1	1	1	1	1	1	1	1	1	1	1	2	2	0	2	1	1	2	4	1	4	2	5	4	1	1	1	2	1	2	0	0	1	1	3	2	1	3	1	1
OG0001349	0	0	1	2	2	2	2	0	2	2	2	2	2	2	1	2	2	2	1	2	4	0	2	2	1	2	1	3	1	1	1	2	0	2	2	2	0	0	1	2	2	2	1	3	2	1
OG0001350	0	0	1	1	5	0	3	1	1	1	1	1	1	1	1	4	1	2	1	4	2	0	3	5	1	1	1	2	2	2	2	1	1	1	2	4	0	0	2	1	2	1	1	2	1	1
OG0001351	0	0	1	2	1	1	1	1	2	1	1	1	1	1	1	2	1	1	1	1	3	0	2	0	1	1	2	2	1	1	4	1	2	1	1	1	2	0	0	5	9	1	1	7	1	1
OG0001352	0	0	1	1	2	1	1	1	0	1	1	1	1	2	1	7	1	2	3	1	2	0	2	1	2	1	2	1	1	1	1	1	3	2	1	2	0	0	1	1	8	1	1	6	1	1
OG0001353	0	0	0	0	10	0	1	0	0	0	0	0	0	0	0	0	0	0	0	0	0	0	0	0	0	0	0	0	0	0	0	0	0	0	0	0	0	0	0	0	32	0	0	28	0	0
OG0001354	0	0	0	0	0	0	0	0	0	0	0	0	0	0	0	71	0	0	0	0	0	0	0	0	0	0	0	0	0	0	0	0	0	0	0	0	0	0	0	0	0	0	0	0	0	0
OG0001355	1	1	3	1	2	2	1	1	1	0	0	1	1	1	1	1	2	1	1	1	1	0	3	2	3	1	3	1	3	3	2	1	0	1	1	1	0	0	1	1	9	1	1	5	2	1
OG0001356	2	2	1	3	2	1	2	1	1	1	2	2	1	2	1	2	1	2	2	2	1	1	2	0	1	1	0	2	0	1	1	0	3	1	1	1	0	0	2	2	7	2	2	5	1	0
OG0001357	2	3	1	1	1	1	1	1	3	2	2	2	3	2	2	1	3	1	1	1	3	1	1	0	1	1	1	3	1	1	2	1	0	1	2	2	0	0	2	1	4	2	1	3	1	1
OG0001358	1	1	1	3	1	1	2	2	1	2	2	3	3	1	2	1	3	2	2	2	1	0	2	1	1	2	1	2	1	1	2	1	1	0	2	2	1	1	2	2	0	2	2	0	1	3
OG0001359	2	2	1	2	2	1	2	1	2	2	2	2	3	2	1	1	1	4	2	1	2	0	2	1	2	2	2	2	1	1	1	1	1	1	1	2	0	0	2	2	1	2	2	1	1	1
OG0001360	1	1	1	2	2	2	1	1	2	2	2	2	2	1	2	1	1	1	1	0	0	1	1	1	3	2	3	0	1	1	1	0	1	0	0	1	0	0	3	1	10	2	2	6	1	1
OG0001361	1	1	1	2	2	1	2	1	1	1	1	1	1	2	1	1	3	2	2	2	3	1	1	2	1	1	1	4	2	1	1	1	1	1	1	2	1	1	1	1	5	1	1	4	1	1
OG0001362	2	2	1	3	1	1	1	2	2	2	2	2	1	1	2	3	1	1	1	1	1	2	1	1	1	2	1	2	2	1	2	1	0	1	1	1	0	0	2	1	2	2	2	5	2	2
OG0001363	2	1	0	1	2	1	1	1	2	2	2	2	1	0	0	2	1	1	1	0	1	1	2	0	1	4	1	3	0	0	1	1	0	1	3	2	0	0	1	0	12	2	0	8	2	1
OG0001364	1	1	1	1	2	2	1	2	1	1	1	1	1	1	1	6	1	1	1	1	3	1	1	2	1	1	1	2	0	1	2	1	2	1	1	1	2	1	1	1	8	1	1	4	1	1
OG0001365	1	1	1	1	2	1	1	1	1	1	1	0	0	0	0	1	1	1	1	1	0	1	1	1	1	0	1	1	1	1	1	1	1	1	1	2	0	0	1	1	11	1	2	20	1	1
OG0001366	1	1	0	0	3	2	1	1	1	1	1	1	1	1	1	0	1	3	2	1	3	1	2	1	1	1	1	4	0	0	1	1	0	0	3	2	0	0	1	1	11	1	1	10	0	1
OG0001367	1	1	1	1	1	1	1	1	3	2	2	3	2	1	1	2	2	2	1	1	0	1	1	1	1	3	1	2	1	1	2	1	1	1	2	2	2	1	1	1	8	1	1	2	1	1
OG0001368	2	2	2	2	0	0	2	2	2	2	2	1	2	3	1	1	2	2	2	1	1	2	0	1	2	2	2	2	2	2	2	1	1	2	2	2	0	0	2	1	0	2	2	0	2	2
OG0001369	1	1	1	0	1	1	1	1	4	4	3	2	2	1	2	0	1	3	2	1	2	2	2	0	1	3	1	5	1	1	1	1	0	0	1	2	0	0	3	1	3	2	1	4	0	1
OG0001370	2	2	1	2	1	1	1	4	3	2	2	2	1	1	2	1	1	2	3	1	0	1	1	1	1	2	1	1	1	1	1	2	2	1	2	2	0	0	2	4	2	2	2	1	1	1
OG0001371	1	1	2	1	2	2	2	1	1	1	1	1	1	2	1	0	2	2	2	2	3	2	2	2	2	1	2	5	2	2	1	1	0	2	1	1	0	0	0	1	3	1	1	4	2	1
OG0001372	1	1	2	1	1	2	2	2	2	2	2	2	2	1	1	1	1	2	3	2	0	1	1	2	2	2	2	3	3	1	1	1	0	2	1	2	0	0	2	1	2	2	2	1	2	1
OG0001373	1	0	3	2	0	1	2	1	1	1	1	2	2	1	0	0	2	2	2	2	1	0	1	1	3	4	3	1	2	2	1	1	0	3	2	2	0	1	4	3	2	2	1	1	2	1
OG0001374	1	3	1	2	2	1	1	1	1	1	1	1	2	1	1	1	1	1	2	1	1	0	1	1	2	3	1	2	2	2	3	1	1	2	2	2	0	0	2	1	5	1	1	5	2	1
OG0001375	1	1	1	0	1	1	1	1	3	1	1	1	2	1	1	0	1	1	1	1	2	1	1	1	1	1	1	2	1	1	1	1	1	1	2	1	2	1	1	1	15	1	1	6	1	1
OG0001376	1	1	1	2	0	1	1	1	2	2	2	3	3	3	1	2	3	1	1	4	2	1	1	0	1	3	1	1	1	1	0	1	1	2	1	1	0	0	3	1	2	3	3	3	1	1
OG0001377	0	1	0	0	1	0	0	1	10	16	20	8	0	0	0	0	0	0	1	1	0	0	6	0	0	0	0	1	0	0	0	0	1	0	0	0	0	0	0	0	0	3	0	0	0	0
OG0001378	0	0	2	2	1	2	1	1	1	2	1	0	1	2	2	1	2	2	2	1	4	0	2	1	2	1	2	2	2	2	2	1	1	3	1	0	2	5	2	2	0	1	2	0	2	2
OG0001379	0	0	1	1	0	0	2	2	2	1	2	1	1	4	0	1	1	1	2	6	2	0	1	0	1	1	1	1	2	1	4	3	0	1	1	1	1	0	2	3	6	2	2	2	1	3
OG0001380	0	0	1	1	2	2	2	1	3	1	1	2	2	1	1	2	3	1	0	1	10	1	1	0	1	1	1	1	2	2	1	1	1	1	1	1	0	0	1	1	9	1	1	2	1	1
OG0001381	0	0	1	1	2	2	1	1	1	1	1	1	1	0	1	0	1	0	1	0	1	0	4	1	1	1	3	0	2	3	0	0	0	1	0	0	0	0	1	3	17	0	1	15	0	0
OG0001382	0	0	1	1	1	1	1	1	1	1	1	1	1	1	1	1	1	1	1	1	1	0	1	0	1	1	2	1	1	1	1	0	0	1	1	1	1	0	1	1	21	1	1	11	1	1
OG0001383	0	0	1	0	1	0	0	0	0	0	0	0	0	0	0	0	0	0	0	0	0	0	15	0	0	0	1	0	0	0	0	0	2	0	0	0	0	0	1	0	14	0	0	35	0	0
OG0001384	0	0	0	3	3	1	0	3	1	2	1	1	1	0	2	0	0	0	0	0	0	1	1	2	1	0	1	0	1	1	2	2	0	1	0	0	0	0	2	1	13	2	2	18	0	1
OG0001385	0	0	0	0	70	0	0	0	0	0	0	0	0	0	0	0	0	0	0	0	0	0	0	0	0	0	0	0	0	0	0	0	0	0	0	0	0	0	0	0	0	0	0	0	0	0
OG0001386	0	0	0	0	8	2	1	1	2	3	3	2	2	2	1	8	0	0	0	1	2	0	1	2	0	4	0	0	0	0	0	0	13	0	0	0	0	0	0	0	5	2	2	3	0	0
OG0001387	0	0	0	0	0	1	0	0	0	0	0	0	0	2	0	0	3	2	1	13	36	0	3	1	0	0	0	3	0	0	0	0	0	0	2	3	0	0	0	0	0	0	0	0	0	0
OG0001388	1	1	1	5	1	1	1	1	1	1	1	1	1	1	1	2	2	2	2	1	8	3	1	3	1	1	2	3	1	1	3	1	1	1	1	1	0	0	0	1	3	1	1	1	1	1
OG0001389	2	1	2	2	1	1	2	1	2	1	1	1	1	1	2	0	2	2	2	2	1	1	2	1	1	1	1	2	1	1	1	1	2	2	2	1	2	1	1	3	2	1	1	5	2	1
OG0001390	1	1	1	1	2	1	1	1	1	1	1	1	1	1	1	2	1	1	1	1	9	1	1	2	1	1	1	2	1	1	2	1	1	1	1	1	3	1	2	1	5	1	1	4	1	1
OG0001391	2	1	2	1	4	1	1	1	3	1	1	2	4	1	1	1	1	1	1	2	0	2	1	1	2	2	2	3	2	2	1	1	1	1	1	1	0	0	1	1	7	1	1	1	1	1
OG0001392	2	2	1	2	1	1	1	1	2	2	2	2	2	1	1	2	1	1	1	1	1	2	1	1	1	3	1	1	1	1	2	1	0	1	1	1	0	0	1	1	9	2	2	3	1	2
OG0001393	1	1	1	1	3	1	1	1	2	2	2	2	1	1	1	1	1	1	1	1	1	0	1	1	1	3	1	2	1	1	1	1	0	1	2	3	0	0	1	1	3	2	2	12	1	1
OG0001394	2	2	2	1	1	1	1	1	2	2	2	2	2	1	2	2	1	1	1	1	1	1	2	1	2	3	2	1	2	2	2	2	0	2	1	1	0	0	1	2	1	2	2	1	2	3
OG0001395	1	2	1	4	1	1	1	1	2	1	1	1	2	1	1	2	2	2	2	2	5	0	1	2	1	1	1	2	1	1	2	1	0	1	1	2	0	0	1	1	3	1	1	7	1	1
OG0001396	1	1	0	1	2	1	1	1	1	1	1	1	1	1	2	3	1	1	1	1	3	1	1	1	1	1	1	2	0	0	3	1	5	1	1	0	0	0	2	1	9	1	2	7	1	1
OG0001397	1	1	0	6	0	0	2	1	1	1	1	1	1	1	1	2	1	8	6	1	2	0	2	0	0	1	0	1	0	0	0	0	2	0	6	10	0	0	4	2	0	2	1	0	0	0
OG0001398	2	2	2	2	0	1	0	1	2	3	3	2	1	1	1	0	2	3	4	2	1	2	1	1	1	2	2	2	2	2	1	1	0	3	1	3	0	0	2	0	0	2	2	1	2	1
OG0001399	1	0	0	2	3	0	2	2	1	2	2	1	1	1	0	5	3	2	2	2	3	1	2	1	1	2	0	3	1	1	0	0	0	2	2	3	0	0	2	3	2	2	2	2	2	0
OG0001400	1	1	1	1	1	2	1	2	1	1	1	1	1	1	1	1	1	1	1	1	3	1	1	1	1	0	1	1	1	1	1	1	1	1	1	1	0	0	1	1	20	1	1	4	1	1
OG0001401	1	1	1	1	1	2	2	0	2	2	2	1	2	2	1	1	2	2	2	2	4	0	2	2	1	1	1	2	1	1	2	1	0	1	1	2	2	1	1	2	3	2	1	2	1	2
OG0001402	1	1	1	2	2	1	2	1	1	1	1	2	1	2	2	1	2	2	3	2	0	1	2	1	2	1	2	1	1	1	2	0	0	5	1	2	0	0	2	5	2	1	1	2	2	1
OG0001403	1	1	1	1	3	1	3	1	1	1	1	1	1	2	1	3	3	2	3	2	5	1	2	3	3	1	4	2	1	0	0	0	0	2	2	2	0	0	3	2	0	1	0	0	2	0
OG0001404	0	0	2	1	0	1	5	1	0	1	1	1	1	4	1	0	3	3	3	5	7	0	1	0	2	2	1	4	2	1	1	1	0	1	3	4	1	0	0	1	0	1	1	0	1	1
OG0001405	0	0	2	2	1	2	2	2	1	2	2	1	1	2	1	1	1	2	2	2	2	0	1	2	2	2	2	1	2	2	1	1	0	2	2	1	1	1	1	2	2	2	2	3	2	1
OG0001406	0	0	1	2	2	1	2	1	1	2	1	1	2	2	1	2	2	2	2	2	2	1	1	1	1	3	1	2	1	1	2	1	0	1	1	2	0	0	2	2	2	2	3	4	2	2
OG0001407	0	0	0	0	7	1	0	0	0	0	0	0	0	0	0	3	0	1	1	0	0	0	2	1	2	0	1	0	0	0	0	0	1	1	1	3	2	2	0	0	22	0	0	17	1	0
OG0001408	1	1	1	2	2	2	1	1	1	1	1	1	1	2	2	1	2	1	1	1	3	1	3	2	1	1	1	2	1	1	1	1	2	2	1	1	2	2	2	1	5	1	1	2	1	1
OG0001409	1	1	2	1	1	3	1	1	1	1	1	1	1	1	1	1	1	1	2	1	0	0	2	3	2	1	2	1	2	2	3	1	1	2	1	1	2	1	1	1	7	1	1	2	3	1
OG0001410	2	2	1	2	0	2	1	2	3	2	2	3	3	2	2	3	1	2	4	2	6	0	2	1	0	3	0	2	0	0	0	0	0	1	2	2	0	0	1	0	0	3	3	0	1	0
OG0001411	1	1	1	1	1	1	1	2	0	2	1	0	1	1	1	1	1	4	2	2	1	1	1	1	1	1	1	2	1	1	1	1	3	1	2	3	0	2	1	1	10	3	1	1	1	1
OG0001412	1	1	1	0	2	1	1	1	2	1	1	1	2	1	1	0	2	1	1	1	7	2	1	1	2	2	2	2	2	3	1	1	0	1	1	1	0	0	0	0	10	1	1	4	0	1
OG0001413	1	1	1	1	1	0	1	1	1	1	1	1	1	1	1	1	0	1	1	1	1	1	1	1	1	1	1	1	1	1	2	1	0	1	1	1	0	0	1	1	19	1	1	10	0	1
OG0001414	1	1	1	1	1	1	2	1	1	2	2	1	1	2	1	1	2	3	4	2	3	0	2	1	1	3	1	3	1	1	1	1	1	2	1	1	0	0	1	1	4	1	1	3	2	1
OG0001415	4	1	1	1	1	1	1	2	1	1	1	1	1	2	0	1	2	1	1	2	1	1	1	3	1	1	1	3	1	1	5	1	1	1	1	1	3	2	4	1	0	3	1	0	1	3
OG0001416	1	1	0	1	1	1	1	1	1	1	1	1	1	1	0	2	1	1	1	1	1	2	2	0	1	1	0	1	1	1	1	1	0	1	1	1	0	0	1	0	20	1	1	9	1	1
OG0001417	1	1	1	1	1	1	1	0	1	1	1	1	1	1	1	2	1	1	1	1	2	1	2	1	1	2	1	0	0	1	2	1	2	1	1	1	0	0	1	1	15	1	1	8	1	1
OG0001418	1	1	0	2	2	2	0	1	1	1	1	1	2	2	2	0	1	2	2	2	5	1	2	1	0	1	0	3	0	0	2	1	2	0	2	2	1	0	2	1	7	1	1	4	2	1
OG0001419	2	2	1	4	1	1	1	1	1	1	2	3	1	0	3	1	1	1	3	1	1	2	1	0	1	1	1	3	1	1	4	1	0	1	3	1	0	0	1	1	3	3	2	3	1	1
OG0001420	2	2	2	1	0	2	2	1	1	2	2	1	1	2	1	0	2	2	2	2	2	1	2	2	2	1	2	2	2	2	2	1	0	1	1	2	1	0	2	1	3	0	2	1	1	2
OG0001421	1	1	1	2	3	1	1	1	2	2	2	2	2	1	1	1	1	1	1	1	5	2	2	1	1	0	1	1	1	1	2	1	2	1	1	3	0	0	1	1	4	3	2	2	1	1
OG0001422	2	1	1	2	2	1	2	1	1	1	1	1	2	2	1	0	3	2	1	1	3	1	1	2	1	1	2	2	2	1	1	1	0	1	2	1	0	0	0	1	5	1	1	8	1	1
OG0001423	1	1	1	1	1	1	2	0	1	1	1	2	1	1	1	4	2	1	1	1	3	1	2	0	1	1	1	1	1	2	0	1	0	1	1	1	0	0	2	1	12	1	1	7	1	1
OG0001424	1	1	2	4	1	1	1	1	3	2	1	1	1	2	2	1	1	1	1	2	3	1	2	1	1	1	1	1	1	1	2	2	2	1	1	1	2	1	1	1	3	1	1	2	1	3
OG0001425	1	2	1	1	1	1	2	1	1	3	2	2	1	0	1	1	3	1	1	1	2	0	1	1	1	1	1	1	1	1	1	1	1	1	1	1	0	0	1	1	8	2	1	10	1	1
OG0001426	3	2	0	3	0	0	2	3	3	5	3	3	5	2	2	0	1	2	3	3	2	0	1	0	0	3	0	4	0	0	1	1	0	0	1	2	0	0	2	0	0	4	1	0	0	1
OG0001427	2	2	1	3	1	1	2	1	1	2	1	2	1	1	1	1	3	1	1	1	0	0	1	3	1	5	1	2	1	1	3	1	1	1	1	3	0	0	1	2	3	3	1	1	1	2
OG0001428	1	1	0	1	0	1	2	0	1	1	1	1	1	3	1	0	3	2	3	3	3	2	2	1	2	1	2	4	2	1	2	1	1	1	1	2	0	0	1	2	1	2	1	5	1	1
OG0001429	1	1	1	1	1	1	1	2	2	2	2	2	3	2	1	1	5	2	1	1	3	2	1	1	1	3	2	2	1	1	3	1	1	1	1	1	0	0	1	1	2	2	1	1	1	1
OG0001430	1	1	2	1	2	1	1	1	3	2	2	1	1	2	2	0	1	2	1	1	1	0	1	1	2	1	2	3	2	2	2	1	0	3	2	1	0	0	2	2	3	2	1	3	2	1
OG0001431	0	0	3	2	1	2	1	1	2	2	2	2	1	1	1	4	0	2	2	1	1	1	1	1	2	3	2	2	2	2	1	1	0	2	2	2	0	0	1	1	4	2	1	1	2	1
OG0001432	0	0	1	1	1	1	1	0	1	1	1	1	1	1	1	1	0	1	1	1	1	1	1	0	1	1	1	1	1	1	0	1	2	1	1	2	3	1	2	1	24	1	1	1	1	1
OG0001433	0	0	1	1	2	4	6	1	1	0	1	1	1	3	1	4	2	4	3	3	1	0	2	3	1	2	1	3	1	1	1	0	0	0	3	3	0	0	0	1	1	1	1	1	1	1
OG0001434	0	0	1	1	2	2	1	0	1	1	1	1	0	2	1	1	2	2	2	2	2	0	1	2	2	1	2	3	2	2	1	1	0	2	2	2	2	1	1	2	3	1	1	6	2	1
OG0001435	0	0	1	0	1	1	1	1	2	3	4	3	1	4	2	1	1	2	1	1	0	0	3	0	1	1	1	2	1	1	0	0	1	1	1	2	0	0	2	0	9	1	1	8	2	0
OG0001436	0	0	0	1	1	0	0	1	1	1	1	1	1	1	1	0	0	2	0	1	2	0	1	0	0	1	0	2	0	0	0	0	0	0	2	1	0	0	0	1	24	1	1	19	0	0
OG0001437	0	0	0	2	0	0	0	0	0	0	0	0	0	1	0	0	0	1	0	1	0	0	3	0	0	0	0	1	0	0	0	0	0	0	0	0	0	0	0	0	33	0	0	26	0	0
OG0001438	0	0	0	0	68	0	0	0	0	0	0	0	0	0	0	0	0	0	0	0	0	0	0	0	0	0	0	0	0	0	0	0	0	0	0	0	0	0	0	0	0	0	0	0	0	0
OG0001439	0	0	0	0	68	0	0	0	0	0	0	0	0	0	0	0	0	0	0	0	0	0	0	0	0	0	0	0	0	0	0	0	0	0	0	0	0	0	0	0	0	0	0	0	0	0
OG0001440	0	0	0	0	0	0	0	0	0	0	0	0	0	67	0	0	0	0	0	1	0	0	0	0	0	0	0	0	0	0	0	0	0	0	0	0	0	0	0	0	0	0	0	0	0	0
OG0001441	0	0	0	0	0	0	0	0	0	0	0	0	0	0	0	0	0	0	0	0	0	0	68	0	0	0	0	0	0	0	0	0	0	0	0	0	0	0	0	0	0	0	0	0	0	0
OG0001442	0	0	0	0	0	0	0	0	0	0	0	0	0	0	0	0	0	0	0	0	0	0	0	0	0	0	0	0	0	0	0	0	0	0	0	0	0	0	0	0	31	0	0	37	0	0
OG0001443	2	1	0	4	1	2	1	1	1	1	1	2	1	1	2	0	1	2	2	0	0	3	2	0	2	1	1	1	0	0	1	1	4	1	2	2	2	1	1	0	6	3	1	3	2	1
OG0001444	2	1	1	2	1	1	1	0	2	2	2	2	2	2	2	3	2	2	2	2	2	0	2	1	1	2	1	1	1	1	1	1	1	1	1	2	1	1	2	1	1	2	2	2	2	0
OG0001445	1	1	1	2	2	2	1	1	1	1	1	1	2	2	1	1	2	2	2	2	3	1	2	2	2	0	2	5	1	1	1	1	1	1	2	2	0	0	1	1	3	1	1	2	1	1
OG0001446	1	0	2	2	2	1	3	0	2	2	1	2	2	3	2	1	2	2	1	2	3	0	2	1	3	1	2	1	2	2	1	0	1	1	1	2	0	0	1	1	1	2	1	4	1	0
OG0001447	1	1	1	1	4	1	2	1	1	1	1	1	1	2	1	0	2	2	3	2	1	1	1	0	1	1	1	2	1	1	1	1	0	0	2	2	0	0	1	1	10	0	1	7	1	1
OG0001448	1	1	1	2	0	2	3	1	1	2	2	2	2	1	1	0	1	2	5	2	1	0	3	1	1	2	1	2	1	1	1	1	0	0	2	2	0	0	2	1	1	2	3	4	2	1
OG0001449	1	0	2	3	0	0	2	1	1	1	2	1	2	0	2	0	2	1	2	0	7	1	0	1	2	2	2	5	2	3	2	2	0	2	1	1	0	0	2	1	1	1	1	0	3	2
OG0001450	1	1	0	1	1	1	1	1	1	1	1	1	1	1	1	3	1	1	1	1	2	1	4	1	0	1	0	0	0	0	0	0	13	1	1	1	0	0	1	1	9	0	0	10	0	0
OG0001451	1	1	1	2	1	1	1	1	1	1	1	1	1	1	1	3	2	2	1	1	5	2	5	4	1	1	1	3	2	1	2	1	2	1	1	1	0	0	1	1	2	1	1	1	1	1
OG0001452	1	2	1	1	2	0	2	1	1	1	1	1	1	2	1	2	2	4	2	2	0	1	2	1	1	1	1	3	1	1	3	1	0	1	3	4	0	0	2	2	4	1	1	1	1	1
OG0001453	1	1	1	1	1	2	1	1	3	2	2	2	2	1	1	0	1	1	1	1	0	1	1	0	1	2	1	3	1	1	1	1	1	1	1	1	2	1	1	1	8	3	2	4	1	1
OG0001454	1	1	1	2	3	1	1	1	1	1	1	1	2	1	1	2	2	1	1	1	2	3	1	1	1	4	1	3	1	1	3	1	1	1	1	1	2	1	1	1	1	1	2	3	2	1
OG0001455	1	1	3	3	1	2	3	1	1	1	1	1	2	1	1	0	1	1	1	1	5	2	1	1	1	1	1	2	1	1	1	1	0	2	1	1	0	0	1	2	7	1	1	4	1	1
OG0001456	1	1	2	1	1	1	2	0	0	1	1	1	1	2	1	1	4	2	2	2	5	0	3	2	2	2	2	2	2	2	1	1	1	2	2	2	0	0	1	2	1	1	1	1	1	1
OG0001457	2	2	0	2	1	2	1	2	4	2	2	2	2	1	2	2	0	2	1	1	3	3	2	1	0	2	0	2	0	0	2	1	1	1	2	1	4	0	1	1	1	2	1	1	1	1
OG0001458	1	1	0	3	3	1	1	1	1	1	1	1	1	2	2	0	1	6	2	2	4	2	1	1	1	2	0	3	0	0	3	2	0	2	1	1	0	0	1	2	2	1	2	1	2	2
OG0001459	1	1	1	1	1	1	2	2	2	2	2	2	2	1	1	3	1	1	1	5	1	1	1	2	1	1	1	2	1	1	2	1	1	0	1	1	1	0	1	1	7	1	1	2	1	1
OG0001460	1	1	1	1	1	2	1	1	1	1	1	1	1	1	0	1	1	3	6	1	1	1	2	3	1	1	1	1	1	1	1	1	0	1	1	0	2	1	1	2	9	0	1	4	2	1
OG0001461	1	2	2	2	1	1	1	1	1	1	1	2	1	1	1	2	3	1	2	1	2	2	2	1	1	2	1	3	1	2	2	1	1	1	1	1	0	0	3	1	6	1	1	1	1	1
OG0001462	1	1	1	1	4	1	1	1	1	0	1	1	1	1	1	1	1	1	1	1	2	1	1	1	1	1	1	2	1	1	2	1	2	1	2	1	0	0	1	1	14	1	1	4	1	1
OG0001463	1	1	0	4	4	1	0	1	2	1	2	1	2	0	1	1	0	1	1	0	0	2	4	1	2	1	0	1	0	0	1	1	0	1	6	2	0	0	1	1	11	1	1	3	2	1
OG0001464	0	1	2	2	0	1	1	1	1	1	1	2	3	1	1	4	3	1	1	2	6	2	1	0	1	1	1	4	1	1	3	1	0	2	1	1	0	0	2	1	2	1	1	3	1	1
OG0001465	0	0	1	2	1	1	1	2	2	2	2	3	2	2	2	0	2	3	1	1	0	0	1	1	1	2	1	3	1	1	0	1	0	2	1	1	1	1	0	2	6	2	2	5	1	1
OG0001466	0	0	1	1	3	1	0	0	0	0	0	0	0	0	1	1	0	0	0	0	0	0	1	1	1	0	1	0	1	1	0	0	1	0	0	0	0	0	1	0	21	0	1	28	1	0
OG0001467	0	0	0	1	2	6	1	1	2	1	1	2	1	1	1	2	1	1	1	1	3	1	2	2	1	1	2	2	0	0	1	1	0	1	1	1	0	0	1	1	3	1	1	12	2	1
OG0001468	0	0	0	2	0	0	1	4	4	3	4	5	2	1	3	0	0	6	3	1	4	0	0	0	0	0	0	6	0	0	1	1	0	0	1	4	0	0	1	2	0	4	3	0	0	1
OG0001469	0	0	0	1	0	0	3	1	2	5	3	0	2	3	1	0	0	3	5	2	2	0	1	0	0	1	0	10	0	0	0	1	0	0	8	7	1	0	1	1	0	1	2	0	0	0
OG0001470	0	0	0	2	2	1	2	1	1	1	1	1	1	2	0	6	2	4	3	2	7	0	2	2	1	2	2	3	0	0	0	0	0	3	1	2	0	0	2	2	0	1	3	0	2	0
OG0001471	0	0	0	0	66	0	1	0	0	0	0	0	0	0	0	0	0	0	0	0	0	0	0	0	0	0	0	0	0	0	0	0	0	0	0	0	0	0	0	0	0	0	0	0	0	0
OG0001472	0	0	0	0	0	0	0	0	0	0	0	0	0	0	0	0	0	0	0	0	0	0	66	1	0	0	0	0	0	0	0	0	0	0	0	0	0	0	0	0	0	0	0	0	0	0
OG0001473	0	0	0	0	0	0	0	0	0	0	0	0	0	0	0	0	0	0	0	0	0	0	6	0	0	0	0	0	0	0	0	0	0	0	0	0	0	0	0	0	30	0	0	31	0	0
OG0001474	1	1	0	3	0	1	2	1	1	1	1	1	1	1	3	1	1	1	2	1	1	1	1	0	2	1	2	1	2	1	1	1	0	2	1	1	0	0	3	1	11	1	1	5	1	1
OG0001475	2	2	0	2	0	0	3	1	3	3	3	3	2	2	2	0	3	2	2	2	3	2	0	0	0	2	0	2	0	0	2	2	1	0	2	2	0	0	2	2	0	2	3	0	0	2
OG0001476	1	1	1	1	7	1	1	1	1	1	1	1	1	1	1	2	1	1	1	1	4	2	1	1	1	0	1	0	1	1	1	1	1	1	1	1	0	0	1	1	10	1	1	5	1	1
OG0001477	2	2	0	2	0	2	1	1	0	2	2	1	1	1	2	5	0	2	2	1	1	1	4	1	0	1	0	2	0	0	6	2	2	1	2	2	1	1	3	0	0	2	2	0	0	3
OG0001478	1	2	1	1	1	2	2	1	3	2	2	4	2	1	0	1	0	1	1	2	4	1	0	4	1	3	3	3	0	0	0	0	1	2	1	1	4	2	1	1	0	2	1	0	1	0
OG0001479	1	2	1	1	2	1	1	2	1	2	1	1	1	1	1	0	1	2	1	1	1	1	1	2	0	1	0	4	1	1	1	1	0	1	1	2	0	0	2	1	10	1	1	8	0	1
OG0001480	1	1	1	1	1	2	1	2	3	2	2	2	2	1	2	2	2	1	1	2	1	0	1	1	1	2	1	3	1	1	1	1	2	1	1	2	1	1	1	1	3	2	2	1	1	1
OG0001481	1	1	0	0	1	0	0	1	3	2	1	4	1	2	1	8	6	0	0	7	0	0	1	1	1	3	1	7	0	0	0	0	3	2	0	0	0	0	2	3	0	2	1	0	0	0
OG0001482	1	1	1	2	2	1	1	1	1	1	1	1	1	1	1	3	1	2	1	1	1	1	1	1	1	1	1	1	1	1	1	0	1	2	0	1	0	0	1	1	13	1	1	6	2	1
OG0001483	1	1	1	1	1	1	1	1	1	1	1	1	1	1	1	1	1	1	1	1	3	1	1	1	1	1	1	1	1	1	2	1	1	1	1	1	2	1	1	1	17	1	1	1	1	1
OG0001484	1	1	1	2	1	2	0	3	2	3	3	1	2	0	2	4	0	1	1	0	0	0	5	1	1	2	1	2	1	1	2	1	2	2	0	1	0	0	2	2	0	2	2	2	1	3
OG0001485	2	1	1	1	1	1	1	2	1	2	2	1	4	1	1	1	1	1	1	1	4	2	1	1	1	1	1	4	1	1	4	1	1	1	1	1	0	0	1	2	1	2	2	2	1	2
OG0001486	1	1	1	1	2	1	1	2	1	1	1	1	2	3	1	3	1	2	1	2	4	0	2	1	1	3	1	1	1	1	1	1	1	1	2	2	2	2	1	1	2	3	1	1	0	1
OG0001487	1	1	1	1	1	2	3	1	1	1	1	1	1	1	1	2	1	1	2	2	2	1	2	2	2	1	2	3	2	2	1	1	1	2	1	1	0	0	2	2	3	1	1	2	2	1
OG0001488	1	1	0	1	2	1	1	1	1	1	1	1	1	2	1	2	1	1	1	3	3	1	1	3	1	1	1	3	0	0	3	1	2	3	1	1	2	0	1	1	5	2	1	3	1	1
OG0001489	1	1	1	2	2	2	3	1	1	1	1	1	2	1	1	0	2	1	2	2	4	2	2	1	1	1	1	3	1	1	1	1	1	2	1	1	0	0	1	1	4	1	1	3	2	1
OG0001490	1	1	0	1	3	2	0	0	1	1	1	1	1	3	2	0	0	2	3	2	1	0	5	0	0	2	0	1	0	0	0	0	0	0	2	2	0	0	1	0	14	1	2	10	0	0
OG0001491	1	1	0	5	0	0	9	1	1	1	1	1	1	3	2	0	3	3	3	3	3	1	0	0	0	1	0	7	0	0	2	1	0	0	2	3	0	0	2	1	0	1	1	0	1	1
OG0001492	1	1	1	1	2	1	1	1	1	1	1	1	1	1	1	1	1	0	1	1	0	0	1	0	1	1	1	1	1	1	1	0	0	1	1	1	0	0	1	1	27	1	1	3	1	0
OG0001493	2	1	1	2	1	1	1	2	2	2	2	2	2	1	1	1	1	1	1	1	2	1	1	1	1	5	1	1	1	1	2	2	1	1	1	1	0	0	2	1	3	2	2	2	1	2
OG0001494	1	2	1	1	2	1	1	1	1	1	1	1	1	1	1	0	0	1	1	2	3	1	1	2	1	1	1	2	1	1	1	1	0	1	1	1	0	0	2	1	15	1	1	4	1	1
OG0001495	1	1	2	2	2	1	1	1	1	1	1	1	1	1	0	1	1	1	2	0	5	1	2	1	2	1	2	1	3	2	2	1	1	3	0	2	0	0	1	2	6	1	1	2	1	1
OG0001496	1	0	1	1	2	1	1	0	1	1	1	1	1	1	1	1	1	1	1	1	2	0	1	1	1	1	1	2	1	1	0	1	0	1	1	1	0	0	1	1	17	1	1	9	1	1
OG0001497	1	1	1	1	1	2	1	1	1	1	1	1	1	1	1	2	1	1	1	1	2	3	3	1	1	2	1	3	1	1	1	1	0	1	1	1	0	0	1	1	3	1	1	12	1	1
OG0001498	1	1	1	3	1	1	1	1	1	1	1	1	1	1	1	1	2	1	1	3	3	2	1	1	1	1	1	2	1	1	1	1	2	1	0	0	2	1	1	1	8	1	1	5	1	1
OG0001499	1	1	0	0	0	0	0	4	6	5	7	4	4	0	0	0	1	0	1	1	1	0	0	1	0	8	0	0	0	0	2	1	0	0	1	1	0	0	0	0	0	6	8	0	0	2
OG0001500	0	0	3	2	0	1	2	1	2	2	2	1	2	1	1	1	0	1	0	1	1	0	3	2	1	2	1	1	2	2	1	1	2	2	1	1	0	0	0	2	3	2	1	9	2	1
OG0001501	0	0	2	2	1	1	1	2	2	2	1	1	1	2	1	1	1	4	1	1	4	1	1	0	1	1	1	2	1	1	1	2	2	1	1	1	2	1	1	1	4	1	1	4	1	2
OG0001502	0	0	5	2	0	0	2	0	4	4	4	2	3	1	1	0	1	1	1	1	1	0	1	1	4	2	4	3	3	2	1	0	0	3	1	1	0	0	1	1	0	2	1	0	1	1
OG0001503	0	0	1	1	1	2	2	1	1	1	1	1	2	1	1	2	2	1	1	1	4	0	2	2	2	1	2	1	2	2	1	1	5	1	1	1	0	0	1	1	5	1	1	4	1	1
OG0001504	0	0	2	0	1	1	1	0	0	0	0	0	0	2	0	3	2	0	0	2	0	0	4	0	2	0	2	0	2	2	0	0	1	0	0	0	0	0	0	0	15	0	0	22	2	0
OG0001505	0	0	0	0	65	0	0	0	0	0	0	0	0	0	0	0	0	0	0	0	0	0	1	0	0	0	0	0	0	0	0	0	0	0	0	0	0	0	0	0	0	0	0	0	0	0
OG0001506	0	0	0	0	66	0	0	0	0	0	0	0	0	0	0	0	0	0	0	0	0	0	0	0	0	0	0	0	0	0	0	0	0	0	0	0	0	0	0	0	0	0	0	0	0	0
OG0001507	0	0	0	0	0	0	0	0	0	0	0	0	0	0	0	66	0	0	0	0	0	0	0	0	0	0	0	0	0	0	0	0	0	0	0	0	0	0	0	0	0	0	0	0	0	0
OG0001508	0	0	0	0	0	0	0	0	0	0	0	0	0	0	0	0	0	0	66	0	0	0	0	0	0	0	0	0	0	0	0	0	0	0	0	0	0	0	0	0	0	0	0	0	0	0
OG0001509	0	0	0	0	0	0	0	0	0	0	0	0	0	0	0	0	0	0	0	66	0	0	0	0	0	0	0	0	0	0	0	0	0	0	0	0	0	0	0	0	0	0	0	0	0	0
OG0001510	0	0	0	0	0	0	0	0	0	0	0	0	0	0	0	0	0	0	0	0	66	0	0	0	0	0	0	0	0	0	0	0	0	0	0	0	0	0	0	0	0	0	0	0	0	0
OG0001511	1	1	1	1	2	1	2	1	2	2	1	1	1	0	1	2	2	1	1	0	0	1	1	1	1	4	1	1	1	1	1	1	1	0	1	2	2	1	3	2	8	1	2	3	0	1
OG0001512	1	1	1	2	1	1	1	1	1	1	1	1	2	0	1	2	1	2	1	2	8	3	1	0	1	1	1	2	2	1	1	1	1	1	1	3	0	0	3	2	3	1	1	1	1	1
OG0001513	1	1	2	1	0	2	2	2	2	2	2	2	2	1	1	1	2	1	1	1	3	0	2	1	1	2	1	1	2	2	1	2	0	1	0	1	0	0	1	1	5	3	1	2	1	2
OG0001514	3	2	1	1	0	1	3	0	1	1	1	1	0	2	1	1	1	4	3	2	3	2	0	1	1	2	1	3	0	0	1	1	1	0	2	3	2	2	4	1	0	2	2	0	1	1
OG0001515	1	1	2	1	1	1	1	1	1	1	1	1	1	1	1	0	2	2	2	1	3	2	1	0	2	1	2	4	2	2	1	1	3	1	2	2	0	0	1	1	5	1	1	2	1	1
OG0001516	1	1	0	2	1	1	1	1	0	1	1	1	1	1	1	1	1	3	4	1	1	1	1	1	0	1	0	2	0	0	0	1	1	1	3	3	0	0	1	1	13	1	1	7	1	0
OG0001517	1	1	0	1	1	1	1	1	1	1	1	1	1	1	1	3	1	1	1	1	0	1	1	1	1	1	1	1	0	0	0	1	1	1	1	1	0	0	1	1	19	1	1	9	0	0
OG0001518	1	1	1	1	2	0	1	1	1	1	1	1	1	1	1	3	1	1	1	1	3	0	1	1	1	9	1	1	1	1	3	1	1	1	1	1	0	0	2	1	7	1	1	2	1	1
OG0001519	1	1	1	0	1	2	2	1	2	2	1	3	1	2	0	2	2	2	2	2	1	0	1	3	1	1	2	3	2	0	2	1	0	2	1	1	0	1	1	2	3	1	1	2	2	1
OG0001520	1	1	2	2	1	2	1	1	0	1	1	1	1	2	1	2	1	1	1	1	7	1	1	0	1	2	1	1	1	1	1	1	2	1	1	1	1	1	1	1	7	1	1	3	1	1
OG0001521	1	0	1	2	4	1	1	1	2	1	1	0	1	1	1	0	1	1	1	1	1	1	1	1	1	0	1	3	1	1	1	1	1	1	1	1	0	0	1	1	5	0	1	16	1	1
OG0001522	2	1	1	1	2	1	1	1	2	1	2	2	1	1	0	1	3	1	1	1	8	1	1	0	1	2	1	3	1	1	2	1	0	1	2	2	0	0	1	1	2	1	1	4	1	1
OG0001523	1	2	1	1	1	1	1	1	1	4	2	1	4	1	1	1	2	1	1	1	3	2	1	1	1	1	1	2	1	1	1	1	1	1	1	1	0	0	1	1	6	1	1	4	1	1
OG0001524	1	1	1	2	2	1	1	1	1	1	1	1	2	1	1	1	1	1	1	2	9	2	1	0	1	1	1	1	1	1	3	1	1	1	1	1	0	0	1	1	4	1	2	4	1	1
OG0001525	1	1	0	1	2	1	1	1	1	1	1	1	1	1	1	0	1	1	3	1	4	1	1	1	1	1	1	1	0	0	4	1	0	1	0	3	0	0	1	1	8	1	1	10	1	1
OG0001526	1	1	5	1	0	1	3	1	1	1	1	1	1	0	2	0	1	2	1	0	1	2	2	0	3	1	3	5	3	5	1	1	0	0	2	3	1	0	1	3	0	1	1	0	1	1
OG0001527	1	1	1	1	1	1	2	1	1	1	1	1	2	3	1	6	1	1	1	2	3	2	1	1	1	2	1	1	1	1	1	1	4	1	1	1	0	0	1	1	3	1	1	3	1	1
OG0001528	1	1	1	1	1	1	1	1	2	2	2	2	1	1	1	1	6	1	1	2	0	0	2	2	1	2	1	1	1	1	1	1	4	1	1	1	2	3	1	1	2	1	2	1	1	1
OG0001529	1	1	1	1	2	1	1	1	1	1	1	1	1	1	1	3	1	1	2	1	2	1	1	1	1	2	1	2	1	1	1	1	1	1	2	2	0	0	1	1	7	1	1	7	1	1
OG0001530	1	1	1	1	1	1	1	1	1	1	1	1	2	1	1	0	4	1	1	1	1	0	1	1	1	1	1	3	1	1	2	1	0	1	1	2	0	0	1	1	13	1	1	5	1	1
OG0001531	1	1	1	1	2	1	1	1	2	2	2	3	1	2	1	4	3	2	2	1	2	0	2	1	2	1	2	2	1	1	1	1	1	2	1	2	0	0	1	1	1	1	2	1	1	1
OG0001532	1	0	1	3	0	1	1	1	3	4	4	3	2	1	3	1	2	1	1	1	1	1	1	0	1	4	1	1	0	1	0	1	2	1	1	1	0	0	2	3	1	3	3	1	0	1
OG0001533	1	1	1	2	2	1	2	1	1	1	1	1	1	1	1	1	2	2	3	1	1	1	1	1	1	1	1	2	1	1	2	1	0	1	1	3	0	0	1	0	5	0	1	10	1	1
OG0001534	1	1	0	4	2	1	0	2	2	2	2	3	1	0	2	1	3	2	1	2	0	1	2	2	0	2	0	1	0	0	1	1	0	2	0	1	0	0	2	1	5	3	1	6	1	1
OG0001535	1	1	1	2	2	1	1	1	1	1	1	1	2	1	1	1	2	1	1	1	2	1	2	3	1	1	1	3	1	1	3	1	3	1	1	1	2	1	1	1	4	1	1	2	1	1
OG0001536	1	1	1	2	1	1	1	1	1	1	1	1	1	1	1	0	1	1	2	1	2	2	1	1	1	1	1	1	1	1	1	1	1	1	1	1	3	0	1	1	10	1	1	7	1	1
OG0001537	1	1	0	1	1	1	1	1	1	1	1	2	1	2	1	0	2	1	1	1	0	2	1	1	1	2	1	1	0	0	2	1	2	1	1	1	0	0	1	2	10	1	1	10	1	1
OG0001538	1	1	2	2	2	2	1	1	2	2	2	2	1	1	1	1	1	2	3	1	1	2	2	1	1	2	1	1	1	1	1	1	1	1	1	2	0	0	2	1	2	2	2	3	1	1
OG0001539	1	1	1	1	2	1	1	2	1	1	2	2	2	2	2	2	1	2	2	2	2	0	2	1	2	2	2	2	2	1	1	2	0	1	0	2	0	0	3	2	0	2	2	0	2	1
OG0001540	1	1	0	3	2	0	1	1	2	1	2	1	4	1	1	0	0	5	1	1	2	1	3	0	0	3	0	2	0	0	1	1	0	1	1	1	0	0	1	1	6	3	1	7	1	1
OG0001541	1	1	1	1	4	1	2	1	1	1	1	1	1	1	1	2	2	1	1	1	6	1	1	2	1	1	1	1	1	1	2	1	1	1	1	1	2	1	1	1	5	1	2	1	1	1
OG0001542	1	1	1	1	2	2	1	1	1	1	1	1	1	1	2	2	1	2	1	1	2	1	1	0	1	1	1	3	1	1	1	0	1	1	1	2	0	0	1	2	10	1	1	5	1	1
OG0001543	1	1	0	1	1	1	1	1	1	1	1	1	2	3	1	1	1	3	4	1	8	0	1	1	1	2	1	2	1	1	1	1	2	1	1	2	1	1	1	1	1	1	2	2	1	1
OG0001544	2	1	0	3	1	1	1	1	1	2	2	1	2	1	1	2	1	2	3	1	2	2	1	1	0	2	1	1	0	0	2	2	1	1	2	2	0	0	3	3	3	1	2	1	1	2
OG0001545	1	1	1	4	1	1	2	1	1	1	1	1	1	1	1	2	2	1	3	1	3	1	2	1	1	1	1	3	1	1	4	1	1	1	1	1	2	1	1	3	1	1	1	1	1	1
OG0001546	1	0	1	2	0	1	1	1	1	1	1	1	2	1	1	0	2	3	1	1	0	2	1	1	1	6	1	3	1	2	3	2	0	1	3	1	0	0	3	3	2	1	1	3	1	1
OG0001547	1	1	0	1	0	0	1	1	2	1	1	2	1	2	1	2	2	1	2	2	2	1	1	0	0	1	0	1	0	0	0	0	1	0	1	2	0	0	1	1	20	1	1	7	0	0
OG0001548	0	1	1	2	1	2	2	1	1	1	1	1	1	3	3	4	2	2	2	3	3	1	1	1	1	1	1	2	1	1	1	1	1	1	2	2	0	0	2	2	0	1	1	0	2	2
OG0001549	0	0	1	1	1	2	2	1	2	2	2	3	2	2	1	1	4	2	2	1	4	0	1	0	1	2	1	2	2	2	2	2	0	1	1	1	0	0	1	1	1	2	2	1	1	2
OG0001550	0	0	1	3	0	0	0	1	2	7	11	2	1	3	1	0	0	0	0	1	0	0	0	0	0	3	0	1	0	1	7	4	0	0	3	0	0	0	2	1	0	7	2	0	0	1
OG0001551	0	0	0	12	2	0	0	0	1	0	1	1	0	1	1	0	0	2	0	0	0	0	2	0	0	0	0	1	0	0	0	0	0	0	1	0	0	0	0	0	18	0	0	22	0	0
OG0001552	0	0	0	1	0	1	1	3	4	5	8	3	2	0	1	1	0	3	2	1	0	2	2	0	0	2	0	1	0	0	0	0	0	0	3	2	0	0	1	0	9	1	1	5	0	0
OG0001553	0	0	0	1	1	0	1	1	1	1	1	1	1	1	1	37	0	2	1	0	0	0	1	1	0	1	0	0	0	0	0	0	0	0	1	0	0	0	1	0	5	1	0	3	0	0
OG0001554	0	0	0	0	64	0	0	0	0	0	0	0	0	0	0	1	0	0	0	0	0	0	0	0	0	0	0	0	0	0	0	0	0	0	0	0	0	0	0	0	0	0	0	0	0	0
OG0001555	0	0	0	0	63	0	0	0	0	0	0	0	0	0	0	0	0	0	0	0	0	0	1	0	0	0	0	0	0	0	0	0	0	0	0	0	0	0	0	0	0	0	0	0	1	0
OG0001556	0	0	0	0	2	1	8	1	1	1	1	1	1	3	0	2	4	4	4	2	6	0	1	1	2	1	2	3	0	0	0	0	0	2	2	3	1	0	1	0	1	1	1	1	0	0
OG0001557	0	0	0	0	0	11	22	0	0	0	0	0	0	0	1	3	0	5	5	5	0	0	3	0	0	0	0	0	0	0	0	0	0	0	6	3	0	0	1	0	0	0	0	0	0	0
OG0001558	1	1	1	1	1	1	3	1	1	1	1	2	1	2	1	1	2	1	1	2	2	1	1	2	2	1	2	2	2	2	1	1	0	1	1	1	1	1	1	2	1	1	1	6	1	1
OG0001559	1	1	2	1	1	2	1	1	1	1	1	2	1	1	2	0	2	1	2	1	0	1	1	1	2	1	2	1	1	2	2	1	1	2	1	1	0	0	1	1	8	1	1	5	1	1
OG0001560	1	1	1	1	1	2	1	1	1	1	1	1	1	1	1	1	1	1	3	1	1	2	1	0	3	1	3	2	2	2	2	1	4	1	1	1	3	1	1	1	3	1	1	1	1	1
OG0001561	2	3	3	1	0	0	1	3	2	2	2	1	1	1	1	1	1	1	1	1	2	5	1	0	1	1	1	1	1	1	2	1	0	1	0	0	0	0	2	0	1	2	7	2	1	3
OG0001562	1	1	1	1	1	1	1	2	1	1	1	1	1	1	1	2	1	1	1	1	3	2	1	1	1	1	1	3	1	1	2	1	1	1	1	1	3	2	1	1	7	1	1	2	1	1
OG0001563	1	1	0	2	1	2	2	1	1	2	1	1	2	2	2	2	2	2	2	1	3	0	2	0	1	1	0	3	0	0	1	1	0	0	1	1	0	0	2	1	5	2	2	5	2	1
OG0001564	1	1	1	2	1	2	0	1	1	1	1	1	1	1	2	2	1	1	1	0	1	1	3	3	1	1	1	1	1	1	2	1	2	0	1	1	1	0	1	0	10	0	1	7	0	1
OG0001565	2	1	0	3	1	1	3	0	1	2	1	1	2	2	3	0	2	2	3	2	1	2	1	2	0	1	0	2	0	0	1	2	1	0	2	2	4	1	1	2	1	2	2	1	0	1
OG0001566	1	1	2	2	0	4	1	1	2	1	1	0	1	2	1	0	1	1	1	1	2	1	1	1	1	1	1	1	1	1	1	1	2	1	1	0	2	1	1	1	5	1	1	8	1	2
OG0001567	2	2	1	2	0	0	3	2	1	1	1	1	1	1	2	0	2	2	3	2	1	2	1	1	1	1	1	3	1	1	2	2	1	1	1	2	1	1	1	2	1	1	2	1	1	2
OG0001568	1	1	0	1	0	1	3	1	1	1	1	1	1	1	1	1	1	0	0	1	1	0	1	1	1	2	0	0	0	0	1	1	0	1	0	0	0	0	1	0	13	1	1	19	1	1
OG0001569	2	1	1	3	1	1	3	1	1	1	1	2	1	1	2	2	2	2	2	2	2	1	1	0	1	1	1	2	1	1	2	1	2	2	2	2	0	0	1	1	1	1	1	1	2	2
OG0001570	1	1	1	1	1	1	1	1	1	0	1	0	1	1	1	1	1	1	1	1	2	0	1	1	1	1	1	1	1	1	1	1	0	0	1	1	0	0	1	1	16	1	1	10	1	1
OG0001571	1	1	0	1	0	1	3	1	2	2	2	1	2	1	2	3	2	1	1	1	2	1	2	1	2	1	0	2	0	0	1	1	3	1	1	1	0	0	1	1	9	1	1	2	1	1
OG0001572	1	1	1	0	1	1	1	2	3	3	3	2	3	3	1	1	1	2	1	2	2	1	2	1	2	0	1	1	1	1	1	1	1	1	1	1	0	0	1	2	3	2	1	2	1	1
OG0001573	2	2	2	2	1	1	1	2	0	2	2	1	2	1	2	1	1	1	1	2	1	0	3	1	2	1	2	1	2	3	1	2	1	1	1	1	0	0	1	2	2	2	2	1	1	1
OG0001574	1	1	1	1	1	2	1	0	0	1	1	0	1	0	1	3	1	1	1	1	1	1	3	1	0	1	1	2	1	1	0	1	0	0	1	1	0	0	1	1	10	1	1	15	1	0
OG0001575	2	2	1	1	1	1	1	1	2	1	1	1	2	1	1	0	2	1	1	1	0	2	2	0	2	1	2	2	2	3	1	1	0	1	2	2	1	0	2	1	3	1	1	6	1	1
OG0001576	1	1	1	2	2	1	1	1	1	1	1	1	1	1	2	0	1	1	1	1	1	1	1	0	1	1	0	2	1	1	3	1	0	2	1	1	0	0	1	0	13	1	1	7	1	1
OG0001577	1	1	1	1	1	1	1	1	1	3	2	2	2	1	1	1	1	1	2	1	2	1	1	1	1	2	1	3	1	2	1	1	0	1	1	1	0	0	1	1	7	1	1	5	1	1
OG0001578	2	3	0	2	1	0	0	2	2	2	2	2	2	0	2	3	0	6	2	0	0	4	1	1	2	2	2	1	0	0	0	0	2	0	1	3	0	0	2	0	3	2	2	2	1	0
OG0001579	1	1	1	2	0	0	2	1	2	2	2	3	2	1	2	0	2	2	2	1	1	1	2	0	1	2	1	1	1	1	3	1	1	2	1	2	1	0	3	2	0	2	2	1	1	2
OG0001580	2	2	1	0	1	1	1	3	1	2	2	2	2	1	1	2	1	1	1	1	2	2	1	1	1	2	1	1	1	1	3	2	0	1	1	1	1	0	1	1	2	2	2	4	1	1
OG0001581	1	0	1	1	2	2	1	1	1	1	1	0	1	1	2	2	1	2	2	2	0	0	2	1	1	0	1	3	1	1	1	1	1	2	2	2	1	3	3	2	6	0	1	2	1	1
OG0001582	1	2	1	1	4	1	1	1	1	1	1	1	1	1	2	4	3	2	2	1	2	0	1	2	1	2	1	2	1	1	1	1	0	1	1	1	0	0	1	1	1	1	1	7	1	1
OG0001583	0	1	0	2	1	2	1	2	1	2	2	2	2	1	1	4	0	2	2	1	0	0	3	0	1	2	1	2	0	0	1	1	1	1	2	2	1	0	2	1	7	1	1	2	2	1
OG0001584	0	0	5	1	0	1	1	1	2	2	2	2	1	2	1	1	1	1	1	2	0	0	1	1	5	1	5	0	6	5	0	1	0	4	0	0	0	0	1	0	1	2	1	1	1	1
OG0001585	0	0	2	1	1	0	4	0	0	1	1	0	1	2	1	0	2	1	1	3	2	1	2	1	2	1	2	2	2	2	1	1	0	1	2	1	0	0	0	1	12	1	1	3	1	1
OG0001586	0	0	0	4	1	1	2	2	3	2	2	2	1	3	0	1	0	4	2	4	0	0	1	0	0	1	0	6	0	0	0	0	0	1	4	3	5	1	0	0	1	1	2	2	2	0
OG0001587	0	0	0	2	1	1	1	2	1	3	1	3	2	1	1	0	3	3	3	3	1	0	1	1	1	1	0	3	0	0	1	2	0	0	4	3	0	0	0	0	2	2	2	6	1	2
OG0001588	0	0	0	1	1	0	2	0	0	0	0	0	0	0	1	0	0	0	0	0	0	0	3	0	0	0	0	0	0	0	0	0	0	0	0	1	0	0	0	0	23	0	0	32	0	0
OG0001589	0	0	0	0	64	0	0	0	0	0	0	0	0	0	0	0	0	0	0	0	0	0	0	0	0	0	0	0	0	0	0	0	0	0	0	0	0	0	0	0	0	0	0	0	0	0
OG0001590	0	0	0	0	64	0	0	0	0	0	0	0	0	0	0	0	0	0	0	0	0	0	0	0	0	0	0	0	0	0	0	0	0	0	0	0	0	0	0	0	0	0	0	0	0	0
OG0001591	0	0	0	0	2	1	4	0	0	0	0	0	0	1	0	0	0	5	1	12	0	0	1	23	0	0	0	1	0	0	0	0	0	1	0	4	0	0	0	1	4	0	0	3	0	0
OG0001592	0	0	0	0	3	0	0	0	0	0	0	0	0	0	0	1	0	0	0	0	0	0	1	0	1	0	1	0	0	0	0	0	0	0	0	0	0	0	0	0	33	0	0	24	0	0
OG0001593	0	0	0	0	0	0	0	0	0	0	1	0	0	0	0	0	0	0	0	0	0	0	0	0	2	0	1	0	0	1	0	0	0	1	1	0	0	0	0	0	20	0	0	37	0	0
OG0001594	0	0	0	0	0	0	0	0	0	0	0	0	0	0	0	0	0	0	0	0	64	0	0	0	0	0	0	0	0	0	0	0	0	0	0	0	0	0	0	0	0	0	0	0	0	0
OG0001595	1	0	1	1	2	1	2	1	1	1	1	1	1	1	1	0	2	1	1	1	2	1	1	1	1	1	1	1	0	1	1	1	0	1	1	1	0	0	1	1	18	1	1	3	1	1
OG0001596	1	1	1	7	2	1	1	1	1	1	1	0	1	0	1	0	1	1	1	1	1	1	1	0	1	0	1	1	1	1	2	1	1	0	1	2	0	1	1	1	12	1	1	5	1	1
OG0001597	1	1	1	2	2	0	1	1	1	1	1	1	1	2	0	3	2	2	5	2	3	0	2	1	2	1	1	4	3	2	0	0	0	1	1	2	0	0	1	1	4	1	1	1	1	0
OG0001598	1	1	1	1	3	1	1	1	2	1	1	1	1	1	1	1	1	1	2	1	1	0	1	0	1	1	1	2	1	1	1	1	1	1	1	1	0	0	1	1	12	1	1	6	1	1
OG0001599	1	1	1	0	1	1	1	1	1	1	1	1	1	1	0	4	1	1	1	1	1	1	1	0	1	1	1	1	1	1	1	1	5	1	1	1	0	0	0	1	10	1	1	8	1	1
OG0001600	1	1	2	1	3	1	1	1	1	1	2	1	3	1	1	0	3	1	1	1	2	0	1	1	2	1	2	1	1	2	2	1	1	3	2	1	0	0	2	1	2	1	1	2	2	2
OG0001601	1	1	1	1	4	1	2	1	1	1	2	1	1	1	1	1	2	1	1	1	0	1	1	1	1	1	1	3	1	1	1	1	1	1	1	2	1	0	1	1	7	1	1	5	1	1
OG0001602	1	1	1	1	1	1	3	2	2	2	2	2	2	2	0	0	2	2	2	2	4	0	1	0	1	1	1	2	1	1	3	2	0	1	2	1	0	0	2	0	2	1	2	1	1	2
OG0001603	1	1	1	2	1	1	1	1	1	1	1	0	0	1	1	1	1	2	1	1	1	1	4	1	1	1	1	1	1	1	0	1	0	2	2	1	0	0	1	1	8	1	2	8	3	0
OG0001604	1	1	1	1	1	1	1	1	1	1	1	1	2	3	1	1	1	2	2	2	4	2	2	2	1	1	1	2	1	1	2	0	2	1	1	3	0	0	3	2	1	1	1	1	1	1
OG0001605	2	2	0	2	2	1	1	3	2	1	3	1	2	2	2	3	2	2	2	2	1	0	2	1	0	2	0	1	0	0	0	0	0	0	2	1	0	0	2	1	8	1	1	2	1	0
OG0001606	1	0	1	1	1	1	1	1	1	1	1	1	1	1	1	1	1	1	1	1	1	1	1	1	1	1	1	2	1	1	1	1	5	1	0	1	0	0	1	1	9	1	1	9	1	1
OG0001607	2	1	1	1	1	1	1	1	1	1	1	1	1	1	1	1	1	2	1	1	1	2	2	1	1	1	1	2	1	1	3	1	1	1	1	1	0	0	1	1	12	1	1	2	1	1
OG0001608	1	1	1	1	2	2	2	1	0	0	0	0	1	1	1	0	2	2	3	1	1	0	2	0	1	1	1	2	1	1	1	1	1	1	2	1	2	1	0	1	11	1	2	4	1	1
OG0001609	1	1	1	1	1	1	1	1	1	1	1	1	1	2	1	1	1	1	2	2	1	1	1	1	2	1	2	2	1	2	1	1	2	0	1	1	0	0	1	1	7	1	1	7	1	1
OG0001610	1	1	1	1	1	1	1	1	1	2	1	0	1	1	1	2	2	2	2	3	1	0	1	0	1	1	1	1	1	1	1	1	1	2	3	2	1	1	2	3	4	1	1	4	1	1
OG0001611	1	1	1	1	4	0	2	1	1	1	1	1	1	1	1	1	1	1	1	1	1	0	1	1	1	1	1	1	1	1	1	1	2	1	0	1	0	0	1	1	5	1	1	15	0	1
OG0001612	1	1	1	1	1	1	1	1	1	2	2	2	3	1	0	2	1	1	1	1	0	1	1	1	1	0	1	1	1	1	2	0	12	1	0	1	0	0	1	1	2	3	1	3	1	2
OG0001613	1	1	0	2	0	0	0	1	4	4	3	3	4	0	2	0	0	1	2	0	0	3	5	0	0	4	0	2	0	0	3	1	0	0	1	2	0	0	8	0	0	3	1	0	0	2
OG0001614	1	1	2	1	1	2	1	0	1	1	1	1	1	0	1	3	1	1	2	1	1	0	1	3	2	0	2	1	2	2	2	1	1	2	0	1	4	2	1	1	4	1	1	3	1	1
OG0001615	1	1	1	1	1	1	1	1	1	1	1	1	1	1	1	3	1	2	2	0	2	1	1	0	1	1	1	1	1	1	1	1	1	2	1	1	0	0	0	0	12	1	1	7	1	1
OG0001616	1	1	2	2	0	0	4	1	1	2	1	1	1	3	2	0	2	3	3	3	1	1	0	0	3	1	2	1	1	1	1	1	0	0	3	3	0	0	2	2	0	2	2	0	1	2
OG0001617	2	1	1	1	1	1	1	1	1	1	1	2	1	1	1	3	2	1	1	1	6	2	1	0	1	1	1	1	1	1	1	1	1	1	1	1	0	0	2	2	4	0	3	4	1	1
OG0001618	1	1	1	3	3	1	1	1	1	1	1	1	1	1	2	2	1	2	1	1	1	1	2	0	2	0	2	1	1	1	1	1	0	1	1	1	0	0	2	0	10	1	1	3	2	1
OG0001619	1	1	1	2	2	1	2	1	1	1	1	1	1	2	2	2	2	2	1	2	1	0	3	2	1	1	1	3	1	1	1	1	0	2	0	1	1	1	2	1	4	1	1	2	1	1
OG0001620	1	1	1	1	1	1	1	1	1	1	1	1	1	1	1	1	1	1	1	1	1	0	2	1	1	1	1	1	1	1	0	0	0	1	0	1	2	1	1	1	14	1	1	8	1	1
OG0001621	1	1	1	2	1	1	1	1	1	1	1	1	1	2	1	1	1	1	2	1	4	2	1	1	1	1	1	2	1	1	2	1	1	2	1	1	0	0	1	1	4	2	1	6	1	1
OG0001622	1	0	1	0	2	0	2	1	1	1	1	1	1	0	0	0	0	4	5	2	5	1	2	1	1	1	0	2	1	1	1	1	0	1	1	3	0	1	1	1	6	1	1	5	1	1
OG0001623	1	1	1	2	1	3	2	2	2	2	2	1	1	2	1	0	2	2	3	2	4	0	2	1	1	1	0	2	1	1	0	1	1	2	1	1	0	0	2	2	1	1	1	1	2	1
OG0001624	1	1	0	2	0	0	0	2	6	6	7	4	6	0	1	0	0	2	2	0	0	0	0	1	1	2	0	3	0	0	0	0	3	1	2	2	0	0	1	0	0	4	2	0	1	0
OG0001625	0	1	1	1	1	1	1	1	1	1	1	1	1	1	0	1	1	1	1	1	0	1	1	0	1	1	1	3	2	1	0	1	1	1	1	1	0	0	1	0	11	1	1	13	1	1
OG0001626	0	0	2	2	2	1	2	1	1	1	1	1	1	1	2	1	2	1	1	1	3	0	2	2	1	1	2	2	2	2	0	0	2	2	1	1	1	0	0	2	7	1	0	1	3	1
OG0001627	0	0	1	1	0	4	2	2	1	3	3	1	1	2	0	2	4	2	2	3	2	0	0	1	1	2	1	2	1	1	2	1	0	3	1	3	0	0	0	2	0	2	2	0	1	1
OG0001628	0	0	0	63	0	0	0	0	0	0	0	0	0	0	0	0	0	0	0	0	0	0	0	0	0	0	0	0	0	0	0	0	0	0	0	0	0	0	0	0	0	0	0	0	0	0
OG0001629	0	0	0	6	0	0	0	0	0	0	0	0	0	0	0	0	0	0	0	0	0	0	12	0	0	0	0	0	0	0	0	0	0	0	0	0	0	0	1	0	20	0	0	24	0	0
OG0001630	0	0	0	2	8	2	0	1	3	1	2	4	2	1	0	2	1	1	4	0	0	0	3	0	0	0	0	2	0	0	4	2	3	2	4	3	2	1	0	0	0	1	0	0	0	2
OG0001631	0	0	0	0	0	0	2	0	0	0	0	0	0	1	0	0	0	22	4	2	2	0	0	0	0	0	0	12	0	0	0	0	0	0	10	8	0	0	0	0	0	0	0	0	0	0
OG0001632	0	0	0	0	0	0	0	0	0	0	0	0	0	0	0	62	0	0	0	0	0	0	1	0	0	0	0	0	0	0	0	0	0	0	0	0	0	0	0	0	0	0	0	0	0	0
OG0001633	0	0	0	0	0	0	0	0	0	0	0	0	0	0	0	0	0	0	0	0	63	0	0	0	0	0	0	0	0	0	0	0	0	0	0	0	0	0	0	0	0	0	0	0	0	0
OG0001634	0	0	0	0	0	0	0	0	0	0	0	0	0	0	0	0	0	0	0	0	0	0	0	0	0	0	0	0	0	0	0	0	0	0	0	0	0	0	0	0	30	0	0	33	0	0
OG0001635	1	1	1	1	0	1	0	1	1	1	1	1	1	1	0	2	1	3	1	0	2	1	1	2	1	2	1	2	0	0	2	1	0	2	2	2	0	0	1	2	6	2	2	6	2	1
OG0001636	1	1	2	1	1	3	1	1	1	1	1	1	1	1	1	1	1	1	1	1	2	0	3	2	3	1	4	2	2	2	1	1	1	2	1	1	0	0	2	1	3	1	1	1	1	1
OG0001637	1	1	0	1	3	0	2	1	1	1	1	1	2	2	2	6	0	2	2	2	3	1	3	0	0	1	0	0	0	0	1	2	0	1	2	1	0	0	2	0	4	1	1	7	0	1
OG0001638	2	2	1	1	1	1	1	2	1	2	2	1	2	1	1	1	1	4	3	1	1	2	1	1	2	2	1	2	1	1	1	1	1	2	2	1	0	0	2	0	1	1	2	1	1	1
OG0001639	1	1	1	1	1	1	1	1	1	1	1	1	1	1	1	1	1	1	1	1	4	1	1	1	1	1	1	2	1	1	1	1	7	1	1	2	1	0	1	1	6	1	1	2	1	1
OG0001640	1	1	1	0	0	0	1	2	1	2	2	1	2	1	1	2	4	1	4	1	6	0	0	0	1	1	1	3	1	1	2	3	0	0	3	4	0	0	1	0	0	2	1	1	0	3
OG0001641	1	1	1	2	1	1	1	1	1	1	1	1	1	1	1	1	1	2	1	1	1	1	1	2	2	1	2	1	2	2	2	1	1	2	1	1	2	1	1	1	5	1	1	3	1	1
OG0001642	1	1	0	2	1	1	1	1	3	2	2	3	2	1	1	3	1	1	1	2	0	3	1	1	1	2	0	2	0	0	1	1	2	1	1	1	0	0	1	1	4	2	2	3	1	1
OG0001643	2	2	0	2	0	1	2	2	1	2	2	1	1	2	1	1	1	2	2	2	3	2	1	0	1	3	2	1	0	0	1	1	0	2	2	2	1	0	2	2	0	2	3	0	1	1
OG0001644	3	1	1	1	1	1	1	1	1	1	1	1	1	0	1	1	1	1	1	1	2	1	1	2	1	1	1	1	1	1	1	1	2	2	1	1	0	0	1	1	9	1	1	6	1	1
OG0001645	1	1	1	1	1	1	1	1	1	1	1	1	1	2	1	1	1	1	1	1	1	1	1	1	1	1	1	1	1	1	1	1	1	1	1	1	0	0	1	1	5	1	1	14	1	1
OG0001646	1	1	1	1	4	1	1	1	1	1	1	1	1	1	0	1	1	1	1	1	0	1	1	1	1	1	1	1	1	1	1	1	0	1	1	1	0	0	1	1	14	2	1	4	2	1
OG0001647	1	1	1	1	1	1	2	0	1	1	1	1	1	1	1	1	1	2	1	1	0	1	1	0	1	1	1	1	1	1	1	1	1	1	1	1	0	0	1	1	17	1	1	4	1	1
OG0001648	1	1	1	4	1	1	1	1	1	1	1	1	2	1	1	4	2	1	1	1	0	1	1	0	1	1	1	1	1	1	1	1	1	1	1	1	6	2	2	1	2	1	1	2	1	2
OG0001649	1	1	1	1	2	1	1	1	1	1	1	1	1	1	1	1	1	1	1	1	4	0	1	0	1	1	1	2	1	2	1	1	3	1	3	2	1	1	1	1	6	1	1	3	1	1
OG0001650	1	1	1	1	1	1	2	1	1	1	1	2	1	2	1	1	2	1	1	3	3	0	2	2	1	2	1	3	1	1	1	1	0	1	2	4	0	0	1	1	3	1	1	2	1	1
OG0001651	1	1	1	1	0	1	1	1	1	1	1	1	1	1	1	1	1	1	1	0	0	1	1	1	1	1	1	1	1	1	1	1	1	1	1	1	0	0	0	1	15	1	1	8	2	1
OG0001652	3	2	1	1	7	1	1	1	2	1	1	1	1	2	1	0	2	1	1	1	3	2	1	1	1	1	1	2	1	1	1	1	2	1	1	1	0	0	1	1	2	1	1	2	1	1
OG0001653	1	1	1	1	2	1	2	1	1	1	1	2	1	1	1	1	1	1	1	2	6	2	1	1	1	1	1	2	1	1	2	1	1	1	1	1	1	0	1	4	3	1	1	1	1	1
OG0001654	1	1	1	1	2	1	1	1	2	1	1	1	3	0	1	2	1	1	1	1	2	1	1	2	1	1	1	2	1	1	2	1	1	1	1	1	0	0	1	1	9	2	1	2	1	1
OG0001655	1	1	1	1	1	1	1	1	1	1	1	1	1	1	1	1	1	1	1	0	1	0	1	2	1	1	1	1	1	1	1	1	0	1	1	2	5	2	1	1	3	1	1	10	1	2
OG0001656	1	1	0	1	2	1	1	1	1	1	2	1	1	1	1	2	2	2	1	1	4	2	3	1	1	1	0	1	0	0	1	1	0	0	1	1	0	0	1	1	14	1	1	2	0	1
OG0001657	2	2	1	1	2	1	1	2	2	2	2	3	2	1	1	0	1	1	1	2	3	3	1	1	1	2	0	0	1	1	2	2	0	1	1	1	0	0	1	1	2	2	1	1	2	2
OG0001658	2	1	1	2	0	1	1	1	1	2	2	1	1	2	2	1	3	3	2	2	2	1	2	1	1	1	1	2	1	1	2	1	0	1	2	2	0	0	1	1	1	0	2	2	1	2
OG0001659	1	1	2	1	0	1	2	1	1	1	1	0	0	1	1	1	1	1	1	2	0	0	1	1	3	1	3	0	3	3	0	1	0	3	1	1	0	0	2	2	4	1	1	10	1	0
OG0001660	1	1	2	2	1	1	3	1	2	1	1	0	1	2	1	0	3	2	2	2	0	0	1	0	1	0	1	2	1	1	1	1	2	2	2	4	2	1	1	1	3	1	1	2	1	1
OG0001661	2	1	0	1	1	1	2	1	1	1	1	1	1	2	1	4	1	1	1	2	7	1	1	0	1	1	0	3	0	0	1	1	1	0	1	1	0	0	1	1	4	1	1	8	0	1
OG0001662	1	1	1	2	1	1	3	1	1	1	1	1	1	1	1	1	1	1	1	2	0	2	1	1	1	1	1	3	1	1	2	1	1	1	1	1	4	2	1	1	1	2	1	5	1	1
OG0001663	1	1	1	1	4	1	1	1	1	1	1	1	1	1	0	1	1	1	1	0	1	1	1	0	1	2	1	1	1	2	1	1	0	1	1	2	0	0	2	1	12	1	1	5	1	1
OG0001664	1	1	1	2	1	1	1	1	2	1	1	1	2	2	1	2	1	1	1	0	3	2	1	1	1	1	1	5	1	1	3	1	1	1	1	1	0	0	2	1	3	1	1	3	1	1
OG0001665	1	1	1	3	1	1	1	1	1	1	1	1	2	1	1	0	1	2	1	1	4	1	1	2	1	2	1	3	1	1	1	1	1	1	1	1	0	0	2	1	4	1	4	2	1	1
OG0001666	1	1	1	1	2	1	1	3	3	2	2	2	2	1	1	1	1	1	3	1	3	1	1	1	1	2	1	1	1	1	1	1	1	1	2	1	2	1	0	1	1	2	1	1	1	1
OG0001667	1	1	1	1	2	1	1	1	1	1	1	1	1	1	1	1	1	1	2	1	1	1	1	0	1	1	1	1	1	1	1	1	0	1	1	1	0	0	1	0	11	1	1	10	1	1
OG0001668	0	1	0	1	2	0	3	0	1	1	1	1	1	2	0	1	6	1	2	4	6	0	1	5	2	1	2	4	0	0	0	0	0	2	0	1	0	0	1	3	2	0	2	0	2	0
OG0001669	0	1	1	2	0	2	1	1	1	1	1	0	1	1	0	0	1	1	1	0	0	0	1	0	0	1	0	0	1	1	1	0	0	1	1	1	0	0	1	1	18	1	1	13	2	1
OG0001670	0	0	1	2	1	1	2	2	1	1	1	2	1	1	2	0	2	3	2	2	3	1	1	1	2	2	2	2	1	1	1	1	1	1	2	2	0	0	2	1	0	2	3	1	1	1
OG0001671	0	0	2	0	3	2	0	0	1	2	1	0	0	0	2	5	0	0	0	0	0	0	1	0	1	0	1	0	1	1	0	0	0	2	0	0	0	0	1	2	10	1	2	20	1	0
OG0001672	0	0	1	1	1	1	2	1	1	1	1	1	1	2	1	2	1	2	4	3	2	0	2	1	2	1	2	1	2	1	1	1	1	3	2	2	1	0	1	0	2	1	1	1	3	1
OG0001673	0	0	1	1	0	1	1	1	2	2	2	1	1	3	0	3	1	3	2	3	2	0	2	1	1	2	1	1	2	1	3	2	2	2	3	1	0	0	1	2	0	2	2	0	0	1
OG0001674	0	0	1	2	2	1	1	2	1	3	1	1	1	2	1	1	3	1	2	2	2	0	1	1	2	4	2	2	2	1	1	1	1	1	1	1	1	1	2	1	0	3	1	0	1	1
OG0001675	0	0	0	2	0	0	0	1	4	5	5	3	5	3	0	3	1	2	2	3	2	1	0	0	0	1	0	2	0	0	1	1	0	0	3	3	0	0	0	2	0	3	3	0	0	1
OG0001676	0	0	0	0	62	0	0	0	0	0	0	0	0	0	0	0	0	0	0	0	0	0	0	0	0	0	0	0	0	0	0	0	0	0	0	0	0	0	0	0	0	0	0	0	0	0
OG0001677	0	0	0	0	62	0	0	0	0	0	0	0	0	0	0	0	0	0	0	0	0	0	0	0	0	0	0	0	0	0	0	0	0	0	0	0	0	0	0	0	0	0	0	0	0	0
OG0001678	0	0	0	0	1	0	0	0	0	0	0	0	0	0	0	0	0	0	0	0	0	0	0	0	0	0	0	0	0	0	0	0	0	0	0	0	0	0	0	0	32	0	0	29	0	0
OG0001679	0	0	0	0	0	0	0	0	7	7	8	6	8	3	0	0	3	0	0	3	4	0	1	0	0	4	0	1	0	0	0	0	0	0	1	0	0	0	0	0	0	4	2	0	0	0
OG0001680	0	0	0	0	0	0	0	0	0	0	0	0	0	0	0	1	0	1	0	0	0	0	1	0	0	0	0	0	0	0	0	0	0	0	0	0	0	0	0	0	0	0	0	0	59	0
OG0001681	0	0	0	0	0	0	0	0	0	0	0	0	0	0	0	0	0	57	0	0	0	0	0	0	0	0	0	0	0	0	0	0	0	0	0	5	0	0	0	0	0	0	0	0	0	0
OG0001682	2	2	1	1	0	0	3	2	2	2	2	1	1	1	1	0	2	2	3	2	3	3	0	0	1	2	1	2	1	1	2	1	0	1	2	2	0	0	1	2	0	0	2	0	1	3
OG0001683	1	1	1	2	1	0	1	1	1	1	1	1	1	1	1	5	1	1	1	1	1	2	1	0	1	1	1	2	1	1	2	1	5	1	1	1	0	0	1	1	5	2	1	3	1	1
OG0001684	1	1	1	1	1	1	3	1	1	1	1	1	1	1	1	1	1	1	1	1	3	1	2	1	1	1	1	3	1	1	3	1	1	1	1	1	0	0	1	1	7	1	0	4	1	1
OG0001685	1	1	1	2	1	1	2	1	1	1	1	2	1	2	1	1	1	1	1	1	6	0	1	1	1	1	1	3	1	1	3	1	1	1	1	1	1	1	1	1	4	1	1	1	1	1
OG0001686	1	1	0	1	5	1	1	1	1	1	1	1	0	1	1	0	2	1	1	1	1	1	1	1	1	1	1	1	0	0	1	1	1	1	1	1	3	1	1	1	11	1	1	5	0	1
OG0001687	1	1	2	1	2	1	1	1	1	1	1	1	1	1	1	1	1	1	1	1	0	1	1	1	2	1	1	2	2	2	1	1	1	1	1	1	0	0	1	1	9	1	1	5	1	1
OG0001688	2	1	1	1	1	1	1	1	0	1	1	0	0	1	2	1	1	1	1	1	2	1	1	1	1	0	1	1	1	1	1	1	1	1	1	1	2	1	0	1	13	1	1	5	1	1
OG0001689	1	1	1	2	4	1	1	1	1	1	1	1	1	1	1	1	4	1	1	1	0	1	2	2	1	1	1	1	1	1	1	1	1	1	1	1	0	0	1	1	7	1	1	4	1	1
OG0001690	1	1	1	1	1	1	1	1	1	0	1	2	3	2	1	2	2	1	2	2	7	1	1	0	1	1	1	3	1	1	1	1	1	1	2	1	0	0	1	2	1	1	1	2	1	1
OG0001691	2	1	0	2	4	0	0	0	1	2	2	2	3	0	2	2	0	2	2	0	0	2	2	1	0	2	0	1	0	0	0	2	2	0	2	2	0	0	2	2	3	2	2	5	2	0
OG0001692	1	1	1	1	2	1	1	1	0	1	1	0	1	1	1	5	1	1	1	1	2	1	1	1	1	1	1	1	1	1	1	1	0	1	1	3	0	0	1	1	8	1	1	6	1	1
OG0001693	1	1	1	1	1	2	2	1	1	1	2	1	1	2	1	1	4	2	2	2	5	1	2	1	1	1	1	3	1	1	2	1	1	1	1	0	0	0	2	1	1	1	1	1	0	1
OG0001694	1	1	1	2	1	0	2	1	2	2	2	2	1	1	1	2	1	2	2	2	2	0	1	2	1	1	1	2	1	1	0	1	1	1	2	1	0	0	1	0	3	2	2	3	2	1
OG0001695	1	0	1	1	1	1	1	1	2	2	1	1	3	2	1	0	2	2	1	1	2	1	1	2	1	1	1	1	1	1	2	1	0	0	1	1	0	0	1	1	3	1	1	9	1	2
OG0001696	1	1	1	1	1	1	1	1	1	1	1	1	1	1	1	1	1	1	1	1	2	1	1	3	1	2	1	0	1	1	1	1	1	1	1	0	0	0	1	1	11	1	1	6	1	1
OG0001697	1	1	1	1	1	0	0	1	10	9	9	7	1	0	1	0	0	0	0	0	0	0	1	0	1	1	1	0	1	1	1	1	0	0	0	0	0	0	4	0	0	3	1	0	1	1
OG0001698	1	1	0	1	3	1	0	0	0	1	1	1	1	0	1	4	0	2	1	0	0	1	2	1	0	1	0	2	0	0	0	0	0	0	1	1	0	0	1	1	13	1	3	14	0	0
OG0001699	1	1	2	1	1	0	2	1	1	1	1	1	1	2	1	2	2	1	1	2	3	1	0	0	2	1	2	1	2	2	2	2	1	1	2	2	2	1	1	1	0	1	3	0	1	2
OG0001700	1	0	1	2	0	1	1	1	0	2	2	1	2	1	1	2	2	1	1	1	0	1	1	1	1	2	1	1	1	2	2	1	2	1	2	2	0	0	1	1	7	0	2	4	1	1
OG0001701	1	1	1	1	1	1	1	2	2	2	2	2	2	1	1	3	1	1	1	2	1	1	1	1	1	2	1	3	1	1	1	1	1	1	1	1	1	1	1	1	1	2	3	1	1	1
OG0001702	1	1	2	3	1	2	0	1	2	2	2	1	1	1	1	0	0	1	3	1	0	2	2	1	3	2	2	1	2	2	5	2	0	1	1	1	0	0	1	0	1	1	1	1	1	2
OG0001703	1	1	2	1	0	0	2	1	1	2	2	2	2	1	2	0	1	3	2	2	2	1	1	0	2	1	2	2	2	2	3	1	1	2	1	1	0	0	1	1	1	1	1	1	2	1
OG0001704	1	1	1	1	1	1	1	1	1	1	1	1	1	1	1	2	2	1	1	1	2	2	1	1	1	1	1	2	1	1	1	1	1	1	1	2	0	0	1	1	8	1	1	5	1	1
OG0001705	1	0	1	1	2	1	1	1	2	1	1	6	1	1	1	0	6	2	2	1	2	0	1	1	1	2	1	4	1	1	2	1	0	0	0	2	0	0	0	1	1	1	1	2	1	3
OG0001706	2	1	1	1	3	3	1	1	1	1	1	1	1	0	1	1	2	1	1	1	2	1	2	1	2	1	3	1	1	1	1	1	0	1	1	1	0	0	1	1	4	1	1	6	1	1
OG0001707	1	1	2	1	1	1	1	1	1	1	1	1	1	1	1	1	1	2	1	1	1	1	2	1	1	1	1	1	1	1	4	1	0	1	0	1	0	0	1	1	7	1	1	5	3	2
OG0001708	1	1	1	1	2	1	1	1	1	1	1	2	3	1	1	1	1	1	1	1	2	1	1	1	1	3	1	2	1	1	3	1	1	1	1	1	3	1	1	1	3	1	1	2	1	1
OG0001709	1	1	1	3	1	1	3	1	1	1	1	1	2	1	1	1	1	1	1	1	6	2	1	2	1	2	1	2	1	1	1	1	1	1	1	1	0	0	0	1	5	1	1	1	1	1
OG0001710	1	1	1	1	0	1	2	2	2	2	2	2	2	2	1	1	1	2	2	2	1	1	1	1	1	1	1	2	1	1	3	1	0	1	2	2	0	0	1	1	1	2	2	1	1	2
OG0001711	1	1	0	2	1	1	1	1	2	4	4	1	1	2	1	1	1	2	1	1	1	2	1	0	1	4	1	2	1	1	1	1	0	1	2	2	0	0	0	2	0	4	2	0	2	1
OG0001712	1	1	1	1	1	1	2	1	1	1	1	1	1	1	1	4	4	1	1	1	0	1	1	2	2	1	1	2	1	1	1	1	1	1	1	2	0	0	1	1	5	1	1	4	1	1
OG0001713	2	1	1	1	2	1	1	1	1	1	1	1	1	1	1	2	1	1	1	1	6	1	1	1	1	1	1	3	1	1	3	1	1	1	0	2	2	1	1	1	3	1	1	1	1	1
OG0001714	1	1	1	2	1	1	1	1	1	1	1	1	1	1	1	2	2	1	1	1	5	2	1	0	1	1	1	2	1	2	3	1	0	1	1	1	0	0	1	1	8	1	1	1	1	1
OG0001715	1	0	0	1	0	1	1	1	1	1	1	1	2	0	1	4	4	3	2	1	3	1	1	1	1	2	1	1	0	0	3	1	0	0	1	1	0	0	2	2	5	1	2	5	0	1
OG0001716	2	2	1	2	1	1	1	1	1	1	1	1	3	1	1	1	1	1	1	1	3	1	1	1	1	1	1	2	1	1	2	1	0	1	1	1	0	0	2	1	6	0	3	3	1	1
OG0001717	1	1	1	2	0	1	2	1	0	1	0	0	0	2	2	1	1	2	3	2	3	1	1	2	1	0	1	3	1	1	0	1	2	3	2	2	1	0	2	1	2	1	1	2	3	1
OG0001718	1	1	1	1	1	1	1	2	1	1	1	1	1	1	2	1	3	1	1	1	3	2	1	1	1	1	1	1	1	1	1	1	1	1	2	1	2	1	1	2	1	1	1	6	1	1
OG0001719	1	1	1	1	1	1	1	1	1	2	1	2	3	1	1	1	2	1	1	1	5	2	1	2	1	1	1	2	1	1	1	1	1	1	3	3	0	0	2	2	1	0	1	1	1	1
OG0001720	1	1	0	1	1	1	1	1	1	1	1	1	1	1	1	0	1	1	2	1	0	1	1	1	0	1	0	6	0	0	1	1	0	1	1	1	1	1	1	1	8	1	1	12	0	1
OG0001721	1	1	0	3	2	1	1	2	1	1	1	1	1	2	2	1	2	2	2	1	1	1	1	2	0	1	0	3	0	0	2	1	0	0	1	2	0	0	2	5	2	2	4	1	0	2
OG0001722	1	1	1	1	2	1	1	1	1	1	1	1	1	1	1	1	2	1	1	1	3	1	1	0	1	3	1	3	1	1	2	0	1	1	1	1	3	0	1	1	7	1	1	2	1	1
OG0001723	0	0	1	0	0	0	15	0	0	0	0	0	0	16	0	0	0	3	3	13	2	0	0	0	0	0	0	0	0	0	0	0	0	0	1	7	0	0	0	0	0	0	0	0	0	0
OG0001724	0	0	1	1	2	1	1	1	1	1	1	1	1	1	1	1	2	1	2	1	4	0	1	1	2	1	2	1	2	2	2	1	1	2	1	1	1	1	1	1	4	1	1	4	1	1
OG0001725	0	0	1	1	1	1	1	1	1	0	1	1	0	1	2	2	2	2	3	1	5	3	1	1	1	1	2	1	1	1	2	1	0	1	2	1	0	0	2	1	4	1	1	3	1	2
OG0001726	0	0	0	3	0	1	1	2	1	1	1	1	5	3	1	0	1	3	1	2	7	0	0	0	0	5	0	1	0	0	2	1	0	0	1	2	0	0	3	1	2	2	3	3	0	1
OG0001727	0	0	0	1	0	0	6	1	1	0	1	2	3	4	1	0	4	5	3	6	2	0	0	0	0	1	1	2	0	0	1	1	0	0	2	4	1	1	3	0	0	2	0	0	0	2
OG0001728	0	0	0	0	61	0	0	0	0	0	0	0	0	0	0	0	0	0	0	0	0	0	0	0	0	0	0	0	0	0	0	0	0	0	0	0	0	0	0	0	0	0	0	0	0	0
OG0001729	0	0	0	0	61	0	0	0	0	0	0	0	0	0	0	0	0	0	0	0	0	0	0	0	0	0	0	0	0	0	0	0	0	0	0	0	0	0	0	0	0	0	0	0	0	0
OG0001730	0	0	0	0	61	0	0	0	0	0	0	0	0	0	0	0	0	0	0	0	0	0	0	0	0	0	0	0	0	0	0	0	0	0	0	0	0	0	0	0	0	0	0	0	0	0
OG0001731	0	0	0	0	61	0	0	0	0	0	0	0	0	0	0	0	0	0	0	0	0	0	0	0	0	0	0	0	0	0	0	0	0	0	0	0	0	0	0	0	0	0	0	0	0	0
OG0001732	0	0	0	0	61	0	0	0	0	0	0	0	0	0	0	0	0	0	0	0	0	0	0	0	0	0	0	0	0	0	0	0	0	0	0	0	0	0	0	0	0	0	0	0	0	0
OG0001733	0	0	0	0	1	0	0	0	0	0	0	0	0	2	0	1	0	3	0	4	0	0	2	1	0	0	0	0	0	0	0	0	0	2	2	1	3	1	2	2	9	0	0	25	0	0
OG0001734	0	0	0	0	0	0	0	0	0	0	0	0	0	0	0	0	0	0	0	0	61	0	0	0	0	0	0	0	0	0	0	0	0	0	0	0	0	0	0	0	0	0	0	0	0	0
OG0001735	0	0	0	0	0	0	0	0	0	0	0	0	0	0	0	0	0	0	0	0	0	0	0	0	0	0	0	0	0	0	0	0	0	0	0	0	0	0	0	0	0	0	0	61	0	0
OG0001736	0	0	0	0	0	0	0	0	0	0	0	0	0	0	0	0	0	0	0	0	0	0	0	0	0	0	0	0	0	0	0	0	0	0	0	0	0	0	0	0	0	0	0	61	0	0
OG0001737	1	1	0	3	2	2	2	2	1	1	1	2	2	2	1	0	2	2	1	3	3	0	2	2	1	2	1	3	1	1	1	1	0	1	1	2	0	0	1	0	1	0	1	2	1	1
OG0001738	1	1	1	1	1	1	1	1	2	1	1	1	2	1	1	1	3	1	1	5	4	1	1	1	1	1	1	3	1	1	1	1	1	1	1	1	0	0	0	1	2	1	0	4	1	2
OG0001739	1	1	0	1	3	1	1	1	1	1	1	1	1	1	1	1	1	1	2	1	1	0	1	0	0	2	0	2	0	0	1	1	1	1	1	1	2	1	1	1	11	1	1	6	1	1
OG0001740	1	1	1	1	2	1	1	1	1	1	1	1	1	1	1	1	2	1	1	1	1	2	1	2	1	1	1	1	2	1	2	1	0	1	1	1	0	0	2	1	10	1	1	2	1	1
OG0001741	1	1	1	1	0	1	1	2	1	2	1	1	1	1	1	1	1	2	2	1	2	1	1	2	1	4	1	0	1	1	1	1	2	1	4	1	0	0	2	2	2	2	1	2	1	1
OG0001742	1	1	1	1	1	1	2	1	1	3	1	0	1	0	0	0	3	2	2	1	1	2	1	0	1	1	1	3	2	2	0	0	0	4	1	2	0	1	2	1	9	1	1	1	0	0
OG0001743	1	1	1	4	1	1	1	1	1	1	1	1	3	1	1	1	2	1	2	1	4	2	1	0	1	2	1	3	1	1	2	1	0	1	1	1	0	0	1	1	4	1	1	1	1	1
OG0001744	1	1	0	1	1	1	1	1	1	1	1	1	1	1	1	0	2	1	1	1	2	1	1	1	1	1	1	1	0	0	2	1	3	1	1	1	0	0	1	1	13	1	1	3	2	1
OG0001745	1	1	1	1	1	1	1	1	1	1	1	1	2	1	1	2	2	1	4	1	1	2	1	1	1	1	1	3	2	1	3	1	0	1	2	2	0	0	1	1	2	2	1	2	1	1
OG0001746	1	1	1	1	1	1	1	1	1	1	1	1	1	1	1	1	1	1	1	0	4	1	1	0	1	1	1	1	1	1	1	1	2	1	1	2	2	1	2	1	4	1	1	7	1	1
OG0001747	1	1	1	1	1	1	1	1	1	1	1	1	2	2	1	1	1	1	1	1	4	2	1	0	1	2	1	1	1	1	2	1	1	2	1	2	2	1	1	1	3	1	1	2	1	2
OG0001748	1	1	1	1	4	0	1	1	3	1	1	1	1	1	1	1	1	1	1	1	2	1	1	0	1	2	1	1	1	1	1	1	1	1	1	1	0	0	1	1	10	1	1	3	1	1
OG0001749	1	1	0	1	0	1	2	1	1	1	1	1	2	1	1	1	1	1	4	1	4	1	1	1	0	1	0	2	0	0	1	1	0	1	1	1	1	0	1	1	11	1	1	4	1	1
OG0001750	1	1	1	1	1	0	3	1	1	1	1	1	1	2	1	2	2	3	2	2	2	1	1	0	1	0	1	2	2	2	1	1	0	2	2	2	0	0	1	2	2	1	1	3	1	1
OG0001751	1	1	1	1	1	1	1	1	1	1	1	1	3	1	1	1	1	1	2	1	3	3	1	0	1	1	1	2	1	1	1	1	1	1	1	1	2	1	2	1	5	1	1	1	1	2
OG0001752	1	1	1	2	2	1	1	1	3	2	3	2	1	1	1	0	1	2	1	1	2	1	1	1	1	1	1	1	1	1	1	1	0	1	1	1	2	1	1	1	5	1	1	2	1	1
OG0001753	1	1	1	1	1	1	1	1	1	1	1	1	1	1	1	1	1	1	1	1	1	1	1	1	1	1	0	2	1	1	2	0	1	1	1	1	0	0	1	1	12	0	1	7	1	1
OG0001754	1	1	1	1	3	1	1	1	1	1	1	1	1	1	1	1	1	1	1	1	1	1	1	1	1	1	1	1	1	1	1	1	1	1	1	1	0	0	1	2	10	1	1	5	1	1
OG0001755	1	1	1	1	1	1	1	1	1	1	1	1	1	1	1	1	1	1	1	1	1	1	1	0	1	1	1	4	1	1	1	1	1	1	1	1	0	0	1	1	8	1	1	8	1	1
OG0001756	2	1	1	1	1	1	1	1	1	1	1	1	3	1	1	1	3	1	2	1	2	1	1	1	2	1	2	2	2	2	2	1	1	1	1	1	0	0	1	2	1	1	2	2	1	1
OG0001757	1	1	0	1	0	1	2	1	1	2	1	1	3	1	1	2	2	1	2	2	2	1	1	1	1	1	1	2	0	0	1	1	1	2	1	2	0	0	2	0	6	1	1	4	1	1
OG0001758	1	1	0	4	1	1	2	2	1	1	1	1	3	1	2	1	2	2	2	2	3	1	2	1	0	2	0	2	0	0	1	1	1	0	2	3	1	0	2	1	0	2	1	0	2	1
OG0001759	1	1	1	1	1	1	1	1	1	1	1	1	3	1	1	2	1	1	2	2	1	1	1	1	1	1	1	2	2	1	3	1	1	1	1	2	0	0	1	1	3	1	1	5	1	1
OG0001760	1	1	1	1	2	1	1	1	1	1	1	1	1	1	2	1	1	2	1	1	4	1	1	1	1	1	1	2	1	1	2	1	3	1	1	1	1	0	0	1	4	1	1	4	1	1
OG0001761	1	1	1	1	1	1	1	1	1	1	1	2	2	1	1	1	1	1	1	1	8	1	1	1	1	1	1	4	1	1	2	1	2	1	1	1	0	0	1	1	2	1	1	2	1	1
OG0001762	1	1	4	1	4	0	0	1	1	1	1	1	1	0	0	0	0	0	1	0	0	1	1	2	6	0	5	0	1	1	0	0	0	4	0	0	0	0	0	0	8	1	3	9	0	0
OG0001763	1	0	1	1	1	1	2	1	1	1	1	1	1	2	2	2	2	1	1	2	3	1	1	0	3	1	3	3	2	1	2	1	0	2	1	1	0	0	1	4	0	1	1	0	2	1
OG0001764	1	1	1	1	1	1	2	0	1	2	2	2	2	2	0	1	1	3	1	3	2	1	3	0	1	1	1	2	1	1	0	0	0	3	3	3	0	0	1	1	4	2	1	1	0	0
OG0001765	2	2	0	1	1	1	2	2	1	1	1	1	1	1	1	2	1	2	2	0	2	2	1	2	0	1	0	4	0	0	2	1	0	1	2	2	0	0	2	1	3	2	2	1	1	3
OG0001766	2	2	0	3	0	3	1	1	2	3	3	2	0	1	2	0	1	2	2	1	2	2	3	1	0	3	1	1	0	0	1	1	0	1	2	3	0	0	2	1	0	3	1	0	0	1
OG0001767	1	2	1	4	1	1	1	1	2	1	1	1	1	1	1	0	3	1	2	1	0	1	1	1	1	1	2	2	1	1	1	1	0	1	1	1	1	2	3	1	4	1	2	1	1	1
OG0001768	1	1	1	1	2	1	1	1	4	1	1	1	3	1	1	1	1	1	1	1	7	2	1	1	1	1	1	1	1	1	3	1	1	1	1	1	0	0	0	1	1	1	1	2	1	2
OG0001769	1	1	1	1	1	2	1	1	2	1	1	1	2	3	1	2	1	1	1	2	0	1	1	1	2	1	1	3	1	1	1	1	3	2	1	1	1	1	1	2	2	1	1	1	1	1
OG0001770	1	1	1	2	1	2	1	2	0	1	0	2	1	1	1	2	1	1	1	1	3	1	1	3	2	1	3	2	2	1	1	1	1	2	1	1	2	1	1	1	1	1	1	1	1	1
OG0001771	1	0	2	1	2	1	2	1	0	1	1	0	0	2	1	2	2	2	2	3	2	0	1	0	2	1	2	3	2	2	0	1	3	1	2	2	0	0	1	1	2	1	0	2	2	1
OG0001772	1	1	1	2	1	1	1	1	2	1	1	1	1	1	1	1	1	6	1	2	3	2	1	0	1	1	1	1	1	1	2	1	1	2	1	1	2	0	1	1	3	1	1	1	1	1
OG0001773	1	1	2	2	1	1	4	1	2	2	2	2	2	4	1	0	1	1	1	3	3	1	1	0	2	1	1	2	2	3	0	1	0	1	1	0	0	0	1	3	1	1	1	0	0	0
OG0001774	2	1	2	2	1	2	1	2	1	1	1	1	0	3	1	2	2	3	2	3	0	0	2	0	3	1	2	0	2	3	1	0	0	3	1	2	0	0	2	1	0	1	1	0	1	1
OG0001775	1	1	1	1	1	1	1	1	1	1	1	1	2	1	1	2	1	2	5	1	2	0	1	1	0	1	0	3	1	1	2	1	0	1	1	1	0	0	3	1	8	1	1	2	0	1
OG0001776	1	1	1	1	1	1	1	2	2	1	1	1	1	1	1	1	1	1	1	2	3	2	1	1	1	1	1	3	1	1	2	1	1	1	1	1	1	1	1	1	3	3	1	2	1	1
OG0001777	1	1	0	1	0	1	1	1	1	1	1	2	1	0	1	1	0	1	3	2	2	1	1	0	1	1	1	2	0	0	1	1	0	1	1	4	0	0	1	1	8	1	1	10	0	1
OG0001778	1	1	1	1	3	1	1	1	2	2	2	1	1	2	1	3	1	1	1	2	0	1	1	0	0	1	0	2	2	1	1	1	2	0	0	1	0	0	1	1	6	0	1	7	1	1
OG0001779	1	1	1	1	1	1	2	1	1	1	2	2	2	1	1	1	1	1	1	1	7	2	1	1	1	1	1	2	1	1	1	1	1	1	1	1	2	1	1	1	2	1	1	1	1	1
OG0001780	1	1	1	1	1	2	2	1	2	2	4	2	1	1	1	2	2	1	1	1	2	2	1	1	1	1	1	3	1	1	2	1	0	1	1	1	0	0	1	1	2	2	1	1	1	1
OG0001781	0	0	2	1	1	2	2	0	1	1	1	2	1	2	1	1	2	2	1	2	3	0	2	1	2	1	2	1	1	1	1	1	3	2	2	2	0	0	0	1	3	1	1	1	2	1
OG0001782	0	0	2	0	1	1	7	0	0	0	0	0	0	4	0	0	3	0	0	6	13	5	0	3	2	0	1	2	2	1	0	0	0	1	2	2	0	0	0	2	0	0	0	0	0	0
OG0001783	0	0	1	4	0	0	1	0	0	0	0	0	0	1	0	0	1	1	1	1	3	0	0	0	6	0	30	1	1	1	0	0	0	1	1	2	0	0	1	1	0	0	0	0	1	0
OG0001784	0	0	1	0	0	1	1	1	1	1	1	1	1	1	2	1	1	1	1	1	2	0	1	1	1	1	1	1	1	1	2	1	2	1	1	1	3	1	2	1	10	1	1	4	1	1
OG0001785	0	0	0	1	1	1	2	1	1	1	1	1	1	3	1	5	3	1	0	4	7	0	1	1	2	1	2	1	0	0	2	0	1	1	1	1	1	1	0	1	3	1	1	2	0	1
OG0001786	0	0	0	1	1	0	0	3	5	4	4	4	2	2	0	5	0	2	0	2	0	0	0	0	0	2	0	4	0	0	4	2	0	0	1	1	0	0	0	1	0	3	5	0	0	2
OG0001787	0	0	0	1	0	0	2	1	2	2	2	2	2	3	1	0	1	2	4	2	5	0	1	1	1	2	1	2	0	0	0	0	0	2	2	2	0	1	0	2	4	2	2	3	0	0
OG0001788	0	0	0	0	0	0	1	0	0	0	0	0	0	1	0	0	2	8	6	1	2	0	0	0	0	0	0	7	0	0	0	0	0	0	7	10	0	0	0	0	7	0	0	8	0	0
OG0001789	0	0	0	0	0	0	0	0	0	0	0	0	0	0	0	60	0	0	0	0	0	0	0	0	0	0	0	0	0	0	0	0	0	0	0	0	0	0	0	0	0	0	0	0	0	0
OG0001790	0	0	0	0	0	0	0	0	0	0	0	0	0	0	0	60	0	0	0	0	0	0	0	0	0	0	0	0	0	0	0	0	0	0	0	0	0	0	0	0	0	0	0	0	0	0
OG0001791	0	0	0	0	0	0	0	0	0	0	0	0	0	0	0	60	0	0	0	0	0	0	0	0	0	0	0	0	0	0	0	0	0	0	0	0	0	0	0	0	0	0	0	0	0	0
OG0001792	0	0	0	0	0	0	0	0	0	0	0	0	0	0	0	0	0	0	60	0	0	0	0	0	0	0	0	0	0	0	0	0	0	0	0	0	0	0	0	0	0	0	0	0	0	0
OG0001793	0	0	0	0	0	0	0	0	0	0	0	0	0	0	0	0	0	0	0	0	60	0	0	0	0	0	0	0	0	0	0	0	0	0	0	0	0	0	0	0	0	0	0	0	0	0
OG0001794	0	0	0	0	0	0	0	0	0	0	0	0	0	0	0	0	0	0	0	0	0	0	60	0	0	0	0	0	0	0	0	0	0	0	0	0	0	0	0	0	0	0	0	0	0	0
OG0001795	0	0	0	0	0	0	0	0	0	0	0	0	0	0	0	0	0	0	0	0	0	0	0	0	0	0	1	0	0	0	0	0	0	0	0	0	0	0	0	0	59	0	0	0	0	0
OG0001796	0	0	0	0	0	0	0	0	0	0	0	0	0	0	0	0	0	0	0	0	0	0	0	0	0	0	0	0	0	0	0	0	0	0	0	0	0	0	0	0	0	0	0	60	0	0
OG0001797	2	1	0	3	0	0	1	1	1	1	2	2	2	0	1	0	1	1	1	2	2	2	0	1	0	2	0	2	0	0	2	1	0	1	1	1	0	0	1	14	0	1	3	0	2	1
OG0001798	1	1	1	1	1	1	1	1	1	1	1	1	1	1	1	2	1	1	1	1	1	1	1	1	1	1	1	1	1	1	1	1	1	1	1	1	0	0	1	1	12	1	1	4	1	1
OG0001799	1	1	0	1	1	0	1	2	1	1	0	2	4	6	0	2	0	7	3	4	1	1	2	1	0	1	0	3	1	1	0	0	0	0	4	2	0	0	0	0	0	4	1	0	0	0
OG0001800	1	1	1	1	1	1	1	1	1	3	1	1	1	1	1	2	1	1	1	1	4	2	1	1	1	1	1	1	1	1	3	2	1	1	1	1	0	1	2	2	2	1	2	1	1	1
OG0001801	1	3	1	1	3	1	1	1	1	1	1	1	1	1	1	1	2	1	2	2	3	0	1	1	1	1	1	1	1	1	1	1	0	1	1	1	0	0	2	1	3	2	1	3	1	3
OG0001802	1	1	1	1	1	1	1	1	1	1	1	2	1	1	1	1	1	1	4	1	6	2	1	1	1	1	1	3	1	1	2	1	1	1	1	1	0	0	1	1	2	1	1	2	1	1
OG0001803	1	1	1	1	2	3	2	1	1	1	1	1	1	1	1	0	1	1	1	1	2	1	2	0	2	1	2	1	2	2	1	1	0	2	3	1	0	0	1	1	4	1	1	3	1	1
OG0001804	2	2	0	1	1	2	1	1	1	2	2	0	2	1	1	1	2	2	1	0	1	1	1	1	1	2	1	2	0	0	2	1	1	2	1	1	0	0	1	1	1	2	3	4	1	3
OG0001805	1	2	1	1	1	1	1	1	1	1	1	1	2	2	1	3	1	1	1	1	1	1	1	1	1	2	1	3	1	1	1	1	0	1	1	1	0	0	1	1	5	2	1	4	1	1
OG0001806	1	0	1	2	0	1	1	1	3	3	2	2	3	1	2	7	1	1	3	1	0	1	0	0	1	2	1	1	1	1	1	1	1	1	1	2	1	0	3	0	0	1	1	0	1	1
OG0001807	1	1	1	1	1	1	3	1	1	1	1	1	1	1	1	3	1	1	1	1	1	1	3	1	1	1	1	3	1	1	1	1	2	2	1	1	0	0	1	1	4	1	1	3	1	1
OG0001808	1	1	1	1	2	1	1	1	2	2	3	2	1	1	1	1	1	1	1	1	3	1	1	1	1	1	1	2	1	1	1	1	1	1	1	1	0	0	1	1	6	1	1	2	1	1
OG0001809	1	1	1	1	2	1	3	1	0	1	1	2	1	1	1	1	0	1	1	1	4	1	1	1	1	3	1	2	2	1	1	1	1	1	1	1	1	0	1	1	4	1	1	4	0	1
OG0001810	1	2	1	2	2	1	1	1	3	1	1	1	1	1	1	1	2	1	1	1	3	2	1	0	1	1	1	2	1	2	1	1	1	1	1	1	0	0	1	1	3	1	1	4	1	1
OG0001811	1	1	1	1	1	1	2	1	1	2	1	2	2	1	1	1	1	1	1	1	1	2	1	0	1	1	1	1	1	1	2	1	1	1	2	1	0	0	1	1	2	2	1	7	1	2
OG0001812	1	1	1	1	0	1	1	1	2	1	1	1	1	1	1	1	1	1	4	1	4	2	1	2	1	1	1	2	1	1	2	1	1	1	2	2	0	0	2	1	3	1	1	1	1	1
OG0001813	2	3	0	1	0	0	2	2	4	3	3	2	1	0	2	0	1	4	3	2	1	3	0	0	0	2	0	2	0	0	1	1	0	0	0	3	0	0	5	1	0	1	2	0	1	1
OG0001814	1	1	0	1	1	1	1	2	2	2	2	2	3	1	1	5	3	1	1	1	1	1	1	3	0	2	0	1	0	0	1	1	1	0	1	1	1	1	1	1	2	3	1	1	1	1
OG0001815	1	1	1	2	0	0	2	0	2	2	2	1	2	2	2	2	2	2	2	2	4	0	0	0	1	2	1	3	1	1	0	1	1	0	1	2	0	0	1	3	0	2	3	0	2	0
OG0001816	1	1	1	1	1	1	1	2	1	2	2	1	1	1	1	0	1	1	2	1	2	2	1	1	1	1	2	1	1	1	1	1	0	0	1	1	0	0	1	1	11	1	1	4	0	0
OG0001817	1	1	0	9	0	1	0	4	1	1	1	1	5	0	3	2	0	4	6	0	0	0	0	0	0	2	0	4	0	0	1	1	0	0	4	2	0	0	3	0	0	1	0	0	0	1
OG0001818	1	1	1	1	1	1	2	1	3	1	1	1	1	1	1	1	1	1	1	2	1	1	1	1	1	1	1	1	1	1	1	1	0	1	2	1	0	0	1	1	6	1	1	7	1	1
OG0001819	1	1	1	2	2	1	1	2	2	2	2	2	2	1	1	1	1	1	2	1	2	2	1	1	1	2	1	1	1	1	1	1	1	1	1	1	2	1	1	1	1	1	1	1	1	1
OG0001820	1	1	1	4	0	1	2	1	1	1	1	1	3	2	2	1	1	1	1	2	3	0	1	3	1	1	1	2	0	0	0	0	1	1	1	1	2	0	1	1	4	1	2	3	1	0
OG0001821	1	1	1	1	2	1	1	0	1	1	1	1	1	1	0	2	2	1	2	2	4	1	1	1	1	1	1	2	2	1	3	1	3	1	2	1	0	0	1	1	3	1	1	1	1	1
OG0001822	1	1	2	2	1	1	1	1	1	2	3	2	2	1	1	0	1	1	2	1	1	1	2	1	1	1	1	2	1	1	1	1	2	1	2	2	2	1	0	0	3	1	1	1	1	1
OG0001823	2	2	2	1	0	1	3	1	1	1	1	2	2	1	1	1	1	1	1	2	2	2	1	2	1	1	1	2	1	1	3	1	0	1	1	2	0	0	2	1	1	1	2	1	1	1
OG0001824	1	1	1	1	1	1	1	1	1	1	1	1	2	1	1	1	1	1	2	1	2	1	1	0	1	1	1	2	1	1	2	1	1	1	1	1	5	2	1	1	1	1	2	4	1	1
OG0001825	1	1	1	2	1	1	2	1	1	2	1	2	1	1	1	0	2	1	1	1	2	2	1	0	1	1	1	1	1	1	0	1	1	1	1	1	2	1	1	2	2	1	1	7	1	1
OG0001826	3	2	1	2	1	1	1	1	1	1	1	1	1	1	3	4	0	0	2	1	4	0	2	1	1	1	1	2	1	1	2	1	0	1	1	1	0	0	2	1	2	1	1	2	1	1
OG0001827	1	1	1	1	1	1	1	1	1	2	1	1	1	2	1	2	1	2	2	2	1	1	2	1	1	1	1	2	1	1	1	1	1	1	1	2	2	1	1	1	1	1	1	3	1	2
OG0001828	2	2	1	2	1	0	1	1	1	2	1	1	2	1	1	1	2	3	2	1	4	2	1	0	1	3	0	2	1	1	1	1	1	1	1	1	0	0	2	1	1	1	1	2	1	1
OG0001829	1	1	1	1	3	1	1	1	1	1	1	1	1	1	1	1	1	1	1	1	2	0	2	0	1	1	1	1	1	1	1	1	1	1	1	1	1	2	1	2	4	1	1	7	1	1
OG0001830	1	0	1	1	2	1	1	2	1	1	1	1	1	1	1	1	1	1	1	0	3	0	1	2	1	1	1	1	1	1	1	1	0	1	1	1	2	1	1	1	7	2	1	5	1	1
OG0001831	1	1	1	1	1	1	1	1	1	1	1	1	2	1	1	2	2	1	1	1	6	1	1	0	1	1	1	4	1	1	3	1	1	1	1	1	0	0	1	1	3	1	1	2	1	1
OG0001832	1	1	1	1	3	1	1	1	1	1	1	2	1	2	1	1	1	1	1	1	1	1	2	1	1	1	1	1	1	1	1	1	3	1	0	1	3	1	1	1	6	1	1	1	1	1
OG0001833	1	1	1	1	1	1	1	1	2	2	2	2	1	1	1	1	1	1	1	1	1	0	1	0	1	1	1	1	1	1	1	1	1	1	1	1	0	0	1	1	10	2	1	4	1	1
OG0001834	1	1	1	3	2	0	1	1	2	2	2	1	2	2	1	3	3	1	1	1	0	1	2	0	1	2	1	3	1	1	1	1	0	1	1	2	0	0	1	1	2	1	1	2	1	1
OG0001835	1	1	1	1	2	1	1	1	2	2	2	2	2	1	1	3	2	1	2	1	2	1	3	0	1	1	1	1	1	1	1	0	1	1	1	1	0	0	1	1	2	2	2	2	1	1
OG0001836	2	2	0	1	0	0	2	1	1	1	1	1	1	2	2	4	4	3	2	3	4	2	1	1	0	1	0	1	0	0	1	1	0	0	3	3	0	0	1	1	0	1	2	0	1	2
OG0001837	1	1	2	1	1	1	1	1	1	1	1	1	1	1	1	1	1	1	2	1	4	3	1	2	1	1	1	1	1	1	3	1	2	1	1	1	0	0	1	1	2	2	2	1	1	2
OG0001838	1	1	1	1	1	1	2	1	1	1	1	1	1	2	1	1	2	2	2	2	5	1	1	1	1	1	1	2	1	1	1	1	0	1	2	2	2	1	1	1	1	1	1	1	1	1
OG0001839	1	1	1	1	2	1	1	1	1	1	1	0	1	1	1	2	0	0	2	0	1	1	1	0	1	1	1	1	1	1	1	0	1	0	1	1	0	0	0	1	13	1	1	9	1	1
OG0001840	1	1	1	4	0	0	2	2	1	2	1	2	1	1	1	9	2	2	2	2	1	1	1	4	1	1	1	2	0	0	1	0	0	0	2	1	0	0	2	1	0	1	1	0	0	1
OG0001841	1	1	1	1	1	0	1	3	1	1	1	1	5	0	1	2	4	1	3	0	1	1	1	1	1	1	1	4	1	1	4	1	1	0	1	2	0	0	1	2	1	1	1	1	0	1
OG0001842	2	2	0	3	1	0	1	2	1	2	2	1	1	1	2	2	1	2	1	1	0	2	2	0	0	1	0	1	0	1	2	1	0	0	0	1	0	0	4	1	3	2	2	2	3	3
OG0001843	0	0	1	1	0	0	2	2	2	2	2	2	2	2	1	0	4	3	3	1	2	0	0	2	1	2	1	1	1	1	1	1	0	1	2	3	0	0	1	1	2	2	2	2	0	0
OG0001844	0	0	1	0	4	1	1	1	1	1	1	0	1	1	2	0	1	1	1	1	2	1	1	1	1	1	1	2	1	1	0	0	0	1	1	2	0	0	2	1	9	2	1	8	1	0
OG0001845	0	0	1	1	2	3	1	1	1	3	2	2	1	1	1	2	1	1	1	1	4	0	2	2	1	1	0	2	1	1	2	1	1	2	2	2	0	0	1	1	1	0	0	5	0	1
OG0001846	0	0	3	1	1	2	1	1	1	1	1	1	1	1	1	1	1	1	1	1	2	0	2	1	4	2	3	1	2	2	1	1	0	3	1	1	0	0	1	4	2	1	1	2	1	0
OG0001847	0	0	1	1	1	1	1	1	1	3	2	1	2	0	0	1	2	2	1	1	1	0	1	1	2	2	1	2	1	1	1	0	1	1	2	2	2	1	0	1	6	2	2	1	2	1
OG0001848	0	0	1	3	2	1	1	0	1	2	1	1	1	3	6	1	4	1	1	2	4	0	2	1	1	1	0	1	1	1	1	1	3	0	2	1	0	0	1	1	1	1	1	1	0	1
OG0001849	0	0	1	2	2	2	3	2	1	2	2	1	2	1	3	0	3	2	2	2	0	0	2	0	1	1	1	3	1	1	2	1	0	0	1	2	0	0	2	1	1	2	2	1	0	1
OG0001850	0	0	0	0	59	0	0	0	0	0	0	0	0	0	0	0	0	0	0	0	0	0	0	0	0	0	0	0	0	0	0	0	0	0	0	0	0	0	0	0	0	0	0	0	0	0
OG0001851	0	0	0	0	59	0	0	0	0	0	0	0	0	0	0	0	0	0	0	0	0	0	0	0	0	0	0	0	0	0	0	0	0	0	0	0	0	0	0	0	0	0	0	0	0	0
OG0001852	0	0	0	0	5	1	0	0	0	0	0	1	0	2	0	0	0	3	0	0	0	0	2	0	0	0	0	1	0	0	0	0	0	0	2	2	0	0	0	0	21	1	0	17	1	0
OG0001853	0	0	0	0	1	2	0	0	1	1	1	1	0	2	1	0	0	0	0	0	0	0	5	3	0	0	0	0	0	0	1	3	8	0	0	0	0	0	1	0	14	0	0	14	0	0
OG0001854	0	0	0	0	0	1	5	0	4	1	1	2	1	0	1	0	4	1	1	0	11	0	12	0	1	1	1	3	0	0	1	1	0	1	1	1	0	0	1	0	0	0	1	0	0	1
OG0001855	0	0	0	0	0	0	0	0	0	0	0	0	0	7	0	0	0	0	0	50	2	0	0	0	0	0	0	0	0	0	0	0	0	0	0	0	0	0	0	0	0	0	0	0	0	0
OG0001856	0	0	0	0	0	0	0	0	0	0	0	0	0	18	0	0	0	0	0	40	0	0	0	0	0	0	0	1	0	0	0	0	0	0	0	0	0	0	0	0	0	0	0	0	0	0
OG0001857	0	0	0	0	0	0	0	0	0	0	0	0	0	0	0	59	0	0	0	0	0	0	0	0	0	0	0	0	0	0	0	0	0	0	0	0	0	0	0	0	0	0	0	0	0	0
OG0001858	0	0	0	0	0	0	0	0	0	0	0	0	0	0	0	0	0	0	0	0	59	0	0	0	0	0	0	0	0	0	0	0	0	0	0	0	0	0	0	0	0	0	0	0	0	0
OG0001859	0	0	0	0	0	0	0	0	0	0	0	0	0	0	0	0	0	0	0	0	59	0	0	0	0	0	0	0	0	0	0	0	0	0	0	0	0	0	0	0	0	0	0	0	0	0
OG0001860	1	1	1	2	0	1	1	0	3	2	2	2	1	1	1	2	0	1	1	1	1	0	1	2	1	2	1	2	1	1	1	1	0	1	1	1	0	0	1	1	8	1	2	2	1	1
OG0001861	1	0	1	2	1	0	2	1	3	2	3	2	2	3	1	0	3	0	0	3	3	1	1	2	1	2	0	1	1	1	1	1	0	1	1	1	0	0	1	1	1	2	1	3	0	1
OG0001862	1	1	1	2	0	0	1	1	3	3	3	3	3	1	2	0	1	1	1	1	2	1	2	0	1	1	1	1	1	3	1	1	0	2	1	1	0	0	2	1	1	2	2	1	0	1
OG0001863	1	1	1	1	1	1	1	1	1	1	1	1	1	1	1	1	1	1	1	1	0	1	1	1	1	1	1	1	1	1	1	1	1	1	1	1	0	0	1	1	12	1	1	5	1	1
OG0001864	1	1	2	1	1	2	1	1	0	2	1	1	3	1	2	2	1	2	3	2	0	2	1	0	2	1	1	2	2	2	1	1	1	2	1	2	0	0	2	1	0	1	2	0	0	1
OG0001865	2	1	1	2	1	1	1	1	1	1	1	1	1	1	1	3	1	1	1	3	2	1	1	2	1	1	1	2	1	1	1	1	1	1	1	1	3	1	1	1	2	1	1	1	1	1
OG0001866	2	1	1	1	1	2	1	1	2	2	2	2	2	1	1	0	2	2	2	1	2	2	1	0	1	2	1	1	1	1	1	1	2	1	1	2	0	0	1	1	1	2	1	1	1	1
OG0001867	1	1	1	1	1	1	2	1	1	1	1	1	1	1	0	1	1	1	3	1	3	1	1	0	1	2	1	2	2	1	4	1	1	2	1	1	0	0	1	1	3	1	1	3	1	1
OG0001868	1	1	1	1	2	1	1	1	1	1	1	2	2	1	1	3	2	1	1	2	3	1	1	2	1	1	1	2	1	1	1	1	1	1	1	1	0	0	1	1	3	1	1	1	2	1
OG0001869	1	1	0	2	2	2	3	1	1	1	1	1	1	1	3	2	2	2	2	1	0	0	1	1	0	1	0	1	0	0	0	0	0	0	0	0	0	0	2	1	11	1	1	7	1	0
OG0001870	1	1	1	1	2	1	1	1	1	1	1	1	2	1	1	1	2	1	1	1	3	1	1	1	1	1	1	1	1	1	1	1	0	1	1	1	0	0	1	1	9	1	1	3	1	1
OG0001871	1	0	0	1	2	3	4	1	1	1	1	0	1	1	2	3	2	2	2	1	2	0	1	1	0	1	0	2	0	0	1	1	1	0	3	1	2	1	1	1	3	1	1	3	1	1
OG0001872	1	1	2	1	1	1	1	1	1	1	1	1	1	1	1	1	1	1	1	1	1	0	1	1	2	1	2	2	2	2	3	1	1	2	1	1	1	1	1	1	3	1	1	3	1	1
OG0001873	1	0	1	1	1	1	3	1	2	1	1	1	1	0	1	1	3	1	1	1	2	2	1	2	1	1	1	2	1	2	2	1	1	1	1	1	0	0	2	1	3	1	2	2	1	1
OG0001874	1	1	1	2	2	1	1	1	1	1	1	1	1	1	1	1	1	1	2	1	3	1	1	0	1	1	0	0	1	1	1	1	0	1	0	0	0	0	1	1	10	2	1	6	1	1
OG0001875	1	1	2	2	0	1	2	1	1	1	1	1	1	1	1	1	1	2	2	1	2	1	1	1	2	1	2	2	2	2	2	1	1	2	1	1	2	1	0	1	1	1	1	1	1	1
OG0001876	1	1	1	2	1	1	3	1	1	1	1	1	1	1	2	0	2	1	1	1	3	0	2	1	1	0	1	2	1	1	1	1	0	2	2	1	0	0	1	1	3	1	2	1	4	2
OG0001877	1	1	1	2	1	1	1	1	1	1	1	1	1	1	2	1	3	1	1	1	2	1	1	1	1	0	1	1	1	1	0	1	0	1	1	1	0	0	1	1	11	1	1	3	2	0
OG0001878	1	1	1	1	2	1	1	1	2	1	1	1	1	1	0	1	3	2	3	1	3	1	1	1	1	1	1	5	1	1	4	1	0	1	1	1	0	0	0	1	3	0	1	1	1	1
OG0001879	1	1	1	2	1	1	1	1	2	1	2	2	2	1	1	0	3	1	1	1	4	2	1	1	1	1	1	4	1	1	1	1	0	0	0	2	0	0	1	2	1	2	1	1	0	3
OG0001880	1	1	1	1	1	1	1	1	1	1	2	1	1	1	1	1	1	1	1	1	2	1	1	1	1	0	1	1	1	1	1	1	1	1	1	1	1	0	1	1	9	2	1	4	1	1
OG0001881	1	1	1	1	1	1	1	1	2	1	1	1	1	0	1	3	1	1	1	1	2	0	1	0	2	1	1	1	1	1	1	1	0	0	1	1	0	0	0	1	12	0	1	7	0	1
OG0001882	2	1	1	1	2	1	1	1	1	1	1	1	1	1	1	1	1	1	1	1	2	1	1	1	1	1	1	1	1	1	2	1	1	1	1	1	0	0	2	1	6	1	1	4	2	1
OG0001883	1	1	1	1	1	1	1	1	1	1	1	1	2	1	1	1	1	1	1	1	2	2	1	1	1	1	1	2	1	1	1	1	1	1	1	1	6	2	1	1	1	1	1	2	1	2
OG0001884	1	0	0	2	1	0	0	2	1	1	1	1	2	3	2	1	1	2	2	2	2	1	1	0	0	2	0	2	0	0	1	1	0	2	1	3	0	0	3	2	1	2	2	5	1	1
OG0001885	1	0	1	1	1	1	0	0	1	2	1	1	1	1	1	1	1	1	1	1	2	0	1	1	1	1	1	2	1	1	0	0	0	0	1	1	0	0	1	1	19	1	0	5	0	0
OG0001886	1	1	0	3	0	0	2	2	2	4	4	4	1	1	1	0	4	1	1	1	1	0	1	1	0	1	0	5	0	0	2	2	0	2	1	1	0	0	1	0	0	3	1	0	2	1
OG0001887	1	0	0	2	0	1	1	2	3	1	3	2	1	1	1	2	1	2	1	1	2	1	1	1	1	3	1	2	0	0	1	1	1	2	1	2	0	0	1	1	1	5	1	1	1	1
OG0001888	1	1	0	1	1	0	0	1	2	2	2	3	1	0	1	1	0	4	1	0	0	2	1	0	0	1	0	0	0	0	1	0	1	1	2	1	1	0	1	6	2	1	1	12	1	1
OG0001889	1	1	2	1	0	1	1	0	1	1	1	1	1	1	2	0	2	2	1	1	1	0	1	2	2	1	2	1	2	2	1	1	1	2	2	1	2	3	1	1	3	1	1	1	1	1
OG0001890	1	1	0	1	0	0	1	1	1	1	3	2	2	4	1	2	2	1	1	3	4	3	1	1	0	2	0	5	0	0	2	1	0	0	1	1	0	0	0	2	0	3	2	0	0	2
OG0001891	1	1	17	3	1	1	0	1	1	1	1	1	1	0	1	0	0	0	0	0	0	1	1	5	0	1	0	0	0	0	0	0	0	11	0	0	0	0	0	0	0	1	1	0	6	0
OG0001892	1	1	1	1	1	1	1	2	2	2	2	2	2	1	1	2	1	1	2	1	0	1	1	1	1	2	1	1	1	1	1	1	1	1	1	1	0	0	1	0	4	2	1	4	1	1
OG0001893	1	1	1	1	1	1	3	1	2	3	2	1	1	3	1	0	2	2	2	2	3	1	1	1	1	1	1	2	1	1	1	1	0	1	2	2	0	0	0	1	1	1	1	1	1	1
OG0001894	1	1	1	2	1	2	1	1	1	1	1	1	1	1	1	1	1	1	1	1	1	1	1	1	1	1	1	2	1	1	1	1	2	1	1	1	0	0	0	1	9	1	1	4	1	1
OG0001895	1	1	2	2	3	1	1	1	1	1	1	1	1	1	1	2	1	1	2	2	1	2	1	2	2	1	2	2	2	2	0	0	1	1	1	2	0	0	1	1	2	1	1	2	1	0
OG0001896	1	1	1	1	0	0	2	1	1	1	1	1	1	1	1	1	2	2	2	2	7	0	0	1	2	2	2	1	1	1	1	1	1	1	1	2	0	0	5	1	0	1	2	0	1	1
OG0001897	1	2	1	1	1	1	1	0	1	1	1	1	2	1	1	1	2	2	2	1	2	1	1	1	1	1	1	2	1	1	2	1	1	1	1	2	0	0	1	1	6	1	1	2	1	1
OG0001898	1	1	1	1	1	1	1	1	1	1	1	1	1	1	1	1	1	1	1	1	1	1	1	1	1	1	1	1	1	1	4	1	1	1	1	1	1	1	1	1	6	1	1	4	1	2
OG0001899	1	1	0	1	7	1	1	0	1	1	1	1	1	1	2	3	1	3	1	2	1	1	1	1	1	1	1	1	1	1	1	1	1	0	3	1	0	0	1	0	3	1	2	2	1	1
OG0001900	1	1	1	1	1	2	2	1	1	1	1	1	1	1	1	2	2	1	1	1	4	1	2	1	1	1	1	2	1	1	1	1	1	1	1	1	0	0	1	1	4	1	1	3	1	1
OG0001901	1	1	1	1	3	2	1	1	1	1	1	2	1	1	1	3	1	1	2	1	4	2	1	1	1	1	1	2	1	1	1	1	1	3	0	1	0	0	0	1	1	1	1	3	1	1
OG0001902	1	1	1	1	3	1	1	1	1	2	1	1	1	1	1	1	1	1	2	1	0	1	1	1	1	1	1	1	1	1	1	1	1	1	1	1	4	2	1	1	6	1	1	1	1	1
OG0001903	2	0	1	1	0	1	2	2	3	3	3	3	3	0	1	1	1	0	0	1	1	1	1	1	1	1	1	0	1	1	2	2	0	1	0	1	0	0	2	1	3	2	3	1	1	2
OG0001904	1	1	1	1	1	1	1	1	1	1	1	1	1	2	1	1	1	2	2	1	2	2	1	0	1	1	1	2	1	1	1	1	3	1	2	2	2	1	1	1	2	1	1	1	1	2
OG0001905	1	1	1	2	1	1	1	1	2	1	1	1	1	1	1	1	1	1	1	1	4	0	1	1	1	1	1	2	1	1	1	1	1	1	1	1	2	2	1	1	2	1	1	5	1	1
OG0001906	2	1	1	1	1	1	1	1	1	1	1	1	1	1	1	1	2	1	1	1	2	1	1	1	1	1	1	1	1	1	1	1	1	1	1	2	0	0	1	1	2	1	1	10	1	1
OG0001907	1	1	0	2	0	1	2	1	1	1	1	1	1	2	1	0	1	2	2	2	1	0	1	1	1	2	1	3	0	0	1	2	0	1	2	2	0	0	1	1	8	1	1	3	1	1
OG0001908	1	1	1	1	4	2	1	1	1	1	1	2	2	1	1	1	2	1	1	3	0	0	1	1	1	1	1	0	1	1	4	1	1	1	1	1	0	0	1	1	5	1	1	1	1	2
OG0001909	1	1	1	2	1	1	3	1	1	1	1	1	1	2	2	3	2	2	2	2	2	1	1	2	2	1	2	1	1	1	0	0	0	1	2	2	0	0	2	2	0	1	1	0	2	0
OG0001910	1	1	2	2	0	1	0	0	0	2	1	0	1	1	1	2	2	4	2	2	0	2	1	0	2	2	2	1	2	2	1	0	1	2	2	2	0	0	1	0	2	2	1	2	2	1
OG0001911	1	1	0	3	4	1	1	2	2	2	2	2	2	2	0	0	1	1	1	2	0	0	3	0	1	3	1	1	0	0	2	1	1	2	1	1	1	0	1	2	0	2	2	0	1	2
OG0001912	1	1	0	2	1	1	1	2	2	1	2	3	2	1	1	0	1	2	2	1	0	1	1	1	2	1	1	1	1	1	1	1	1	1	2	2	0	0	1	2	2	2	1	3	1	1
OG0001913	0	1	1	1	1	4	1	1	0	1	1	0	1	1	1	1	2	1	1	1	3	0	3	3	1	1	2	1	1	0	1	1	1	0	1	1	0	0	1	1	6	1	1	4	2	1
OG0001914	0	2	1	2	1	1	1	1	2	1	1	1	1	2	1	1	1	1	1	2	7	0	1	1	1	1	1	4	1	1	1	1	1	1	1	1	0	0	1	1	1	1	3	1	1	1
OG0001915	0	1	1	1	2	1	1	1	1	1	1	1	2	2	1	1	1	1	1	1	3	0	2	1	1	2	1	2	1	1	2	1	0	1	1	1	0	0	2	1	4	1	1	5	1	1
OG0001916	0	0	1	1	6	5	2	0	0	0	0	0	0	0	1	0	1	1	1	1	0	0	2	1	2	0	1	2	1	1	1	1	0	1	1	1	0	0	2	1	9	0	1	9	0	1
OG0001917	0	0	1	1	1	1	2	1	1	1	1	1	1	2	0	1	3	2	2	3	7	1	1	0	1	1	1	3	1	1	1	1	1	1	1	2	0	0	1	1	2	1	1	1	1	1
OG0001918	0	0	0	0	57	0	0	0	0	0	0	0	0	0	0	0	0	1	0	0	0	0	0	0	0	0	0	0	0	0	0	0	0	0	0	0	0	0	0	0	0	0	0	0	0	0
OG0001919	0	0	0	0	3	0	2	0	0	0	0	0	0	4	0	4	10	7	0	5	2	0	1	1	0	2	0	4	0	0	0	0	0	0	1	1	0	0	1	0	4	0	0	6	0	0
OG0001920	0	0	0	0	0	0	2	1	1	3	2	1	3	1	0	0	0	8	2	1	0	0	0	0	0	1	0	11	0	0	0	0	0	1	11	6	0	0	0	0	0	1	0	0	2	0
OG0001921	0	0	0	0	0	0	0	0	0	0	56	0	0	0	0	0	0	0	0	0	0	0	0	0	0	0	0	1	0	0	0	0	1	0	0	0	0	0	0	0	0	0	0	0	0	0
OG0001922	0	0	0	0	0	0	0	0	0	0	0	0	0	0	0	58	0	0	0	0	0	0	0	0	0	0	0	0	0	0	0	0	0	0	0	0	0	0	0	0	0	0	0	0	0	0
OG0001923	0	0	0	0	0	0	0	0	0	0	0	0	0	0	0	0	0	0	0	0	58	0	0	0	0	0	0	0	0	0	0	0	0	0	0	0	0	0	0	0	0	0	0	0	0	0
OG0001924	1	1	1	2	2	1	1	1	1	1	1	1	1	1	1	1	1	1	1	1	5	2	1	1	1	1	1	1	1	1	1	1	1	1	1	1	0	0	1	1	6	1	1	2	1	1
OG0001925	2	1	0	4	0	0	0	2	3	5	4	4	2	1	3	0	1	2	2	1	0	1	1	0	0	2	0	2	0	0	0	0	0	0	3	3	0	0	2	0	0	2	4	0	0	0
OG0001926	1	1	1	0	1	1	1	1	1	1	1	1	1	1	1	8	1	1	1	1	2	1	2	2	1	1	1	2	1	1	1	1	0	1	1	1	0	0	1	1	1	1	1	4	2	1
OG0001927	1	1	1	1	2	1	1	1	1	1	1	1	2	1	1	1	3	1	1	0	2	0	1	1	1	1	1	2	2	1	1	1	1	1	2	3	0	0	1	1	2	3	1	2	1	2
OG0001928	2	1	2	2	1	1	2	1	2	1	1	1	2	2	2	1	2	1	1	1	2	0	1	0	0	1	0	2	2	2	2	1	1	1	0	1	1	2	1	1	2	1	1	2	0	1
OG0001929	1	1	1	1	1	1	1	1	1	1	1	1	1	1	1	1	3	1	1	2	4	2	1	1	1	1	1	6	1	0	3	1	0	1	1	1	0	0	1	1	2	1	1	1	1	1
OG0001930	1	1	1	1	1	1	1	1	1	1	1	1	1	1	1	1	2	2	1	1	2	2	1	1	1	1	1	2	1	1	1	1	2	1	1	2	2	1	1	1	3	1	0	3	1	1
OG0001931	2	2	1	1	1	1	1	1	2	1	1	1	1	1	1	0	1	1	1	1	2	3	1	1	1	3	1	2	1	1	1	1	1	1	1	1	0	0	1	1	6	1	1	1	1	1
OG0001932	1	1	1	1	2	1	1	1	1	1	1	1	2	1	1	2	2	1	1	1	1	2	1	0	1	2	1	2	1	1	2	1	0	1	1	1	0	0	1	1	4	1	1	5	1	1
OG0001933	1	1	2	1	1	1	1	2	1	1	1	1	1	1	1	1	1	1	1	1	3	2	1	1	2	2	2	2	1	2	2	1	1	1	0	1	0	0	1	1	3	1	1	2	1	1
OG0001934	1	1	1	4	2	0	2	1	2	2	1	1	2	1	3	0	0	1	2	1	0	1	3	0	1	1	2	3	2	2	1	1	0	1	1	1	1	0	3	1	0	1	1	0	1	1
OG0001935	1	1	0	2	0	1	1	1	2	1	1	0	0	1	1	1	1	1	1	0	3	1	1	1	0	1	0	1	0	0	0	0	1	1	1	1	0	0	3	0	11	1	1	11	1	0
OG0001936	1	1	1	1	1	1	3	1	1	1	1	0	1	1	1	1	2	2	2	2	1	1	1	0	1	1	1	3	1	1	1	1	1	1	2	2	1	2	1	1	3	1	1	1	1	1
OG0001937	1	1	1	1	2	1	1	1	1	1	1	1	1	1	1	0	2	1	2	1	3	1	1	1	1	1	2	0	1	1	1	1	0	1	1	1	0	0	1	1	10	1	1	2	1	1
OG0001938	1	1	2	2	1	1	1	1	1	1	1	1	1	1	1	2	1	1	1	1	2	2	1	1	2	1	2	3	2	2	3	1	1	1	1	1	0	0	0	1	1	1	1	1	2	1
OG0001939	1	1	1	1	1	1	2	1	1	1	1	1	1	1	1	1	1	2	1	1	3	1	1	1	1	1	1	2	1	1	1	1	2	1	1	1	0	0	1	1	5	1	1	4	1	1
OG0001940	1	1	1	1	2	1	1	1	1	1	1	1	2	1	1	0	1	1	1	1	1	0	1	1	1	2	1	1	1	1	1	1	0	1	1	1	0	0	1	1	13	1	1	2	1	1
OG0001941	1	2	1	1	1	1	1	1	1	1	1	2	2	1	1	1	2	1	1	1	4	1	1	1	1	1	1	1	1	1	1	1	1	1	0	1	0	0	1	1	4	1	1	4	1	2
OG0001942	1	1	1	1	1	1	1	1	1	1	2	2	1	1	1	1	2	1	2	2	4	1	1	1	1	1	1	2	1	1	2	1	1	1	1	1	0	0	1	1	3	1	1	2	1	1
OG0001943	1	1	1	1	1	1	1	1	1	1	1	1	1	1	1	1	1	1	1	1	4	2	1	2	1	1	1	1	1	1	1	1	1	1	1	1	0	0	1	1	4	1	1	6	1	1
OG0001944	1	1	1	1	1	1	2	1	1	1	1	1	1	1	1	1	1	1	1	1	2	1	1	1	1	1	1	4	1	1	1	1	1	1	1	1	0	0	1	1	4	1	1	6	1	1
OG0001945	1	1	0	5	1	1	1	0	2	3	3	1	4	8	2	2	1	0	1	1	1	0	4	0	0	3	1	2	0	0	0	0	0	1	1	0	0	0	1	1	0	2	1	0	1	0
OG0001946	1	1	1	1	1	1	1	1	1	1	1	1	1	2	1	1	1	2	1	1	2	1	2	2	1	1	1	1	1	1	1	1	1	1	1	1	0	0	1	1	3	1	1	7	1	1
OG0001947	2	2	0	2	1	1	2	1	2	2	2	2	2	2	1	0	1	2	2	2	0	1	1	0	0	5	0	2	0	0	1	2	0	1	1	2	0	0	2	1	2	1	2	2	0	0
OG0001948	1	1	0	1	1	0	1	1	3	3	2	3	1	1	0	1	1	1	1	1	16	1	1	0	1	1	1	1	0	0	0	0	0	0	1	2	0	0	1	1	1	1	2	1	1	0
OG0001949	1	1	1	1	1	1	2	1	1	1	1	1	1	1	1	1	3	1	1	1	5	1	2	1	1	1	1	3	1	1	2	1	1	1	1	1	1	1	1	1	1	1	1	1	1	1
OG0001950	1	1	1	1	1	2	1	1	2	1	1	1	1	1	1	0	1	1	1	1	0	1	2	1	1	1	1	1	1	1	1	1	3	1	0	1	0	0	3	1	6	1	1	5	1	1
OG0001951	1	1	3	1	1	1	1	1	1	1	1	1	1	1	1	0	2	1	1	1	2	1	1	1	2	2	2	2	2	2	1	1	1	2	1	0	2	1	1	1	2	1	1	1	1	1
OG0001952	1	1	2	2	2	1	1	0	1	1	1	2	1	1	1	1	1	1	1	1	0	1	1	1	2	2	1	1	2	2	1	1	1	1	1	1	0	0	2	1	4	1	1	4	1	1
OG0001953	1	1	1	1	2	1	1	1	1	1	1	1	1	1	1	2	1	1	1	1	3	1	1	1	1	1	1	2	1	1	2	0	1	1	1	1	0	0	2	1	7	1	1	2	1	1
OG0001954	1	1	0	1	0	1	1	1	1	1	1	1	1	2	1	5	2	1	2	2	1	1	1	1	0	1	0	2	0	0	1	1	1	1	1	1	0	0	1	1	6	1	1	7	0	1
OG0001955	1	1	3	1	1	0	1	0	0	0	0	0	2	2	1	2	1	1	4	1	2	0	2	0	3	2	2	2	4	5	0	0	2	2	2	1	0	1	2	1	0	0	0	0	2	0
OG0001956	1	1	1	1	1	0	2	1	1	1	1	1	1	2	1	1	2	2	2	2	3	1	1	1	1	2	1	2	1	1	1	1	1	1	2	2	0	0	1	1	3	1	1	1	1	1
OG0001957	1	1	1	2	1	1	1	1	1	1	1	2	1	2	1	2	2	1	1	1	1	2	1	1	1	1	1	2	1	1	2	1	1	1	0	4	2	1	1	1	1	1	1	1	1	1
OG0001958	1	0	1	1	1	1	2	0	1	1	1	1	3	2	1	1	2	2	2	1	2	1	1	1	1	3	1	0	1	1	1	2	1	1	1	2	0	0	2	1	1	2	2	1	1	2
OG0001959	1	1	1	1	1	1	1	1	1	1	1	1	1	1	1	1	1	2	1	1	3	1	1	1	1	1	1	1	1	1	2	1	1	2	1	1	0	0	1	1	1	1	1	7	3	1
OG0001960	1	1	2	2	1	1	1	1	1	1	1	1	1	1	1	1	1	2	1	1	1	1	1	1	1	1	1	2	1	1	2	1	1	1	1	1	0	0	0	1	7	2	1	2	1	2
OG0001961	1	1	2	1	3	2	1	1	1	1	1	1	1	1	1	0	2	1	1	0	2	1	1	1	1	1	2	2	1	1	1	2	0	1	1	1	0	0	1	1	6	1	1	3	1	1
OG0001962	1	1	0	1	5	1	1	1	1	1	1	1	1	1	1	2	0	2	1	2	0	0	4	2	1	1	1	0	1	1	1	0	0	0	1	1	0	0	1	2	1	1	2	10	0	1
OG0001963	2	1	1	1	0	1	1	2	2	2	2	1	2	1	1	1	1	1	1	1	0	1	1	0	1	1	1	1	1	1	1	1	0	1	1	1	2	2	0	1	6	1	1	4	1	1
OG0001964	1	1	1	1	1	1	1	1	1	1	1	2	1	1	1	1	1	2	2	1	5	1	1	1	2	1	1	2	1	1	1	1	1	1	2	2	0	0	1	1	1	1	1	2	1	2
OG0001965	1	1	0	1	1	1	1	1	2	2	3	2	1	1	1	1	3	1	1	0	3	1	1	1	1	1	1	2	0	0	1	1	1	0	1	1	0	0	2	1	6	1	1	2	2	1
OG0001966	1	2	1	1	1	1	1	1	1	1	1	1	1	1	1	1	1	1	2	2	4	2	1	0	1	1	1	3	2	1	2	1	2	1	0	2	0	0	1	0	3	1	1	1	1	2
OG0001967	1	1	1	1	0	0	2	1	1	1	1	1	1	3	0	1	2	2	4	2	1	0	1	2	1	1	1	2	1	1	1	1	1	1	3	2	1	0	1	2	2	1	1	1	1	1
OG0001968	1	1	2	1	0	0	1	1	1	2	1	0	1	2	0	0	3	2	1	1	4	1	2	0	2	1	2	2	2	2	1	1	1	2	1	2	0	0	2	1	1	1	1	1	2	1
OG0001969	1	1	1	2	1	1	1	1	1	1	1	1	2	0	1	1	2	1	1	0	7	1	1	1	1	2	0	2	1	1	3	1	1	0	1	1	0	0	0	1	7	1	1	1	0	1
OG0001970	1	1	1	1	1	1	1	1	1	1	1	1	1	1	1	1	1	1	1	1	3	2	3	1	1	1	1	1	1	1	3	1	1	1	1	1	0	0	1	1	5	1	1	3	1	1
OG0001971	1	1	1	1	1	1	1	1	2	1	1	1	1	1	1	1	1	1	1	1	1	1	1	1	1	1	1	1	1	1	1	1	0	1	1	1	0	0	1	1	12	1	1	4	0	1
OG0001972	1	1	1	1	2	1	2	1	2	2	2	1	1	2	0	1	3	2	2	1	2	1	3	1	2	3	1	0	1	2	0	0	0	1	0	1	0	0	1	2	2	2	1	1	1	0
OG0001973	1	0	3	1	1	2	1	2	1	1	1	1	2	0	0	1	3	2	2	1	0	0	2	1	3	3	1	1	1	2	0	0	0	2	2	2	0	1	0	1	1	2	2	3	1	0
OG0001974	1	1	2	2	2	1	1	1	1	1	1	2	2	1	2	1	2	1	1	1	0	1	1	0	3	1	2	1	2	2	1	1	0	3	2	1	0	0	1	1	2	1	1	1	1	1
OG0001975	2	1	1	1	1	2	1	1	1	1	1	1	2	1	1	3	1	1	1	1	3	1	1	2	1	1	1	2	1	1	1	1	1	1	1	1	1	1	1	1	1	1	1	2	2	1
OG0001976	1	1	2	1	2	1	1	1	1	1	1	1	1	1	1	2	1	2	1	1	2	1	1	0	1	1	1	1	2	1	1	1	3	1	2	3	0	0	1	1	1	1	1	2	3	1
OG0001977	1	1	2	1	0	0	3	0	2	2	2	2	1	1	2	0	2	2	2	2	4	0	0	1	2	1	2	2	2	2	1	1	0	1	2	2	0	0	1	1	0	2	1	0	0	1
OG0001978	1	1	1	1	1	1	0	2	1	1	1	2	1	1	1	0	1	1	1	0	3	2	1	1	1	2	1	2	1	1	2	1	1	1	1	1	1	1	1	1	7	1	1	1	1	1
OG0001979	1	1	0	1	2	1	1	1	1	1	1	1	1	1	1	1	1	1	1	1	2	1	1	1	0	1	0	2	0	0	1	1	1	0	1	1	1	0	1	1	13	1	1	5	0	1
OG0001980	1	1	1	1	2	1	2	1	2	2	2	1	2	2	1	1	2	1	1	2	2	1	1	0	0	1	0	2	0	0	1	2	0	0	1	2	0	0	0	1	4	2	1	2	4	1
OG0001981	1	2	1	2	0	1	1	1	1	1	1	2	2	1	1	1	2	1	2	1	4	1	1	1	1	1	1	2	1	1	2	1	0	1	1	1	0	0	1	1	4	1	1	1	1	2
OG0001982	1	1	1	1	1	0	1	1	1	4	1	1	1	1	1	1	1	1	2	1	2	2	1	0	1	1	1	0	1	1	2	1	1	1	1	1	0	0	1	1	7	1	1	4	1	1
OG0001983	1	1	0	1	1	1	1	1	1	1	1	1	0	1	1	0	1	5	1	1	0	1	1	1	1	1	1	0	1	1	1	1	0	2	1	1	1	1	1	1	13	1	1	1	1	1
OG0001984	1	1	1	1	1	1	1	1	2	1	1	3	0	1	1	2	2	1	1	1	2	1	1	1	1	4	1	1	2	1	1	1	1	2	1	1	0	0	1	1	3	1	1	2	1	1
OG0001985	1	1	0	1	5	1	1	1	1	1	1	1	1	1	1	2	2	1	1	1	6	2	1	1	1	1	1	1	1	1	3	1	0	1	1	1	0	0	1	1	3	1	1	1	0	1
OG0001986	1	1	1	2	1	1	1	1	1	1	1	1	2	0	1	1	2	1	2	1	3	1	1	1	1	2	1	1	0	1	2	0	1	1	1	1	1	0	2	1	7	1	1	1	1	1
OG0001987	1	1	1	2	1	1	1	1	1	1	1	1	1	1	1	2	1	1	1	1	5	2	1	1	1	1	1	2	1	1	3	1	1	1	1	0	0	0	1	1	3	1	1	3	1	1
OG0001988	1	1	1	1	2	1	0	1	1	1	1	1	1	2	2	1	0	3	3	0	0	0	1	6	1	1	1	2	2	1	5	1	0	1	1	2	0	1	2	1	0	1	1	0	1	1
OG0001989	1	1	1	1	1	1	1	1	1	1	1	1	2	1	2	0	1	1	1	2	5	2	1	1	1	2	1	2	1	1	1	1	1	1	1	2	0	0	1	1	4	1	1	1	1	1
OG0001990	1	1	2	1	1	1	1	1	1	1	1	1	1	2	1	1	1	1	3	1	1	1	1	0	1	1	1	2	2	1	1	1	0	1	1	1	0	0	1	1	6	1	1	5	1	1
OG0001991	1	1	1	1	1	1	1	0	1	1	1	2	1	1	1	1	1	1	1	1	3	2	1	2	1	1	1	1	1	1	2	1	1	1	1	1	3	1	1	1	5	1	1	1	1	1
OG0001992	1	1	1	1	2	1	1	1	1	1	1	0	1	1	1	2	1	1	1	1	2	0	1	1	1	1	1	0	1	1	1	1	0	2	1	1	0	0	1	1	2	1	1	13	1	1
OG0001993	0	0	1	1	1	0	1	1	1	1	1	1	1	2	2	0	0	3	1	5	6	1	1	0	1	1	1	1	1	1	1	2	0	1	1	1	2	1	3	0	4	1	1	1	0	1
OG0001994	0	0	5	0	18	2	0	0	0	0	0	0	0	0	0	0	0	0	0	0	0	0	0	14	0	0	0	0	0	0	0	0	0	6	0	0	0	0	0	0	5	0	0	4	3	0
OG0001995	0	0	1	1	1	1	1	1	1	1	1	1	1	0	1	1	1	1	2	1	3	1	1	3	1	1	0	1	2	1	1	1	0	0	0	1	0	0	1	1	9	1	1	7	1	1
OG0001996	0	0	1	1	1	2	1	1	1	1	1	1	1	1	1	11	1	1	1	1	0	0	2	2	1	1	2	1	2	2	0	1	1	1	1	2	0	0	1	1	1	1	1	1	2	1
OG0001997	0	0	1	6	1	0	0	1	1	1	1	1	1	7	0	0	1	0	1	9	5	0	1	0	0	1	0	0	0	0	0	0	1	2	1	2	0	0	0	0	2	1	0	9	0	0
[truncated: 37,323 more rows]
