# Supplementary material for: Cross-species dissection of saline-related genes by genetically deciphering a euryhaline microalga Chlorella sp
Source: Nat Commun. 2026 Jan 13;17:1577. doi: 10.1038/s41467-026-68287-6 (PMC12902096; doi:10.1038/s41467-026-68287-6)
Supplement: Supplementary file 6 — Source Data [file 41467_2026_68287_MOESM6_ESM.zip › 8-Source_Data_and_code/Fig4_data_and_code/Fig4a/CP_FACHB.blast]

CP1g1	CP1g1	100.000	410	0	0	1	410	1	410	0.0	814
CP1g2	CP1g2	100.000	161	0	0	1	161	1	161	1.24e-117	328
CP1g3	CP1g3	100.000	318	0	0	1	318	1	318	0.0	637
CP1g5	CP1g5	100.000	101	0	0	1	101	1	101	2.82e-71	206
CP1g6	CP1g6	100.000	342	0	0	1	342	1	342	0.0	688
CP1g7	CP1g7	100.000	873	0	0	1	873	1	873	0.0	1716
CP1g7	g7070	36.264	182	96	6	629	806	236	401	1.55e-11	67.8
CP1g8	CP1g8	100.000	256	0	0	1	256	1	256	0.0	532
CP1g9	CP1g9	100.000	405	0	0	1	405	1	405	0.0	817
CP1g9	g2255	67.829	258	67	2	145	401	628	870	9.11e-112	347
CP1g9	CP4g722	31.449	283	165	5	136	402	62	331	1.29e-25	105
CP1g9	CP6g70	34.946	186	93	4	247	404	180	365	1.38e-20	92.0
CP1g9	g7608	33.010	206	122	3	210	399	33	238	4.38e-20	88.2
CP1g10	CP1g10	100.000	1184	0	0	1	1184	1	1184	0.0	2435
CP1g10	g2262	79.735	982	140	7	209	1184	169	1097	0.0	1590
CP1g10	g2262	59.843	127	44	1	1	120	1	127	3.67e-35	145
CP1g10	g5296	58.786	626	252	3	524	1147	434	1055	0.0	788
CP1g10	CP13g309	59.425	626	252	2	524	1147	433	1058	0.0	780
CP1g10	CP9g177	46.831	852	403	11	342	1160	419	1253	0.0	775
CP1g11	CP1g11	100.000	738	0	0	1	738	1	738	0.0	1538
CP1g11	g2263	61.887	551	178	2	3	521	2	552	0.0	725
CP1g11	CP3g400	28.547	578	348	18	8	551	22	568	3.94e-63	222
CP1g11	g9583	28.378	592	335	21	5	540	10	568	2.08e-52	192
CP1g11	CP8g333	30.576	278	161	5	116	363	499	774	1.19e-40	160
CP1g12	CP1g12	100.000	133	0	0	1	133	1	133	1.03e-91	260
CP1g12	g2264	57.037	135	56	1	1	133	216	350	1.21e-31	114
CP1g13	CP1g13	100.000	224	0	0	1	224	1	224	3.62e-163	449
CP1g13	g2264	40.816	147	45	2	1	105	1	147	1.50e-20	87.8
CP1g14	CP1g14	100.000	383	0	0	1	383	1	383	0.0	764
CP1g14	g2265	55.642	257	111	2	127	382	39	293	8.58e-89	269
CP1g14	CP10g452	42.460	252	135	4	127	374	27	272	2.35e-59	193
CP1g14	g1885	41.129	248	135	4	131	376	29	267	5.77e-42	154
CP1g14	g1997	32.099	243	136	3	91	333	61	274	2.27e-19	89.4
CP1g14	g1997	36.087	230	112	6	135	335	123	346	1.81e-15	77.4
CP1g15	CP1g15	100.000	84	0	0	1	84	1	84	2.03e-57	170
CP1g16	CP1g16	100.000	1777	0	0	1	1777	1	1777	0.0	3631
CP1g16	g2258	40.649	524	214	14	1219	1707	1175	1636	5.31e-81	296
CP1g17	CP1g17	100.000	748	0	0	1	748	1	748	0.0	1535
CP1g17	g2259	37.786	262	139	5	488	741	53	298	3.70e-35	135
CP1g17	CP11g309	28.000	200	115	7	148	333	79	263	1.65e-12	70.5
CP1g17	g9216	28.161	174	99	7	148	311	159	316	2.09e-08	56.2
CP1g18	CP1g18	100.000	266	0	0	1	266	1	266	0.0	549
CP1g18	g2252	52.229	157	63	3	7	153	9	163	2.56e-47	155
CP1g18	g2252	90.541	74	7	0	193	266	115	188	3.87e-43	144
CP1g18	CP8g348	33.460	263	155	4	6	264	70	316	3.99e-37	132
CP1g18	g2012	36.316	190	102	3	79	264	1	175	2.77e-34	121
CP1g18	g1479	32.090	268	151	6	8	265	4	250	1.70e-31	116
CP1g20	CP1g20	100.000	462	0	0	1	462	1	462	0.0	957
CP1g20	CP6g219	67.070	413	124	7	27	430	1	410	0.0	554
CP1g20	CP2g806	69.755	367	111	0	73	439	41	407	0.0	553
CP1g20	CP13g259	69.167	360	109	1	73	432	46	403	0.0	525
CP1g20	g4975	52.865	384	170	3	74	456	56	429	2.07e-140	410
CP1g21	CP1g21	100.000	410	0	0	1	410	1	410	0.0	845
CP1g21	CP9g512	64.402	368	126	3	39	402	43	409	2.13e-177	500
CP1g21	CP16g53	67.846	311	98	2	65	375	134	442	5.38e-153	441
CP1g21	CP12g17	60.671	328	128	1	48	375	53	379	1.96e-146	423
CP1g21	g5289	63.376	314	114	1	62	375	387	699	5.23e-140	416
CP1g22	CP1g22	100.000	106	0	0	1	106	1	106	2.23e-74	214
CP1g23	CP1g23	100.000	276	0	0	1	276	1	276	0.0	536
CP1g24	CP1g24	100.000	146	0	0	1	146	1	146	3.20e-103	291
CP1g25	CP1g25	100.000	151	0	0	1	151	1	151	3.52e-111	311
CP1g26	CP1g26	100.000	115	0	0	1	115	1	115	1.26e-80	231
CP1g27	CP1g27	100.000	122	0	0	1	122	1	122	5.03e-81	233
CP1g28_CP1g29	CP1g28_CP1g29	100.000	682	0	0	1	682	1	682	0.0	1375
CP1g28_CP1g29	g2254	63.704	135	49	0	495	629	228	362	3.48e-44	162
CP1g28_CP1g29	g5519	32.484	157	94	3	516	669	307	454	2.24e-14	75.5
CP1g28_CP1g29	g5519	36.449	107	68	0	65	171	7	113	9.84e-14	73.6
CP1g30	CP1g30	100.000	814	0	0	1	814	1	814	0.0	1661
CP1g30	g2246	61.624	271	85	3	443	695	185	454	2.24e-100	318
CP1g30	g5642	52.778	108	48	2	689	793	4	111	8.68e-26	102
CP1g31	CP1g31	100.000	880	0	0	1	880	1	880	0.0	1793
CP1g31	g8396	41.846	325	158	8	1	315	1	304	7.53e-53	186
CP1g31	g2255	45.896	268	107	6	645	880	309	570	2.73e-48	184
CP1g32	CP1g32	100.000	623	0	0	1	623	1	623	0.0	1227
CP1g32	g2268	57.769	502	143	6	123	623	1	434	4.96e-165	478
CP1g32	g3795	38.060	402	192	6	138	485	13	411	2.05e-50	181
CP1g32	g2518	36.104	385	216	9	130	486	88	470	1.36e-31	129
CP1g32	CP12g320	28.462	520	292	18	14	486	10	496	1.30e-29	123
CP1g33	CP1g33	100.000	398	0	0	1	398	1	398	0.0	824
CP1g33	g2271	53.759	266	117	3	99	358	45	310	2.42e-97	292
CP1g33	g4055	33.645	107	62	2	111	208	218	324	1.73e-10	61.6
CP1g33	CP2g580	22.283	368	196	13	114	398	220	580	7.41e-10	60.1
CP1g33	CP5g900	22.745	255	128	9	104	294	75	324	1.27e-06	49.3
CP1g34	CP1g34	100.000	169	0	0	1	169	1	169	2.18e-122	341
CP1g34	g2267	35.632	87	54	2	57	142	1	86	3.97e-09	51.6
CP1g35	CP1g35	100.000	1032	0	0	1	1032	1	1032	0.0	2040
CP1g35	CP22g8	100.000	222	0	0	811	1032	14	235	3.39e-144	429
CP1g35	CP22g9	88.980	245	19	3	102	342	1	241	2.84e-107	341
CP1g35	CP9g67	34.146	82	42	4	116	187	11	90	2.36e-07	54.3
CP1g36	CP1g36	100.000	706	0	0	1	706	1	706	0.0	1444
CP1g36	g2277	42.708	576	295	12	134	706	24	567	5.91e-149	444
CP1g36	CP1g1461	31.356	118	69	4	499	611	197	307	8.74e-08	54.7
CP1g36	CP9g86	37.778	90	44	2	518	607	240	317	1.53e-07	53.9
CP1g36	CP9g86	23.750	240	136	9	372	608	203	398	2.21e-06	50.1
CP1g36	g8899	30.612	147	81	5	484	612	169	312	2.28e-07	53.9
CP1g37	CP1g37	100.000	575	0	0	1	575	1	575	0.0	1160
CP1g37	g2276	55.000	40	18	0	386	425	767	806	2.98e-07	53.1
CP1g38_CP1g39	CP1g38_CP1g39	100.000	1163	0	0	1	1163	1	1163	0.0	2371
CP1g38_CP1g39	g2276	41.810	232	132	2	463	692	891	1121	1.44e-51	198
CP1g38_CP1g39	g2276	47.115	104	52	2	104	207	804	904	1.37e-24	110
CP1g40	CP1g40	100.000	332	0	0	1	332	1	332	0.0	676
CP1g40	g2269	44.811	212	117	0	109	320	1	212	4.76e-53	173
CP1g41	CP1g41	100.000	310	0	0	1	310	1	310	0.0	619
CP1g42	CP1g42	100.000	377	0	0	1	377	1	377	0.0	726
CP1g42	g6696	77.907	86	19	0	175	260	164	249	1.77e-30	116
CP1g43	CP1g43	100.000	263	0	0	1	263	1	263	0.0	540
CP1g43	g6695	73.837	172	44	1	50	221	56	226	3.26e-93	273
CP1g43	g554	93.333	45	3	0	219	263	1	45	3.30e-22	85.9
CP1g44	CP1g44	100.000	430	0	0	1	430	1	430	0.0	878
CP1g44	g555	78.754	353	69	3	1	349	1	351	0.0	550
CP1g44	CP9g78	34.018	341	173	12	32	352	22	330	9.75e-40	145
CP1g44	g8501	30.769	364	218	9	32	365	71	430	1.01e-39	152
CP1g44	g9047	35.294	357	179	12	32	369	24	347	2.95e-38	141
CP1g45	CP1g45	100.000	485	0	0	1	485	1	485	0.0	971
CP1g46	CP1g46	100.000	100	0	0	1	100	1	100	1.34e-67	197
CP1g47_CP1g49	CP1g47_CP1g49	100.000	1429	0	0	1	1429	1	1429	0.0	2788
CP1g47_CP1g49	g4016	30.286	175	78	5	1158	1332	72	202	1.49e-06	51.2
CP1g48	CP1g48	100.000	387	0	0	1	387	1	387	0.0	736
CP1g50	CP1g50	100.000	92	0	0	1	92	1	92	4.44e-64	187
CP1g51	CP1g51	100.000	424	0	0	1	424	1	424	0.0	881
CP1g51	g3719	63.143	350	113	4	89	424	37	384	1.22e-152	437
CP1g51	CP4g717	41.875	320	167	7	106	410	8	323	8.46e-73	231
CP1g51	CP6g134	36.267	375	206	12	66	416	20	385	4.87e-63	207
CP1g51	g5430	36.257	342	175	9	111	416	4	338	4.39e-59	196
CP1g52	CP1g52	100.000	634	0	0	1	634	1	634	0.0	1242
CP1g52	g3716	47.234	235	104	4	399	633	568	782	6.06e-31	129
CP1g52	g3716	65.278	72	23	2	90	159	364	435	1.52e-08	57.4
CP1g53	CP1g53	100.000	127	0	0	1	127	1	127	6.10e-82	235
CP1g54	CP1g54	100.000	392	0	0	1	392	1	392	0.0	803
CP1g54	g3716	40.000	155	88	4	47	197	17	170	5.85e-28	115
CP1g55	CP1g55	100.000	238	0	0	1	238	1	238	5.56e-180	492
CP1g55	g3717	51.282	156	70	3	87	238	53	206	6.74e-44	146
CP1g56	CP1g56	100.000	576	0	0	1	576	1	576	0.0	1173
CP1g56	g3718	45.614	399	167	11	1	383	1	365	9.33e-85	269
CP1g57	CP1g57	100.000	209	0	0	1	209	1	209	1.72e-154	425
CP1g57	g3722	41.429	210	119	3	3	208	689	898	6.69e-41	147
CP1g58	CP1g58	100.000	604	0	0	1	604	1	604	0.0	1253
CP1g58	g6034	81.905	105	18	1	482	585	1	105	9.97e-54	178
CP1g58	g3728	44.681	94	47	2	24	112	22	115	5.57e-17	78.2
CP1g58	CP12g201	28.807	243	116	13	81	292	1	217	4.16e-10	62.4
CP1g58	g2550	28.151	238	124	11	81	292	1	217	9.49e-09	57.8
CP1g59	CP1g59	100.000	141	0	0	1	141	1	141	1.25e-103	291
CP1g59	g3729	64.912	57	20	0	85	141	34	90	1.14e-19	77.4
CP1g60	CP1g60	100.000	191	0	0	1	191	1	191	1.76e-142	394
CP1g60	g3726	92.708	192	12	2	1	191	1	191	6.07e-131	364
CP1g60	CP2g626	28.467	137	91	3	47	178	15	149	4.32e-11	59.7
CP1g60	g3936	27.273	143	98	4	44	182	677	817	5.45e-07	48.5
CP1g61	CP1g61	100.000	992	0	0	1	992	1	992	0.0	1995
CP1g61	g3725	53.453	333	126	7	642	961	462	778	3.93e-82	283
CP1g61	g3725	46.053	304	138	6	432	710	455	757	7.97e-57	211
CP1g61	CP10g290	23.907	343	185	11	638	959	26	313	7.92e-13	72.0
CP1g61	CP10g290	26.064	188	120	4	766	941	210	390	2.29e-08	57.4
CP1g61	CP10g290	34.737	95	62	0	8	102	295	389	1.67e-07	54.7
CP1g61	g2073	41.333	75	44	0	866	940	95	169	5.48e-10	62.4
CP1g61	CP9g434	44.828	58	31	1	885	941	37	94	7.38e-10	58.5
CP1g62	CP1g62	100.000	2005	0	0	1	2005	1	2005	0.0	4021
CP1g62	g6431	46.970	66	31	1	24	85	26	91	1.14e-08	60.1
CP1g62	CP6g171	25.342	146	84	2	31	176	473	593	1.80e-07	55.8
CP1g62	CP12g40	24.359	156	103	4	34	177	234	386	5.37e-07	54.3
CP1g62	CP5g183	25.000	180	122	5	27	199	340	513	5.96e-07	53.9
CP1g63	CP1g63	100.000	375	0	0	1	375	1	375	0.0	774
CP1g63	g3558	44.737	76	21	3	250	324	102	157	6.19e-09	57.0
CP1g63	g3558	42.647	68	23	2	216	283	104	155	7.26e-09	57.0
CP1g63	g3558	38.462	78	15	3	297	374	102	146	1.03e-06	50.1
CP1g63	g3558	42.857	56	22	1	179	234	104	149	2.82e-06	48.9
CP1g63	g6861	27.941	204	80	8	178	372	125	270	1.33e-07	52.4
CP1g63	CP8g18	25.490	204	84	8	178	372	196	340	4.52e-07	51.2
CP1g64	CP1g64	100.000	188	0	0	1	188	1	188	2.27e-142	393
CP1g65	CP1g65	100.000	531	0	0	1	531	1	531	0.0	1086
CP1g65	g3722	58.661	254	73	4	309	530	452	705	1.85e-85	282
CP1g65	CP3g544	42.081	221	103	4	277	481	346	557	2.64e-35	140
CP1g65	CP3g691	42.500	160	90	2	311	468	39	198	1.03e-31	123
CP1g65	CP3g691	38.750	80	42	2	404	478	38	115	2.69e-06	48.9
CP1g65	CP3g691	47.143	70	34	3	317	384	138	206	7.08e-06	47.4
CP1g65	g1886	43.195	169	78	2	312	478	219	371	2.52e-29	119
CP1g66	CP1g66	100.000	261	0	0	1	261	1	261	0.0	520
CP1g67	CP1g67	100.000	649	0	0	1	649	1	649	0.0	1349
CP1g67	g3724	43.960	298	120	8	2	264	63	348	1.26e-58	211
CP1g68	CP1g68	100.000	258	0	0	1	258	1	258	0.0	539
CP1g68	g203	51.163	215	91	2	56	256	1	215	3.10e-68	209
CP1g69	CP1g69	100.000	408	0	0	1	408	1	408	0.0	822
CP1g69	g3742	60.440	364	114	6	46	408	40	374	6.47e-123	361
CP1g69	CP3g582	32.103	271	175	6	142	408	107	372	4.21e-32	124
CP1g69	g4751	28.782	271	186	4	142	408	200	467	1.86e-26	110
CP1g69	g3268	29.362	235	145	7	184	408	618	841	8.36e-21	94.4
CP1g70	CP1g70	100.000	429	0	0	1	429	1	429	0.0	874
CP1g70	g3741	68.800	125	36	1	1	122	1	125	1.30e-55	179
CP1g71	CP1g71	100.000	572	0	0	1	572	1	572	0.0	1183
CP1g71	g3743	77.303	304	69	0	269	572	193	496	3.11e-176	507
CP1g71	g3743	41.725	429	188	6	9	409	12	406	4.36e-89	283
CP1g71	g3743	34.483	174	99	3	385	551	12	177	3.67e-24	105
CP1g71	g3743	32.961	179	111	3	1	174	301	475	4.69e-22	99.0
CP1g71	CP1g1144	41.718	163	77	3	8	152	136	298	1.67e-28	115
CP1g71	CP1g1144	34.188	117	68	2	384	493	136	250	8.58e-14	72.0
CP1g71	g3408	45.217	115	63	0	2	116	149	263	4.52e-26	108
CP1g71	g3408	32.743	113	71	1	382	494	153	260	1.07e-11	65.9
CP1g71	CP8g277	38.596	114	70	0	1	114	188	301	9.65e-20	93.2
CP1g71	CP8g277	34.234	111	68	1	377	487	188	293	1.34e-16	83.2
CP1g71	CP8g277	26.531	147	95	4	245	390	191	325	7.75e-06	48.5
CP1g72	CP1g72	100.000	796	0	0	1	796	1	796	0.0	1608
CP1g72	g3744	56.213	338	126	5	457	792	244	561	2.58e-122	379
CP1g72	g9157	27.619	105	65	4	686	787	58	154	8.79e-06	48.9
CP1g73	CP1g73	100.000	712	0	0	1	712	1	712	0.0	1485
CP1g73	CP14g83	48.069	751	306	13	36	710	47	789	0.0	669
CP1g73	g1702	54.275	538	201	10	126	625	17	547	0.0	561
CP1g73	g3740	61.991	221	82	1	490	708	1	221	1.87e-91	285
CP1g74	CP1g74	100.000	248	0	0	1	248	1	248	0.0	508
CP1g75	CP1g75	100.000	302	0	0	1	302	1	302	0.0	578
CP1g75	g3739	28.520	277	151	4	43	283	338	603	4.44e-07	50.8
CP1g76	CP1g76	100.000	735	0	0	1	735	1	735	0.0	1506
CP1g76	g3739	33.476	702	347	13	103	717	941	1609	4.52e-82	285
CP1g77	CP1g77	100.000	79	0	0	1	79	1	79	1.63e-51	155
CP1g77	g3738	85.714	63	9	0	1	63	37	99	2.31e-35	115
CP1g78	CP1g78	100.000	369	0	0	1	369	1	369	0.0	768
CP1g78	CP1g173	41.812	287	162	2	83	364	113	399	2.61e-71	228
CP1g78	g6485	37.102	283	168	4	23	301	53	329	3.13e-54	188
CP1g78	g6348	35.294	289	182	2	71	357	127	412	8.55e-51	175
CP1g78	CP1g322	34.035	285	169	3	72	348	81	354	3.66e-46	162
CP1g79	CP1g79	100.000	497	0	0	1	497	1	497	0.0	1013
CP1g79	g3735	63.172	372	133	2	53	423	1513	1881	2.78e-144	454
CP1g80	CP1g80	100.000	1907	0	0	1	1907	1	1907	0.0	3878
CP1g80	g3735	54.036	446	174	8	1113	1543	982	1411	2.50e-140	482
CP1g80	g3735	32.751	458	258	15	12	446	18	448	3.12e-41	167
CP1g80	g3735	43.636	110	58	3	853	959	838	946	3.47e-20	97.8
CP1g80	CP1g904	26.128	532	322	16	1034	1537	576	1064	3.76e-26	117
CP1g80	g7070	25.378	331	208	10	1204	1519	366	672	3.22e-18	90.9
CP1g80	g8259	32.778	180	101	7	1198	1370	789	955	5.21e-10	64.3
CP1g81	CP1g81	100.000	1206	0	0	1	1206	1	1206	0.0	2475
CP1g81	g6579	70.060	334	98	2	306	637	1	334	1.77e-162	486
CP1g81	g3734	60.333	300	109	4	664	957	6	301	1.90e-119	383
CP1g81	g5718	26.316	323	178	9	216	494	149	455	2.38e-13	73.9
CP1g81	g998	27.597	308	163	16	223	498	194	473	7.48e-11	65.9
CP1g82	CP1g82	100.000	402	0	0	1	402	1	402	0.0	815
CP1g83	CP1g83	100.000	342	0	0	1	342	1	342	0.0	700
CP1g83	g3764	45.804	286	146	4	7	283	6	291	4.45e-73	229
CP1g84	CP1g84	100.000	420	0	0	1	420	1	420	0.0	837
CP1g85	CP1g85	100.000	158	0	0	1	158	1	158	1.89e-116	325
CP1g86	CP1g86	100.000	468	0	0	1	468	1	468	0.0	980
CP1g86	g3757	78.186	408	48	1	53	460	3	369	0.0	665
CP1g86	CP7g127	28.723	188	110	9	247	431	182	348	4.38e-07	51.2
CP1g87	CP1g87	100.000	897	0	0	1	897	1	897	0.0	1872
CP1g87	g3761	83.553	304	50	0	594	897	1	304	0.0	532
CP1g87	g9500	52.406	187	52	1	255	441	167	316	7.19e-46	167
CP1g88	CP1g88	100.000	757	0	0	1	757	1	757	0.0	1538
CP1g88	g3762	53.422	453	175	4	333	757	2	446	5.57e-154	455
CP1g88	g4192	50.368	272	102	2	2	240	16	287	9.94e-65	221
CP1g88	CP1g71	35.714	112	69	1	31	142	2	110	3.86e-13	72.4
CP1g88	CP1g71	27.517	149	97	4	14	156	365	508	1.58e-08	57.4
CP1g88	CP1g1169	33.607	122	78	1	30	151	23	141	1.14e-12	70.5
CP1g89	CP1g89	100.000	255	0	0	1	255	1	255	0.0	533
CP1g89	g7131	25.616	203	114	3	53	218	25	227	2.47e-13	68.2
CP1g89	g6243	24.432	176	118	2	50	218	27	194	2.16e-08	53.1
CP1g90	CP1g90	100.000	428	0	0	1	428	1	428	0.0	875
CP1g90	g3763	46.467	467	172	8	23	427	81	531	3.94e-120	359
CP1g90	g349	34.247	73	47	1	313	385	6	77	5.55e-06	45.1
CP1g91	CP1g91	100.000	118	0	0	1	118	1	118	5.44e-84	240
CP1g93_CP1g94	CP1g93_CP1g94	100.000	1127	0	0	1	1127	1	1127	0.0	2207
CP1g93_CP1g94	CP1g93	99.682	944	3	0	118	1061	1	944	0.0	1825
CP1g93_CP1g94	g3862	45.833	600	250	14	553	1122	658	1212	3.79e-115	391
CP1g93	CP1g93	100.000	1040	0	0	1	1040	1	1040	0.0	2023
CP1g93	CP1g93_CP1g94	99.682	944	3	0	1	944	118	1061	0.0	1825
CP1g93	g3862	45.880	534	224	11	436	939	658	1156	6.91e-114	385
CP1g95	CP1g95	100.000	348	0	0	1	348	1	348	0.0	702
CP1g95	g565	70.732	123	36	0	10	132	39	161	1.27e-60	191
CP1g95	g9061	41.176	187	98	6	9	188	3	184	1.16e-27	109
CP1g95	CP9g99	39.655	174	98	4	9	178	3	173	3.68e-25	99.8
CP1g95	g3863	41.584	101	47	5	144	238	2	96	3.99e-09	55.1
CP1g96	CP1g96	100.000	697	0	0	1	697	1	697	0.0	1417
CP1g96	g3864	65.986	294	85	3	417	697	58	349	3.11e-115	369
CP1g96	CP2g32	35.636	275	165	4	424	697	84	347	1.32e-37	143
CP1g96	g566	59.000	100	34	3	159	252	1	99	1.49e-30	115
CP1g96	g1174	45.902	122	64	2	576	697	62	181	3.54e-23	97.1
CP1g97	CP1g97	100.000	86	0	0	1	86	1	86	1.23e-61	181
CP1g97	g2822	31.707	82	52	2	5	84	84	163	6.26e-07	44.3
CP1g98	CP1g98	100.000	429	0	0	1	429	1	429	0.0	884
CP1g98	g3856	67.595	395	112	5	45	428	2	391	0.0	539
CP1g98	g8621	35.945	217	134	4	86	299	64	278	1.79e-31	121
CP1g98	CP7g357	33.471	242	151	6	93	327	62	300	7.91e-30	120
CP1g98	g6534	36.752	117	61	4	322	426	5	120	2.49e-10	57.4
CP1g99	CP1g99	100.000	381	0	0	1	381	1	381	0.0	777
CP1g99	g3855	68.562	299	61	2	80	378	82	347	1.26e-144	413
CP1g99	CP16g98	24.870	193	108	7	77	241	4	187	3.76e-06	48.1
CP1g100	CP1g100	100.000	1534	0	0	1	1534	1	1534	0.0	3121
CP1g100	g1919	50.905	829	343	15	22	831	26	809	0.0	722
CP1g100	g1919	37.901	467	244	11	1051	1490	903	1350	4.24e-74	271
CP1g101	CP1g101	100.000	523	0	0	1	523	1	523	0.0	1088
CP1g101	g3834	62.429	527	169	5	8	505	18	544	0.0	684
CP1g102	CP1g102	100.000	433	0	0	1	433	1	433	0.0	888
CP1g102	g3835	59.416	308	109	3	137	428	1	308	5.71e-118	346
CP1g103	CP1g103	100.000	825	0	0	1	825	1	825	0.0	1684
CP1g103	g3861	59.615	104	38	1	1	100	1	104	3.17e-27	118
CP1g104	CP1g104	100.000	112	0	0	1	112	1	112	4.61e-79	227
CP1g104	g3833	43.478	69	38	1	29	97	87	154	4.64e-14	63.9
CP1g105	CP1g105	100.000	4185	0	0	1	4185	1	4185	0.0	8438
CP1g105	g7841	28.434	728	397	20	2037	2737	1732	2362	6.07e-61	234
CP1g105	CP4g429	26.146	742	434	16	2017	2737	1732	2380	2.10e-58	225
CP1g105	g3841	30.247	648	341	15	2071	2636	1125	1743	5.85e-57	220
CP1g105	g3841	47.027	185	74	3	177	342	106	285	5.36e-41	167
CP1g105	g3841	34.466	206	106	6	1119	1299	347	548	4.00e-09	62.8
CP1g105	CP1g1525	29.283	321	175	7	2438	2747	2773	3052	8.78e-36	150
CP1g106	CP1g106	100.000	843	0	0	1	843	1	843	0.0	1753
CP1g106	g3860	40.932	601	234	14	103	670	28	540	9.82e-124	385
CP1g107	CP1g107	100.000	120	0	0	1	120	1	120	4.61e-87	248
CP1g108	CP1g108	100.000	372	0	0	1	372	1	372	0.0	763
CP1g108	g6474	70.476	315	87	2	56	368	392	702	8.61e-138	408
CP1g109	CP1g109	100.000	442	0	0	1	442	1	442	0.0	926
CP1g109	g6464	73.869	398	104	0	44	441	253	650	0.0	643
CP1g109	CP13g221	53.409	440	196	5	12	442	11	450	5.82e-166	474
CP1g109	g1382	54.660	397	179	1	47	442	46	442	6.69e-158	453
CP1g109	g593	46.787	389	206	1	47	435	31	418	1.34e-123	365
CP1g110	CP1g110	100.000	164	0	0	1	164	1	164	7.24e-122	339
CP1g111	CP1g111	100.000	573	0	0	1	573	1	573	0.0	1189
CP1g111	g6471	26.173	405	230	11	193	570	48	410	1.07e-13	73.2
CP1g112	CP1g112	100.000	2413	0	0	1	2413	1	2413	0.0	4950
CP1g112	g6472	78.449	761	150	3	13	760	2	761	0.0	1240
CP1g112	g6473	61.130	903	256	11	956	1776	3	892	0.0	977
CP1g112	g6473	71.692	597	123	5	1848	2411	891	1474	0.0	832
CP1g112	CP15g186	34.681	470	245	11	83	548	111	522	8.96e-64	229
CP1g112	g9085	31.172	478	265	11	80	548	67	489	5.44e-54	198
CP1g113	CP1g113	100.000	520	0	0	1	520	1	520	0.0	1087
CP1g113	g6465	71.739	460	124	1	67	520	72	531	0.0	698
CP1g113	CP7g133	34.375	448	240	13	74	510	69	473	4.79e-72	237
CP1g113	g888	31.807	415	205	13	104	510	52	396	6.87e-51	179
CP1g113	CP9g510	21.390	187	125	4	206	383	344	517	1.38e-07	53.9
CP1g114	CP1g114	100.000	496	0	0	1	496	1	496	0.0	1006
CP1g115	CP1g115	100.000	1376	0	0	1	1376	1	1376	0.0	2845
CP1g115	g6466	58.921	241	85	3	112	349	28	257	1.37e-82	295
CP1g115	g6466	51.899	237	76	2	1172	1375	910	1141	7.35e-64	237
CP1g115	g6466	50.000	148	42	2	717	864	507	622	8.60e-34	141
CP1g116	CP1g116	100.000	391	0	0	1	391	1	391	0.0	795
CP1g116	g6468	55.122	205	65	4	69	273	15	192	3.61e-61	200
CP1g117	CP1g117	100.000	893	0	0	1	893	1	893	0.0	1819
CP1g117	g5954	52.941	289	109	3	381	667	1	264	2.13e-83	268
CP1g117	g6460	53.977	176	69	3	670	845	1	164	3.63e-58	196
CP1g117	g6461	58.564	181	67	4	200	378	249	423	3.74e-51	185
CP1g118	CP1g118	100.000	352	0	0	1	352	1	352	0.0	717
CP1g118	g6462	53.631	358	146	7	1	351	1	345	3.92e-105	311
CP1g118	CP10g406	30.000	150	102	2	43	189	94	243	2.56e-17	82.4
CP1g118	CP10g406	25.610	328	167	15	47	350	46	320	3.66e-12	66.6
CP1g118	CP10g406	25.000	176	117	5	3	173	106	271	2.11e-07	52.0
CP1g118	CP14g150	26.230	305	194	11	11	295	72	365	2.38e-15	76.6
CP1g118	g9056	29.756	205	126	7	8	201	305	502	5.78e-14	72.4
CP1g118	g9056	30.102	196	119	8	19	203	259	447	9.26e-10	59.3
CP1g119	CP1g119	100.000	399	0	0	1	399	1	399	0.0	813
CP1g119	g6463	49.751	402	182	6	11	397	9	405	5.15e-117	346
CP1g120	CP1g120	100.000	226	0	0	1	226	1	226	6.34e-170	466
CP1g120	g6464	49.145	234	108	4	4	226	5	238	5.86e-66	214
CP1g120	g2833	45.635	252	103	8	1	221	1	249	6.49e-58	183
CP1g121	CP1g121	100.000	361	0	0	1	361	1	361	0.0	747
CP1g121	g6458	63.390	295	101	5	69	361	19	308	4.81e-122	353
CP1g122	CP1g122	100.000	389	0	0	1	389	1	389	0.0	778
CP1g122	g6457	37.705	61	38	0	84	144	144	204	9.29e-08	53.1
CP1g123	CP1g123	100.000	1012	0	0	1	1012	1	1012	0.0	2046
CP1g123	g6456	64.286	308	109	1	60	366	22	329	5.45e-138	420
CP1g123	g7001	32.794	433	233	16	32	437	99	500	4.81e-54	199
CP1g123	CP9g181	33.083	399	212	14	44	415	112	482	5.79e-53	196
CP1g123	CP11g521	33.333	378	186	12	68	395	149	510	4.64e-51	187
CP1g124	CP1g124	100.000	313	0	0	1	313	1	313	0.0	625
CP1g125	CP1g125	100.000	232	0	0	1	232	1	232	3.88e-176	482
CP1g125	g6455	73.000	200	51	3	36	232	8	207	1.08e-104	300
CP1g126	CP1g126	100.000	774	0	0	1	774	1	774	0.0	1587
CP1g126	g6450	81.837	479	54	1	1	446	390	868	0.0	808
CP1g126	g6450	72.321	112	29	2	664	774	948	1058	8.67e-42	164
CP1g126	g315	46.226	424	223	3	24	446	92	511	7.97e-134	408
CP1g126	CP13g139	48.330	449	225	5	4	449	220	664	6.74e-133	421
CP1g126	CP1g810	44.568	451	218	6	24	446	86	532	2.50e-129	397
CP1g127	CP1g127	100.000	426	0	0	1	426	1	426	0.0	792
CP1g127	g6450	36.531	271	140	6	60	322	35	281	1.09e-09	60.1
CP1g128	CP1g128	100.000	205	0	0	1	205	1	205	4.07e-156	429
CP1g128	CP3g376	41.500	200	92	7	1	200	1	175	4.42e-39	134
CP1g128	g9604	33.529	170	88	7	1	155	1	160	9.98e-19	82.0
CP1g129	CP1g129	100.000	288	0	0	1	288	1	288	0.0	594
CP1g129	g6452	60.369	217	65	1	86	281	10	226	2.62e-95	280
CP1g129	CP3g437	46.296	54	29	0	129	182	72	125	4.90e-09	55.5
CP1g129	g6139	40.909	66	32	2	116	174	237	302	3.86e-07	50.4
CP1g130	CP1g130	100.000	500	0	0	1	500	1	500	0.0	1041
CP1g130	g6453	64.542	502	135	5	25	495	37	526	0.0	651
CP1g130	CP11g236	33.333	531	253	14	38	495	51	553	1.19e-76	250
CP1g130	g9388	33.504	391	206	12	141	500	1	368	1.09e-60	202
CP1g130	g7322	27.176	471	244	16	56	499	56	454	4.75e-40	150
CP1g132	CP1g132	100.000	157	0	0	1	157	1	157	4.23e-115	322
CP1g133	CP1g133	100.000	493	0	0	1	493	1	493	0.0	1027
CP1g133	CP4g214	44.867	263	117	4	188	432	118	370	4.15e-73	241
CP1g133	g6447	41.221	262	124	5	187	420	582	841	7.08e-53	192
CP1g133	g6447	28.621	290	143	8	133	358	995	1284	1.25e-24	107
CP1g133	CP7g151	37.383	214	126	3	172	379	84	295	4.91e-39	144
CP1g133	g7209	35.644	202	117	6	189	379	84	283	1.77e-32	129
CP1g134	CP1g134	100.000	160	0	0	1	160	1	160	1.12e-119	333
CP1g135	CP1g135	100.000	1229	0	0	1	1229	1	1229	0.0	2464
CP1g135	g6454	50.781	128	63	0	978	1105	1667	1794	7.30e-28	122
CP1g136	CP1g136	100.000	423	0	0	1	423	1	423	0.0	877
CP1g136	CP2g352	56.386	415	179	1	1	413	1	415	0.0	514
CP1g136	g6454	56.618	408	121	3	5	410	1908	2261	2.09e-154	483
CP1g136	g1648	51.598	219	94	1	1	219	1	207	5.66e-79	246
CP1g136	g1648	53.684	95	41	1	282	376	204	295	1.11e-27	110
CP1g136	g7518	32.609	414	213	6	29	413	140	516	5.57e-60	203
CP1g137	CP1g137	100.000	920	0	0	1	920	1	920	0.0	1860
CP1g138_CP1g139	CP1g138_CP1g139	100.000	346	0	0	1	346	1	346	0.0	697
CP1g140	CP1g140	100.000	936	0	0	1	936	1	936	0.0	1844
CP1g140	CP13g195	52.852	263	121	1	676	935	508	770	2.23e-77	268
CP1g140	g4521	39.179	268	136	10	673	935	87	332	5.25e-43	160
CP1g140	CP5g407	43.299	194	99	5	672	861	147	333	4.37e-41	155
CP1g140	g6693	50.781	128	50	1	676	790	212	339	4.96e-27	113
CP1g140	g6693	43.269	104	56	1	166	266	1	104	1.49e-14	75.9
CP1g141	CP1g141	100.000	834	0	0	1	834	1	834	0.0	1683
CP1g141	g6447	56.949	295	86	4	227	521	1	254	2.40e-94	321
CP1g141	CP8g284	37.500	280	163	7	170	446	37	307	1.89e-47	176
CP1g141	g2555	41.837	196	110	3	252	445	16	209	3.79e-44	160
CP1g141	g9225	32.653	343	200	10	185	509	33	362	1.72e-43	166
CP1g142	CP1g142	100.000	428	0	0	1	428	1	428	0.0	876
CP1g142	g3226	35.043	234	106	5	212	399	1	234	6.38e-34	126
CP1g142	CP12g53	36.250	160	96	4	177	334	170	325	1.42e-21	95.5
CP1g142	g8881	36.709	158	94	3	179	334	94	247	7.70e-18	84.7
CP1g142	CP6g40	43.077	65	37	0	269	333	35	99	9.35e-13	68.2
CP1g143_CP1g144	CP1g143_CP1g144	100.000	2472	0	0	1	2472	1	2472	0.0	4937
CP1g143_CP1g144	g3837	54.034	942	304	14	1077	1986	831	1675	0.0	746
CP1g143_CP1g144	g3837	47.000	300	128	6	2182	2470	1786	2065	1.88e-42	171
CP1g143_CP1g144	CP5g555	30.769	195	126	6	471	660	349	539	3.04e-12	71.6
CP1g143_CP1g144	g4268	30.769	195	126	6	471	660	22	212	4.96e-12	71.2
CP1g143_CP1g144	CP2g804	27.451	204	127	7	828	1031	102	284	8.28e-09	60.5
CP1g145	CP1g145	100.000	1514	0	0	1	1514	1	1514	0.0	3130
CP1g145	g3836	67.943	1463	398	9	34	1432	35	1490	0.0	1909
CP1g145	CP6g642	26.452	620	365	23	44	618	95	668	2.60e-35	144
CP1g145	g2899	27.273	319	183	9	317	618	330	616	9.47e-20	95.1
CP1g145	g2899	27.545	167	95	4	44	208	29	171	5.65e-09	60.5
CP1g145	CP1g1082	26.621	293	179	11	603	870	9	290	5.07e-13	73.6
CP1g146	CP1g146	100.000	545	0	0	1	545	1	545	0.0	1131
CP1g146	g6475	28.927	522	267	12	16	475	16	495	7.15e-40	152
CP1g146	g6475	55.556	45	18	1	503	545	582	626	7.73e-08	54.7
CP1g147	CP1g147	100.000	88	0	0	1	88	1	88	3.30e-60	177
CP1g147	g6479	82.609	23	3	1	14	36	15	36	5.93e-07	43.5
CP1g148	CP1g148	100.000	680	0	0	1	680	1	680	0.0	1412
CP1g148	g6480	86.139	202	28	0	371	572	438	639	1.05e-120	375
CP1g148	g6480	61.682	107	41	0	19	125	30	136	2.29e-36	145
CP1g148	g6480	46.923	130	60	6	180	303	330	456	1.67e-19	92.4
CP1g148	g6480	75.000	52	13	0	629	680	636	687	1.04e-18	90.1
CP1g148	g6231	29.710	138	71	5	10	121	4	141	3.43e-07	53.1
CP1g148	g5231	28.485	165	84	7	276	437	98	231	8.01e-07	50.4
CP1g148	CP5g458	35.644	101	55	4	31	124	9	106	4.29e-06	49.7
CP1g149	CP1g149	100.000	773	0	0	1	773	1	773	0.0	1529
CP1g149	g6481	43.455	191	99	4	2	191	4	186	4.45e-38	152
CP1g150	CP1g150	100.000	418	0	0	1	418	1	418	0.0	865
CP1g150	g6517	75.238	210	49	2	25	232	6	214	4.81e-110	328
CP1g150	g6517	32.308	390	180	10	72	415	6	357	1.93e-47	166
CP1g150	g6517	30.769	221	135	8	13	224	43	254	1.19e-19	89.4
CP1g150	g6517	31.609	174	109	5	10	176	84	254	3.20e-16	79.3
CP1g150	CP11g347	29.658	263	144	9	7	236	131	385	7.00e-21	94.0
CP1g150	CP11g347	28.947	228	138	9	9	226	206	419	1.34e-17	84.0
CP1g150	CP11g347	26.522	230	143	6	6	224	245	459	5.51e-16	79.0
CP1g150	CP11g347	33.582	134	75	5	7	133	335	461	1.61e-11	65.1
CP1g150	g1838	30.045	223	136	9	7	226	307	512	8.12e-20	90.9
CP1g150	g1838	28.452	239	144	9	1	229	251	472	1.48e-18	87.0
CP1g150	g1838	25.846	325	198	13	49	353	210	511	3.03e-17	83.2
CP1g150	CP10g402	31.839	223	130	10	7	225	297	501	1.46e-19	90.1
CP1g150	CP10g402	25.538	325	201	14	49	354	200	502	2.26e-16	80.5
CP1g151	CP1g151	100.000	607	0	0	1	607	1	607	0.0	1251
CP1g151	g6515	47.595	395	190	7	33	418	4	390	1.62e-91	305
CP1g151	g6515	50.000	168	76	1	437	604	467	626	7.13e-40	155
CP1g151	g67	26.316	171	113	4	176	334	239	408	5.98e-06	48.9
CP1g151	CP2g887	24.675	154	108	4	182	328	131	283	9.41e-06	48.1
CP1g152	CP1g152	100.000	741	0	0	1	741	1	741	0.0	1519
CP1g152	g247	74.721	269	64	2	123	389	9	275	9.75e-132	390
CP1g152	g247	62.687	268	93	4	477	741	9	272	2.08e-100	310
CP1g152	CP9g197	54.054	296	134	2	91	385	14	308	2.53e-97	303
CP1g152	CP9g197	49.515	309	153	2	433	740	2	308	4.64e-94	295
CP1g152	CP14g372	39.274	303	163	7	421	717	72	359	3.99e-58	201
CP1g152	CP14g372	38.194	288	158	6	84	366	89	361	3.32e-52	185
CP1g152	g8027	32.493	357	168	9	376	717	24	322	1.25e-44	163
CP1g152	g8027	31.667	300	143	7	81	374	91	334	3.17e-37	142
CP1g153	CP1g153	100.000	1520	0	0	1	1520	1	1520	0.0	3026
CP1g153	g6483	58.019	424	163	4	54	465	10	430	2.50e-154	492
CP1g153	g6483	72.549	102	28	0	561	662	434	535	2.00e-42	168
CP1g153	g6483	41.228	114	41	4	1381	1477	767	871	1.15e-08	59.3
CP1g153	CP3g579	31.266	403	226	17	87	470	59	429	2.07e-21	100
CP1g153	CP3g252_CP3g253	24.354	271	176	8	75	332	62	316	1.24e-10	65.9
CP1g154	CP1g154	100.000	229	0	0	1	229	1	229	1.38e-171	470
CP1g154	g3893	41.353	133	53	1	85	217	1	108	8.74e-21	89.7
CP1g155	CP1g155	100.000	185	0	0	1	185	1	185	2.42e-136	377
CP1g155	g6502	45.161	186	96	2	4	183	1	186	5.74e-51	161
CP1g155	g7801	46.939	49	24	2	134	181	248	295	1.72e-09	55.1
CP1g155	CP1g212	28.713	101	66	3	81	177	175	273	1.16e-07	50.1
CP1g155	CP7g326	41.509	53	30	1	131	183	170	221	2.32e-07	48.5
CP1g156	CP1g156	100.000	182	0	0	1	182	1	182	7.21e-135	374
CP1g156	g6503	76.087	138	33	0	45	182	1	138	3.24e-79	231
CP1g157	CP1g157	100.000	346	0	0	1	346	1	346	0.0	713
CP1g157	g1204	66.463	328	56	3	19	346	1	274	7.28e-151	425
CP1g157	g4391	42.029	345	188	7	1	344	1	334	2.56e-89	271
CP1g157	CP5g495	41.349	341	188	6	4	343	3	332	3.63e-88	268
CP1g157	g3826	41.691	343	183	9	4	343	57	385	4.87e-83	256
CP1g158	CP1g158	100.000	665	0	0	1	665	1	665	0.0	1348
CP1g158	g1203	59.254	670	231	8	5	663	22	660	0.0	728
CP1g159	CP1g159	100.000	257	0	0	1	257	1	257	0.0	536
CP1g159	CP6g735	30.688	189	97	9	20	190	92	264	1.85e-17	79.3
CP1g159	CP8g27	33.696	92	57	3	35	123	147	237	2.09e-09	56.6
CP1g159	CP16g141	29.333	75	53	0	21	95	33	107	4.53e-09	56.2
CP1g159	CP6g580	25.926	135	84	4	6	124	7	141	1.92e-07	50.1
CP1g160	CP1g160	100.000	363	0	0	1	363	1	363	0.0	754
CP1g160	g6506	58.075	322	130	3	44	361	54	374	3.99e-128	372
CP1g161	CP1g161	100.000	476	0	0	1	476	1	476	0.0	976
CP1g161	g6505	34.204	383	143	9	29	343	286	627	1.13e-37	146
CP1g161	CP9g96	31.933	119	64	3	67	182	60	164	8.64e-09	55.1
CP1g161	g9058	35.789	95	52	3	74	167	120	206	2.03e-06	50.1
CP1g163	CP1g163	100.000	427	0	0	1	427	1	427	0.0	872
CP1g163	CP11g428	32.461	191	107	4	23	191	58	248	1.30e-21	95.9
CP1g163	g6064	40.000	125	61	4	72	191	113	228	2.14e-20	92.0
CP1g163	CP1g294	33.099	142	89	2	57	192	78	219	9.02e-19	85.1
CP1g163	g6412	36.066	122	72	2	76	191	359	480	4.51e-16	80.1
CP1g164	CP1g164	100.000	258	0	0	1	258	1	258	0.0	531
CP1g164	CP8g19	70.388	206	59	1	53	258	92	295	7.87e-102	297
CP1g164	g4133	63.889	108	38	1	152	258	1	108	1.84e-42	140
CP1g164	g196	69.091	55	17	0	71	125	260	314	2.85e-16	76.6
CP1g165	CP1g165	100.000	353	0	0	1	353	1	353	0.0	728
CP1g165	g6515	52.852	263	120	3	43	302	865	1126	7.50e-79	261
CP1g166	CP1g166	100.000	343	0	0	1	343	1	343	0.0	682
CP1g166	g6740	46.067	267	121	4	61	327	51	294	2.95e-40	143
CP1g167	CP1g167	100.000	101	0	0	1	101	1	101	3.45e-70	203
CP1g168	CP1g168	100.000	636	0	0	1	636	1	636	0.0	1284
CP1g168	g6509	77.477	222	49	1	416	636	275	496	2.63e-121	369
CP1g168	g6509	56.566	297	118	5	1	289	1	294	3.02e-92	293
CP1g168	g6509	58.252	103	43	0	191	293	73	175	7.44e-32	129
CP1g168	g2408	50.215	233	101	5	409	635	141	364	2.86e-65	218
CP1g168	g2408	65.000	60	21	0	216	275	1	60	6.74e-19	88.2
CP1g168	g2408	57.812	64	27	0	93	156	1	64	1.14e-17	84.7
CP1g168	CP3g277	45.957	235	114	3	409	635	370	599	6.41e-62	216
CP1g168	CP3g277	52.381	126	50	1	49	174	105	220	1.31e-31	129
CP1g168	CP3g277	43.229	192	87	3	207	398	130	299	5.79e-30	124
CP1g168	CP5g252	31.209	455	254	9	221	636	89	523	1.16e-48	177
CP1g169	CP1g169	100.000	449	0	0	1	449	1	449	0.0	941
CP1g169	g6508	75.297	421	95	3	25	439	21	438	0.0	663
CP1g169	g9117	30.723	166	92	10	263	421	91	240	2.02e-12	66.6
CP1g169	CP11g193	33.333	111	71	3	263	371	82	191	5.58e-12	65.9
CP1g169	CP11g173	25.269	186	120	6	252	421	44	226	7.99e-07	50.8
CP1g170	CP1g170	100.000	311	0	0	1	311	1	311	0.0	640
CP1g170	CP1g922	43.200	250	99	6	55	289	99	320	2.94e-55	182
CP1g170	g6507	64.844	128	43	1	35	160	6	133	3.26e-53	172
CP1g170	g5851	34.496	258	112	10	57	301	1	214	9.03e-31	114
CP1g170	CP1g925	33.846	260	114	8	55	301	117	331	7.54e-30	115
CP1g171	CP1g171	100.000	490	0	0	1	490	1	490	0.0	1011
CP1g171	g6484	70.183	436	130	0	4	439	7	442	0.0	654
CP1g172	CP1g172	100.000	112	0	0	1	112	1	112	7.43e-77	221
CP1g173	CP1g173	100.000	406	0	0	1	406	1	406	0.0	837
CP1g173	g6485	65.396	341	101	8	1	336	1	329	2.67e-142	418
CP1g173	CP1g78	41.812	287	162	2	113	399	83	364	3.16e-71	227
CP1g173	g6348	41.463	287	161	4	115	399	138	419	5.52e-69	224
CP1g173	CP1g322	42.807	285	157	4	97	381	74	352	2.00e-68	221
CP1g174	CP1g174	100.000	1455	0	0	1	1455	1	1455	0.0	2986
CP1g174	g6486	37.039	1682	730	53	7	1455	13	1598	0.0	721
CP1g175	CP1g175	100.000	591	0	0	1	591	1	591	0.0	1244
CP1g175	g6487	46.982	613	217	10	14	590	8	548	4.63e-180	520
CP1g175	CP4g261	34.429	578	318	13	13	547	54	613	4.92e-91	298
CP1g175	g2243	31.117	376	177	13	151	461	20	378	1.47e-35	137
CP1g176	CP1g176	100.000	219	0	0	1	219	1	219	8.96e-159	437
CP1g176	g6488	71.357	199	54	1	5	200	3	201	9.86e-98	283
CP1g176	g9977	26.020	196	140	4	22	214	25	218	2.50e-09	56.2
CP1g177	CP1g177	100.000	221	0	0	1	221	1	221	1.17e-164	452
CP1g177	g6489	31.674	221	144	3	1	219	1	216	9.45e-22	89.0
CP1g178	CP1g178	100.000	638	0	0	1	638	1	638	0.0	1293
CP1g178	g6490	45.217	345	136	8	14	324	7	332	2.31e-78	257
CP1g178	CP5g249	28.571	252	149	8	11	258	345	569	1.02e-17	86.3
CP1g178	g6627	35.821	134	77	4	129	258	984	1112	2.32e-16	82.8
CP1g179	CP1g179	100.000	193	0	0	1	193	1	193	3.70e-144	398
CP1g179	g6492	73.050	141	38	0	46	186	79	219	1.35e-64	198
CP1g179	CP1g1387	30.061	163	113	1	12	174	41	202	3.87e-17	78.2
CP1g179	g691	33.766	154	88	2	49	189	18	170	1.43e-16	75.5
CP1g179	CP13g118	34.746	118	56	6	74	182	19	124	4.12e-07	48.1
CP1g180	CP1g180	100.000	480	0	0	1	480	1	480	0.0	925
CP1g180	g6491	63.100	271	70	10	32	288	24	278	1.28e-83	266
CP1g180	CP2g247	52.941	85	36	1	33	117	296	376	4.60e-18	86.3
CP1g180	CP2g247	32.143	84	51	2	37	117	210	290	4.47e-10	61.2
CP1g180	g1205	50.633	79	39	0	37	115	282	360	4.47e-16	80.1
CP1g180	g1205	40.909	66	36	1	55	117	211	276	7.69e-10	60.5
CP1g180	g1205	31.405	121	58	4	54	149	138	258	5.08e-06	48.5
CP1g181	CP1g181	100.000	117	0	0	1	117	1	117	1.00e-81	234
CP1g181	g6493	51.351	111	45	3	3	112	1	103	2.86e-17	70.9
CP1g182	CP1g182	100.000	301	0	0	1	301	1	301	0.0	605
CP1g182	g3250	38.889	90	54	1	208	297	547	635	6.06e-08	53.5
CP1g182	CP1g1407	37.500	72	44	1	208	279	208	278	5.00e-06	47.4
CP1g182	CP1g1407	27.160	162	95	3	137	279	191	348	7.39e-06	47.0
CP1g184	CP1g184	100.000	512	0	0	1	512	1	512	0.0	1030
CP1g185	CP1g185	100.000	383	0	0	1	383	1	383	0.0	789
CP1g185	g6501	59.582	287	115	1	79	365	49	334	3.23e-128	372
CP1g185	CP9g11	33.166	199	121	5	99	292	16	207	1.60e-20	89.4
CP1g185	g7024	28.139	231	153	8	86	308	24	249	1.52e-18	85.5
CP1g185	CP4g753	31.343	201	125	5	99	294	13	205	3.86e-18	83.2
CP1g186	CP1g186	100.000	1314	0	0	1	1314	1	1314	0.0	2551
CP1g186	g6500	44.965	427	189	10	4	393	14	431	8.48e-86	301
CP1g186	g6500	35.897	156	83	4	1104	1259	814	952	3.36e-08	57.8
CP1g187	CP1g187	100.000	683	0	0	1	683	1	683	0.0	1398
CP1g187	CP1g189	35.266	414	239	7	257	666	236	624	7.47e-61	214
CP1g187	g8289	27.566	682	355	23	31	662	50	642	4.94e-44	167
CP1g187	CP2g225	28.842	423	254	12	284	682	401	800	7.97e-34	137
CP1g187	g1447	37.900	219	132	4	463	681	710	924	1.46e-32	134
CP1g188	CP1g188	100.000	117	0	0	1	117	1	117	4.14e-81	232
CP1g189	CP1g189	100.000	639	0	0	1	639	1	639	0.0	1295
CP1g189	CP1g187	35.377	424	245	7	238	636	259	678	1.37e-62	219
CP1g189	g6499	38.350	206	120	4	437	636	335	539	4.45e-34	136
CP1g189	g8289	33.832	334	189	11	254	577	275	586	9.86e-28	118
CP1g189	CP2g975	28.238	386	212	11	263	637	433	764	1.32e-26	114
CP1g190	CP1g190	100.000	71	0	0	1	71	1	71	2.45e-47	144
CP1g191	CP1g191	100.000	825	0	0	1	825	1	825	0.0	1644
CP1g191	g6497	54.545	176	62	5	538	704	486	652	3.92e-41	161
CP1g192	CP1g192	100.000	533	0	0	1	533	1	533	0.0	1056
CP1g192	g6496	44.468	479	180	14	122	530	2	464	6.34e-94	293
CP1g193	CP1g193	100.000	165	0	0	1	165	1	165	1.12e-121	339
CP1g193	g3893	84.242	165	22	2	1	165	430	590	5.79e-94	283
CP1g193	CP1g495	32.632	95	62	1	1	95	3	95	3.02e-13	63.2
CP1g193	g6289	30.526	95	64	1	1	95	3	95	5.92e-12	59.7
CP1g194	CP1g194	100.000	331	0	0	1	331	1	331	0.0	680
CP1g194	g3894	64.041	292	101	2	19	307	436	726	2.64e-121	366
CP1g194	g9916	30.364	247	143	6	47	293	944	1161	1.53e-22	98.2
CP1g194	CP1g1089	30.469	256	147	8	47	300	948	1174	2.62e-21	94.4
CP1g194	CP11g48	45.570	79	38	1	206	284	2	75	2.81e-15	70.1
CP1g195	CP1g195	100.000	904	0	0	1	904	1	904	0.0	1837
CP1g195	g6520	50.617	486	220	4	1	480	1	472	1.36e-144	436
CP1g195	g3894	43.373	332	188	0	524	855	29	360	3.20e-71	250
CP1g195	CP1g1089	25.498	753	411	27	1	678	1	678	7.63e-41	162
CP1g195	g9916	25.989	708	413	27	10	660	6	659	1.81e-37	151
CP1g196	CP1g196	100.000	338	0	0	1	338	1	338	0.0	688
CP1g196	g3893	43.836	73	37	1	228	296	322	394	2.89e-07	51.6
CP1g197	CP1g197	100.000	210	0	0	1	210	1	210	1.20e-158	436
CP1g197	g3893	36.842	76	48	0	112	187	134	209	7.12e-07	48.5
CP1g198	CP1g198	100.000	147	0	0	1	147	1	147	1.69e-108	304
CP1g198	g3849	85.106	47	7	0	35	81	43	89	1.58e-21	88.6
CP1g199	CP1g199	100.000	126	0	0	1	126	1	126	6.95e-88	250
CP1g200	CP1g200	100.000	222	0	0	1	222	1	222	2.21e-163	449
CP1g201	CP1g201	100.000	862	0	0	1	862	1	862	0.0	1668
CP1g201	g3848	49.153	118	47	4	757	862	435	551	4.05e-21	97.8
CP1g202	CP1g202	100.000	561	0	0	1	561	1	561	0.0	1154
CP1g202	g3847	58.000	550	149	5	43	557	4	506	0.0	618
CP1g203	CP1g203	100.000	366	0	0	1	366	1	366	0.0	756
CP1g203	g1066	64.767	193	67	1	160	351	1	193	5.49e-87	261
CP1g203	g4580	57.233	159	62	2	1	158	66	219	2.30e-56	183
CP1g203	CP14g59	37.224	317	175	6	35	331	30	342	2.44e-56	188
CP1g203	g1705	40.299	134	68	5	96	218	11	143	2.42e-20	89.0
CP1g204	CP1g204	100.000	289	0	0	1	289	1	289	0.0	596
CP1g204	g3779	69.048	252	75	2	1	252	1	249	2.61e-121	350
CP1g204	g1065	68.750	64	20	0	226	289	9	72	2.69e-24	92.8
CP1g205	CP1g205	100.000	1301	0	0	1	1301	1	1301	0.0	2679
CP1g205	g4134	52.604	192	84	6	519	709	1	186	9.89e-51	186
CP1g205	g4134	56.738	141	61	0	790	930	185	325	3.47e-45	169
CP1g205	g3780	56.338	142	56	1	1	142	6	141	9.10e-50	172
CP1g205	g3781	53.957	139	64	0	1163	1301	17	155	1.26e-45	160
CP1g205	CP2g108	28.652	534	325	19	408	908	1018	1528	1.50e-28	124
CP1g205	CP2g108	56.757	74	32	0	54	127	66	139	9.39e-24	108
CP1g206	CP1g206	100.000	124	0	0	1	124	1	124	1.02e-90	257
CP1g207	CP1g207	100.000	183	0	0	1	183	1	183	3.12e-131	364
CP1g208	CP1g208	100.000	441	0	0	1	441	1	441	0.0	912
CP1g208	g7873	86.347	271	37	0	144	414	1	271	1.77e-178	498
CP1g208	g1786	93.233	133	9	0	3	135	4	136	2.62e-88	264
CP1g209	CP1g209	100.000	692	0	0	1	692	1	692	0.0	1418
CP1g209	g3782	69.907	216	39	4	322	535	1	192	9.04e-98	305
CP1g209	g8432	25.616	203	134	7	215	415	86	273	4.79e-09	58.9
CP1g210	CP1g210	100.000	319	0	0	1	319	1	319	0.0	622
CP1g211	CP1g211	100.000	1131	0	0	1	1131	1	1131	0.0	2253
CP1g211	g3784	53.887	373	149	5	464	817	479	847	4.77e-91	320
CP1g212	CP1g212	100.000	312	0	0	1	312	1	312	0.0	632
CP1g212	g5961	69.630	135	37	3	182	312	43	177	2.35e-38	133
CP1g212	CP4g386	31.944	144	79	4	167	298	159	295	4.56e-15	74.7
CP1g212	g6502	38.235	102	46	5	177	273	91	180	7.96e-11	59.7
CP1g212	CP7g326	44.444	45	25	0	232	276	174	218	1.01e-09	57.4
CP1g213	CP1g213	100.000	101	0	0	1	101	1	101	8.72e-72	207
CP1g214	CP1g214	100.000	304	0	0	1	304	1	304	0.0	635
CP1g214	CP2g698	63.636	319	94	4	7	303	10	328	4.60e-147	416
CP1g214	CP1g859	57.377	305	113	3	15	303	17	320	2.97e-122	353
CP1g214	g7086	56.934	274	107	2	41	303	16	289	7.40e-112	325
CP1g214	g7094	44.590	305	148	6	18	303	31	333	1.28e-83	255
CP1g215	CP1g215	100.000	558	0	0	1	558	1	558	0.0	1125
CP1g215	g5405	30.542	203	124	4	142	344	51	236	1.24e-08	56.6
CP1g216	CP1g216	100.000	747	0	0	1	747	1	747	0.0	1485
CP1g216	g3822	46.062	419	173	11	220	604	107	506	3.07e-80	266
CP1g216	CP3g428	33.333	153	87	2	217	369	108	245	2.30e-11	65.9
CP1g216	g9566	30.464	151	90	2	220	370	111	246	6.20e-10	61.6
CP1g217	CP1g217	100.000	292	0	0	1	292	1	292	0.0	596
CP1g217	g3823	83.077	260	43	1	27	285	2	261	1.47e-153	431
CP1g218_CP1g219	CP1g218_CP1g219	100.000	450	0	0	1	450	1	450	0.0	939
CP1g218_CP1g219	g3775	98.889	450	5	0	1	450	1	450	0.0	931
CP1g218_CP1g219	CP3g667	41.781	438	237	3	1	434	1	424	5.90e-123	364
CP1g218_CP1g219	CP4g292	40.583	446	255	2	5	450	35	470	1.17e-120	359
CP1g218_CP1g219	CP6g574	39.862	434	251	2	1	434	1	424	5.24e-120	357
CP1g220	CP1g220	100.000	83	0	0	1	83	1	83	7.33e-58	171
CP1g221	CP1g221	100.000	325	0	0	1	325	1	325	0.0	607
CP1g222	CP1g222	100.000	341	0	0	1	341	1	341	0.0	709
CP1g222	CP1g223	83.768	345	52	1	1	341	3	347	0.0	585
CP1g222	CP13g176	47.744	266	127	5	77	332	67	330	1.60e-77	241
CP1g222	CP11g485	48.438	256	120	6	87	332	99	352	9.28e-77	239
CP1g222	CP10g69	46.886	273	123	6	74	332	82	346	4.11e-74	232
CP1g223	CP1g223	100.000	347	0	0	1	347	1	347	0.0	721
CP1g223	CP1g222	83.768	345	52	1	3	347	1	341	0.0	585
CP1g223	CP9g515	46.640	253	128	3	89	338	109	357	1.73e-74	234
CP1g223	CP10g69	46.667	270	132	5	76	338	82	346	4.34e-74	232
CP1g223	CP13g176	46.691	272	125	7	79	338	67	330	9.52e-74	231
CP1g224	CP1g224	100.000	135	0	0	1	135	1	135	1.30e-97	275
CP1g224	g3827	77.037	135	31	0	1	135	848	982	4.63e-65	212
CP1g225	CP1g225	100.000	883	0	0	1	883	1	883	0.0	1819
CP1g225	g3827	75.776	805	164	9	58	841	47	841	0.0	1201
CP1g225	CP2g1016	23.913	552	272	18	103	607	327	777	3.65e-23	105
CP1g225	CP4g193	23.597	695	402	27	104	744	99	718	2.60e-22	102
CP1g225	g6846	24.337	415	250	13	104	493	9	384	3.08e-16	83.2
CP1g226	CP1g226	100.000	558	0	0	1	558	1	558	0.0	1120
CP1g226	CP7g425	66.995	406	131	2	24	428	26	429	0.0	548
CP1g226	g2517	57.934	271	97	4	35	304	1	255	2.89e-101	310
CP1g226	g2517	61.261	111	41	1	340	450	238	346	2.86e-32	127
CP1g226	CP4g511	40.919	457	227	9	26	445	102	552	9.42e-89	285
CP1g226	g7704	38.166	469	233	10	32	448	33	496	2.89e-87	279
CP1g228	CP1g228	100.000	1488	0	0	1	1488	1	1488	0.0	2997
CP1g228	g3824	61.954	389	94	2	1049	1431	1039	1379	1.03e-143	477
CP1g228	CP2g1080	31.579	152	91	6	1196	1345	313	453	1.76e-08	58.5
CP1g229	CP1g229	100.000	705	0	0	1	705	1	705	0.0	1463
CP1g229	g3818	68.812	606	173	6	72	663	56	659	0.0	846
CP1g229	CP11g153	30.769	481	277	14	158	596	80	546	1.92e-54	197
CP1g229	g9280	27.551	196	121	4	451	637	59	242	6.52e-15	74.7
CP1g229	g9279	39.216	102	56	3	158	256	120	218	5.65e-14	71.2
CP1g231	CP1g231	100.000	494	0	0	1	494	1	494	0.0	1020
CP1g231	g3815	76.440	191	43	1	20	208	17	207	3.04e-101	303
CP1g231	CP10g18	23.429	350	203	16	74	381	56	382	8.97e-08	53.9
CP1g232	CP1g232	100.000	271	0	0	1	271	1	271	0.0	550
CP1g232	g3816	51.351	185	53	2	17	200	17	165	1.03e-56	181
CP1g232	CP11g318	41.667	60	34	1	27	85	44	103	2.53e-10	59.3
CP1g232	g9192	31.646	79	53	1	7	85	4	81	4.66e-08	52.8
CP1g233	CP1g233	100.000	86	0	0	1	86	1	86	4.92e-61	179
CP1g233	g3814	90.244	41	4	0	1	41	91	131	3.65e-21	80.9
CP1g234	CP1g234	100.000	480	0	0	1	480	1	480	0.0	987
CP1g234	g3813	61.392	474	145	5	15	477	23	469	0.0	542
CP1g234	CP5g473	33.735	166	94	4	167	330	231	382	1.61e-15	78.2
CP1g234	CP2g21	36.145	166	84	4	173	333	92	240	1.76e-15	77.0
CP1g234	g8897	30.909	165	97	4	173	335	524	673	2.21e-14	75.1
CP1g234	g8897	31.250	160	90	6	173	330	251	392	4.67e-10	61.6
CP1g235	CP1g235	100.000	410	0	0	1	410	1	410	0.0	846
CP1g235	g2189	69.188	357	102	3	42	391	80	435	6.68e-174	493
CP1g235	CP15g218	47.041	338	171	7	30	366	55	385	2.03e-95	295
CP1g235	g1921	46.939	343	155	8	26	366	279	596	6.61e-87	278
CP1g235	CP2g996	65.060	166	53	3	49	211	5	168	1.52e-67	213
CP1g236	CP1g236	100.000	786	0	0	1	786	1	786	0.0	1580
CP1g236	g3798	41.103	399	158	6	388	786	178	499	1.10e-91	296
CP1g236	g3798	40.708	113	66	1	110	222	69	180	9.26e-18	86.7
CP1g236	CP14g235	33.333	426	235	8	368	779	158	548	2.12e-64	224
CP1g236	CP14g235	40.179	112	60	3	111	217	16	125	9.18e-15	77.4
CP1g236	g3426	46.237	93	48	1	689	781	516	606	8.48e-18	87.4
CP1g236	g3426	34.868	152	71	2	381	532	172	295	1.94e-13	73.2
CP1g236	g3426	32.479	117	77	1	101	217	13	127	1.09e-10	64.7
CP1g236	g3274	33.708	178	97	3	438	603	49	217	1.09e-15	80.9
CP1g237	CP1g237	100.000	774	0	0	1	774	1	774	0.0	1483
CP1g237	CP15g41	35.784	204	123	5	515	717	707	903	5.47e-17	85.1
CP1g238	CP1g238	100.000	202	0	0	1	202	1	202	1.94e-153	422
CP1g238	g210	72.353	170	44	1	36	202	46	215	1.95e-89	261
CP1g239	CP1g239	100.000	533	0	0	1	533	1	533	0.0	1023
CP1g240	CP1g240	100.000	871	0	0	1	871	1	871	0.0	1736
CP1g240	g3802	52.703	222	102	2	609	829	91	310	3.44e-69	231
CP1g240	g3801	48.333	60	30	1	352	411	325	383	3.01e-08	56.2
CP1g241	CP1g241	100.000	628	0	0	1	628	1	628	0.0	1236
CP1g241	g3795	50.743	404	165	5	220	621	112	483	6.04e-95	300
CP1g241	g3795	55.556	117	51	1	25	141	13	128	2.90e-24	105
CP1g241	g2268	31.234	397	186	9	220	615	118	428	6.88e-39	148
CP1g241	g2268	48.120	133	67	1	11	141	2	134	3.86e-24	105
CP1g241	CP1g32	51.111	135	64	1	9	141	122	256	4.04e-28	119
CP1g241	CP1g32	42.748	131	75	0	420	550	356	486	6.44e-26	112
CP1g241	CP12g320	33.810	210	134	3	413	617	354	563	1.11e-25	111
CP1g241	CP12g320	36.090	133	76	4	18	142	117	248	1.84e-06	50.4
CP1g242	CP1g242	100.000	166	0	0	1	166	1	166	3.06e-123	343
CP1g242	g3796	85.455	165	23	1	3	166	4	168	8.78e-108	304
CP1g243	CP1g243	100.000	283	0	0	1	283	1	283	0.0	580
CP1g243	g3786	50.847	177	83	3	1	173	1	177	1.09e-49	167
CP1g243	g3786	52.747	91	41	2	178	268	239	327	1.82e-20	89.4
CP1g244	CP1g244	100.000	143	0	0	1	143	1	143	2.39e-99	281
CP1g245	CP1g245	100.000	623	0	0	1	623	1	623	0.0	1239
CP1g245	g482	46.799	453	211	2	74	497	154	605	1.06e-118	369
CP1g245	g399	43.545	457	208	5	68	523	126	533	8.94e-113	349
CP1g245	g8097	44.615	455	236	1	58	512	1019	1457	4.48e-110	360
CP1g245	CP1g760	54.355	287	131	0	63	349	48	334	6.95e-97	309
CP1g245	CP1g760	41.714	175	102	0	342	516	408	582	6.26e-34	136
CP1g246	CP1g246	100.000	440	0	0	1	440	1	440	0.0	902
CP1g246	g3817	54.875	441	191	5	3	440	784	1219	1.67e-154	468
CP1g246	CP5g183	27.317	205	117	9	213	404	273	458	2.01e-08	55.8
CP1g246	g5570	30.657	137	72	5	303	433	416	535	3.54e-07	52.0
CP1g246	g9771	28.667	150	79	5	262	405	329	456	1.12e-06	50.4
CP1g247	CP1g247	100.000	355	0	0	1	355	1	355	0.0	709
CP1g247	g3819	36.456	395	191	11	9	344	13	406	9.33e-51	174
CP1g247	CP13g5	29.231	390	211	14	6	347	10	382	7.14e-33	125
CP1g247	g4217	26.753	385	205	12	24	345	27	397	5.85e-31	120
CP1g247	CP3g206	29.948	384	214	13	4	347	10	378	1.63e-30	119
CP1g248	CP1g248	100.000	176	0	0	1	176	1	176	1.39e-130	362
CP1g248	g3820	55.195	154	69	0	1	154	1	154	1.69e-61	189
CP1g249	CP1g249	100.000	185	0	0	1	185	1	185	5.04e-138	382
CP1g249	g3828	66.957	115	38	0	70	184	36	150	3.98e-57	176
CP1g249	g5152	38.739	111	68	0	71	181	102	212	1.06e-25	102
CP1g249	CP9g318	36.937	111	70	0	71	181	108	218	2.18e-18	79.3
CP1g250	CP1g250	100.000	177	0	0	1	177	1	177	1.24e-132	367
CP1g250	g3825	61.932	176	67	0	2	177	15	190	8.86e-83	242
CP1g251	CP1g251	100.000	406	0	0	1	406	1	406	0.0	830
CP1g251	g3826	68.097	373	112	4	1	368	1	371	0.0	508
CP1g251	CP5g495	72.403	308	84	1	54	360	3	310	7.31e-163	460
CP1g251	g4391	72.403	308	84	1	54	360	4	311	4.73e-160	453
CP1g251	CP1g157	39.939	328	182	8	54	368	4	329	1.17e-74	235
CP1g252	CP1g252	100.000	377	0	0	1	377	1	377	0.0	773
CP1g252	g3797	66.489	188	48	2	164	338	5	190	3.93e-71	221
CP1g252	g1258	44.015	259	134	4	79	332	65	317	2.19e-56	189
CP1g252	CP7g467	43.273	275	131	7	78	335	47	313	5.95e-55	183
CP1g252	g5187	41.516	277	132	6	78	332	55	323	9.26e-54	180
CP1g253	CP1g253	100.000	437	0	0	1	437	1	437	0.0	872
CP1g253	CP10g136	30.570	193	120	4	60	248	58	240	8.46e-23	96.3
CP1g253	g7105	27.197	239	142	7	41	255	151	381	4.44e-16	79.0
CP1g253	CP6g73	26.289	194	126	3	63	248	47	231	5.03e-14	70.9
CP1g253	CP6g74	24.255	235	155	4	25	245	6	231	8.20e-14	70.9
CP1g254	CP1g254	100.000	358	0	0	1	358	1	358	0.0	734
CP1g254	g2078	64.017	239	85	1	102	340	1	238	3.11e-106	311
CP1g254	g9074	25.746	268	174	9	92	339	112	374	2.16e-11	63.9
CP1g254	g5543	37.963	108	62	2	92	198	67	170	3.04e-10	60.5
CP1g254	CP7g241	26.894	264	167	8	92	339	566	819	5.28e-10	60.5
CP1g255	CP1g255	100.000	1130	0	0	1	1130	1	1130	0.0	2268
CP1g255	g6516	51.844	922	364	13	231	1112	232	1113	0.0	828
CP1g255	g6928	56.250	576	242	4	256	821	60	635	0.0	624
CP1g255	CP1g544	47.273	495	258	2	254	745	163	657	7.63e-142	452
CP1g255	CP1g544	35.955	89	55	1	916	1002	854	942	2.12e-07	54.7
CP1g255	g2674	46.821	173	90	1	464	634	16	188	1.42e-43	156
CP1g256	CP1g256	100.000	255	0	0	1	255	1	255	0.0	536
CP1g256	g3891	59.333	150	57	1	108	253	67	216	1.83e-63	197
CP1g257	CP1g257	100.000	303	0	0	1	303	1	303	0.0	588
CP1g258	CP1g258	100.000	484	0	0	1	484	1	484	0.0	988
CP1g258	g3886	48.312	385	179	4	1	385	1	365	4.23e-109	345
CP1g259	CP1g259	100.000	299	0	0	1	299	1	299	0.0	599
CP1g259	g3885	44.948	287	120	5	3	254	6	289	1.39e-64	209
CP1g260	CP1g260	100.000	176	0	0	1	176	1	176	4.91e-125	348
CP1g260	g3885	68.966	174	54	0	1	174	304	477	3.73e-82	250
CP1g261	CP1g261	100.000	958	0	0	1	958	1	958	0.0	1917
CP1g261	g3884	67.788	208	67	0	505	712	245	452	1.10e-82	280
CP1g261	g3884	36.822	258	159	2	528	784	162	416	1.04e-43	169
CP1g261	g3884	42.918	233	112	8	96	323	20	236	1.57e-33	137
CP1g261	g3884	64.789	71	25	0	714	784	549	619	2.59e-24	108
CP1g261	g3884	40.909	110	59	2	229	338	320	423	3.51e-12	69.7
CP1g261	g3884	37.398	123	73	2	207	329	230	348	8.09e-10	62.4
CP1g261	g3884	43.077	65	37	0	577	641	555	619	2.32e-09	60.8
CP1g261	g3884	36.923	65	41	0	648	712	556	620	1.11e-07	55.5
CP1g261	g3884	31.429	70	45	1	682	751	555	621	4.82e-07	53.1
CP1g261	g3884	32.857	70	47	0	613	682	556	625	6.12e-07	52.8
CP1g261	g3884	29.851	67	47	0	263	329	555	621	1.61e-06	51.6
CP1g261	CP10g375	38.488	291	173	3	495	782	244	531	2.68e-56	211
CP1g261	CP10g375	30.719	306	164	4	522	784	195	495	1.19e-38	155
CP1g261	CP10g375	27.152	151	104	3	180	329	352	497	1.26e-10	65.1
CP1g261	CP10g375	27.273	99	72	0	228	326	326	424	6.79e-09	59.7
CP1g261	CP10g375	30.208	96	65	1	231	326	261	354	9.14e-09	58.9
CP1g261	CP10g375	28.448	116	73	3	207	322	415	520	3.60e-07	53.9
CP1g261	g489	38.849	278	164	3	508	782	29	303	1.87e-54	204
CP1g261	g489	36.782	261	159	3	506	763	62	319	2.42e-45	176
CP1g261	g489	35.060	251	156	2	551	801	2	245	1.01e-41	164
CP1g261	g489	36.585	82	52	0	248	329	188	269	6.51e-11	65.9
CP1g261	g489	26.718	131	91	1	196	326	71	196	2.77e-10	63.9
CP1g261	g489	31.183	93	62	1	231	323	33	123	3.44e-07	53.9
CP1g261	g489	30.556	72	45	1	251	322	226	292	8.63e-06	49.3
CP1g261	g7202	36.713	286	173	3	501	785	319	597	4.29e-50	192
CP1g261	g7202	29.545	132	88	2	196	327	438	564	1.12e-10	65.5
CP1g261	g7202	28.477	151	102	3	180	329	351	496	2.41e-10	64.3
CP1g261	g7202	31.313	99	64	2	231	328	330	425	5.34e-08	56.6
CP1g262	CP1g262	100.000	264	0	0	1	264	1	264	0.0	528
CP1g262	g3883	62.712	177	65	1	2	177	5	181	7.92e-68	207
CP1g263	CP1g263	100.000	557	0	0	1	557	1	557	0.0	1125
CP1g263	g312	39.098	133	56	7	138	260	933	1050	8.90e-14	74.3
CP1g263	CP3g978	35.878	131	61	5	139	260	29	145	1.24e-13	73.6
CP1g263	g9035	36.486	74	44	1	176	249	29	99	1.46e-09	57.0
CP1g264	CP1g264	100.000	2005	0	0	1	2005	1	2005	0.0	4080
CP1g265	CP1g265	100.000	735	0	0	1	735	1	735	0.0	1513
CP1g265	g5393	76.780	323	75	0	230	552	2	324	0.0	530
CP1g265	g3877	76.829	82	18	1	121	202	31	111	1.65e-35	130
CP1g265	CP4g439	27.097	155	92	6	124	266	2	147	1.20e-07	53.1
CP1g265	g7655	32.710	107	61	3	158	256	389	492	1.95e-06	50.8
CP1g266	CP1g266	100.000	576	0	0	1	576	1	576	0.0	1186
CP1g266	CP12g225	40.244	328	141	15	68	383	49	333	5.24e-52	187
CP1g266	CP12g223	37.309	327	162	12	68	388	50	339	1.16e-47	174
CP1g266	CP12g224	36.723	354	172	16	44	388	33	343	1.50e-47	173
CP1g266	g273	37.651	332	166	12	76	392	90	395	1.09e-43	165
CP1g267	CP1g267	100.000	1505	0	0	1	1505	1	1505	0.0	3014
CP1g267	g3878	60.436	1375	453	16	206	1504	200	1559	0.0	1379
CP1g267	CP2g492	39.799	897	462	22	640	1495	709	1568	1.29e-165	540
CP1g267	g8279	38.219	887	440	17	668	1480	1305	2157	1.88e-151	509
CP1g267	CP10g40	37.259	518	256	11	955	1434	167	653	1.96e-77	275
CP1g268	CP1g268	100.000	348	0	0	1	348	1	348	0.0	711
CP1g268	g3874	60.473	296	92	3	1	288	1	279	1.71e-114	335
CP1g270	CP1g270	100.000	641	0	0	1	641	1	641	0.0	1305
CP1g270	g3882	64.904	416	134	3	35	442	210	621	0.0	532
CP1g270	CP16g76	52.619	420	166	7	27	428	39	443	6.21e-120	370
CP1g270	g5305	39.521	501	180	14	16	468	60	485	2.70e-79	268
CP1g270	g847	41.058	397	150	8	40	430	70	388	1.00e-76	256
CP1g271	CP1g271	100.000	272	0	0	1	272	1	272	0.0	548
CP1g271	g3879	60.302	199	79	0	34	232	37	235	6.76e-83	249
CP1g271	CP2g758	36.923	195	123	0	55	249	120	314	1.93e-39	140
CP1g271	g3904	31.933	238	143	4	11	230	39	275	1.72e-35	130
CP1g271	CP5g520	28.302	159	101	5	57	211	115	264	3.09e-09	56.2
CP1g272	CP1g272	100.000	608	0	0	1	608	1	608	0.0	1257
CP1g272	g3868	58.252	412	133	4	236	608	182	593	7.48e-150	444
CP1g272	g3868	65.405	185	63	1	1	185	1	184	3.06e-67	229
CP1g272	CP8g324	30.488	164	108	4	28	189	5	164	8.34e-12	66.2
CP1g272	g3391	27.536	207	137	5	12	208	6	209	3.60e-10	61.2
CP1g272	CP10g5	26.623	154	99	4	40	187	45	190	4.14e-09	59.3
CP1g273	CP1g273	100.000	855	0	0	1	855	1	855	0.0	1741
CP1g273	g3869	37.803	537	266	14	366	855	23	538	9.52e-64	223
CP1g274	CP1g274	100.000	535	0	0	1	535	1	535	0.0	1119
CP1g274	g3870	63.179	497	172	1	50	535	78	574	0.0	644
CP1g274	g4535	32.649	487	245	12	54	522	47	468	5.42e-66	226
CP1g274	CP5g494	40.841	333	145	11	209	522	180	479	4.77e-55	199
CP1g274	CP1g1570	31.915	329	175	13	218	525	332	632	3.68e-29	121
CP1g275	CP1g275	100.000	304	0	0	1	304	1	304	0.0	639
CP1g275	g3873	46.061	330	133	6	1	290	2	326	3.37e-91	274
CP1g275	g714	33.772	228	108	6	47	273	995	1180	5.01e-22	95.9
CP1g275	CP8g291	31.455	213	104	3	79	290	143	314	1.06e-21	92.4
CP1g276	CP1g276	100.000	308	0	0	1	308	1	308	0.0	639
CP1g276	g3872	43.463	283	138	3	44	304	23	305	5.63e-67	211
CP1g277	CP1g277	100.000	351	0	0	1	351	1	351	0.0	721
CP1g277	g9492	47.699	239	106	4	121	346	1	233	1.45e-66	209
CP1g278	CP1g278	100.000	486	0	0	1	486	1	486	0.0	980
CP1g278	g3871	44.898	490	231	11	3	466	44	520	6.83e-106	325
CP1g279	CP1g279	100.000	655	0	0	1	655	1	655	0.0	1357
CP1g279	g313	48.588	177	72	3	303	467	221	390	1.37e-48	179
CP1g279	g313	41.718	163	56	2	76	199	8	170	4.90e-32	130
CP1g280	CP1g280	100.000	440	0	0	1	440	1	440	0.0	908
CP1g280	g3864	52.601	173	79	2	261	430	809	981	5.70e-45	167
CP1g280	g5565	31.295	278	135	9	169	392	92	367	2.23e-19	89.0
CP1g280	CP2g517	28.669	293	157	13	132	392	82	354	7.98e-13	69.3
CP1g280	CP1g841	31.138	167	89	8	141	287	67	227	6.73e-07	50.8
CP1g281	CP1g281	100.000	807	0	0	1	807	1	807	0.0	1653
CP1g281	g3851	80.465	215	42	0	522	736	288	502	1.80e-100	321
CP1g281	g3851	62.445	229	74	2	216	444	80	296	3.01e-91	297
CP1g281	CP4g327	38.382	482	280	6	268	736	90	567	3.14e-97	313
CP1g281	g6836	36.346	509	265	9	272	726	90	593	1.49e-89	295
CP1g281	CP2g928	37.946	224	130	5	271	490	144	362	7.13e-41	160
CP1g281	CP2g928	34.314	306	176	5	505	795	515	810	3.52e-35	143
CP1g282	CP1g282	100.000	337	0	0	1	337	1	337	0.0	691
CP1g282	g3852	61.338	269	75	5	72	337	95	337	3.25e-111	326
CP1g282	g9272	30.625	160	77	6	72	220	571	707	8.22e-10	59.7
CP1g282	CP2g179	29.104	134	67	4	69	189	99	217	3.21e-06	48.1
CP1g283	CP1g283	100.000	320	0	0	1	320	1	320	0.0	653
CP1g283	g3853	80.165	121	24	0	137	257	1	121	5.43e-61	191
CP1g283	g8159	79.747	79	14	1	43	119	1	79	5.41e-40	134
CP1g283	g2633	47.778	90	42	3	71	157	4	91	3.67e-18	79.3
CP1g283	CP12g189	45.882	85	43	1	71	152	5	89	5.26e-17	81.3
CP1g284	CP1g284	100.000	285	0	0	1	285	1	285	0.0	578
CP1g284	g8158	85.475	179	26	0	1	179	1	179	5.41e-105	302
CP1g284	CP5g637	53.184	267	123	2	12	278	13	277	2.78e-99	292
CP1g284	g1425	52.964	253	115	2	18	267	13	264	3.43e-83	266
CP1g284	g3854	91.429	70	5	1	213	281	7	76	2.00e-36	124
CP1g285	CP1g285	100.000	714	0	0	1	714	1	714	0.0	1415
CP1g285	g3845	34.290	697	278	18	53	689	61	637	1.51e-75	256
CP1g286	CP1g286	100.000	138	0	0	1	138	1	138	4.16e-100	282
CP1g286	g3846	79.832	119	24	0	20	138	4	122	2.13e-66	196
CP1g287	CP1g287	100.000	301	0	0	1	301	1	301	0.0	605
CP1g287	g3779	48.227	141	56	3	162	301	225	349	3.42e-35	129
CP1g287	g4579	33.544	158	79	6	19	153	25	179	4.09e-11	60.5
CP1g288	CP1g288	100.000	146	0	0	1	146	1	146	8.63e-106	297
CP1g289	CP1g289	100.000	291	0	0	1	291	1	291	0.0	592
CP1g289	g3778	76.712	146	34	0	139	284	117	262	4.68e-72	222
CP1g289	g1669	50.350	143	65	2	147	283	22	164	1.29e-40	138
CP1g289	CP14g142	48.936	141	68	2	147	283	26	166	8.21e-37	134
CP1g290	CP1g290	100.000	212	0	0	1	212	1	212	3.24e-157	432
CP1g290	g3777	52.597	154	46	6	31	163	23	170	2.49e-41	138
CP1g291	CP1g291	100.000	908	0	0	1	908	1	908	0.0	1783
CP1g291	g151	29.412	187	122	4	666	845	506	689	1.61e-08	58.2
CP1g292	CP1g292	100.000	306	0	0	1	306	1	306	0.0	629
CP1g292	g3770	51.178	297	120	2	1	297	2	273	8.89e-102	301
CP1g293	CP1g293	100.000	1709	0	0	1	1709	1	1709	0.0	3443
CP1g293	g3542	73.280	378	80	3	325	697	1	362	5.85e-173	525
CP1g293	CP1g344	42.105	475	220	13	243	714	22	444	7.51e-94	332
CP1g293	CP1g344	45.865	399	195	8	883	1266	491	883	1.44e-77	282
CP1g293	CP1g344	32.374	139	83	4	1576	1704	896	1033	1.99e-11	68.9
CP1g293	g6376	41.561	474	240	10	243	711	29	470	6.20e-92	332
CP1g293	g6376	46.447	394	185	7	874	1250	532	916	2.85e-75	278
CP1g293	g6376	30.323	155	74	6	1580	1703	950	1101	4.82e-09	61.2
CP1g293	g3079	37.743	514	218	13	235	706	842	1295	4.17e-79	290
CP1g293	g3079	32.587	402	165	13	875	1236	1835	2170	2.47e-36	150
CP1g294	CP1g294	100.000	254	0	0	1	254	1	254	0.0	525
CP1g294	g3769	47.120	191	94	3	35	220	3	191	4.62e-49	160
CP1g294	CP12g51	33.779	299	111	8	4	220	2	295	3.00e-37	132
CP1g294	g6064	38.191	199	103	5	35	223	45	233	3.17e-33	124
CP1g294	CP11g428	38.500	200	112	4	35	223	54	253	8.99e-33	122
CP1g295	CP1g295	100.000	436	0	0	1	436	1	436	0.0	871
CP1g295	g949	56.790	81	35	0	238	318	292	372	1.70e-13	71.6
CP1g296	CP1g296	100.000	395	0	0	1	395	1	395	0.0	802
CP1g296	g3794	80.000	125	25	0	270	394	1	125	5.50e-68	210
CP1g296	CP16g177	35.224	335	193	7	44	373	50	365	4.87e-39	143
CP1g296	g8506	34.545	330	184	9	49	369	52	358	6.99e-38	140
CP1g296	g223	34.505	313	183	6	60	369	69	362	3.58e-36	135
CP1g297	CP1g297	100.000	576	0	0	1	576	1	576	0.0	1145
CP1g297	G10113	45.714	350	136	4	156	477	13	336	9.59e-64	215
CP1g298	CP1g298	100.000	253	0	0	1	253	1	253	0.0	513
CP1g298	g6783	71.429	252	71	1	3	253	2	253	4.62e-124	352
CP1g299	CP1g299	100.000	370	0	0	1	370	1	370	0.0	754
CP1g299	CP3g743	48.511	235	112	3	1	235	28	253	1.30e-62	203
CP1g299	g777	39.744	234	130	3	1	234	626	848	6.11e-39	147
CP1g300	CP1g300	100.000	361	0	0	1	361	1	361	0.0	739
CP1g300	g3750	60.000	75	30	0	53	127	23	97	4.18e-28	108
CP1g300	g3750	51.515	99	48	0	259	357	120	218	2.45e-25	101
CP1g300	g5568	31.646	158	93	4	44	197	59	205	1.96e-17	80.5
CP1g300	CP2g521	31.387	137	87	3	43	175	74	207	2.86e-14	72.4
CP1g300	CP1g857	29.333	150	90	5	44	179	75	222	9.76e-13	67.4
CP1g301	CP1g301	100.000	464	0	0	1	464	1	464	0.0	941
CP1g301	CP1g302	27.885	416	215	14	4	372	11	388	3.90e-20	93.2
CP1g301	CP4g708	26.770	452	277	13	32	459	53	474	1.47e-16	81.3
CP1g301	g265	32.800	250	152	9	207	453	505	741	3.76e-15	77.4
CP1g301	CP12g341	26.667	465	269	19	1	449	2	410	8.41e-15	75.9
CP1g302	CP1g302	100.000	763	0	0	1	763	1	763	0.0	1522
CP1g302	g265	34.677	372	198	11	42	388	315	666	3.48e-29	124
CP1g302	CP12g341	29.798	396	222	8	15	405	13	357	7.04e-27	114
CP1g302	g2943	32.821	390	191	13	43	390	39	399	1.41e-22	101
CP1g302	CP1g301	29.487	390	215	14	11	375	4	358	3.05e-19	90.9
CP1g303	CP1g303	100.000	284	0	0	1	284	1	284	0.0	581
CP1g303	CP16g28	30.631	222	120	6	78	273	34	247	7.13e-23	94.0
CP1g304	CP1g304	100.000	550	0	0	1	550	1	550	0.0	1137
CP1g304	g3793	53.642	302	96	6	283	548	2	295	1.14e-102	310
CP1g304	CP4g32	42.073	164	77	3	368	513	351	514	4.87e-29	121
CP1g304	g645	36.788	193	103	4	340	513	359	551	2.53e-26	113
CP1g304	CP13g11	40.000	185	108	2	39	223	350	531	1.37e-24	108
CP1g304	CP13g11	32.716	162	108	1	39	200	416	576	3.85e-17	84.7
CP1g304	CP13g11	32.121	165	107	4	15	179	459	618	2.53e-09	59.7
CP1g304	CP13g11	39.362	94	56	1	86	179	669	761	2.22e-08	56.6
CP1g304	CP13g11	27.727	220	111	5	37	213	546	760	7.32e-08	55.1
CP1g305	CP1g305	100.000	513	0	0	1	513	1	513	0.0	1063
CP1g305	g3749	61.261	444	167	3	1	443	1	440	0.0	548
CP1g305	CP11g8_CP11g9	38.095	378	212	10	23	385	4	374	4.07e-68	236
CP1g305	CP10g137	33.123	317	164	9	149	440	96	389	9.33e-40	153
CP1g305	g7095	35.802	243	122	8	149	369	231	461	5.59e-36	139
CP1g306	CP1g306	100.000	193	0	0	1	193	1	193	2.29e-135	375
CP1g308	CP1g308	100.000	1613	0	0	1	1613	1	1613	0.0	3322
CP1g308	g3747	56.765	1323	475	21	2	1255	3	1297	0.0	1240
CP1g308	g9	86.039	308	34	1	1299	1597	1	308	0.0	570
CP1g308	CP8g466	36.410	195	117	5	1250	1438	605	798	7.79e-30	129
CP1g308	CP8g466	32.283	127	64	4	1479	1590	1041	1160	2.82e-09	61.6
CP1g308	g325	28.939	311	168	11	1304	1573	1	299	1.37e-16	85.1
CP1g309	CP1g309	100.000	161	0	0	1	161	1	161	6.05e-115	322
CP1g310	CP1g310	100.000	1201	0	0	1	1201	1	1201	0.0	2482
CP1g310	g3790	86.735	294	36	1	512	805	2	292	3.74e-179	527
CP1g310	g3791	86.740	181	23	1	1	181	1	180	8.88e-111	343
CP1g310	CP4g193	29.556	900	524	31	19	868	99	938	1.02e-91	318
CP1g310	g7163	25.115	872	509	31	11	848	107	868	9.53e-52	199
CP1g311	CP1g311	100.000	99	0	0	1	99	1	99	1.19e-71	207
CP1g312	CP1g312	100.000	270	0	0	1	270	1	270	0.0	525
CP1g313	CP1g313	100.000	596	0	0	1	596	1	596	0.0	1219
CP1g313	g7318	79.610	564	100	1	32	595	2	550	0.0	910
CP1g313	g810	32.500	240	141	9	101	327	79	310	6.92e-20	92.0
CP1g313	CP9g5	29.707	239	149	9	101	327	126	357	6.47e-17	83.2
CP1g313	g8469	28.105	306	183	12	174	462	101	386	2.20e-16	81.6
CP1g314	CP1g314	100.000	137	0	0	1	137	1	137	1.15e-98	278
CP1g314	g3754	57.547	106	43	1	34	137	1	106	3.41e-42	134
CP1g315	CP1g315	100.000	196	0	0	1	196	1	196	2.09e-150	414
CP1g315	g3753	63.855	166	60	0	30	195	90	255	1.47e-75	227
CP1g316	CP1g316	100.000	604	0	0	1	604	1	604	0.0	1195
CP1g316	g3755	38.492	252	145	2	6	247	9	260	5.73e-34	135
CP1g317	CP1g317	100.000	1138	0	0	1	1138	1	1138	0.0	2326
CP1g317	g5772	57.672	1134	430	13	11	1137	2	1092	0.0	1174
CP1g317	g3309	48.681	910	434	11	154	1056	30	913	0.0	808
CP1g317	CP7g520	30.045	446	198	15	524	867	196	629	2.07e-47	181
CP1g317	CP7g520	42.268	97	55	1	959	1055	627	722	8.64e-18	88.6
CP1g317	CP7g520	27.451	204	132	7	529	725	538	732	7.32e-14	75.9
CP1g317	CP7g520	32.143	84	55	1	977	1060	361	442	1.72e-06	51.6
CP1g317	CP3g661	30.469	384	189	10	524	834	71	449	6.20e-40	157
CP1g317	CP3g661	41.892	74	43	0	976	1049	495	568	1.10e-11	68.6
CP1g317	CP3g661	28.426	197	132	5	531	723	391	582	4.41e-11	66.6
CP1g317	CP3g661	35.385	65	42	0	977	1041	209	273	2.67e-07	54.3
CP1g318	CP1g318	100.000	418	0	0	1	418	1	418	0.0	854
CP1g318	g2529	50.000	270	98	3	1	235	305	572	1.41e-77	251
CP1g318	g675	29.891	184	104	5	65	230	157	333	3.89e-12	67.4
CP1g318	g1596	32.000	150	96	5	81	228	141	286	3.72e-11	63.9
CP1g318	g5445	33.708	89	54	2	160	245	309	395	1.23e-06	50.1
CP1g319	CP1g319	100.000	213	0	0	1	213	1	213	3.75e-161	442
CP1g319	g6371	36.782	174	94	7	48	211	1	168	2.88e-24	94.0
CP1g320	CP1g320	100.000	175	0	0	1	175	1	175	4.94e-128	355
CP1g320	g2426	63.063	111	38	2	3	110	5	115	1.21e-44	142
CP1g321	CP1g321	100.000	179	0	0	1	179	1	179	1.12e-132	368
CP1g321	g6347	51.773	141	62	3	31	168	82	219	1.09e-38	131
CP1g321	CP3g374	31.915	94	55	1	57	150	1424	1508	4.93e-09	54.3
CP1g321	CP3g374	29.464	112	70	1	40	151	1475	1577	5.67e-06	45.4
CP1g321	g9605	32.979	94	54	1	57	150	902	986	2.03e-08	52.4
CP1g321	g9605	31.034	116	70	2	61	175	974	1080	7.56e-07	47.8
CP1g322	CP1g322	100.000	398	0	0	1	398	1	398	0.0	825
CP1g322	g6348	54.317	278	125	1	79	354	126	403	1.08e-107	323
CP1g322	CP1g173	42.807	285	157	4	74	352	97	381	2.13e-68	221
CP1g322	g6485	39.834	241	131	3	76	307	94	329	1.88e-47	170
CP1g322	CP1g78	34.035	285	169	3	81	354	72	348	3.30e-46	162
CP1g323	CP1g323	100.000	510	0	0	1	510	1	510	0.0	1065
CP1g323	g6362	52.281	526	230	5	2	510	464	985	0.0	561
CP1g323	g2698	45.315	587	218	9	2	509	92	654	2.55e-174	505
CP1g323	CP10g156	25.161	155	102	3	59	206	178	325	9.38e-07	50.8
CP1g324	CP1g324	100.000	103	0	0	1	103	1	103	1.01e-72	210
CP1g325	CP1g325	100.000	552	0	0	1	552	1	552	0.0	1125
CP1g325	g6362	50.181	277	131	4	29	302	33	305	1.93e-84	281
CP1g325	g6362	56.140	57	25	0	391	447	306	362	6.38e-13	71.2
CP1g326	CP1g326	100.000	1141	0	0	1	1141	1	1141	0.0	2233
CP1g326	g6363	53.138	478	203	4	7	478	15	477	2.73e-135	439
CP1g326	g6363	45.498	622	260	9	522	1117	460	1028	8.63e-91	316
CP1g327	CP1g327	100.000	403	0	0	1	403	1	403	0.0	794
CP1g327	g2194	45.048	313	147	5	22	310	70	381	1.23e-73	239
CP1g327	CP3g76	46.416	293	151	4	20	307	207	498	2.21e-66	220
CP1g327	g1686	51.266	158	74	2	38	192	1	158	7.14e-43	147
CP1g327	g6376	47.451	255	130	2	45	297	1885	2137	3.55e-40	152
CP1g327	g6376	46.610	118	62	1	22	138	1680	1797	4.35e-19	89.4
CP1g328	CP1g328	100.000	260	0	0	1	260	1	260	0.0	531
CP1g329	CP1g329	100.000	378	0	0	1	378	1	378	0.0	770
CP1g329	g6364	60.969	351	85	4	11	309	188	538	1.30e-125	389
CP1g330	CP1g330	100.000	278	0	0	1	278	1	278	0.0	575
CP1g330	g6364	65.574	244	80	2	3	243	2	244	2.59e-104	328
CP1g330	g7240	33.333	216	132	3	5	208	17	232	9.16e-31	115
CP1g331	CP1g331	100.000	114	0	0	1	114	1	114	2.98e-76	220
CP1g332	CP1g332	100.000	989	0	0	1	989	1	989	0.0	2058
CP1g332	g6366	44.032	754	383	11	9	745	27	758	0.0	622
CP1g332	g6367	44.628	363	197	4	35	395	104	464	1.98e-109	347
CP1g332	CP5g588_CP5g589	30.033	606	345	21	212	775	361	929	3.93e-74	264
CP1g332	CP4g444	31.341	552	312	12	30	536	48	577	3.02e-72	258
CP1g332	CP4g444	41.709	199	103	4	542	740	670	855	4.55e-34	140
CP1g333	CP1g333	100.000	704	0	0	1	704	1	704	0.0	1381
CP1g333	CP7g407	42.453	106	58	1	601	703	311	416	4.71e-21	96.7
CP1g333	CP7g407	43.000	100	50	3	601	697	369	464	4.51e-15	77.8
CP1g333	CP7g407	45.455	44	24	0	654	697	306	349	3.68e-06	49.7
CP1g333	g2004	45.545	101	41	2	601	697	1410	1500	3.76e-20	95.5
CP1g333	g2004	41.026	78	32	1	601	678	1462	1525	6.55e-13	72.0
CP1g333	g2004	32.323	99	54	2	601	699	1562	1647	4.43e-09	59.7
CP1g333	g2004	35.052	97	54	2	601	696	1607	1695	4.40e-07	53.1
CP1g333	g2004	46.809	47	25	0	658	704	1409	1455	1.31e-06	51.6
CP1g333	CP3g454	34.375	128	62	3	579	700	97	208	2.47e-18	83.6
CP1g333	CP6g527	42.574	101	52	2	601	697	336	434	3.67e-17	84.3
CP1g333	CP6g527	41.000	100	48	2	601	697	396	487	5.14e-17	84.0
CP1g333	CP6g527	42.222	90	50	2	610	697	285	374	2.50e-15	78.6
CP1g334	CP1g334	100.000	148	0	0	1	148	1	148	1.04e-102	290
CP1g334	g6369	43.478	115	57	5	1	115	8	114	3.06e-14	65.1
CP1g335	CP1g335	100.000	108	0	0	1	108	1	108	9.63e-75	216
CP1g336	CP1g336	100.000	731	0	0	1	731	1	731	0.0	1490
CP1g336	g6370	48.933	609	234	6	2	537	7	611	0.0	531
CP1g336	CP3g663	26.230	122	83	5	37	157	86	201	6.13e-07	52.4
CP1g337	CP1g337	100.000	919	0	0	1	919	1	919	0.0	1875
CP1g337	g6378	45.707	396	187	8	528	919	704	1075	6.79e-64	233
CP1g337	g6378	40.426	141	61	4	1	132	1	127	2.99e-12	70.5
CP1g338	CP1g338	100.000	705	0	0	1	705	1	705	0.0	1441
CP1g338	g6377	44.316	431	233	3	41	468	30	456	8.43e-103	322
CP1g339	CP1g339	100.000	376	0	0	1	376	1	376	0.0	778
CP1g339	g6376	54.313	313	116	3	32	321	1345	1653	6.00e-94	307
CP1g340	CP1g340	100.000	461	0	0	1	461	1	461	0.0	947
CP1g340	CP14g275	66.917	399	127	2	64	461	54	448	0.0	553
CP1g340	CP14g281	66.917	399	127	2	64	461	9	403	0.0	551
CP1g340	CP6g731	31.220	410	249	9	80	459	508	914	3.49e-50	182
CP1g340	g1137	32.530	415	238	10	83	461	548	956	5.77e-49	179
CP1g341	CP1g341	100.000	1724	0	0	1	1724	1	1724	0.0	3454
CP1g341	g6380	53.153	666	237	6	127	752	189	819	0.0	672
CP1g341	g6380	32.800	250	143	7	4	240	355	592	2.76e-26	117
CP1g341	g6380	39.462	223	91	7	1262	1453	1161	1370	7.58e-24	109
CP1g341	CP14g326	49.320	294	146	2	368	660	193	484	4.32e-77	281
CP1g341	CP14g326	44.444	117	65	0	250	366	200	316	2.59e-25	114
CP1g341	CP14g326	38.583	127	70	4	1591	1712	1113	1236	6.34e-18	90.1
CP1g341	CP14g326	49.398	83	41	1	664	745	589	671	4.02e-16	84.3
CP1g341	g1014	46.970	264	133	3	255	518	22	278	3.09e-71	254
CP1g341	g1014	37.391	230	137	2	144	373	38	260	6.67e-40	159
CP1g341	g1014	28.194	227	138	5	5	220	22	234	1.44e-14	79.0
CP1g341	CP10g152	42.069	290	113	4	255	489	28	317	6.04e-65	238
CP1g341	CP10g152	32.482	274	132	4	144	364	44	317	5.72e-33	138
CP1g341	CP10g152	48.333	120	62	0	380	499	28	147	2.78e-32	136
CP1g342	CP1g342	100.000	121	0	0	1	121	1	121	8.64e-89	252
CP1g343	CP1g343	100.000	714	0	0	1	714	1	714	0.0	1439
CP1g344	CP1g344	100.000	1257	0	0	1	1257	1	1257	0.0	2557
CP1g344	g6376	63.965	1246	354	14	18	1181	25	1257	0.0	1496
CP1g344	CP1g293	41.822	483	226	14	22	452	243	722	3.31e-94	333
CP1g344	CP1g293	45.366	410	203	8	480	883	872	1266	2.38e-77	281
CP1g344	CP1g293	31.884	138	83	4	897	1033	1577	1704	8.83e-11	66.2
CP1g344	CP1g1486	36.699	515	272	19	535	1016	1083	1576	8.05e-71	260
CP1g344	CP1g1486	34.810	474	223	12	10	441	186	615	5.99e-62	232
CP1g344	g3079	35.639	477	246	10	7	440	841	1299	2.76e-66	246
CP1g344	g3079	31.239	573	304	19	478	1016	1829	2345	2.82e-49	192
CP1g345	CP1g345	100.000	139	0	0	1	139	1	139	4.56e-102	287
CP1g345	g6381	66.906	139	46	0	1	139	677	815	7.61e-61	199
CP1g346	CP1g346	100.000	199	0	0	1	199	1	199	1.35e-149	412
CP1g347	CP1g347	100.000	316	0	0	1	316	1	316	0.0	646
CP1g347	CP1g348	58.503	294	120	1	23	316	28	319	4.51e-120	347
CP1g347	g6381	50.000	252	90	1	33	284	429	644	2.25e-58	200
CP1g347	g1258	45.290	276	139	6	38	303	60	333	2.87e-58	191
CP1g347	CP2g304	44.326	282	145	6	41	312	225	504	4.52e-58	195
CP1g348	CP1g348	100.000	319	0	0	1	319	1	319	0.0	642
CP1g348	CP1g347	58.503	294	120	1	28	319	23	316	4.56e-120	347
CP1g348	g6381	53.061	245	79	1	45	289	436	644	2.67e-67	224
CP1g348	g5187	42.807	285	135	7	47	304	55	338	9.38e-60	194
CP1g348	CP2g304	45.725	269	134	6	46	306	225	489	2.53e-58	196
CP1g349	CP1g349	100.000	461	0	0	1	461	1	461	0.0	956
CP1g349	g2697	25.781	256	141	11	51	273	27	266	2.06e-09	59.3
CP1g350	CP1g350	100.000	504	0	0	1	504	1	504	0.0	1013
CP1g350	g6381	64.975	197	64	3	260	455	247	439	3.83e-79	263
CP1g351	CP1g351	100.000	496	0	0	1	496	1	496	0.0	1016
CP1g351	g6382	76.404	89	20	1	279	367	371	458	8.67e-43	160
CP1g351	g6382	69.149	94	29	0	403	496	541	634	6.75e-36	140
CP1g351	g1445	33.333	75	49	1	415	488	208	282	4.67e-10	60.1
CP1g351	CP11g179	36.709	79	49	1	419	496	26	104	4.78e-10	59.7
CP1g351	CP4g840	23.529	204	98	5	297	494	33	184	7.60e-09	57.0
CP1g352	CP1g352	100.000	612	0	0	1	612	1	612	0.0	1170
CP1g353	CP1g353	100.000	548	0	0	1	548	1	548	0.0	1146
CP1g354	CP1g354	100.000	77	0	0	1	77	1	77	1.59e-50	152
CP1g355	CP1g355	100.000	306	0	0	1	306	1	306	0.0	629
CP1g355	CP9g371	41.509	53	31	0	52	104	240	292	7.33e-09	55.8
CP1g355	g184	38.028	71	39	1	74	139	1	71	6.25e-08	52.0
CP1g355	g3156	33.333	87	48	2	18	98	127	209	7.16e-08	52.8
CP1g355	CP2g784	31.343	67	37	2	44	101	6	72	4.06e-07	50.4
CP1g357	CP1g357	100.000	390	0	0	1	390	1	390	0.0	787
CP1g357	g6390	59.574	47	17	1	19	65	409	453	5.93e-08	53.9
CP1g358	CP1g358	100.000	1879	0	0	1	1879	1	1879	0.0	3760
CP1g358	g6389	49.199	874	306	22	337	1139	1	807	0.0	615
CP1g358	g4418	61.232	276	106	1	16	290	40	315	1.80e-113	362
CP1g358	CP7g129	29.401	568	326	11	37	583	566	1079	3.40e-71	265
CP1g358	CP1g813	27.899	552	309	16	43	581	162	637	5.68e-57	216
CP1g359	CP1g359	100.000	1108	0	0	1	1108	1	1108	0.0	2210
CP1g359	g6383	38.078	281	110	9	344	564	100	376	4.12e-37	150
CP1g359	g6383	54.545	88	39	1	214	301	33	119	1.90e-17	87.4
CP1g359	g6383	48.684	76	38	1	1009	1084	704	778	6.80e-13	72.8
CP1g359	g6383	35.294	153	54	2	661	813	537	644	1.69e-10	64.7
CP1g359	CP3g1020	36.735	245	136	8	212	444	59	296	5.24e-20	91.3
CP1g359	g6091	38.554	83	42	2	305	378	229	311	6.48e-07	52.0
CP1g360	CP1g360	100.000	296	0	0	1	296	1	296	0.0	608
CP1g360	g6387	64.583	240	84	1	56	294	1	240	2.42e-107	311
CP1g360	g2903	33.125	320	180	14	6	296	30	344	3.90e-34	127
CP1g360	CP6g668	31.447	318	179	10	6	291	28	338	8.30e-33	123
CP1g361	CP1g361	100.000	1830	0	0	1	1830	1	1830	0.0	3774
CP1g361	g6384	30.375	1814	1001	43	64	1819	3	1612	2.94e-175	584
CP1g362	CP1g362	100.000	725	0	0	1	725	1	725	0.0	1491
CP1g362	g6385	65.806	310	101	3	57	364	1	307	3.38e-100	313
CP1g362	g6385	81.633	98	17	1	628	725	301	397	2.40e-53	189
CP1g362	CP8g83	39.535	258	151	4	57	312	1	255	2.90e-50	189
CP1g362	CP8g83	37.647	170	82	6	575	724	750	915	1.61e-23	105
CP1g362	g763	38.489	278	130	5	61	301	5	278	2.74e-48	174
CP1g362	CP11g117	30.769	143	76	7	589	722	426	554	2.44e-12	69.7
CP1g363	CP1g363	100.000	2359	0	0	1	2359	1	2359	0.0	4621
CP1g363	g6394	62.153	901	308	7	5	872	12	912	0.0	945
CP1g363	g6394	69.565	276	83	1	976	1251	915	1189	7.04e-95	343
CP1g364	CP1g364	100.000	1455	0	0	1	1455	1	1455	0.0	3005
CP1g364	g6393	75.080	1252	254	8	43	1242	1	1246	0.0	1876
CP1g364	CP1g1322	38.938	904	497	16	33	919	12	877	0.0	600
CP1g364	CP1g1322	34.694	392	200	8	1104	1440	1059	1449	1.50e-47	186
CP1g364	g5592	34.597	633	335	12	353	914	537	1161	1.98e-93	332
CP1g364	g5592	31.707	164	106	3	1275	1437	1399	1557	3.55e-17	87.4
CP1g364	g5592	23.846	130	93	2	20	149	5	128	5.60e-07	53.9
CP1g364	g3260	37.500	544	298	11	29	557	9	525	3.82e-93	329
CP1g364	g3260	59.551	89	36	0	840	928	509	597	3.93e-26	116
CP1g364	g3260	46.847	111	57	1	1104	1212	770	880	1.47e-20	98.6
CP1g365	CP1g365	100.000	245	0	0	1	245	1	245	0.0	496
CP1g366	CP1g366	100.000	231	0	0	1	231	1	231	4.67e-171	469
CP1g366	g9263	50.000	72	32	3	155	222	662	733	2.94e-12	65.1
CP1g366	g2185	47.692	65	31	1	164	225	814	878	4.47e-10	58.5
CP1g366	g2188	44.444	72	36	2	152	219	391	462	1.76e-08	53.5
CP1g366	g8327	33.333	111	58	3	118	225	406	503	2.89e-08	53.1
CP1g367	CP1g367	100.000	131	0	0	1	131	1	131	4.80e-96	271
CP1g370	CP1g370	100.000	235	0	0	1	235	1	235	1.90e-178	488
CP1g370	CP6g547	32.530	166	107	2	6	171	56	216	2.63e-28	106
CP1g370	G10059	31.765	170	111	2	43	212	25	189	5.84e-27	102
CP1g368	CP1g368	100.000	631	0	0	1	631	1	631	0.0	1315
CP1g369	CP1g369	100.000	182	0	0	1	182	1	182	1.89e-134	372
CP1g371	CP1g371	100.000	372	0	0	1	372	1	372	0.0	746
CP1g371	g6397	53.211	218	97	4	98	312	28	243	5.50e-75	232
CP1g372	CP1g372	100.000	325	0	0	1	325	1	325	0.0	672
CP1g373	CP1g373	100.000	393	0	0	1	393	1	393	0.0	814
CP1g373	g6398	48.649	333	139	6	22	348	65	371	1.79e-102	308
CP1g373	g1817	50.192	261	116	4	31	280	27	284	1.14e-65	222
CP1g373	g8019	30.469	128	81	4	253	376	65	188	1.82e-07	52.4
CP1g373	CP6g252	33.721	86	43	2	255	332	92	171	1.52e-06	49.7
CP1g374	CP1g374	100.000	68	0	0	1	68	1	68	2.96e-46	140
CP1g375	CP1g375	100.000	738	0	0	1	738	1	738	0.0	1535
CP1g377_CP1g376	CP1g377_CP1g376	100.000	478	0	0	1	478	1	478	0.0	989
CP1g377_CP1g376	g6400	45.455	363	161	6	137	473	1	352	4.45e-93	286
CP1g377_CP1g376	g9329	28.889	225	107	8	265	469	391	582	8.20e-10	60.5
CP1g377_CP1g376	CP11g298	29.004	231	124	7	254	475	244	443	5.10e-09	57.8
CP1g378	CP1g378	100.000	225	0	0	1	225	1	225	3.94e-166	456
CP1g378	g6401	50.505	99	49	0	114	212	1	99	1.42e-26	98.6
CP1g378	g4856	30.435	184	125	1	13	196	2	182	9.30e-14	68.2
CP1g378	CP3g626	29.927	137	88	3	64	196	153	285	5.42e-06	45.8
CP1g379	CP1g379	100.000	392	0	0	1	392	1	392	0.0	807
CP1g380	CP1g380	100.000	229	0	0	1	229	1	229	6.74e-174	476
CP1g380	g6402	63.877	227	72	2	6	228	1	221	9.42e-93	271
CP1g380	CP9g463	50.909	220	103	1	10	229	2	216	5.80e-71	215
CP1g380	g5856	50.971	206	95	2	16	215	7	212	1.16e-56	184
CP1g380	CP3g33	33.663	101	62	2	18	118	20	115	1.53e-06	45.8
CP1g381	CP1g381	100.000	582	0	0	1	582	1	582	0.0	1196
CP1g381	g2223	53.427	496	181	6	87	580	15	462	4.15e-167	483
CP1g381	CP1g1252	37.052	502	292	8	80	578	15	495	2.34e-95	300
CP1g381	CP13g109	36.140	487	291	7	98	581	41	510	2.63e-89	285
CP1g381	CP13g81	36.626	486	289	6	98	578	9	480	2.15e-88	281
CP1g382	CP1g382	100.000	573	0	0	1	573	1	573	0.0	1152
CP1g382	g6405	67.980	203	62	2	362	563	171	371	1.24e-86	273
CP1g382	CP10g303	40.426	94	53	3	457	549	478	569	1.04e-11	67.0
CP1g382	CP8g302	29.694	229	118	8	330	540	279	482	1.24e-10	63.5
CP1g382	CP1g708	37.333	75	38	1	333	398	12	86	3.95e-08	55.5
CP1g383	CP1g383	100.000	469	0	0	1	469	1	469	0.0	979
CP1g383	g6404	65.035	286	98	2	5	288	6	291	1.45e-142	412
CP1g383	g6404	62.121	66	25	0	404	469	294	359	8.31e-20	90.1
CP1g383	CP4g975	29.365	126	75	2	141	266	20	131	4.64e-14	68.6
CP1g383	g2925	26.442	208	117	6	280	467	206	397	5.96e-14	72.8
CP1g383	CP6g630	28.571	217	106	10	277	468	258	450	3.25e-13	70.9
CP1g383	CP6g630	25.735	136	85	4	5	125	12	146	7.99e-09	57.0
CP1g384	CP1g384	100.000	334	0	0	1	334	1	334	0.0	694
CP1g384	g6412	67.066	167	55	0	167	333	124	290	3.29e-63	212
CP1g385	CP1g385	100.000	408	0	0	1	408	1	408	0.0	844
CP1g385	g6412	40.741	405	157	10	67	402	301	691	3.80e-74	244
CP1g385	CP11g428	40.639	219	120	4	53	266	50	263	2.04e-40	147
CP1g385	g6064	36.232	207	123	2	55	260	39	237	3.41e-32	125
CP1g385	g1708	33.190	232	131	4	65	295	75	283	1.51e-25	106
CP1g386	CP1g386	100.000	547	0	0	1	547	1	547	0.0	1123
CP1g386	g6411	48.449	419	140	5	72	479	9	362	1.50e-100	309
CP1g387	CP1g387	100.000	310	0	0	1	310	1	310	0.0	611
CP1g387	g6410	64.319	213	76	0	94	306	37	249	1.51e-92	275
CP1g387	g6444	36.697	109	57	2	108	213	54	153	1.72e-10	61.2
CP1g387	CP1g464	34.545	110	59	3	107	213	113	212	5.83e-10	58.5
CP1g387	CP12g37	29.146	199	108	8	130	309	85	269	7.04e-07	49.7
CP1g388	CP1g388	100.000	570	0	0	1	570	1	570	0.0	1170
CP1g388	g6409	72.902	572	139	2	1	570	1	558	0.0	862
CP1g388	CP6g760	66.667	567	187	1	4	568	68	634	0.0	798
CP1g388	g2814	62.963	162	60	0	4	165	409	570	2.17e-57	201
CP1g389	CP1g389	100.000	1609	0	0	1	1609	1	1609	0.0	3190
CP1g390	CP1g390	100.000	202	0	0	1	202	1	202	9.20e-149	410
CP1g390	g6413	80.412	97	19	0	27	123	263	359	1.21e-52	172
CP1g390	CP6g400	51.266	158	75	2	45	202	5	160	1.45e-49	158
CP1g390	g8348	51.266	158	74	3	46	202	7	162	9.11e-43	140
CP1g390	g5629	85.075	67	10	0	136	202	1	67	1.24e-33	114
CP1g391	CP1g391	100.000	112	0	0	1	112	1	112	1.17e-75	218
CP1g391	g6413	48.454	97	48	1	16	112	96	190	3.80e-19	80.1
CP1g391	CP5g719	46.988	83	42	1	1	83	103	183	5.84e-08	48.5
CP1g391	CP1g1355	30.769	117	76	2	1	112	110	226	4.97e-06	43.1
CP1g392	CP1g392	100.000	479	0	0	1	479	1	479	0.0	971
CP1g392	CP8g88	46.934	473	227	6	11	475	9	465	2.78e-129	382
CP1g392	CP5g53	51.117	358	152	7	120	466	204	549	4.15e-100	310
CP1g392	CP5g53	50.000	56	28	0	19	74	12	67	1.93e-11	65.5
CP1g392	CP5g52	35.857	449	240	6	39	467	54	474	2.63e-82	263
CP1g392	CP5g51	36.157	484	255	12	21	470	17	480	3.11e-81	260
CP1g393_CP1g394	CP1g393_CP1g394	100.000	631	0	0	1	631	1	631	0.0	1264
CP1g393_CP1g394	g6417	34.672	473	202	16	154	573	22	440	1.16e-44	171
CP1g393_CP1g394	g6417	36.918	279	128	8	7	275	16	256	1.35e-33	137
CP1g393_CP1g394	g9097	36.842	76	47	1	10	84	75	150	1.50e-09	58.9
CP1g393_CP1g394	CP9g282	37.879	66	37	2	11	73	34	98	7.78e-07	51.2
CP1g393_CP1g394	g7620	40.000	55	31	2	12	65	593	646	1.24e-06	51.2
CP1g395_CP1g396	CP1g395_CP1g396	100.000	700	0	0	1	700	1	700	0.0	1405
CP1g395_CP1g396	CP1g396	95.702	349	11	1	139	483	1	349	0.0	542
CP1g395_CP1g396	g7761	51.292	271	121	3	425	685	293	562	5.00e-68	233
CP1g395_CP1g396	g7761	45.852	229	119	1	45	268	6	234	9.44e-43	162
CP1g395_CP1g396	CP3g645	36.364	165	92	2	486	637	6	170	8.99e-21	91.3
CP1g395_CP1g396	g9432	25.904	166	122	1	54	219	37	201	5.18e-09	58.5
CP1g396	CP1g396	100.000	408	0	0	1	408	1	408	0.0	816
CP1g396	CP1g395_CP1g396	95.702	349	11	1	1	349	139	483	0.0	545
CP1g396	g7761	38.806	134	77	1	2	130	101	234	2.39e-15	77.4
CP1g397	CP1g397	100.000	1132	0	0	1	1132	1	1132	0.0	2334
CP1g397	CP2g298	43.786	861	436	14	136	973	9	844	0.0	684
CP1g397	CP1g1570	46.195	749	376	11	82	819	36	768	0.0	635
CP1g397	CP6g55	41.419	944	471	18	97	1016	20	905	0.0	628
CP1g397	CP1g398	71.875	288	66	3	730	1005	1	285	7.96e-133	409
CP1g398	CP1g398	100.000	409	0	0	1	409	1	409	0.0	845
CP1g398	CP1g397	71.875	288	66	3	1	285	730	1005	3.26e-133	409
CP1g398	CP2g298	59.908	217	84	2	30	245	630	844	2.01e-82	273
CP1g398	CP6g55	51.504	266	123	3	30	294	651	911	5.16e-82	273
CP1g398	CP8g282	44.803	279	96	5	20	246	979	1251	3.77e-61	213
CP1g399	CP1g399	100.000	316	0	0	1	316	1	316	0.0	644
CP1g399	CP1g1570	70.234	299	89	0	13	311	364	662	6.28e-156	455
CP1g399	CP1g397	54.275	269	122	1	13	280	408	676	1.17e-93	300
CP1g399	CP2g298	42.754	276	150	3	13	280	287	562	1.97e-65	222
CP1g399	CP6g55	39.643	280	132	4	13	285	336	585	4.14e-56	195
CP1g400	CP1g400	100.000	375	0	0	1	375	1	375	0.0	775
CP1g400	CP1g1570	61.789	369	141	0	1	369	1	369	4.26e-160	468
CP1g400	CP1g397	38.400	375	214	5	6	369	45	413	1.66e-69	235
CP1g400	CP6g55	31.487	343	206	8	44	370	13	342	4.98e-38	145
CP1g400	CP2g298	29.966	297	180	7	90	370	9	293	8.45e-31	123
CP1g401	CP1g401	100.000	504	0	0	1	504	1	504	0.0	1030
CP1g401	g6415	59.756	246	88	3	268	503	151	395	5.07e-82	259
CP1g401	g5554	38.272	243	124	7	263	500	25	246	2.33e-32	129
CP1g401	CP2g429	31.579	266	140	12	255	501	14	256	2.20e-26	110
CP1g402	CP1g402	100.000	197	0	0	1	197	1	197	6.93e-148	407
CP1g402	g6415	71.053	152	40	1	37	184	10	161	1.48e-66	209
CP1g403	CP1g403	100.000	603	0	0	1	603	1	603	0.0	1232
CP1g403	g5630	59.854	137	55	0	467	603	14	150	3.15e-49	167
CP1g403	g6414	57.000	100	25	2	348	429	296	395	7.34e-26	109
CP1g404	CP1g404	100.000	168	0	0	1	168	1	168	1.90e-121	338
CP1g405	CP1g405	100.000	469	0	0	1	469	1	469	0.0	959
CP1g405	g9336	38.136	354	174	14	101	438	8	332	3.76e-56	195
CP1g405	CP11g232	37.360	356	171	12	95	430	46	369	1.93e-51	183
CP1g405	CP13g353	25.364	343	201	9	95	429	36	331	2.08e-15	78.2
CP1g405	g4099	27.465	284	158	7	109	380	7	254	5.55e-15	75.5
CP1g406	CP1g406	100.000	590	0	0	1	590	1	590	0.0	1217
CP1g406	g6419	64.759	332	112	3	1	328	1	331	4.19e-157	461
CP1g406	CP5g685	36.898	374	203	12	2	357	4	362	2.51e-73	248
CP1g406	g1532	39.583	336	175	9	8	321	10	339	3.47e-64	223
CP1g406	CP11g206_CP11g207	36.970	165	99	2	144	303	504	668	2.11e-28	120
CP1g407	CP1g407	100.000	497	0	0	1	497	1	497	0.0	1034
CP1g407	g6420	63.043	460	159	6	42	494	73	528	0.0	533
CP1g407	CP9g383	42.202	436	227	12	39	464	51	471	4.55e-90	282
CP1g407	g849	38.568	433	207	10	39	464	735	1115	4.39e-74	253
CP1g407	CP1g580	29.149	470	262	16	45	464	32	480	3.82e-35	136
CP1g408	CP1g408	100.000	341	0	0	1	341	1	341	0.0	679
CP1g408	g6421	72.222	162	45	0	1	162	121	282	7.97e-77	254
CP1g408	CP9g246	36.364	77	48	1	100	176	206	281	1.20e-09	58.5
CP1g408	g8447	27.211	147	100	4	36	176	138	283	8.63e-08	53.1
CP1g408	CP3g570	39.506	81	42	2	95	168	57	137	3.28e-07	51.6
CP1g409	CP1g409	100.000	116	0	0	1	116	1	116	4.82e-82	234
CP1g410	CP1g410	100.000	481	0	0	1	481	1	481	0.0	968
CP1g410	CP4g26	40.426	235	126	5	184	411	112	339	5.25e-30	122
CP1g410	g8515	47.826	161	83	1	184	344	676	835	4.13e-25	108
CP1g410	CP2g854	31.984	247	147	5	181	418	67	301	6.72e-20	92.0
CP1g410	CP15g16	30.409	342	178	11	80	413	135	424	1.23e-19	91.3
CP1g411	CP1g411	100.000	655	0	0	1	655	1	655	0.0	1368
CP1g411	g6422	39.894	188	59	5	466	649	410	547	4.32e-14	74.7
CP1g412	CP1g412	100.000	1264	0	0	1	1264	1	1264	0.0	2565
CP1g412	g6423	42.443	655	303	7	453	1040	343	990	2.88e-135	445
CP1g412	g6423	36.047	86	55	0	127	212	47	132	9.52e-07	53.1
CP1g412	CP3g295	26.884	491	313	12	591	1046	359	838	2.11e-35	146
CP1g412	CP3g295	25.859	495	326	12	483	962	365	833	9.57e-31	131
CP1g412	CP3g295	25.346	217	143	5	456	657	584	796	6.64e-09	60.1
CP1g412	CP3g295	29.861	144	96	3	944	1086	368	507	1.14e-08	59.3
CP1g412	g9537	25.919	517	337	12	522	1026	137	619	2.53e-32	136
CP1g412	g9537	24.767	537	325	16	459	962	146	636	1.06e-23	108
CP1g412	g9537	22.902	441	270	15	456	887	257	636	9.02e-10	62.8
CP1g412	CP4g820	29.745	353	208	12	682	1008	190	528	2.06e-19	94.7
CP1g412	CP4g820	24.936	389	197	9	721	1047	137	492	1.24e-13	75.9
CP1g412	CP4g820	21.387	346	207	11	490	813	224	526	2.68e-09	61.6
CP1g412	CP4g820	27.660	188	113	7	428	599	325	505	4.52e-07	54.3
CP1g413	CP1g413	100.000	206	0	0	1	206	1	206	1.69e-152	420
CP1g414	CP1g414	100.000	316	0	0	1	316	1	316	0.0	661
CP1g414	g499	46.544	217	110	3	77	288	45	260	7.39e-68	213
CP1g415	CP1g415	100.000	732	0	0	1	732	1	732	0.0	1467
CP1g415	g6425	64.202	257	70	2	467	708	2	251	4.74e-104	319
CP1g416	CP1g416	100.000	435	0	0	1	435	1	435	0.0	904
CP1g416	CP13g253	51.734	346	154	5	98	432	17	360	1.31e-108	324
CP1g416	g6426	80.723	166	31	1	269	434	1	165	3.00e-94	280
CP1g416	g5278	43.228	347	137	7	97	432	16	313	3.80e-86	265
CP1g416	g2379	46.221	344	169	9	98	432	15	351	2.53e-85	264
CP1g417	CP1g417	100.000	599	0	0	1	599	1	599	0.0	1191
CP1g418	CP1g418	100.000	259	0	0	1	259	1	259	0.0	540
CP1g418	g6428	42.969	256	99	1	2	257	1	209	8.00e-72	218
CP1g418	g3385	32.927	164	104	4	92	252	83	243	1.88e-21	89.7
CP1g418	CP8g319	28.571	175	119	4	86	257	80	251	2.34e-20	87.0
CP1g419	CP1g419	100.000	72	0	0	1	72	1	72	6.58e-48	145
CP1g419	CP1g420	34.667	75	42	3	4	72	5	78	1.27e-06	41.2
CP1g420	CP1g420	100.000	88	0	0	1	88	1	88	2.02e-62	183
CP1g420	CP1g419	34.667	75	42	3	5	78	4	72	1.56e-06	41.2
CP1g421	CP1g421	100.000	1330	0	0	1	1330	1	1330	0.0	2665
CP1g421	g6430	30.885	667	344	15	173	788	107	707	9.24e-54	204
CP1g421	g6430	46.154	65	35	0	1033	1097	750	814	7.13e-09	60.1
CP1g421	CP3g295	23.443	546	317	14	312	823	357	835	3.36e-20	97.1
CP1g421	CP3g295	24.390	287	181	6	590	862	372	636	8.30e-11	66.2
CP1g421	CP3g295	23.828	256	185	5	171	421	547	797	1.34e-09	62.4
CP1g421	CP3g295	23.457	405	250	10	295	658	451	836	1.49e-09	62.4
CP1g421	CP3g295	21.771	271	173	5	626	874	357	610	2.82e-06	51.6
CP1g421	g6423	23.944	355	232	6	332	659	614	957	1.64e-14	78.6
CP1g421	g9537	26.531	490	294	20	298	738	101	573	1.73e-13	75.1
CP1g421	g9537	22.718	515	292	15	209	687	143	587	2.20e-11	68.2
CP1g421	g9537	26.991	226	134	5	626	843	125	327	2.72e-10	64.7
CP1g421	g9537	21.937	351	218	8	517	862	140	439	3.83e-08	57.8
CP1g421	g9537	23.043	230	163	5	173	395	352	574	5.75e-08	57.0
CP1g421	g9537	36.082	97	59	2	775	869	551	646	4.65e-06	50.8
CP1g422	CP1g422	100.000	486	0	0	1	486	1	486	0.0	1004
CP1g422	g6435	50.962	208	68	6	283	486	187	364	6.23e-56	190
CP1g422	g6435	45.455	220	95	5	2	202	3	216	3.76e-50	174
CP1g423	CP1g423	100.000	508	0	0	1	508	1	508	0.0	1056
CP1g423	g6433	84.449	508	79	0	1	508	1	508	0.0	918
CP1g424	CP1g424	100.000	413	0	0	1	413	1	413	0.0	838
CP1g424	g2470	74.534	322	78	3	39	356	100	421	3.56e-166	476
CP1g424	CP2g173	77.076	301	67	1	59	357	335	635	2.92e-164	475
CP1g424	g1144	65.909	132	43	1	223	352	211	342	2.47e-50	173
CP1g424	g1144	44.444	99	37	3	65	148	155	250	1.39e-09	58.9
CP1g424	g1834	31.878	229	131	7	52	278	17	222	9.57e-20	90.5
CP1g425	CP1g425	100.000	166	0	0	1	166	1	166	5.90e-124	345
CP1g425	g6434	56.805	169	70	1	1	166	1	169	1.03e-66	200
CP1g426	CP1g426	100.000	158	0	0	1	158	1	158	6.58e-113	316
CP1g426	g6432	83.333	42	7	0	82	123	217	258	8.51e-17	75.1
CP1g427	CP1g427	100.000	303	0	0	1	303	1	303	0.0	607
CP1g427	g6432	66.667	213	68	2	68	278	4	215	1.71e-86	261
CP1g428	CP1g428	100.000	993	0	0	1	993	1	993	0.0	2014
CP1g428	g6431	50.202	992	343	20	67	993	4	909	0.0	802
CP1g428	CP9g264	28.148	135	87	3	730	859	365	494	1.97e-09	60.8
CP1g428	CP9g264	33.333	120	69	3	745	864	112	220	2.67e-06	50.4
CP1g428	g3274	35.354	99	53	1	742	829	57	155	2.61e-08	57.4
CP1g428	CP1g150	31.655	139	87	4	693	829	6	138	5.08e-08	55.8
CP1g428	CP1g150	24.658	146	102	3	687	829	91	231	3.44e-06	50.1
CP1g429	CP1g429	100.000	886	0	0	1	886	1	886	0.0	1774
CP1g429	g6436	39.811	530	250	16	3	493	6	505	1.30e-89	300
CP1g429	g6436	37.895	285	119	15	630	877	480	743	5.98e-24	107
CP1g430	CP1g430	100.000	722	0	0	1	722	1	722	0.0	1466
CP1g430	g2069	61.564	307	115	2	30	335	1	305	3.98e-123	372
CP1g430	CP10g431	26.727	333	193	10	21	307	11	338	1.07e-20	95.9
CP1g430	CP14g38	24.889	225	153	3	77	301	67	275	3.53e-15	77.4
CP1g430	g9022	23.144	229	159	4	73	301	85	296	6.39e-09	58.2
CP1g431	CP1g431	100.000	1870	0	0	1	1870	1	1870	0.0	3813
CP1g431	g6440	51.268	552	216	11	1327	1847	327	856	5.00e-141	461
CP1g431	g6440	50.820	183	78	4	1105	1286	1	172	7.19e-38	154
CP1g431	g1837	28.881	599	294	19	756	1231	199	788	4.49e-34	143
CP1g431	g1837	37.220	223	131	5	1630	1850	1266	1481	1.11e-26	119
CP1g431	CP3g805	35.178	253	149	7	1626	1868	1344	1591	1.35e-33	142
CP1g431	CP3g805	23.487	413	238	12	769	1159	891	1247	9.62e-17	86.7
CP1g431	CP4g736	34.221	263	148	5	1604	1842	580	841	1.66e-29	127
CP1g431	CP4g736	26.400	250	132	4	895	1141	329	529	2.74e-13	74.7
CP1g431	CP4g736	34.821	112	54	4	766	871	146	244	8.28e-06	50.4
CP1g432	CP1g432	100.000	132	0	0	1	132	1	132	9.19e-94	266
CP1g433	CP1g433	100.000	333	0	0	1	333	1	333	0.0	661
CP1g434	CP1g434	100.000	347	0	0	1	347	1	347	0.0	719
CP1g434	g6439	64.103	39	14	0	216	254	224	262	5.53e-09	57.0
CP1g435	CP1g435	100.000	454	0	0	1	454	1	454	0.0	916
CP1g435	CP4g776	36.029	136	80	3	294	424	198	331	6.32e-12	66.2
CP1g436	CP1g436	100.000	143	0	0	1	143	1	143	1.13e-105	296
CP1g436	CP11g144	43.478	115	58	4	7	120	139	247	7.66e-21	85.1
CP1g436	g7620	39.640	111	60	3	10	119	950	1054	4.63e-17	76.3
CP1g436	CP15g195	47.222	72	38	0	21	92	164	235	8.16e-10	55.1
CP1g436	g8926	31.034	116	77	1	5	120	57	169	3.40e-09	52.4
CP1g437	CP1g437	100.000	263	0	0	1	263	1	263	0.0	535
CP1g437	G10153	35.472	265	140	6	8	259	41	287	1.30e-27	107
CP1g437	CP1g444	33.824	68	45	0	180	247	17	84	3.92e-07	46.6
CP1g438	CP1g438	100.000	216	0	0	1	216	1	216	9.20e-162	444
CP1g438	G10152	70.854	199	58	0	3	201	10	208	2.48e-92	271
CP1g439	CP1g439	100.000	110	0	0	1	110	1	110	8.02e-79	226
CP1g439	G10152	65.116	86	28	1	20	105	205	288	1.20e-36	125
CP1g440	CP1g440	100.000	1949	0	0	1	1949	1	1949	0.0	3998
CP1g440	G10145	65.217	253	80	2	1601	1851	1905	2151	4.85e-101	362
CP1g440	G10145	42.857	399	182	7	3	360	9	402	1.63e-76	282
CP1g440	g3688	72.917	96	17	1	1854	1949	1	87	8.69e-40	142
CP1g440	g5667	29.801	151	97	3	94	236	6	155	5.63e-15	76.3
CP1g440	CP5g639	24.064	187	133	3	58	236	160	345	1.42e-12	72.0
CP1g441	CP1g441	100.000	595	0	0	1	595	1	595	0.0	1238
CP1g441	G10146	81.731	312	56	1	72	383	78	388	0.0	545
CP1g441	g3591	87.273	165	21	0	431	595	2	166	4.56e-102	305
CP1g442	CP1g442	100.000	386	0	0	1	386	1	386	0.0	792
CP1g442	g462	44.578	332	158	8	50	367	27	346	2.34e-81	252
CP1g442	g8764	30.325	277	117	11	71	339	115	323	1.99e-17	82.0
CP1g442	CP2g439	26.349	315	165	13	73	383	155	406	8.09e-15	75.1
CP1g442	g842	28.571	126	65	4	247	357	214	329	5.05e-08	53.5
CP1g443	CP1g443	100.000	134	0	0	1	134	1	134	4.07e-98	277
CP1g444	CP1g444	100.000	88	0	0	1	88	1	88	6.14e-61	179
CP1g444	CP1g437	33.824	68	45	0	17	84	180	247	1.34e-07	46.6
CP1g445	CP1g445	100.000	1418	0	0	1	1418	1	1418	0.0	2825
CP1g445	g5627	34.375	352	164	9	764	1082	1	318	1.11e-43	162
CP1g445	CP2g33	54.348	92	41	1	170	261	59	149	1.39e-24	110
CP1g445	g3780	47.959	98	49	1	167	264	35	130	1.04e-22	95.1
CP1g445	g34	52.326	86	41	0	183	268	131	216	1.43e-22	102
CP1g446	CP1g446	100.000	174	0	0	1	174	1	174	3.39e-130	361
CP1g446	G10156	68.824	170	19	2	31	174	32	193	2.31e-80	236
CP1g447	CP1g447	100.000	349	0	0	1	349	1	349	0.0	713
CP1g447	G10149	32.906	234	101	7	3	223	2	192	3.77e-13	70.1
CP1g447	g9993	31.183	93	29	1	1	93	1	58	9.69e-08	51.2
CP1g447	CP3g286	56.250	32	14	0	3	34	7	38	4.99e-07	48.9
CP1g447	CP1g1503	43.333	60	29	1	1	55	54	113	9.23e-07	50.1
CP1g448	CP1g448	100.000	1662	0	0	1	1662	1	1662	0.0	3371
CP1g448	G10148	68.782	394	63	9	23	371	38	416	3.56e-169	518
CP1g448	g5634	89.560	182	19	0	383	564	1	182	5.83e-110	345
CP1g448	G10147	41.039	558	234	12	891	1415	48	543	2.05e-86	295
CP1g448	g3700	50.244	205	76	4	565	762	1	186	1.26e-44	160
CP1g449	CP1g449	100.000	1092	0	0	1	1092	1	1092	0.0	1991
CP1g450	CP1g450	100.000	391	0	0	1	391	1	391	0.0	810
CP1g450	g6443	68.451	355	110	1	35	389	1	353	1.01e-152	434
CP1g451	CP1g451	100.000	97	0	0	1	97	1	97	1.56e-68	199
CP1g452	CP1g452	100.000	1008	0	0	1	1008	1	1008	0.0	2006
CP1g453	CP1g453	100.000	371	0	0	1	371	1	371	0.0	768
CP1g453	g3990	78.114	297	65	0	73	369	85	381	6.01e-164	508
CP1g453	g3171	33.913	115	66	2	210	322	142	248	2.71e-10	60.1
CP1g453	G10042	26.115	157	90	3	200	330	42	198	1.28e-09	57.8
CP1g453	CP6g558	29.268	123	80	2	214	330	120	241	1.74e-09	57.8
CP1g454	CP1g454	100.000	660	0	0	1	660	1	660	0.0	1310
CP1g454	CP11g174	39.333	150	78	3	485	630	605	745	7.46e-29	122
CP1g454	CP11g174	30.573	157	97	3	40	191	36	185	2.39e-06	50.4
CP1g454	CP8g214	49.091	110	49	1	477	579	665	774	1.68e-28	121
CP1g454	g3090	49.524	105	49	2	485	585	396	500	9.30e-27	114
CP1g454	CP4g124	44.248	113	60	1	485	597	204	313	2.31e-23	103
CP1g454	CP4g124	41.406	128	71	2	485	609	73	199	2.04e-20	95.1
CP1g455	CP1g455	100.000	371	0	0	1	371	1	371	0.0	755
CP1g456	CP1g456	100.000	314	0	0	1	314	1	314	0.0	631
CP1g456	g6441	58.025	81	34	0	106	186	44	124	2.91e-25	105
CP1g456	g3230	34.615	104	60	2	82	185	1065	1160	1.80e-08	55.5
CP1g456	CP4g621	31.852	135	76	4	68	186	803	937	2.38e-08	54.7
CP1g456	CP3g85	32.143	112	67	3	76	186	152	255	3.06e-07	51.6
CP1g457	CP1g457	100.000	1560	0	0	1	1560	1	1560	0.0	3197
CP1g457	CP4g299_CP4g301	56.866	619	265	1	944	1560	835	1453	0.0	723
CP1g457	CP4g299_CP4g301	42.510	781	425	14	22	797	24	785	0.0	591
CP1g457	CP4g299_CP4g301	25.256	586	357	18	155	720	866	1390	1.04e-31	135
CP1g457	CP4g299_CP4g301	22.957	575	380	14	975	1501	154	713	4.23e-31	133
CP1g457	CP3g279	55.161	620	274	2	942	1560	838	1454	0.0	653
CP1g457	CP3g279	43.899	795	423	11	30	812	26	809	0.0	637
CP1g457	CP3g279	22.847	569	377	15	982	1501	169	724	8.82e-32	135
CP1g457	CP3g279	23.151	622	403	18	157	760	870	1434	1.21e-25	115
CP1g457	CP9g14	54.513	565	255	1	940	1504	831	1393	0.0	607
CP1g457	CP9g14	36.842	874	524	16	24	885	24	881	6.37e-161	527
CP1g457	CP9g14	24.048	578	365	19	982	1504	164	722	3.10e-30	130
CP1g457	CP9g14	24.605	569	360	18	165	720	874	1386	4.03e-28	123
CP1g457	g9535	59.879	496	197	1	942	1437	547	1040	0.0	605
CP1g457	g9535	48.678	454	186	7	111	560	1	411	5.64e-117	394
CP1g457	g9535	25.051	491	298	17	171	648	594	1027	6.74e-30	129
CP1g457	g9535	26.471	238	141	4	983	1186	49	286	2.49e-16	84.7
CP1g458	CP1g458	100.000	586	0	0	1	586	1	586	0.0	1207
CP1g458	CP5g562	54.257	505	221	3	66	566	78	576	0.0	578
CP1g458	CP3g225	52.743	474	217	5	100	569	186	656	0.0	525
CP1g458	g4252	54.167	384	149	4	99	478	124	484	3.21e-141	417
CP1g458	g2341	59.355	310	125	1	100	409	208	516	7.12e-134	403
CP1g458	g2341	46.296	54	28	1	517	569	513	566	9.50e-07	51.2
CP1g459	CP1g459	100.000	453	0	0	1	453	1	453	0.0	920
CP1g459	g6444	73.243	441	84	1	40	446	217	657	0.0	640
CP1g459	g7348	32.552	384	233	10	76	448	1475	1843	8.36e-45	167
CP1g459	CP15g28	29.630	378	238	11	75	438	29	392	1.29e-36	138
CP1g459	CP2g335	29.684	411	234	14	54	440	41	420	1.17e-31	125
CP1g460	CP1g460	100.000	427	0	0	1	427	1	427	0.0	862
CP1g460	g6446	38.947	190	90	4	9	191	4	174	1.59e-32	122
CP1g460	g3625	52.727	110	49	1	197	303	2	111	1.27e-28	114
CP1g461	CP1g461	100.000	156	0	0	1	156	1	156	6.14e-115	321
CP1g462	CP1g462	100.000	111	0	0	1	111	1	111	1.52e-79	228
CP1g463	CP1g463	100.000	261	0	0	1	261	1	261	0.0	529
CP1g463	g6445	60.150	266	100	4	1	261	1	265	1.72e-94	301
CP1g464	CP1g464	100.000	290	0	0	1	290	1	290	0.0	588
CP1g464	g6444	67.081	161	53	0	98	258	39	199	5.28e-72	233
CP1g464	CP1g387	34.545	110	59	3	113	212	107	213	1.96e-09	57.0
CP1g464	g6410	40.506	79	44	1	134	212	81	156	9.65e-09	54.3
CP1g466	CP1g466	100.000	116	0	0	1	116	1	116	9.45e-81	231
CP1g466	g6747	62.745	102	36	1	17	116	2	103	3.77e-25	96.7
CP1g467	CP1g467	100.000	399	0	0	1	399	1	399	0.0	811
CP1g468	CP1g468	100.000	127	0	0	1	127	1	127	1.90e-92	262
CP1g469	CP1g469	100.000	181	0	0	1	181	1	181	6.15e-126	351
CP1g470	CP1g470	100.000	127	0	0	1	127	1	127	4.94e-88	251
CP1g471	CP1g471	100.000	195	0	0	1	195	1	195	1.23e-145	402
CP1g471	g1848	68.041	97	31	0	98	194	244	340	4.58e-43	146
CP1g471	CP2g578	41.837	98	56	1	93	189	268	365	2.27e-20	86.7
CP1g471	CP14g366	44.828	87	45	1	96	182	225	308	2.05e-17	77.8
CP1g471	g9156	34.783	92	60	0	97	188	185	276	5.21e-14	68.6
CP1g472	CP1g472	100.000	214	0	0	1	214	1	214	1.14e-160	441
CP1g472	g1848	55.172	232	80	2	6	213	6	237	5.85e-71	219
CP1g472	CP2g578	28.980	245	136	9	5	213	24	266	1.24e-19	85.1
CP1g472	CP14g366	30.631	222	133	6	7	213	5	220	1.36e-18	81.6
CP1g472	g3560	29.146	199	124	6	20	213	453	639	6.02e-15	72.4
CP1g473	CP1g473	100.000	124	0	0	1	124	1	124	5.32e-91	258
CP1g474	CP1g474	100.000	679	0	0	1	679	1	679	0.0	1371
CP1g474	g6314	55.313	687	279	4	1	679	92	758	0.0	569
CP1g475	CP1g475	100.000	141	0	0	1	141	1	141	1.02e-103	291
CP1g475	g6314	85.714	63	8	1	73	134	6	68	1.62e-32	120
CP1g475	g453	41.379	116	58	4	33	139	33	147	2.21e-17	77.0
CP1g475	CP1g733	41.880	117	55	5	33	139	31	144	2.44e-15	70.9
CP1g476	CP1g476	100.000	1195	0	0	1	1195	1	1195	0.0	2464
CP1g476	g8980	38.421	760	408	13	127	839	76	822	8.29e-164	513
CP1g476	g8825	38.706	819	402	14	95	894	3	740	1.33e-160	499
CP1g476	CP3g516	49.383	405	198	1	467	864	351	755	2.10e-127	411
CP1g476	CP3g516	42.642	265	126	7	79	331	3	253	8.05e-53	200
CP1g476	g4249	42.797	479	192	8	441	839	17	493	1.23e-107	352
CP1g477	CP1g477	100.000	366	0	0	1	366	1	366	0.0	763
CP1g477	g6304	58.630	365	121	9	4	360	5	347	4.85e-141	407
CP1g477	g6253	30.000	160	98	3	2	149	29	186	2.33e-13	70.5
CP1g477	g6753	37.778	90	47	3	105	194	614	694	3.36e-08	55.1
CP1g477	CP1g548	20.725	386	229	12	2	359	29	365	9.29e-08	52.8
CP1g478	CP1g478	100.000	238	0	0	1	238	1	238	0.0	497
CP1g479	CP1g479	100.000	145	0	0	1	145	1	145	3.85e-104	293
CP1g480	CP1g480	100.000	488	0	0	1	488	1	488	0.0	993
CP1g480	g6305	48.649	333	154	6	20	344	48	371	3.91e-87	274
CP1g482	CP1g482	100.000	218	0	0	1	218	1	218	3.70e-163	448
CP1g483	CP1g483	100.000	376	0	0	1	376	1	376	0.0	734
CP1g483	g5996	36.735	98	61	1	277	374	256	352	1.13e-08	55.8
CP1g483	g9354	34.177	158	95	4	203	354	806	960	3.92e-08	55.1
CP1g483	CP5g238	38.947	95	34	2	287	358	407	500	4.86e-08	54.3
CP1g483	CP13g204	27.249	378	238	13	1	357	148	509	7.89e-08	53.5
CP1g484	CP1g484	100.000	241	0	0	1	241	1	241	1.07e-176	484
CP1g484	g1568	44.724	199	108	2	44	241	13	210	1.40e-46	154
CP1g484	g4560	45.890	146	79	0	90	235	1	146	3.68e-35	122
CP1g484	g6983	31.111	225	145	4	21	240	40	259	2.51e-21	89.4
CP1g484	g2160	31.278	227	143	5	3	222	483	703	1.48e-19	86.7
CP1g485	CP1g485	100.000	389	0	0	1	389	1	389	0.0	800
CP1g486	CP1g486	100.000	110	0	0	1	110	1	110	1.52e-78	225
CP1g487	CP1g487	100.000	899	0	0	1	899	1	899	0.0	1815
CP1g487	CP2g975	43.733	375	168	9	149	511	424	767	5.31e-81	277
CP1g487	CP2g975	39.785	93	49	2	720	806	607	698	1.75e-12	70.9
CP1g487	g5949	65.946	185	62	1	625	809	1	184	1.13e-78	254
CP1g487	g5949	31.452	124	58	3	333	456	93	189	2.51e-06	49.3
CP1g487	CP7g439	62.500	184	69	0	598	781	379	562	7.82e-71	250
CP1g487	CP2g974	42.730	337	157	6	143	479	403	703	1.26e-70	248
CP1g487	CP2g974	41.935	93	47	2	720	806	575	666	2.98e-12	70.1
CP1g488	CP1g488	100.000	489	0	0	1	489	1	489	0.0	978
CP1g488	g6287	50.000	424	163	11	100	488	464	873	1.05e-105	334
CP1g488	CP6g171	29.134	127	71	4	189	297	476	601	2.97e-07	52.4
CP1g489	CP1g489	100.000	531	0	0	1	531	1	531	0.0	1110
CP1g489	g1990	41.906	556	238	17	22	503	36	580	8.88e-131	396
CP1g489	g2796	43.124	429	210	13	118	526	4	418	8.59e-104	321
CP1g489	g510	42.275	466	197	10	82	503	18	455	1.62e-102	332
CP1g489	g8380	48.585	212	81	5	125	308	1	212	1.72e-56	193
CP1g490	CP1g490	100.000	631	0	0	1	631	1	631	0.0	1311
CP1g490	g6298	50.575	174	81	3	24	195	34	204	2.43e-45	166
CP1g491	CP1g491	100.000	400	0	0	1	400	1	400	0.0	805
CP1g491	g6297	38.075	239	110	5	51	272	5	222	1.92e-21	94.0
CP1g491	CP5g290	34.524	168	94	4	128	295	83	234	2.16e-13	70.5
CP1g491	g6606	30.405	148	88	3	118	265	68	200	2.51e-07	51.6
CP1g492	CP1g492	100.000	506	0	0	1	506	1	506	0.0	1016
CP1g492	g6296	52.381	105	47	1	261	365	230	331	2.93e-22	100
CP1g493	CP1g493	100.000	154	0	0	1	154	1	154	3.11e-111	311
CP1g494	CP1g494	100.000	623	0	0	1	623	1	623	0.0	1291
CP1g494	g6290	32.777	659	292	18	14	544	49	684	2.31e-87	288
CP1g494	CP1g1393	21.022	509	298	20	61	564	117	526	4.43e-18	87.4
CP1g494	g3135	22.555	501	268	17	61	556	421	806	9.48e-12	67.8
CP1g495	CP1g495	100.000	158	0	0	1	158	1	158	1.32e-111	313
CP1g495	g6289	85.443	158	23	0	1	158	1	158	4.72e-86	248
CP1g495	CP1g193	32.632	95	62	1	3	95	1	95	1.62e-13	63.9
CP1g495	g3893	33.684	95	61	1	3	95	430	524	3.17e-12	62.8
CP1g496	CP1g496	100.000	505	0	0	1	505	1	505	0.0	999
CP1g496	g6288	45.035	564	230	12	4	495	1	556	7.43e-88	287
CP1g496	CP6g522	32.075	106	68	2	13	114	9	114	1.25e-07	54.3
CP1g496	g3011	31.579	76	51	1	3	78	13	87	3.51e-07	52.4
CP1g497	CP1g497	100.000	271	0	0	1	271	1	271	0.0	548
CP1g497	CP1g499	59.406	101	18	3	32	124	71	156	8.56e-28	108
CP1g497	g6288	56.863	102	21	3	31	124	614	700	1.89e-26	107
CP1g497	CP1g498	56.000	100	23	3	31	123	86	171	3.75e-25	101
CP1g497	g5423	54.255	94	26	2	31	124	826	902	1.65e-23	99.4
CP1g498	CP1g498	100.000	311	0	0	1	311	1	311	0.0	648
CP1g498	CP1g499	68.657	268	84	0	23	290	7	274	9.64e-143	405
CP1g498	g6288	69.697	264	80	0	27	290	555	818	1.48e-136	407
CP1g498	CP5g874	54.074	270	117	3	23	286	14	282	1.16e-103	306
CP1g498	g4666	54.444	270	116	3	23	286	268	536	1.23e-96	305
CP1g498	g4666	48.897	272	129	4	23	285	641	911	4.37e-78	256
CP1g499	CP1g499	100.000	333	0	0	1	333	1	333	0.0	693
CP1g499	g6288	86.378	323	43	1	11	333	555	876	0.0	600
CP1g499	CP1g498	68.657	268	84	0	7	274	23	290	7.94e-143	405
CP1g499	CP5g874	50.445	337	145	7	7	333	14	338	2.86e-115	337
CP1g499	g4666	53.453	333	141	7	7	333	268	592	2.14e-111	345
CP1g499	g4666	47.923	313	148	9	7	306	641	951	3.61e-82	268
CP1g500	CP1g500	100.000	427	0	0	1	427	1	427	0.0	884
CP1g500	g6291	65.625	192	65	1	1	191	1	192	2.32e-94	281
CP1g500	CP9g53	39.117	317	149	8	31	336	1108	1391	1.53e-59	209
CP1g500	CP5g769_CP5g770	41.135	282	136	4	61	340	837	1090	3.69e-59	208
CP1g500	CP5g514	35.276	326	172	5	67	392	274	560	7.06e-54	187
CP1g501	CP1g501	100.000	1108	0	0	1	1108	1	1108	0.0	2249
CP1g501	g6294	72.747	466	111	4	644	1105	1	454	0.0	622
CP1g501	g6293	79.621	211	43	0	88	298	73	283	2.74e-113	353
CP1g502	CP1g502	100.000	253	0	0	1	253	1	253	0.0	523
CP1g502	g6282	70.751	253	30	2	3	253	2	212	1.03e-121	345
CP1g502	CP4g640	47.773	247	81	4	7	253	4	202	2.69e-72	219
CP1g502	g7672	50.920	163	74	3	91	253	5	161	2.73e-51	164
CP1g502	CP15g3	38.000	250	107	4	7	253	8	212	4.62e-51	165
CP1g503	CP1g503	100.000	272	0	0	1	272	1	272	0.0	556
CP1g504	CP1g504	100.000	1420	0	0	1	1420	1	1420	0.0	2827
CP1g505	CP1g505	100.000	108	0	0	1	108	1	108	1.18e-78	225
CP1g505	CP5g780	56.338	71	30	1	6	76	11	80	1.11e-23	86.3
CP1g505	g4162	36.232	69	43	1	13	80	11	79	1.79e-08	47.4
CP1g506	CP1g506	100.000	223	0	0	1	223	1	223	3.27e-166	456
CP1g506	g6250	60.606	99	39	0	4	102	1091	1189	2.58e-29	114
CP1g506	CP7g328	53.846	78	35	1	62	139	64	140	1.25e-16	77.8
CP1g506	CP7g328	54.839	62	27	1	63	124	98	158	2.59e-14	70.9
CP1g506	CP7g328	38.393	112	59	2	33	141	5	109	1.34e-10	60.1
CP1g506	CP10g158	35.862	145	70	4	8	152	239	360	3.66e-13	67.4
CP1g506	CP10g158	32.824	131	76	2	9	139	36	154	2.10e-06	47.4
CP1g506	CP10g158	31.915	141	62	5	34	141	153	292	4.30e-06	46.2
CP1g506	CP2g827	36.697	109	64	2	34	142	24	127	2.88e-12	63.2
CP1g506	CP2g827	45.333	75	40	1	62	136	81	154	8.20e-12	62.0
CP1g506	CP2g827	42.466	73	41	1	66	138	19	90	3.00e-07	48.9
CP1g507	CP1g507	100.000	238	0	0	1	238	1	238	1.17e-168	464
CP1g508	CP1g508	100.000	763	0	0	1	763	1	763	0.0	1552
CP1g508	g4466	48.815	422	184	6	161	581	5	395	5.86e-107	332
CP1g508	g6250	60.305	131	50	1	622	752	1348	1476	6.36e-31	130
CP1g508	g6250	42.222	135	54	7	1	125	1225	1345	7.67e-12	68.9
CP1g508	CP12g270	25.874	286	194	8	441	717	155	431	5.18e-21	96.3
CP1g508	g3008	30.224	268	156	10	483	737	169	418	3.20e-19	90.5
CP1g509	CP1g509	100.000	668	0	0	1	668	1	668	0.0	1348
CP1g509	g6252	54.586	447	155	8	209	647	1	407	1.73e-128	404
CP1g510	CP1g510	100.000	822	0	0	1	822	1	822	0.0	1693
CP1g510	g6248	62.500	200	75	0	619	818	494	693	8.28e-77	268
CP1g510	g6248	61.806	144	55	0	376	519	355	498	4.00e-48	184
CP1g510	g6248	35.669	157	93	3	79	232	7	158	7.94e-18	88.2
CP1g510	CP1g1013	42.132	197	100	3	625	820	258	441	3.99e-37	145
CP1g510	CP1g1013	49.541	109	51	1	392	500	139	243	3.41e-22	100
CP1g510	g4582	48.958	96	45	1	405	500	135	226	2.39e-20	90.9
CP1g511	CP1g511	100.000	170	0	0	1	170	1	170	6.94e-124	345
CP1g511	g6248	43.077	130	71	2	3	132	848	974	1.67e-25	101
CP1g511	g6248	41.379	116	66	1	1	116	694	807	4.35e-24	97.4
CP1g512	CP1g512	100.000	153	0	0	1	153	1	153	1.24e-112	315
CP1g512	g6249	43.046	151	64	3	1	132	1	148	2.74e-28	102
CP1g512	g3184	34.831	89	56	2	26	114	569	655	1.01e-09	55.5
CP1g512	CP12g131	27.451	102	60	2	27	114	74	175	2.69e-09	53.9
CP1g512	CP12g219	35.632	87	54	2	28	114	77	161	3.25e-09	53.1
CP1g513	CP1g513	100.000	1169	0	0	1	1169	1	1169	0.0	2394
CP1g513	g6250	60.859	861	244	16	255	1091	245	1036	0.0	972
CP1g513	g8800	30.601	183	98	5	501	663	352	525	2.10e-16	84.3
CP1g513	g8800	33.613	119	76	2	661	778	592	708	5.71e-12	69.7
CP1g513	CP15g246	27.519	258	138	8	497	746	3	219	3.25e-16	80.9
CP1g513	CP14g139	27.755	245	127	9	502	741	22	221	1.10e-14	76.3
CP1g514	CP1g514	100.000	271	0	0	1	271	1	271	0.0	553
CP1g514	g6257	43.969	257	139	3	10	266	13	264	2.26e-66	207
CP1g514	CP10g223	33.750	80	46	2	145	224	75	147	3.90e-09	54.3
CP1g514	g1316	26.667	105	67	3	131	235	60	154	1.03e-07	50.1
CP1g514	CP3g768	28.049	164	99	6	61	218	2	152	2.77e-07	50.4
CP1g515	CP1g515	100.000	908	0	0	1	908	1	908	0.0	1812
CP1g515	g6258	43.609	133	73	1	1	133	1	131	1.47e-27	119
CP1g516	CP1g516	100.000	467	0	0	1	467	1	467	0.0	954
CP1g517	CP1g517	100.000	328	0	0	1	328	1	328	0.0	658
CP1g517	CP7g341	35.435	333	141	8	9	317	138	420	8.16e-52	179
CP1g517	CP7g341	34.060	367	179	11	1	312	1	359	4.18e-45	161
CP1g517	CP7g341	39.796	196	98	6	10	198	241	423	2.54e-37	139
CP1g517	g238	32.773	357	169	9	9	312	188	526	7.24e-48	171
CP1g517	g238	31.343	335	182	9	12	314	156	474	1.76e-36	138
CP1g517	g238	29.412	391	154	12	9	310	236	593	7.31e-36	137
CP1g517	g238	30.744	309	155	11	10	275	380	672	4.35e-22	96.7
CP1g517	g238	29.004	231	120	5	5	192	441	670	7.69e-15	74.7
CP1g517	CP1g708	33.951	162	80	2	54	192	230	387	4.56e-18	84.0
CP1g517	CP1g708	29.762	168	67	3	8	135	230	386	1.42e-11	64.7
CP1g517	CP1g708	47.945	73	30	2	248	312	234	306	5.27e-11	62.8
CP1g517	CP1g708	28.571	189	62	4	163	312	231	385	9.88e-09	55.8
CP1g517	CP4g833	33.645	107	34	2	243	312	167	273	8.22e-07	49.3
CP1g518	CP1g518	100.000	141	0	0	1	141	1	141	5.14e-101	285
CP1g518	g2016	39.048	105	60	2	2	102	37	141	2.85e-15	69.7
CP1g519	CP1g519	100.000	406	0	0	1	406	1	406	0.0	843
CP1g519	g560	40.081	247	137	5	87	327	5	246	1.32e-49	167
CP1g519	CP14g150	23.106	264	165	7	50	299	133	372	6.38e-14	72.8
CP1g519	g1643	21.293	263	150	7	50	302	134	349	4.27e-10	60.8
CP1g519	g7699	25.100	251	136	11	50	274	186	410	1.30e-07	52.8
CP1g520	CP1g520	100.000	670	0	0	1	670	1	670	0.0	1358
CP1g520	g1533	45.872	218	111	2	293	510	200	410	5.59e-47	172
CP1g520	g1533	31.169	154	85	2	126	279	1	133	1.16e-15	79.7
CP1g520	g3880	27.200	375	214	12	178	506	19	380	3.31e-10	62.4
CP1g520	g7869	29.545	132	87	1	387	518	8	133	1.33e-07	52.4
CP1g520	g7997	41.860	86	38	2	430	515	313	386	2.09e-06	50.1
CP1g521	CP1g521	100.000	464	0	0	1	464	1	464	0.0	961
CP1g522	CP1g522	100.000	130	0	0	1	130	1	130	4.02e-97	274
CP1g522	g6268	32.381	105	58	2	11	102	38	142	1.77e-12	60.8
CP1g523	CP1g523	100.000	258	0	0	1	258	1	258	0.0	531
CP1g523	g6267	61.069	262	86	3	3	258	5	256	1.31e-109	316
CP1g523	g9252	28.241	216	129	5	24	227	3	204	3.61e-22	94.7
CP1g523	CP9g368	30.417	240	139	6	24	251	4	227	1.24e-14	72.4
CP1g523	CP5g484	28.022	182	103	6	63	240	2	159	5.56e-14	67.4
CP1g524	CP1g524	100.000	547	0	0	1	547	1	547	0.0	1119
CP1g524	g6266	49.194	124	58	2	397	517	323	444	4.56e-24	105
CP1g524	g6266	52.542	59	28	0	240	298	279	337	2.29e-14	75.1
CP1g524	CP4g403	33.333	135	87	1	383	517	361	492	9.84e-17	82.8
CP1g524	g1625	35.537	121	73	2	389	507	93	210	4.88e-10	60.5
CP1g525	CP1g525	100.000	196	0	0	1	196	1	196	3.32e-143	396
CP1g526	CP1g526	100.000	389	0	0	1	389	1	389	0.0	800
CP1g526	g6265	73.643	258	67	1	3	259	13	270	5.92e-138	396
CP1g526	CP1g1456	37.838	259	143	8	6	259	24	269	1.07e-46	162
CP1g526	g3186	38.767	227	127	5	6	228	21	239	7.46e-43	153
CP1g526	CP5g870	25.500	200	117	7	13	197	43	225	7.19e-09	55.5
CP1g527	CP1g527	100.000	125	0	0	1	125	1	125	1.70e-90	257
CP1g528	CP1g528	100.000	104	0	0	1	104	1	104	1.06e-72	210
CP1g529	CP1g529	100.000	293	0	0	1	293	1	293	0.0	601
CP1g529	g6274	78.621	290	62	0	4	293	34	323	5.25e-165	460
CP1g529	CP4g807	34.529	223	124	8	74	290	9	215	1.10e-32	119
CP1g529	g7464	34.946	186	98	9	87	265	22	191	3.91e-21	88.6
CP1g530	CP1g530	100.000	200	0	0	1	200	1	200	1.73e-146	404
CP1g530	g6260	63.000	200	73	1	1	199	1	200	1.77e-90	263
CP1g530	g3577	38.983	177	101	1	9	185	9	178	1.80e-41	137
CP1g530	g4470	38.953	172	98	1	14	185	13	177	5.89e-40	134
CP1g530	CP9g413	38.150	173	99	2	14	185	12	177	9.25e-37	125
CP1g531	CP1g531	100.000	241	0	0	1	241	1	241	0.0	497
CP1g531	g6273	76.506	166	39	0	74	239	78	243	1.99e-94	276
CP1g531	g723	45.625	160	65	4	93	239	72	222	8.48e-36	126
CP1g531	CP8g281	46.341	164	58	6	97	239	78	232	1.27e-32	118
CP1g531	CP6g20	29.801	151	82	5	98	241	107	240	1.02e-11	62.4
CP1g532	CP1g532	100.000	467	0	0	1	467	1	467	0.0	971
CP1g532	g6275	73.029	241	65	0	18	258	6	246	5.25e-136	396
CP1g532	g6275	68.696	115	35	1	351	464	256	370	8.65e-43	154
CP1g533	CP1g533	100.000	206	0	0	1	206	1	206	2.33e-156	430
CP1g533	g6276	61.702	141	48	2	70	204	12	152	5.82e-54	169
CP1g534	CP1g534	100.000	177	0	0	1	177	1	177	2.61e-129	359
CP1g535	CP1g535	100.000	318	0	0	1	318	1	318	0.0	633
CP1g535	g7990	62.069	116	43	1	92	206	1	116	7.38e-45	148
CP1g535	g6262	66.667	111	36	1	207	317	1	110	2.70e-41	139
CP1g536	CP1g536	100.000	368	0	0	1	368	1	368	0.0	771
CP1g536	g7989	80.269	223	43	1	3	224	8	230	9.00e-138	390
CP1g536	g6263	73.109	119	30	1	224	342	8	124	1.90e-42	155
CP1g536	CP6g767	39.024	205	112	8	59	255	33	232	3.12e-35	130
CP1g536	g2803	47.445	137	66	4	57	191	29	161	2.42e-33	122
CP1g537	CP1g537	100.000	180	0	0	1	180	1	180	6.26e-129	358
CP1g538	CP1g538	100.000	433	0	0	1	433	1	433	0.0	899
CP1g538	g6263	65.079	441	123	7	10	433	165	591	0.0	564
CP1g538	g1906	36.774	310	172	7	35	323	4	310	3.22e-61	214
CP1g538	CP2g934	37.586	290	158	7	33	300	16	304	2.12e-60	212
CP1g538	g2603	25.468	267	165	11	59	297	33	293	5.32e-14	73.6
CP1g539	CP1g539	100.000	1424	0	0	1	1424	1	1424	0.0	2785
CP1g539	g6264	47.874	635	206	10	850	1413	594	1174	2.99e-170	541
CP1g539	CP13g218	33.618	351	161	13	1062	1399	576	867	2.38e-40	161
CP1g539	CP13g218	30.928	97	52	3	875	967	29	114	8.82e-06	50.1
CP1g539	g1383	33.618	351	161	12	1062	1399	456	747	1.10e-38	155
CP1g539	CP1g852	32.754	345	156	12	1076	1409	729	1008	1.50e-37	153
CP1g540	CP1g540	100.000	603	0	0	1	603	1	603	0.0	1246
CP1g540	CP13g287	36.752	585	281	9	30	569	25	565	1.93e-121	370
CP1g540	CP2g101	29.218	243	131	12	239	459	156	379	2.77e-14	75.9
CP1g540	CP2g101	24.289	387	199	18	98	459	575	892	1.13e-11	67.4
CP1g540	CP1g883	22.333	403	241	15	74	459	158	505	1.26e-13	73.6
CP1g540	CP19g23	25.410	244	159	9	225	459	81	310	3.49e-13	71.2
CP1g541	CP1g541	100.000	655	0	0	1	655	1	655	0.0	1338
CP1g541	CP11g52	52.088	407	182	5	7	411	11	406	1.90e-141	422
CP1g541	CP11g52	49.194	124	59	2	535	655	410	532	1.89e-32	131
CP1g541	CP1g800	44.391	419	214	10	21	430	23	431	9.52e-98	310
CP1g541	CP1g800	40.000	140	67	3	522	655	409	537	6.58e-25	108
CP1g541	g422	42.010	388	204	10	36	411	39	417	4.83e-82	268
CP1g541	g422	43.243	148	65	5	515	655	413	548	2.17e-25	110
CP1g541	CP4g802	33.333	279	157	12	58	321	82	346	3.41e-25	109
CP1g542	CP1g542	100.000	1415	0	0	1	1415	1	1415	0.0	2717
CP1g542	g6277	62.712	118	44	0	293	410	906	1023	2.17e-43	172
CP1g542	g6277	43.750	80	45	0	12	91	537	616	4.93e-10	63.9
CP1g543	CP1g543	100.000	283	0	0	1	283	1	283	0.0	556
CP1g543	g6277	55.556	63	20	2	192	254	292	346	1.45e-10	61.2
CP1g544	CP1g544	100.000	970	0	0	1	970	1	970	0.0	1945
CP1g544	CP1g255	47.273	495	258	2	163	657	254	745	4.90e-144	457
CP1g544	CP1g255	30.769	221	112	6	759	942	786	1002	1.23e-13	75.1
CP1g544	g6928	43.455	550	300	7	118	662	12	555	2.25e-143	442
CP1g544	g6516	43.636	495	253	5	157	649	239	709	2.30e-131	423
CP1g544	g6516	32.367	207	88	5	769	929	765	965	7.69e-15	79.0
CP1g544	g3307	43.238	562	250	7	50	607	60	556	1.26e-113	371
CP1g544	g3307	43.931	173	49	1	490	662	439	563	3.73e-32	134
CP1g545	CP1g545	100.000	238	0	0	1	238	1	238	5.13e-175	479
CP1g545	g3307	51.515	132	64	0	105	236	800	931	1.10e-30	119
CP1g545	g6278	44.853	136	72	1	106	238	623	758	3.52e-29	114
CP1g545	CP1g255	34.074	135	79	5	104	230	984	1116	2.33e-08	53.5
CP1g545	g6516	29.032	155	75	4	103	224	959	1111	9.26e-08	52.0
CP1g546	CP1g546	100.000	578	0	0	1	578	1	578	0.0	1152
CP1g546	g6246	42.857	77	44	0	500	576	1	77	1.52e-13	65.9
CP1g547	CP1g547	100.000	509	0	0	1	509	1	509	0.0	1032
CP1g547	g6247	58.896	163	62	2	155	317	1	158	6.70e-42	151
CP1g547	g6247	58.333	132	46	2	375	506	173	295	5.09e-39	143
CP1g547	g1168	36.646	161	91	5	105	257	4	161	9.73e-16	77.4
CP1g547	g1834	29.530	149	74	3	98	238	28	153	1.50e-11	65.9
CP1g547	CP10g405	31.061	132	68	3	104	231	34	146	4.95e-11	64.7
CP1g548	CP1g548	100.000	395	0	0	1	395	1	395	0.0	814
CP1g548	g6253	53.147	429	157	3	1	385	1	429	8.43e-154	441
CP1g548	g6304	25.200	250	157	7	41	271	15	253	3.17e-09	57.8
CP1g548	CP1g477	20.725	386	229	12	29	365	2	359	1.00e-07	52.8
CP1g548	CP9g86	28.671	143	84	5	139	280	160	285	1.37e-06	49.7
CP1g549	CP1g549	100.000	159	0	0	1	159	1	159	4.09e-114	319
CP1g549	CP6g245	40.000	70	40	2	30	99	153	220	1.23e-11	60.5
CP1g549	g8228	36.885	122	51	6	35	156	159	254	1.99e-11	59.7
CP1g549	CP3g1012	33.333	111	59	4	3	100	27	135	9.58e-06	43.1
CP1g550	CP1g550	100.000	450	0	0	1	450	1	450	0.0	909
CP1g550	g6254	66.851	181	56	3	240	420	349	525	6.97e-69	234
CP1g550	g6254	60.101	198	79	0	1	198	1	198	7.71e-64	220
CP1g551	CP1g551	100.000	376	0	0	1	376	1	376	0.0	772
CP1g551	CP1g792	34.737	95	59	1	188	279	144	238	2.16e-12	66.6
CP1g551	CP1g793	33.684	95	60	1	188	279	220	314	1.17e-11	65.1
CP1g551	CP9g19	28.283	99	67	1	180	278	167	261	1.28e-08	55.5
CP1g552	CP1g552	100.000	817	0	0	1	817	1	817	0.0	1670
CP1g552	g1842	40.708	226	83	10	601	817	465	648	5.57e-19	91.3
CP1g553	CP1g553	100.000	909	0	0	1	909	1	909	0.0	1845
CP1g554	CP1g554	100.000	840	0	0	1	840	1	840	0.0	1675
CP1g554	CP9g189	31.404	570	240	22	14	509	14	506	1.31e-35	143
CP1g554	g6998	34.629	283	149	9	63	334	108	365	3.95e-26	114
CP1g554	CP6g339	30.548	347	188	13	13	336	12	328	6.69e-24	107
CP1g554	CP2g717	30.000	280	160	10	67	336	100	353	3.46e-21	99.0
CP1g555	CP1g555	100.000	589	0	0	1	589	1	589	0.0	1198
CP1g556	CP1g556	100.000	521	0	0	1	521	1	521	0.0	1045
CP1g556	g2161	72.549	153	40	1	365	515	374	526	3.81e-49	181
CP1g557	CP1g557	100.000	375	0	0	1	375	1	375	0.0	754
CP1g557	g2161	58.656	387	129	5	2	370	537	910	1.39e-133	403
CP1g557	CP6g135	21.583	139	106	2	161	298	569	705	2.44e-09	58.5
CP1g557	g2062	21.583	139	106	2	161	298	62	198	5.08e-09	57.0
CP1g558	CP1g558	100.000	286	0	0	1	286	1	286	0.0	598
CP1g558	G10165	53.030	132	53	3	7	129	66	197	3.68e-41	145
CP1g559	CP1g559	100.000	182	0	0	1	182	1	182	4.46e-133	369
CP1g559	g2160	37.368	190	97	4	1	169	285	473	5.39e-27	106
CP1g560	CP1g560	100.000	176	0	0	1	176	1	176	1.77e-126	352
CP1g560	g2157	52.000	75	36	0	98	172	10	84	4.75e-17	71.6
CP1g561	CP1g561	100.000	215	0	0	1	215	1	215	4.39e-164	450
CP1g561	g2158	70.556	180	53	0	11	190	18	197	2.85e-94	274
CP1g561	CP7g509	34.021	97	52	2	68	153	379	474	3.40e-06	46.6
CP1g562	CP1g562	100.000	729	0	0	1	729	1	729	0.0	1479
CP1g562	g2159	28.826	562	340	9	116	633	84	629	2.75e-36	145
CP1g563	CP1g563	100.000	338	0	0	1	338	1	338	0.0	703
CP1g563	G10168	60.759	79	31	0	254	332	335	413	2.68e-21	94.4
CP1g563	G10168	50.000	48	24	0	43	90	20	67	3.23e-07	51.6
CP1g564	CP1g564	100.000	422	0	0	1	422	1	422	0.0	822
CP1g564	G10167	43.237	414	233	2	1	413	1	413	6.20e-75	239
CP1g565	CP1g565	100.000	698	0	0	1	698	1	698	0.0	1452
CP1g565	g2152	29.845	258	139	5	483	698	521	778	1.54e-25	112
CP1g566	CP1g566	100.000	1254	0	0	1	1254	1	1254	0.0	2579
CP1g566	g2151	39.750	1122	608	11	11	1109	9	1085	0.0	712
CP1g566	g2151	77.931	145	32	0	1109	1253	1147	1291	2.07e-70	258
CP1g566	CP14g268	36.946	203	117	2	1034	1236	1016	1207	1.01e-33	140
CP1g566	g8678	42.975	121	64	1	1118	1238	3	118	8.54e-27	107
CP1g566	g3472	24.620	723	441	25	13	668	2	687	2.34e-26	117
CP1g567	CP1g567	100.000	706	0	0	1	706	1	706	0.0	1456
CP1g567	g2154	58.574	589	179	6	99	683	1	528	0.0	665
CP1g567	CP8g245	32.184	522	253	10	80	599	84	506	2.33e-69	236
CP1g567	CP3g259_CP3g261	27.252	444	258	8	82	523	43	423	3.26e-42	160
CP1g567	g8970	24.386	529	278	16	90	600	74	498	1.17e-22	103
CP1g568	CP1g568	100.000	1243	0	0	1	1243	1	1243	0.0	2499
CP1g568	CP10g129	37.923	443	226	6	823	1222	221	657	4.10e-78	271
CP1g568	g5941	53.815	249	81	3	975	1203	392	626	1.17e-71	254
CP1g568	CP6g533	35.294	425	218	8	839	1216	282	696	5.00e-66	238
CP1g568	g2985	39.394	330	169	5	843	1142	131	459	3.86e-55	205
CP1g569	CP1g569	100.000	415	0	0	1	415	1	415	0.0	853
CP1g569	g6584	89.318	337	36	0	48	384	1	337	0.0	632
CP1g569	g7603	33.333	264	156	8	137	392	163	414	7.63e-33	127
CP1g569	CP4g785	37.931	145	85	3	251	394	22	162	2.16e-21	90.9
CP1g570	CP1g570	100.000	96	0	0	1	96	1	96	1.43e-67	196
CP1g570	CP11g461	40.541	74	42	2	18	89	360	433	4.75e-10	53.9
CP1g571	CP1g571	100.000	642	0	0	1	642	1	642	0.0	1300
CP1g571	G10173	36.328	256	97	8	24	238	17	247	4.12e-33	127
CP1g571	g2148	67.797	59	18	1	558	615	416	474	3.93e-17	84.3
CP1g571	g2148	65.000	40	14	0	368	407	361	400	1.80e-11	66.2
CP1g571	g2148	71.795	39	11	0	261	299	309	347	6.83e-10	61.2
CP1g572	CP1g572	100.000	208	0	0	1	208	1	208	3.72e-158	434
CP1g572	G10172	60.577	208	77	1	4	206	3	210	2.38e-93	271
CP1g573	CP1g573	100.000	109	0	0	1	109	1	109	1.81e-79	228
CP1g574	CP1g574	100.000	617	0	0	1	617	1	617	0.0	1282
CP1g574	g2149	78.498	586	126	0	24	609	21	606	0.0	993
CP1g574	CP14g340	22.930	471	286	14	105	556	151	563	4.74e-21	97.1
CP1g574	g2477	23.620	453	290	15	109	542	89	504	6.93e-17	84.3
CP1g575	CP1g575	100.000	270	0	0	1	270	1	270	0.0	543
CP1g575	g2150	65.138	109	38	0	7	115	9	117	7.35e-46	151
CP1g576	CP1g576	100.000	408	0	0	1	408	1	408	0.0	821
CP1g576	CP9g540	39.785	372	188	9	31	387	243	593	5.12e-77	252
CP1g576	CP9g540	37.805	164	94	3	31	188	36	197	1.74e-29	120
CP1g576	g7367	36.675	409	211	13	31	404	45	440	1.06e-67	222
CP1g576	G10163	33.166	398	217	10	30	403	184	556	1.87e-46	168
CP1g576	g5149	40.223	179	95	4	31	198	45	222	1.24e-32	122
CP1g577	CP1g577	100.000	247	0	0	1	247	1	247	0.0	509
CP1g577	G10164	60.989	182	71	0	57	238	6	187	4.37e-73	220
CP1g577	g8831	37.168	113	58	5	61	163	189	298	2.77e-07	50.1
CP1g578	CP1g578	100.000	612	0	0	1	612	1	612	0.0	1275
CP1g578	g2175	83.486	327	54	0	285	611	934	1260	0.0	566
CP1g578	CP1g580	31.291	457	232	11	221	611	42	482	2.15e-56	197
CP1g578	CP2g835	30.637	408	268	6	207	609	92	489	4.69e-53	188
CP1g578	g5235	75.000	88	22	0	199	286	51	138	1.73e-43	152
CP1g579	CP1g579	100.000	803	0	0	1	803	1	803	0.0	1671
CP1g579	g7230	62.127	536	151	10	1	488	1	532	0.0	634
CP1g579	CP4g737	32.232	757	451	15	3	725	7	735	2.02e-111	358
CP1g579	g7625	35.091	550	338	8	55	598	1	537	2.66e-104	333
CP1g579	CP16g25	23.843	562	332	17	100	599	153	680	4.00e-14	76.3
CP1g580	CP1g580	100.000	493	0	0	1	493	1	493	0.0	1004
[truncated: 76,272 more rows]
