# Supplementary material for: Cross-species dissection of saline-related genes by genetically deciphering a euryhaline microalga Chlorella sp
Source: Nat Commun. 2026 Jan 13;17:1577. doi: 10.1038/s41467-026-68287-6 (PMC12902096; doi:10.1038/s41467-026-68287-6)
Supplement: Supplementary file 6 — Source Data [file 41467_2026_68287_MOESM6_ESM.zip › 8-Source_Data_and_code/Fig4_data_and_code/Fig4b/pip_interactions.tsv]

#node1	node2	node1_string_id	node2_string_id	neighborhood_on_chromosome	gene_fusion	phylogenetic_cooccurrence	homology	coexpression	experimentally_determined_interaction	database_annotated	automated_textmining	combined_score
CP6g6143	CP14g9420	CP6g6143	CP14g9420	0	0	0	0	0	0	0.255	0.398	0.52
CP6g6143	g7053	CP6g6143	g7053	0.078	0	0	0	0.128	0	0	0.39	0.454
CP6g6143	g7054	CP6g6143	g7054	0.075	0	0	0	0	0	0.991	0.413	0.994
CP6g6143	g10285	CP6g6143	g10285	0	0	0	0	0	0	0.934	0.268	0.948
CP6g6143	g3934	CP6g6143	g3934	0.056	0	0	0	0.075	0	0.3	0.317	0.518
CP6g6143	CP1g869	CP6g6143	CP1g869	0.053	0	0	0	0	0	0.299	0.433	0.579
CP6g6143	CP12g8782	CP6g6143	CP12g8782	0.056	0	0	0	0.102	0	0	0.389	0.423
CP6g6143	CP11g7751	CP6g6143	CP11g7751	0.056	0	0	0	0.266	0	0.3	0.394	0.658
CP6g6143	CP14g9661	CP6g6143	CP14g9661	0	0	0	0	0.439	0	0	0.341	0.607
CP6g6143	g2477	CP6g6143	g2477	0.054	0	0	0	0.275	0	0	0.288	0.461
CP6g6143	CP14g9661	CP6g6143	CP14g9661	0	0	0	0	0.439	0	0	0.341	0.607
CP6g6143	CP1g1152	CP6g6143	CP1g1152	0	0	0	0	0.098	0	0	0.569	0.574
CP6g6143	g1008	CP6g6143	g1008	0	0	0	0	0.096	0	0.422	0.146	0.512
CP6g6143	g8416	CP6g6143	g8416	0.054	0	0	0	0	0	0	0.512	0.499
CP6g6143	CP1g1189	CP6g6143	CP1g1189	0.075	0	0	0	0.096	0.171	0.934	0.245	0.958
CP6g6143	g9174	CP6g6143	g9174	0.053	0	0	0	0	0	0.299	0.328	0.506
CP6g6143	g8788	CP6g6143	g8788	0.05	0	0	0	0.096	0	0.91	0.191	0.928
CP6g6143	CP15g9863	CP6g6143	CP15g9863	0.059	0	0	0	0.106	0	0.347	0.11	0.443
CP6g6143	CP15g9933	CP6g6143	CP15g9933	0	0	0	0	0	0	0	0.472	0.454
CP6g6143	CP10g8516	CP6g6143	CP10g8516	0.084	0	0	0	0	0	0	0.404	0.416
CP6g6143	CP1g698	CP6g6143	CP1g698	0.057	0	0	0	0.097	0	0.524	0.253	0.652
CP6g6143	CP1g682	CP6g6143	CP1g682	0.061	0	0	0	0	0	0.354	0.139	0.429
CP6g6143	CP1g1104	CP6g6143	CP1g1104	0	0	0	0	0	0	0	0.476	0.458
CP6g6143	g5566	CP6g6143	g5566	0.064	0	0	0	0.093	0	0.347	0.17	0.474
CP6g6143	g2374	CP6g6143	g2374	0.06	0	0	0	0.075	0	0	0.388	0.407
CP6g6143	g1379	CP6g6143	g1379	0.046	0	0	0	0.106	0.172	0.995	0.471	0.997
CP6g6143	g1534	CP6g6143	g1534	0.053	0	0	0	0.094	0	0	0.39	0.417
CP6g6143	g1382	CP6g6143	g1382	0	0	0	0	0.098	0.124	0	0.465	0.525
CP6g6143	g4585	CP6g6143	g4585	0.112	0	0	0	0.317	0	0	0.378	0.58
CP6g6143	g4689	CP6g6143	g4689	0.075	0	0	0	0.111	0	0	0.369	0.423
CP6g6143	g7705	CP6g6143	g7705	0	0	0	0	0.103	0	0.462	0.127	0.54
CP6g6143	g5155	CP6g6143	g5155	0.061	0	0	0	0.318	0	0.993	0.189	0.995
CP6g6143	CP1g646	CP6g6143	CP1g646	0.074	0	0	0	0.267	0.223	0.412	0.33	0.75
CP6g6143	g1540	CP6g6143	g1540	0	0	0	0	0	0	0.412	0	0.412
CP6g6143	CP1g869	CP6g6143	CP1g869	0.053	0	0	0	0.076	0	0.299	0.328	0.524
CP6g6143	CP2g2572	CP6g6143	CP2g2572	0.053	0	0	0	0.094	0	0	0.478	0.496
CP6g6143	g1844	CP6g6143	g1844	0.061	0	0	0	0.093	0	0.347	0.231	0.51
CP6g6143	CP3g2768	CP6g6143	CP3g2768	0	0	0	0	0.185	0	0.412	0	0.5
CP6g6143	g1315	CP6g6143	g1315	0.056	0	0	0	0.097	0	0.995	0.362	0.996
CP6g6143	g2541	CP6g6143	g2541	0.056	0	0	0	0.097	0	0.995	0.447	0.997
g1884	CP14g9378	g1884	CP14g9378	0	0	0	0	0.275	0	0.566	0.242	0.737
g1884	g1851	g1884	g1851	0.089	0	0	0	0.797	0.992	0	0.821	0.999
g1884	g1853	g1884	g1853	0	0	0	0	0.619	0.925	0	0.861	0.994
g1884	g1650	g1884	g1650	0	0	0	0	0.274	0.238	0	0	0.423
g1884	g5857	g1884	g5857	0	0	0	0	0.107	0.925	0	0.243	0.944
g1884	g5873	g1884	g5873	0	0	0	0	0.391	0.925	0.947	0.694	0.999
g1884	g5724	g1884	g5724	0	0	0	0	0.824	0.992	0	0.804	0.999
g1884	CP12g8717	g1884	CP12g8717	0	0	0	0	0.745	0.99	0	0.397	0.998
g1884	CP9g7527	g1884	CP9g7527	0	0	0.098	0	0.716	0.925	0.66	0.892	0.998
g1884	CP9g7674	g1884	CP9g7674	0	0	0	0	0.644	0.925	0	0.69	0.99
g1884	g8522	g1884	g8522	0	0	0	0	0.713	0.992	0.988	0.538	0.999
g1884	CP6g6106	g1884	CP6g6106	0	0	0	0	0.42	0.42	0.96	0.477	0.991
g1884	g8476	g1884	g8476	0.062	0	0	0	0.837	0.992	0	0.474	0.999
g1884	CP9g7638	g1884	CP9g7638	0	0	0	0	0.869	0.992	0	0.716	0.999
g1884	g8502	g1884	g8502	0	0	0	0	0.511	0.992	0.662	0.493	0.999
g1884	CP6g5897	g1884	CP6g5897	0	0	0	0	0.396	0.925	0.947	0.795	0.999
g1884	g8485	g1884	g8485	0	0	0	0	0.718	0.925	0.646	0.514	0.995
g1884	g526	g1884	g526	0	0	0	0	0.102	0.523	0	0.522	0.768
g1884	CP6g5846	g1884	CP6g5846	0	0	0	0	0.844	0.992	0.988	0.635	0.999
g1884	CP10g8598	g1884	CP10g8598	0	0	0	0	0.727	0.992	0	0.778	0.999
g1884	CP14g9621	g1884	CP14g9621	0	0	0	0	0.381	0.992	0.662	0.786	0.999
g1884	g10218	g1884	g10218	0	0	0	0	0.635	0.99	0.613	0.596	0.999
g1884	g9202	g1884	g9202	0	0	0	0	0.866	0.99	0	0.82	0.999
g1884	g9247	g1884	g9247	0	0	0	0	0.767	0.925	0	0.792	0.995
g1884	g9305	g1884	g9305	0	0	0	0	0.773	0.992	0.987	0.665	0.999
g1884	g5382	g1884	g5382	0.044	0	0	0	0.538	0.992	0	0.079	0.996
g1884	CP6g5682	g1884	CP6g5682	0	0	0	0	0.866	0.992	0	0.699	0.999
g1884	g9434	g1884	g9434	0	0	0	0	0.866	0.989	0.989	0.962	0.999
g1884	CP5g5052	g1884	CP5g5052	0	0	0	0	0.865	0.992	0.988	0.808	0.999
g1884	g9173	g1884	g9173	0	0	0	0	0.556	0.99	0	0.448	0.997
g1884	g6023	g1884	g6023	0	0	0	0	0.866	0.171	0.987	0.579	0.999
g1884	CP2g1936	g1884	CP2g1936	0	0	0	0	0	0	0	0.711	0.683
g1884	g2141	g1884	g2141	0	0	0	0	0.38	0	0	0.127	0.433
g1884	g6076	g1884	g6076	0	0	0	0	0.794	0.99	0	0.645	0.999
g1884	g2849	g1884	g2849	0	0	0	0	0.097	0.487	0	0.086	0.538
g1884	g8930	g1884	g8930	0	0	0	0	0.457	0.483	0	0.137	0.735
g1884	g9656	g1884	g9656	0	0	0	0	0.852	0.881	0.987	0.845	0.999
g1884	g8962	g1884	g8962	0	0	0	0	0.811	0.99	0.989	0.708	0.999
g1884	CP3g3507	g1884	CP3g3507	0	0	0	0	0.32	0.42	0.459	0.086	0.778
g1884	CP4g3673	g1884	CP4g3673	0	0	0	0	0.31	0.207	0	0.129	0.479
g1884	CP5g4666	g1884	CP5g4666	0	0	0	0	0.273	0.742	0	0.08	0.812
g1884	CP15g9890	g1884	CP15g9890	0	0	0	0	0.102	0.245	0.859	0	0.896
g1884	CP5g4826	g1884	CP5g4826	0	0	0	0	0.616	0.992	0.662	0.285	0.999
g1884	g60	g1884	g60	0	0	0	0	0	0.459	0	0.194	0.541
g1884	CP1g719	g1884	CP1g719	0	0	0	0	0.544	0.931	0.463	0.95	0.998
g1884	CP6g5812	g1884	CP6g5812	0	0	0	0	0.271	0.421	0	0.37	0.704
g1884	g351	g1884	g351	0	0	0	0	0.723	0.992	0.949	0.457	0.999
g1884	g3526	g1884	g3526	0.053	0	0	0	0.466	0.483	0.984	0.377	0.996
g1884	g488	g1884	g488	0.058	0	0	0	0.798	0.99	0.947	0.395	0.999
g1884	g8600	g1884	g8600	0	0	0.219	0	0.532	0.483	0.962	0.434	0.995
g1884	g152	g1884	g152	0	0	0	0	0.288	0.742	0.663	0.154	0.94
g1884	g217	g1884	g217	0.084	0	0	0	0.803	0.992	0.99	0.873	0.999
g1884	g5350	g1884	g5350	0	0	0	0	0.867	0.99	0	0.561	0.999
g1884	CP1g674	g1884	CP1g674	0	0	0	0	0.729	0.925	0.646	0.794	0.998
g1884	CP1g768	g1884	CP1g768	0.056	0	0	0	0.554	0.992	0	0.535	0.998
g1884	CP1g737	g1884	CP1g737	0	0	0	0	0.797	0.992	0.986	0.786	0.999
g1884	CP1g1319	g1884	CP1g1319	0.461	0	0	0	0.38	0.788	0.663	0.189	0.976
g1884	CP14g9589	g1884	CP14g9589	0	0	0	0	0.729	0.99	0.988	0.513	0.999
g1884	CP1g269	g1884	CP1g269	0	0	0	0	0.273	0.262	0	0.142	0.497
g1884	g1184	g1884	g1184	0	0	0	0	0.606	0.992	0	0.389	0.997
g1884	g3407	g1884	g3407	0	0	0	0	0.267	0	0.241	0.093	0.45
g1884	g3299	g1884	g3299	0.461	0	0.214	0	0.619	0.925	0	0.383	0.99
g1884	g3438	g1884	g3438	0	0	0	0	0.511	0.992	0.646	0.796	0.999
g1884	CP1g442	g1884	CP1g442	0	0	0	0	0.109	0.5	0	0.127	0.575
g1884	CP1g976	g1884	CP1g976	0.053	0	0	0	0.275	0.483	0.462	0.377	0.856
g1884	g3145	g1884	g3145	0.08	0	0.229	0	0.699	0.99	0	0.421	0.998
g1884	CP6g5494	g1884	CP6g5494	0	0	0	0	0.386	0.525	0	0.331	0.784
g1884	g869	g1884	g869	0	0	0	0	0.804	0.99	0	0.695	0.999
g1884	CP1g646	g1884	CP1g646	0	0	0	0	0.339	0	0	0.145	0.407
g1884	CP1g621	g1884	CP1g621	0	0	0	0	0	0.524	0	0	0.524
g1884	g3826	g1884	g3826	0	0	0	0	0	0.475	0	0.143	0.528
g1884	g6289	g1884	g6289	0	0	0	0	0.752	0.99	0	0.392	0.998
g1884	g3878	g1884	g3878	0	0	0	0	0	0	0.439	0.139	0.493
g1884	CP5g5152	g1884	CP5g5152	0	0	0	0	0.713	0.925	0.587	0.796	0.997
g1884	g774	g1884	g774	0	0	0	0	0.799	0.992	0	0.693	0.999
g1884	g4624	g1884	g4624	0	0	0	0	0.846	0.99	0	0.786	0.999
g1884	CP13g9299	g1884	CP13g9299	0	0	0	0	0.267	0.5	0	0.152	0.66
g1884	g7568	g1884	g7568	0	0	0	0	0	0	0	0.668	0.642
g1884	g5113	g1884	g5113	0	0	0	0	0.774	0.925	0.949	0.894	0.999
g1884	g1469	g1884	g1469	0.131	0	0	0	0.731	0.992	0.646	0.54	0.999
g1884	g6870	g1884	g6870	0	0	0	0	0.72	0.989	0.989	0.694	0.999
g1884	g7705	g1884	g7705	0	0	0	0	0	0.171	0.327	0	0.418
g1884	g7453	g1884	g7453	0	0	0	0	0.61	0.138	0	0.836	0.928
g1884	g2397	g1884	g2397	0	0	0.397	0	0.291	0.483	0	0.438	0.851
g1884	CP3g2920	g1884	CP3g2920	0	0	0.212	0	0.77	0.992	0	0.705	0.999
g1884	g6159	g1884	g6159	0	0	0	0	0.287	0.5	0	0	0.628
g1884	g9619	g1884	g9619	0	0	0	0	0.845	0.99	0.972	0.474	0.999
g1884	CP11g8116	g1884	CP11g8116	0	0	0	0	0	0.245	0.321	0.097	0.495
g1884	g2355	g1884	g2355	0	0	0	0	0.614	0.992	0.949	0.748	0.999
g1884	g5951	g1884	g5951	0	0	0	0	0.25	0	0.352	0	0.493
g1884	g2638	g1884	g2638	0	0	0	0	0.805	0.99	0.986	0.659	0.999
g1884	g2660	g1884	g2660	0	0	0	0	0.096	0.419	0.458	0.099	0.708
g1884	g6851	g1884	g6851	0	0	0	0	0.822	0.992	0.66	0.868	0.999
g1884	CP4g3947	g1884	CP4g3947	0	0	0	0	0.73	0.992	0	0.39	0.998
g1851	CP9g7527	g1851	CP9g7527	0	0	0	0	0.819	0.992	0.653	0.854	0.999
g1851	CP9g7674	g1851	CP9g7674	0	0	0	0	0.834	0.992	0.979	0.607	0.999
g1851	g8522	g1851	g8522	0	0	0	0	0.849	0.992	0.941	0.696	0.999
g1851	g8476	g1851	g8476	0	0	0	0	0.865	0.992	0.979	0.572	0.999
g1851	CP9g7638	g1851	CP9g7638	0	0	0	0	0.865	0.992	0.859	0.645	0.999
g1851	g8502	g1851	g8502	0	0	0	0	0.725	0.992	0.943	0.699	0.999
g1851	g8485	g1851	g8485	0	0	0	0	0.822	0.992	0.941	0.611	0.999
g1851	CP10g8598	g1851	CP10g8598	0	0	0.32	0	0.859	0.992	0.859	0.821	0.999
g1851	g8181	g1851	g8181	0	0	0	0	0.267	0.478	0	0.191	0.66
g1851	CP6g5682	g1851	CP6g5682	0	0	0	0	0.814	0.992	0.663	0.437	0.999
g1851	g4369	g1851	g4369	0.048	0	0	0	0	0	0.425	0	0.429
g1851	CP14g9621	g1851	CP14g9621	0	0	0	0	0.69	0.992	0.941	0.821	0.999
g1851	CP5g5052	g1851	CP5g5052	0	0	0	0	0.863	0.992	0.943	0.388	0.999
g1851	CP6g5812	g1851	CP6g5812	0	0	0	0	0.372	0.453	0	0.1	0.662
g1851	g6023	g1851	g6023	0	0	0	0	0.823	0.992	0.938	0.812	0.999
g1851	g2141	g1851	g2141	0	0	0	0	0.389	0.523	0	0.388	0.801
g1851	g6076	g1851	g6076	0	0	0	0	0.644	0.992	0.663	0.562	0.999
g1851	CP6g5912	g1851	CP6g5912	0	0	0	0	0.315	0.419	0	0	0.585
g1851	CP6g6106	g1851	CP6g6106	0	0	0	0	0.417	0.42	0.912	0.35	0.977
g1851	CP6g5897	g1851	CP6g5897	0	0	0	0	0.82	0.992	0.979	0.692	0.999
g1851	g526	g1851	g526	0	0	0	0	0.384	0.754	0	0.334	0.888
g1851	CP6g5846	g1851	CP6g5846	0	0	0	0	0.588	0.992	0.943	0.496	0.999
g1851	g10218	g1851	g10218	0	0	0	0	0.791	0.992	0.859	0.714	0.999
g1851	CP1g1077	g1851	CP1g1077	0	0	0	0	0.101	0	0	0.388	0.412
g1851	g9202	g1851	g9202	0	0	0	0	0.867	0.992	0.98	0.562	0.999
g1851	g9305	g1851	g9305	0	0	0.254	0	0.705	0.992	0.943	0.85	0.999
g1851	g5382	g1851	g5382	0	0	0	0	0.864	0.992	0.627	0.125	0.999
g1851	g9247	g1851	g9247	0	0	0	0	0.822	0.992	0.663	0.499	0.999
g1851	g9434	g1851	g9434	0	0	0	0	0.823	0.992	0.648	0.475	0.999
g1851	g9173	g1851	g9173	0.112	0	0.239	0	0.784	0.992	0.859	0.65	0.999
g1851	g9656	g1851	g9656	0	0	0	0	0.866	0.992	0.943	0.723	0.999
g1851	CP5g4666	g1851	CP5g4666	0	0	0	0	0.273	0.78	0	0.393	0.891
g1851	CP5g4826	g1851	CP5g4826	0	0	0	0	0.737	0.992	0.943	0.382	0.999
g1851	CP6g5494	g1851	CP6g5494	0	0	0	0	0.386	0	0	0.22	0.495
g1851	g869	g1851	g869	0	0	0	0	0.812	0.992	0.859	0.469	0.999
g1851	g1853	g1851	g1853	0	0	0	0	0.705	0.992	0.663	0.44	0.999
g1851	CP10g8482	g1851	CP10g8482	0	0	0	0	0	0	0.456	0	0.456
g1851	g5857	g1851	g5857	0	0	0	0	0.72	0.992	0.663	0.39	0.999
g1851	g5873	g1851	g5873	0	0	0	0	0.781	0.992	0.663	0.504	0.999
g1851	g5724	g1851	g5724	0	0	0	0	0.796	0.992	0.98	0.796	0.999
g1851	CP12g8717	g1851	CP12g8717	0	0	0	0	0.718	0.992	0.859	0.796	0.999
g1851	g351	g1851	g351	0	0	0	0	0.724	0.992	0.663	0.793	0.999
g1851	CP9g7576	g1851	CP9g7576	0	0	0	0	0.325	0.237	0	0.15	0.521
g1851	g488	g1851	g488	0.081	0	0	0	0.72	0.992	0.663	0.437	0.999
g1851	g152	g1851	g152	0	0	0	0	0.489	0	0	0.139	0.539
g1851	g217	g1851	g217	0	0	0.245	0	0.275	0.992	0	0.695	0.998
g1851	g5350	g1851	g5350	0	0	0	0	0.865	0.992	0.859	0.644	0.999
g1851	CP1g674	g1851	CP1g674	0	0	0.256	0	0.803	0.992	0	0.436	0.999
g1851	CP1g768	g1851	CP1g768	0.081	0	0	0	0.866	0.992	0.979	0.371	0.999
g1851	CP1g737	g1851	CP1g737	0	0	0.28	0	0.758	0.992	0	0.847	0.999
g1851	CP1g1319	g1851	CP1g1319	0	0	0.229	0	0.388	0	0	0.099	0.531
g1851	CP14g9589	g1851	CP14g9589	0	0	0	0	0.698	0.992	0.941	0.422	0.999
g1851	g1184	g1851	g1184	0.461	0	0	0	0.773	0.992	0.98	0.816	0.999
g1851	g8600	g1851	g8600	0.061	0	0.29	0	0.53	0.483	0.463	0.377	0.93
g1851	g3526	g1851	g3526	0	0	0	0	0.487	0.483	0.941	0.633	0.993
g1851	g8930	g1851	g8930	0	0	0	0	0.38	0.483	0.466	0.242	0.851
g1851	g6433	g1851	g6433	0	0	0	0	0	0	0	0.434	0.417
g1851	g3299	g1851	g3299	0	0	0	0	0.802	0.992	0.859	0.663	0.999
g1851	g3438	g1851	g3438	0	0	0	0	0.611	0.992	0.943	0.442	0.999
g1851	g8962	g1851	g8962	0.06	0	0	0	0.768	0.992	0	0.459	0.998
g1851	CP2g1763	g1851	CP2g1763	0	0	0	0	0.097	0	0	0.437	0.454
g1851	CP1g976	g1851	CP1g976	0	0	0	0	0.317	0.483	0	0.372	0.753
g1851	g3145	g1851	g3145	0.131	0	0.202	0	0.396	0.992	0.859	0.803	0.999
g1851	CP1g269	g1851	CP1g269	0.043	0	0	0	0.274	0.275	0	0	0.452
g1851	CP1g621	g1851	CP1g621	0.046	0	0	0	0.186	0.517	0	0	0.592
g1851	CP1g719	g1851	CP1g719	0	0	0	0	0.532	0.483	0.466	0.581	0.935
g1851	g6289	g1851	g6289	0.052	0	0.275	0	0.747	0.992	0.859	0.614	0.999
g1851	g3846	g1851	g3846	0	0	0	0	0.374	0	0	0.153	0.444
g1851	g6870	g1851	g6870	0	0	0	0	0.756	0.992	0.943	0.791	0.999
g1851	CP5g5152	g1851	CP5g5152	0	0	0	0	0.488	0.992	0.663	0.647	0.999
g1851	g774	g1851	g774	0	0	0	0	0.82	0.992	0.663	0.435	0.999
g1851	CP3g3203	g1851	CP3g3203	0	0	0	0	0	0.42	0	0	0.42
g1851	g4624	g1851	g4624	0	0	0	0	0.894	0.992	0.859	0.794	0.999
g1851	g1382	g1851	g1382	0	0	0	0	0.094	0	0.456	0.098	0.515
g1851	g1444	g1851	g1444	0	0	0	0	0	0	0.446	0	0.446
g1851	CP13g9071	g1851	CP13g9071	0	0	0	0	0	0	0	0.437	0.42
g1851	g4585	g1851	g4585	0	0	0	0	0.103	0	0	0.435	0.456
g1851	g1469	g1851	g1469	0.461	0	0	0	0.81	0.992	0.941	0.775	0.999
g1851	g7782	g1851	g7782	0	0	0.211	0	0.364	0	0	0	0.472
g1851	g5113	g1851	g5113	0	0	0	0	0.806	0.992	0.663	0.874	0.999
g1851	g7453	g1851	g7453	0	0	0	0	0.69	0.992	0.663	0.438	0.999
g1851	CP3g2920	g1851	CP3g2920	0	0	0.229	0	0.622	0.992	0.663	0.402	0.999
g1851	g6159	g1851	g6159	0	0	0	0	0.435	0.877	0.5	0.478	0.978
g1851	g9619	g1851	g9619	0	0	0	0	0.865	0.992	0	0.471	0.999
g1851	g2374	g1851	g2374	0	0	0	0	0	0	0.456	0	0.456
g1851	g2355	g1851	g2355	0	0	0	0	0.774	0.992	0.663	0.522	0.999
g1851	g2397	g1851	g2397	0	0	0	0	0.53	0.483	0.466	0.442	0.915
g1851	CP10g8482	g1851	CP10g8482	0	0	0	0	0.269	0	0.456	0	0.585
g1851	g2638	g1851	g2638	0	0	0	0	0.814	0.992	0	0.693	0.999
g1851	g9919	g1851	g9919	0	0	0	0	0	0	0.463	0	0.463
g1851	g4795	g1851	g4795	0	0	0	0	0	0	0.94	0	0.94
g1851	g6851	g1851	g6851	0	0	0.225	0	0.799	0.992	0.943	0.505	0.999
g1851	CP4g3947	g1851	CP4g3947	0	0	0	0	0.727	0.992	0.663	0.254	0.999
g1853	g5857	g1853	g5857	0.046	0	0	0	0.664	0.991	0.98	0.41	0.999
g1853	g5873	g1853	g5873	0.081	0	0	0	0.602	0.991	0.98	0.795	0.999
g1853	g5724	g1853	g5724	0.081	0	0	0	0.801	0.992	0.98	0.795	0.999
g1853	CP12g8717	g1853	CP12g8717	0.06	0	0	0	0.58	0.991	0.859	0.87	0.999
g1853	CP6g5897	g1853	CP6g5897	0	0	0	0	0.718	0.991	0.979	0.762	0.999
g1853	g8181	g1853	g8181	0	0	0	0	0.276	0.48	0.46	0.149	0.802
g1853	CP6g5682	g1853	CP6g5682	0.05	0	0	0	0.782	0.992	0.98	0.51	0.999
g1853	CP5g5052	g1853	CP5g5052	0.042	0	0	0	0.796	0.992	0.968	0.392	0.999
g1853	g6023	g1853	g6023	0.081	0	0	0	0.802	0.99	0.938	0.656	0.999
g1853	g2141	g1853	g2141	0	0	0	0	0.636	0.834	0.634	0.393	0.984
g1853	g6076	g1853	g6076	0.081	0	0	0	0.607	0.991	0.981	0.656	0.999
g1853	g2849	g1853	g2849	0	0	0	0	0.112	0.421	0	0.135	0.514
g1853	CP6g6106	g1853	CP6g6106	0.05	0	0	0	0.407	0.42	0.94	0.403	0.985
g1853	CP9g7527	g1853	CP9g7527	0.081	0	0	0	0.39	0.925	0.533	0.804	0.994
g1853	CP9g7674	g1853	CP9g7674	0	0	0	0	0.464	0.887	0.941	0.773	0.998
g1853	g8522	g1853	g8522	0	0	0	0	0.293	0.992	0.941	0.795	0.999
g1853	g8476	g1853	g8476	0.054	0	0	0	0.866	0.992	0.979	0.626	0.999
g1853	CP9g7638	g1853	CP9g7638	0	0	0	0	0.801	0.992	0.859	0.694	0.999
g1853	g8502	g1853	g8502	0.081	0	0	0	0.804	0.992	0.943	0.69	0.999
g1853	g8485	g1853	g8485	0.081	0	0	0	0.788	0.991	0.967	0.604	0.999
g1853	CP10g8598	g1853	CP10g8598	0.081	0	0	0	0.718	0.992	0.859	0.859	0.999
g1853	CP14g9621	g1853	CP14g9621	0	0	0	0	0.558	0.992	0.967	0.877	0.999
g1853	g7053	g1853	g7053	0	0	0	0	0.417	0	0	0.138	0.473
g1853	g9656	g1853	g9656	0.081	0	0	0	0.737	0.991	0.968	0.618	0.999
g1853	CP3g3507	g1853	CP3g3507	0	0	0	0	0.422	0	0	0.153	0.486
g1853	CP5g4666	g1853	CP5g4666	0	0	0	0	0.274	0.78	0	0.15	0.851
g1853	CP5g4826	g1853	CP5g4826	0.046	0	0	0	0.276	0.992	0.943	0.205	0.999
g1853	g526	g1853	g526	0.05	0	0	0	0.545	0.829	0.634	0.233	0.975
g1853	CP2g2237	g1853	CP2g2237	0	0	0	0	0.551	0	0	0.117	0.585
g1853	CP6g5846	g1853	CP6g5846	0	0	0	0	0.633	0.992	0.943	0.794	0.999
g1853	g10218	g1853	g10218	0.081	0	0	0	0.709	0.991	0.859	0.717	0.999
g1853	g9202	g1853	g9202	0.061	0	0	0	0.866	0.991	0.98	0.394	0.999
g1853	CP6g5812	g1853	CP6g5812	0	0	0	0	0.427	0.421	0	0.2	0.709
g1853	g3526	g1853	g3526	0.061	0	0	0	0.311	0.483	0.941	0.334	0.984
g1853	g8930	g1853	g8930	0.061	0	0	0	0.459	0.483	0.466	0.228	0.87
g1853	g9305	g1853	g9305	0	0	0	0	0.601	0.992	0.943	0.334	0.999
g1853	g8962	g1853	g8962	0	0	0	0	0.278	0.879	0.533	0.794	0.989
g1853	CP4g3673	g1853	CP4g3673	0	0	0	0	0.265	0.267	0	0.129	0.487
g1853	CP15g9890	g1853	CP15g9890	0	0	0	0	0.273	0.25	0	0	0.431
g1853	g5382	g1853	g5382	0.043	0	0	0	0.1	0.992	0	0.142	0.993
g1853	g8838	g1853	g8838	0	0	0	0	0.277	0	0	0.242	0.422
g1853	g9247	g1853	g9247	0.061	0	0	0	0.832	0.99	0.979	0.578	0.999
g1853	g9434	g1853	g9434	0.08	0	0	0	0.867	0.99	0.947	0.476	0.999
g1853	CP1g719	g1853	CP1g719	0	0	0	0	0.276	0.887	0.466	0.211	0.96
g1853	g351	g1853	g351	0.054	0	0	0	0.773	0.992	0.98	0.513	0.999
g1853	CP9g7576	g1853	CP9g7576	0	0	0	0	0.327	0.121	0	0.142	0.445
g1853	g488	g1853	g488	0	0	0	0	0.784	0.991	0.979	0.801	0.999
g1853	g9173	g1853	g9173	0	0	0	0	0.674	0.991	0.859	0.692	0.999
g1853	g217	g1853	g217	0	0	0	0	0.307	0.992	0	0.796	0.998
g1853	g5350	g1853	g5350	0	0	0	0	0.865	0.925	0.859	0.861	0.999
g1853	CP1g674	g1853	CP1g674	0.081	0	0	0	0.716	0.991	0	0.385	0.998
g1853	CP1g768	g1853	CP1g768	0	0	0	0	0.86	0.992	0.979	0.194	0.999
g1853	CP1g269	g1853	CP1g269	0	0	0	0	0.277	0.275	0	0.144	0.509
g1853	CP1g737	g1853	CP1g737	0.08	0	0	0	0.717	0.992	0	0.392	0.998
g1853	CP1g1319	g1853	CP1g1319	0	0	0	0	0.706	0.275	0	0.375	0.851
g1853	CP14g9589	g1853	CP14g9589	0.05	0	0	0	0.31	0.887	0.941	0.49	0.997
g1853	g1184	g1853	g1184	0	0	0	0	0.614	0.992	0.98	0.394	0.999
g1853	g3309	g1853	g3309	0	0	0	0	0.075	0.236	0.433	0.127	0.601
g1853	g3299	g1853	g3299	0	0	0	0	0.8	0.99	0.859	0.603	0.999
g1853	g3438	g1853	g3438	0	0	0	0	0.593	0.992	0.943	0.854	0.999
g1853	CP1g976	g1853	CP1g976	0.061	0	0	0	0.244	0.483	0.416	0.334	0.828
g1853	g3145	g1853	g3145	0	0	0	0	0.575	0.991	0.859	0.392	0.999
g1853	g869	g1853	g869	0	0	0	0.327	0.735	0.991	0.859	0.586	0.999
g1853	CP1g621	g1853	CP1g621	0	0	0	0	0.124	0.517	0	0	0.558
g1853	g8600	g1853	g8600	0	0	0	0	0.275	0.483	0.456	0.375	0.852
g1853	g6289	g1853	g6289	0	0	0	0	0.624	0.991	0.859	0.714	0.999
g1853	g6870	g1853	g6870	0.081	0	0	0	0.29	0.873	0.943	0.677	0.998
g1853	CP5g5152	g1853	CP5g5152	0.054	0	0	0	0.579	0.991	0.981	0.637	0.999
g1853	g774	g1853	g774	0.061	0	0	0	0.754	0.992	0.98	0.681	0.999
g1853	g1469	g1853	g1469	0	0	0	0	0.308	0.992	0.941	0.442	0.999
g1853	g4624	g1853	g4624	0	0	0	0	0.846	0.991	0.859	0.691	0.999
g1853	g7782	g1853	g7782	0	0	0	0	0.537	0	0	0	0.537
g1853	g5113	g1853	g5113	0.054	0	0	0	0.72	0.991	0.663	0.873	0.999
g1853	g2638	g1853	g2638	0.061	0	0	0	0.8	0.991	0.533	0.861	0.999
g1853	g9919	g1853	g9919	0	0	0	0	0	0.221	0.462	0	0.562
g1853	g4795	g1853	g4795	0	0	0	0	0	0	0.94	0	0.94
g1853	CP10g8498	g1853	CP10g8498	0	0	0	0	0	0	0	0.437	0.42
g1853	g6851	g1853	g6851	0	0	0	0	0.826	0.992	0.968	0.446	0.999
g1853	CP4g3947	g1853	CP4g3947	0	0	0	0	0.725	0.992	0.979	0.677	0.999
g1853	g7672	g1853	g7672	0	0	0	0	0.096	0	0	0.388	0.409
g1853	g7453	g1853	g7453	0	0	0	0	0.608	0.992	0.98	0.78	0.999
g1853	CP3g2920	g1853	CP3g2920	0.054	0	0	0	0.306	0.992	0.941	0.405	0.999
g1853	g6159	g1853	g6159	0	0	0	0	0.278	0.524	0.929	0	0.973
g1853	g9619	g1853	g9619	0	0	0	0	0.775	0.992	0.533	0.394	0.999
g1853	g2355	g1853	g2355	0	0	0	0	0.511	0.992	0.663	0.793	0.999
g1853	g2397	g1853	g2397	0.061	0	0	0	0.532	0.917	0.466	0.254	0.982
g1853	CP3g3507	g1853	CP3g3507	0	0	0	0	0.12	0	0.456	0.134	0.547
g1853	CP3g3203	g1853	CP3g3203	0	0	0	0	0.101	0.42	0.46	0	0.693
g1869	g1726	g1869	g1726	0.057	0	0	0	0.184	0.244	0	0.157	0.44
g1869	g5839	g1869	g5839	0	0	0	0	0.439	0	0	0.505	0.699
g1869	CP11g7751	g1869	CP11g7751	0	0	0	0	0.328	0.182	0	0.125	0.474
g1869	CP2g1763	g1869	CP2g1763	0	0	0	0	0.113	0.18	0	0.39	0.506
g1869	CP15g9863	g1869	CP15g9863	0	0	0	0	0.328	0.226	0.39	0.135	0.687
g1869	CP9g7576	g1869	CP9g7576	0	0	0	0	0.267	0.171	0	0.447	0.623
g1869	CP1g698	g1869	CP1g698	0.048	0	0	0	0.187	0.264	0	0.19	0.472
g1869	g236	g1869	g236	0	0	0	0	0	0	0.302	0.335	0.507
g1869	CP6g5912	g1869	CP6g5912	0	0	0	0	0.27	0.195	0	0.127	0.439
g1869	g2887	g1869	g2887	0	0	0	0	0.422	0.42	0.963	0.237	0.989
g1869	CP10g8468	g1869	CP10g8468	0	0	0	0.085	0	0	0	0.477	0.439
g1869	g5382	g1869	g5382	0	0	0	0	0.322	0.171	0	0.136	0.469
g1869	g4041	g1869	g4041	0	0	0	0	0.113	0.231	0.929	0.14	0.952
g1869	g1176	g1869	g1176	0.043	0	0	0	0.272	0	0	0.446	0.567
g1869	CP1g269	g1869	CP1g269	0	0	0	0	0.102	0	0.456	0.383	0.664
g1869	CP1g442	g1869	CP1g442	0	0	0	0	0.138	0.287	0	0.131	0.416
g1869	g2429	g1869	g2429	0	0	0	0	0	0	0	0.438	0.421
g1869	g3846	g1869	g3846	0	0	0	0	0.183	0.42	0.981	0.23	0.992
g1869	g2473	g1869	g2473	0.049	0	0	0	0.27	0	0	0.394	0.531
g1869	CP13g9299	g1869	CP13g9299	0	0	0	0	0.4	0.206	0.456	0.2	0.763
g1869	g4041	g1869	g4041	0	0	0.137	0	0.113	0.231	0.4	0.14	0.637
g1869	g1315	g1869	g1315	0	0	0	0	0.275	0.171	0	0.1	0.41
g1869	g4784	g1869	g4784	0	0	0	0	0.307	0	0	0.57	0.673
g1869	g4795	g1869	g4795	0	0	0	0	0.272	0	0	0.388	0.524
g1869	g6766	g1869	g6766	0	0	0	0	0.331	0.18	0	0.129	0.478
g1840	CP11g7751	g1840	CP11g7751	0	0	0	0	0.273	0	0	0.231	0.411
g1840	CP6g5755	g1840	CP6g5755	0	0	0	0	0.064	0	0	0.413	0.412
g1840	g2074	g1840	g2074	0	0	0	0	0.281	0	0	0.29	0.46
g1840	CP6g5607	g1840	CP6g5607	0	0	0	0	0.36	0	0	0.245	0.49
g1840	CP15g9915	g1840	CP15g9915	0	0	0	0	0.277	0	0	0.338	0.491
g1840	g1955	g1840	g1955	0	0	0	0	0.277	0.852	0	0.397	0.928
g1840	g1964	g1840	g1964	0	0	0	0	0.271	0	0	0.293	0.454
g1840	g3997	g1840	g3997	0	0	0	0	0.485	0	0	0.244	0.589
g1840	g2391	g1840	g2391	0	0	0	0	0.267	0.973	0	0.213	0.982
g1840	g4041	g1840	g4041	0	0	0	0	0.276	0	0	0.292	0.457
g1840	CP3g3050	g1840	CP3g3050	0	0	0	0	0.278	0.867	0	0.267	0.922
g1840	CP1g1331	g1840	CP1g1331	0	0	0	0	0.278	0.867	0	0.438	0.939
g1840	CP2g1763	g1840	CP2g1763	0	0	0	0	0.358	0	0	0.291	0.518
g1840	g883	g1840	g883	0	0	0	0	0.295	0	0	0.447	0.581
g1840	g6470	g1840	g6470	0	0	0	0	0.28	0	0	0.4	0.538
g1840	CP10g8475	g1840	CP10g8475	0	0	0	0	0.491	0	0	0	0.491
g1840	CP3g3449	g1840	CP3g3449	0	0	0	0	0.299	0	0	0.326	0.498
g1840	CP3g2773	g1840	CP3g2773	0	0	0	0	0.279	0	0	0.389	0.529
g1840	g4041	g1840	g4041	0	0	0	0	0.276	0	0	0.292	0.457
g1840	CP3g2590	g1840	CP3g2590	0	0	0	0	0.272	0	0	0.296	0.457
g1840	CP4g4465	g1840	CP4g4465	0	0	0	0	0.277	0	0	0.432	0.559
g4964	g1726	g4964	g1726	0.064	0	0	0	0.087	0	0.394	0.143	0.494
g4964	g7054	g4964	g7054	0.054	0	0	0	0	0	0.991	0.099	0.991
g4964	CP2g1632	g4964	CP2g1632	0.075	0	0.38	0	0	0	0.412	0.209	0.688
g4964	g4156	g4964	g4156	0.075	0	0.336	0	0.186	0	0.995	0.435	0.998
g4964	g5044	g4964	g5044	0.049	0	0	0	0	0	0.412	0.187	0.502
g4964	CP1g698	g4964	CP1g698	0.06	0	0	0	0	0	0.412	0	0.423
g4964	g3151	g4964	g3151	0	0	0	0	0	0	0.408	0.292	0.556
g4964	CP6g5903	g4964	CP6g5903	0.074	0	0.263	0	0	0	0	0.245	0.426
g4964	g7390	g4964	g7390	0.046	0	0	0	0	0.213	0.274	0.093	0.438
g4964	g8788	g4964	g8788	0	0	0	0	0	0	0.91	0.193	0.923
g4964	g2473	g4964	g2473	0.056	0	0	0	0	0	0.313	0.218	0.443
g4964	g1315	g4964	g1315	0	0	0	0	0.26	0	0.934	0.1	0.952
g4964	g2541	g4964	g2541	0	0	0	0	0.267	0	0.934	0.084	0.951
CP14g9488	CP12g8782	CP14g9488	CP12g8782	0.064	0	0	0	0	0	0.412	0.086	0.451
CP14g9488	CP11g7751	CP14g9488	CP11g7751	0.054	0	0	0	0	0	0.362	0.091	0.402
CP14g9488	g7053	CP14g9488	g7053	0.461	0	0	0	0.095	0	0	0.431	0.689
CP14g9488	g7054	CP14g9488	g7054	0.085	0	0	0	0	0	0.524	0.168	0.603
CP14g9488	CP6g5903	CP14g9488	CP6g5903	0.075	0	0	0	0	0	0	0.468	0.469
CP14g9488	CP14g9602	CP14g9488	CP14g9602	0.081	0	0	0	0	0	0.448	0.165	0.536
CP14g9488	g3934	CP14g9488	g3934	0.054	0	0	0	0	0	0.362	0.091	0.402
CP14g9488	g9434	CP14g9488	g9434	0.124	0	0	0	0	0	0	0.455	0.486
CP14g9488	g3934	CP14g9488	g3934	0.054	0	0	0	0	0	0.362	0.091	0.402
CP14g9488	g1008	CP14g9488	g1008	0.078	0	0	0	0	0	0.46	0.166	0.545
CP14g9488	CP1g1189	CP14g9488	CP1g1189	0.112	0	0	0	0	0	0.524	0.268	0.659
CP14g9488	CP1g682	CP14g9488	CP1g682	0.044	0	0	0	0	0	0.449	0.228	0.553
CP14g9488	g3151	CP14g9488	g3151	0.126	0	0	0	0	0	0.608	0.405	0.772
CP14g9488	g1176	CP14g9488	g1176	0	0	0	0	0	0	0.612	0	0.612
CP14g9488	CP3g3472	CP14g9488	CP3g3472	0.126	0	0	0	0	0	0	0.378	0.42
CP14g9488	CP1g646	CP14g9488	CP1g646	0.087	0	0	0	0	0	0.524	0.137	0.59
CP14g9488	g3826	CP14g9488	g3826	0.079	0	0	0	0	0	0.412	0.183	0.515
CP14g9488	g5566	CP14g9488	g5566	0.044	0	0	0	0	0	0.478	0.232	0.579
CP14g9488	g9919	CP14g9488	g9919	0	0	0	0	0	0	0.402	0.192	0.492
CP14g9488	g1379	CP14g9488	g1379	0	0	0	0	0	0	0.449	0	0.449
CP14g9488	g4585	CP14g9488	g4585	0	0	0	0	0	0	0	0.42	0.404
CP14g9488	g1648	CP14g9488	g1648	0.075	0	0	0	0	0	0.412	0.161	0.5
CP14g9488	g2374	CP14g9488	g2374	0	0	0	0	0	0	0.449	0.092	0.477
CP14g9488	CP3g2873	CP14g9488	CP3g2873	0	0	0	0	0	0	0	0.44	0.423
CP14g9488	CP3g2590	CP14g9488	CP3g2590	0.114	0	0	0	0	0	0.616	0	0.645
CP14g9420	CP14g9396	CP14g9420	CP14g9396	0	0	0	0	0	0	0	0.439	0.422
CP14g9420	g1650	CP14g9420	g1650	0	0	0	0	0	0	0	0.424	0.408
CP14g9420	g5839	CP14g9420	g5839	0	0	0	0	0.265	0	0	0.445	0.561
CP14g9420	CP1g869	CP14g9420	CP1g869	0	0	0	0	0.267	0	0	0.387	0.52
CP14g9420	CP16g10041	CP14g9420	CP16g10041	0	0	0	0	0.267	0	0	0.331	0.479
CP14g9420	g7053	CP14g9420	g7053	0.047	0	0	0	0	0	0	0.43	0.417
CP14g9420	CP6g5846	CP14g9420	CP6g5846	0	0	0	0	0	0	0	0.435	0.418
CP14g9420	g10218	CP14g9420	g10218	0	0	0	0	0	0	0	0.444	0.427
CP14g9420	g1908	CP14g9420	g1908	0	0	0	0	0.268	0	0	0.435	0.556
CP14g9420	CP1g1189	CP14g9420	CP1g1189	0	0	0	0	0.234	0	0	0.332	0.456
CP14g9420	CP3g3472	CP14g9420	CP3g3472	0.042	0	0	0	0.255	0	0	0.445	0.556
CP14g9420	g1964	CP14g9420	g1964	0	0	0	0	0.267	0	0	0.44	0.559
CP14g9420	g3934	CP14g9420	g3934	0	0	0	0	0.267	0	0	0.447	0.564
CP14g9420	g4017	CP14g9420	g4017	0	0	0	0	0.45	0	0	0	0.45
CP14g9420	CP1g665	CP14g9420	CP1g665	0	0	0	0	0.266	0	0.999	0.715	0.999
CP14g9420	CP1g768	CP14g9420	CP1g768	0	0	0	0	0	0	0	0.433	0.416
CP14g9420	CP1g682	CP14g9420	CP1g682	0	0	0	0	0.27	0	0	0.438	0.559
CP14g9420	g7782	CP14g9420	g7782	0	0	0	0	0	0	0	0.436	0.419
CP14g9420	g6159	CP14g9420	g6159	0	0	0	0	0	0	0	0.428	0.412
CP14g9420	CP3g2773	CP14g9420	CP3g2773	0	0	0	0	0.269	0	0	0.327	0.478
CP14g9420	CP3g2768	CP14g9420	CP3g2768	0	0	0	0	0.268	0	0	0.225	0.402
CP14g9420	CP4g4465	CP14g9420	CP4g4465	0	0	0	0	0.267	0	0	0.279	0.441
CP14g9420	g4689	CP14g9420	g4689	0.042	0	0	0	0	0	0.995	0.293	0.996
CP14g9420	g4795	CP14g9420	g4795	0	0	0	0	0	0	0	0.678	0.651
g1708	g2233	g1708	g2233	0	0	0	0	0	0	0.466	0.183	0.541
g1708	g6466	g1708	g6466	0	0	0	0	0	0	0.462	0	0.461
g1708	g5301	g1708	g5301	0	0	0	0	0	0.171	0.445	0.132	0.563
g1708	g7672	g1708	g7672	0	0	0	0	0	0	0.465	0.2	0.55
g1645	CP11g8116	g1645	CP11g8116	0	0	0	0	0	0.453	0	0.499	0.703
g1645	CP9g7576	g1645	CP9g7576	0	0	0	0	0.093	0.477	0	0.368	0.667
g1645	CP1g207	g1645	CP1g207	0	0	0	0	0	0.421	0	0.129	0.471
CP10g8482	g10285	CP10g8482	g10285	0	0	0	0	0.279	0	0	0.446	0.571
CP10g8482	g1726	CP10g8482	g1726	0.063	0	0	0	0.175	0.296	0	0.242	0.527
CP10g8482	g5839	CP10g8482	g5839	0	0	0	0	0	0.129	0	0.46	0.493
CP10g8482	g3686	CP10g8482	g3686	0	0	0	0	0.272	0	0.243	0	0.425
CP10g8482	CP12g8782	CP10g8482	CP12g8782	0	0	0	0	0.277	0.139	0	0.431	0.604
CP10g8482	CP11g7751	CP10g8482	CP11g7751	0	0	0	0	0.269	0	0	0.442	0.562
CP10g8482	g8039	CP10g8482	g8039	0	0	0	0.155	0	0	0.976	0.288	0.981
CP10g8482	g7054	CP10g8482	g7054	0.053	0	0	0	0	0	0	0.437	0.428
CP10g8482	g7125	CP10g8482	g7125	0	0	0	0	0.23	0	0	0.388	0.497
CP10g8482	g4369	CP10g8482	g4369	0	0	0	0	0	0	0.91	0.095	0.914
CP10g8482	g2887	CP10g8482	g2887	0	0	0	0	0.211	0.257	0	0.149	0.454
CP10g8482	CP6g5607	CP10g8482	CP6g5607	0	0	0	0	0.305	0	0	0.434	0.578
CP10g8482	g7291	CP10g8482	g7291	0	0	0	0	0	0	0.455	0.144	0.511
CP10g8482	CP1g1152	CP10g8482	CP1g1152	0	0	0	0	0.307	0	0	0.329	0.506
CP10g8482	CP1g1077	CP10g8482	CP1g1077	0	0	0	0	0	0.171	0	0.336	0.415
CP10g8482	g4156	CP10g8482	g4156	0	0	0	0	0	0.171	0	0.502	0.553
CP10g8482	g5044	CP10g8482	g5044	0.054	0	0	0	0	0	0.369	0.165	0.454
CP10g8482	g2291	CP10g8482	g2291	0	0	0	0	0	0	0	0.447	0.43
CP10g8482	g3997	CP10g8482	g3997	0.053	0	0	0	0.358	0.197	0	0.078	0.488
CP10g8482	g2358	CP10g8482	g2358	0.042	0	0	0	0.265	0	0	0.449	0.565
CP10g8482	CP1g682	CP10g8482	CP1g682	0	0	0	0	0.278	0	0	0.632	0.704
CP10g8482	g8788	CP10g8482	g8788	0	0	0	0	0	0	0	0.61	0.586
CP10g8482	CP15g9863	CP10g8482	CP15g9863	0.046	0	0	0	0.112	0	0.299	0.155	0.427
CP10g8482	CP3g3472	CP10g8482	CP3g3472	0.05	0	0	0	0.455	0	0	0.332	0.617
CP10g8482	g231	CP10g8482	g231	0	0	0	0	0.449	0	0	0.297	0.59
CP10g8482	g889	CP10g8482	g889	0	0	0	0	0.188	0	0	0.497	0.558
CP10g8482	g5566	CP10g8482	g5566	0.042	0	0	0	0	0	0.296	0.433	0.572
CP10g8482	CP2g1763	CP10g8482	CP2g1763	0.053	0	0	0	0.351	0.181	0	0.197	0.538
CP10g8482	CP1g1189	CP10g8482	CP1g1189	0	0	0	0	0.265	0	0	0.444	0.561
CP10g8482	g1176	CP10g8482	g1176	0.061	0	0	0	0	0	0.408	0.135	0.474
CP10g8482	g2247	CP10g8482	g2247	0	0	0	0	0	0.849	0	0.292	0.886
CP10g8482	CP1g217	CP10g8482	CP1g217	0.051	0	0	0	0.279	0	0	0.387	0.533
CP10g8482	CP9g7576	CP10g8482	CP9g7576	0	0	0	0	0	0	0.37	0.436	0.618
CP10g8482	CP1g698	CP10g8482	CP1g698	0.054	0	0	0	0.184	0.241	0.369	0.368	0.717
CP10g8482	CP15g9803	CP10g8482	CP15g9803	0	0	0	0	0.246	0.207	0.995	0.396	0.997
CP10g8482	CP9g7228	CP10g8482	CP9g7228	0	0	0	0	0	0	0	0.434	0.417
CP10g8482	CP1g646	CP10g8482	CP1g646	0.052	0	0	0	0.267	0	0	0.446	0.568
CP10g8482	g2068	CP10g8482	g2068	0	0	0	0	0.27	0	0	0.289	0.451
CP10g8482	g7621	CP10g8482	g7621	0	0	0	0	0.276	0	0	0.3	0.463
CP10g8482	g2310	CP10g8482	g2310	0	0	0	0	0.262	0	0	0.293	0.447
CP10g8482	g1379	CP10g8482	g1379	0	0	0	0	0.275	0.171	0	0.439	0.622
CP10g8482	CP13g9299	CP10g8482	CP13g9299	0	0	0	0	0.187	0.251	0	0.412	0.6
CP10g8482	g6215	CP10g8482	g6215	0.057	0	0	0	0.096	0	0.456	0.136	0.543
CP10g8482	g1382	CP10g8482	g1382	0	0	0	0	0.413	0.171	0.995	0.293	0.998
CP10g8482	CP3g3555	CP10g8482	CP3g3555	0.053	0	0	0	0	0.207	0.296	0.448	0.659
CP10g8482	g1444	CP10g8482	g1444	0	0	0	0	0.308	0.171	0.934	0.441	0.975
CP10g8482	g6159	CP10g8482	g6159	0	0	0	0	0	0	0	0.534	0.513
CP10g8482	g9619	CP10g8482	g9619	0	0	0	0	0	0	0	0.446	0.429
CP10g8482	CP3g2773	CP10g8482	CP3g2773	0	0	0	0.17	0.289	0	0.976	0.415	0.987
CP10g8482	CP10g8482	CP10g8482	CP10g8482	0	0	0.468	0.887	0.265	0	0.976	0	0.982
CP10g8482	g2374	CP10g8482	g2374	0	0	0	0	0.292	0	0.918	0.29	0.954
CP14g9378	CP1g1297	CP14g9378	CP1g1297	0.044	0	0	0	0	0.25	0.446	0.131	0.606
CP14g9378	g6023	CP14g9378	g6023	0.112	0	0	0	0.274	0	0.51	0	0.656
CP14g9378	g6076	CP14g9378	g6076	0.112	0	0	0	0.276	0	0	0.379	0.556
CP14g9378	CP6g6106	CP14g9378	CP6g6106	0.056	0	0	0	0.271	0	0.429	0	0.572
CP14g9378	CP6g5846	CP14g9378	CP6g5846	0	0	0	0	0.275	0	0.538	0	0.65
CP14g9378	g5873	CP14g9378	g5873	0.112	0	0	0	0.279	0	0	0.361	0.546
CP14g9378	g5724	CP14g9378	g5724	0.112	0	0	0	0.275	0	0	0.277	0.487
CP14g9378	CP9g7527	CP14g9378	CP9g7527	0.112	0	0	0	0	0	0.551	0.303	0.693
CP14g9378	g8522	CP14g9378	g8522	0	0	0	0	0.278	0	0.545	0	0.657
CP14g9378	g8476	CP14g9378	g8476	0.061	0	0	0	0.275	0	0	0.2	0.402
CP14g9378	g8502	CP14g9378	g8502	0.112	0	0	0	0.299	0.487	0.649	0.221	0.895
CP14g9378	g8485	CP14g9378	g8485	0.112	0	0	0	0.275	0	0.566	0.1	0.714
CP14g9378	CP10g8598	CP14g9378	CP10g8598	0.112	0	0	0	0.275	0	0	0.404	0.572
CP14g9378	g1080	CP14g9378	g1080	0.061	0	0.223	0	0	0.477	0	0.14	0.622
CP14g9378	CP14g9621	CP14g9378	CP14g9621	0	0	0	0	0.276	0	0.563	0	0.67
CP14g9378	g10218	CP14g9378	g10218	0.112	0	0	0	0.278	0	0.493	0.268	0.726
CP14g9378	g9656	CP14g9378	g9656	0.112	0	0	0	0.274	0	0.601	0	0.72
CP14g9378	CP6g5682	CP14g9378	CP6g5682	0.056	0	0	0	0.274	0	0	0.44	0.57
CP14g9378	CP5g5052	CP14g9378	CP5g5052	0.089	0	0	0	0.274	0	0.554	0.381	0.788
CP14g9378	CP5g4826	CP14g9378	CP5g4826	0.056	0	0	0	0	0	0.608	0	0.614
CP14g9378	g9305	CP14g9378	g9305	0	0	0	0	0.276	0	0.593	0	0.692
CP14g9378	CP5g4677	CP14g9378	CP5g4677	0.056	0	0	0	0	0.42	0	0	0.429
CP14g9378	g9434	CP14g9378	g9434	0.112	0	0	0	0.277	0	0.608	0.335	0.806
CP14g9378	g3526	CP14g9378	g3526	0.075	0	0	0	0.277	0	0.398	0.163	0.615
CP14g9378	g9173	CP14g9378	g9173	0.075	0	0	0	0.319	0	0	0.138	0.406
CP14g9378	g8930	CP14g9378	g8930	0.075	0	0	0	0.276	0.271	0	0.372	0.644
CP14g9378	g8962	CP14g9378	g8962	0.054	0	0	0	0.276	0	0.456	0	0.594
CP14g9378	CP15g9881	CP14g9378	CP15g9881	0.061	0	0	0	0.448	0	0	0.151	0.518
CP14g9378	g6870	CP14g9378	g6870	0.112	0	0	0	0.275	0	0.461	0.293	0.717
CP14g9378	CP14g9589	CP14g9378	CP14g9589	0.056	0	0	0	0.279	0	0.474	0	0.61
CP14g9378	g3438	CP14g9378	g3438	0	0	0	0	0.277	0	0.531	0	0.646
CP14g9378	CP1g976	CP14g9378	CP1g976	0.075	0	0	0	0	0	0.398	0.163	0.49
CP14g9378	g774	CP14g9378	g774	0.075	0	0	0	0.277	0	0	0.203	0.415
CP14g9378	g152	CP14g9378	g152	0.112	0	0	0	0.193	0	0	0.38	0.506
CP14g9378	g217	CP14g9378	g217	0	0	0	0	0.275	0	0.545	0	0.656
CP14g9378	CP1g674	CP14g9378	CP1g674	0.112	0	0	0	0.275	0.484	0.566	0	0.836
CP14g9378	g8600	CP14g9378	g8600	0	0	0	0	0.268	0	0.455	0	0.584
CP14g9378	CP1g737	CP14g9378	CP1g737	0.112	0	0	0	0.273	0	0.458	0.117	0.648
CP14g9378	CP1g1297	CP14g9378	CP1g1297	0.044	0	0	0	0	0.25	0.446	0.131	0.606
CP14g9378	g1469	CP14g9378	g1469	0	0	0	0	0.277	0	0.48	0	0.607
CP14g9378	g6851	CP14g9378	g6851	0	0	0	0	0.276	0	0.455	0	0.588
CP14g9378	CP1g1297	CP14g9378	CP1g1297	0.044	0	0	0	0	0.25	0.446	0.131	0.606
CP14g9378	g9619	CP14g9378	g9619	0	0	0	0	0.273	0	0.601	0	0.697
CP14g9378	g2638	CP14g9378	g2638	0	0	0	0.396	0.274	0	0.522	0	0.638
g1675	CP1g607	g1675	CP1g607	0.061	0	0	0	0	0	0.356	0.242	0.496
g1650	CP11g8179	g1650	CP11g8179	0	0	0	0	0	0.856	0	0	0.856
g1650	CP1g698	g1650	CP1g698	0	0	0	0	0	0.852	0	0	0.852
g1650	CP2g1763	g1650	CP2g1763	0	0	0	0	0	0.852	0	0	0.852
g1650	g7782	g1650	g7782	0	0	0	0	0	0	0	0.442	0.425
g1650	CP4g4523	g1650	CP4g4523	0	0	0	0	0	0.841	0	0	0.841
CP1g1297	g1726	CP1g1297	g1726	0.049	0	0	0	0.098	0.243	0	0.199	0.405
CP1g1297	g5839	CP1g1297	g5839	0	0	0	0	0	0	0.268	0.548	0.639
CP1g1297	CP9g7351	CP1g1297	CP9g7351	0	0	0	0	0.271	0	0	0.245	0.419
CP1g1297	g9080	CP1g1297	g9080	0	0	0	0	0.108	0.171	0	0.288	0.419
CP1g1297	g8502	CP1g1297	g8502	0.054	0	0	0	0.105	0.249	0.441	0.13	0.632
CP1g1297	CP2g1841	CP1g1297	CP2g1841	0.043	0	0	0	0	0	0	0.481	0.464
CP1g1297	g1080	CP1g1297	g1080	0.045	0	0	0	0.275	0.196	0	0.1	0.43
CP1g1297	CP1g674	CP1g1297	CP1g674	0	0	0	0	0	0.248	0.39	0.109	0.554
CP1g1297	CP6g5607	CP1g1297	CP6g5607	0	0	0	0	0	0	0	0.471	0.453
CP1g1297	CP15g9793	CP1g1297	CP15g9793	0.052	0	0	0	0.272	0	0	0.209	0.401
CP1g1297	CP1g1077	CP1g1297	CP1g1077	0.044	0	0	0	0.269	0.863	0	0.326	0.925
CP1g1297	g3934	CP1g1297	g3934	0	0	0	0	0.269	0	0	0.379	0.516
CP1g1297	g60	CP1g1297	g60	0.05	0	0	0	0	0	0	0.473	0.46
CP1g1297	CP3g3472	CP1g1297	CP3g3472	0.062	0	0	0	0	0.226	0.455	0.347	0.701
CP1g1297	CP1g477	CP1g1297	CP1g477	0	0	0	0	0	0.758	0	0	0.758
CP1g1297	g2397	CP1g1297	g2397	0	0	0	0	0	0	0	0.472	0.454
g1726	g8502	g1726	g8502	0	0	0	0	0.118	0.524	0	0.248	0.652
g1726	g1004	g1726	g1004	0.056	0	0	0	0.139	0.302	0	0.103	0.421
g1726	g7250	g1726	g7250	0	0	0	0	0.082	0.171	0	0.291	0.404
g1726	CP1g869	g1726	CP1g869	0	0	0	0	0	0	0	0.575	0.553
g1726	g9080	g1726	g9080	0	0	0	0	0.386	0.429	0	0.299	0.728
g1726	CP11g7751	g1726	CP11g7751	0.063	0	0	0	0.123	0.42	0.36	0.434	0.79
g1726	g1080	g1726	g1080	0.059	0	0	0	0.096	0.438	0	0.089	0.505
g1726	g8039	g1726	g8039	0.063	0	0	0	0.404	0	0	0.277	0.555
g1726	g7054	g1726	g7054	0.112	0	0	0	0	0	0.494	0.366	0.683
g1726	CP6g5912	g1726	CP6g5912	0	0	0	0	0.127	0.289	0.463	0.243	0.71
g1726	g2887	g1726	g2887	0	0	0	0	0.483	0.522	0.66	0.485	0.949
g1726	g7142	g1726	g7142	0.061	0	0	0	0	0	0.336	0.208	0.458
g1726	g10218	g1726	g10218	0	0	0	0	0.106	0	0	0.705	0.699
g1726	CP1g1152	g1726	CP1g1152	0	0	0	0	0.097	0.476	0	0.144	0.557
g1726	g5044	g1726	g5044	0.081	0	0	0	0	0	0.603	0.297	0.716
g1726	g4156	g1726	g4156	0.126	0	0	0	0.213	0.42	0.606	0.598	0.921
g1726	CP13g9051	g1726	CP13g9051	0.063	0	0	0	0.089	0	0	0.421	0.448
g1726	CP15g9793	g1726	CP15g9793	0.085	0	0	0	0.078	0	0	0.422	0.455
g1726	CP6g5903	g1726	CP6g5903	0.128	0	0	0	0.183	0	0	0.387	0.514
g1726	g6536	g1726	g6536	0.057	0	0	0	0.184	0.244	0	0.094	0.4
g1726	g3934	g1726	g3934	0.063	0	0	0	0	0	0.36	0.138	0.435
g1726	g4041	g1726	g4041	0	0	0	0	0.296	0.42	0	0.2	0.641
g1726	g8930	g1726	g8930	0	0	0	0	0.075	0.438	0	0	0.457
g1726	g3934	g1726	g3934	0.063	0	0	0	0	0	0.36	0.138	0.435
g1726	g8788	g1726	g8788	0.06	0	0	0	0	0.118	0.355	0.137	0.474
g1726	g3997	g1726	g3997	0.081	0	0	0	0.119	0.171	0	0.244	0.418
g1726	CP15g9870	g1726	CP15g9870	0	0	0	0	0.096	0.171	0.442	0.147	0.593
g1726	CP2g1763	g1726	CP2g1763	0.086	0	0	0	0.197	0.42	0	0.158	0.591
g1726	CP2g2474	g1726	CP2g2474	0.077	0	0	0	0	0	0	0.773	0.752
g1726	g346	g1726	g346	0	0	0	0	0	0	0	0.669	0.643
g1726	CP1g698	g1726	CP1g698	0.128	0	0	0	0.178	0	0	0.599	0.669
g1726	CP1g674	g1726	CP1g674	0.061	0	0	0	0.095	0.524	0	0.232	0.644
g1726	g236	g1726	g236	0	0	0	0	0.096	0.171	0.442	0.147	0.593
g1726	CP1g1189	g1726	CP1g1189	0.061	0	0	0	0.11	0.476	0	0.239	0.618
g1726	g1176	g1726	g1176	0.13	0	0	0	0	0	0	0.421	0.46
g1726	CP3g3472	g1726	CP3g3472	0	0	0	0	0.193	0.523	0	0.598	0.822
g1726	g889	g1726	g889	0	0	0	0	0.176	0	0	0.409	0.479
g1726	g5155	g1726	g5155	0.063	0	0	0	0.086	0.443	0	0.242	0.585
g1726	CP13g9299	g1726	CP13g9299	0.059	0	0	0	0.437	0	0.66	0.696	0.932
g1726	g1382	g1726	g1382	0.049	0	0	0	0.44	0.394	0	0.185	0.699
g1726	CP1g442	g1726	CP1g442	0	0	0	0	0.133	0.515	0	0.456	0.743
g1726	g2473	g1726	g2473	0.087	0	0	0	0.075	0.466	0	0.147	0.561
g1726	CP3g3555	g1726	CP3g3555	0.112	0	0	0	0.098	0.478	0.462	0.459	0.851
g1726	g1444	g1726	g1444	0.075	0	0	0	0.483	0.132	0.995	0.193	0.998
g1726	g4585	g1726	g4585	0	0	0	0	0.089	0	0	0.484	0.492
g1726	CP13g9226	g1726	CP13g9226	0.08	0	0	0	0.396	0.523	0	0.693	0.899
g1726	g4784	g1726	g4784	0	0	0	0	0.139	0	0.463	0.331	0.657
g1726	g4041	g1726	g4041	0	0	0	0	0.296	0.42	0	0.2	0.641
g1726	CP10g8482	g1726	CP10g8482	0.063	0	0	0	0.175	0.296	0	0.242	0.527
g1726	CP10g8498	g1726	CP10g8498	0	0	0	0	0.105	0.171	0.456	0.189	0.626
g1726	g6766	g1726	g6766	0.086	0	0	0	0.197	0.42	0	0.158	0.591
g1726	CP15g9803	g1726	CP15g9803	0	0	0	0	0.08	0.476	0.732	0.46	0.918
g1004	g7705	g1004	g7705	0	0	0	0	0	0	0.455	0	0.455
g1004	g8502	g1004	g8502	0	0	0	0	0.108	0.42	0.427	0.117	0.702
g1004	g1080	g1004	g1080	0.052	0	0	0	0.099	0.23	0.402	0	0.554
g1004	g152	g1004	g152	0	0	0	0	0	0	0.455	0	0.455
g1004	CP5g4677	g1004	CP5g4677	0	0	0	0	0.107	0.23	0.402	0.103	0.58
g1004	CP3g3562	g1004	CP3g3562	0	0	0	0	0.1	0.194	0.322	0	0.465
CP14g9428	CP14g9396	CP14g9428	CP14g9396	0	0	0.381	0	0.268	0	0	0	0.516
CP14g9428	CP6g5607	CP14g9428	CP6g5607	0	0	0.251	0	0.268	0	0	0	0.421
g1687	g5873	g1687	g5873	0	0	0	0	0	0	0.37	0.128	0.424
g1687	g463	g1687	g463	0	0	0	0	0	0.216	0.4	0.447	0.708
g1687	g2141	g1687	g2141	0	0	0	0	0	0	0.382	0.127	0.435
g1687	g6076	g1687	g6076	0	0	0	0	0	0	0.382	0.099	0.417
g1687	g9202	g1687	g9202	0	0	0	0	0	0	0.382	0.079	0.405
g1687	g9247	g1687	g9247	0	0	0.251	0	0	0	0.374	0	0.505
g1687	g9173	g1687	g9173	0	0	0	0	0.267	0	0.382	0.095	0.553
g1687	CP1g719	g1687	CP1g719	0	0	0	0	0	0.171	0.31	0	0.403
g1687	g351	g1687	g351	0	0	0	0	0.241	0	0.374	0.078	0.522
g1687	g526	g1687	g526	0	0	0	0	0.075	0.198	0.391	0.13	0.552
g1687	CP10g8484	g1687	CP10g8484	0	0	0.342	0.471	0.483	0.228	0.337	0.137	0.772
g1687	CP9g7576	g1687	CP9g7576	0	0	0	0	0.267	0.171	0	0.586	0.711
g1687	CP4g3673	g1687	CP4g3673	0	0	0	0	0	0.171	0	0.333	0.413
g1687	CP14g9589	g1687	CP14g9589	0	0	0	0	0.269	0	0	0.29	0.451
g1687	CP3g3203	g1687	CP3g3203	0	0	0	0	0.232	0	0.302	0	0.441
g1687	g7705	g1687	g7705	0	0	0	0	0	0.839	0	0.242	0.871
g1687	CP3g3354	g1687	CP3g3354	0	0	0	0	0	0.228	0	0.449	0.542
g1687	CP3g2920	g1687	CP3g2920	0	0	0	0	0	0.139	0.382	0	0.445
g1687	g9619	g1687	g9619	0	0	0	0	0	0.216	0.4	0	0.509
g1687	g5894	g1687	g5894	0	0	0	0	0	0	0.4	0.1	0.435
g1687	g2355	g1687	g2355	0	0	0	0	0.266	0	0.374	0	0.52
g1687	g2397	g1687	g2397	0	0	0	0	0	0	0.286	0.217	0.411
g1687	g5301	g1687	g5301	0	0	0	0	0.246	0	0	0.291	0.434
CP14g9396	g5839	CP14g9396	g5839	0	0	0	0	0.27	0	0	0.334	0.483
CP14g9396	CP1g1152	CP14g9396	CP1g1152	0	0	0	0	0.275	0	0	0.291	0.456
CP14g9396	CP16g10041	CP14g9396	CP16g10041	0	0	0	0	0.273	0	0	0.388	0.525
CP14g9396	g1955	CP14g9396	g1955	0	0	0	0	0.269	0	0	0.234	0.41
CP14g9396	g1964	CP14g9396	g1964	0	0	0	0	0.268	0	0	0.447	0.565
CP14g9396	CP6g5607	CP14g9396	CP6g5607	0	0	0.293	0	0.27	0	0	0	0.453
CP14g9396	g3934	CP14g9396	g3934	0	0	0	0	0.273	0	0	0.388	0.525
CP14g9396	CP1g719	CP14g9396	CP1g719	0	0	0	0	0	0	0	0.445	0.428
CP14g9396	CP6g5968	CP14g9396	CP6g5968	0	0	0.259	0	0.448	0	0	0	0.568
CP14g9396	CP1g665	CP14g9396	CP1g665	0	0	0	0	0.272	0	0	0.439	0.561
CP14g9396	CP1g1331	CP14g9396	CP1g1331	0	0	0	0	0.268	0	0	0.289	0.449
CP14g9396	g1534	CP14g9396	g1534	0	0	0	0	0.275	0	0	0.447	0.569
CP14g9396	g1315	CP14g9396	g1315	0	0	0	0	0	0	0	0.438	0.421
CP14g9396	g7661	CP14g9396	g7661	0	0	0	0	0.451	0	0	0	0.451
CP14g9396	g8571	CP14g9396	g8571	0	0	0.266	0	0.279	0	0	0	0.441
CP14g9396	CP3g3472	CP14g9396	CP3g3472	0	0	0	0	0.269	0	0	0.388	0.522
CP14g9396	CP4g4217	CP14g9396	CP4g4217	0	0	0.201	0	0.268	0	0	0.387	0.597
CP14g9396	CP12g8790	CP14g9396	CP12g8790	0	0	0.382	0	0.273	0	0	0	0.52
CP14g9396	g2541	CP14g9396	g2541	0	0	0	0	0	0	0	0.443	0.426
CP14g9396	CP3g2637	CP14g9396	CP3g2637	0	0	0	0	0.27	0	0	0.441	0.562
CP14g9396	g5911	CP14g9396	g5911	0	0	0	0	0	0	0	0.549	0.528
CP14g9396	g1362	CP14g9396	g1362	0	0	0	0	0.448	0	0	0.438	0.667
CP14g9396	CP2g2306	CP14g9396	CP2g2306	0	0	0.327	0	0.27	0	0	0	0.478
CP14g9396	CP3g2768	CP14g9396	CP3g2768	0	0	0	0	0.268	0	0	0.35	0.494
CP14g9396	CP1g217	CP14g9396	CP1g217	0	0	0	0	0.275	0	0	0.447	0.569
g1650	CP6g5607	g1650	CP6g5607	0	0	0	0	0	0	0.408	0.354	0.593
g1650	g3686	g1650	g3686	0.053	0	0	0	0	0	0.976	0.129	0.978
g1650	g8485	g1650	g8485	0.061	0	0	0	0.326	0.171	0	0.14	0.485
g1650	CP10g8598	g1650	CP10g8598	0.062	0	0	0	0.268	0.238	0	0	0.431
g1650	CP15g9915	g1650	CP15g9915	0.05	0	0	0	0	0	0	0.435	0.424
g1650	g7053	g1650	g7053	0.08	0	0	0	0.107	0.244	0	0.514	0.644
g1650	g3145	g1650	g3145	0	0	0	0	0.268	0.238	0	0.079	0.44
g1650	CP10g8516	g1650	CP10g8516	0.077	0	0	0	0	0	0.436	0	0.457
g1650	g505	g1650	g505	0.054	0	0	0	0.269	0	0	0.215	0.404
g1650	CP1g674	g1650	CP1g674	0.074	0	0	0	0.272	0	0.449	0	0.596
g1650	g3458	g1650	g3458	0.043	0	0	0	0	0	0	0.478	0.461
g1650	CP2g2089	g1650	CP2g2089	0.045	0	0	0	0.271	0	0.265	0	0.443
g1650	CP11g8236	g1650	CP11g8236	0	0	0.08	0	0	0	0.448	0	0.469
g1650	g8788	g1650	g8788	0	0	0	0	0	0	0.934	0	0.934
g1650	g3441	g1650	g3441	0.046	0	0	0	0	0	0.456	0	0.458
g1650	CP3g3472	g1650	CP3g3472	0.061	0	0	0	0	0.258	0	0.309	0.468
g1650	CP1g646	g1650	CP1g646	0.054	0	0	0	0.274	0	0	0.446	0.573
g1650	CP1g621	g1650	CP1g621	0	0	0	0	0	0	0.456	0.133	0.506
g1650	CP14g9473	g1650	CP14g9473	0	0	0	0	0	0	0.339	0.244	0.473
g1650	g4784	g1650	g4784	0	0	0	0	0.266	0.189	0	0.141	0.441
g1650	CP3g3354	g1650	CP3g3354	0	0	0	0	0.275	0	0	0.434	0.559
g1650	g6159	g1650	g6159	0	0	0	0	0.27	0	0	0.437	0.559
g1650	g6870	g1650	g6870	0.063	0	0	0	0.271	0	0.441	0	0.584
g1650	g774	g1650	g774	0.054	0	0	0	0.321	0.238	0	0.08	0.488
g1650	g4624	g1650	g4624	0	0	0	0	0.272	0	0	0.444	0.565
g1650	g1379	g1650	g1379	0	0	0	0	0	0.171	0	0.44	0.501
g1650	g1382	g1650	g1382	0	0	0	0	0	0.171	0	0.329	0.409
g1650	g6851	g1650	g6851	0	0	0	0	0.11	0.171	0	0.273	0.409
CP12g8902	g8838	CP12g8902	g8838	0	0	0	0	0	0	0	0.438	0.421
CP12g8902	g3059	CP12g8902	g3059	0	0	0	0	0	0.13	0.128	0.292	0.407
CP12g8902	CP14g9583	CP12g8902	CP14g9583	0	0	0	0	0	0	0.34	0.418	0.588
CP12g8902	g3059	CP12g8902	g3059	0	0	0	0	0	0.13	0.128	0.292	0.407
CP12g8902	g10000	CP12g8902	g10000	0	0	0	0.1	0	0	0	0.445	0.404
CP12g8902	CP3g3562	CP12g8902	CP3g3562	0	0	0	0	0	0	0	0.419	0.403
CP10g8292	CP3g3091	CP10g8292	CP3g3091	0	0	0	0	0.267	0	0	0.406	0.534
CP10g8292	CP1g143	CP10g8292	CP1g143	0	0	0	0	0.266	0	0.383	0.129	0.569
CP10g8292	CP9g7576	CP10g8292	CP9g7576	0	0	0	0	0.268	0	0	0.441	0.56
CP10g8292	g3452	CP10g8292	g3452	0	0	0	0	0	0	0.464	0.133	0.513
CP10g8292	CP1g1102	CP10g8292	CP1g1102	0	0	0	0	0.27	0	0	0.423	0.548
g4562	CP15g9793	g4562	CP15g9793	0.063	0	0	0	0	0	0	0.423	0.42
g4562	g5839	g4562	g5839	0.057	0	0	0	0	0	0	0.433	0.426
g4562	CP1g477	g4562	CP1g477	0	0	0	0	0.448	0	0	0	0.448
g4562	g4742	g4562	g4742	0.461	0	0	0	0	0	0	0.459	0.686
g4562	g9762	g4562	g9762	0	0	0	0	0.448	0	0	0	0.448
g5857	g8485	g5857	g8485	0.074	0	0	0	0.46	0.925	0.943	0.493	0.998
g5857	CP10g8598	g5857	CP10g8598	0.074	0	0	0	0.804	0.992	0.859	0.393	0.999
g5857	g5873	g5857	g5873	0.063	0	0.208	0	0.614	0.925	0.663	0.693	0.996
g5857	g5724	g5857	g5724	0.063	0	0.251	0	0.753	0.992	0.981	0.845	0.999
g5857	CP12g8717	g5857	CP12g8717	0.064	0	0	0	0.504	0.879	0.859	0.596	0.996
g5857	g9080	g5857	g9080	0	0	0	0	0.436	0	0	0	0.436
g5857	CP5g5052	g5857	CP5g5052	0.075	0	0	0	0.566	0.992	0.945	0.576	0.999
g5857	CP9g7527	g5857	CP9g7527	0.071	0	0.077	0	0.644	0.925	0.63	0.385	0.993
g5857	CP9g7674	g5857	CP9g7674	0	0	0	0	0.289	0.879	0.943	0.794	0.998
g5857	g8522	g5857	g8522	0	0	0	0	0.353	0.992	0.943	0.796	0.999
g5857	g8476	g5857	g8476	0.049	0	0	0	0.289	0.992	0.943	0.392	0.999
g5857	CP9g7638	g5857	CP9g7638	0	0	0	0	0.866	0.992	0.859	0.596	0.999
g5857	g8502	g5857	g8502	0.075	0	0	0	0.767	0.992	0.945	0.378	0.999
g5857	CP14g9621	g5857	CP14g9621	0	0	0	0	0.39	0.992	0.943	0.205	0.999
g5857	g3595	g5857	g3595	0	0	0	0	0	0	0	0.416	0.4
g5857	g6023	g5857	g6023	0.075	0	0	0	0.858	0.99	0.94	0.382	0.999
g5857	g8181	g5857	g8181	0	0	0	0	0.277	0.477	0	0.117	0.635
g5857	CP6g5682	g5857	CP6g5682	0.044	0	0	0	0.72	0.992	0.981	0.853	0.999
g5857	g10218	g5857	g10218	0.07	0	0	0	0.69	0.991	0.859	0.39	0.999
g5857	g9202	g5857	g9202	0.056	0	0	0	0.783	0.991	0.981	0.796	0.999
g5857	g6536	g5857	g6536	0	0	0	0	0.098	0.343	0	0.126	0.434
g5857	g2141	g5857	g2141	0	0	0	0	0.533	0.523	0	0.243	0.814
g5857	g9305	g5857	g9305	0.074	0	0	0	0.277	0.992	0.945	0.655	0.999
g5857	g6076	g5857	g6076	0.075	0	0	0	0.361	0.879	0.949	0.391	0.997
g5857	g5382	g5857	g5382	0	0	0	0	0.09	0.992	0.62	0.243	0.997
g5857	g9247	g5857	g9247	0.056	0	0	0	0.621	0.99	0.98	0.612	0.999
g5857	g2849	g5857	g2849	0	0	0	0	0.128	0.482	0	0.395	0.695
g5857	CP5g4666	g5857	CP5g4666	0	0	0	0	0.278	0.742	0	0	0.805
g5857	CP5g4826	g5857	CP5g4826	0	0	0	0	0.555	0.992	0.945	0.294	0.999
g5857	CP6g5912	g5857	CP6g5912	0	0	0	0	0.279	0.265	0	0.093	0.476
g5857	g9434	g5857	g9434	0.075	0	0	0	0.278	0.865	0.949	0.589	0.997
g5857	g9173	g5857	g9173	0.054	0	0	0	0.685	0.991	0.859	0.857	0.999
g5857	CP6g6106	g5857	CP6g6106	0.042	0	0	0	0.276	0.42	0.913	0.156	0.964
g5857	g2887	g5857	g2887	0	0	0	0	0.453	0	0	0	0.453
g5857	CP6g5897	g5857	CP6g5897	0	0	0	0	0.481	0.99	0.98	0.392	0.999
g5857	g9656	g5857	g9656	0.075	0	0	0	0.476	0.874	0.945	0.392	0.997
g5857	g9741	g5857	g9741	0	0	0	0	0	0	0	0.439	0.422
g5857	CP6g5812	g5857	CP6g5812	0	0	0	0	0.383	0.444	0	0.144	0.679
g5857	g3526	g5857	g3526	0.056	0	0.15	0	0.294	0.483	0.943	0.446	0.988
g5857	g8930	g5857	g8930	0.056	0	0	0	0.293	0.483	0.466	0.163	0.816
g5857	g8962	g5857	g8962	0.056	0	0	0	0.297	0.871	0	0.514	0.95
g5857	g526	g5857	g526	0.043	0	0	0	0.309	0.817	0	0.102	0.876
g5857	CP4g3686	g5857	CP4g3686	0	0	0	0	0	0.171	0	0.371	0.444
g5857	CP6g5846	g5857	CP6g5846	0	0	0	0	0.717	0.992	0.945	0.693	0.999
g5857	CP14g9589	g5857	CP14g9589	0.044	0	0	0	0.312	0.879	0.943	0.457	0.996
g5857	CP15g9890	g5857	CP15g9890	0	0	0	0	0.317	0.245	0	0	0.462
g5857	g2249	g5857	g2249	0	0	0	0	0.277	0	0	0.242	0.422
g5857	CP1g719	g5857	CP1g719	0.047	0	0	0	0.276	0.879	0.466	0.148	0.954
g5857	g351	g5857	g351	0.049	0	0.276	0	0.39	0.992	0.663	0.372	0.999
g5857	CP9g7576	g5857	CP9g7576	0	0	0	0	0.323	0.191	0	0.137	0.483
g5857	g488	g5857	g488	0.047	0	0	0	0.596	0.99	0.98	0.695	0.999
g5857	g217	g5857	g217	0	0	0	0	0.299	0.992	0	0.541	0.997
g5857	g5350	g5857	g5350	0	0	0	0	0.779	0.991	0.859	0.649	0.999
g5857	CP1g674	g5857	CP1g674	0.074	0	0	0	0.777	0.991	0	0.199	0.998
g5857	CP1g768	g5857	CP1g768	0.049	0	0	0	0.273	0.992	0.98	0.651	0.999
g5857	CP1g269	g5857	CP1g269	0	0	0	0	0.284	0.262	0	0.134	0.5
g5857	g1184	g5857	g1184	0	0	0	0	0.534	0.992	0.945	0.444	0.999
g5857	CP1g737	g5857	CP1g737	0	0	0.264	0	0.489	0.992	0	0.197	0.997
g5857	g3299	g5857	g3299	0	0	0	0	0.576	0.99	0.859	0.531	0.999
g5857	g3438	g5857	g3438	0.059	0	0	0	0.598	0.992	0.945	0.643	0.999
g5857	CP1g1319	g5857	CP1g1319	0	0	0	0	0.553	0.297	0	0.103	0.692
g5857	CP14g9583	g5857	CP14g9583	0	0	0.242	0	0.317	0	0	0.12	0.497
g5857	CP1g621	g5857	CP1g621	0	0	0	0	0.187	0.508	0	0	0.582
g5857	CP1g976	g5857	CP1g976	0.056	0	0	0	0.284	0.483	0	0.199	0.68
g5857	g6289	g5857	g6289	0.056	0	0	0	0.3	0.871	0.859	0.677	0.995
g5857	CP2g1756	g5857	CP2g1756	0	0	0.246	0	0	0	0	0.322	0.451
g5857	g3145	g5857	g3145	0	0	0	0	0.607	0.991	0.859	0.476	0.999
g5857	g869	g5857	g869	0.046	0	0	0	0.355	0.879	0.859	0.796	0.997
g5857	g6870	g5857	g6870	0.064	0	0	0	0.298	0.865	0.945	0.542	0.997
g5857	g8600	g5857	g8600	0	0	0	0	0.275	0.483	0.459	0.155	0.804
g5857	CP5g5152	g5857	CP5g5152	0.049	0	0.244	0	0.46	0.925	0.663	0.509	0.993
g5857	g774	g5857	g774	0.054	0	0	0	0.39	0.992	0.663	0.444	0.998
g5857	g2397	g5857	g2397	0	0	0	0	0.386	0.917	0.466	0.306	0.978
g5857	g7782	g5857	g7782	0	0	0	0	0.423	0	0	0.233	0.533
g5857	g5113	g5857	g5113	0.049	0	0	0	0.794	0.925	0.663	0.653	0.997
g5857	g7453	g5857	g7453	0	0	0.206	0	0.639	0.992	0.981	0.542	0.999
g5857	g4624	g5857	g4624	0	0	0	0	0.844	0.991	0.859	0.391	0.999
g5857	CP13g9299	g5857	CP13g9299	0	0	0	0	0.538	0	0	0	0.538
g5857	CP13g9071	g5857	CP13g9071	0	0	0	0	0	0	0	0.445	0.428
g5857	g4585	g5857	g4585	0	0	0	0	0.106	0	0	0.444	0.466
g5857	CP3g3507	g5857	CP3g3507	0	0	0	0	0.268	0.212	0	0.12	0.446
g5857	g1469	g5857	g1469	0.043	0	0	0	0.746	0.992	0.943	0.706	0.999
g5857	CP3g2920	g5857	CP3g2920	0.047	0	0	0	0.359	0.992	0.943	0.393	0.999
g5857	g6159	g5857	g6159	0	0	0	0	0.307	0.523	0.931	0.2	0.979
g5857	g9619	g5857	g9619	0	0	0	0	0.793	0.99	0	0.709	0.999
g5857	CP3g3203	g5857	CP3g3203	0	0	0	0	0	0.426	0	0	0.426
g5857	CP3g2873	g5857	CP3g2873	0	0	0	0	0.125	0	0	0.475	0.504
g5857	g2355	g5857	g2355	0.046	0	0	0	0.694	0.992	0.981	0.583	0.999
g5857	g2638	g5857	g2638	0.056	0	0	0	0.861	0.99	0	0.589	0.999
g5857	g6851	g5857	g6851	0	0	0	0	0.73	0.992	0.945	0.792	0.999
g5857	g9919	g5857	g9919	0	0	0	0	0	0.221	0.456	0.107	0.587
g5857	CP4g3947	g5857	CP4g3947	0	0	0	0	0.533	0.992	0.663	0.401	0.999
g5857	g4795	g5857	g4795	0	0	0	0	0.267	0	0.942	0	0.955
g5863	CP9g7722	g5863	CP9g7722	0	0	0	0	0.269	0	0	0.4	0.531
g5863	CP5g4982	g5863	CP5g4982	0	0	0	0	0.44	0	0	0	0.44
g5863	CP1g439	g5863	CP1g439	0	0	0	0.142	0.272	0	0	0.331	0.46
g5863	CP1g1440	g5863	CP1g1440	0	0	0	0	0	0	0	0.424	0.408
g5863	CP2g1769	g5863	CP2g1769	0	0	0	0	0.449	0	0	0	0.449
g5863	CP1g1331	g5863	CP1g1331	0	0	0	0	0	0	0	0.494	0.475
g5863	g1265	g5863	g1265	0	0	0	0	0	0	0	0.44	0.423
g5863	CP13g9230	g5863	CP13g9230	0	0	0	0	0	0	0	0.534	0.513
g5863	g526	g5863	g526	0	0	0	0	0.329	0.288	0	0	0.501
g5863	g3017	g5863	g3017	0	0	0	0	0	0	0	0.445	0.428
g5863	CP1g1106	g5863	CP1g1106	0	0	0	0	0.44	0	0	0	0.44
g5863	g3054	g5863	g3054	0	0	0	0	0	0	0	0.439	0.422
g5863	CP13g9299	g5863	CP13g9299	0	0	0	0	0	0	0	0.57	0.548
g5863	CP14g9582	g5863	CP14g9582	0	0	0	0	0.45	0	0	0	0.45
g5863	CP10g8475	g5863	CP10g8475	0	0	0	0	0	0	0	0.676	0.649
g5863	CP3g3354	g5863	CP3g3354	0	0	0	0	0	0	0	0.541	0.52
g5863	CP4g4465	g5863	CP4g4465	0	0	0	0	0	0.852	0	0.292	0.889
g5861	g135	g5861	g135	0.06	0	0	0	0	0	0.402	0	0.413
g5839	CP11g7751	g5839	CP11g7751	0.049	0	0	0	0.266	0	0.277	0	0.451
g5839	g3934	g5839	g3934	0.049	0	0	0	0	0	0.277	0.448	0.574
g5839	CP14g9621	g5839	CP14g9621	0	0	0	0	0.266	0	0	0.407	0.534
g5839	g8039	g5839	g8039	0	0	0	0	0.275	0	0	0.258	0.432
g5839	CP16g10041	g5839	CP16g10041	0	0	0	0	0.269	0	0	0.294	0.453
g5839	g7053	g5839	g7053	0.081	0	0	0	0.105	0	0.449	0.289	0.629
g5839	CP6g5755	g5839	CP6g5755	0	0	0	0	0	0	0	0.418	0.402
g5839	g8348	g5839	g8348	0.046	0	0	0	0	0	0	0.431	0.418
g5839	CP13g9007	g5839	CP13g9007	0	0	0	0	0	0	0	0.432	0.415
g5839	CP6g5607	g5839	CP6g5607	0	0	0	0	0.267	0	0	0.388	0.521
g5839	g1964	g5839	g1964	0	0	0	0	0	0	0.976	0.441	0.985
g5839	CP3g3050	g5839	CP3g3050	0	0	0	0	0.255	0	0	0.3	0.447
g5839	g3017	g5839	g3017	0	0	0	0	0.27	0	0	0.289	0.451
g5839	g3934	g5839	g3934	0.049	0	0	0	0.23	0	0.277	0.563	0.724
g5839	g8838	g5839	g8838	0	0	0	0	0.273	0	0	0.276	0.443
g5839	g60	g5839	g60	0.058	0	0	0	0	0	0	0.433	0.427
g5839	CP9g7576	g5839	CP9g7576	0	0	0	0	0.234	0	0	0.443	0.541
g5839	CP15g9915	g5839	CP15g9915	0.054	0	0	0	0.255	0	0	0.431	0.551
g5839	CP1g1152	g5839	CP1g1152	0	0	0	0	0.317	0	0	0.289	0.486
g5839	g1908	g5839	g1908	0	0	0	0.194	0	0	0.976	0.448	0.984
g5839	CP1g1077	g5839	CP1g1077	0.042	0	0	0	0	0.143	0	0.388	0.44
g5839	CP1g665	g5839	CP1g665	0	0	0	0	0	0	0	0.443	0.426
g5839	CP2g2089	g5839	CP2g2089	0	0	0	0	0.268	0	0	0.394	0.526
g5839	CP1g698	g5839	CP1g698	0.078	0	0	0	0	0	0.448	0.137	0.52
g5839	g315	g5839	g315	0	0	0	0	0.268	0	0	0.292	0.451
g5839	g5382	g5839	g5382	0	0	0	0	0.267	0	0	0.229	0.404
g5839	CP1g682	g5839	CP1g682	0.049	0	0	0	0.27	0	0	0.289	0.455
g5839	g90	g5839	g90	0.076	0	0	0	0	0	0	0.407	0.414
g5839	g1379	g5839	g1379	0	0	0	0	0.27	0	0	0.329	0.48
g5839	CP1g269	g5839	CP1g269	0	0	0	0	0.267	0	0	0.288	0.448
g5839	CP9g7576	g5839	CP9g7576	0	0	0	0	0.266	0	0	0.3	0.456
g5839	CP1g40	g5839	CP1g40	0	0	0	0	0.23	0	0	0.397	0.504
g5839	CP1g646	g5839	CP1g646	0.06	0	0	0	0.27	0.171	0	0.434	0.624
g5839	g2247	g5839	g2247	0	0	0	0	0	0	0	0.615	0.591
g5839	CP1g207	g5839	CP1g207	0	0	0	0	0	0	0	0.445	0.428
g5839	CP13g9230	g5839	CP13g9230	0.054	0	0	0	0.271	0	0	0.289	0.459
g5839	CP1g1405	g5839	CP1g1405	0	0	0	0	0.262	0	0	0.298	0.451
g5839	CP1g1189	g5839	CP1g1189	0.061	0	0	0	0	0	0	0.499	0.491
g5839	g1176	g5839	g1176	0.06	0	0	0	0	0	0	0.44	0.435
g5839	CP3g3472	g5839	CP3g3472	0.079	0	0	0	0	0	0	0.655	0.644
g5839	g5566	g5839	g5566	0.061	0	0	0	0	0	0.356	0.098	0.405
g5839	CP1g1297	g5839	CP1g1297	0	0	0	0	0	0	0.268	0.548	0.639
g5839	g2249	g5839	g2249	0	0	0	0	0.267	0	0	0.293	0.451
g5839	g4625	g5839	g4625	0	0	0	0	0	0	0	0.44	0.423
g5839	g7390	g5839	g7390	0.058	0	0	0	0	0	0	0.439	0.432
g5839	g2310	g5839	g2310	0	0	0	0	0.268	0	0	0.288	0.448
g5839	CP3g3449	g5839	CP3g3449	0	0	0	0	0.265	0	0	0.29	0.448
g5839	g7327	g5839	g7327	0	0	0	0	0	0	0	0.445	0.428
g5839	g1658	g5839	g1658	0	0	0	0	0.268	0	0	0.288	0.448
g5839	g6159	g5839	g6159	0	0	0	0	0.265	0	0	0.29	0.448
g5839	g7405	g5839	g7405	0	0	0	0	0.266	0	0	0.445	0.562
g5839	CP1g1297	g5839	CP1g1297	0	0	0	0	0	0	0.268	0.361	0.502
g5839	CP3g2773	g5839	CP3g2773	0	0	0	0	0.251	0	0	0.288	0.436
g5839	CP3g2590	g5839	CP3g2590	0.079	0	0	0	0	0	0.449	0.132	0.518
g5839	CP3g2768	g5839	CP3g2768	0.042	0	0	0	0.248	0	0	0.288	0.434
g5839	CP4g4465	g5839	CP4g4465	0	0	0	0	0	0	0	0.433	0.416
g5839	CP4g3957	g5839	CP4g3957	0.055	0	0	0	0.266	0	0	0.352	0.501
g5839	CP1g1330	g5839	CP1g1330	0	0	0	0	0.266	0	0	0.435	0.555
g5839	g4795	g5839	g4795	0	0	0	0	0.227	0	0	0.294	0.422
g5839	g5700	g5839	g5700	0	0	0	0	0.269	0	0	0.288	0.449
g5839	g6766	g5839	g6766	0.044	0	0	0	0	0	0	0.437	0.422
CP1g875	CP6g6106	CP1g875	CP6g6106	0	0	0	0	0	0	0.402	0	0.402
CP1g875	g9305	CP1g875	g9305	0	0	0	0	0.097	0	0.466	0.106	0.529
CP1g875	g2233	CP1g875	g2233	0	0	0	0	0	0	0.46	0	0.459
CP1g875	g9656	CP1g875	g9656	0	0	0	0	0.096	0	0.464	0.083	0.515
g7250	g2310	g7250	g2310	0	0	0	0	0	0	0	0.419	0.403
g7250	CP2g2474	g7250	CP2g2474	0.056	0	0.241	0	0.079	0.327	0.466	0.381	0.812
g7250	CP1g698	g7250	CP1g698	0	0	0	0	0	0	0.306	0.242	0.445
g7250	CP1g269	g7250	CP1g269	0	0	0	0	0.099	0	0	0.399	0.421
g7250	CP13g9299	g7250	CP13g9299	0	0	0	0	0	0.312	0	0.199	0.42
g1019	g159	g1019	g159	0	0	0	0	0	0	0.4	0	0.4
g1019	CP1g719	g1019	CP1g719	0	0	0	0	0	0.171	0.311	0	0.404
g1019	g3059	g1019	g3059	0	0	0	0	0	0.171	0.311	0.211	0.505
g1019	g3059	g1019	g3059	0	0	0	0	0	0.171	0.311	0.211	0.505
g1019	g7782	g1019	g7782	0	0	0	0	0	0	0.401	0	0.4
g1019	g9619	g1019	g9619	0	0	0	0	0	0.171	0.402	0.244	0.588
CP1g869	CP12g8782	CP1g869	CP12g8782	0	0	0	0	0.244	0	0	0.436	0.542
CP1g869	g8039	CP1g869	g8039	0	0	0	0	0	0	0	0.513	0.493
CP1g869	g9741	CP1g869	g9741	0	0	0	0	0.266	0	0	0.298	0.454
CP1g869	CP2g1936	CP1g869	CP2g1936	0	0	0	0	0.276	0	0	0.326	0.482
CP1g869	CP15g9915	CP1g869	CP15g9915	0.044	0	0	0	0.277	0	0	0.332	0.488
CP1g869	g9174	CP1g869	g9174	0	0	0.392	0.756	0.271	0	0.995	0.669	0.997
CP1g869	CP16g10041	CP1g869	CP16g10041	0	0	0	0	0.272	0	0	0.229	0.408
CP1g869	g10285	CP1g869	g10285	0	0	0	0	0.274	0	0	0.293	0.456
CP1g869	CP6g5755	CP1g869	CP6g5755	0	0	0	0	0.274	0	0	0.245	0.422
CP1g869	CP4g4377	CP1g869	CP4g4377	0	0	0	0	0	0	0	0.419	0.403
CP1g869	CP6g5607	CP1g869	CP6g5607	0	0	0	0	0.28	0	0	0.446	0.571
CP1g869	CP5g4661	CP1g869	CP5g4661	0	0	0	0	0.271	0	0	0.236	0.413
CP1g869	g3934	CP1g869	g3934	0	0	0	0	0.271	0	0	0.292	0.453
CP1g869	CP3g3050	CP1g869	CP3g3050	0	0	0	0	0.277	0	0	0.295	0.46
CP1g869	g3997	CP1g869	g3997	0.048	0	0	0	0.278	0	0	0.44	0.569
CP1g869	CP2g2381	CP1g869	CP2g2381	0	0	0	0	0	0	0	0.478	0.46
CP1g869	CP11g8179	CP1g869	CP11g8179	0	0	0	0	0.268	0	0.968	0	0.975
CP1g869	g4041	CP1g869	g4041	0	0	0	0	0.273	0	0	0.231	0.411
CP1g869	g8416	CP1g869	g8416	0	0	0	0	0	0	0	0.531	0.51
CP1g869	g5566	CP1g869	g5566	0	0	0	0	0.269	0	0.269	0.088	0.468
CP1g869	g346	CP1g869	g346	0	0	0	0	0	0	0	0.429	0.413
CP1g869	g1379	CP1g869	g1379	0	0	0	0	0.273	0	0	0.586	0.669
CP1g869	g4625	CP1g869	g4625	0	0	0	0	0	0	0	0.432	0.415
CP1g869	CP1g1104	CP1g869	CP1g1104	0	0	0	0	0.269	0	0	0.412	0.54
CP1g869	g1192	CP1g869	g1192	0	0	0	0	0	0	0.976	0.326	0.982
CP1g869	g1534	CP1g869	g1534	0	0	0.145	0	0.449	0	0	0.447	0.706
CP1g869	g6470	CP1g869	g6470	0	0	0	0	0.276	0	0	0.236	0.417
CP1g869	g4689	CP1g869	g4689	0.053	0	0	0	0.094	0	0.314	0.388	0.582
CP1g869	CP4g4377	CP1g869	CP4g4377	0	0	0	0	0	0	0	0.419	0.403
CP1g869	CP1g1405	CP1g869	CP1g1405	0	0	0	0	0.276	0	0	0.258	0.433
CP1g869	CP1g619	CP1g869	CP1g619	0	0	0	0	0	0	0.976	0.696	0.991
CP1g869	CP1g1189	CP1g869	CP1g1189	0.053	0	0	0	0.27	0	0.295	0.42	0.67
CP1g869	CP3g3472	CP1g869	CP3g3472	0	0	0	0	0.266	0	0	0.329	0.477
CP1g869	CP3g3156	CP1g869	CP3g3156	0	0	0.346	0	0	0	0.999	0.644	0.999
CP1g869	g2429	CP1g869	g2429	0	0	0.332	0	0.274	0	0.999	0.564	0.999
CP1g869	CP4g4217	CP1g869	CP4g4217	0	0	0	0	0.272	0	0	0.245	0.42
CP1g869	g2473	CP1g869	g2473	0.05	0	0	0	0.273	0	0	0.435	0.563
CP1g869	CP3g2773	CP1g869	CP3g2773	0	0	0	0	0.278	0	0	0.388	0.528
CP1g869	CP1g869	CP1g869	CP1g869	0	0	0.392	0.886	0.271	0	0.995	0.669	0.996
CP1g869	g4041	CP1g869	g4041	0	0	0.093	0	0.273	0	0	0.231	0.441
CP1g869	g5911	CP1g869	g5911	0	0	0	0	0.451	0	0	0	0.451
CP1g869	CP2g2572	CP1g869	CP2g2572	0	0	0	0	0.449	0	0	0.823	0.879
CP1g869	CP15g9764	CP1g869	CP15g9764	0	0	0	0	0.44	0	0	0	0.44
CP1g869	CP2g2306	CP1g869	CP2g2306	0	0	0	0	0.274	0	0	0.322	0.478
CP1g869	CP4g4465	CP1g869	CP4g4465	0	0	0	0	0.275	0	0	0.295	0.459
CP12g8683	CP5g5052	CP12g8683	CP5g5052	0.047	0	0	0	0.075	0.243	0	0.444	0.566
CP12g8683	g5724	CP12g8683	g5724	0.06	0	0	0	0.266	0.239	0	0.112	0.469
CP12g8683	CP9g7674	CP12g8683	CP9g7674	0	0	0	0	0.235	0.244	0	0.109	0.437
CP12g8683	CP9g7638	CP12g8683	CP9g7638	0	0	0	0	0.265	0.238	0	0	0.415
CP12g8683	g8485	CP12g8683	g8485	0.051	0	0	0	0.232	0.171	0	0.2	0.447
CP12g8683	g9173	CP12g8683	g9173	0	0	0	0	0.248	0.235	0	0.138	0.458
CP12g8683	g526	CP12g8683	g526	0	0	0	0	0.267	0.238	0	0	0.417
CP12g8683	CP1g1077	CP12g8683	CP1g1077	0	0	0	0	0.315	0.171	0	0.665	0.777
CP12g8683	g9305	CP12g8683	g9305	0	0	0	0	0.266	0.171	0	0.131	0.422
CP12g8683	g8962	CP12g8683	g8962	0	0	0	0	0.316	0.244	0	0.146	0.517
CP12g8683	g6076	CP12g8683	g6076	0.045	0	0	0	0.266	0.239	0	0.295	0.567
CP12g8683	CP1g1319	CP12g8683	CP1g1319	0	0	0	0	0.308	0.171	0	0.2	0.496
CP12g8683	g2849	CP12g8683	g2849	0	0	0	0	0.1	0.234	0.455	0.128	0.627
CP12g8683	CP1g719	CP12g8683	CP1g719	0	0	0	0	0	0.17	0.393	0.097	0.504
CP12g8683	g869	CP12g8683	g869	0	0	0	0	0.297	0.244	0	0.152	0.507
CP12g8683	CP9g7576	CP12g8683	CP9g7576	0	0	0	0	0.265	0.84	0.401	0.404	0.951
CP12g8683	g488	CP12g8683	g488	0	0	0	0	0.271	0.164	0	0.146	0.431
CP12g8683	CP1g674	CP12g8683	CP1g674	0.063	0	0	0	0.269	0.171	0	0.13	0.437
CP12g8683	g2249	CP12g8683	g2249	0	0	0.447	0.784	0.232	0.202	0.934	0.363	0.962
CP12g8683	g236	CP12g8683	g236	0	0	0	0	0.273	0.147	0	0.326	0.537
CP12g8683	g3878	CP12g8683	g3878	0	0	0	0	0	0.112	0.314	0.098	0.4
CP12g8683	CP1g1102	CP12g8683	CP1g1102	0	0	0	0	0.482	0.227	0	0.613	0.821
CP12g8683	CP5g5152	CP12g8683	CP5g5152	0	0	0	0	0.253	0.171	0	0.13	0.411
CP12g8683	CP1g269	CP12g8683	CP1g269	0	0	0	0	0.267	0.24	0	0.4	0.627
CP12g8683	CP13g9230	CP12g8683	CP13g9230	0.062	0	0	0	0	0.841	0	0.461	0.909
CP12g8683	CP9g7576	CP12g8683	CP9g7576	0	0	0	0	0.185	0.243	0.385	0.242	0.67
CP12g8683	g7705	CP12g8683	g7705	0	0	0	0	0	0.179	0.455	0.199	0.607
CP12g8683	CP1g40	CP12g8683	CP1g40	0	0	0	0	0.267	0.224	0.402	0.328	0.736
CP12g8683	g3826	CP12g8683	g3826	0.046	0	0	0	0.269	0.157	0	0.181	0.45
CP12g8683	CP13g9299	CP12g8683	CP13g9299	0	0	0	0	0.099	0.296	0	0.195	0.44
CP12g8683	CP4g4481	CP12g8683	CP4g4481	0	0	0	0	0.268	0	0	0.243	0.415
CP12g8683	g1469	CP12g8683	g1469	0	0	0	0	0.297	0.171	0	0.145	0.455
CP12g8683	g5700	CP12g8683	g5700	0	0	0	0	0.268	0	0	0.288	0.448
CP12g8683	g6766	CP12g8683	g6766	0	0	0	0	0	0.171	0	0.508	0.558
CP12g8683	g6159	CP12g8683	g6159	0	0	0	0	0.265	0.285	0	0	0.452
CP12g8683	g9619	CP12g8683	g9619	0	0	0	0	0.098	0.22	0.455	0.127	0.618
CP12g8683	CP10g8498	CP12g8683	CP10g8498	0	0	0	0	0.086	0.179	0	0.384	0.485
CP12g8683	CP3g3216	CP12g8683	CP3g3216	0	0	0	0	0.268	0	0	0.244	0.416
CP12g8771	g10000	CP12g8771	g10000	0	0	0	0	0.448	0	0	0	0.448
g5798	CP6g5607	g5798	CP6g5607	0	0	0	0	0.448	0	0	0	0.448
g5798	CP3g2590	g5798	CP3g2590	0	0	0	0	0.449	0	0	0	0.449
g3686	g8502	g3686	g8502	0.077	0	0	0	0	0.481	0	0.139	0.549
g3686	g5873	g3686	g5873	0	0	0	0	0	0.481	0	0.102	0.512
g3686	g5724	g3686	g5724	0.061	0	0	0	0	0.481	0	0	0.491
g3686	CP12g8782	g3686	CP12g8782	0.044	0	0	0	0.27	0	0.266	0	0.443
g3686	CP9g7527	g3686	CP9g7527	0.052	0	0	0	0	0.481	0	0.097	0.515
g3686	g8485	g3686	g8485	0.056	0	0	0	0	0.481	0	0.085	0.511
g3686	CP10g8598	g3686	CP10g8598	0.056	0	0	0	0	0.481	0	0	0.489
g3686	g6023	g3686	g6023	0.057	0	0	0	0	0.481	0	0.1	0.519
g3686	g1080	g3686	g1080	0.052	0	0	0	0.27	0.25	0	0.388	0.631
g3686	g7053	g3686	g7053	0.052	0	0	0	0	0	0.449	0.087	0.48
g3686	g6076	g3686	g6076	0.06	0	0	0	0	0.481	0	0	0.491
g3686	CP15g9793	g3686	CP15g9793	0.076	0	0	0	0.275	0	0	0.267	0.459
g3686	g9434	g3686	g9434	0.077	0	0	0	0	0.481	0	0.266	0.612
g3686	g9656	g3686	g9656	0.054	0	0	0	0	0.481	0	0	0.488
g3686	CP5g5052	g3686	CP5g5052	0.048	0	0	0	0	0.481	0	0	0.484
g3686	CP5g4661	g3686	CP5g4661	0	0	0	0	0.273	0	0.242	0.077	0.446
g3686	g3017	g3686	g3017	0	0	0	0	0.273	0	0	0.244	0.42
g3686	g10218	g3686	g10218	0.059	0	0	0	0	0.481	0	0	0.49
g3686	CP11g8179	g3686	CP11g8179	0	0	0	0	0	0	0.968	0	0.968
g3686	CP14g9583	g3686	CP14g9583	0	0	0	0	0	0	0	0.445	0.428
g3686	CP2g2089	g3686	CP2g2089	0	0	0	0	0.273	0	0	0.288	0.452
g3686	CP11g8236	g3686	CP11g8236	0	0	0.057	0	0	0	0.448	0	0.456
g3686	g8788	g3686	g8788	0	0	0	0	0	0	0.995	0	0.995
g3686	g6433	g3686	g6433	0	0	0	0	0	0	0.428	0	0.428
g3686	CP1g674	g3686	CP1g674	0.059	0	0	0	0	0.481	0.441	0	0.703
g3686	g6870	g3686	g6870	0.047	0	0	0	0	0.481	0	0.135	0.532
g3686	g774	g3686	g774	0	0	0	0	0	0.276	0	0.421	0.551
g3686	g3826	g3686	g3826	0.061	0	0	0	0.292	0	0.266	0	0.469
g3686	g3458	g3686	g3458	0.061	0	0	0	0	0	0.356	0.105	0.409
g3686	g3441	g3686	g3441	0	0	0	0	0	0	0.456	0	0.456
g3686	g2473	g3686	g2473	0.059	0	0	0	0.271	0	0.35	0	0.515
g3686	CP3g2773	g3686	CP3g2773	0	0	0	0	0.276	0	0.243	0	0.428
g3686	CP2g2306	g3686	CP2g2306	0	0	0	0	0.268	0	0	0.237	0.411
g3686	CP3g3562	g3686	CP3g3562	0.042	0	0	0	0	0	0	0.433	0.417
g5873	CP9g7674	g5873	CP9g7674	0	0	0	0	0.283	0.887	0.943	0.711	0.998
g5873	g5724	g5873	g5724	0.461	0	0	0	0.797	0.992	0.981	0.918	0.999
g5873	CP12g8717	g5873	CP12g8717	0.077	0	0	0	0.286	0.887	0.859	0.442	0.992
g5873	g8522	g5873	g8522	0	0	0	0	0.286	0.992	0.943	0.857	0.999
g5873	g9080	g5873	g9080	0	0	0	0	0.266	0.254	0	0.127	0.478
g5873	CP9g7527	g5873	CP9g7527	0.461	0	0	0	0.382	0.925	0	0.794	0.993
g5873	g8476	g5873	g8476	0.081	0	0.228	0	0.279	0.992	0.943	0.512	0.999
g5873	g7053	g5873	g7053	0	0	0	0	0.266	0	0	0.244	0.415
g5873	CP9g7638	g5873	CP9g7638	0	0	0	0	0.452	0.992	0.859	0.796	0.999
g5873	g7054	g5873	g7054	0.065	0	0	0	0	0	0	0.417	0.416
g5873	g8502	g5873	g8502	0.461	0	0	0	0.731	0.992	0.945	0.794	0.999
g5873	g6023	g5873	g6023	0.461	0	0	0	0.281	0.876	0.94	0.84	0.999
g5873	g2141	g5873	g2141	0	0	0	0	0.277	0.875	0.655	0.277	0.974
g5873	g8485	g5873	g8485	0.461	0	0.22	0	0.278	0.882	0.943	0.436	0.998
g5873	g6076	g5873	g6076	0.461	0	0.324	0	0.308	0.887	0.949	0.445	0.998
g5873	CP10g8598	g5873	CP10g8598	0.461	0	0	0	0.797	0.992	0.859	0.689	0.999
g5873	g1080	g5873	g1080	0.081	0	0	0	0.311	0.171	0	0	0.429
g5873	g2849	g5873	g2849	0	0	0	0	0.114	0.248	0	0.237	0.441
g5873	g2869	g5873	g2869	0	0	0	0	0.239	0.199	0	0.216	0.475
g5873	CP14g9621	g5873	CP14g9621	0	0	0	0	0.712	0.992	0.943	0.814	0.999
g5873	CP6g5912	g5873	CP6g5912	0	0	0	0	0.277	0.264	0	0.128	0.493
g5873	CP6g6106	g5873	CP6g6106	0.075	0	0	0	0.275	0.42	0.913	0.338	0.973
g5873	g8181	g5873	g8181	0	0	0.326	0	0.276	0.481	0.461	0.244	0.874
g5873	CP6g5682	g5873	CP6g5682	0.075	0	0	0	0.293	0.992	0.945	0.437	0.999
g5873	CP10g8484	g5873	CP10g8484	0	0	0	0	0.138	0.283	0	0.237	0.481
g5873	CP5g5052	g5873	CP5g5052	0.123	0	0	0	0.293	0.992	0.945	0.81	0.999
g5873	CP6g5897	g5873	CP6g5897	0	0	0	0	0.296	0.991	0.985	0.812	0.999
g5873	g526	g5873	g526	0.075	0	0	0	0.289	0.788	0.647	0.442	0.966
g5873	CP6g5846	g5873	CP6g5846	0	0	0	0	0.293	0.992	0.945	0.796	0.999
g5873	g10218	g5873	g10218	0.461	0	0	0	0.289	0.887	0.859	0.821	0.998
g5873	g8930	g5873	g8930	0.112	0	0	0	0.279	0.483	0.466	0.405	0.872
g5873	g9202	g5873	g9202	0.112	0	0.218	0	0.279	0.887	0.945	0.827	0.999
g5873	g8962	g5873	g8962	0.062	0	0	0	0.285	0.879	0	0.872	0.985
g5873	g9656	g5873	g9656	0.461	0	0	0	0.288	0.882	0.945	0.792	0.999
g5873	g6536	g5873	g6536	0	0	0	0	0.103	0.202	0.456	0.147	0.621
g5873	CP5g4666	g5873	CP5g4666	0	0	0	0	0.276	0.525	0	0.136	0.675
g5873	CP5g4826	g5873	CP5g4826	0.063	0	0.319	0	0.593	0.992	0.945	0.796	0.999
g5873	CP15g9890	g5873	CP15g9890	0	0	0.227	0	0.273	0.245	0	0.138	0.579
g5873	g9305	g5873	g9305	0	0	0	0	0.305	0.992	0.945	0.436	0.999
g5873	g5382	g5873	g5382	0.063	0	0.274	0	0.385	0.994	0	0.127	0.997
g5873	g9247	g5873	g9247	0.112	0	0	0	0.472	0.876	0.943	0.328	0.997
g5873	g9434	g5873	g9434	0.461	0	0	0	0.286	0.872	0.949	0.778	0.999
g5873	g8896	g5873	g8896	0	0	0	0	0	0	0.37	0.128	0.424
g5873	CP1g719	g5873	CP1g719	0.046	0	0	0	0.275	0.887	0.466	0.332	0.966
g5873	g9173	g5873	g9173	0.111	0	0	0	0.291	0.887	0.859	0.794	0.997
g5873	g351	g5873	g351	0.081	0	0	0	0.719	0.992	0.985	0.532	0.999
g5873	CP9g7576	g5873	CP9g7576	0.053	0	0	0	0.182	0.236	0	0.2	0.458
g5873	g488	g5873	g488	0.081	0	0.239	0	0.714	0.991	0.985	0.739	0.999
g5873	CP6g5812	g5873	CP6g5812	0	0	0	0	0.268	0.454	0	0.244	0.667
g5873	g3526	g5873	g3526	0.112	0	0	0	0.279	0.483	0.958	0.504	0.991
g5873	CP2g2089	g5873	CP2g2089	0	0	0	0	0.139	0.292	0	0.152	0.434
g5873	CP1g269	g5873	CP1g269	0.049	0	0	0	0.275	0.472	0	0.131	0.639
g5873	g1184	g5873	g1184	0	0	0	0	0.3	0.992	0.945	0.796	0.999
g5873	g3309	g5873	g3309	0	0	0	0	0.096	0.369	0.428	0.084	0.66
g5873	g3299	g5873	g3299	0	0	0	0	0.648	0.99	0.859	0.395	0.999
g5873	g3438	g5873	g3438	0	0	0.21	0	0.553	0.992	0.959	0.648	0.999
g5873	CP1g976	g5873	CP1g976	0.112	0	0	0	0.333	0.483	0	0.504	0.821
g5873	g3145	g5873	g3145	0	0	0	0	0.292	0.887	0.859	0.641	0.995
g5873	g152	g5873	g152	0.461	0	0	0	0.387	0	0	0.778	0.909
g5873	g217	g5873	g217	0	0	0	0	0.278	0.992	0	0.833	0.998
g5873	g315	g5873	g315	0	0	0	0	0	0.143	0.372	0.1	0.471
g5873	g5350	g5873	g5350	0	0	0	0	0.712	0.991	0.859	0.449	0.999
g5873	CP1g674	g5873	CP1g674	0.461	0	0	0	0.775	0.991	0	0.873	0.999
g5873	CP1g768	g5873	CP1g768	0.081	0	0	0	0.279	0.992	0.943	0.81	0.999
g5873	CP1g737	g5873	CP1g737	0.461	0	0	0	0.279	0.992	0	0.629	0.998
g5873	CP1g1319	g5873	CP1g1319	0	0	0	0	0.275	0	0	0.222	0.406
g5873	CP3g3472	g5873	CP3g3472	0.113	0	0	0	0	0	0	0.432	0.459
g5873	CP2g1756	g5873	CP2g1756	0.063	0	0.211	0	0.281	0	0	0	0.416
g5873	g869	g5873	g869	0.081	0	0	0	0.287	0.887	0.859	0.878	0.998
g5873	CP1g159	g5873	CP1g159	0.042	0	0	0	0.273	0.171	0	0.086	0.4
g5873	CP1g646	g5873	CP1g646	0.055	0	0	0	0.116	0.202	0.495	0.195	0.677
g5873	g8600	g5873	g8600	0	0	0	0	0.274	0.483	0	0.331	0.722
g5873	CP14g9589	g5873	CP14g9589	0.075	0	0	0	0.289	0.887	0.943	0.427	0.997
g5873	CP1g621	g5873	CP1g621	0	0	0	0	0.184	0.508	0	0	0.581
g5873	g4585	g5873	g4585	0.064	0	0	0	0	0.254	0	0.233	0.411
g5873	g6870	g5873	g6870	0.461	0	0	0	0.287	0.873	0.959	0.878	0.999
g5873	CP5g5152	g5873	CP5g5152	0.081	0	0	0	0.539	0.925	0.663	0.81	0.997
g5873	CP1g207	g5873	CP1g207	0	0	0	0	0	0	0	0.448	0.431
g5873	g774	g5873	g774	0.112	0	0	0	0.798	0.992	0.981	0.821	0.999
g5873	g6289	g5873	g6289	0	0	0	0	0.284	0.879	0.859	0.437	0.991
g5873	g7782	g5873	g7782	0	0	0	0	0.267	0.429	0	0.157	0.614
g5873	g1469	g5873	g1469	0.083	0	0	0	0.84	0.992	0.96	0.795	0.999
g5873	g5113	g5873	g5113	0.081	0	0.202	0	0.848	0.991	0.98	0.973	0.999
g5873	g7453	g5873	g7453	0.06	0	0	0	0.369	0.992	0.945	0.85	0.999
g5873	CP3g2920	g5873	CP3g2920	0.081	0	0.214	0	0.279	0.992	0.943	0.672	0.999
g5873	g4624	g5873	g4624	0	0	0	0	0.568	0.991	0.859	0.66	0.999
g5873	g6159	g5873	g6159	0	0	0	0	0.279	0.81	0.931	0	0.989
g5873	g9619	g5873	g9619	0	0	0	0	0.28	0.879	0	0.386	0.94
g5873	g2355	g5873	g2355	0.081	0	0	0	0.72	0.992	0.985	0.795	0.999
g5873	CP13g9299	g5873	CP13g9299	0	0	0	0	0.27	0	0	0.311	0.467
g5873	CP3g3507	g5873	CP3g3507	0	0	0	0	0.182	0.239	0	0.128	0.407
g5873	CP3g3562	g5873	CP3g3562	0.063	0	0	0	0.271	0.25	0	0	0.442
g5873	g2397	g5873	g2397	0.063	0	0	0	0.276	0.917	0.466	0.085	0.967
g5873	CP4g4465	g5873	CP4g4465	0	0	0	0	0	0	0	0.448	0.431
g5873	CP3g3203	g5873	CP3g3203	0	0	0	0	0.102	0.526	0.459	0.137	0.773
g5873	g5951	g5873	g5951	0	0	0	0	0.269	0.171	0	0.288	0.524
g5873	g2638	g5873	g2638	0.112	0	0	0	0.275	0.879	0	0.445	0.949
g5873	g6851	g5873	g6851	0	0	0	0	0.811	0.992	0.945	0.861	0.999
g5873	CP4g3947	g5873	CP4g3947	0	0	0	0	0.771	0.992	0.98	0.688	0.999
g5873	g2772	g5873	g2772	0.044	0	0	0	0.075	0.484	0	0.264	0.614
g5873	g9919	g5873	g9919	0	0	0	0	0	0	0.463	0.123	0.507
g5873	g4795	g5873	g4795	0	0	0	0	0	0	0.942	0	0.942
g5739	g152	g5739	g152	0	0	0	0	0	0	0	0.471	0.453
g5739	CP15g9915	g5739	CP15g9915	0	0	0	0	0	0	0	0.564	0.542
g5739	CP3g2773	g5739	CP3g2773	0	0	0	0	0	0	0	0.477	0.459
g5724	CP14g9621	g5724	CP14g9621	0	0	0	0	0.84	0.992	0.943	0.96	0.999
g5724	CP12g8782	g5724	CP12g8782	0.068	0	0	0	0.096	0	0	0.363	0.404
g5724	CP12g8717	g5724	CP12g8717	0.077	0	0	0	0.575	0.992	0.859	0.834	0.999
g5724	CP9g7527	g5724	CP9g7527	0.461	0	0.114	0	0.823	0.992	0	0.882	0.999
g5724	CP9g7674	g5724	CP9g7674	0	0	0	0	0.866	0.992	0.98	0.806	0.999
g5724	g8522	g5724	g8522	0	0	0	0	0.867	0.992	0.943	0.971	0.999
g5724	g8476	g5724	g8476	0.081	0	0.283	0	0.276	0.992	0.943	0.845	0.999
g5724	CP9g7638	g5724	CP9g7638	0	0	0	0	0.865	0.992	0.859	0.796	0.999
g5724	g8502	g5724	g8502	0.461	0	0	0	0.871	0.992	0.945	0.834	0.999
g5724	g8485	g5724	g8485	0.461	0	0	0	0.762	0.992	0.943	0.927	0.999
g5724	CP10g8598	g5724	CP10g8598	0.461	0	0	0	0.866	0.992	0.859	0.693	0.999
g5724	g7053	g5724	g7053	0	0	0	0	0.531	0	0	0.145	0.579
g5724	CP6g5682	g5724	CP6g5682	0.075	0	0.208	0	0.86	0.992	0.981	0.882	0.999
g5724	g8181	g5724	g8181	0	0	0	0	0.301	0.481	0	0.298	0.718
g5724	CP5g5052	g5724	CP5g5052	0.131	0	0	0	0.462	0.992	0.945	0.852	0.999
g5724	g6023	g5724	g6023	0.461	0	0	0	0.871	0.992	0.94	0.882	0.999
g5724	g2141	g5724	g2141	0	0	0	0	0.546	0.525	0	0.689	0.92
g5724	g6076	g5724	g6076	0.461	0	0.202	0	0.798	0.992	0.982	0.88	0.999
g5724	CP15g9793	g5724	CP15g9793	0.091	0	0	0	0.128	0	0	0.526	0.574
g5724	g2869	g5724	g2869	0	0	0	0	0.27	0	0	0.333	0.483
g5724	CP6g5897	g5724	CP6g5897	0	0	0	0	0.805	0.992	0.98	0.875	0.999
g5724	g526	g5724	g526	0.075	0	0	0	0.625	0.925	0	0.636	0.988
g5724	CP6g5846	g5724	CP6g5846	0	0	0	0	0.732	0.992	0.945	0.793	0.999
g5724	CP10g8484	g5724	CP10g8484	0	0	0	0	0.213	0.32	0	0.115	0.483
g5724	g10020	g5724	g10020	0	0	0	0	0.266	0	0	0.234	0.407
g5724	g10218	g5724	g10218	0.461	0	0	0	0.292	0.992	0.859	0.962	0.999
g5724	CP1g1077	g5724	CP1g1077	0.061	0	0	0	0.329	0	0	0.313	0.521
g5724	CP6g6106	g5724	CP6g6106	0.075	0	0	0	0.42	0.42	0.913	0.242	0.975
g5724	g3997	g5724	g3997	0.089	0	0	0	0.367	0	0	0.142	0.459
g5724	g9305	g5724	g9305	0	0	0	0	0.72	0.992	0.945	0.784	0.999
g5724	g5382	g5724	g5382	0.063	0	0	0	0.368	0.992	0	0.466	0.997
g5724	g9247	g5724	g9247	0.112	0	0	0	0.866	0.992	0.98	0.787	0.999
g5724	g9434	g5724	g9434	0.461	0	0.218	0	0.866	0.992	0.949	0.452	0.999
g5724	g9173	g5724	g9173	0.112	0	0	0	0.784	0.992	0.859	0.791	0.999
g5724	g9656	g5724	g9656	0.461	0	0	0	0.278	0.992	0.945	0.897	0.999
g5724	CP5g4666	g5724	CP5g4666	0	0	0	0	0.275	0.78	0	0.185	0.857
g5724	CP5g4826	g5724	CP5g4826	0.063	0	0	0	0.816	0.992	0.945	0.691	0.999
g5724	CP5g4677	g5724	CP5g4677	0.075	0	0	0	0.296	0	0	0.484	0.621
g5724	g4156	g5724	g4156	0	0	0	0	0.535	0	0	0.1	0.562
g5724	g9202	g5724	g9202	0.112	0	0	0	0.282	0.992	0.945	0.152	0.999
g5724	CP6g5812	g5724	CP6g5812	0	0	0	0	0.274	0.461	0	0.195	0.654
g5724	CP1g719	g5724	CP1g719	0.046	0	0	0	0.274	0.483	0.466	0.329	0.845
g5724	g351	g5724	g351	0.081	0	0	0	0.762	0.992	0.981	0.503	0.999
g5724	g3526	g5724	g3526	0.112	0	0	0	0.533	0.483	0.943	0.376	0.99
g5724	g488	g5724	g488	0.081	0	0	0	0.732	0.992	0.663	0.596	0.999
g5724	CP2g1756	g5724	CP2g1756	0.088	0	0	0	0.249	0	0	0.292	0.465
g5724	CP2g2089	g5724	CP2g2089	0.06	0	0	0	0.143	0.291	0	0.159	0.452
g5724	g152	g5724	g152	0.461	0	0	0	0.837	0	0	0.166	0.919
g5724	g8930	g5724	g8930	0.112	0	0	0	0.483	0.483	0.466	0.297	0.893
g5724	g217	g5724	g217	0	0	0	0	0.277	0.992	0	0.901	0.999
g5724	g5350	g5724	g5350	0	0	0	0	0.871	0.992	0.859	0.818	0.999
g5724	g8962	g5724	g8962	0.064	0	0	0	0.279	0.992	0	0.892	0.999
g5724	CP1g674	g5724	CP1g674	0.461	0	0	0	0.852	0.992	0	0.873	0.999
g5724	CP1g768	g5724	CP1g768	0.081	0	0.217	0	0.297	0.992	0.943	0.765	0.999
g5724	CP2g1817	g5724	CP2g1817	0.056	0	0	0	0	0	0.603	0	0.609
g5724	g8788	g5724	g8788	0.061	0	0	0	0.092	0.325	0	0.135	0.433
g5724	CP1g737	g5724	CP1g737	0.461	0	0	0	0.298	0.992	0	0.677	0.998
g5724	CP14g9589	g5724	CP14g9589	0.075	0	0	0	0.839	0.992	0.943	0.501	0.999
g5724	CP15g9890	g5724	CP15g9890	0	0	0	0	0.317	0.25	0	0.45	0.684
g5724	g1184	g5724	g1184	0	0	0	0	0.362	0.992	0.945	0.504	0.999
g5724	g869	g5724	g869	0.081	0	0	0	0.853	0.992	0.859	0.85	0.999
g5724	CP1g1102	g5724	CP1g1102	0.054	0	0	0	0.188	0	0	0.418	0.5
g5724	g3309	g5724	g3309	0.049	0	0	0	0.105	0.372	0	0	0.418
g5724	g3299	g5724	g3299	0	0	0	0	0.866	0.992	0.859	0.851	0.999
g5724	g3438	g5724	g3438	0	0	0	0	0.728	0.992	0.945	0.931	0.999
g5724	CP1g1319	g5724	CP1g1319	0	0	0	0	0.788	0	0	0.188	0.819
g5724	g8600	g5724	g8600	0	0	0	0	0.532	0.483	0	0.579	0.883
g5724	CP1g976	g5724	CP1g976	0.112	0	0	0	0.38	0.483	0	0.376	0.794
g5724	g3145	g5724	g3145	0	0	0	0	0.704	0.992	0.859	0.793	0.999
g5724	CP1g269	g5724	CP1g269	0.049	0	0	0	0.273	0.275	0	0.148	0.513
g5724	g4624	g5724	g4624	0	0	0	0	0.866	0.992	0.859	0.927	0.999
g5724	CP13g9299	g5724	CP13g9299	0.054	0	0	0	0.703	0	0	0.099	0.724
g5724	CP1g646	g5724	CP1g646	0.055	0	0	0	0.419	0	0	0.141	0.484
g5724	CP1g621	g5724	CP1g621	0.043	0	0	0	0.25	0.517	0	0	0.623
g5724	g3826	g5724	g3826	0.08	0	0	0	0.101	0	0	0.405	0.451
g5724	CP1g207	g5724	CP1g207	0	0	0	0	0.266	0.215	0	0.401	0.615
g5724	g6289	g5724	g6289	0	0	0	0	0.718	0.992	0.859	0.651	0.999
g5724	g3846	g5724	g3846	0	0	0	0	0.115	0	0	0.53	0.547
g5724	g6870	g5724	g6870	0.461	0	0	0	0.809	0.992	0.945	0.693	0.999
g5724	CP5g5152	g5724	CP5g5152	0.081	0	0	0	0.614	0.992	0.663	0.259	0.999
g5724	g774	g5724	g774	0.112	0	0	0	0.865	0.992	0.981	0.73	0.999
g5724	g10000	g5724	g10000	0	0	0	0	0.124	0.42	0	0	0.47
g5724	g1469	g5724	g1469	0.083	0	0	0	0.864	0.992	0.943	0.94	0.999
g5724	CP3g3354	g5724	CP3g3354	0	0	0	0	0.269	0	0	0.243	0.416
g5724	CP1g607	g5724	CP1g607	0.077	0	0	0	0	0	0	0.564	0.559
g5724	g7782	g5724	g7782	0	0	0	0	0.272	0	0	0.435	0.558
g5724	g5113	g5724	g5113	0.081	0	0	0	0.863	0.992	0.663	0.962	0.999
g5724	g7453	g5724	g7453	0.06	0	0	0	0.767	0.992	0.981	0.791	0.999
g5724	g2355	g5724	g2355	0.081	0	0	0	0.817	0.992	0.981	0.796	0.999
g5724	CP3g2920	g5724	CP3g2920	0.081	0	0	0	0.848	0.992	0.98	0.847	0.999
g5724	g6159	g5724	g6159	0	0	0	0	0.539	0.524	0.931	0.378	0.989
g5724	g9619	g5724	g9619	0	0	0.271	0	0.278	0.992	0	0.76	0.998
g5724	g2397	g5724	g2397	0.063	0	0	0	0.451	0.483	0.466	0.31	0.882
g5724	CP3g3203	g5724	CP3g3203	0.049	0	0	0	0.101	0.527	0	0	0.56
g5724	g2638	g5724	g2638	0.112	0	0	0	0.866	0.992	0	0.718	0.999
g5724	g9919	g5724	g9919	0	0	0	0	0	0.228	0.462	0.099	0.592
g5724	g4795	g5724	g4795	0	0	0	0	0.265	0	0.942	0	0.955
g5724	g6851	g5724	g6851	0	0	0	0	0.867	0.992	0.945	0.93	0.999
g5724	CP4g3947	g5724	CP4g3947	0	0	0	0	0.797	0.992	0.98	0.641	0.999
g5724	g2772	g5724	g2772	0.077	0	0	0	0.075	0.484	0	0.099	0.548
CP12g8782	g1080	CP12g8782	g1080	0	0	0	0	0.278	0	0	0.332	0.488
CP12g8782	CP9g7351	CP12g8782	CP9g7351	0	0	0	0	0.272	0	0	0.225	0.405
CP12g8782	CP11g7751	CP12g8782	CP11g7751	0.043	0	0	0	0.267	0	0	0.432	0.554
CP12g8782	g8039	CP12g8782	g8039	0	0	0	0	0	0	0	0.435	0.418
CP12g8782	CP16g10041	CP12g8782	CP16g10041	0	0	0	0	0.27	0	0	0.225	0.404
CP12g8782	CP10g8459	CP12g8782	CP10g8459	0	0	0	0	0.274	0	0	0.27	0.44
CP12g8782	g7125	CP12g8782	g7125	0	0	0	0	0	0	0	0.443	0.426
CP12g8782	g10285	CP12g8782	g10285	0	0	0	0	0.276	0	0	0.445	0.568
CP12g8782	CP6g5755	CP12g8782	CP6g5755	0.046	0	0	0	0.57	0	0	0.296	0.681
CP12g8782	g8348	CP12g8782	g8348	0	0	0	0	0.268	0	0	0.288	0.448
CP12g8782	g9247	CP12g8782	g9247	0.055	0	0	0	0.096	0	0	0.389	0.419
CP12g8782	g3017	CP12g8782	g3017	0	0	0	0	0.275	0	0	0.39	0.528
CP12g8782	CP15g9915	CP12g8782	CP15g9915	0.048	0	0	0	0.277	0	0.274	0.479	0.694
CP12g8782	CP1g1152	CP12g8782	CP1g1152	0	0	0	0	0.276	0	0	0.587	0.671
CP12g8782	CP1g1077	CP12g8782	CP1g1077	0	0	0	0	0.27	0	0	0.369	0.509
CP12g8782	g1955	CP12g8782	g1955	0	0	0	0	0.616	0	0	0.33	0.726
CP12g8782	g4156	CP12g8782	g4156	0	0	0	0	0	0.181	0	0.48	0.54
CP12g8782	g9174	CP12g8782	g9174	0	0	0	0	0.269	0	0	0.386	0.521
CP12g8782	g9202	CP12g8782	g9202	0.054	0	0	0	0.1	0.171	0	0.438	0.537
CP12g8782	CP1g682	CP12g8782	CP1g682	0.05	0	0	0	0.297	0	0.273	0.449	0.687
CP12g8782	CP13g9051	CP12g8782	CP13g9051	0.075	0	0	0	0	0	0.366	0.161	0.461
CP12g8782	CP6g5607	CP12g8782	CP6g5607	0	0	0	0	0.854	0.888	0	0.999	0.999
CP12g8782	CP6g5903	CP12g8782	CP6g5903	0.06	0	0	0	0.27	0	0	0.241	0.427
CP12g8782	CP6g5912	CP12g8782	CP6g5912	0	0	0	0	0	0	0	0.515	0.495
CP12g8782	g3934	CP12g8782	g3934	0.043	0	0	0	0.269	0	0	0.329	0.48
CP12g8782	CP3g3050	CP12g8782	CP3g3050	0.042	0	0	0	0.677	0	0	0.402	0.793
CP12g8782	CP4g3673	CP12g8782	CP4g3673	0	0	0	0	0	0.854	0	0.094	0.861
CP12g8782	CP15g9890	CP12g8782	CP15g9890	0	0	0	0	0	0.155	0.425	0	0.493
CP12g8782	g8838	CP12g8782	g8838	0	0	0	0	0	0.219	0	0.33	0.444
CP12g8782	CP2g1756	CP12g8782	CP2g1756	0.052	0	0	0	0.268	0	0	0.436	0.562
CP12g8782	CP1g1405	CP12g8782	CP1g1405	0	0	0	0	0.483	0	0	0.333	0.633
CP12g8782	g3997	CP12g8782	g3997	0.054	0	0	0	0.661	0	0	0.386	0.78
CP12g8782	CP2g2381	CP12g8782	CP2g2381	0	0	0	0	0.273	0	0	0.327	0.48
CP12g8782	g4041	CP12g8782	g4041	0	0	0	0	0.277	0	0	0.387	0.527
CP12g8782	CP1g1375	CP12g8782	CP1g1375	0	0	0	0	0.312	0	0	0.315	0.5
CP12g8782	CP1g1331	CP12g8782	CP1g1331	0	0	0	0	0.376	0	0	0.444	0.627
CP12g8782	CP2g1763	CP12g8782	CP2g1763	0.054	0	0	0	0.863	0	0	0.429	0.917
CP12g8782	CP6g5812	CP12g8782	CP6g5812	0	0	0	0	0	0.171	0	0.439	0.5
CP12g8782	g8416	CP12g8782	g8416	0	0	0	0	0	0	0	0.481	0.462
CP12g8782	CP2g2089	CP12g8782	CP2g2089	0	0	0	0	0.279	0	0	0.311	0.473
CP12g8782	CP1g1189	CP12g8782	CP1g1189	0.056	0	0	0	0.276	0.226	0.976	0.449	0.991
CP12g8782	g8571	CP12g8782	g8571	0	0	0	0	0.273	0	0	0.314	0.471
CP12g8782	CP6g5552	CP12g8782	CP6g5552	0.042	0	0	0	0.255	0	0	0.307	0.453
CP12g8782	CP9g7576	CP12g8782	CP9g7576	0	0	0	0	0.076	0.171	0.306	0.708	0.807
CP12g8782	g1379	CP12g8782	g1379	0.05	0	0	0	0.284	0.146	0.999	0.822	0.999
CP12g8782	g6470	CP12g8782	g6470	0	0	0	0	0.374	0	0	0.276	0.521
CP12g8782	CP1g619	CP12g8782	CP1g619	0	0	0	0	0	0	0	0.437	0.42
CP12g8782	CP1g646	CP12g8782	CP1g646	0.056	0	0.262	0	0	0.192	0.999	0.458	0.999
CP12g8782	g1265	CP12g8782	g1265	0	0	0	0	0.275	0	0	0.288	0.454
CP12g8782	g2247	CP12g8782	g2247	0	0	0	0	0	0	0	0.436	0.419
CP12g8782	CP1g207	CP12g8782	CP1g207	0	0	0	0	0	0.134	0	0.434	0.474
CP12g8782	CP1g217	CP12g8782	CP1g217	0	0	0	0	0.384	0	0	0.446	0.633
CP12g8782	g883	CP12g8782	g883	0	0	0	0	0.403	0	0	0	0.402
CP12g8782	CP3g3472	CP12g8782	CP3g3472	0	0	0	0	0.272	0	0	0.647	0.713
CP12g8782	g5566	CP12g8782	g5566	0.045	0	0	0	0	0.171	0.335	0.137	0.482
CP12g8782	CP13g9299	CP12g8782	CP13g9299	0	0	0	0	0.095	0	0	0.417	0.435
CP12g8782	CP5g5152	CP12g8782	CP5g5152	0	0	0	0	0	0.231	0.452	0.515	0.768
CP12g8782	g1382	CP12g8782	g1382	0	0	0	0	0	0	0.262	0.441	0.557
CP12g8782	CP3g3449	CP12g8782	CP3g3449	0	0	0	0	0.693	0	0	0.393	0.801
CP12g8782	g1444	CP12g8782	g1444	0	0	0	0	0	0	0.246	0.296	0.438
CP12g8782	g5155	CP12g8782	g5155	0.048	0	0	0	0	0	0	0.634	0.612
CP12g8782	g2429	CP12g8782	g2429	0	0	0	0	0.266	0	0	0.276	0.438
CP12g8782	g7782	CP12g8782	g7782	0	0	0	0	0.097	0	0	0.409	0.429
CP12g8782	CP3g3325	CP12g8782	CP3g3325	0	0	0	0	0.277	0	0	0.437	0.563
CP12g8782	CP4g4217	CP12g8782	CP4g4217	0	0	0	0	0.272	0	0	0.27	0.438
CP12g8782	g4585	CP12g8782	g4585	0.056	0	0	0	0	0.24	0	0.544	0.628
CP12g8782	CP1g1496	CP12g8782	CP1g1496	0	0	0	0	0	0	0	0.543	0.522
CP12g8782	g1658	CP12g8782	g1658	0	0	0	0	0.277	0	0	0.295	0.46
CP12g8782	g6159	CP12g8782	g6159	0	0	0	0	0	0	0	0.436	0.419
CP12g8782	g2473	CP12g8782	g2473	0	0	0	0	0.272	0	0.335	0.296	0.623
CP12g8782	CP3g2773	CP12g8782	CP3g2773	0	0	0	0	0.297	0	0	0.44	0.577
CP12g8782	g697	CP12g8782	g697	0.062	0	0	0	0	0	0.39	0.167	0.478
CP12g8782	CP1g869	CP12g8782	CP1g869	0	0	0	0	0.269	0	0	0.424	0.548
CP12g8782	g4041	CP12g8782	g4041	0	0	0.1	0	0.277	0	0	0.387	0.555
CP12g8782	CP3g3555	CP12g8782	CP3g3555	0	0	0	0	0	0	0	0.518	0.498
CP12g8782	CP3g2590	CP12g8782	CP3g2590	0.063	0	0	0	0.274	0	0	0.212	0.411
CP12g8782	CP2g2306	CP12g8782	CP2g2306	0	0	0	0	0.279	0	0	0.422	0.553
CP12g8782	CP4g4523	CP12g8782	CP4g4523	0	0	0	0	0.27	0	0	0.471	0.583
CP12g8782	CP4g4465	CP12g8782	CP4g4465	0	0	0	0	0.291	0	0	0.434	0.569
CP12g8782	CP12g8790	CP12g8782	CP12g8790	0	0	0	0	0.277	0	0	0.332	0.487
CP12g8782	CP10g8475	CP12g8782	CP10g8475	0	0	0	0	0.62	0	0	0	0.62
CP12g8782	CP10g8482	CP12g8782	CP10g8482	0	0	0	0	0.267	0.139	0	0.386	0.568
CP12g8782	CP10g8498	CP12g8782	CP10g8498	0	0	0	0	0.27	0	0	0.29	0.451
CP12g8782	g6851	CP12g8782	g6851	0	0	0	0	0.099	0.217	0	0.469	0.579
CP12g8782	g5700	CP12g8782	g5700	0	0	0	0	0.273	0	0	0.399	0.533
CP12g8782	CP4g3947	CP12g8782	CP4g3947	0	0	0	0	0.076	0	0	0.467	0.469
CP12g8782	CP5g4927	CP12g8782	CP5g4927	0	0	0	0	0.412	0	0	0.388	0.616
CP12g8717	g6076	CP12g8717	g6076	0.06	0	0	0	0.596	0.991	0.859	0.562	0.999
CP12g8717	g9080	CP12g8717	g9080	0	0	0	0	0.381	0	0	0.152	0.449
CP12g8717	CP9g7527	CP12g8717	CP9g7527	0.061	0	0	0	0.69	0.925	0.657	0.796	0.997
CP12g8717	CP9g7674	CP12g8717	CP9g7674	0.143	0	0	0	0.734	0.991	0.859	0.692	0.999
CP12g8717	g8522	CP12g8717	g8522	0	0	0	0	0.693	0.992	0	0.581	0.998
CP12g8717	g8476	CP12g8717	g8476	0	0	0.311	0	0.716	0.992	0.859	0.698	0.999
CP12g8717	CP9g7638	CP12g8717	CP9g7638	0	0	0	0	0.805	0.992	0.859	0.47	0.999
CP12g8717	g8502	CP12g8717	g8502	0.08	0	0	0	0.624	0.992	0	0.443	0.998
CP12g8717	g8485	CP12g8717	g8485	0.06	0	0	0	0.611	0.925	0	0.575	0.986
CP12g8717	CP10g8598	CP12g8717	CP10g8598	0.073	0	0	0	0.793	0.992	0.859	0.668	0.999
CP12g8717	g1080	CP12g8717	g1080	0.081	0	0	0	0.267	0.171	0	0.433	0.63
CP12g8717	CP14g9621	CP12g8717	CP14g9621	0	0	0	0	0.588	0.992	0	0.811	0.999
CP12g8717	g9247	CP12g8717	g9247	0.049	0	0	0	0.614	0.925	0.859	0.791	0.998
CP12g8717	g9434	CP12g8717	g9434	0.461	0	0	0	0.848	0.99	0.657	0.415	0.999
CP12g8717	g9173	CP12g8717	g9173	0	0	0	0	0.603	0.991	0.859	0.665	0.999
CP12g8717	g7053	CP12g8717	g7053	0	0	0	0	0.376	0	0	0.139	0.437
CP12g8717	g2849	CP12g8717	g2849	0	0	0	0	0.1	0.421	0	0	0.456
CP12g8717	CP6g5912	CP12g8717	CP6g5912	0	0	0	0	0.277	0.245	0	0.1	0.464
CP12g8717	g8181	CP12g8717	g8181	0	0	0	0	0.277	0.479	0	0.199	0.669
CP12g8717	g9656	CP12g8717	g9656	0.461	0	0	0	0.291	0.882	0	0.589	0.977
CP12g8717	CP6g6106	CP12g8717	CP6g6106	0.046	0	0	0	0.388	0.42	0	0.215	0.695
CP12g8717	CP6g5897	CP12g8717	CP6g5897	0	0	0	0	0.294	0.991	0.859	0.866	0.999
CP12g8717	CP3g3507	CP12g8717	CP3g3507	0	0	0	0	0.33	0	0	0.151	0.403
CP12g8717	CP5g4666	CP12g8717	CP5g4666	0	0	0	0	0.277	0.78	0	0	0.834
CP12g8717	CP5g4826	CP12g8717	CP5g4826	0.064	0	0	0	0.555	0.992	0	0.751	0.998
CP12g8717	CP5g4677	CP12g8717	CP5g4677	0.075	0	0	0	0	0	0	0.502	0.501
CP12g8717	CP6g5682	CP12g8717	CP6g5682	0.075	0	0	0	0.722	0.992	0.859	0.851	0.999
CP12g8717	g526	CP12g8717	g526	0	0	0	0	0.286	0.879	0	0.432	0.945
CP12g8717	CP2g2237	CP12g8717	CP2g2237	0.056	0	0	0	0.459	0	0	0.224	0.564
CP12g8717	CP6g5846	CP12g8717	CP6g5846	0	0	0	0	0.598	0.992	0	0.531	0.998
CP12g8717	g10218	CP12g8717	g10218	0.061	0	0	0	0.69	0.991	0.859	0.701	0.999
CP12g8717	g60	CP12g8717	g60	0	0	0	0	0.097	0.447	0	0.206	0.565
CP12g8717	CP6g5812	CP12g8717	CP6g5812	0.055	0	0	0	0.42	0.449	0	0.482	0.816
CP12g8717	g3526	CP12g8717	g3526	0.076	0	0	0	0.284	0.483	0	0.2	0.687
CP12g8717	CP5g5052	CP12g8717	CP5g5052	0.461	0	0	0	0.716	0.992	0	0.789	0.999
CP12g8717	g9202	CP12g8717	g9202	0.049	0	0	0	0.795	0.991	0.859	0.445	0.999
CP12g8717	g6023	CP12g8717	g6023	0.06	0	0	0	0.795	0.99	0	0.823	0.999
CP12g8717	g2141	CP12g8717	g2141	0	0	0	0	0.387	0.524	0	0.413	0.808
CP12g8717	g9305	CP12g8717	g9305	0	0	0	0	0.274	0.992	0	0.646	0.997
CP12g8717	g5382	CP12g8717	g5382	0	0	0	0	0.878	0.992	0.628	0.394	0.999
CP12g8717	g8600	CP12g8717	g8600	0	0	0.232	0	0.496	0.483	0.464	0.328	0.912
CP12g8717	g8930	CP12g8717	g8930	0.049	0	0	0	0.278	0.483	0.466	0	0.785
CP12g8717	g8962	CP12g8717	g8962	0	0	0	0	0.307	0.879	0	0.44	0.947
CP12g8717	CP4g3673	CP12g8717	CP4g3673	0	0	0	0	0.242	0.421	0	0	0.542
CP12g8717	CP15g9890	CP12g8717	CP15g9890	0	0	0	0	0.273	0.25	0	0	0.431
CP12g8717	CP1g719	CP12g8717	CP1g719	0.06	0	0	0	0.278	0.887	0.466	0.244	0.962
CP12g8717	g351	CP12g8717	g351	0	0	0	0	0.511	0.992	0.859	0.489	0.999
CP12g8717	CP9g7576	CP12g8717	CP9g7576	0	0	0	0	0.386	0	0	0.139	0.446
CP12g8717	g488	CP12g8717	g488	0	0	0	0	0.659	0.991	0.859	0.885	0.999
CP12g8717	g217	CP12g8717	g217	0	0	0	0	0.283	0.992	0	0.547	0.997
CP12g8717	g5350	CP12g8717	g5350	0	0	0	0	0.842	0.991	0.859	0.88	0.999
CP12g8717	CP1g674	CP12g8717	CP1g674	0.461	0	0.264	0	0.619	0.925	0	0.392	0.991
CP12g8717	CP1g768	CP12g8717	CP1g768	0	0	0	0	0.714	0.992	0.859	0.225	0.999
CP12g8717	CP1g737	CP12g8717	CP1g737	0.074	0	0	0	0.618	0.992	0	0.7	0.998
CP12g8717	g774	CP12g8717	g774	0.049	0	0	0	0.622	0.992	0.859	0.6	0.999
CP12g8717	CP1g269	CP12g8717	CP1g269	0	0	0	0	0.275	0.275	0	0	0.451
CP12g8717	g10019	CP12g8717	g10019	0	0	0	0	0	0	0	0.611	0.587
CP12g8717	g4624	CP12g8717	g4624	0	0	0	0	0.794	0.991	0.859	0.502	0.999
CP12g8717	CP1g1319	CP12g8717	CP1g1319	0	0	0	0	0.38	0	0	0.394	0.598
CP12g8717	CP2g1756	CP12g8717	CP2g1756	0	0	0.197	0	0	0	0	0.748	0.762
CP12g8717	g3164	CP12g8717	g3164	0	0	0	0	0.124	0	0	0.389	0.428
CP12g8717	CP14g9589	CP12g8717	CP14g9589	0.075	0	0	0	0.695	0.991	0	0.882	0.999
CP12g8717	g1184	CP12g8717	g1184	0	0	0	0	0.548	0.992	0.859	0.565	0.999
CP12g8717	CP1g646	CP12g8717	CP1g646	0	0	0	0	0.331	0	0	0.2	0.437
CP12g8717	g3299	CP12g8717	g3299	0	0	0	0	0.736	0.99	0.859	0.534	0.999
CP12g8717	g3438	CP12g8717	g3438	0	0	0	0	0.556	0.992	0	0.82	0.999
CP12g8717	CP1g976	CP12g8717	CP1g976	0.076	0	0	0	0.28	0.483	0	0.2	0.685
CP12g8717	g3145	CP12g8717	g3145	0.12	0	0	0	0.381	0.925	0.859	0.394	0.995
CP12g8717	CP6g5494	CP12g8717	CP6g5494	0.056	0	0	0	0.128	0	0	0.49	0.527
CP12g8717	g869	CP12g8717	g869	0.06	0	0	0	0.719	0.991	0.859	0.656	0.999
CP12g8717	CP13g9299	CP12g8717	CP13g9299	0	0	0	0	0.378	0.23	0	0.236	0.597
CP12g8717	g1469	CP12g8717	g1469	0	0	0.28	0	0.791	0.992	0	0.699	0.999
CP12g8717	CP1g621	CP12g8717	CP1g621	0	0	0	0	0.125	0.517	0	0	0.559
CP12g8717	CP1g207	CP12g8717	CP1g207	0	0	0	0	0.267	0.177	0	0.183	0.46
CP12g8717	g6289	CP12g8717	g6289	0	0	0	0	0.39	0.925	0.859	0.395	0.995
CP12g8717	g6870	CP12g8717	g6870	0.061	0	0	0	0.695	0.99	0	0.71	0.998
CP12g8717	CP5g5152	CP12g8717	CP5g5152	0.081	0	0.382	0	0.381	0.925	0.859	0.649	0.998
CP12g8717	CP4g3947	CP12g8717	CP4g3947	0	0	0	0	0.39	0.992	0.859	0.796	0.999
CP12g8717	g2397	CP12g8717	g2397	0.063	0	0	0	0.443	0.917	0.466	0.406	0.983
CP12g8717	CP3g3507	CP12g8717	CP3g3507	0	0	0	0	0.313	0.257	0	0.101	0.499
CP12g8717	CP3g3203	CP12g8717	CP3g3203	0	0	0	0	0.075	0.42	0	0	0.44
CP12g8717	g2638	CP12g8717	g2638	0.049	0	0	0	0.814	0.925	0	0.651	0.994
CP12g8717	g9919	CP12g8717	g9919	0	0	0	0	0	0.221	0.462	0	0.562
CP12g8717	g7782	CP12g8717	g7782	0	0	0	0	0.426	0	0	0.096	0.457
CP12g8717	g5113	CP12g8717	g5113	0	0	0	0	0.833	0.925	0.859	0.792	0.999
CP12g8717	g7453	CP12g8717	g7453	0	0	0	0	0.588	0.992	0.859	0.681	0.999
CP12g8717	CP3g2920	CP12g8717	CP3g2920	0.053	0	0	0	0.603	0.992	0.859	0.651	0.999
CP12g8717	g6159	CP12g8717	g6159	0	0	0	0	0.454	0.524	0.549	0.217	0.894
CP12g8717	g9619	CP12g8717	g9619	0	0	0	0	0.734	0.991	0	0.388	0.998
CP12g8717	g2355	CP12g8717	g2355	0.06	0	0	0	0.717	0.992	0.859	0.607	0.999
CP12g8717	g6851	CP12g8717	g6851	0	0	0	0	0.672	0.992	0	0.393	0.998
g3059	g2869	g3059	g2869	0	0	0	0	0	0.134	0	0.352	0.403
g3059	CP9g7674	g3059	CP9g7674	0	0	0	0	0	0.42	0	0	0.42
g3059	g1129	g3059	g1129	0	0	0	0	0	0.24	0.442	0.095	0.581
g3059	CP4g3673	g3059	CP4g3673	0	0	0	0	0	0.171	0.455	0.153	0.581
g3059	g8930	g3059	g8930	0	0	0	0	0	0.227	0	0.343	0.46
g3059	g2414	g3059	g2414	0	0	0	0	0	0.171	0.367	0.337	0.614
g3059	g5382	g3059	g5382	0	0	0	0	0	0.171	0.442	0.078	0.535
g3059	g159	g3059	g159	0	0	0	0	0	0.174	0.462	0	0.536
g3059	g488	g3059	g488	0	0	0	0	0	0.466	0	0.142	0.519
g3059	g5350	g3059	g5350	0	0	0	0	0	0.306	0	0.245	0.447
g3059	g3077	g3059	g3077	0	0	0	0	0	0.231	0.402	0	0.52
g3059	g3299	g3059	g3299	0	0	0	0	0.237	0.299	0	0.204	0.533
g3059	g3058	g3059	g3058	0	0	0	0	0	0.172	0.322	0.287	0.558
g3059	g869	g3059	g869	0	0	0	0	0	0.42	0	0	0.42
g3059	g7782	g3059	g7782	0	0	0	0	0	0.226	0.463	0.227	0.647
g3059	g6289	g3059	g6289	0	0	0	0	0	0.42	0	0	0.42
g3059	g1001	g3059	g1001	0	0	0	0	0	0.244	0.442	0.154	0.609
g3059	g9619	g3059	g9619	0	0	0	0	0	0.447	0.462	0.213	0.743
g3059	g4747	g3059	g4747	0	0	0	0	0	0.327	0.462	0.103	0.645
CP9g7351	CP13g9007	CP9g7351	CP13g9007	0	0	0	0	0.266	0	0	0.243	0.414
CP9g7351	CP1g1297	CP9g7351	CP1g1297	0	0	0	0	0.271	0	0	0.245	0.419
CP9g7351	g3017	CP9g7351	g3017	0	0	0	0	0.271	0	0	0.442	0.563
CP9g7351	CP1g1077	CP9g7351	CP1g1077	0	0	0.22	0	0.274	0	0	0.441	0.642
CP9g7351	CP11g8074	CP9g7351	CP11g8074	0	0	0.386	0.702	0	0	0.974	0.448	0.979
CP9g7351	CP11g7755	CP9g7351	CP11g7755	0	0	0.434	0.454	0.278	0	0.952	0.947	0.986
CP9g7351	g9247	CP9g7351	g9247	0	0	0	0	0	0	0	0.446	0.429
CP9g7351	CP2g2089	CP9g7351	CP2g2089	0	0	0.26	0	0.279	0	0	0.34	0.605
CP9g7351	g2358	CP9g7351	g2358	0	0	0	0	0	0	0	0.431	0.415
CP9g7351	CP3g3050	CP9g7351	CP3g3050	0	0	0	0	0.27	0	0	0.388	0.523
CP9g7351	CP15g9881	CP9g7351	CP15g9881	0	0	0	0	0.277	0	0	0.674	0.734
CP9g7351	g315	CP9g7351	g315	0	0	0	0	0	0	0	0.447	0.43
CP9g7351	g236	CP9g7351	g236	0	0	0	0	0	0	0	0.507	0.487
CP9g7351	g3164	CP9g7351	g3164	0	0	0	0	0	0	0	0.678	0.651
CP9g7351	g716	CP9g7351	g716	0	0	0	0	0.267	0	0	0.474	0.584
CP9g7351	CP1g1102	CP9g7351	CP1g1102	0	0	0	0	0	0	0	0.43	0.414
CP9g7351	CP13g9299	CP9g7351	CP13g9299	0	0	0	0	0	0	0	0.433	0.416
CP9g7351	CP3g2590	CP9g7351	CP3g2590	0.052	0	0	0	0.237	0	0	0.606	0.671
CP9g7351	CP4g4481	CP9g7351	CP4g4481	0	0	0	0	0.271	0	0	0.328	0.48
CP9g7351	CP4g4523	CP9g7351	CP4g4523	0	0	0	0	0.227	0	0	0.347	0.463
CP9g7351	CP12g8790	CP9g7351	CP12g8790	0	0	0	0	0.273	0	0	0.264	0.435
CP9g7351	CP10g8498	CP9g7351	CP10g8498	0	0	0.229	0	0.275	0	0	0.29	0.557
CP9g7351	g5700	CP9g7351	g5700	0	0	0.448	0.696	0.476	0	0.974	0.869	0.99
CP9g7315	g8476	CP9g7315	g8476	0	0	0	0	0	0	0	0.447	0.43
CP9g7315	g7125	CP9g7315	g7125	0	0	0	0	0	0	0.31	0.291	0.482
CP9g7315	g8838	CP9g7315	g8838	0	0	0	0	0.454	0	0	0	0.454
CP9g7315	CP6g5912	CP9g7315	CP6g5912	0	0	0	0	0.266	0	0	0.245	0.415
CP9g7315	g231	CP9g7315	g231	0	0	0	0	0	0	0.276	0.292	0.457
CP9g7315	g373	CP9g7315	g373	0	0	0	0	0.44	0	0	0	0.44
CP9g7315	CP3g3472	CP9g7315	CP3g3472	0	0	0	0	0	0.238	0.449	0.124	0.598
CP9g7315	CP1g207	CP9g7315	CP1g207	0	0	0	0	0.269	0	0	0.33	0.48
CP9g7315	CP1g217	CP9g7315	CP1g217	0	0	0	0	0	0	0	0.445	0.428
CP9g7315	CP12g8821	CP9g7315	CP12g8821	0	0	0	0	0.444	0	0	0	0.444
CP9g7315	g3971	CP9g7315	g3971	0	0	0	0	0	0	0.452	0	0.452
CP9g7315	g2233	CP9g7315	g2233	0	0	0	0	0.452	0	0	0.078	0.472
CP9g7315	g4689	CP9g7315	g4689	0	0	0	0	0.422	0	0	0.292	0.567
CP9g7315	CP4g4366	CP9g7315	CP4g4366	0	0	0	0	0.45	0	0	0	0.45
CP9g7315	CP4g4217	CP9g7315	CP4g4217	0	0	0	0	0	0	0	0.446	0.429
CP9g7315	g9619	CP9g7315	g9619	0	0	0	0	0	0	0.445	0	0.445
g9080	g6076	g9080	g6076	0	0	0	0	0.42	0	0	0	0.42
g9080	CP11g7751	g9080	CP11g7751	0	0	0	0	0.377	0	0	0.233	0.496
g9080	g8522	g9080	g8522	0	0	0	0	0.378	0.42	0	0.15	0.664
g9080	g8476	g9080	g8476	0	0	0	0	0.423	0	0	0	0.422
g9080	g8502	g9080	g8502	0	0	0	0	0.422	0.211	0	0.137	0.57
g9080	CP6g5682	g9080	CP6g5682	0	0	0	0	0.384	0	0	0.134	0.441
g9080	CP6g5912	g9080	CP6g5912	0	0	0	0.25	0.468	0.229	0.462	0.5	0.846
g9080	g10236	g9080	g10236	0	0	0	0	0.266	0	0	0.291	0.449
g9080	g2887	g9080	g2887	0	0	0	0	0.822	0.421	0	0.282	0.918
g9080	CP6g5846	g9080	CP6g5846	0	0	0	0	0.388	0.205	0	0.1	0.522
g9080	CP15g9890	g9080	CP15g9890	0	0	0	0	0.247	0.25	0	0	0.411
g9080	CP3g3507	g9080	CP3g3507	0	0	0	0	0.31	0	0	0.244	0.45
g9080	g1964	g9080	g1964	0	0	0	0	0	0	0	0.43	0.414
g9080	g4041	g9080	g4041	0	0	0	0	0.38	0	0	0.091	0.411
g9080	g351	g9080	g351	0	0	0	0	0.187	0.238	0	0.303	0.523
g9080	CP9g7576	g9080	CP9g7576	0	0	0	0	0.266	0.171	0	0.294	0.526
g9080	CP1g698	g9080	CP1g698	0	0	0	0	0.243	0.51	0	0.1	0.636
g9080	CP14g9589	g9080	CP14g9589	0	0	0	0	0.439	0	0	0.15	0.5
g9080	CP2g1763	g9080	CP2g1763	0	0	0	0	0.282	0.14	0	0.464	0.628
g9080	CP3g3354	g9080	CP3g3354	0	0	0	0	0.273	0.263	0	0.244	0.554
g9080	g8630	g9080	g8630	0	0	0	0	0.118	0	0	0.391	0.426
g9080	g774	g9080	g774	0	0	0	0	0.183	0	0	0.38	0.459
g9080	CP13g9299	g9080	CP13g9299	0	0	0	0	0.823	0	0	0.411	0.888
g9080	CP13g9226	g9080	CP13g9226	0	0	0	0	0.387	0	0	0.388	0.599
g9080	g1469	g9080	g1469	0	0	0	0	0.323	0	0	0.199	0.429
g9080	g889	g9080	g889	0	0	0	0	0.381	0.317	0	0.608	0.809
g9080	CP1g1297	g9080	CP1g1297	0	0	0	0	0.108	0.171	0	0.288	0.419
g9080	g2249	g9080	g2249	0	0	0	0	0.326	0.276	0	0.328	0.637
g9080	CP1g269	g9080	CP1g269	0	0	0	0	0.267	0.42	0	0.334	0.686
g9080	CP1g159	g9080	CP1g159	0	0	0	0	0.273	0.171	0	0.137	0.431
g9080	g6289	g9080	g6289	0	0	0	0	0.442	0.284	0	0.483	0.767
g9080	g3846	g9080	g3846	0	0	0	0	0.479	0	0	0.209	0.566
g9080	g7782	g9080	g7782	0	0	0	0	0.169	0	0	0.437	0.498
g9080	CP2g2572	g9080	CP2g2572	0	0	0	0	0.104	0	0	0.511	0.525
g9080	g5920	g9080	g5920	0	0	0	0.308	0.267	0	0	0.34	0.425
g9080	g4784	g9080	g4784	0	0	0	0	0.374	0.266	0	0.244	0.618
g9080	CP10g8482	g9080	CP10g8482	0	0	0	0	0.326	0	0	0.327	0.518
g9080	g2638	g9080	g2638	0	0	0	0	0.381	0	0	0.145	0.445
g9080	g7453	g9080	g7453	0	0	0	0	0.194	0.488	0	0	0.569
g9080	CP4g3957	g9080	CP4g3957	0	0	0	0	0.271	0	0	0.323	0.476
g9080	CP3g2920	g9080	CP3g2920	0	0	0	0	0.314	0.245	0	0	0.459
g9080	g4041	g9080	g4041	0	0	0	0	0.38	0	0	0.091	0.411
g9080	g6766	g9080	g6766	0	0	0	0	0.456	0.14	0	0.529	0.75
CP9g7527	CP6g5897	CP9g7527	CP6g5897	0	0	0	0	0.511	0.925	0.507	0.578	0.99
CP9g7527	CP9g7674	CP9g7527	CP9g7674	0	0	0.162	0	0.731	0.925	0.653	0.571	0.996
CP9g7527	g8522	CP9g7527	g8522	0	0	0	0	0.716	0.992	0.66	0.818	0.999
CP9g7527	g8476	CP9g7527	g8476	0.081	0	0.237	0	0.867	0.992	0	0.536	0.999
CP9g7527	CP9g7638	CP9g7527	CP9g7638	0	0	0	0	0.751	0.992	0.623	0.457	0.999
CP9g7527	g8502	CP9g7527	g8502	0.461	0	0.059	0	0.735	0.992	0.662	0.701	0.999
CP9g7527	g8485	CP9g7527	g8485	0.461	0	0.089	0	0.822	0.925	0.66	0.872	0.999
CP9g7527	CP10g8598	CP9g7527	CP10g8598	0.461	0	0	0	0.698	0.992	0	0.693	0.999
CP9g7527	g1080	CP9g7527	g1080	0.081	0	0.101	0	0.092	0	0	0.323	0.412
CP9g7527	CP14g9621	CP9g7527	CP14g9621	0	0	0	0	0.396	0.992	0.662	0.891	0.999
CP9g7527	g526	CP9g7527	g526	0.075	0	0	0	0.393	0.524	0	0.11	0.729
CP9g7527	CP6g5682	CP9g7527	CP6g5682	0.075	0	0.086	0	0.718	0.992	0	0.595	0.999
CP9g7527	CP6g5846	CP9g7527	CP6g5846	0	0	0.202	0	0.786	0.992	0.661	0.692	0.999
CP9g7527	g10218	CP9g7527	g10218	0.461	0	0.089	0	0.644	0.925	0.66	0.792	0.998
CP9g7527	CP5g5052	CP9g7527	CP5g5052	0.131	0	0.215	0	0.778	0.992	0.661	0.854	0.999
CP9g7527	g6023	CP9g7527	g6023	0.461	0	0	0	0.822	0.925	0.66	0.892	0.999
CP9g7527	g6076	CP9g7527	g6076	0.461	0	0	0	0.716	0.925	0.533	0.817	0.998
CP9g7527	g9656	CP9g7527	g9656	0.461	0	0	0	0.858	0.925	0.662	0.876	0.999
CP9g7527	CP3g3507	CP9g7527	CP3g3507	0	0	0.089	0	0.095	0.421	0.46	0	0.707
CP9g7527	CP5g4666	CP9g7527	CP5g4666	0	0	0	0	0.108	0.81	0	0.244	0.859
CP9g7527	CP5g4826	CP9g7527	CP5g4826	0.071	0	0.043	0	0.396	0.992	0.662	0.243	0.998
CP9g7527	g60	CP9g7527	g60	0	0	0.089	0	0.099	0.459	0	0.129	0.558
CP9g7527	CP6g5812	CP9g7527	CP6g5812	0	0	0	0	0.099	0.421	0	0.13	0.504
CP9g7527	g3526	CP9g7527	g3526	0.112	0	0	0	0.38	0.483	0.464	0.549	0.914
CP9g7527	CP2g2089	CP9g7527	CP2g2089	0.061	0	0	0	0.13	0.292	0.357	0.164	0.63
CP9g7527	CP6g6106	CP9g7527	CP6g6106	0.075	0	0	0	0.352	0.42	0.456	0.317	0.844
CP9g7527	g9202	CP9g7527	g9202	0.112	0	0.214	0	0.895	0.925	0	0.696	0.997
CP9g7527	CP15g9890	CP9g7527	CP15g9890	0	0	0	0	0.095	0.25	0.859	0	0.895
CP9g7527	g8930	CP9g7527	g8930	0.112	0	0.05	0	0.266	0.483	0.456	0.486	0.885
CP9g7527	g8962	CP9g7527	g8962	0.063	0	0.218	0	0.821	0.925	0.66	0.691	0.998
CP9g7527	g9305	CP9g7527	g9305	0	0	0	0	0.672	0.992	0.662	0.691	0.999
CP9g7527	CP2g2474	CP9g7527	CP2g2474	0.06	0	0.089	0	0	0	0	0.42	0.444
CP9g7527	g5382	CP9g7527	g5382	0.063	0	0	0	0.386	0.992	0.628	0.134	0.998
CP9g7527	CP1g719	CP9g7527	CP1g719	0.046	0	0	0	0.38	0.483	0.463	0.244	0.851
CP9g7527	g351	CP9g7527	g351	0.081	0	0.068	0	0.773	0.992	0	0.511	0.999
CP9g7527	g488	CP9g7527	g488	0.081	0	0.091	0	0.785	0.925	0.657	0.268	0.995
CP9g7527	g9247	CP9g7527	g9247	0.112	0	0.045	0	0.875	0.925	0.656	0.795	0.999
CP9g7527	g9434	CP9g7527	g9434	0.461	0	0	0	0.823	0.925	0.662	0.816	0.999
CP9g7527	g152	CP9g7527	g152	0.461	0	0.209	0	0.269	0.921	0.663	0.914	0.998
CP9g7527	g217	CP9g7527	g217	0	0	0.231	0	0.771	0.992	0.66	0.892	0.999
CP9g7527	g5350	CP9g7527	g5350	0	0	0	0	0.822	0.925	0.652	0.622	0.997
CP9g7527	CP1g674	CP9g7527	CP1g674	0.461	0	0.089	0	0.71	0.925	0.66	0.791	0.998
CP9g7527	CP1g768	CP9g7527	CP1g768	0.081	0	0.212	0	0.822	0.992	0.533	0.571	0.999
CP9g7527	CP1g737	CP9g7527	CP1g737	0.461	0	0.213	0	0.82	0.992	0.662	0.392	0.999
CP9g7527	g9173	CP9g7527	g9173	0.112	0	0.106	0	0.624	0.925	0.533	0.6	0.994
CP9g7527	CP1g1319	CP9g7527	CP1g1319	0	0	0	0	0.388	0.525	0.663	0.153	0.905
CP9g7527	g6289	CP9g7527	g6289	0	0	0	0	0.611	0.925	0.654	0.379	0.992
CP9g7527	CP14g9589	CP9g7527	CP14g9589	0.075	0	0	0	0.624	0.925	0.66	0.667	0.996
CP9g7527	g1184	CP9g7527	g1184	0	0	0	0	0.396	0.992	0.657	0.19	0.998
CP9g7527	g3299	CP9g7527	g3299	0	0	0.209	0	0.396	0.925	0.64	0.662	0.994
CP9g7527	g3438	CP9g7527	g3438	0.054	0	0	0	0.614	0.992	0.66	0.872	0.999
CP9g7527	CP1g976	CP9g7527	CP1g976	0.112	0	0	0	0.38	0.483	0.464	0.549	0.914
CP9g7527	g3145	CP9g7527	g3145	0	0	0.101	0	0.69	0.925	0	0.716	0.992
CP9g7527	g3878	CP9g7527	g3878	0	0	0	0	0	0	0.452	0	0.452
CP9g7527	CP6g5494	CP9g7527	CP6g5494	0.112	0	0	0	0.391	0.877	0	0.189	0.938
CP9g7527	g869	CP9g7527	g869	0.081	0	0	0	0.804	0.925	0.659	0.795	0.998
CP9g7527	g8600	CP9g7527	g8600	0	0	0.093	0	0.38	0.483	0.464	0.376	0.882
CP9g7527	g5113	CP9g7527	g5113	0.081	0	0.102	0	0.802	0.925	0.533	0.88	0.998
CP9g7527	g6870	CP9g7527	g6870	0.461	0	0.089	0	0.723	0.925	0.656	0.796	0.998
CP9g7527	g7453	CP9g7527	g7453	0.06	0	0.21	0	0.488	0.992	0	0.803	0.999
CP9g7527	CP3g2920	CP9g7527	CP3g2920	0.081	0	0.062	0	0.488	0.992	0.533	0.845	0.999
CP9g7527	g6159	CP9g7527	g6159	0	0	0	0	0.396	0.5	0.623	0.096	0.883
CP9g7527	CP1g621	CP9g7527	CP1g621	0.047	0	0.089	0	0.384	0.524	0	0	0.71
CP9g7527	CP5g5152	CP9g7527	CP5g5152	0.081	0	0.235	0	0.624	0.925	0.615	0.49	0.994
CP9g7527	g2638	CP9g7527	g2638	0.112	0	0.33	0	0.756	0.925	0.662	0.775	0.998
CP9g7527	g9619	CP9g7527	g9619	0	0	0.096	0	0.731	0.925	0.662	0.485	0.996
CP9g7527	g774	CP9g7527	g774	0.112	0	0.059	0	0.783	0.992	0.533	0.796	0.999
CP9g7527	g2355	CP9g7527	g2355	0.081	0	0	0	0.622	0.992	0	0.799	0.999
CP9g7527	g4624	CP9g7527	g4624	0	0	0	0	0.791	0.925	0.656	0.878	0.999
CP9g7527	g2397	CP9g7527	g2397	0.061	0	0.077	0	0.38	0.483	0.456	0.334	0.873
CP9g7527	CP3g3507	CP9g7527	CP3g3507	0	0	0	0	0.102	0	0.456	0	0.49
CP9g7527	CP3g3562	CP9g7527	CP3g3562	0.063	0	0.086	0	0.149	0.315	0	0.165	0.503
CP9g7527	g2660	CP9g7527	g2660	0	0	0	0	0.096	0.42	0.458	0	0.69
CP9g7527	g6851	CP9g7527	g6851	0	0	0.106	0	0.8	0.992	0.66	0.796	0.999
CP9g7527	CP4g3947	CP9g7527	CP4g3947	0	0	0	0	0.69	0.992	0.533	0.795	0.999
CP9g7527	g2772	CP9g7527	g2772	0.054	0	0	0	0	0.484	0	0.232	0.588
CP9g7527	CP13g9299	CP9g7527	CP13g9299	0.052	0	0	0	0.303	0.5	0	0.1	0.661
CP9g7527	g1469	CP9g7527	g1469	0	0	0.331	0	0.727	0.992	0.66	0.891	0.999
CP9g7674	CP14g9621	CP9g7674	CP14g9621	0	0	0	0	0.622	0.992	0.941	0.417	0.999
CP9g7674	g3059	CP9g7674	g3059	0	0	0	0	0	0.42	0	0	0.42
CP9g7674	g8522	CP9g7674	g8522	0	0	0	0	0.794	0.992	0.941	0.695	0.999
CP9g7674	g8476	CP9g7674	g8476	0	0	0	0	0.848	0.992	0.979	0.495	0.999
CP9g7674	CP9g7638	CP9g7674	CP9g7638	0	0	0	0	0.866	0.992	0.859	0.863	0.999
CP9g7674	g8502	CP9g7674	g8502	0.461	0	0	0	0.618	0.992	0.943	0.751	0.999
CP9g7674	g8485	CP9g7674	g8485	0	0	0	0	0.822	0.925	0.941	0.693	0.999
CP9g7674	CP10g8598	CP9g7674	CP10g8598	0	0	0	0	0.713	0.992	0.859	0.582	0.999
CP9g7674	g8181	CP9g7674	g8181	0	0	0	0	0.274	0.48	0	0.098	0.628
CP9g7674	CP6g5682	CP9g7674	CP6g5682	0.075	0	0	0	0.818	0.992	0.98	0.854	0.999
CP9g7674	CP5g5052	CP9g7674	CP5g5052	0.063	0	0	0	0.837	0.992	0.943	0.753	0.999
CP9g7674	CP6g6106	CP9g7674	CP6g6106	0	0	0	0	0.405	0.42	0.912	0.448	0.98
CP9g7674	g6023	CP9g7674	g6023	0	0	0	0	0.866	0.99	0.938	0.653	0.999
CP9g7674	CP6g5897	CP9g7674	CP6g5897	0	0	0	0	0.614	0.925	0.663	0.818	0.997
CP9g7674	g526	CP9g7674	g526	0	0	0	0	0.432	0.897	0	0.132	0.944
CP9g7674	CP6g5846	CP9g7674	CP6g5846	0	0	0.233	0	0.775	0.992	0.943	0.92	0.999
CP9g7674	g2141	CP9g7674	g2141	0	0	0	0	0.389	0.524	0	0	0.696
CP9g7674	CP10g8484	CP9g7674	CP10g8484	0	0	0	0	0.238	0.32	0	0.103	0.493
CP9g7674	g10218	CP9g7674	g10218	0	0	0	0	0.804	0.991	0.859	0.662	0.999
CP9g7674	g6076	CP9g7674	g6076	0.076	0	0	0	0.775	0.991	0.981	0.329	0.999
CP9g7674	g9202	CP9g7674	g9202	0.058	0	0	0	0.866	0.991	0.98	0.447	0.999
CP9g7674	g2849	CP9g7674	g2849	0	0	0	0	0.115	0.499	0	0.081	0.556
CP9g7674	CP14g9589	CP9g7674	CP14g9589	0.075	0	0	0	0.813	0.991	0.941	0.852	0.999
CP9g7674	g9305	CP9g7674	g9305	0	0	0.228	0	0.715	0.992	0.943	0.852	0.999
CP9g7674	g5382	CP9g7674	g5382	0.063	0	0.217	0	0.104	0.992	0.628	0.112	0.997
CP9g7674	g9247	CP9g7674	g9247	0	0	0	0	0.813	0.99	0.979	0.91	0.999
CP9g7674	g9434	CP9g7674	g9434	0.461	0	0	0	0.898	0.99	0.981	0.953	0.999
CP9g7674	g8962	CP9g7674	g8962	0.054	0	0.275	0	0.853	0.991	0	0.85	0.999
CP9g7674	CP1g719	CP9g7674	CP1g719	0	0	0	0	0.532	0.939	0.466	0.244	0.986
CP9g7674	g351	CP9g7674	g351	0	0	0.246	0	0.725	0.992	0.663	0.456	0.999
CP9g7674	CP9g7576	CP9g7674	CP9g7576	0	0	0	0	0.37	0.2	0	0.345	0.634
CP9g7674	g488	CP9g7674	g488	0	0	0	0	0.781	0.991	0.979	0.944	0.999
CP9g7674	g217	CP9g7674	g217	0	0	0.265	0	0.88	0.992	0	0.725	0.999
CP9g7674	g5350	CP9g7674	g5350	0	0	0	0	0.866	0.991	0.859	0.654	0.999
CP9g7674	CP1g674	CP9g7674	CP1g674	0.063	0	0	0	0.735	0.925	0	0.688	0.992
CP9g7674	CP1g768	CP9g7674	CP1g768	0	0	0	0	0.819	0.992	0.979	0.692	0.999
CP9g7674	CP1g737	CP9g7674	CP1g737	0	0	0.249	0	0.767	0.992	0	0.477	0.999
CP9g7674	CP1g1319	CP9g7674	CP1g1319	0	0	0.202	0	0.536	0	0	0.119	0.641
CP9g7674	g9173	CP9g7674	g9173	0	0	0.271	0	0.843	0.991	0.859	0.915	0.999
CP9g7674	g9656	CP9g7674	g9656	0.063	0	0.201	0	0.79	0.991	0.943	0.874	0.999
CP9g7674	CP3g3507	CP9g7674	CP3g3507	0	0	0	0	0.426	0	0	0.088	0.452
CP9g7674	CP5g4666	CP9g7674	CP5g4666	0	0	0	0	0.273	0.78	0	0.098	0.842
CP9g7674	CP5g4826	CP9g7674	CP5g4826	0	0	0	0	0.74	0.992	0.943	0.693	0.999
CP9g7674	CP6g5812	CP9g7674	CP6g5812	0.074	0	0	0	0.428	0.448	0	0.146	0.715
CP9g7674	g3526	CP9g7674	g3526	0.097	0	0	0	0.471	0.483	0.941	0.638	0.993
CP9g7674	g8930	CP9g7674	g8930	0	0	0	0	0.473	0.483	0.466	0	0.841
CP9g7674	g1184	CP9g7674	g1184	0	0	0	0	0.72	0.992	0.98	0.422	0.999
CP9g7674	g3299	CP9g7674	g3299	0	0	0.25	0	0.835	0.925	0.859	0.436	0.999
CP9g7674	g3438	CP9g7674	g3438	0	0	0.296	0	0.738	0.992	0.943	0.854	0.999
CP9g7674	CP1g976	CP9g7674	CP1g976	0.097	0	0	0	0.296	0.483	0	0.373	0.761
CP9g7674	g3145	CP9g7674	g3145	0	0	0	0	0.801	0.991	0.859	0.413	0.999
CP9g7674	g869	CP9g7674	g869	0	0	0	0	0.792	0.991	0.859	0.674	0.999
CP9g7674	g8600	CP9g7674	g8600	0	0	0	0	0.275	0.483	0.463	0.644	0.913
CP9g7674	CP1g269	CP9g7674	CP1g269	0	0	0	0	0.271	0.275	0	0	0.448
CP9g7674	CP1g646	CP9g7674	CP1g646	0	0	0	0	0.237	0.197	0	0.142	0.425
CP9g7674	CP13g9299	CP9g7674	CP13g9299	0	0	0	0	0.268	0	0	0.327	0.477
CP9g7674	g2355	CP9g7674	g2355	0	0	0	0	0.716	0.992	0.663	0.573	0.999
CP9g7674	g1469	CP9g7674	g1469	0	0	0.212	0	0.624	0.992	0.941	0.445	0.999
CP9g7674	g7782	CP9g7674	g7782	0	0	0	0	0.454	0	0	0.145	0.51
CP9g7674	g5113	CP9g7674	g5113	0	0	0.298	0	0.822	0.925	0.663	0.939	0.999
CP9g7674	g7453	CP9g7674	g7453	0	0	0	0	0.744	0.992	0.98	0.783	0.999
CP9g7674	CP3g2920	CP9g7674	CP3g2920	0	0	0.223	0	0.788	0.992	0.979	0.691	0.999
CP9g7674	g6159	CP9g7674	g6159	0	0	0	0	0.43	0.523	0.963	0.12	0.989
CP9g7674	g9619	CP9g7674	g9619	0	0	0	0	0.81	0.991	0	0.202	0.998
CP9g7674	CP1g621	CP9g7674	CP1g621	0	0	0	0	0.124	0.517	0	0	0.558
CP9g7674	g6289	CP9g7674	g6289	0	0	0	0	0.734	0.991	0.859	0.511	0.999
CP9g7674	g6870	CP9g7674	g6870	0	0	0	0	0.721	0.99	0.943	0.791	0.999
CP9g7674	CP5g5152	CP9g7674	CP5g5152	0.081	0	0.214	0	0.792	0.925	0.663	0.796	0.998
CP9g7674	g774	CP9g7674	g774	0	0	0	0	0.771	0.992	0.663	0.796	0.999
CP9g7674	g4624	CP9g7674	g4624	0	0	0	0	0.837	0.991	0.859	0.793	0.999
CP9g7674	g2397	CP9g7674	g2397	0.075	0	0	0	0.531	0.917	0.466	0.706	0.992
CP9g7674	CP3g3203	CP9g7674	CP3g3203	0	0	0	0	0.075	0.421	0	0	0.441
CP9g7674	g2638	CP9g7674	g2638	0	0	0	0	0.896	0.991	0	0.801	0.999
CP9g7674	g9919	CP9g7674	g9919	0	0	0	0	0	0.228	0.463	0	0.567
CP9g7674	g4795	CP9g7674	g4795	0	0	0	0	0	0	0.94	0	0.94
CP9g7674	g6851	CP9g7674	g6851	0	0	0	0	0.788	0.992	0.943	0.522	0.999
CP9g7674	CP4g3947	CP9g7674	CP4g3947	0	0	0	0	0.644	0.992	0.663	0.304	0.999
CP11g7751	g1080	CP11g7751	g1080	0	0	0	0	0.308	0.171	0	0.086	0.428
CP11g7751	g2477	CP11g7751	g2477	0	0	0	0	0.265	0	0	0.368	0.505
CP11g7751	g8039	CP11g7751	g8039	0	0	0	0	0.315	0	0	0.435	0.584
CP11g7751	CP16g10041	CP11g7751	CP16g10041	0	0	0	0	0.27	0	0	0.442	0.562
CP11g7751	g5044	CP11g7751	g5044	0	0	0	0	0	0	0.412	0.16	0.481
CP11g7751	CP15g9793	CP11g7751	CP15g9793	0.062	0	0	0	0.272	0.345	0	0.165	0.573
CP11g7751	g2887	CP11g7751	g2887	0.044	0	0	0	0.429	0.42	0	0.13	0.686
CP11g7751	CP5g4661	CP11g7751	CP5g4661	0	0	0	0	0	0.23	0.455	0.138	0.604
CP11g7751	CP1g1152	CP11g7751	CP1g1152	0	0	0	0	0.272	0	0.976	0.706	0.993
CP11g7751	g8348	CP11g7751	g8348	0.056	0	0	0	0.266	0	0.335	0.078	0.517
CP11g7751	CP4g4377	CP11g7751	CP4g4377	0	0	0	0	0	0	0	0.501	0.482
CP11g7751	g4369	CP11g7751	g4369	0	0	0	0	0.094	0	0.91	0	0.914
CP11g7751	CP2g1632	CP11g7751	CP2g1632	0.049	0	0	0	0	0	0.377	0.147	0.447
CP11g7751	CP6g5607	CP11g7751	CP6g5607	0	0	0	0	0.27	0	0	0.255	0.426
CP11g7751	g3934	CP11g7751	g3934	0	0	0.372	0.34	0.273	0	0	0.15	0.48
CP11g7751	g3997	CP11g7751	g3997	0.056	0	0	0	0.329	0	0	0.139	0.404
CP11g7751	g1008	CP11g7751	g1008	0	0	0	0	0	0	0.422	0.099	0.455
CP11g7751	g883	CP11g7751	g883	0	0	0	0	0.271	0	0	0.3	0.459
CP11g7751	CP1g698	CP11g7751	CP1g698	0.063	0	0	0	0.177	0.29	0.983	0.142	0.99
CP11g7751	g4041	CP11g7751	g4041	0	0	0	0	0.125	0.23	0.266	0.135	0.512
CP11g7751	g6433	CP11g7751	g6433	0	0	0	0	0	0.248	0	0.297	0.44
CP11g7751	CP3g3091	CP11g7751	CP3g3091	0.052	0	0	0	0	0	0.418	0.1	0.458
CP11g7751	g2358	CP11g7751	g2358	0.046	0	0	0	0	0	0.278	0.243	0.426
CP11g7751	CP4g3673	CP11g7751	CP4g3673	0	0	0	0	0	0.84	0	0	0.84
CP11g7751	g8788	CP11g7751	g8788	0	0	0	0	0.268	0	0.31	0.295	0.607
CP11g7751	CP15g9863	CP11g7751	CP15g9863	0	0	0	0	0.324	0.229	0.28	0	0.591
CP11g7751	g3458	CP11g7751	g3458	0.056	0	0	0	0	0	0.976	0.184	0.979
CP11g7751	CP2g1763	CP11g7751	CP2g1763	0.056	0	0	0	0.368	0.23	0	0.088	0.523
CP11g7751	CP1g1189	CP11g7751	CP1g1189	0.045	0	0	0	0.275	0	0	0.448	0.571
CP11g7751	g1176	CP11g7751	g1176	0.061	0	0	0	0	0	0.412	0.185	0.507
CP11g7751	CP1g269	CP11g7751	CP1g269	0	0	0	0	0.101	0	0.958	0.192	0.966
CP11g7751	g505	CP11g7751	g505	0.047	0	0	0	0	0	0.922	0	0.922
CP11g7751	CP9g7576	CP11g7751	CP9g7576	0	0	0	0	0.266	0.208	0	0.328	0.567
CP11g7751	CP1g442	CP11g7751	CP1g442	0	0	0	0	0.104	0.42	0	0	0.458
CP11g7751	CP1g646	CP11g7751	CP1g646	0.044	0	0	0	0.311	0.171	0	0.462	0.656
CP11g7751	g1379	CP11g7751	g1379	0.042	0	0	0	0.266	0	0.265	0.436	0.66
CP11g7751	g4041	CP11g7751	g4041	0	0	0.137	0	0.125	0.23	0.266	0.135	0.559
CP11g7751	CP13g9299	CP11g7751	CP13g9299	0	0	0	0	0.243	0	0.956	0.15	0.969
CP11g7751	g1444	CP11g7751	g1444	0.042	0	0	0	0.075	0.171	0.367	0.346	0.633
CP11g7751	g4585	CP11g7751	g4585	0.064	0	0	0	0.27	0.171	0	0.134	0.441
CP11g7751	CP13g9226	CP11g7751	CP13g9226	0.05	0	0	0	0.351	0.42	0.465	0.242	0.826
CP11g7751	g2541	CP11g7751	g2541	0	0	0	0	0.326	0.237	0.976	0.533	0.993
CP11g7751	CP4g4377	CP11g7751	CP4g4377	0	0	0	0	0	0	0	0.501	0.482
CP11g7751	CP3g2590	CP11g7751	CP3g2590	0.051	0	0	0	0	0	0.412	0	0.418
CP11g7751	g7621	CP11g7751	g7621	0	0	0	0	0.076	0	0.466	0.243	0.589
CP11g7751	g1658	CP11g7751	g1658	0	0	0	0	0.272	0	0	0.388	0.524
CP11g7751	CP5g4927	CP11g7751	CP5g4927	0	0	0	0	0.272	0	0	0.306	0.464
CP11g7751	g6766	CP11g7751	g6766	0.056	0	0	0	0.522	0.23	0	0.088	0.639
CP11g7751	g2473	CP11g7751	g2473	0	0	0	0	0.269	0	0.335	0.402	0.676
CP11g7751	CP4g4481	CP11g7751	CP4g4481	0	0	0	0	0.239	0.233	0	0.118	0.438
CP11g7751	g697	CP11g7751	g697	0.058	0	0	0	0.105	0	0.39	0.093	0.469
CP11g7751	g1315	CP11g7751	g1315	0	0	0	0	0.27	0.858	0.976	0.526	0.998
CP11g7751	CP10g8482	CP11g7751	CP10g8482	0	0	0	0	0.325	0	0	0.39	0.56
g8522	g8476	g8522	g8476	0	0	0	0	0.838	0.992	0.941	0.642	0.999
g8522	CP9g7638	g8522	CP9g7638	0	0	0	0	0.821	0.992	0	0.832	0.999
g8522	g8502	g8522	g8502	0	0	0	0	0.71	0.992	0.662	0.911	0.999
g8522	g8485	g8522	g8485	0	0	0	0	0.733	0.992	0.66	0.699	0.999
g8522	CP10g8598	g8522	CP10g8598	0	0	0	0	0.614	0.992	0	0.621	0.998
g8522	CP6g5682	g8522	CP6g5682	0	0	0	0	0.803	0.992	0.943	0.691	0.999
g8522	CP14g9621	g8522	CP14g9621	0	0	0	0	0.39	0.992	0.662	0.796	0.999
g8522	g7053	g8522	g7053	0.114	0	0	0	0.092	0	0	0.371	0.437
g8522	CP10g8484	g8522	CP10g8484	0	0	0	0	0.188	0.291	0	0.158	0.469
g8522	CP5g5052	g8522	CP5g5052	0	0	0	0	0.729	0.992	0.986	0.816	0.999
g8522	g6023	g8522	g6023	0	0	0	0	0.599	0.992	0.986	0.842	0.999
g8522	CP2g1936	g8522	CP2g1936	0	0	0	0	0	0	0	0.781	0.75
g8522	g2141	g8522	g2141	0	0	0	0	0.236	0.525	0	0	0.621
g8522	g6076	g8522	g6076	0	0	0	0	0.778	0.992	0.97	0.518	0.999
g8522	g2869	g8522	g2869	0	0	0	0	0.268	0	0	0.288	0.448
g8522	CP6g6106	g8522	CP6g6106	0	0	0	0	0.398	0.42	0.957	0.22	0.986
g8522	g10218	g8522	g10218	0	0	0	0	0.573	0.992	0.581	0.706	0.999
g8522	CP6g5812	g8522	CP6g5812	0	0	0	0	0.422	0.448	0	0.199	0.719
g8522	g3526	g8522	g3526	0	0	0	0	0.281	0.483	0.962	0.437	0.99
g8522	CP1g1077	g8522	CP1g1077	0	0	0	0	0.269	0	0	0.336	0.484
g8522	g8930	g8522	g8930	0	0	0	0	0.436	0.483	0.456	0.146	0.845
g8522	CP6g5897	g8522	CP6g5897	0	0	0	0	0.566	0.992	0.967	0.695	0.999
g8522	g526	g8522	g526	0	0	0	0	0.299	0.524	0	0.369	0.766
g8522	CP6g5846	g8522	CP6g5846	0	0	0	0	0.79	0.992	0.986	0.789	0.999
g8522	g9202	g8522	g9202	0	0	0	0	0.854	0.992	0.943	0.487	0.999
g8522	CP1g737	g8522	CP1g737	0	0	0	0	0.695	0.992	0.984	0.64	0.999
g8522	g8962	g8522	g8962	0	0	0	0	0.787	0.992	0.987	0.865	0.999
g8522	CP15g9890	g8522	CP15g9890	0	0	0	0	0.273	0	0.859	0.099	0.899
g8522	g9305	g8522	g9305	0	0	0	0	0.643	0.992	0.984	0.871	0.999
g8522	CP1g719	g8522	CP1g719	0	0	0	0	0.532	0.483	0.463	0.334	0.9
g8522	g351	g8522	g351	0	0	0	0	0.611	0.992	0.943	0.484	0.999
g8522	CP1g1319	g8522	CP1g1319	0	0	0	0	0.401	0.525	0.663	0.191	0.911
g8522	CP9g7576	g8522	CP9g7576	0	0	0	0	0.365	0	0	0.097	0.4
g8522	g488	g8522	g488	0	0	0	0	0.557	0.992	0.967	0.878	0.999
g8522	CP14g9589	g8522	CP14g9589	0	0	0	0	0.714	0.992	0.986	0.41	0.999
g8522	g5382	g8522	g5382	0	0	0	0	0.103	0.992	0	0.406	0.995
g8522	g1184	g8522	g1184	0	0	0	0	0.548	0.992	0.968	0.497	0.999
g8522	g152	g8522	g152	0	0	0	0	0.412	0.921	0.663	0.151	0.984
g8522	g217	g8522	g217	0	0	0	0	0.736	0.992	0.987	0.82	0.999
g8522	g9247	g8522	g9247	0	0	0	0	0.511	0.992	0.459	0.695	0.999
g8522	g5350	g8522	g5350	0	0	0	0	0.862	0.992	0	0.662	0.999
g8522	CP1g674	g8522	CP1g674	0	0	0	0	0.616	0.992	0.66	0.503	0.999
g8522	CP1g768	g8522	CP1g768	0	0	0	0	0.8	0.992	0.967	0.44	0.999
g8522	g3299	g8522	g3299	0	0	0	0	0.511	0.992	0.533	0.388	0.998
g8522	g3438	g8522	g3438	0	0	0	0	0.619	0.992	0.66	0.832	0.999
g8522	g9434	g8522	g9434	0	0	0	0	0.866	0.992	0.986	0.845	0.999
g8522	CP1g976	g8522	CP1g976	0	0	0	0	0.28	0.483	0.464	0.37	0.854
g8522	g3145	g8522	g3145	0	0	0	0	0.711	0.992	0	0.638	0.999
g8522	g9173	g8522	g9173	0	0	0	0	0.716	0.992	0.533	0.695	0.999
g8522	CP6g5494	g8522	CP6g5494	0	0	0	0	0.382	0.877	0	0.493	0.956
g8522	g869	g8522	g869	0	0	0	0	0.735	0.992	0.533	0.776	0.999
g8522	g8600	g8522	g8600	0	0	0	0	0.531	0.483	0.958	0.562	0.994
g8522	g9656	g8522	g9656	0	0	0	0	0.791	0.992	0.984	0.872	0.999
g8522	CP1g269	g8522	CP1g269	0	0	0	0	0.274	0.275	0	0.147	0.509
g8522	CP3g3507	g8522	CP3g3507	0	0	0	0	0.328	0.421	0.46	0.15	0.796
g8522	CP1g621	g8522	CP1g621	0	0	0	0	0.118	0.524	0	0	0.562
g8522	g6289	g8522	g6289	0	0	0	0	0.754	0.992	0	0.573	0.999
g8522	CP13g9071	g8522	CP13g9071	0	0	0	0	0	0	0	0.433	0.416
g8522	g4585	g8522	g4585	0	0	0	0	0.114	0	0	0.431	0.459
g8522	g1469	g8522	g1469	0	0	0	0	0.644	0.992	0.66	0.711	0.999
g8522	CP5g4666	g8522	CP5g4666	0	0	0	0	0.274	0.823	0	0.178	0.884
g8522	CP5g4826	g8522	CP5g4826	0	0	0	0	0.39	0.992	0.662	0.389	0.998
g8522	g3878	g8522	g3878	0	0	0	0	0	0.233	0.452	0.084	0.58
g8522	g6870	g8522	g6870	0	0	0	0	0.716	0.992	0.987	0.588	0.999
g8522	g5113	g8522	g5113	0	0	0	0	0.81	0.992	0.46	0.816	0.999
g8522	CP5g5152	g8522	CP5g5152	0	0	0	0	0.46	0.992	0.603	0.814	0.999
g8522	CP13g9230	g8522	CP13g9230	0	0	0	0	0	0	0	0.515	0.495
g8522	g774	g8522	g774	0	0	0	0	0.619	0.992	0.46	0.808	0.999
g8522	g7568	g8522	g7568	0	0	0	0	0	0	0	0.676	0.649
g8522	g7782	g8522	g7782	0	0	0	0	0.42	0.171	0	0.1	0.528
g8522	g7453	g8522	g7453	0	0	0	0	0.661	0.992	0.943	0.776	0.999
g8522	g2638	g8522	g2638	0	0	0	0	0.81	0.992	0.984	0.791	0.999
g8522	g4795	g8522	g4795	0	0	0	0	0	0	0.94	0	0.94
g8522	g4624	g8522	g4624	0	0	0	0	0.84	0.992	0.533	0.96	0.999
g8522	CP3g2920	g8522	CP3g2920	0	0	0	0	0.55	0.992	0.967	0.611	0.999
g8522	g2660	g8522	g2660	0	0	0	0	0.095	0.42	0.458	0.157	0.726
g8522	g6851	g8522	g6851	0	0	0	0	0.767	0.992	0.66	0.693	0.999
g8522	CP4g3947	g8522	CP4g3947	0	0	0	0	0.396	0.992	0.459	0.298	0.997
g8522	g6159	g8522	g6159	0	0	0	0	0.623	0.5	0.929	0	0.985
g8522	g9619	g8522	g9619	0	0	0	0	0.791	0.992	0.984	0.87	0.999
g8522	CP3g2873	g8522	CP3g2873	0	0	0	0	0.167	0.487	0	0	0.554
g8522	g2355	g8522	g2355	0	0	0	0	0.409	0.992	0.943	0.812	0.999
g8522	g2397	g8522	g2397	0	0	0	0	0.451	0.483	0.456	0.295	0.874
g8522	CP3g3507	g8522	CP3g3507	0	0	0	0	0.123	0	0.456	0.139	0.551
g8522	g5951	g8522	g5951	0	0	0	0	0.247	0	0.357	0	0.495
g8476	CP9g7638	g8476	CP9g7638	0	0	0	0	0.867	0.992	0.859	0.679	0.999
g8476	g8502	g8476	g8502	0.081	0	0.251	0	0.31	0.992	0.943	0.404	0.999
g8476	g8485	g8476	g8485	0.081	0	0.293	0	0.821	0.992	0.941	0.689	0.999
g8476	CP10g8598	g8476	CP10g8598	0.081	0	0	0	0.837	0.992	0.859	0.724	0.999
g8476	g1080	g8476	g1080	0.054	0	0	0	0.097	0	0	0.496	0.514
g8476	CP14g9621	g8476	CP14g9621	0	0	0	0	0.619	0.992	0.941	0.393	0.999
g8476	g7053	g8476	g7053	0.06	0	0	0	0.325	0	0	0.153	0.412
g8476	g8181	g8476	g8181	0	0	0.245	0	0.277	0	0	0.243	0.54
g8476	CP6g5682	g8476	CP6g5682	0.05	0	0	0	0.289	0.992	0.663	0.404	0.998
g8476	CP5g5052	g8476	CP5g5052	0.081	0	0.254	0	0.785	0.992	0.943	0.553	0.999
g8476	g6023	g8476	g6023	0.081	0	0.245	0	0.277	0.992	0.938	0.642	0.999
g8476	g2141	g8476	g2141	0	0	0	0	0.244	0	0	0.421	0.531
g8476	CP10g8484	g8476	CP10g8484	0	0	0	0	0.189	0.32	0	0.141	0.482
g8476	g10218	g8476	g10218	0.081	0	0.256	0	0.852	0.992	0.859	0.808	0.999
g8476	g9202	g8476	g9202	0.061	0	0.277	0	0.82	0.992	0.98	0.893	0.999
g8476	g6076	g8476	g6076	0.081	0	0.242	0	0.252	0.992	0.981	0.723	0.999
g8476	g2849	g8476	g2849	0	0	0	0	0.307	0	0	0.483	0.613
g8476	CP6g5912	g8476	CP6g5912	0	0	0	0	0.277	0.231	0	0.244	0.537
g8476	CP6g6106	g8476	CP6g6106	0.05	0	0	0	0.276	0.42	0.912	0.233	0.967
g8476	g9305	g8476	g9305	0	0	0	0	0.29	0.992	0.943	0.441	0.999
g8476	g5382	g8476	g5382	0.045	0	0.21	0	0.866	0.992	0	0.18	0.999
g8476	g9247	g8476	g9247	0.061	0	0.342	0	0.323	0.992	0.663	0.833	0.999
g8476	CP6g5897	g8476	CP6g5897	0	0	0	0	0.631	0.992	0.979	0.795	0.999
g8476	g526	g8476	g526	0.05	0	0	0	0.278	0.846	0	0.457	0.932
g8476	CP5g4666	g8476	CP5g4666	0	0	0	0	0.274	0.742	0	0.2	0.835
g8476	CP6g5846	g8476	CP6g5846	0.061	0	0	0	0.299	0.992	0.943	0.495	0.999
g8476	CP13g9033	g8476	CP13g9033	0	0	0	0	0	0	0.455	0	0.455
g8476	g9434	g8476	g9434	0.081	0	0	0	0.866	0.992	0.947	0.545	0.999
g8476	g9173	g8476	g9173	0.061	0	0.254	0	0.338	0.992	0.859	0.576	0.999
g8476	CP5g4826	g8476	CP5g4826	0.049	0	0	0	0.857	0.992	0.943	0.42	0.999
g8476	CP5g4677	g8476	CP5g4677	0.05	0	0	0	0	0	0	0.475	0.462
g8476	g9656	g8476	g9656	0.081	0	0.312	0	0.756	0.992	0.943	0.536	0.999
g8476	g1008	g8476	g1008	0.054	0	0	0	0	0	0	0.482	0.471
g8476	g1184	g8476	g1184	0	0	0	0	0.697	0.992	0.98	0.487	0.999
g8476	CP1g719	g8476	CP1g719	0	0	0	0	0.275	0.483	0.466	0.375	0.855
g8476	g351	g8476	g351	0.054	0	0.246	0	0.293	0.992	0.663	0.693	0.999
g8476	CP9g7576	g8476	CP9g7576	0	0	0	0	0.38	0	0	0.264	0.518
g8476	g488	g8476	g488	0.054	0	0.259	0	0.288	0.992	0.663	0.613	0.999
g8476	g152	g8476	g152	0.081	0	0	0	0.251	0.191	0	0.556	0.706
g8476	g217	g8476	g217	0.043	0	0	0	0.821	0.992	0	0.47	0.999
g8476	g5350	g8476	g5350	0	0	0	0	0.878	0.992	0.859	0.412	0.999
g8476	CP1g674	g8476	CP1g674	0.081	0	0.274	0	0.282	0.992	0	0.393	0.997
g8476	CP1g768	g8476	CP1g768	0.054	0	0.224	0	0.775	0.992	0.979	0.128	0.999
g8476	g3299	g8476	g3299	0.063	0	0	0	0.866	0.992	0.859	0.976	0.999
g8476	g60	g8476	g60	0	0	0	0	0.096	0.459	0	0.078	0.508
g8476	g3438	g8476	g3438	0	0	0	0	0.805	0.992	0.943	0.37	0.999
g8476	CP2g1763	g8476	CP2g1763	0.048	0	0	0	0.237	0	0	0.412	0.523
g8476	CP1g976	g8476	CP1g976	0.061	0	0	0	0.128	0.483	0	0.251	0.636
g8476	g3145	g8476	g3145	0.076	0	0	0	0.279	0.992	0.859	0.39	0.999
g8476	CP1g737	g8476	CP1g737	0.05	0	0.29	0	0.791	0.992	0	0.457	0.999
g8476	g373	g8476	g373	0	0	0	0	0	0	0	0.618	0.594
g8476	g869	g8476	g869	0.054	0	0	0	0.732	0.992	0.859	0.806	0.999
g8476	CP6g5812	g8476	CP6g5812	0	0	0.29	0	0.426	0.431	0	0.404	0.837
g8476	g3526	g8476	g3526	0.061	0	0	0	0.533	0.483	0.941	0.251	0.988
g8476	g8600	g8476	g8600	0.054	0	0.202	0	0.531	0.483	0	0.28	0.84
g8476	g2074	g8476	g2074	0	0	0	0	0	0	0	0.44	0.423
g8476	CP14g9589	g8476	CP14g9589	0.05	0	0	0	0.836	0.992	0.941	0.637	0.999
g8476	g8930	g8476	g8930	0.061	0	0.296	0	0.498	0.483	0.466	0.3	0.918
g8476	CP1g269	g8476	CP1g269	0	0	0	0	0.269	0.262	0	0.178	0.514
g8476	CP9g7576	g8476	CP9g7576	0	0	0	0	0.148	0	0	0.438	0.486
g8476	g8962	g8476	g8962	0.047	0	0.223	0	0.793	0.992	0	0.444	0.999
g8476	CP1g621	g8476	CP1g621	0	0	0	0	0.141	0.508	0	0	0.559
g8476	CP1g217	g8476	CP1g217	0	0	0	0	0	0	0	0.449	0.432
g8476	g6289	g8476	g6289	0	0	0	0	0.8	0.992	0.859	0.682	0.999
g8476	g1379	g8476	g1379	0	0	0	0	0.244	0	0	0.388	0.506
g8476	CP13g9236	g8476	CP13g9236	0	0	0	0	0	0	0	0.447	0.43
g8476	CP13g9299	g8476	CP13g9299	0	0	0	0	0.272	0.5	0	0.145	0.659
g8476	CP15g9890	g8476	CP15g9890	0	0	0	0	0.273	0.245	0	0	0.427
g8476	g1469	g8476	g1469	0	0	0.342	0	0.813	0.992	0.941	0.627	0.999
g8476	g10000	g8476	g10000	0	0	0	0	0.124	0	0	0.387	0.427
g8476	g6870	g8476	g6870	0.081	0	0.268	0	0.144	0.992	0.943	0.484	0.999
g8476	CP5g5152	g8476	CP5g5152	0.054	0	0.342	0	0.28	0.992	0.663	0.394	0.999
g8476	g774	g8476	g774	0.061	0	0.33	0	0.278	0.992	0.663	0.694	0.999
g8476	g5951	g8476	g5951	0	0	0	0	0.269	0	0	0.294	0.453
g8476	g4624	g8476	g4624	0	0	0	0	0.866	0.992	0.859	0.658	0.999
g8476	g7782	g8476	g7782	0	0	0	0	0.537	0.14	0	0	0.584
g8476	g2638	g8476	g2638	0.061	0	0.33	0	0.274	0.992	0	0.299	0.996
g8476	g5113	g8476	g5113	0.054	0	0	0	0.274	0.992	0.663	0.631	0.999
g8476	g7453	g8476	g7453	0	0	0.253	0	0.364	0.992	0.663	0.417	0.999
g8476	CP3g2920	g8476	CP3g2920	0.054	0	0.216	0	0.732	0.992	0.979	0.597	0.999
g8476	g6159	g8476	g6159	0	0	0	0	0.548	0.817	0.929	0.141	0.994
g8476	g9919	g8476	g9919	0	0	0	0	0	0.228	0.463	0	0.567
g8476	g9619	g8476	g9619	0	0	0	0	0.825	0.992	0	0.391	0.999
g8476	g2355	g8476	g2355	0.054	0	0	0	0.806	0.992	0.98	0.563	0.999
g8476	g2397	g8476	g2397	0	0	0	0	0.454	0.483	0.466	0.432	0.9
g8476	g4795	g8476	g4795	0	0	0	0	0.251	0	0.94	0	0.953
g8476	g6851	g8476	g6851	0	0	0	0	0.292	0.992	0.943	0.243	0.999
g8476	CP3g3507	g8476	CP3g3507	0	0	0	0	0.315	0.171	0	0	0.407
g8476	CP3g3203	g8476	CP3g3203	0	0	0	0	0.255	0.428	0	0.276	0.66
g8476	CP4g3947	g8476	CP4g3947	0	0	0	0	0.282	0.992	0.663	0.854	0.999
CP9g7638	CP6g5897	CP9g7638	CP6g5897	0	0	0	0	0.813	0.992	0.859	0.848	0.999
CP9g7638	CP10g8598	CP9g7638	CP10g8598	0	0	0	0	0.274	0.992	0.859	0.695	0.999
CP9g7638	g8502	CP9g7638	g8502	0	0	0	0	0.807	0.992	0	0.399	0.998
CP9g7638	g8485	CP9g7638	g8485	0	0	0	0	0.886	0.992	0	0.576	0.999
CP9g7638	CP14g9621	CP9g7638	CP14g9621	0	0	0	0	0.805	0.992	0	0.391	0.998
CP9g7638	g526	CP9g7638	g526	0	0	0	0	0.338	0.788	0	0.134	0.867
CP9g7638	CP6g5846	CP9g7638	CP6g5846	0	0	0	0	0.805	0.992	0	0.392	0.998
CP9g7638	g10218	CP9g7638	g10218	0	0	0	0	0.801	0.992	0.859	0.796	0.999
CP9g7638	g8181	CP9g7638	g8181	0	0	0	0	0.274	0.479	0	0.151	0.648
CP9g7638	CP6g5682	CP9g7638	CP6g5682	0	0	0	0	0.725	0.992	0.859	0.78	0.999
CP9g7638	CP1g1077	CP9g7638	CP1g1077	0	0	0	0	0.273	0	0	0.5	0.606
CP9g7638	g9202	CP9g7638	g9202	0	0	0	0	0.811	0.992	0.859	0.713	0.999
CP9g7638	CP5g5052	CP9g7638	CP5g5052	0	0	0	0	0.862	0.992	0	0.423	0.999
CP9g7638	g9305	CP9g7638	g9305	0	0	0	0	0.85	0.992	0	0.715	0.999
CP9g7638	g6023	CP9g7638	g6023	0	0	0	0	0.866	0.992	0	0.525	0.999
CP9g7638	g2141	CP9g7638	g2141	0	0	0	0	0.535	0.524	0	0.342	0.838
CP9g7638	g6076	CP9g7638	g6076	0	0	0	0	0.853	0.992	0.859	0.693	0.999
CP9g7638	g2849	CP9g7638	g2849	0	0	0	0	0.104	0.429	0	0.1	0.497
CP9g7638	g5382	CP9g7638	g5382	0	0	0	0	0.535	0.992	0.623	0.252	0.998
CP9g7638	g9247	CP9g7638	g9247	0	0	0	0	0.866	0.992	0.859	0.694	0.999
CP9g7638	g9434	CP9g7638	g9434	0	0	0	0	0.926	0.992	0.623	0.393	0.999
CP9g7638	CP6g6106	CP9g7638	CP6g6106	0	0	0	0	0.417	0.42	0	0.403	0.775
CP9g7638	CP6g5812	CP9g7638	CP6g5812	0	0	0	0	0.115	0.421	0	0.436	0.676
CP9g7638	g3526	CP9g7638	g3526	0	0	0	0	0.533	0.483	0	0.635	0.897
CP9g7638	g8930	CP9g7638	g8930	0	0	0	0	0.533	0.483	0.466	0.244	0.888
CP9g7638	g8962	CP9g7638	g8962	0	0	0	0	0.866	0.992	0	0.521	0.999
CP9g7638	CP4g3673	CP9g7638	CP4g3673	0	0	0	0	0.308	0.228	0	0	0.442
CP9g7638	CP15g9890	CP9g7638	CP15g9890	0	0	0	0	0.274	0.25	0	0	0.432
CP9g7638	g9173	CP9g7638	g9173	0	0	0	0	0.796	0.992	0.859	0.776	0.999
CP9g7638	g9656	CP9g7638	g9656	0	0	0	0	0.81	0.992	0	0.693	0.999
CP9g7638	CP1g719	CP9g7638	CP1g719	0	0	0	0	0.533	0.483	0.466	0.314	0.898
CP9g7638	g351	CP9g7638	g351	0	0	0	0	0.863	0.992	0.859	0.644	0.999
CP9g7638	g488	CP9g7638	g488	0	0	0	0	0.834	0.992	0.859	0.709	0.999
CP9g7638	g217	CP9g7638	g217	0	0	0	0	0.854	0.992	0	0.457	0.999
CP9g7638	g5350	CP9g7638	g5350	0	0	0	0	0.866	0.992	0.859	0.872	0.999
CP9g7638	CP1g674	CP9g7638	CP1g674	0	0	0	0	0.859	0.992	0	0.574	0.999
CP9g7638	CP1g768	CP9g7638	CP1g768	0	0	0	0	0.866	0.992	0.859	0.535	0.999
CP9g7638	CP1g737	CP9g7638	CP1g737	0	0	0	0	0.81	0.992	0	0.391	0.998
CP9g7638	CP14g9589	CP9g7638	CP14g9589	0	0	0	0	0.869	0.992	0	0.659	0.999
CP9g7638	g1184	CP9g7638	g1184	0	0	0	0	0.866	0.992	0.859	0.532	0.999
CP9g7638	g3299	CP9g7638	g3299	0	0	0	0	0.277	0.992	0.859	0.489	0.999
CP9g7638	g3438	CP9g7638	g3438	0	0	0	0	0.867	0.992	0	0.742	0.999
CP9g7638	CP1g976	CP9g7638	CP1g976	0	0	0	0	0.38	0.483	0	0.371	0.776
CP9g7638	g3145	CP9g7638	g3145	0	0	0	0	0.788	0.992	0.859	0.702	0.999
CP9g7638	CP6g5494	CP9g7638	CP6g5494	0	0	0	0	0.713	0	0	0.14	0.741
CP9g7638	g869	CP9g7638	g869	0	0	0	0	0.809	0.992	0.859	0.674	0.999
CP9g7638	CP1g1319	CP9g7638	CP1g1319	0	0	0	0	0.531	0	0	0.358	0.679
CP9g7638	CP5g4666	CP9g7638	CP5g4666	0	0	0	0	0.274	0.78	0	0.144	0.85
CP9g7638	CP5g4826	CP9g7638	CP5g4826	0	0	0	0	0.865	0.992	0	0.199	0.999
CP9g7638	g8600	CP9g7638	g8600	0	0	0	0	0.532	0.483	0.457	0.326	0.897
CP9g7638	CP2g2237	CP9g7638	CP2g2237	0	0	0	0	0.662	0	0	0.107	0.684
CP9g7638	CP1g269	CP9g7638	CP1g269	0	0	0	0	0.269	0.275	0	0	0.447
CP9g7638	CP3g2920	CP9g7638	CP3g2920	0	0	0	0	0.865	0.992	0.859	0.407	0.999
CP9g7638	CP1g621	CP9g7638	CP1g621	0	0	0	0	0	0.517	0	0.242	0.614
CP9g7638	g6289	CP9g7638	g6289	0	0	0	0	0.799	0.992	0.859	0.679	0.999
CP9g7638	g3846	CP9g7638	g3846	0	0	0	0	0.528	0	0	0	0.528
CP9g7638	g6870	CP9g7638	g6870	0	0	0	0	0.862	0.992	0	0.189	0.999
CP9g7638	CP5g5152	CP9g7638	CP5g5152	0	0	0	0	0.866	0.992	0.859	0.689	0.999
CP9g7638	g774	CP9g7638	g774	0	0	0	0	0.866	0.992	0.859	0.679	0.999
CP9g7638	g4624	CP9g7638	g4624	0	0	0	0	0.277	0.992	0.859	0.88	0.999
CP9g7638	g6159	CP9g7638	g6159	0	0	0	0	0.543	0.263	0.493	0	0.814
CP9g7638	g9619	CP9g7638	g9619	0	0	0	0	0.857	0.992	0	0.392	0.999
CP9g7638	g2355	CP9g7638	g2355	0	0	0	0	0.81	0.992	0.859	0.806	0.999
CP9g7638	CP13g9071	CP9g7638	CP13g9071	0	0	0	0	0	0	0	0.442	0.425
CP9g7638	g4585	CP9g7638	g4585	0	0	0	0	0	0	0	0.438	0.421
CP9g7638	g1469	CP9g7638	g1469	0	0	0	0	0.859	0.992	0	0.794	0.999
CP9g7638	g2397	CP9g7638	g2397	0	0	0	0	0.531	0.483	0.466	0.324	0.899
CP9g7638	g5113	CP9g7638	g5113	0	0	0	0	0.865	0.992	0.859	0.804	0.999
CP9g7638	g7453	CP9g7638	g7453	0	0	0	0	0.88	0.992	0.859	0.472	0.999
CP9g7638	CP3g3203	CP9g7638	CP3g3203	0	0	0	0	0	0.421	0	0	0.42
CP9g7638	g2638	CP9g7638	g2638	0	0	0	0	0.866	0.992	0	0.388	0.999
CP9g7638	g9919	CP9g7638	g9919	0	0	0	0	0	0	0.463	0	0.463
CP9g7638	g6851	CP9g7638	g6851	0	0	0	0	0.861	0.992	0	0.472	0.999
CP9g7638	CP4g3947	CP9g7638	CP4g3947	0	0	0	0	0.866	0.992	0.859	0.449	0.999
CP9g7722	CP5g4982	CP9g7722	CP5g4982	0	0	0	0	0.117	0.26	0.455	0.324	0.722
CP9g7722	g2849	CP9g7722	g2849	0	0	0	0	0.109	0.473	0	0.389	0.68
CP9g7722	CP2g2237	CP9g7722	CP2g2237	0	0	0	0	0.202	0.32	0.613	0.126	0.791
CP9g7722	CP13g9236	CP9g7722	CP13g9236	0	0	0	0.373	0.1	0.199	0.458	0.185	0.615
CP9g7722	CP14g9583	CP9g7722	CP14g9583	0	0	0	0	0.108	0.262	0.613	0.697	0.904
CP9g7722	CP1g1235	CP9g7722	CP1g1235	0	0	0	0	0.237	0	0	0.407	0.516
CP9g7722	g159	CP9g7722	g159	0	0	0	0	0.275	0.481	0.613	0.444	0.905
CP9g7722	g217	CP9g7722	g217	0	0	0	0	0	0.419	0	0.294	0.565
CP9g7722	g315	CP9g7722	g315	0	0	0	0	0	0.172	0	0.326	0.407
CP9g7722	g3403	CP9g7722	g3403	0	0	0	0	0.27	0.216	0.457	0.128	0.691
CP9g7722	CP3g2873	CP9g7722	CP3g2873	0	0	0	0	0.281	0.992	0	0.528	0.996
CP9g7722	g1534	CP9g7722	g1534	0	0	0	0	0	0	0.413	0	0.412
CP9g7722	g10000	CP9g7722	g10000	0	0	0	0	0.388	0.522	0	0.097	0.712
CP9g7722	CP2g2572	CP9g7722	CP2g2572	0	0	0	0	0	0	0.413	0	0.412
CP9g7722	g7812	CP9g7722	g7812	0	0	0	0.289	0.1	0.199	0.458	0.185	0.62
CP9g7722	g4743	CP9g7722	g4743	0.046	0	0	0	0	0	0.382	0.226	0.498
CP9g7722	g3572	CP9g7722	g3572	0	0	0	0	0.111	0.435	0	0.289	0.606
g8502	CP6g5682	g8502	CP6g5682	0.075	0	0	0	0.796	0.992	0.945	0.138	0.999
g8502	g8485	g8502	g8485	0.461	0	0	0	0.861	0.992	0.984	0.342	0.999
g8502	CP10g8598	g8502	CP10g8598	0.461	0	0	0	0.831	0.992	0	0.914	0.999
g8502	g2869	g8502	g2869	0	0	0	0	0.271	0	0	0.245	0.419
g8502	CP6g6106	g8502	CP6g6106	0.075	0	0	0	0.278	0.42	0.92	0.242	0.971
g8502	g2887	g8502	g2887	0	0	0	0	0.535	0	0	0.147	0.584
g8502	g1080	g8502	g1080	0.081	0	0	0	0.174	0.482	0	0.464	0.753
g8502	CP14g9621	g8502	CP14g9621	0	0	0	0	0.616	0.992	0.662	0.796	0.999
g8502	g8039	g8502	g8039	0	0	0	0	0.271	0	0	0.298	0.458
g8502	CP5g5052	g8502	CP5g5052	0.131	0	0	0	0.745	0.992	0.985	0.504	0.999
g8502	CP6g5897	g8502	CP6g5897	0	0	0	0	0.673	0.992	0.943	0.795	0.999
g8502	g526	g8502	g526	0.075	0	0	0	0.556	0.523	0	0	0.786
g8502	CP6g5846	g8502	CP6g5846	0	0	0	0	0.723	0.992	0.985	0.794	0.999
g8502	g1981	g8502	g1981	0	0	0	0	0	0	0	0.442	0.425
g8502	CP10g8484	g8502	CP10g8484	0.042	0	0	0	0.241	0.291	0	0.424	0.654
g8502	g10218	g8502	g10218	0.461	0	0	0	0.612	0.992	0.563	0.754	0.999
g8502	g7568	g8502	g7568	0	0	0	0	0.322	0.15	0	0.099	0.433
g8502	CP1g1077	g8502	CP1g1077	0.062	0	0	0	0.275	0	0	0.265	0.449
g8502	g6023	g8502	g6023	0.461	0	0	0	0.272	0.992	0.983	0.753	0.999
g8502	g4156	g8502	g4156	0.089	0	0	0	0.241	0	0	0.329	0.486
g8502	g9202	g8502	g9202	0.112	0	0	0	0.231	0.992	0.945	0.55	0.999
g8502	g9656	g8502	g9656	0.461	0	0	0	0.33	0.992	0.958	0.862	0.999
g8502	CP3g3507	g8502	CP3g3507	0	0	0	0	0.431	0.42	0.458	0.139	0.824
g8502	g2141	g8502	g2141	0	0	0	0	0.444	0	0	0.1	0.476
g8502	CP5g4666	g8502	CP5g4666	0	0	0	0	0.276	0.525	0	0.134	0.674
g8502	CP5g4826	g8502	CP5g4826	0.075	0	0	0	0.777	0.992	0.985	0.689	0.999
g8502	CP5g4677	g8502	CP5g4677	0.075	0	0	0	0.192	0.473	0	0.138	0.613
g8502	CP2g2237	g8502	CP2g2237	0.046	0	0	0	0.388	0	0	0.187	0.48
g8502	g9305	g8502	g9305	0	0	0	0	0.732	0.992	0.985	0.495	0.999
g8502	g6076	g8502	g6076	0.461	0	0	0	0.305	0.992	0.949	0.445	0.999
g8502	g5382	g8502	g5382	0.063	0	0	0	0.204	0.992	0	0.213	0.994
g8502	g9247	g8502	g9247	0.112	0	0	0	0.851	0.992	0.943	0.447	0.999
g8502	g9434	g8502	g9434	0.461	0	0	0	0.289	0.992	0.963	0.624	0.999
g8502	g9173	g8502	g9173	0.112	0	0	0	0.78	0.992	0	0.305	0.998
g8502	g60	g8502	g60	0.048	0	0	0	0	0.429	0	0.243	0.547
[truncated: 6,335 more rows]
