# Supplementary material for: Cross-species dissection of saline-related genes by genetically deciphering a euryhaline microalga Chlorella sp
Source: Nat Commun. 2026 Jan 13;17:1577. doi: 10.1038/s41467-026-68287-6 (PMC12902096; doi:10.1038/s41467-026-68287-6)
Supplement: Supplementary file 6 — Source Data [file 41467_2026_68287_MOESM6_ESM.zip › 8-Source_Data_and_code/Fig4_data_and_code/Fig4b/ReadMe.code.txt]

The interaction results of protein networks obtained based on the String database. 
We obtained the connection relationships of the common genes and specific genes of MEM25 and FACHB-9, which were saved in pip_interactions.tsv. 
Visualize using cytoscape software.
