# Supplementary material for: Cross-species dissection of saline-related genes by genetically deciphering a euryhaline microalga Chlorella sp
Source: Nat Commun. 2026 Jan 13;17:1577. doi: 10.1038/s41467-026-68287-6 (PMC12902096; doi:10.1038/s41467-026-68287-6)
Supplement: Supplementary file 6 — Source Data [file 41467_2026_68287_MOESM6_ESM.zip › 8-Source_Data_and_code/Fig4_data_and_code/Fig4c/log2_gene_expression.txt]

ID	Fc1_3h	Fc2_3h	Fc3_3h	Fc1_24h	Fc2_24h	Fc3_24h	Fh1_3h	Fh2_3h	Fh3_3h	Fh1_24h	Fh2_24h	Fh3_24h	Mc1_3h	Mc2_3h	Mc3_3h	Mc1_24h	Mc2_24h	Mc3_24h	Mh1_3h	Mh2_3h	Mh3_3h	Mh1_24h	Mh2_24h	Mh3_24h
OG0000212	13.68186868	13.66801627	13.44146066	13.8734816	13.83031119	13.77720599	11.2445898	11.32612328	11.32612328	11.06482359	11.60831489	11.83416288	9.311083455	9.254238531	9.477826454	10.27143735	10.14538451	9.900613711	9.132054964	9.409141413	9.438176601	10.533903	10.40184909	10.2865208
OG0002619	13.58820164	13.05152505	13.41202066	13.24625814	13.33738775	13.39182222	12.47773297	12.48668798	12.48668798	12.79360128	12.72607763	12.4577887	11.63408816	11.75025225	11.89847933	11.6267681	11.57753174	11.52447022	11.35314186	11.07671607	11.19344836	11.6694879	11.50725452	11.36491818
OG0002855	13.31227178	12.91154179	13.32422556	12.83357798	13.20194164	13.10929036	12.77937464	12.75257822	12.75257822	12.75349674	12.67085538	12.53735674	10.96078318	11.00218845	11.21533521	11.16615304	11.08391008	11.07264245	10.18701549	10.14480225	10.12285258	10.52227746	10.27813812	10.09148167
OG0000289	13.24683114	12.89421336	12.87110437	13.532569	13.47901856	13.82956419	13.20592914	13.33521727	13.33521727	13.05793251	13.30223479	13.30581524	10.92066474	10.85691568	11.01739444	11.05762965	10.9565112	10.82555987	10.40286285	10.40957869	10.39512172	10.93044833	10.81727949	10.53203637
OG0002680	13.20817338	12.92721685	13.32117556	12.94556637	13.00856518	12.89457338	12.51640426	12.41303814	12.41303814	12.45165673	12.2533275	12.06570895	10.4472496	10.54279296	10.71512117	10.08975104	10.40941321	10.34990374	10.18978874	9.993660211	9.995292297	10.46118883	10.31521524	10.2496788
OG0000200	13.1163732	13.09813409	12.87121028	13.23772832	13.03373615	13.07130816	10.85935619	10.89008564	10.89008564	11.30256467	11.07590026	11.41235814	8.042386065	8.193558871	8.375703266	7.123617573	8.309393587	7.645801074	6.445896669	6.667010745	6.594209034	3.269415919	3.856987681	4.313963392
OG0000040	13.07677218	12.77662837	13.07939311	12.97145374	13.03684156	13.18020444	12.13008143	12.14424876	12.14424876	12.46297764	12.3319638	12.26005801	10.99965267	10.94440094	11.20892688	11.28138355	11.07073413	10.99222035	10.60054853	10.47099536	10.57447243	10.73513458	10.47879591	10.29272539
OG0000009	12.96490036	12.98115161	12.6122949	11.66688527	11.99072446	11.78640441	11.03464079	11.08553221	11.08553221	12.71363783	12.65654553	12.64166343	13.05169157	13.10933999	13.35193442	12.70910773	12.44297459	12.60021422	11.45670914	11.54980969	11.78547086	9.995573554	9.856540535	9.808916406
OG0003000	12.78493333	12.32200135	12.56502113	12.37668705	12.33999471	12.26995067	11.84321052	11.83189307	11.83189307	11.95867233	11.89719126	11.80645296	10.99148642	11.01837477	11.17110485	10.54010091	10.87482616	10.897456	10.43293853	10.34391188	10.31534999	9.975281954	9.771947626	9.745828752
OG0001808	12.62326195	12.45155114	12.69383104	12.04258278	12.09440433	11.99468578	11.38653615	11.27139299	11.27139299	11.71430563	11.61174412	11.42415579	9.235097083	9.317049859	9.517460546	8.614597589	9.048303222	9.160675692	8.837931577	8.63284765	8.66304284	8.122658743	8.096313516	8.104976085
OG0002616	12.62142462	12.25657433	12.56404705	12.62903553	12.68823064	12.84163314	12.01020289	11.99832951	11.99832951	12.22026042	12.20987673	12.14289841	11.24284363	11.33008272	11.51680656	11.43766002	11.44714472	11.29196897	10.84239985	10.55278051	10.67412252	10.76583555	10.40017392	10.30166881
OG0002960	12.51498275	12.17412674	12.53027464	12.07331482	12.01963242	11.90918056	10.90749159	10.83913685	10.83913685	11.22334411	11.00920579	10.93085559	10.61434728	10.67679895	10.85386469	10.87491144	10.76618186	10.58086341	9.616822287	9.62789114	9.656751265	10.07536951	9.869423424	9.753309694
OG0002771	12.44136987	12.16358678	12.65386391	12.19458759	12.23887342	12.30978896	11.13489473	11.19051301	11.19051301	11.79624245	11.61695311	11.51462037	11.18266251	11.21324338	11.50562897	11.42641468	11.35375444	11.25397745	10.45142338	10.23698523	10.4291933	10.18291199	9.808853998	9.651501297
OG0003081	12.37318599	12.08174306	12.39668237	12.11192137	12.03372927	12.05863781	11.15192349	11.15553611	11.15553611	11.74534659	11.45730392	11.42921842	10.37775605	10.25385339	10.70243418	10.58573999	10.32053432	10.34500487	10.27334221	9.788237082	10.0935166	9.805497545	9.563201421	9.343855486
OG0002311	12.31427734	12.00444521	12.34554385	11.91273219	12.05513667	11.95493419	11.12065909	10.97522104	10.97522104	11.34697904	11.29157363	11.11208759	11.36446628	11.43738121	11.59633048	11.60024373	11.51791736	11.39472688	10.70633542	10.4518437	10.51289055	11.03917542	10.73540032	10.58456608
OG0002186	12.15694578	11.7893747	12.15568789	11.88464371	11.93705376	11.89118372	11.10183783	11.08170978	11.08170978	11.5526739	11.4358265	11.34962403	11.0365205	11.07308582	11.27950728	10.71732856	10.879571	10.88266139	10.55969638	10.36722362	10.31325152	10.2074988	9.992873208	9.952567851
OG0001319	12.13128787	11.88214245	11.73638925	12.52052538	12.57381521	12.49504553	12.520901	12.47325801	12.47325801	12.20911519	12.59756842	12.48790282	5.578083104	5.448814413	4.624400986	3.145372256	4.07766942	4.499078584	5.39800279	5.434822019	5.444181361	2.883470674	4.039463052	4.914138253
OG0000048	12.12671738	12.26756798	12.22702021	11.76536899	11.68965298	11.67939213	10.91711843	10.87330953	10.87330953	11.10981107	11.03801359	11.13695908	8.572769186	8.77859069	8.511755421	7.923572916	8.205072333	8.310322396	9.05073567	9.191609037	9.120128472	8.480658949	8.501281093	8.631796208
OG0002735	12.1067036	11.67451891	11.96126519	11.85255682	11.81857019	11.79428183	10.61801836	10.66282412	10.66282412	11.21694588	11.07957145	11.00956272	11.07587219	11.1358061	11.26833438	11.26395869	11.26096127	11.17099348	10.45454195	10.45028234	10.4836314	10.52677601	10.33922871	10.19908951
OG0002810	12.10330092	11.9002102	12.11617499	11.77162564	11.76824223	11.64173116	10.89995352	10.82269032	10.82269032	11.28872768	11.20413093	11.10654985	11.17199926	11.19734326	11.39052099	10.98016529	11.1212421	11.14719093	10.33769994	10.32880954	10.35367836	10.51177143	10.30190654	10.18116593
OG0002514	12.08206919	11.70530407	12.13640482	11.48822175	11.59613384	11.48629202	10.76923453	10.75808577	10.75808577	11.07929143	10.9942615	10.80255675	11.59319175	11.64690022	11.79952569	11.7005923	11.71241781	11.61650244	11.05335643	11.04266417	11.08077024	11.47955394	11.21048749	11.07261766
OG0000043	12.07342194	12.27925073	11.78939507	12.59723319	12.36431252	12.59144053	10.63573626	10.7779621	10.7779621	10.10556809	10.72931484	11.1389629	7.010946518	7.273059847	7.311738326	7.770338816	7.822072374	7.689814217	7.233445201	7.346733556	7.36175608	7.116902215	7.029214331	6.993265631
OG0002540	12.05450257	11.79058472	11.97676816	11.97259932	11.95288318	12.05722686	11.03841149	11.07898469	11.07898469	11.64609964	11.53675717	11.48036611	10.92992411	10.97135243	11.17884658	10.93501694	10.96258806	10.92569388	10.60557211	10.5266968	10.54046711	10.46820858	10.19546203	10.09646876
OG0003060	12.0428666	11.56556862	12.25856309	11.88648918	11.93338453	12.02914916	11.00129559	11.00953123	11.00953123	11.15747326	10.89229235	10.92966527	11.47337395	11.42984346	11.626132	11.45391569	11.54228272	11.50640082	10.93708908	10.80844056	10.78382903	10.63817342	10.35984069	10.2181515
OG0003177	12.02769524	11.84793037	12.03841835	12.12748497	12.04323239	12.01130764	10.67231926	10.65150471	10.65150471	11.30470496	10.97973957	10.99775108	9.694936242	9.792991965	9.530616825	6.748662488	7.817091102	9.391210288	9.164633191	8.78694066	8.964942082	7.600512849	8.636591996	9.172790262
OG0003324	12.0124744	11.62588232	11.99597556	12.07196507	12.06428469	12.16010462	10.62027482	10.75301195	10.75301195	11.2411311	11.07582006	11.10025496	10.02823347	10.06416881	10.29327736	10.48401524	10.33246068	10.22373386	9.776456227	9.604626613	9.783173418	9.811296656	9.273136564	9.177792497
OG0003392	11.98846102	11.63409406	11.77693057	11.63591307	11.66911537	11.55595033	10.65246857	10.64395537	10.64395537	11.30779849	11.13521548	11.09163373	11.01349715	11.08452739	11.27858362	10.96109151	11.03188795	10.95824892	10.31671145	10.16677569	10.18237573	10.88442087	10.75520389	10.60467553
OG0002073	11.93592009	11.50391019	12.06944305	11.49112656	11.62762052	11.39276819	10.37340896	10.25454444	10.25454444	10.96485345	10.61808261	10.54939001	10.80668172	10.89988934	11.12802913	10.6193213	10.80144808	10.80522473	10.215789	10.03482647	10.089988	10.15940466	9.922972191	9.821781634
OG0002124	11.91917618	11.54845107	12.05151485	11.63963012	11.60512297	11.50693233	10.57579448	10.620064	10.620064	10.96176077	10.64821375	10.63625302	10.0845719	10.11340359	10.33229731	10.37685903	10.2087355	9.97694211	9.488608195	9.353613089	9.347544083	10.12527914	9.977930993	9.843799854
OG0003020	11.8899564	11.68568616	11.80595744	11.91072142	12.05834694	12.30811715	10.83134683	11.02705243	11.02705243	11.34693473	11.24722142	11.07302354	10.68589986	10.550489	11.00505817	10.99499968	10.78691894	10.5268474	10.39257502	9.967822815	10.2518599	10.40145128	10.18939959	9.880884458
OG0002159	11.88468949	11.5072793	11.93523505	11.62872804	11.70749718	11.70778187	10.89333187	10.79572718	10.79572718	11.21202818	11.11888918	11.06200565	11.60728407	11.60114539	11.8266184	11.60538414	11.63897298	11.52133199	11.10600931	11.00700203	11.0976075	11.14400748	10.91038714	10.71722058
OG0002825	11.85509817	11.48804095	11.74011383	11.93113639	11.94714743	12.04324265	10.85085879	10.82956419	10.82956419	11.0553909	11.1393403	11.03046023	8.808983475	8.767642551	9.087574221	8.967701218	8.82714832	8.747918376	8.736640049	8.381613895	8.497547302	8.934956956	8.592103795	8.416954981
OG0002819	11.84227569	11.59373658	11.82411546	11.68818036	12.17206179	12.29358373	10.9838558	10.96973186	10.96973186	11.48082049	11.57855667	11.52855178	11.22374472	11.21381385	11.55641888	10.94692235	11.10396506	11.20691728	10.81347739	10.56141684	10.75730166	10.87483231	10.70425556	10.45178395
OG0003154	11.80627975	11.38408759	11.78561594	11.80994896	11.75248937	11.8508627	10.56097283	10.65809988	10.65809988	11.05555359	10.90027814	10.94384076	11.87521333	11.872227	12.03993174	11.61452397	11.81745698	11.9271146	11.23926914	11.09533438	11.07402302	11.91512236	11.60970695	11.45228243
OG0002818	11.78635949	11.36009537	11.72182975	11.87524251	11.88462463	12.02392411	11.00824652	11.0136751	11.0136751	11.47364995	11.42720807	11.37838699	9.223382003	9.248862115	9.600472336	9.162140535	9.255366891	9.241241001	8.980442369	8.701790225	8.794197821	8.903381785	8.572580865	8.348244815
OG0003818	11.72416849	11.2683841	11.66589103	11.37340352	11.45489558	11.45195803	10.67420993	10.66610858	10.66610858	11.10885112	11.15218342	10.97698649	11.34172951	11.3022465	11.67158308	11.64776645	11.51704386	11.38768026	10.70327031	10.46311664	10.60719621	11.31608011	11.08986754	10.85773612
OG0001748	11.69695014	11.51364372	11.64122087	11.06968471	11.64565393	11.87829236	10.96464411	10.96053777	10.96053777	11.15782691	11.11729245	10.94534873	8.313172826	8.285804453	8.497614761	8.258673437	8.339834863	8.293140998	7.938518105	7.819072898	7.79521043	8.245910602	8.149337112	8.031281599
OG0000123	11.68417879	11.73442173	11.37845202	11.85385923	11.74133636	11.78987186	10.86241265	10.82724742	10.82724742	10.92382514	11.30738868	11.42003389	8.910659518	9.311476323	9.148337009	8.564079355	8.838410718	8.572177238	7.935668947	7.879529952	7.796869609	7.350874668	7.092501344	7.170059246
OG0005591	11.67967802	11.30223907	11.4254677	12.23104413	12.46438238	12.40082341	7.42768997	7.596748832	7.596748832	9.434398879	9.565311563	9.643459394	5.711104445	5.598546841	5.672864873	4.453684819	4.834890177	5.453639719	5.536793957	5.210466795	5.301335226	5.713227303	5.728820633	5.807154734
OG0002225	11.48491853	11.06563155	11.62266044	11.1025794	11.14535903	10.98800294	9.811165941	9.717924847	9.717924847	10.38651998	10.0137693	9.957696994	10.21492376	10.22223462	10.44829289	10.40832443	10.25346815	10.20542062	9.395620673	9.303451995	9.351653503	9.522064775	9.283014016	9.052590058
OG0009280	11.46870549	11.26717878	11.05309097	11.81463453	11.42451799	11.31561378	11.089424	11.20447027	11.20447027	11.09168661	10.94938902	11.22010016	11.71035186	11.62422018	11.83894862	11.01098888	11.01492571	10.8742921	9.894305455	9.944418661	9.922931173	9.489562202	9.324287451	9.200837317
OG0003372	11.45817076	11.15035658	11.48939642	10.46906177	10.98523713	10.80861029	9.987804033	9.91560306	9.91560306	10.48152701	10.23003245	10.19067658	8.74967672	8.641852699	9.06522062	9.057583488	8.868359892	8.852006955	8.531615392	8.269436697	8.40115045	8.420877735	8.130978732	7.914548379
OG0000432	11.42963688	11.27692697	11.08214904	11.91657368	11.65767126	11.5297136	11.90023285	11.6271417	11.6271417	12.0811139	11.93163874	12.1685405	3.222675059	3.34859928	3.484768447	4.954470396	5.260021138	5.019829546	6.981707692	7.091083067	6.969814733	8.840832358	8.80364068	8.625584656
OG0002466	11.40765017	11.30766759	11.35581357	11.07987141	11.11610999	11.00816247	10.50155857	10.45365132	10.45365132	10.80375981	10.6941315	10.68625539	10.94513141	11.05370057	11.30537323	9.88680359	10.43147567	10.91715573	10.33055056	9.973467779	10.04080341	9.511314245	9.656370873	9.600586253
OG0002397	11.38094801	11.19601805	11.36205888	11.28334885	11.36384455	11.46416793	10.60547026	10.52546698	10.52546698	10.71006596	10.78290814	10.64891478	8.668186863	8.755127263	8.992378139	9.269714861	9.094029903	8.815333017	8.062019146	7.89151883	7.915747947	7.540091607	7.233324397	7.24461786
OG0000468	11.36706523	11.33472022	11.33350759	11.09799917	11.02256894	11.14143024	11.46457638	11.4628192	11.4628192	10.65223551	11.20228915	11.08087081	10.67249341	11.04735911	10.54437912	9.820993759	9.772327772	9.521779244	9.839451041	9.873127854	9.49075563	8.142578856	7.481958422	7.449397948
OG0003128	11.3625466	10.92878483	11.25286645	11.19540912	10.99875965	10.95672463	10.15196787	10.17403933	10.17403933	10.46396365	10.23140121	10.1628067	10.83370209	10.83042726	11.08225617	11.1943592	11.0626776	10.90080493	10.05769124	9.954585727	9.985163113	10.24774717	9.756600687	9.611750943
OG0003054	11.35829955	11.59842011	12.58445287	10.49917819	10.66601091	10.89680162	9.746094384	9.664829464	9.664829464	10.95637616	10.5914569	10.50460053	11.25984858	11.29419397	11.54209792	11.5237511	11.37390699	11.36755235	10.60195738	10.42761874	10.5635519	11.0261015	10.68801421	10.4604088
OG0002668	11.35371475	10.99580248	11.39428047	11.04399104	11.16655227	11.2445779	10.90757421	10.91318488	10.91318488	11.17232124	11.22153275	11.17620432	10.46605096	10.46776958	10.72690528	10.41086152	10.45998072	10.43844257	9.710263858	9.63798602	9.64097297	10.02196547	9.992842059	9.822826845
OG0000868	11.30967529	11.44395365	11.3563089	10.20889275	10.82292131	11.67815556	8.797564262	8.950643375	8.950643375	8.08337295	9.818118779	10.11820137	12.17693825	12.14936957	12.05591348	10.68393852	11.05730811	10.45272103	10.89502385	10.80482235	10.52155137	8.699341673	8.536885552	8.454629955
OG0000059	11.28081716	11.56215655	11.17106418	10.98448255	10.84675186	10.7382274	8.380547646	8.460373981	8.460373981	8.458406613	8.851967615	9.094183277	7.828625235	7.974442124	7.63905196	6.936599074	6.9727788	6.89501415	8.434672842	8.67969895	8.641927461	7.198103174	7.308025881	7.443096049
OG0002606	11.23676166	11.02998425	11.88112543	11.45390849	11.42493258	11.66319783	10.62245455	10.60059592	10.60059592	10.93820491	10.92311946	10.93735911	9.040437956	9.044235633	9.307538499	9.325744831	9.181208671	9.042895179	8.685357824	8.415628123	8.51464818	9.173313606	8.872350757	8.644298669
OG0000018	11.21948317	11.37863625	11.42245378	10.95877019	10.93702064	11.10698816	10.18225778	10.19281678	10.19281678	10.64813285	10.86265285	11.04469465	9.345831671	9.439061034	8.84422871	8.090965078	8.719059171	9.166426234	8.948737203	9.029543438	9.139786155	7.457600858	7.940553219	8.517528064
OG0002597	11.1982056	10.61349482	11.33191343	10.85683789	10.9393074	10.71127979	9.438188871	9.40196745	9.40196745	10.04626458	9.640009892	9.568716189	9.359203121	9.30113742	9.414845879	9.48749881	9.53740887	9.380836355	8.718343815	8.599234095	8.790361205	9.235413781	8.825955081	8.717279884
OG0000277	11.1508262	11.04748522	10.86059817	11.34354107	11.18372842	11.08616941	10.54538926	10.44671114	10.44671114	10.8436463	10.86279231	11.1527475	8.182232445	8.128682628	8.145791562	8.636022768	8.613817821	8.582808498	7.820053838	8.062476318	7.86538624	9.002303091	8.860992895	8.817592562
OG0001708	11.098269	10.75459526	10.84268033	10.60687709	10.68615032	10.77257851	10.15537483	10.19548294	10.19548294	10.47376662	10.60280092	10.46113152	7.496995943	7.734461022	7.57967421	7.357544087	7.842780259	7.995409895	7.522697648	7.407654414	7.343938075	7.202935815	7.267298887	7.471954786
OG0004004	11.07553263	11.27987751	10.82261863	11.02830669	11.07599383	10.93122505	7.060371694	7.315511889	7.315511889	7.034853974	7.423326047	8.537334899	3.921942785	4.023221636	4.124707785	4.093948009	3.97457887	3.956879089	3.751612611	3.232650627	3.420200627	4.289344633	4.116869578	3.956759237
OG0000413	11.07519834	11.04431898	10.9170662	11.48128481	11.11752623	11.2441081	11.43727352	11.24888227	11.24888227	10.93615205	10.83367284	11.05596023	7.376646359	7.315091582	7.391409441	6.840698628	7.258493485	7.108792062	7.423949553	7.121084839	7.16546379	8.600525114	8.586443508	8.530347028
OG0000023	11.06281519	11.0310257	11.06002711	10.28674256	10.25507579	10.19197218	10.43306377	10.40908857	10.40908857	10.35851934	10.24625368	9.917625685	9.539466708	9.357458314	9.715807934	9.59696998	9.458633817	9.443355517	8.791827092	8.808310069	8.872300885	10.08270126	10.20855018	10.05122254
OG0000002	11.06228904	11.07013436	11.0738537	11.02570711	10.91306891	10.87837284	11.14587484	11.16742128	11.16742128	11.19968461	11.20002807	11.20077909	9.111085579	9.31007559	8.96962309	8.841820001	9.184754865	9.371710878	9.185158648	9.19112783	9.149720196	8.171086204	8.547461783	8.898597155
OG0002515	11.05975679	10.67466014	10.97078896	10.85440091	10.89762616	10.81615968	9.900247946	9.867464085	9.867464085	10.20636728	10.01443899	9.952158811	11.35088008	11.4132159	11.75524855	11.51271874	11.53091982	11.39831403	10.73851622	10.5464421	10.63059568	10.83050253	10.51589691	10.37106873
OG0000335	11.01861053	10.91249269	10.82009917	11.1231773	11.19129368	10.93908697	11.77813053	11.76835803	11.76835803	11.46338643	11.64411765	11.76205808	3.890515761	3.662206639	3.778053994	1.544163872	2.215140863	2.955928552	2.353866952	1.696726107	1.852855807	1.089405946	1.835852948	2.605855792
OG0008668	11.01317609	11.44587876	11.39863148	9.48948674	10.12051006	10.15571635	10.06604882	10.01374139	10.01374139	10.56922904	10.28580676	10.40675774	5.853480984	5.663241566	5.36951534	7.862409236	6.608560889	6.443014634	10.57233738	10.79585297	10.91571135	10.2069362	9.526816695	9.306164019
OG0000080	11.00533682	11.1058496	10.8985107	11.14031215	11.26160721	11.17301497	12.28731125	12.28516955	12.28516955	12.0658301	12.31504198	12.36405803	9.092702444	9.420496508	9.416289382	8.427895672	8.429416785	7.974442698	8.917018151	8.940832727	8.886794295	7.913408852	7.566400396	7.562838462
OG0000188	11.00197812	10.89892632	10.85658893	10.4396543	10.47196982	10.37948667	10.27916946	10.3031186	10.3031186	10.52895218	10.42450225	10.44236298	10.10443495	10.29123863	10.09735533	9.514639107	9.923889448	10.20068286	9.767348577	9.737868405	9.647583982	8.657881839	9.060528688	9.370519373
OG0000001	10.97389105	10.9749236	10.85309898	10.8419574	10.90523656	11.08797326	10.49230387	10.47159901	10.47159901	10.22739934	10.29344866	10.28410691	10.17089148	10.17041834	10.15629801	10.00273627	10.10536249	10.14349291	11.1585024	11.23502454	11.13941641	10.70998242	10.64477832	10.69155772
OG0003326	10.97130644	11.12646572	10.96693798	10.79230227	10.811182	10.26868234	13.27613313	13.10223819	13.10223819	13.4420856	13.32210138	13.03696001	9.784911744	9.181132375	9.482897883	9.199883826	8.298839741	8.219907107	10.11566535	10.0626776	10.07431677	11.06899789	10.64984086	10.38281961
OG0000351	10.95515585	10.56740474	10.73799934	10.97628487	10.98678066	11.08393799	11.30828214	11.36856103	11.36856103	10.91534163	11.07197177	10.98102492	9.655446824	9.786713805	9.708205345	9.033802347	9.426466676	9.446108354	9.049956339	9.005753376	8.892214321	8.887158763	9.027702291	9.185131634
OG0002865	10.91583457	10.44707289	10.61865162	11.09955822	10.99258434	11.16031265	9.880103874	10.00328599	10.00328599	10.03433128	10.16873479	10.16868465	10.74557349	10.82620604	10.93363976	10.13194311	10.46301444	10.55361394	9.917510375	9.96492909	9.971067846	10.4586455	10.4572444	10.42425239
OG0003140	10.90987059	10.51845646	11.01735825	10.15810472	10.48358404	10.74074209	9.429804239	9.350475147	9.350475147	9.987818242	9.61340273	9.232133079	10.10252167	10.00863451	10.47421497	10.20693254	10.16648825	10.11341401	9.80280116	9.405847105	9.516339646	9.299716765	9.021463071	8.770662572
OG0001462	10.88280351	10.62286631	11.015652	10.65404523	10.64104019	10.74570793	9.769507291	9.767133356	9.767133356	10.31470785	10.17158965	9.963286261	11.08591722	11.09388958	11.2745453	11.35649764	11.16113314	11.10465313	10.7786899	10.74348047	10.72261886	10.82554477	10.59545611	10.41123344
OG0002866	10.79339197	10.38169435	10.94149517	10.42066556	10.44179261	10.38253757	9.113455682	9.121274482	9.121274482	9.874597192	9.595257481	9.566796131	9.812200575	9.81516087	10.04995607	10.0508744	9.870542425	9.846406812	9.348771302	9.178992937	9.214242855	9.412971586	9.067627155	8.956938604
OG0002330	10.7927415	10.40175418	10.86230415	10.65825612	10.89165461	10.71294823	9.343318984	9.275088551	9.275088551	9.912395383	9.535547558	9.525540384	10.76815372	10.55431736	11.14196661	11.01929326	10.87907393	10.76834728	10.51190087	10.19042103	10.39441339	10.87195143	10.67774606	10.45396917
OG0000615	10.73117475	10.68185332	10.5533317	10.30180482	10.23249288	10.59509893	10.59159714	10.8686451	10.8686451	9.918714191	10.4957751	10.62537096	9.796680971	9.824182308	9.112142596	7.216703183	7.788233493	8.727435165	7.601625955	7.797270486	7.765643475	5.348365576	6.384649769	7.204483113
OG0000010	10.6682202	10.30476199	10.46484181	11.39418399	10.73265927	10.71507826	11.69568939	11.36365021	11.36365021	11.18329421	11.19526146	11.54022493	12.08870643	12.13067287	12.19413878	10.71857226	11.01499612	11.00688495	11.72168666	11.62782659	11.39260346	10.4793771	10.55792315	10.64015092
OG0000440	10.66140402	10.53294029	10.37036048	10.68126477	10.84017995	10.95543196	11.12490321	11.22549065	11.22549065	11.13176695	11.23181518	11.17108921	9.589667624	9.439561639	9.343792875	7.397271606	7.713274463	8.261811448	7.210326517	7.11879991	7.136770719	7.966558516	8.382617543	8.591110517
OG0022894	10.64364879	11.25160667	10.76103589	9.070979596	9.312111497	9.3683755	10.15863493	10.32998689	10.32998689	11.23357175	10.71123677	10.4990486	9.670655541	9.237111228	8.941039975	9.761156266	7.582011729	7.563138296	12.72580803	12.79578744	12.85065157	12.08369339	11.47277612	11.12473523
OG0003883	10.63163181	10.37533272	10.3835747	10.95269757	10.7868087	11.08581766	11.07614753	10.99457265	10.99457265	10.79813964	10.78833498	10.92242831	5.59653626	5.511385491	5.542997474	5.880744534	6.00583089	5.686979758	6.528049592	6.470324057	6.479778971	6.775245487	6.54309324	6.42683283
OG0002244	10.61853233	10.35244075	10.22729103	11.47114681	11.25915477	11.66570454	10.25979033	10.48016412	10.48016412	10.99147224	11.03095675	11.16348615	11.49555427	11.49459512	11.67313016	11.48468194	11.57440289	11.53607282	10.66130336	10.50223014	10.49624862	11.33084295	11.19892443	11.0739996
OG0004196	10.60329252	10.3190737	10.55152563	9.910163001	10.22421879	10.3819971	9.450881315	9.503676692	9.503676692	10.13167693	9.997786358	10.01457846	11.09920972	11.07138459	11.35923289	11.21502633	11.0362114	11.06190375	10.64557108	10.38453663	10.5069591	10.97828073	10.46091863	10.23493476
OG0003213	10.59053091	10.2977646	10.64590156	10.29194193	10.43945692	10.43701337	9.360276476	9.435441078	9.435441078	10.09548933	9.906770366	9.830752864	9.323306562	9.288933421	9.621761604	9.588672478	9.476789737	9.449864449	8.861170983	8.505325679	8.626394599	8.920481486	8.574418312	8.470189083
OG0004763	10.56949489	10.39520207	10.36675933	10.73721354	10.24671685	10.10729555	9.535314263	9.22707438	9.22707438	9.032762074	9.379551653	9.730096466	7.078629047	7.102577303	7.227230852	7.449269175	7.289630696	7.219526729	6.66311402	6.586927435	6.611497599	6.96112668	6.680113339	6.675528041
OG0008544	10.56020862	10.41912802	10.40300137	10.76176729	10.66181372	10.72127011	9.899054756	9.9427564	9.9427564	10.43666991	10.45577928	10.28524037	0.123315246	0.263197902	0.624815864	0	0.448638811	0	0.179451176	0.322588121	0.338314871	2.072751009	1.577815509	1.702430151
OG0000143	10.4807902	10.2356433	10.22068062	9.918758906	10.12258213	10.09258538	10.23644478	10.32560903	10.32560903	10.51522675	10.67610694	10.47953777	10.82150933	10.88374528	10.78377175	10.70891316	10.79264716	10.55577782	10.12577894	10.30059966	10.32369994	9.303566611	9.3828315	9.444271573
OG0000303	10.4788505	10.81510306	10.52827828	10.89277047	10.85662783	10.51661601	9.857110141	9.946993974	9.946993974	10.12498719	10.09899268	10.25155342	8.543657497	8.420085276	8.148086557	6.835570429	7.270188785	7.839086604	6.573858161	6.623552906	6.75443993	5.281305813	6.275221089	6.852625634
OG0001158	10.44915897	10.27517005	10.40169019	9.853309555	10.30591354	10.18286607	10.61784393	10.63582693	10.63582693	9.924990603	9.943994561	9.930145948	8.949137437	8.954666564	8.733836966	5.999204044	6.63443601	7.918815544	6.996032774	6.707846391	6.918156024	5.073406384	6.206805346	6.773773523
OG0000034	10.42891495	10.44351341	10.51407293	10.23725777	10.65273744	10.81945264	8.986752227	9.039138394	9.039138394	9.275589113	9.586483291	9.458693688	8.854806686	8.936395899	8.732556163	8.031601965	7.969075067	7.687210495	8.000129048	7.971707357	7.890348799	8.472168897	8.255919885	8.268968138
OG0003192	10.41928606	10.00229465	10.17345228	10.54408542	10.65887197	10.88284171	9.926829678	10.01409023	10.01409023	10.26890453	10.31402804	10.31446995	10.0148016	10.1207472	10.2236313	9.454677245	9.859755755	9.864284282	9.337051847	9.140084079	9.111273411	9.071266057	8.952410452	8.978289457
OG0002551	10.4189805	10.10569903	10.21303129	10.13781088	10.35160183	10.37123213	9.399342019	9.467045072	9.467045072	10.02067443	9.932406705	9.959016623	10.40708928	10.4679784	10.10815067	8.048744057	8.921040838	10.29318423	9.576149663	9.352950261	9.562069519	7.265448148	8.430955525	9.218729594
OG0001643	10.39919246	10.15498262	10.23164121	11.10828268	10.77630142	10.83410757	9.573779712	9.235954377	9.235954377	8.843732657	9.103864771	9.267723052	5.770417846	5.873893155	5.975604509	6.455023853	6.650801172	6.385982987	7.160580403	7.113719249	7.075690925	7.942135015	7.743572189	7.476730005
OG0002301	10.39877575	10.05632611	10.61808261	9.748846947	9.922480341	9.698253211	8.983763187	8.915072678	8.915072678	9.469010882	9.036585752	8.76394266	11.25494356	11.195283	11.53719656	11.38698065	11.2703917	11.24116269	10.66694206	10.57953563	10.56569237	10.43674277	10.0008831	9.843910062
OG0000236	10.39417327	10.5380725	10.40783071	9.360759313	9.646216671	10.00199923	7.405737143	7.537412559	7.537412559	7.928429546	8.135093605	8.139244363	8.618065724	8.450836787	8.486415523	8.429986214	8.234455814	8.100794777	7.263657936	7.272490757	7.268620595	8.310361935	8.341315108	8.266814645
OG0000097	10.38903973	10.19080002	10.65848821	10.20670915	10.39626226	10.40413037	10.35273867	10.35716159	10.35716159	10.18946631	10.66182262	10.84377976	4.470588273	4.349808974	4.576160512	5.625233954	6.027986697	5.157658584	5.582312723	5.428186285	5.170567259	3.725888363	3.778922387	3.753643042
OG0000006	10.36335727	10.26390295	10.26024918	10.04068699	10.08149675	10.11335149	9.810828662	9.808972217	9.808972217	9.886626353	9.929391574	10.00483843	9.971336619	10.02482524	9.998935902	10.04460313	10.0362217	9.943781585	9.774777343	9.835369255	9.794250954	9.716178464	9.670850602	9.803432904
OG0002062	10.35366513	9.961044467	10.08849676	10.70982479	10.52967456	10.97823854	9.409327286	9.587440004	9.587440004	10.12805878	10.02653727	9.925821444	10.97468632	10.99417167	11.19874214	11.23851401	11.12163712	10.99741944	10.17941526	10.09694702	10.07657914	9.883975551	9.555075487	9.486154029
OG0002068	10.32631712	11.7809334	12.31736456	7.762614579	9.282601969	12.0262191	8.393647867	8.814710629	8.814710629	11.87191294	11.64709411	11.86681527	10.91660726	11.00458636	11.14206876	11.33227101	11.24163167	11.04792549	10.03621758	9.992468216	9.887087613	10.07004713	9.745723057	9.727803401
OG0007615	10.31945762	10.18919448	9.989479654	10.64437907	10.48437985	10.44806467	9.782261116	9.718190356	9.718190356	9.921409551	9.911152268	9.915192218	7.85732106	7.547041808	7.833056421	8.692505312	8.407801399	8.355596444	8.985702498	9.305805263	9.357548926	9.515210974	9.218024562	8.927647017
OG0000250	10.2767758	10.6820992	10.12324198	10.59982918	10.57935365	10.24736979	8.607367305	8.791537354	8.791537354	9.360166718	9.453064814	9.54041868	8.849930162	8.737007296	8.965847762	8.73082164	8.50800231	8.438323628	8.505948871	8.756543647	8.659204244	8.308445067	7.945906127	7.870589738
OG0002341	10.27135797	10.28483566	10.22955187	8.894544959	10.06647942	10.66611746	9.562662195	9.654054179	9.654054179	10.14709042	10.10775325	9.920814325	11.1960451	11.18541377	11.45825844	11.39525778	11.26137273	11.23364304	10.69500378	10.92301172	10.86696437	10.22091637	10.07183774	9.840112903
OG0003893	10.26321051	9.808578118	10.04681025	10.37128659	10.35380846	10.61029589	9.667590586	9.751301358	9.751301358	9.959857076	10.01244297	9.901741818	2.639932962	2.891286188	3.042048402	3.03002349	3.02830039	2.997121478	2.005912296	1.798877934	1.59946158	2.400269039	2.392255317	2.547883116
OG0000244	10.25728176	10.21478052	10.04135799	11.05732842	10.87803558	11.09948589	11.3432468	11.44035271	11.44035271	11.39178598	11.24524964	11.32832711	10.13014837	9.573462579	9.462545215	10.16557157	9.912598822	10.1659044	10.15821835	9.924393883	10.0419931	11.09554208	11.00149475	10.77812478
OG0000012	10.20216056	10.21886591	9.992371907	9.634593268	9.422653501	9.453414691	10.28572586	10.2510918	10.2510918	10.76361905	10.66950517	10.63838161	8.887379958	8.993696154	8.814195987	8.885421229	8.783678293	8.932357095	8.867013346	8.911881193	8.831120679	8.86654763	8.877581386	8.952694079
OG0000007	10.20006486	10.37683082	10.20996504	10.34577114	10.35590164	10.46240002	9.893104304	9.900398913	9.900398913	9.963661963	10.05341006	9.786114403	10.02908427	10.14269678	9.89361992	9.430623365	9.560950863	9.617664525	10.53265593	10.58292006	10.63335946	9.20146062	9.268179614	9.544148413
OG0003822	10.19711838	9.743353391	10.34845154	9.870811639	9.745640714	9.607367305	8.25261813	8.23871522	8.23871522	8.949126345	8.522385366	8.37090532	11.01045957	11.1475204	11.34067909	11.47554751	11.30220708	11.11458501	10.40383649	10.48560695	10.51266541	10.00705811	9.740053262	9.656696036
OG0004422	10.15107998	10.21209507	9.925910434	10.17694604	10.22060808	9.935754386	7.120082322	7.266599166	7.266599166	7.695089062	7.572738117	7.826993303	3.500883617	3.629560623	3.686011889	2.869896865	3.061006958	2.421436876	1.33405735	1.229536858	1.379451288	0.882314371	0.738033659	0.603600473
OG0000177	10.1506866	9.646198666	10.04399787	10.67072705	10.55633361	10.40584349	10.1905161	10.18085399	10.18085399	9.52696865	9.829437339	9.782670659	7.633468992	7.538001864	7.767058848	7.842887718	7.766297661	7.469295855	7.06222643	7.190898275	7.158867154	8.295855241	8.389984899	8.208752318
OG0015468	10.12163712	10.11263498	10.13545278	9.774902339	9.98421906	9.89660487	11.59920154	11.53713102	11.53713102	10.99554812	10.99953499	10.87996608	5.249185147	4.992394568	4.760646771	6.389891829	5.191748582	5.070351113	8.713759729	8.909287685	8.899011843	7.631823122	6.764209457	6.570032517
OG0002111	10.09098571	9.683152534	10.03702524	10.02002153	9.851124363	10.04423017	8.448611921	8.449293114	8.449293114	8.851624127	8.745069223	8.641040188	10.58524707	10.59328	10.9009996	10.94195799	10.75610343	10.70063565	9.876399684	9.790875461	9.895415933	9.375684372	8.967774984	8.849328468
OG0001053	10.07049667	10.36947739	10.01865921	9.827088602	10.16264309	10.40513082	6.367021533	6.636624621	6.636624621	7.227567813	8.011954012	8.11613599	11.04358032	11.08304911	11.0901647	9.980893582	9.859104864	9.624215886	7.627237655	7.794666692	7.81707127	8.855229168	8.865434495	8.815611291
OG0003003	10.06664086	9.861629754	10.3084528	9.224918146	9.385689871	9.155577222	8.356628032	8.341919053	8.341919053	8.948542447	8.667856653	8.363565346	11.06890051	10.98517592	11.28344956	10.98693564	11.09044526	10.98347534	10.67537137	10.32318202	10.45643553	10.55727797	10.34042207	10.2070485
OG0003205	10.04657837	9.717847754	10.21766695	9.701878228	9.73949373	9.496234634	8.344251517	8.284939742	8.284939742	9.044803918	8.348860911	8.356540004	9.004469369	9.017653882	9.353168444	9.510889545	9.220549071	9.000292454	8.697873532	8.501383013	8.635425743	8.047396608	7.769564813	7.444122873
OG0000071	10.0286244	10.04753294	9.581257083	11.50232463	11.24094632	11.61179483	11.65204724	11.67056995	11.67056995	10.59529478	11.13864299	11.33809566	6.52924141	6.571352804	6.263976922	6.177383258	6.509574398	6.538081507	7.541781975	7.468106738	7.492742484	6.874212935	7.487151877	7.949251268
OG0000944	9.986851755	9.537587279	9.961073416	9.663237865	9.673256067	9.640461867	8.578334949	8.604608823	8.604608823	9.194806092	9.103786108	8.951954902	10.56486494	10.53889895	10.77018649	10.78121708	10.80664548	10.57511186	9.8083297	9.754155783	9.817580251	9.359776789	9.008898892	8.826870039
OG0000283	9.936417101	9.975418104	10.00653647	9.703574864	9.771225336	9.893089131	9.757490019	9.694949819	9.694949819	9.749115208	10.07048325	10.18450347	7.329820551	7.507146867	7.44119711	7.604827473	7.708612145	7.6300807	6.784000051	6.910479641	6.712707197	6.516222898	6.432221674	6.415923414
OG0002623	9.933616896	9.482868446	9.718978031	9.883605544	10.02645428	10.04483123	8.875933612	9.0677839	9.0677839	9.481093044	9.277589625	9.273958738	10.96228005	10.92766613	11.26464022	11.12670512	10.92926507	11.01473466	10.71387191	10.3488941	10.54967783	10.29834329	9.850648957	9.627549752
OG0001064	9.874520349	10.08443637	9.797272432	9.433710615	9.766694536	10.00464183	7.867464085	8.001408194	8.001408194	8.478405614	9.051589621	9.352341427	8.359406523	8.467385054	8.13808233	7.345589758	7.781176086	8.105887038	7.203502665	7.463832497	7.450832664	4.92283864	5.875595046	6.369867235
OG0000049	9.849577119	9.801304186	9.602476181	9.744463868	9.888758467	9.720329774	8.764374024	8.804179433	8.804179433	9.527848384	9.76897825	9.835276712	8.646219912	8.639540049	8.73533059	9.215785844	9.015870231	8.824249785	9.670943343	9.78568181	9.796990436	10.21574654	9.888126167	9.696243216
OG0000164	9.80856203	9.548821908	9.519262755	10.53955627	10.24936238	10.19145408	10.71044485	10.65970608	10.65970608	9.921781443	9.924753132	9.967341555	9.011689347	9.030711547	8.958391183	7.749883502	8.059226553	8.460874821	7.312092432	7.224819774	7.335527918	7.147131643	7.551954297	7.877428933
OG0000223	9.805647152	9.976349314	9.708756282	9.467809306	9.45982093	9.364966318	10.44948916	10.3829644	10.3829644	10.04889551	10.39299353	10.42977286	6.601259423	6.728851101	6.616871824	6.133527976	6.492700992	6.431218942	8.204942774	8.667246045	8.545220889	7.00553922	6.875013305	6.969738769
OG0002113	9.787886239	9.414769787	9.890112246	9.25219234	9.186807557	9.001999226	7.72205611	7.763378375	7.763378375	8.45462831	8.306927502	8.219604168	10.50436416	10.53414138	10.88089134	10.87899119	10.75620603	10.57293229	10.73480698	10.42931467	10.49500754	10.60121644	10.23374908	9.9885228
OG0000030	9.754419886	9.764174949	9.631740925	9.573779712	9.532102628	9.580861528	9.558745953	9.490941105	9.490941105	9.602977172	9.416713095	9.26164834	9.493819832	9.445839244	9.754545155	9.824001027	9.547368851	9.482624659	8.247692582	8.321754961	8.349728401	9.801459887	9.610864099	9.501538466
OG0008885	9.739054861	9.820976693	9.246265559	8.842538919	9.228265551	8.494935565	9.569684753	9.52704687	9.52704687	10.31557982	9.832225462	9.768217414	3.379565238	3.302908878	3.08257112	3.18471637	3.244639588	3.580748492	1.79052017	1.824405352	1.858348288	1.49271102	1.60531606	1.927755779
OG0001409	9.732794917	9.145015049	8.907040869	7.973152038	7.865733271	7.673485757	8.639268346	8.839770675	8.839770675	9.155855464	9.31156669	9.22602678	9.700585714	9.974428931	9.594861082	8.652534895	9.237097123	9.759351274	9.196323519	9.094013007	9.218806833	7.30657486	8.027433312	8.580742086
OG0000633	9.711907833	9.561230656	9.560982378	9.661653415	9.779029848	10.03772539	9.754970989	9.808063214	9.808063214	9.23146121	9.69453201	9.747488105	8.404743922	8.60598317	8.353609561	6.791272308	7.345572905	7.727127435	8.12529619	8.017856228	7.973078546	6.342774283	6.995243673	7.307738161
OG0000994	9.70085582	9.704612638	9.536674618	9.987420355	10.1841811	10.1875624	9.235176564	9.266318057	9.266318057	9.124147166	9.090588827	9.07218621	10.21368143	10.42065714	10.5228571	11.22891246	10.88875238	10.78322909	9.832401915	10.24929126	10.29330495	9.259658535	9.128176612	8.996230548
OG0000672	9.670125098	9.956230937	9.595369386	9.406821501	9.626603402	9.790723174	9.819891672	9.756005825	9.756005825	9.342030208	9.702172685	9.755405043	9.771888054	9.747512274	9.761818804	9.51956903	9.665435232	9.424886616	9.908181831	10.10922211	10.00846504	9.844251938	9.636926721	9.631161592
OG0007507	9.669664609	9.970105891	9.835245125	8.722841677	8.975217457	9.385085854	5.312519967	5.290018847	5.290018847	4.550285049	6.458775699	6.767522386	8.321534005	8.479452084	8.200655888	5.712212496	6.06921967	5.567757468	5.933254417	5.717360846	5.667363646	4.748883567	4.768074729	4.766594632
OG0005843	9.668299989	10.01122726	9.771638023	9.75162774	9.591335336	9.57856139	10.22370008	10.03716255	10.03716255	9.577145549	9.433126376	9.198862442	6.445008885	6.581643945	6.706422802	8.534037083	7.869214421	7.790680173	9.142231915	9.335499558	9.430430597	9.186223459	8.884135711	8.694828319
OG0000044	9.666117461	9.516921276	9.484903433	9.99424028	9.875795419	9.757123282	9.665868834	9.714082346	9.714082346	9.820769325	9.785632283	9.429427665	9.597716825	9.578802322	9.75462766	10.56041882	10.50535903	10.41276353	9.857334902	9.865045005	9.85219396	10.92596902	10.78008121	10.65775164
OG0000402	9.652038272	9.594343267	9.60860598	9.668796364	9.5929802	9.453023647	9.296021413	9.306984446	9.306984446	9.83541884	9.666632339	9.697262988	7.98573494	8.0210016	8.234188015	8.528416993	8.407147924	8.13175512	8.194762271	8.323180892	8.268255655	8.899220956	8.591639777	8.367626608
OG0004960	9.628044483	10.05745027	9.754369776	9.023005787	9.367305535	9.924337464	5.318316841	5.06608919	5.06608919	5.544732656	6.802193217	6.85934842	7.534097408	7.952593913	7.477146256	5.591431088	6.469186594	5.804528079	7.339726211	7.424662642	7.208081178	6.641101187	6.731962499	6.964108632
OG0001941	9.615887074	9.384071399	9.965611151	9.596767464	9.530406337	9.63343121	9.833253806	9.808972217	9.808972217	9.711305609	9.720449488	9.757406678	4.936986499	4.795544626	4.486900328	3.513254488	4.188229994	4.521606721	5.230597687	5.030078684	4.846265636	2.967474087	3.626873632	4.130290079
OG0000151	9.600005796	9.296870333	9.429657805	9.572662335	9.587533766	9.710892511	8.515818087	8.612628949	8.612628949	8.975188791	8.840116996	8.836997109	6.874397391	6.773675954	7.048714636	6.47131917	6.395399435	6.30947217	5.606309264	5.481884336	5.477900384	6.378222882	6.048898127	5.99639982
OG0001480	9.559931499	9.598182802	9.426851779	9.161257877	9.289373408	9.102605646	8.685554762	8.731471779	8.731471779	10.19314338	9.966375668	9.986354046	10.74698618	10.78879744	11.00893768	11.10435239	10.81858218	10.77683765	8.675258444	8.811637678	9.034496364	9.069793181	8.818062842	8.722764506
OG0003414	9.553130072	9.368768349	9.318768743	9.107347867	9.311589394	9.300238147	8.179361757	8.135427131	8.135427131	8.228433921	8.275239902	8.166363966	9.038502303	8.764861309	9.149718926	8.456549089	8.357741566	8.331114451	6.376979681	6.474987251	6.469079443	6.56319139	6.59055247	6.4954112
OG0002984	9.545485795	9.303461128	9.278310061	8.80309785	9.098321646	8.866135252	9.472629922	9.470516529	9.470516529	8.940871478	8.927244629	8.710565391	4.81746926	4.643457951	4.789018682	4.999273961	4.973718257	4.879569037	5.058781876	5.049673456	5.129707931	6.106710539	6.110443219	5.837693019
OG0001232	9.545447182	9.660619915	9.761235401	9.92677039	10.17030065	10.247797	10.30010084	10.25950789	10.25950789	9.842366059	9.852872782	10.1407531	8.446771091	8.427410487	8.238269062	8.242276662	8.736056861	8.915218515	8.810414183	9.001480538	8.966298081	7.995707803	8.051684231	8.386409615
OG0002962	9.538441163	9.350696134	9.550881431	9.346003935	9.43702378	9.457339835	8.559338848	8.579146199	8.579146199	8.859068825	8.944331391	8.768647501	10.18678651	10.24375713	10.40538827	10.67804637	10.63585141	10.40802716	9.701357237	9.54453581	9.552819122	9.891111403	9.542558129	9.519098188
OG0000668	9.528532251	9.521835963	8.956027603	9.675939396	9.519459345	9.353367404	8.282671463	8.219483168	8.219483168	8.511120101	8.438209668	8.527085979	9.717678651	9.766005236	9.881291877	10.07841236	10.07050472	9.978177035	10.4273097	10.69496287	10.5995577	10.12982264	9.560455888	9.423036681
OG0000131	9.522287274	9.395662655	9.590811576	8.932952892	8.956985925	9.099032145	8.410960074	8.528278281	8.528278281	8.972261849	8.922851957	8.609548139	8.029271212	7.873962651	8.390696056	8.486553895	8.30649056	8.175320498	6.359827205	6.511205354	6.809037514	7.714316964	7.622921568	7.455502306
OG0001601	9.514477366	9.148756196	10.97315204	8.690486938	8.544809919	8.421854445	8.139653668	8.196159476	8.196159476	8.59118571	8.397460726	8.371820197	8.370211806	8.433842871	8.581026544	8.733866447	8.607926874	8.507799396	7.718878054	7.599906149	7.612561132	8.799529983	8.406959645	8.319565552
OG0000116	9.51410253	9.248544324	9.072132604	10.68040348	10.91753618	10.5676234	11.37453962	11.26060792	11.26060792	10.72053499	10.93815344	10.55381166	8.468720152	8.57920693	8.462781173	8.532655538	8.446625542	8.46994172	8.704554888	8.635197895	8.656544278	9.07323943	9.021240128	9.026069676
OG0000354	9.500144757	9.037766567	9.111187846	9.902782087	9.508626724	9.347931354	9.587402498	9.281037482	9.281037482	9.050039081	9.031963049	9.351027552	7.702846594	7.624359018	7.528897107	7.764291079	7.504428126	7.42248027	8.605071283	8.5818344	8.637587063	9.255195497	9.049738029	8.864692238
OG0000599	9.488020862	9.210403477	9.166464397	9.909233072	9.911526813	10.01806105	9.89967413	9.977580454	9.977580454	9.690574236	9.686535544	9.834028535	9.450853691	9.456303073	9.49747066	9.339154982	9.249842795	9.073328078	9.183323487	9.199907622	9.07339985	9.587464008	9.364733501	9.252663777
OG0000469	9.485104761	9.282161767	9.354249382	8.872890307	8.932244285	8.773534863	9.142490023	9.150420051	9.150420051	9.415382634	9.21841793	9.103890991	8.048057952	8.139738584	8.214582376	7.759205779	7.82488048	7.79842903	7.858448552	7.691520207	7.660170646	8.00278183	7.865659665	7.770288595
OG0000146	9.470313155	9.571657851	9.537024216	9.343318984	9.591671938	9.553706082	8.820944792	8.757073265	8.757073265	8.854182707	8.793213119	8.605072024	9.928588991	9.941785496	9.911353186	9.565500074	9.413249436	9.285854609	8.450955526	8.449385154	8.428638215	9.440541151	9.232308673	9.167892025
OG0004783	9.469865631	9.285124751	9.270902649	9.374343989	9.373713455	9.600786375	9.134734336	8.987875074	8.987875074	8.635681848	8.784863827	8.689753426	5.438741295	5.636703785	5.356371327	6.635346653	6.434263755	5.999399128	5.534478758	5.4795229	5.415119099	7.288465616	7.145374824	7.073245054
OG0000600	9.459616042	9.560504801	9.72943381	9.200825059	9.029093934	8.814998953	8.688320256	8.546547246	8.546547246	8.499965442	8.38249434	8.264489516	6.509449302	7.04788842	6.809586796	8.887855444	8.677076539	8.51228813	7.077162871	7.316507819	7.274312919	7.092704294	6.827959985	6.825477826
OG0007543	9.458857705	9.622198279	9.494175568	8.494775599	8.739611864	9.081057291	5.35473424	5.374343989	5.374343989	4.63691458	6.166313748	6.520107902	5.856511185	6.124336821	5.690234372	3.17205557	3.7984985	3.777778438	2.942958271	2.789800602	2.744996325	1.007331869	1.500046862	1.703584028
OG0000045	9.452879551	9.733371289	9.686938172	8.815223165	8.539856721	8.555854491	8.511317803	8.537470802	8.537470802	9.126988338	8.724206864	8.675886484	7.267082544	7.316279721	7.324058104	7.835125092	7.646121605	7.752335818	7.141595257	7.20221102	7.158445088	7.629284484	7.513075374	7.453513464
OG0002033	9.450943158	9.297925053	9.2646068	8.905717929	8.711288399	8.662276721	6.745909573	6.802063937	6.802063937	6.785812075	7.06210012	7.371210343	4.976050132	4.748125209	4.85686322	5.393507155	5.322768581	5.202469441	4.893308327	4.928652201	4.912936747	5.688704625	5.697999779	5.680588789
OG0001380	9.442093382	9.598815531	9.442300773	8.224532334	8.558535512	8.575955167	8.585225468	8.570026444	8.570026444	8.230837051	8.243364426	8.362820526	3.497071972	3.38994836	3.627983804	4.534850983	4.366308224	4.336550476	1.924878997	1.927466425	1.966633863	2.713408567	2.763905278	2.849214468
OG0002914	9.432353983	9.175524601	9.272396509	9.466545554	9.433126376	9.867819263	9.565768516	9.524012728	9.524012728	9.878893899	9.669416592	9.822746079	5.022858246	4.852013324	5.019379006	5.28157697	5.174473134	5.202148122	5.469586469	5.498519592	5.50439698	5.485797114	5.265332996	5.12324281
OG0000526	9.4139875	9.571525131	9.569153073	10.04007049	9.912709736	10.21541166	10.24579036	10.31435099	10.31435099	9.543244534	9.742949369	9.71616783	10.33455263	10.26632977	10.32758857	8.095306819	8.26731153	8.4576817	7.064563865	7.11176896	7.109832743	7.072584975	7.557367966	7.724304425
OG0000175	9.402457854	9.39418399	9.124043745	9.570330101	9.28343567	9.422254029	8.142974967	8.133039434	8.133039434	7.92754095	8.022090345	8.215969746	8.526445247	9.100109594	9.099851942	8.947827142	9.199970422	9.005589464	9.177015577	9.44555291	9.341724733	7.037065884	6.829477932	6.88390058
OG0001333	9.402415217	9.439976289	9.464709104	9.388856819	9.736757065	9.500343969	10.47493284	10.38245651	10.38245651	10.37212503	10.30447682	10.27583351	7.80263785	7.731445304	7.433476113	5.166537909	4.423120281	3.991391232	6.063759835	5.532286098	5.739226779	7.67676246	7.197618724	6.965397591
OG0000564	9.389631339	9.419243918	9.254343658	9.732031716	9.818278588	9.613789464	9.747639151	9.752756953	9.752756953	9.12531014	9.464157712	9.593092281	6.511911381	6.31373072	5.734938266	4.107389927	5.017634676	5.542204799	6.530304262	6.44468628	6.477152895	3.933647226	4.68890656	5.522042877
OG0005100	9.363017721	9.391265074	9.016696878	9.142081523	8.881572857	9.040344523	8.691429476	8.626019263	8.626019263	9.540670522	9.728651824	9.565044941	8.578163962	8.553175777	8.684463559	9.057239051	8.70551593	8.69105812	5.77207884	6.015165912	6.148166605	6.050352588	5.895714623	5.856019338
OG0002701	9.357595989	8.869840568	9.11280437	8.389867915	9.019340528	9.346269939	8.405949827	8.569627796	8.569627796	8.95096408	8.892026663	8.904484098	7.608917145	7.50757822	7.659632052	7.568311858	7.719848083	7.775959185	7.037891732	6.817994115	6.743637485	7.040352195	6.728610333	6.650303593
OG0000150	9.3384467	9.011926066	9.061749201	9.495755114	9.470191117	9.689299161	9.626220087	9.699086557	9.699086557	9.211425974	9.348993656	9.287089001	4.324534852	4.141271738	4.320873099	5.027714951	5.047699784	5.035667894	4.869446035	4.86832575	4.789114697	5.667457889	5.700079554	5.738656253
OG0000060	9.330423948	9.251884747	9.523365924	8.982508793	8.94886362	8.686850653	9.445490836	9.4401736	9.4401736	9.501757586	9.468664768	9.383704292	3.598436671	3.429418593	3.36180162	2.161517209	2.91009098	3.389434375	2.547719538	1.965651689	2.374588545	2.800318254	3.698669667	4.362456563
OG0009501	9.323325029	9.084223752	9.009520735	10.1359401	9.819748005	9.605923926	9.132602546	9.105594276	9.105594276	8.935017678	8.716064914	8.653597487	9.842086611	10.14534629	10.32681034	11.07824956	11.20298759	11.14708151	7.854716939	7.912337894	7.97055402	7.845786087	7.732050716	7.758930062
OG0000138	9.322987185	9.085445902	9.42250634	8.997207713	8.944858446	8.807612523	9.171376984	9.094539591	9.094539591	8.801352693	8.470292816	8.185767456	6.405364957	6.337821324	6.482126917	6.444269834	6.444915986	6.125903361	5.750447596	5.579333137	5.58675934	6.924641507	6.812862704	6.735031989
OG0000683	9.307770032	9.388964416	9.119096751	9.7285668	9.535411474	9.333870928	9.35992522	9.384999545	9.384999545	9.330535992	9.309112508	9.306266797	6.326900062	6.217239054	6.319653698	7.309633689	7.408512322	7.365128218	6.394980857	6.321454813	6.251031471	6.937642176	7.000419222	7.071620031
OG0002100	9.299185118	9.177793245	9.353874607	9.01293176	8.852467088	8.72140684	8.323279988	8.399555647	8.399555647	8.189873965	8.216891333	8.04625094	5.877838464	5.612824571	5.967419028	4.237876482	4.564296458	4.387177091	4.900352417	4.580278771	4.282577692	3.206942452	3.414474242	3.137958721
OG0005427	9.293609589	9.555509427	9.571961165	9.204204311	9.198273136	9.130029933	8.081510068	7.721304297	7.721304297	8.367458436	8.374257035	8.452653086	6.156522823	6.053923927	6.312304491	5.777994575	5.925218064	6.03750127	5.475158183	5.38246771	5.411159105	6.149435789	5.903971236	5.800479322
OG0000114	9.284338301	9.109517275	9.061776198	9.018088877	9.165032592	8.881266942	8.059452625	8.211036537	8.211036537	8.664269492	8.548552221	8.076735445	7.72799599	7.284497476	7.317362865	7.242322399	6.956162387	6.657157788	9.741356252	9.757200305	9.76183509	9.089257667	8.302478996	8.326287458
OG0000067	9.282347131	9.394634179	9.183238369	9.788538902	9.710014283	9.758089934	9.535255933	9.50437211	9.50437211	9.637675448	9.801627533	9.942059926	10.27324545	10.35463949	9.982627152	9.921724029	10.19929813	10.33508325	10.09197216	10.16846779	10.12576474	9.200604888	9.574613015	9.970310126
OG0000325	9.265169629	9.20109471	9.224025799	8.880532482	8.712630169	8.775741953	8.228385817	8.147357583	8.147357583	7.677719642	7.613678979	7.598499201	7.339926588	7.37824803	7.552804332	7.296073739	7.076150735	7.109473396	8.082181515	7.84443336	7.891970786	8.262842785	7.870168031	7.819974673
OG0000443	9.264794434	9.286696365	8.614746647	11.59206921	11.77254139	11.2978391	9.648950718	9.396465642	9.396465642	11.40091145	11.38131041	10.75549685	11.28485301	11.56558004	11.62950325	13.12749013	12.63900781	12.63006595	11.78983112	12.19521224	12.22402248	12.46204209	12.42842927	12.36258002
OG0002413	9.264348763	9.251222016	9.3299981	8.444973448	8.462093229	8.615666416	5.665051614	5.910133013	5.910133013	5.930027641	6.263785614	6.701271802	4.064789749	4.202316628	4.143835825	2.596245345	2.873226357	3.52719798	3.308367283	2.96618126	2.885251625	2.380434674	3.063710358	3.509717375
OG0005731	9.25245256	8.893968869	9.292505697	8.398529944	8.320078457	8.275193334	6.161887682	6.372952098	6.372952098	7.810121726	7.387845013	7.312882955	11.60622336	11.10773494	11.57080017	11.3646928	10.78007465	10.7050889	10.94687412	10.90712501	11.00871783	11.38290984	11.15110028	10.88658368
OG0002414	9.241339691	9.022173591	8.861676274	8.825054175	9.103602544	9.524463359	8.15294392	8.525325043	8.525325043	9.108811922	9.121378102	9.036723106	9.45149138	9.508547103	9.736153117	9.969644097	9.746355095	9.507456717	8.829922796	8.712810697	8.639173545	9.30387137	9.049381367	8.878147191
OG0001899	9.239980333	8.992938336	9.122517426	8.42840205	8.5794668	8.599503773	8.344207124	8.468766575	8.468766575	8.274354856	8.335658323	8.212763864	8.567384587	8.706140956	8.572587307	7.063220329	7.232425724	7.808982188	7.063834025	6.715621604	6.561560303	6.622075986	6.806086854	6.839072743
OG0002096	9.236014192	9.659549997	9.327260707	8.70085582	8.534419616	8.692510892	8.008932777	7.863907486	7.863907486	7.907972211	8.055878915	8.19066424	7.765073886	7.789554511	7.758105262	8.039318281	8.043813099	7.92240779	8.151146464	8.373377637	8.282140912	8.258344607	8.020287724	7.932169861
OG0000091	9.233356037	8.979939586	8.866907978	10.05154884	10.01266644	9.933793912	10.46465806	10.5026926	10.5026926	10.2570342	10.33139844	10.38228898	9.457401196	9.428786846	9.688216908	9.636970572	9.653611459	9.600898781	8.171215836	8.254003444	8.222801181	9.98690436	10.01445433	9.849885137
OG0004711	9.22455645	8.739510606	9.066546689	6.087038457	6.050501697	5.299757512	6.459759467	6.18646094	6.18646094	6.74402651	6.28798935	5.967860271	4.102078586	3.730407367	3.512032154	2.177708945	2.720361434	3.372505155	2.18160987	2.32015451	2.390223034	0.183095179	0.360873274	0.51941811
OG0004181	9.224122296	9.250772132	9.275076908	8.387974219	8.559491813	8.374257035	4.718635616	5.011450912	5.011450912	5.549977143	5.532316959	5.424922088	2.561753565	2.719453551	2.475690376	5.260038833	5.126006855	5.125692838	3.621199719	3.41517252	3.177946486	3.977243283	3.564528162	3.621485762
OG0000197	9.209745774	9.22915528	8.920918507	9.702311233	9.858711485	10.14157073	8.595257481	8.620091499	8.620091499	8.016362599	8.087568918	7.917193037	9.3499694	9.027924514	9.183667138	9.229136048	8.85029062	8.998250235	10.45988239	10.70847955	10.56437912	10.53491174	10.49656621	10.38923875
OG0000016	9.206599272	9.145193419	8.908272516	9.559243236	9.516862198	9.472772058	10.08409085	10.14293031	10.14293031	10.31828294	10.26947737	9.546855885	9.222329302	9.287987735	9.157732697	9.300351874	9.600850104	10.07782246	10.14910945	10.09562383	10.16219996	10.14418151	10.70803545	11.05097844
OG0007894	9.202736043	9.222867338	8.716648008	8.695297901	8.522581531	8.461274795	9.56208975	9.763469672	9.763469672	9.848106482	9.313517964	9.212617973	8.909573016	8.900680574	9.285349966	9.718257325	9.425267944	9.334577437	8.398406382	8.606006496	8.87178914	7.116815944	6.672047646	6.627389863
OG0012998	9.201070198	9.459431619	9.421728238	7.95890066	8.636262089	8.740556588	10.34838514	10.1546346	10.1546346	9.718378752	9.58989454	9.539817957	4.899353056	4.373458206	4.462980215	5.510080214	4.369019716	4.429983453	8.963778988	9.13629958	9.225755485	7.858785446	7.439008864	7.251645252
OG0000663	9.200457271	9.012792122	9.125826717	9.692598067	9.920025271	10.16177434	7.098137385	7.213250062	7.213250062	8.045486656	8.332573682	8.054739967	5.914452825	5.557987151	6.001330723	5.38564708	5.76822059	5.817178102	4.62860914	4.598500392	4.402406348	6.666008071	6.813908143	6.769553573
OG0002204	9.198518709	8.918386234	9.026468113	9.27875144	9.197511592	9.199868617	9.648771005	9.638517369	9.638517369	9.026191432	9.202295271	8.993872458	7.575650423	7.273610065	7.381413168	7.864027625	7.722090957	7.376675875	9.006642216	9.206114735	9.18399384	9.427408602	9.257827656	8.985983639
OG0000121	9.197757295	9.356033737	9.460619713	8.799184467	9.128484161	9.071355095	7.34251919	7.285540933	7.285540933	7.541948425	7.729416815	7.717882018	8.011777388	8.058338145	7.728304215	7.843270986	7.999032619	8.037940587	8.305942713	8.322337852	8.353375786	7.890433316	7.878237945	8.100038876
OG0003499	9.185470146	8.617247049	8.901168595	8.323775365	8.49217366	8.162643086	8.027463723	7.974012989	7.974012989	8.643423316	8.616622355	8.554665589	5.506691111	5.568939282	5.62900042	6.988190451	7.200194369	7.091248128	7.310343756	7.212715235	7.211370486	7.771572661	7.443367122	7.306143736
OG0002966	9.16563563	8.970422299	9.024031502	9.85315358	9.739679364	9.917983641	10.60718234	10.65098889	10.65098889	9.045077052	9.534088846	9.524776758	9.509278584	9.601455292	9.388202025	7.803552536	8.290280168	8.787308713	8.567936687	8.497505788	8.407206571	6.615210284	7.173126434	7.701792304
OG0002922	9.162693432	8.85698569	9.332282759	9.035568928	9.284268888	8.774984676	9.162290614	9.098690097	9.098690097	7.956753663	8.219313751	8.43617017	4.97415666	4.952931769	4.657276999	5.160993176	4.931873072	5.186788545	4.60983532	4.517184971	4.427189125	6.207699621	6.108449393	6.094804631
OG0000278	9.161837308	8.938815059	8.998449397	8.97102616	9.000957722	9.111292193	8.504143652	8.646036617	8.646036617	9.22547257	9.223350143	9.168697186	9.456632043	9.31383355	9.067029596	8.158334502	8.176346212	8.691263006	8.468109183	8.54730985	8.567562179	7.74841427	7.94175073	8.288827786
OG0001528	9.16002266	8.994042234	8.920680365	9.317186468	9.649561573	9.195815099	8.853746197	8.829120165	8.829120165	10.39549129	10.24042167	10.15632329	9.440125002	9.450658248	9.849059751	10.22269711	9.941886562	9.796333149	9.340677757	9.463178575	9.478062961	10.49852713	10.41287465	10.20677019
OG0000695	9.150331191	8.929702247	9.187970592	9.288635409	9.182692298	9.148476582	9.866830724	9.75229701	9.75229701	9.097373769	9.052975534	8.855896288	7.932379538	7.882845379	8.154726482	7.221844222	7.008183203	6.900414008	6.075265203	5.95358769	5.924252178	5.425118867	4.857305755	4.612906232
OG0000467	9.142464495	8.849154856	9.138604593	9.37623394	9.582951094	9.704007361	9.360495967	9.385172157	9.385172157	8.80451827	9.289235062	8.982879523	8.677942987	8.696591334	8.831457998	8.795884458	8.771806365	8.482336055	8.192986128	8.249907961	8.115294962	8.140692267	7.984652575	7.93376264
OG0002634	9.139576932	9.22122459	8.92899204	8.684853795	8.532823435	8.161988426	7.03858982	7.278449458	7.278449458	7.374865602	7.519950703	7.200751509	6.52022579	6.555450374	6.574427168	8.114472183	6.69123683	7.689971423	7.233718409	6.990456863	6.63303488	8.38353712	8.421450123	7.943428509
OG0002404	9.133424814	9.33230514	8.279006914	10.27415681	10.03768422	10.28003996	6.800770504	7.206135253	7.206135253	6.77016832	7.895726738	8.935223994	1.057053715	1.036871126	1.052788693	0.650883094	0.551613465	1.037057447	0.270152148	0.253712194	0.336266247	0.596666132	0.604873125	1.128488739
OG0002076	9.130956603	9.297007949	9.183188734	9.148756196	8.958175681	8.859690074	9.470109752	9.465392944	9.465392944	9.325103036	9.440620048	9.812482181	6.670514628	6.976322389	6.379354625	5.366287239	5.784787416	6.090937247	6.108423046	5.839242595	5.89679593	4.153781021	4.794896685	5.234354545
OG0001963	9.126472178	9.048813793	9.106039419	9.228361765	9.30560579	9.438729487	8.949651651	8.998519915	8.998519915	8.843135911	8.890416292	8.846994687	8.370695688	8.326078434	8.407530358	8.067858636	7.835044854	7.783547016	7.039563944	7.293767745	7.238227019	8.739771161	8.787607136	8.549020289
OG0001190	9.112283109	9.132216947	8.973266861	9.576522138	9.534361251	9.905356917	9.691185174	9.676389071	9.676389071	9.064284694	9.657979347	9.814390201	8.933790962	9.104064032	8.857639558	7.086478078	7.628514073	8.029224824	7.779027878	7.869639491	7.782010091	5.572157224	6.145300838	6.460257489
OG0001157	9.108890311	8.795487741	9.09824268	8.797045412	8.906469748	8.772050592	9.061371193	9.082348662	9.082348662	8.607293321	8.828834649	8.860621445	4.733056551	4.584043692	4.603393121	4.687852385	5.181857104	4.847661241	4.57809458	4.612202677	4.506438186	4.374662543	4.948377979	5.20054241
OG0000054	9.103786108	9.131651214	9.124043745	8.666756592	8.955010505	9.058857621	8.064096034	8.233571746	8.233571746	8.195052257	8.143383214	8.154767487	7.344609272	7.586420989	7.382573883	8.079826083	8.256217654	8.26709753	8.666767952	8.635107181	8.598131427	9.841338845	9.894389892	10.0126804
OG0002659	9.09262502	9.012875906	9.53822774	9.159139715	9.102290693	9.056773173	8.089159132	8.047151184	8.047151184	8.296870333	8.172577521	8.246503098	10.7947635	10.8116396	11.1914584	10.867115	10.72907942	10.76037566	10.23083105	9.851940607	10.05492172	10.49027228	10.06678076	9.82638689
OG0004744	9.085605237	9.009968542	9.183461702	10.10022868	10.22094659	9.953890869	9.764291079	9.766769062	9.766769062	8.574252917	9.56193706	9.623223076	0.146415405	7.21E-06	0.170550675	0.227054678	0.203083355	0.106631068	0.52087881	0.988158223	0.688636039	2.10739361	2.651971278	2.095301311
OG0002061	9.08244181	9.189948072	8.933307065	8.881144558	8.529899012	8.150153455	10.017226	9.992074443	9.992074443	10.23817781	10.12444446	10.03446885	7.067001891	6.440976774	6.478334744	7.60346241	6.786515339	6.643070861	8.578331929	8.613880056	8.643074759	9.378553456	9.029609968	8.760896552
OG0000036	9.076815597	9.069745124	9.164379015	8.935106103	8.890659482	8.833712369	8.51621218	8.557693442	8.557693442	9.451602647	9.222046197	9.16138386	5.212858005	5.321454092	5.254713456	4.936123895	5.020186586	5.243006754	3.698346292	3.47501093	3.498933752	3.881876995	3.867997251	4.087611346
OG0001344	9.070201465	8.919667822	8.771423441	10.27873983	10.04892275	10.0392755	10.83747025	10.84881461	10.84881461	9.679937467	10.00770009	9.821455119	9.097962053	8.957597175	9.036932133	8.904832085	8.401817737	8.198402312	10.44358282	10.5372019	10.5236531	10.45938448	9.923154233	9.632008231
OG0002191	9.069073772	8.851624127	8.862730332	9.165007459	9.107609414	9.12098949	9.002758769	9.141545191	9.141545191	8.721816939	8.958958643	8.855927425	8.339069222	8.265472528	8.573465798	8.561255864	8.504874987	8.391203198	7.353967208	7.185052818	7.197124279	8.518416326	8.19195146	8.111089754
OG0003391	9.064230793	8.349657198	8.911721538	7.870179747	8.297145552	7.686500527	6.219749355	5.970048354	5.970048354	7.318226444	6.262658655	6.310158318	10.11837919	10.11586298	10.42972266	10.64005871	10.51152932	10.30528429	9.685973777	9.547703145	9.548383255	9.083213634	8.728939508	8.563393068
OG0001799	9.063664719	9.204962331	8.919667822	9.23845251	9.452550136	9.549977143	9.367938875	9.306380734	9.306380734	8.875534352	9.296159109	9.358123691	8.978658984	9.311682706	9.257845802	8.746455873	8.964778664	8.560783725	8.390078221	8.683139548	8.576716369	8.376068505	8.109694343	8.182548795
OG0005199	9.055282436	8.914564523	8.890142654	8.884109451	8.831338916	9.100425812	6.553821257	6.474273788	6.474273788	6.632122775	6.948367232	6.948600847	5.557224426	5.98946444	5.852246592	6.651718192	6.991289409	6.680128815	8.191428418	8.225638855	8.111151845	6.581789895	6.546739998	6.694811956
OG0000863	9.053681566	9.050147946	8.814358154	8.666721092	8.317910009	8.479295243	11.18094721	11.1614248	11.1614248	10.47299539	10.32095846	10.27853077	9.130230762	8.888506737	8.944961492	9.298250942	8.827339846	8.656198877	9.451561644	9.605512853	9.58623463	10.30568786	9.905475911	9.769105403
OG0001478	9.04450341	9.031549586	8.903309473	8.905447179	8.632231857	8.860311055	8.527750662	8.71789915	8.71789915	8.651446404	8.659924558	8.586539586	8.502394256	8.405903464	8.340649942	6.382791564	6.633812469	6.987774479	4.452564467	4.334603313	4.531840554	6.457148223	7.206942062	7.517173315
OG0001255	9.041604399	9.022534268	8.97137111	9.03815081	9.102815576	9.029342449	9.1238886	9.118188392	9.118188392	8.250866856	8.753183314	8.770895102	6.319755926	6.330678142	6.071655424	4.971326041	5.15905028	4.88896335	5.915088219	5.876885002	5.944856104	5.459460472	5.492185519	5.470796813
OG0000287	9.040015679	9.39609097	9.590699318	8.598796925	8.701445093	8.993730964	8.443233664	8.346491572	8.346491572	8.841061086	8.694566832	8.654170568	8.001836013	8.094593426	7.996793205	7.861627272	8.093454539	8.15551246	8.256523381	7.893430169	7.91392878	8.554668658	8.528338847	8.465059026
OG0000550	9.037794017	9.054251571	9.039631932	9.020979939	8.957102042	9.011478866	8.515384461	8.278193886	8.278193886	8.201829866	8.445883927	8.462297766	7.605393583	7.715393721	7.690178908	7.782905192	7.878523659	7.697709194	9.062369999	9.054203265	8.972103855	9.435928985	9.252602757	9.118585285
OG0000203	9.03683298	8.784503983	9.035046496	9.523463944	9.40262839	9.149950302	9.668867261	9.3614394	9.3614394	8.783587612	8.555125925	8.530211233	6.600589412	6.48699571	6.716785172	6.947938448	6.772779065	6.746957642	6.242720058	6.19866348	6.183785622	6.43984368	6.334079274	6.186242231
OG0000070	9.028928234	8.934044647	8.975188791	9.624301986	9.68267863	9.919325183	10.18570552	10.18226398	10.18226398	9.606793827	9.782293884	9.952843149	7.288297649	7.362691676	7.092411487	6.481668029	6.893823295	7.093308747	7.871981605	7.66766509	7.547923267	7.505097769	7.755427076	7.860710205
OG0007820	9.026551107	9.338780944	9.193007819	8.569931538	8.887312019	8.826961535	11.42351514	11.42202008	11.42202008	11.63929096	11.56928126	11.34876134	9.03976324	8.79795425	8.58885028	9.513384545	8.244409982	8.22949131	12.45647224	12.49999433	12.56127243	11.47043671	10.88555911	10.61430587
OG0003865	9.025637912	9.481759076	9.211231269	8.758356483	8.733117036	8.081723091	5.838951767	5.60599798	5.60599798	6.360715425	6.297374861	6.325350433	6.279996796	6.706098121	6.424500065	6.482893447	6.637627344	6.650770015	5.881334739	5.371662357	5.213391223	6.555774137	6.412410983	6.511462505
OG0000087	8.999464526	8.987519837	8.60932651	9.517413499	9.602587527	9.713128714	9.573192724	9.667900993	9.667900993	9.600005796	9.848356909	9.93523873	9.509961612	9.473253797	9.394848719	9.043773736	9.241116319	9.471085418	10.94222784	10.95341003	10.94360345	10.28738572	10.38890954	10.5274946
OG0000485	8.998759651	8.79363582	9.016279017	8.001295589	8.401818163	8.463279135	8.524032323	8.659621349	8.659621349	9.084090847	9.24797497	9.000253576	9.280463411	9.174822843	9.639886387	9.724500211	9.51226067	9.406741584	8.164199984	8.119215055	8.226772942	8.069548047	7.91232951	7.757901321
OG0002055	8.991521846	9.220958675	8.866197085	7.463279135	7.648896806	7.830673649	7.201535849	7.393819448	7.393819448	7.505732174	7.724036286	7.829278761	4.245827244	3.753572448	4.133133579	3.669312554	3.547541136	3.30642266	1.707824695	1.5154213	2.00391125	3.552683236	3.581293394	3.681376173
OG0004930	8.988343852	8.813268142	8.462338669	10.41829538	10.07820419	10.45270456	10.10673304	10.2083624	10.2083624	9.804534403	10.49293471	10.66494499	9.629457714	9.792423312	9.696163739	8.601557246	9.138876914	9.024178646	9.14473216	9.040533575	8.975676897	8.278961861	8.311610282	8.488951566
OG0000041	8.984532389	8.948396436	8.871936031	8.78306371	8.756956552	8.923565191	8.602587527	8.688232822	8.688232822	8.540670522	8.552169543	8.425593578	8.002559639	7.924808941	8.042330246	7.741911187	7.904248647	7.866804766	8.269635391	8.184877822	8.111919157	8.258701229	8.267612107	8.277797426
OG0005411	8.972060762	8.577013332	8.549707671	8.425299839	8.447992375	8.271276259	8.788881432	8.865269307	8.865269307	8.687480667	8.677895784	8.665371451	7.259860934	7.396895003	7.520551111	7.158145124	7.159925815	7.098698517	6.047345127	5.880658591	5.758879309	6.906436075	6.69236861	6.610856682
OG0003739	8.956521363	8.995908446	8.84439193	8.336685073	8.488081133	8.255595147	10.20317668	10.12175366	10.12175366	9.955126781	9.615427333	9.674951382	9.577172179	9.397932135	9.282188183	8.919476252	9.25792993	9.661311195	9.270367518	9.235370219	9.267517305	8.948778078	9.370680651	9.654259196
OG0001196	8.938256382	8.951226423	9.194781474	8.351071735	9.627953318	9.2772874	5.744968348	5.85723458	5.85723458	6.983677695	6.397631854	6.304145941	6.626945889	6.719158793	6.864303785	6.33597839	6.388686368	6.48176069	4.436051874	3.873379144	4.20988377	6.143675856	5.883272074	5.701080743
OG0003029	8.925910434	8.742949369	8.829215325	8.809510912	8.753350481	8.556506055	10.02095217	9.918386234	9.918386234	9.168471556	9.240958246	9.073311474	7.317761713	7.239547933	7.468310424	7.38381573	7.113131626	7.126385445	6.20226451	6.074742826	6.174918494	8.415520383	8.286002292	8.057518506
OG0004011	8.921335162	9.157119522	8.963531923	8.848122135	9.028734893	9.471207787	9.722192761	9.560189513	9.560189513	9.642521079	9.821263768	9.886367238	5.472069199	5.355115665	5.592796965	6.177775907	6.051080792	5.881645044	3.128514144	2.890807565	3.244741717	5.237104773	5.001906253	5.364698137
OG0000159	8.914235622	9.11779892	9.046059907	8.744396591	8.503785994	8.422737587	8.714863683	8.582499553	8.582499553	8.221780434	8.245647774	8.212131562	5.31807818	5.296570836	4.864522445	5.218920627	5.440441984	5.37170417	6.07098775	5.986762919	6.077057522	5.752264223	5.856674267	5.945082327
OG0000948	8.908932967	8.634629568	8.65123112	9.303346961	9.5116736	9.554684772	8.563920775	8.500224445	8.500224445	8.173127433	8.3329764	8.221007027	6.915151575	6.879131073	7.000703142	7.406605545	7.401882145	7.090834381	7.669495962	7.561816423	7.575849308	7.911670013	7.365409968	7.279580868
OG0005034	8.905928478	9.0069151	8.639087423	10.00624191	9.818182705	9.677455388	10.34077366	10.14254108	10.14254108	9.926651806	10.1033665	9.987462991	5.982228116	5.700711585	5.621056383	6.744318545	6.370452023	6.319994309	9.575173516	9.622009527	9.618500032	9.521665801	9.445858069	9.454795874
OG0000077	8.901832306	8.843512832	8.728226655	8.77036657	8.680957226	8.546084163	9.615960619	9.496594169	9.496594169	8.995427986	9.047396608	8.946350723	7.757904654	7.746892496	7.737201365	7.756384857	7.87643775	7.736062274	7.501730521	7.60283988	7.522804342	8.37741488	8.392467696	8.37898753
OG0000462	8.896877285	8.73714592	8.569665768	8.864402842	8.997490008	9.035018995	8.976879119	9.107753245	9.107753245	9.267886879	9.299643051	9.269570877	8.997046216	9.091937003	9.139238479	7.939803094	8.151186049	8.295455341	8.018913976	7.942907381	7.898166019	8.033857947	8.222919971	8.286585021
OG0000411	8.888560618	8.854743739	8.476624709	10.059723	10.2130556	9.967456841	10.92076223	10.82517346	10.82517346	9.950657954	10.00698521	9.786008187	9.053961168	9.035876799	8.984581661	9.781107712	9.785137084	9.755893364	9.220211677	9.356276107	9.32479913	9.966606098	10.05831514	10.06428335
OG0002193	8.887372951	8.906349484	8.766793903	8.702830667	8.745035599	8.798633802	9.132422612	9.130416118	9.130416118	8.643603696	8.634193917	8.602550413	9.348487169	9.566666007	9.479236423	9.72692792	9.714792264	9.49111132	9.299089621	9.30226855	9.253539535	10.29627499	10.19667097	10.12922119
OG0001871	8.885726874	9.078444388	8.465933664	8.577730931	8.618679151	8.784700272	9.650944023	9.541696807	9.541696807	9.998322456	9.981895454	9.919518859	8.331519817	8.460874821	8.750383076	8.561114926	8.478320262	8.181799771	5.791375206	5.701559592	6.079345254	7.948891063	7.69499786	7.626329616
OG0000906	8.880777344	8.905958554	8.956230937	8.918237139	9.021007709	8.517433184	9.087383279	9.014383191	9.014383191	9.289119763	9.154463719	9.206379492	7.676060029	7.6243539	7.801037046	7.657324167	7.465529674	7.14458891	6.896521319	7.0588046	7.133044573	8.939220112	8.561691958	8.459515227
OG0001328	8.878081575	9.17307745	8.955155849	8.460169172	8.484621527	8.602884409	8.116603883	7.998534018	7.998534018	8.307610672	8.51558158	8.498968845	10.07492951	9.842562332	10.18085897	9.961988615	9.285555035	9.459539817	9.107372193	9.017822552	9.315994096	9.466173964	9.225534025	8.782005175
OG0000391	8.875902903	8.750807461	8.724479746	8.964398632	8.975504087	8.639304528	9.694584243	9.897142084	9.897142084	9.306198431	9.606923342	8.967197433	9.192756868	9.549295474	9.31088312	8.746197196	9.027023527	9.407625313	8.909030208	8.722765872	8.719818656	7.598537909	7.673080771	7.973488444
OG0001077	8.86980973	8.708842481	8.77554444	8.380764075	8.255642352	7.900927171	9.147917191	9.145384505	9.145384505	8.792497497	8.910103024	8.918714191	3.47425172	3.42806492	3.173988795	2.041587842	2.429125565	3.061447364	1.514605561	1.272527895	1.54094429	1.258780606	1.769158993	2.383108985
OG0001501	8.86968637	8.646990644	8.98111057	8.785288981	8.810796536	8.842193179	8.859690074	8.931106833	8.931106833	8.719114974	8.727920455	8.722739236	9.060307378	9.218508022	9.17049946	8.41065147	8.852674318	8.981188507	8.041526648	7.965433379	7.92263435	7.869849203	8.217434308	8.322587076
OG0000075	8.856176498	8.765037408	8.717539343	9.863582315	9.836208191	9.580409331	10.01865921	9.999076887	9.999076887	10.41240048	10.48187005	10.287747	8.99574539	9.361071973	9.153476032	11.06212374	10.71430906	10.74087866	10.55748285	10.81857978	10.77448894	11.44234484	11.44044252	11.38942592
OG0007620	8.844423317	8.879920145	8.521482664	8.833838844	8.763345175	8.825690242	8.324270572	8.100294392	8.100294392	8.080764241	8.513609176	8.912080961	2.513614292	2.668504034	2.616285937	3.346143788	3.499815279	3.984679573	3.881526607	3.881622532	3.818196129	3.58439974	4.152506326	4.47749277
OG0001381	8.843104497	8.919012268	8.602290585	9.079458116	8.933956157	8.743151394	10.19828542	10.20495011	10.20495011	10.57223599	10.42353615	10.23993261	8.719063964	9.018083312	8.792389147	9.327791315	9.611133272	9.552546146	8.997361006	9.425833769	9.289176491	9.339259891	9.461983791	9.608461091
OG0003327	8.841438549	8.647746217	8.866320744	7.613163271	7.864681406	7.750807461	7.299391206	7.312973688	7.312973688	7.172427509	7.297649983	7.310703657	6.294255342	6.26956882	6.263760643	5.29713381	5.480703294	5.445486035	6.701293985	6.517664664	6.54053368	6.272657216	6.158368537	6.096492317
OG0000439	8.834123371	9.093285504	8.687725597	8.18442908	7.788750954	7.588939454	10.53788814	10.57672997	10.57672997	10.42294778	10.2578828	10.22210659	6.393725253	6.015472815	6.279386418	6.4797426	6.397570421	6.498247676	5.683031089	5.526225346	5.559344661	7.25472347	7.319852729	7.307129754
OG0001201	8.832890014	8.747790181	8.670656249	9.216915577	8.75918913	8.627533884	8.87531932	8.645334195	8.645334195	8.988968654	9.083426139	9.281605529	5.291239229	5.513845375	5.224113997	4.157432635	4.327781481	4.79313741	3.46593399	3.306588311	3.431502351	3.843098465	3.764910858	3.787976716
OG0003378	8.825849215	8.287158278	8.422443266	8.29723728	8.454134757	8.181400762	9.06045276	9.133964173	9.133964173	9.073016847	9.029287227	9.012847979	7.516911036	7.592582614	7.817027127	8.722295582	8.670753252	8.530186258	8.010887791	7.979727565	8.02579458	7.797962353	7.615422183	7.418049079
OG0000084	8.820625746	8.441657764	8.741163584	9.715052514	9.794724518	9.575236684	9.02464104	8.983592197	8.983592197	8.373822187	8.340117144	8.227134564	7.203268708	7.086789073	7.263010924	7.577731687	7.365689913	7.328463107	6.924381412	6.909852292	6.856917237	7.369617411	7.169698561	7.190952582
OG0000978	8.80925365	8.657532828	8.177818155	8.850061788	9.26240027	9.577561006	9.412485167	9.646036617	9.646036617	9.330625621	9.697471512	9.893923379	9.222568159	9.196118893	8.590581062	7.233050155	7.789135178	8.936931159	7.823298448	7.851251195	7.966541212	5.851685586	6.546874555	7.57389481
OG0000796	8.790250739	8.647710247	8.590474774	8.589126775	8.641329262	8.650836347	9.761301897	9.726967417	9.726967417	9.0845161	9.010444185	8.885147252	7.187138251	6.999180362	6.994755073	6.447195165	6.425421203	6.181125018	8.654123656	8.865805636	8.779170731	8.406813424	8.103305645	8.01776494
OG0000105	8.789566248	8.949739184	8.925257711	8.658247193	8.876670417	8.919042073	7.505494007	7.48188014	7.48188014	8.429866991	8.427438564	8.484017257	6.858846353	6.679929024	6.900921134	6.17107349	6.158313192	5.936819766	5.404764185	5.343120676	5.283411777	6.493239982	6.433655874	6.435189018
OG0001773	8.78604087	8.657282717	8.935135576	8.724036286	8.831275571	8.95405087	8.395148508	8.430431643	8.430431643	8.462093229	8.548012694	8.921721947	6.294550175	6.133863713	5.838222926	2.851766229	3.661838512	4.78969274	5.632260944	5.594897835	5.764090533	3.915071482	4.996228739	5.771222695
OG0000984	8.78496195	8.641040188	8.44762052	9.581012228	9.77262799	10.03474395	8.344473459	8.368855634	8.368855634	8.454916138	8.609769734	8.471228113	8.324036495	8.151603141	8.373110058	8.099599767	7.867177408	7.752896412	8.012911094	8.077515936	7.984919114	8.718968102	8.573051053	8.493692562
OG0006800	8.784929243	8.869316227	8.678248005	8.41966529	8.572776006	8.480022713	6.092545742	6.112074551	6.112074551	6.316869805	6.642990313	6.815319246	8.124421196	8.0575093	8.079791957	7.543109948	7.947839705	7.708012684	7.980084726	8.144625106	8.088424671	7.139517587	6.910514419	6.866333109
OG0001572	8.784405828	9.046578367	9.039768996	8.28220811	8.569475902	8.906680187	7.994070528	8.116291971	8.116291971	8.748763105	8.191256661	8.125000106	5.223086938	4.689864385	4.267308814	3.683815458	4.008769226	4.154338548	5.597373846	5.888710133	5.574694938	1.479331464	1.5261715	1.615075359
OG0003827	8.769341987	8.615335367	8.442031159	8.828961552	8.584098128	8.660851626	8.366322214	8.384632675	8.384632675	8.517866195	8.637530552	8.662276721	5.280288616	5.256549893	5.146724863	5.7860895	5.952450524	5.684543859	4.288828801	4.34804612	4.142241873	3.849073517	4.060498804	4.399463022
OG0001609	8.759455476	8.576257579	8.57497189	9.649938736	9.632995197	9.688634977	9.458283564	9.542519244	9.542519244	9.129849679	9.04971244	8.99573889	9.049418399	9.012854402	9.266214267	8.190949126	8.152162626	8.078223408	8.809204122	8.578848919	8.61534346	8.870880668	8.638564791	8.426897473
OG0000872	8.752782036	8.531381461	8.505374909	9.392832579	9.518653156	9.385064277	8.155526627	8.195519853	8.195519853	7.770432647	8.181897643	8.435045131	6.472989541	6.54276244	6.452982148	5.741803486	5.955607367	6.087020842	5.076093428	5.097293487	4.975173426	5.937657711	6.005567738	6.142932706
OG0000215	8.746211979	8.38383387	8.488000771	8.918624756	8.846806693	8.940108008	9.021563009	8.914908295	8.914908295	8.222360218	8.249919335	8.162643086	8.016315236	7.995872276	8.139511448	8.61889421	8.441557345	8.223470336	8.569255626	8.744237131	8.658990471	9.35930175	9.103791614	8.984825432
OG0000011	8.740624044	8.232037117	8.520618681	9.246123017	9.011367045	8.907100973	9.299139317	9.326227226	9.326227226	9.118811328	9.149010344	9.225978597	6.304834079	6.348640528	6.064810439	5.97938678	6.298636323	6.594942162	6.672916058	6.516135734	6.485805324	5.201299807	5.755601727	6.143798691
OG0003485	8.739173031	8.654492826	8.231941148	8.438459204	8.785354378	8.596413412	7.978653265	8.094843048	8.094843048	9.06939606	8.997856909	9.025194943	10.86578198	10.78559877	11.26926171	10.75127792	10.39293452	10.50016866	9.292097043	9.268513228	9.526329627	8.828750253	8.558572628	8.33180149
OG0001624	8.737855733	8.932923374	8.705770603	9.404396517	9.48282812	9.902586152	7.845991771	7.843795458	7.843795458	8.192144838	8.403821581	8.51198979	4.898940642	4.771908814	5.017941055	5.299880936	5.118935676	5.23017803	5.436817794	5.34247261	5.441200264	6.039076745	5.705392967	5.673502152
OG0000035	8.72427509	8.597717384	8.557693442	9.166389075	8.987661942	8.996473489	8.735285229	8.730062491	8.730062491	8.811952619	9.021590768	9.13111099	6.947449923	7.019749722	7.018698706	7.56635016	7.488294873	7.376816502	6.280828106	6.420526025	6.28749926	6.144746739	6.12548931	6.057072003
OG0000302	8.72140684	8.667821181	8.845207757	9.225665363	9.363192984	9.448426085	9.803065551	9.510645504	9.510645504	9.50406418	9.585676158	9.533913701	5.043494122	4.926545546	4.623872128	4.646696079	4.74337709	5.043651159	4.391151116	4.420912169	4.61327409	5.352969632	5.656521826	5.825175303
OG0000058	8.720244258	8.532706572	8.694880193	8.906650126	8.678670556	8.725195817	8.015136244	8.040645898	8.040645898	7.992711791	7.810828662	7.766661412	6.02641765	5.978133151	6.252695137	6.370316181	6.289734705	5.921408004	4.924391626	4.85163612	5.038085826	5.712177272	5.350317253	5.497432257
OG0003082	8.712939631	8.995823671	9.058343557	8.6085875	8.455656002	8.008484648	7.741804025	7.508547499	7.508547499	8.02989455	7.849061003	7.785288981	2.694491114	2.852968434	2.750079064	2.549771425	2.913675672	2.985269435	2.081907117	1.874916546	1.979451034	2.906948302	3.280407481	3.235038169
OG0001206	8.712045449	8.843858256	8.63284983	9.113716124	9.216721611	9.396176618	9.141953843	9.120924711	9.120924711	8.904092663	9.354425713	9.410048485	6.186628317	6.310393748	6.151944032	5.402048826	6.070050298	6.221677982	6.560240805	6.496921827	6.354296993	3.659515889	3.754128552	3.88980838
OG0000206	8.700370356	8.680359524	7.872151568	9.243721437	9.099900058	9.373669959	8.360583755	8.419833805	8.419833805	7.400623314	7.538848521	7.280074769	7.973782304	7.725223089	7.943448436	8.617357996	8.052746271	8.308706711	9.421227718	9.653763346	9.54538733	9.831556645	9.764193862	9.621763801
OG0005760	8.697627886	7.531303475	8.347444204	9.292574715	8.570045424	7.785550552	8.133193599	7.673909705	7.673909705	7.885086225	7.726013749	7.988002938	6.896504367	6.888493647	6.972840821	7.094723784	6.6821842	6.779677337	6.271647158	6.337551081	6.357192694	7.546419141	7.390377068	7.244849964
OG0000224	8.693452109	8.809157165	8.698392136	8.756289441	8.872551765	9.156740421	7.574252917	7.59592878	7.59592878	7.7132834	7.732201351	7.694044413	7.95890066	7.954500524	8.008653833	7.622114799	7.742735191	7.765059295	7.92955254	7.715629841	7.695054253	7.792023689	7.960503601	8.024129045
OG0006927	8.673203056	8.271369647	9.136555419	7.969012308	7.999492713	6.839581737	6.673697747	6.470211457	6.470211457	6.002927502	5.524189078	5.596637034	2.084162596	2.335247704	1.807877907	1.716819297	2.042474496	1.126844038	3.818989589	3.494845667	3.74627299	1.677001209	2.232452625	2.449090392
OG0000290	8.665904355	8.347931354	8.198886991	9.356495988	9.190812368	9.330222246	8.768680579	8.768614422	8.768614422	8.506803438	8.388706169	8.28281044	7.284096729	7.171548122	7.446683019	7.048904228	6.733186197	6.609531444	5.900095877	5.817386626	5.921116135	6.920145593	6.59843816	6.547043659
OG0003705	8.662525968	8.49057013	8.281420069	8.575652692	8.503746248	8.550015635	8.513924942	8.587421251	8.587421251	8.630594766	8.654457023	8.665406984	8.309773275	8.330364337	8.497293408	8.033556252	8.135819568	8.111931672	7.189143565	7.016905207	7.094221288	8.684531236	8.555745613	8.363562718
OG0001106	8.655888446	8.528493181	8.626074036	9.668743189	9.681976264	9.92273305	10.47623991	10.35318543	10.35318543	9.402287298	9.464076007	9.530464863	8.445643947	8.307109713	8.282156205	6.406255015	6.67914085	7.173952908	7.274608314	7.099344654	7.141451184	6.414236187	6.798576779	7.185326424
OG0004412	8.651733401	8.120704442	8.629247321	9.566434646	8.893210506	8.621685607	4.521050737	4.613826291	4.613826291	4.595742339	4.64731451	4.906890596	10.14858843	9.589441234	9.885208276	9.452205816	8.484340372	8.483061591	10.55011956	10.4462066	10.50439197	10.5881187	10.01890535	9.87858527
OG0000475	8.646774693	8.598424761	8.376516134	8.703419134	8.591148301	8.835292504	8.083106971	8.398658196	8.398658196	8.69128988	8.747051663	8.895090516	7.483509474	7.557994347	7.092821612	6.041708427	6.597050643	7.274476931	7.458634637	7.625491875	7.862096129	5.878117634	6.973931507	7.581077025
OG0003693	8.646018611	8.510131181	8.502632935	8.75141016	8.595257481	8.878694692	8.911481873	9.022395557	9.022395557	8.815223165	8.967226259	8.772644484	6.146646466	5.958045726	6.288846146	6.133057524	6.229185281	6.059549101	6.689053099	6.855157516	6.869925679	5.704425202	5.252797492	5.17210743
OG0000182	8.644072578	8.900353624	8.655995745	8.119771162	8.408074938	8.637458098	7.66035251	7.545929769	7.545929769	7.597456684	7.62935662	7.618899348	7.430140561	7.439085351	7.454248289	6.572908157	6.678556479	6.827924429	7.01346226	6.880907103	6.942272863	7.274305463	7.210797955	7.293283109
OG0000204	8.61640181	8.632122775	8.656889597	9.141749531	8.984760222	9.134785666	9.33496597	9.298887384	9.298887384	8.874766233	8.999633644	9.070738152	8.051715223	8.128809426	8.159145771	7.758007294	7.890162114	7.853130494	7.888833338	7.91570732	7.841562461	9.178156644	9.253091792	9.134496143
OG0001128	8.611873192	8.733794946	8.701029161	8.02131315	7.955475553	8.351204277	6.027684877	6.103392728	6.103392728	5.992768431	6.55658269	6.706530553	4.366469799	4.431562122	4.341128982	3.402657925	3.72133547	4.019878905	2.97444708	2.933824144	2.806966579	3.246964687	3.79777979	4.126819264
OG0001379	8.605257263	8.404332646	8.256350238	8.071784117	7.679057785	7.848497755	8.030060139	8.176946037	8.176946037	8.212958363	8.139653668	8.178415874	5.875838291	5.898244637	5.642812167	3.936543719	4.482691488	4.948010661	5.15323544	5.199812878	5.179250673	3.897111642	4.758261597	5.322132943
OG0001212	8.599764103	8.399854674	8.321702656	8.995117014	8.722021945	9.027353134	7.72505945	7.800705802	7.800705802	7.806646282	8.088735246	8.136068312	6.017435584	6.072871546	6.273725677	6.004481617	6.078715924	6.129229018	7.972322169	8.017522217	7.981343511	7.788100345	7.55468554	7.429207533
OG0003115	8.596040633	8.327058563	8.178465673	8.067649472	8.297329002	7.851374267	7.525364199	7.51289845	7.51289845	8.622930351	8.438916576	8.530328299	7.639492658	7.564351491	7.988961271	8.138825218	7.909441909	7.7642652	6.226997245	6.482222614	6.68834124	5.810274454	5.655026327	5.483225683
OG0001926	8.59477246	8.488482874	8.465321514	8.154666238	8.262470743	7.804776378	8.592718642	8.406885261	8.406885261	7.928784831	7.958610712	7.709910927	5.180416829	5.246571122	5.183770738	5.549947272	5.213773028	5.349427559	2.39637352	2.185481247	2.311806212	5.234014566	5.164285077	5.217491696
OG0001005	8.581012228	8.702796044	8.726388479	8.395748328	8.596897882	8.695959025	8.595481282	8.449850215	8.449850215	8.118681572	8.110143966	8.103602544	4.734439208	2.706873532	3.247241083	4.796926829	3.667590161	3.498013378	8.37241325	8.130190084	8.305459871	9.571913397	9.309497045	8.98978787
OG0001097	8.578183968	8.431873638	8.451911679	7.510249887	7.69411408	7.470130094	7.473786912	7.563615766	7.563615766	7.965322548	7.93298241	7.781621998	5.28859001	5.140873115	5.466793174	6.441693614	6.478740179	6.425289096	4.797366862	4.822366115	4.980164717	3.828642751	3.514745925	3.276135128
OG0002207	8.570083384	8.563081844	8.511199185	8.886367238	8.951867504	8.979082166	7.969300173	8.02959092	8.02959092	8.582254908	8.452735441	8.454546063	11.06741554	11.11568875	11.41471959	11.37290912	11.19649394	11.09418724	10.63199641	10.40537232	10.51462826	10.62853303	10.35897311	10.20236384
OG0000005	8.563882652	8.521835963	8.546855885	8.365141344	8.352617299	8.240028052	7.804776378	7.642954223	7.642954223	7.705908805	7.471350063	7.439456919	7.240211276	7.243171127	7.221522356	7.333937996	7.275926137	7.312064289	7.508045901	7.461816651	7.500495352	8.023669535	7.95055823	7.951081849
OG0000130	8.541638734	8.452694264	8.493775408	7.922495207	7.778865631	7.734235417	7.432207808	7.386983342	7.386983342	7.725673	7.502632935	7.517905554	7.089166549	6.743178329	6.88199369	6.269342155	6.489303366	6.670397072	6.043407066	5.951271425	6.012779833	6.195932197	6.176791692	6.302454503
OG0010649	8.539895483	8.741197299	8.654922391	8.140165135	8.120808102	8.130107179	9.154007948	9.131419714	9.131419714	9.003798975	8.820466196	8.743824607	7.387596905	6.994367015	6.606489458	7.149110974	5.925798187	5.66896013	9.140832071	9.283506512	9.220646284	8.891839284	8.327178505	8.149818744
OG0000021	8.539585351	8.624941637	8.83355426	8.392961339	8.409221197	8.438750276	8.455203908	8.466708681	8.466708681	8.401690191	8.311475869	8.37321318	8.320442256	8.374028756	8.349367932	8.056523921	8.257095974	8.257854521	7.87636039	8.019909809	7.97648565	7.722659327	7.824327443	7.95431556
OG0000171	8.537373729	9.061560209	8.733150939	8.244411409	8.594324604	8.351336807	8.688320256	8.570842378	8.570842378	9.091223793	8.979796718	9.012149614	8.983178889	9.090095213	8.972441654	9.284514365	9.33273344	9.333418814	9.709651816	9.959095183	9.893156799	9.586533957	9.506269492	9.589511083
OG0000326	8.533057133	8.522385366	8.488282018	8.422106827	8.371558863	8.464218988	8.817207528	8.772578508	8.772578508	8.236731772	8.482485305	8.491732867	7.373413311	7.249673826	7.407339154	7.044795177	7.034946388	6.892137196	7.769171373	7.950152265	7.964631399	7.910008255	7.685181189	7.563802592
OG0006473	8.52985998	9.206843432	9.535994601	6.298841573	6.947081667	7.577353292	7.705632387	7.715996299	7.715996299	8.571638892	8.500045141	8.55297643	6.837249472	6.842130308	6.894035586	6.944608997	7.090762412	7.019134776	7.324909587	7.422844368	7.419249818	7.624475999	7.501568122	7.417178256
OG0002627	8.527867927	8.264489516	8.403906771	8.133861454	8.211352963	7.876271361	8.259037041	8.231197176	8.231197176	7.850061788	7.494015517	7.389652848	5.149381319	5.188950772	5.382469093	5.273005187	5.334797075	4.908983389	5.231236544	5.400868851	5.321387704	6.273647919	6.202299582	5.975326154
OG0003336	8.52195371	8.891358425	8.734235417	7.919340082	7.910312934	7.792790294	8.77148947	8.629156232	8.629156232	8.754687114	8.568944145	8.327148408	4.060144252	3.933141087	4.194374711	4.377495136	4.179540509	4.205062457	1.773497623	1.534546737	1.224467585	3.815618463	3.713938809	3.772354431
OG0005068	8.521875213	8.275565835	8.11904486	8.077189581	7.793440743	7.942866339	6.909653115	7.21446484	7.21446484	7.616842866	7.599020177	7.631249825	4.533525972	4.479992975	4.687617273	4.978272065	4.854770663	4.927603999	3.551075452	3.365024079	3.443234791	5.851169349	5.77022674	5.619151506
OG0000631	8.514714054	8.590100456	8.503468001	7.942397208	7.956172844	7.585788808	7.803614528	7.814390201	7.814390201	8.204962331	7.989082225	8.076494963	7.870941066	7.59072177	7.729891924	8.117912137	8.255659345	7.802469836	8.791674417	8.984492514	8.944454973	8.265217459	7.864339694	7.815620256
OG0004872	8.51048727	8.588077461	8.553283697	7.669806313	8.079591449	8.132525434	5.525129251	5.691394579	5.691394579	6.168321116	6.398829182	6.331096084	2.164800113	2.438878329	2.393111099	2.044812003	2.531755982	2.979466948	1.642391515	1.453807274	1.229773708	1.877440761	2.185445724	2.470062787
OG0008368	8.508705945	8.621246029	8.276915344	9.059831136	9.085684897	9.277171143	8.710565391	8.612260337	8.612260337	8.394977086	8.75828985	8.739443098	6.459067292	6.568350016	6.674945028	6.752855612	6.683076018	6.566645612	5.624539311	5.625566831	5.596938719	7.355218054	6.987502783	6.830854886
OG0000419	8.501518762	8.267910281	8.468786935	8.542412837	8.435045131	8.310021951	8.556122818	8.624594433	8.624594433	8.476219651	8.506962076	8.437252711	8.695287808	8.539139032	8.701729937	8.757177298	8.504696656	8.534395492	7.969917163	7.900460502	7.797653097	9.205743896	9.123290101	8.949256522
OG0000255	8.499845887	8.167016644	8.494295594	8.376776572	8.508309796	7.842915995	4.343407822	4.266786541	4.266786541	5.589164237	5.102658131	5.12763328	7.1623168	7.45560258	7.094767058	8.163306508	8.066595122	7.960823281	6.311489129	6.142269651	6.136903984	6.289781728	5.978495855	6.067380148
OG0000208	8.49645436	8.56315813	8.042370742	9.207966038	9.048132628	9.199942212	8.48264664	8.680201267	8.680201267	8.896635141	8.756723098	9.092862829	8.062724544	8.175004554	8.096650331	8.564533268	8.307275049	8.386864822	9.227263589	9.524392443	9.503176379	8.870419282	8.61342078	8.587912124
OG0000260	8.494775599	8.372037939	8.399555647	8.520854364	8.632413641	8.744766577	10.18799533	10.27197652	10.27197652	9.994565582	10.26864726	10.24626556	8.349848242	8.180432842	8.207212525	7.833227236	7.965931432	7.962332695	8.861607733	8.81031424	8.720574321	9.139598162	9.212802523	9.132118474
OG0000920	8.486875235	8.444020969	8.519085801	7.906650126	7.90303827	7.86393845	8.775478597	8.844878344	8.844878344	8.506565448	8.293425666	8.28165189	8.441465635	8.435181433	8.594198433	8.17330686	7.952793655	7.923836128	5.630515265	5.89905935	5.960921719	4.652890278	4.6973635	4.729336323
OG0000120	8.484420132	8.376472723	8.160426113	8.646990644	8.674404154	8.258189117	9.535994601	9.409730354	9.409730354	10.21943477	10.18354854	10.03588504	9.723750182	9.996541279	10.07762488	11.22911261	11.13423763	10.92588077	9.719344495	9.894189175	10.05242405	10.54292352	10.3622211	10.17469603
OG0001488	8.477151114	8.551554468	8.398230642	8.415826257	8.591746728	8.932893855	9.158028959	9.244482766	9.244482766	8.822060898	9.260637316	9.215411658	7.689738752	7.669565407	7.118582949	4.627425323	5.487759016	6.694548725	5.625105926	5.712324768	5.77810342	3.813712453	4.968816987	5.812592947
OG0001457	8.466219245	8.284893487	8.318813925	9.157902683	8.904333558	8.698079537	7.942279902	8.057721023	8.057721023	7.51009161	7.167016644	7.206037546	6.815846933	6.766322179	6.514305506	5.065659763	5.522063598	6.322504336	4.689089451	4.536331463	4.613715514	4.053257337	4.807040071	5.47107688
OG0001497	8.464749939	8.131599773	8.082521645	8.639666296	8.255075793	8.341807889	7.228337712	7.1866095	7.1866095	6.953614461	7.000676105	7.222263604	6.327739273	6.197938106	6.193784751	6.771024563	6.678235326	6.576263929	7.135947279	7.269981287	7.065607853	6.825975109	6.647137184	6.593406213
OG0000837	8.458980706	8.462665857	8.549707671	7.975676038	7.846618675	8.033753352	6.953148813	6.928666412	6.928666412	7.076281167	7.012009901	7.037052702	0.348704929	0.631292438	0.302882857	0.715670252	0.492333145	0.24177918	2.921211416	2.724781221	2.132180335	1.404941804	1.702625631	1.607916861
OG0006636	8.455409423	8.477717798	8.190269157	8.045541261	8.215678597	8.684958962	7.404375227	7.589164237	7.589164237	7.745640714	8.189429246	8.203396949	6.449977781	5.984198321	6.131506351	6.277082409	6.437572489	5.940990308	5.152431691	5.335332824	5.39786832	4.249620547	4.048887449	4.107284461
OG0002368	8.442445929	8.695715489	8.601325099	7.913009057	7.835797782	8.050610527	5.798569004	5.815703503	5.815703503	6.431288654	6.611319948	6.848748115	5.042950702	4.895182877	4.789269665	3.392010989	4.094745316	4.667864883	3.213273551	3.373474632	3.416284846	3.31366307	4.360893776	4.882320241
OG0000704	8.440703092	8.612315635	8.123035003	8.749266084	8.769970043	9.216939821	8.16470584	8.299436999	8.299436999	8.144097369	8.776762002	9.096267125	6.399253653	6.481405996	6.408331609	7.201938638	7.332264854	7.362948487	7.234992699	7.393773981	7.323861813	7.001598477	6.93762923	7.02322097
OG0000395	8.429950657	8.872951851	8.02469644	8.057233635	7.99089815	8.343185715	7.783849492	7.857825524	7.857825524	7.994862534	8.027076623	8.069745124	2.607842076	2.969446156	2.455047039	1.611704969	2.123309617	2.962034595	3.495435505	3.1733056	3.281307149	2.496625963	3.448800012	4.024626414
OG0001925	8.422863705	8.622454546	8.290571851	7.705494158	7.844548856	7.786923022	10.30836179	10.32158992	10.32158992	10.05368157	10.05213327	10.15561517	8.40868554	7.524642788	7.278494063	7.229219704	6.743440914	7.135775969	8.969439479	8.713697533	8.796052591	8.566398493	8.774779484	8.979217958
OG0000459	8.421938577	8.602847302	8.48050749	8.509814584	8.277659361	8.502951112	7.320845668	7.342963574	7.342963574	7.694044413	7.752347192	8.059831136	4.484758782	4.525647338	4.006121155	3.245241754	3.341428623	3.870840114	4.776063445	4.735753943	4.921457278	3.623903139	4.213701107	4.80962435
OG0000808	8.408244811	8.204668951	8.440952198	8.888651936	8.949272283	8.754353072	8.099558215	8.267044142	8.267044142	8.133244983	8.545698147	8.529820947	7.018580766	6.867771705	6.962227411	7.010669082	6.975771175	6.748423662	6.807817283	6.892964104	6.72877085	7.026137197	7.008574285	6.941180275
OG0001455	8.406034891	8.414262406	8.310067408	8.11951181	8.11914864	8.058965822	8.516684949	8.430577998	8.430577998	7.755688777	7.813396421	7.7822775	4.447285603	4.323079627	4.37822583	4.08014342	4.109168299	4.233085829	3.438693663	3.401298423	3.376067932	3.81664783	4.247322214	4.346335014
OG0002142	8.397631854	7.853247167	8.10166058	9.022118094	8.547241591	8.229924333	9.185048852	8.802597141	8.802597141	8.580635447	8.386207399	8.409772775	5.167268399	5.004518021	5.094340805	5.127983182	5.253068763	5.001375315	3.803408912	3.777730052	3.879708707	2.419611159	2.42550469	2.373727269
OG0003362	8.393562069	8.570007463	8.725741157	9.097057672	9.161157083	9.206794604	9.36470374	9.217666949	9.217666949	9.539061853	9.964326426	10.10054408	4.718630685	4.828632089	4.959238782	5.517229073	5.297282775	5.558231811	7.555557741	7.484505527	7.470869519	7.320042343	7.148759246	7.167736256
OG0000828	8.393261735	8.573003322	8.538460564	8.273655751	8.241315853	8.27672928	8.678036683	8.644469205	8.644469205	8.443523774	8.399171094	8.415488271	5.612220668	5.547262262	5.234566081	5.168191524	5.290944087	4.996445242	3.735432277	3.467719005	3.575758868	4.313196503	4.540151292	4.473848592
OG0000988	8.385991785	8.376385898	8.38642298	7.651554035	7.643928323	7.441616269	7.11914864	7.109151579	7.109151579	6.922911406	6.9185055	6.881664619	5.993570661	5.850051534	5.980800609	5.536374051	5.467476109	5.43515484	6.109467963	6.174196063	5.973557782	6.194572099	6.235970743	5.983644408
OG0006653	8.378078056	8.874520349	8.941076959	4.787641414	5.692092375	5.792855352	9.08052443	9.176310305	9.176310305	9.33116328	8.795779933	8.602847302	7.921025658	7.030651689	6.677938055	8.07937011	6.930620262	6.622817343	7.818471615	7.767911643	7.892239219	9.201798752	8.38515878	8.368249329
OG0000927	8.376950171	8.178117046	7.895060213	8.879797647	8.797693946	8.974070367	8.587590019	8.675321966	8.675321966	8.57027317	9.120108249	9.32494558	9.547779671	9.356152616	9.440813119	9.029066595	8.991864764	8.830399216	10.24462904	10.52208322	10.38336194	9.061438161	8.632556871	8.535878383
OG0001957	8.369946255	8.336417295	8.517905554	7.805485937	8.000732433	8.0949222	8.369161091	8.4392699	8.4392699	8.357068093	8.475936042	8.359661722	8.604295615	8.609251148	8.658292186	8.053866707	7.973480408	7.963353894	4.887624209	5.117098644	5.043617916	6.612057855	6.40844167	6.485717913
OG0002380	8.368200866	8.308521062	8.199230636	8.376081967	8.609843592	8.650082391	8.173727099	8.252074043	8.252074043	8.648788978	8.662063046	8.583684549	7.235322107	7.266706909	7.496264199	6.565341117	6.729908914	6.674445115	5.935066725	5.655425679	5.828109058	6.156550125	6.218179597	5.969192633
OG0001147	8.363302512	8.172377501	7.903098542	8.596860621	8.298520857	8.182245358	7.640027973	7.627971551	7.627971551	7.295906655	7.338959175	7.405056346	5.933788601	5.69601719	5.879484003	6.516022241	6.188025009	6.017265421	8.222244763	8.25484344	8.074705048	7.091088357	6.806394953	6.64412191
OG0006529	8.360978731	8.464627429	8.536208355	7.75033852	7.665264847	7.848435159	7.048650343	6.915281866	6.915281866	7.298108403	7.09824268	7.06091205	7.775318585	7.856817042	7.839901027	7.448540067	7.595525292	7.392153393	7.638863772	7.833088055	7.680236436	8.180648655	7.971661379	7.875054479
OG0000539	8.357112092	8.208185577	8.03968676	8.393476266	8.193032468	8.295906655	9.243626243	9.393251008	9.393251008	8.602921515	8.8066785	8.750573009	8.248819431	8.224793733	8.11201615	6.915446804	7.046727867	7.261674664	6.827830454	6.63749476	6.587891203	6.684179143	7.061498646	7.219163679
OG0000304	8.351866804	8.18070484	8.24859176	7.93775633	7.869192825	7.797856033	8.554089961	8.478102206	8.478102206	8.230116532	8.139704822	8.225400265	7.599205451	7.30435406	7.633548911	8.674422516	8.553814346	8.302835839	7.981915998	7.718721912	7.837335265	9.74084899	9.492896669	9.228453161
OG0007821	8.350320435	8.373517716	8.220861967	8.165861705	8.399769244	8.542954462	7.802710219	7.867865584	7.867865584	7.268097486	7.400196342	7.3172317	9.54914643	9.538573858	9.60697496	8.306166526	8.333373192	8.184328403	6.02923134	5.925525719	5.910577017	5.672169312	5.448841498	5.456579807
OG0001832	8.349834091	8.108053936	8.123604124	7.069100632	7.235631336	6.747118816	7.333692067	7.282347131	7.282347131	7.82279387	7.676521302	1.883620816	3.859159544	3.653574846	3.902331215	5.371646676	5.687532455	5.590098359	4.822095834	4.674874712	4.607004154	3.696612614	3.638750413	3.694826717
OG0000360	8.347665656	8.733015322	8.577013332	7.56315813	8.349966747	8.524384998	10.3050015	10.27676417	10.27676417	10.31603257	10.77860285	10.8021205	9.342877819	9.112296664	9.123404181	8.468346269	9.002327567	8.408792093	9.551494677	9.805877335	9.656541418	9.193038877	8.840323175	8.766349679
OG0001236	8.345050351	8.231413207	8.171827303	8.891479946	8.795098061	8.990529475	10.16896038	10.06513336	10.06513336	9.736926145	9.732201351	9.721150468	8.274967459	8.282953572	8.260470782	7.375370518	7.312253113	7.237561806	7.656829548	7.501529908	7.47805851	7.524836296	7.448929025	7.357903839
OG0000008	8.343585483	8.267020725	8.498370555	8.514003872	8.590437346	8.391587303	7.9397555	7.957885587	7.957885587	7.930855586	8.010388235	8.041330607	7.31826622	7.379671209	7.36221124	7.232231913	7.288401015	7.393913809	6.894912323	6.919672589	6.703691824	7.03540287	7.071188815	7.244602639
OG0001448	8.34354107	8.382234933	8.120134176	8.023421705	8.275798599	8.167468326	7.035953757	7.012903833	7.012903833	8.809961011	8.787412874	8.6158503	12.62915783	12.44861063	12.79722703	13.1168787	12.7193071	12.61821112	11.33626888	11.39611185	11.55263788	11.1852211	10.81929057	10.71166697
OG0004413	8.33891462	8.148832445	8.280306806	7.796883233	8.016139703	7.69926011	8.040618503	8.316824562	8.316824562	8.068187109	8.1237593	8.207697669	6.728870143	6.742244753	6.525244694	4.168064328	4.504877767	4.967480358	2.658304955	2.497179812	2.782023725	2.517444775	2.890720808	3.146945817
OG0000241	8.337800277	8.399811959	8.337488106	8.353367404	8.366584499	8.279842694	8.168872653	8.055201078	8.055201078	8.242269039	8.243126369	8.325710208	7.085684897	7.023248698	7.082085157	7.719751588	7.642784591	7.440099248	7.445907923	7.655379022	7.424268765	7.853237185	7.759931447	7.653533001
OG0002981	8.336238749	8.346070441	8.17761886	7.653346693	7.650979914	7.700023496	7.413543311	7.526812197	7.526812197	7.4749227	7.867340524	7.911511833	8.366212915	8.909921577	8.767994049	7.33854297	7.962236089	7.900211712	7.604092827	7.475766661	7.446997241	5.365141694	5.716025118	6.022115208
OG0000525	8.324630615	8.411722822	8.180456215	8.350232021	8.591559746	8.608809243	8.759322309	8.740134912	8.740134912	8.61640181	8.627679788	8.729280846	7.608050742	7.721250288	7.613998626	8.37391743	8.165159753	8.072163696	7.747140305	7.797937719	7.668037551	7.853013188	7.65479783	7.585440314
OG0001768	8.324135532	8.130416118	8.143485258	8.692685238	8.515345034	8.544307635	8.553053253	8.668991322	8.668991322	8.50442177	8.454833907	8.508983185	5.885161165	5.834285716	5.355775693	4.363381367	4.870793765	5.83050532	5.819239756	5.75299553	5.828267765	5.491199247	6.078934268	6.804715727
OG0004819	8.32224365	8.14185169	8.056204164	9.004922679	9.042179195	8.930116372	8.951284715	8.83652381	8.83652381	8.451870479	8.602587527	8.591634541	4.909140887	4.646414991	4.838785409	5.079511664	4.94589934	4.95710715	3.829273178	3.748918443	3.717166421	5.235472039	4.99763836	4.894505914
OG0000261	8.318407233	8.43987243	8.416079695	7.620146497	7.634157606	7.572662335	8.088311236	8.12951486	8.12951486	8.355615383	8.34251919	8.545427875	4.417088275	4.57078228	4.141780997	3.792340012	4.340993019	4.623787282	6.356132539	6.253898717	6.280249079	2.916948739	3.665691785	4.109741661
OG0002386	8.30833903	8.345405247	8.196725061	8.007083347	8.149493102	7.901892628	9.660085055	9.613706601	9.613706601	9.12951486	9.314062035	9.270435501	3.694302999	3.784366826	3.672306527	4.581754952	4.213697219	4.282232208	2.020997801	2.196218937	2.158855322	4.593954271	4.628293006	4.623359465
OG0000451	8.307200809	8.64706262	8.468420402	7.938521046	8.325215495	8.940636607	5.798569004	5.866907978	5.866907978	6.939344133	7.303963356	7.145575566	5.86042479	5.668443105	5.72648494	4.632517175	5.049480044	5.104457019	5.129500229	5.184383454	5.030556792	4.948088245	5.090927511	5.117176793
OG0005471	8.303552456	8.186064704	8.218732741	8.279471296	8.409560655	8.46135666	8.341407629	8.352087578	8.352087578	8.39420543	8.315376027	8.238595812	6.942140294	7.130443919	7.207297461	6.914740305	6.769144919	6.436429054	4.417746545	4.46133865	4.483148276	5.81301976	5.62238836	5.401778919
OG0000089	8.303415463	8.121896088	8.230837051	8.091699834	7.987377718	7.955126781	9.324720612	9.300764373	9.300764373	9.027325485	8.882245642	8.855242251	7.124931889	7.06566601	6.812249198	6.205739694	6.390620228	6.626783123	6.223989129	5.951422974	5.942206228	6.312168145	6.515550042	6.747251771
OG0001580	8.294069295	8.054305845	8.197855565	9.419939116	9.417008587	9.421118081	10.00580698	9.881343427	9.881343427	8.663237865	8.953090596	8.870580491	7.280032998	7.256035979	7.174968613	5.53634141	6.047683209	6.708250704	6.282535994	6.032954215	6.094926844	4.737800853	5.793718525	6.351118745
OG0001806	8.291815335	8.451994077	8.325170512	8.398786438	8.60936345	8.645334195	7.43404436	7.550631365	7.550631365	7.815831566	7.639666296	7.260684356	4.382456988	4.030311356	3.72522418	2.154821025	2.491579151	3.423358859	2.420167608	2.375468213	2.475395963	1.001013137	1.574592256	2.196166048
OG0003002	8.291078585	8.149899509	8.422106827	7.850686927	7.693138438	7.40913632	7.529586724	7.419033185	7.419033185	7.233715534	6.668034004	6.653203362	4.844775803	4.660677097	4.839001671	5.024540872	5.226807519	4.872807587	5.162821102	5.106118797	5.002256053	5.808118575	5.479598885	5.360846733
OG0004117	8.286557762	8.203543775	8.394248311	7.417515003	7.874305166	8.039248084	8.293057749	8.226556696	8.226556696	7.948133578	7.865980657	7.843355793	6.871453112	6.983079107	7.118445905	6.701586482	6.580145786	6.458131952	6.074549749	6.106504315	6.084468478	6.304048444	6.073099563	5.90287263
OG0001520	8.279796274	7.924159284	7.876578337	8.377904593	8.085923853	7.66370041	9.165082854	8.970321631	8.970321631	8.603589257	8.661421833	8.712011046	7.787225444	7.877821535	7.81926454	5.926554085	6.368434521	6.669870076	7.254757478	6.938904428	6.839392775	6.799057509	7.039286473	7.198042258
OG0000859	8.267067558	8.458816703	7.971256136	8.44145028	8.509854162	8.520147199	8.450881315	8.39632649	8.39632649	7.992711791	7.839392775	7.990501111	5.758254134	5.504832015	5.567826816	6.306889053	6.252483594	6.060220791	6.09096984	6.027506851	6.132907251	6.476465615	6.3259138	6.164875961
OG0001946	8.263457008	8.256680466	8.153957297	8.213006983	8.373517716	8.650620972	8.738261184	8.909338094	8.909338094	8.814037648	9.065281486	9.129257254	7.698561605	7.628619783	7.899212495	6.835670216	6.622671093	6.521355769	5.396717795	5.433732311	5.394324807	6.7130964	6.570719448	6.322082094
OG0001535	8.262564702	7.772215586	7.429113779	6.922078888	6.954661621	6.602142091	8.140880884	8.311771017	8.311771017	8.653848238	8.73711211	8.862203399	7.969258148	8.055086628	8.081992519	9.390998429	9.515554576	9.252443335	7.448415347	7.552321733	7.639014324	8.217648533	8.167656484	8.143311269
OG0000068	8.252145022	8.458242545	8.424586226	8.163247124	8.29530977	8.262188829	8.980625156	8.998886554	8.998886554	8.856643395	8.959045612	8.952333566	9.228170294	9.00472806	8.728903126	9.163205353	9.354401469	9.3116709	10.59061512	10.9474828	10.84721555	9.361085137	9.315461848	9.457452294
OG0000152	8.24531501	8.106746128	8.089159132	8.720039	8.725741157	8.650764559	9.021507488	9.080777563	9.080777563	8.887708033	8.821869627	8.848278655	6.534728838	6.476266481	6.407154554	5.814694481	5.947227111	6.311042573	5.551319133	5.318276706	5.39959085	5.624307689	5.936570337	6.325392172
OG0004814	8.245124826	8.461765911	8.404460384	8.257199243	8.050556113	8.125671763	8.699919422	8.663647047	8.663647047	8.467197952	8.556084489	8.626475642	4.394524431	4.226842192	4.224558187	5.480395683	5.079611074	5.191548438	2.178156574	2.149559516	2.019159601	3.84515079	3.58771302	3.843606042
OG0002864	8.242507238	8.071676874	8.096925944	9.068294612	8.987406143	8.729212857	8.875503635	8.684608376	8.684608376	8.254131034	8.24550517	8.287897033	6.413545511	6.361272699	6.554588084	5.231635542	5.394779238	5.405841958	5.48197666	5.295999564	5.421253937	5.227072165	5.639303659	5.645404525
OG0006729	8.239932613	8.401647531	8.209355883	8.716819461	8.627497406	8.597568418	7.989082225	7.905146285	7.905146285	8.105646653	8.082521645	8.063233275	8.495005145	8.548371887	8.453438561	8.969367813	9.039027873	8.935241677	9.417631453	9.596537527	9.493732785	9.143384234	8.939331202	8.870295358
OG0001541	8.23309235	7.944389962	8.03848008	7.713695815	7.757023247	7.70085582	8.104755987	8.304990096	8.304990096	8.718224612	8.827152132	8.843104497	7.352174112	7.288052123	7.323518691	7.334917716	7.413009257	7.275733428	6.970517784	6.837124558	6.789105827	6.779737737	6.729446726	6.610237484
OG0004219	8.21800615	7.995936704	8.290986465	7.140062856	6.841973119	6.688320256	6.508111681	6.601102203	6.601102203	6.749668341	6.314333994	6.202025845	4.889098705	5.11117115	4.909429907	4.432948053	4.605907337	4.53326369	3.334106705	2.988728853	3.215102957	3.998698282	3.71722785	3.73366671
OG0000029	8.217279193	8.212131562	8.089476964	8.802774832	8.729994538	8.92748169	9.070550334	9.133578937	9.133578937	9.012652471	8.819540461	8.947607719	5.892641654	5.954907012	6.03978939	6.391953955	6.159865082	6.068799126	4.607108344	4.622662163	4.592811613	5.778855646	5.523566974	5.609725122
OG0000692	8.21465911	8.341541061	8.185519702	7.796299238	7.824386003	7.969703088	6.68943895	6.760220946	6.760220946	6.805679393	6.699468346	6.660922914	5.746969731	5.622847792	5.914132033	5.498265869	5.361408693	5.348662302	3.556869576	3.50154997	3.470191931	5.973423924	5.842404656	5.855634958
OG0000190	8.212812491	8.03039126	8.03919324	8.067757015	7.989706707	7.842098871	8.168120505	7.987889281	7.987889281	7.371558863	7.36509759	7.489205728	5.574606242	5.867899428	5.512747415	4.975448141	5.288757574	5.922150265	4.550884046	4.36970447	4.361863787	3.301428298	3.814053033	4.283192094
OG0001453	8.206379492	7.920650595	8.280631597	8.479295243	8.351469324	8.270388777	8.247737673	8.218078826	8.218078826	7.697106574	7.710462074	7.543573213	7.549107723	7.562676694	7.816596507	8.198534424	8.24592676	7.97958239	6.805367272	6.829540088	6.792334806	7.533504169	7.424654245	7.264120714
OG0000157	8.205793249	8.233236185	8.204228769	7.641690523	7.564378169	7.672637487	9.500383808	9.440453944	9.440453944	9.668175869	9.589445166	9.715018183	7.641463661	7.862146355	7.469889231	8.255228314	8.250957311	8.412887776	8.782291263	8.983833857	9.060830739	8.181164186	8.351054062	8.628908076
OG0000437	8.20393524	8.16143425	8.166112857	8.463524373	8.614525815	8.473421647	8.046687492	8.087489361	8.087489361	8.401690191	8.645298164	8.64652271	5.529478344	5.462784281	5.40218393	4.156953135	4.616282408	4.923236196	4.941952331	4.81194774	4.59712888	4.330656632	4.935420615	5.104449051
OG0001809	8.200064862	7.909293086	7.98771878	7.597233189	7.55688919	7.575085379	7.301313274	7.418485137	7.418485137	7.690137693	7.610951	7.497931652	7.703344378	7.769070185	7.759009985	6.713177528	6.96335505	6.957394615	6.232023682	6.126703441	6.130322413	6.823976037	6.722845775	6.819387178
OG0010370	8.19913246	8.351645995	8.711253978	7.216066783	7.28373661	7.324810603	8.687760584	8.595276133	8.595276133	8.511159644	8.299299615	8.499646606	4.027815784	3.505403176	3.283525643	2.328874369	2.111281091	2.488389295	5.203916452	4.631491394	4.820211135	2.458510623	2.909736628	3.440061198
OG0005338	8.195052257	8.655852677	8.449437568	8.197609878	8.604775593	8.979739567	7.311339626	7.398743692	7.398743692	7.305423389	8.101450482	8.413077823	5.011925843	5.249795732	5.038361113	3.431256958	3.717050137	3.307740347	3.871470116	3.533108541	3.598631993	5.381496923	4.862714712	4.965001555
OG0002896	8.194264383	8.596077915	8.24498217	7.435961895	7.518220381	7.137093609	6.10349764	6.105175192	6.105175192	7.172227468	6.487357715	6.316326792	7.28293736	7.534197814	7.383256728	7.359235632	7.544281357	7.429035924	7.472721703	7.290275098	7.18598049	7.648320188	7.412613032	7.403498665
OG0004870	8.193032468	8.27672928	8.16103108	7.644721547	7.147306699	7.178814216	5.410069692	5.601250805	5.601250805	6.102448178	6.402756279	6.231317197	8.453230707	8.429524747	8.498721183	7.562327151	7.660008019	7.411222844	8.901568367	9.0769831	9.00946139	8.314599557	8.026484712	7.974445566
OG0005578	8.190466712	8.078471075	8.051045762	7.829976373	7.479699439	7.309248961	7.346602375	7.444642222	7.444642222	7.881297537	7.655781138	7.570007463	8.043605887	7.994047893	8.204202843	8.547471808	8.442294137	8.214652797	6.908337374	7.024382849	7.081695399	7.947386216	7.771069475	7.573291203
OG0000900	8.190269157	8.159619095	8.207746467	7.945853468	8.056637715	8.054956979	8.79753184	8.851592897	8.851592897	9.206648107	9.219604168	9.204424422	6.114597321	6.285506718	6.273774903	6.685144036	6.863051356	6.971990663	6.86709955	6.781204943	6.692654554	7.092720148	7.101994574	6.851436736
OG0001786	8.188440489	8.573382101	8.203348003	7.901892628	8.047996356	8.348772408	4.224194664	4.391973883	4.391973883	5.469560422	6.017031081	6.292413668	9.885425499	10.02790738	9.792937159	8.358522418	8.573033628	8.042239398	7.801015699	7.911796425	7.623940001	6.47274347	6.48092669	6.687981681
OG0000802	8.185470146	8.108158509	8.020757755	7.93551868	7.932450998	7.743959212	8.326384543	8.32791187	8.32791187	8.177519203	8.011450912	8.031604721	6.492196898	6.27432578	6.285483045	7.278718922	6.938468117	6.910297342	6.974889482	6.822210072	6.979484645	7.747284672	7.270890505	7.392720119
OG0000877	8.184280294	7.818070833	7.879093079	8.467931546	8.470984181	8.506803438	8.489647293	8.57825946	8.57825946	8.293471649	8.197314999	8.200113919	6.977135647	6.945835915	7.091476643	7.416347446	7.368827704	7.081924368	5.986960829	5.96250229	5.890648053	7.901977678	7.855300815	7.674536214
OG0001813	8.162693432	8.054143016	7.999887285	7.980253846	7.99859043	8.009324776	8.469112664	8.286788759	8.286788759	7.74443023	8.002421244	7.979911014	6.732404887	6.524547357	5.898230365	5.066242065	5.370662301	5.920907792	6.427092054	6.633024705	6.889755824	4.661554659	5.319447413	6.032008688
OG0002862	8.158407722	7.675604253	8.071140536	9.055553593	8.427815657	8.571183795	7.651410526	7.358211623	7.358211623	7.587964989	7.110926947	7.438791853	3.14959886	2.9335056	3.14354493	3.647514838	3.283896888	3.154418756	3.548884161	3.881658747	3.912727458	4.259134615	3.966176644	3.868871436
OG0002405	8.156689867	8.023920649	7.920650595	7.480426705	7.585638606	7.499287831	7.216163813	7.212763864	7.212763864	7.086932341	7.079164742	7.104546339	4.84449362	5.005376631	4.823310678	3.463015539	3.810271369	4.167396468	3.840648531	3.870425879	3.692818842	3.947359446	4.311580131	4.544142848
OG0000155	8.148781613	8.081989325	7.87774425	8.596897882	8.392145663	8.571866386	8.830483516	8.824720127	8.824720127	8.460046273	8.673980351	8.7524141	7.246925822	7.421667655	7.058771055	6.669735463	6.892162703	7.087492543	7.209840307	7.182565182	7.086803931	7.054605403	7.417130987	7.718215705
OG0000474	8.148730779	8.316869805	8.087197616	7.89542381	8.039028696	8.132319783	8.240886714	8.115563915	8.115563915	8.146950459	8.450963771	8.512029308	8.761775265	8.763965559	8.880236143	8.070513304	8.21848332	8.034500766	7.184362624	7.243195886	7.145025242	6.763268148	6.644912145	6.597180141
OG0001127	8.144454314	7.87418219	8.032376393	7.514043336	7.606516256	7.688250309	8.480224723	8.563177201	8.563177201	7.765667341	8.14689956	8.118681572	7.853751186	7.926800627	7.820926289	7.463223542	7.661794484	7.796683404	7.160026696	7.09169243	7.101102701	7.352261524	7.597471582	7.830411259
OG0004890	8.143944366	8.469316208	8.110352802	8.738767837	9.425404753	9.571126898	6.850624425	6.984418459	6.984418459	7.320123598	8.248876343	8.296457407	5.959238318	6.115954407	5.909843413	6.934709917	6.802725726	6.509314693	8.349869025	8.530899442	8.52106566	7.014154409	6.463575051	6.334119866
OG0000438	8.131033798	7.88594036	8.136222153	8.652773285	8.636987061	8.660245534	8.900866808	8.917431755	8.917431755	8.39694722	8.290571851	8.180406485	9.026462856	8.864733089	9.051291067	8.914697558	8.841362749	8.782217862	8.038438925	8.116780603	8.129119159	7.942315681	7.875167549	7.887503338
OG0004292	8.124276432	7.765070569	7.514674609	9.300558481	9.122776238	9.054170155	9.487136599	9.569798659	9.569798659	8.266833381	8.399854674	8.559797696	7.657648579	7.643208274	7.607475316	6.936311676	7.33624232	6.970279636	6.144164889	6.281331039	6.126370369	7.277646344	7.267913089	7.197681623
OG0000046	8.118837278	8.05343721	8.149289855	8.564187606	8.682819063	8.557731729	7.830293359	7.536169493	7.536169493	7.93233288	7.668884984	7.679409722	6.687651423	6.72831374	6.861656425	7.17160016	6.972574339	6.986529259	5.750540049	5.609101595	5.77231167	7.403011171	7.022281249	6.911099524
OG0004222	8.117902789	7.856051967	7.911391988	10.12835527	9.671346453	9.071757307	8.221200418	7.937079513	7.937079513	8.568336182	8.400367146	8.715138338	4.609113714	4.320538832	4.552937095	6.20729297	6.141252116	5.92893213	5.183411083	5.473634973	5.532984534	6.756135962	6.712593029	6.58131087
OG0003673	8.11504365	8.278310061	8.140318539	8.01920151	7.87817356	7.849561482	8.818006902	8.83447105	8.83447105	8.855834011	8.949651651	9.034138665	7.218132119	7.241217639	7.154812035	7.337138396	7.377628743	7.428452301	6.819190442	6.776389603	6.701153953	6.663323269	6.811977015	7.111444525
OG0002480	8.112856486	7.873382589	8.037876361	7.97475873	8.204571144	8.182444015	8.194018084	8.280283604	8.280283604	8.548089781	8.40526913	8.41337406	5.844068484	5.960435255	5.912618252	4.23777249	4.814049443	5.263590713	4.957325424	4.73563644	4.856367757	4.685913245	4.916945683	5.212270108
OG0000466	8.112700133	7.872028408	7.887220615	8.883193125	8.666863086	8.704318678	8.742882021	8.933587391	8.933587391	8.592008461	8.762049774	8.351513494	8.002543887	8.056807306	8.079872473	7.72796809	7.724868515	7.637186365	6.891585661	7.134026828	7.023135566	6.987111633	7.109403397	7.076514203
OG0002900	8.111761659	8.049304033	8.384913231	7.691743519	7.566282415	7.226412193	7.04220656	6.959248521	6.959248521	6.996049728	6.672708196	6.542103246	5.666123428	5.32238716	5.577709182	6.241507876	6.433254261	6.381654729	5.891969085	5.960700282	5.834387109	3.922392923	3.781075343	3.440974516
OG0000786	8.10370744	7.931269381	8.102290693	7.02314444	6.922316799	6.843983844	7.222456826	7.216794351	7.216794351	7.559109369	7.327866971	7.125671763	7.919037304	7.733633632	8.200408716	8.622522266	8.346788506	8.173913444	6.684417622	6.614668771	6.702139432	8.27128233	8.351845607	7.925125944
OG0001410	8.102395685	8.276496666	8.120393416	8.015303535	7.768118145	7.512858954	9.948586248	9.985564469	9.985564469	9.826262462	9.697784243	9.660174212	3.813089558	2.726119501	3.121676236	2.615906137	2.05588039	2.739272638	5.633084736	4.926168356	5.115434907	8.080779695	8.120910201	7.915230468
OG0003033	8.098874287	8.269126679	7.99242856	8.992994967	8.98205238	8.966015097	7.819412726	8.008624703	8.008624703	7.951109832	8.426851779	8.71685375	5.635626423	5.884499019	5.791076389	6.185794409	6.102051703	5.887987493	5.639538385	5.609352516	5.536708804	6.184657187	6.038681556	6.108999632
OG0014281	8.087462841	8.302273349	8.295034201	8.733591606	9.353124766	9.649148376	8.729110867	8.468094516	8.468094516	7.350674037	7.89730094	8.225882224	7.225625842	7.284468789	7.458586247	6.157708297	6.490076205	6.536239133	7.168784421	6.960820965	6.809329547	7.256240774	7.326911204	7.301665376
OG0003753	8.081403545	7.87897051	8.080497781	7.191700818	7.546585829	7.204082012	7.42315794	7.368550113	7.368550113	7.85237345	7.647242546	7.579391371	2.14844575	1.862917105	1.769550876	2.203004398	2.634702686	2.802249683	3.33946053	3.210914193	3.332832652	2.627704649	3.406019988	3.585333947
OG0000307	8.080177964	8.414473836	8.352352463	7.494175568	7.504302583	7.907912143	7.428192651	7.284106911	7.284106911	7.461970494	7.491612627	7.29259772	6.700654719	6.768324617	6.803721715	6.254152959	6.373559302	6.215325062	7.740042465	7.629115422	7.658011491	7.491395369	7.387958715	7.314201647
OG0004554	8.058045857	8.138118178	8.545196172	7.186361891	7.371645979	7.405566974	8.143791346	8.164278438	8.164278438	8.51558158	8.293195729	8.196528361	4.068610625	4.044899411	4.510587276	4.775641093	4.505902994	4.51871515	3.518847311	3.637584744	3.775096909	3.258378869	2.93243484	3.323810881
OG0003762	8.051480865	7.990387652	7.47191903	8.569020122	8.360847084	8.827723773	7.128973835	7.326159799	7.326159799	6.964629667	7.705770603	8.00270252	2.851554571	2.856778182	2.922663509	4.149146346	3.944543642	3.887173327	3.395387369	3.819691683	3.741030067	3.284138605	3.096314992	3.211012038
OG0005686	8.051426485	7.894029521	7.645370225	7.505494007	7.512384929	7.850624425	6.95011843	7.043136678	7.043136678	7.18030702	7.587139927	7.696480752	3.76242855	3.671911538	3.604063019	3.899208507	4.095603785	4.258120131	2.631769003	2.186763591	2.38501515	2.404162516	2.325677975	2.350928011
OG0001321	8.04450341	7.887342485	8.012624539	5.971313624	6.541948425	6.464178138	3.548436625	3.753818443	3.753818443	5.759688488	5.599912842	5.762083004	3.876041454	3.655913912	3.664414572	4.641143105	4.853431828	4.540794799	5.949746186	6.044415104	6.167478763	4.525398028	4.127515251	4.054663571
OG0001521	8.037986147	7.859037755	7.98521578	8.031108429	8.010108453	7.917073663	8.029287227	7.91160171	7.91160171	7.6923714	7.768713657	7.855740592	7.432926846	7.258072253	7.476315255	7.235643781	7.372938172	7.347325492	8.147458328	8.249787106	8.16551856	7.795772791	7.565844661	7.433916712
OG0000019	8.03683298	8.091117985	8.443233664	7.904845329	7.90285744	8.093074182	8.500762225	8.883880424	8.883880424	8.349657198	8.70089049	8.664447285	8.540848722	8.533154496	8.529796745	8.778604488	9.006866024	8.756955885	9.144726298	9.1556564	9.099148423	9.212341225	9.050424152	8.916214177
OG0000061	8.035898787	8.074355576	7.966649642	8.240028052	8.200604398	8.080710953	7.896574599	7.977823694	7.977823694	8.034138665	8.026302111	8.055499366	7.184057088	7.139382517	7.226572109	7.023433904	7.063559027	6.959291418	7.149261398	7.073818092	7.004420491	7.012273669	6.994437167	7.031417253
OG0008178	8.032817163	7.908512715	8.043191372	8.137759661	8.344562227	8.579655355	7.299574371	7.437876886	7.437876886	7.507873907	7.33136485	7.013238915	8.874405384	8.809483259	9.017996768	7.824255514	7.866768918	7.632599038	6.782892091	6.38343266	6.539434138	6.769856352	6.655110644	6.436444879
OG0001332	8.025914699	7.338067798	7.552822772	8.757390009	8.444849247	8.060695932	9.869223676	9.520009654	9.520009654	8.118318192	7.986354046	8.015359295	7.634073363	7.614648013	7.720602023	8.652341645	8.529262262	8.446637121	7.046199637	7.138344509	7.029535708	8.761128667	8.599898341	8.528682267
OG0008359	8.023809787	7.969530424	8.13401553	7.550977598	7.778340011	7.747118816	10.61579514	10.6102682	10.6102682	10.37873919	10.17185232	10.15495731	7.259873171	5.639182374	5.693337244	6.836583138	4.701253502	4.688456783	8.905134549	8.756331812	8.833128862	9.097374296	8.748638339	8.386500151
OG0003811	8.020090998	7.743959212	7.658996895	8.188885513	8.170976583	8.249540152	5.906650126	5.851374267	5.851374267	5.596338864	5.923386916	6.295171992	4.131078261	4.241286485	4.098908807	3.540648516	3.718179668	3.760466876	3.043687113	2.695606816	2.666695702	4.028905919	3.901444253	4.031104016
OG0002354	8.0069151	7.87535004	7.995880188	7.259272487	7.545350645	7.400623314	4.467931546	4.193771743	4.193771743	0.992768431	2.3950628	2.6622055	3.176410704	3.713551758	3.705925942	3.290662228	4.392478858	3.23063173	2.533679457	2.431898369	1.870206878	0.472321397	0.17853491	0.383704845
OG0000649	8.000901403	7.667111542	7.242030802	8.2387391	8.235822777	7.877069362	8.787739349	8.809205408	8.809205408	8.648465443	8.754453292	8.78767406	7.136940886	6.969943632	7.124489436	8.846336602	8.851845218	8.715224501	7.86745976	7.871902774	7.913492628	9.31019968	9.156467154	9.067812397
OG0000630	7.995654105	8.355439197	8.324495609	7.017031081	7.48123435	7.73470962	7.545891168	7.556544373	7.556544373	7.408032466	6.978882028	7.008652713	5.50065357	5.619716133	5.368161046	5.165815086	5.244064275	5.355130468	5.382189964	5.416440176	5.51199137	5.052252417	5.307064527	5.535105199
OG0004458	7.995597578	7.939814257	7.926829678	7.892391026	7.414220116	7.354028938	6.960697039	6.867525861	6.867525861	6.51364865	6.193968819	6.279285561	4.875301378	5.091217868	4.653562235	2.4098718	2.935511043	4.192412763	4.470319501	4.381438433	4.421132391	2.888773442	4.014124943	4.818920588
OG0001011	7.993221467	7.787380222	7.807612523	7.156234798	7.451375982	7.375560793	7.674333529	7.725434429	7.725434429	7.879031796	7.810635896	7.662988741	7.787088937	7.6843552	8.057568326	8.026341953	7.934683383	7.835363886	6.105419114	6.055675055	6.244440713	7.384326159	7.323642981	7.048892243
OG0002201	7.992258594	7.828199968	8.023976076	7.579768477	7.73457415	7.531615392	8.251671759	8.273422641	8.273422641	8.534108305	8.33516701	8.457750227	4.393112747	4.431157585	4.172161048	3.563465677	3.699787028	4.084255647	2.95956004	2.831034072	2.92404134	3.154472874	3.942745318	4.204866891
OG0003717	7.97836726	7.710599828	7.902254508	9.097847785	8.644469205	8.766860144	9.412845023	8.763212367	8.763212367	8.03919324	8.255783957	8.249587556	2.782075532	3.03637163	2.532750576	1.701384929	2.138783675	2.408200171	1.047737993	1.000785334	1.101830234	1.973290559	2.688087459	2.932317287
OG0002917	7.973611276	7.705148528	7.881542269	8.22390517	8.178415874	8.084223752	8.024530234	8.167217409	8.167217409	7.913009057	8.038425207	7.944272818	5.871253491	5.808167755	5.790515322	4.988061581	5.701066599	5.359615342	5.632064013	5.36729103	5.194483455	4.647216638	4.587190945	4.768678727
OG0003087	7.972692654	7.783784026	7.650979914	7.398829182	7.402415217	7.057666877	8.97819563	8.949826711	8.949826711	9.225834036	9.061344188	8.941341105	8.070766591	8.087455946	8.2397379	9.430986459	9.486804659	9.341286417	8.033596995	8.185515242	8.213876043	8.575067221	8.390264416	8.224216856
OG0000640	7.97137111	7.714314216	7.750405521	7.807097275	7.806710718	7.828390402	8.324585615	8.371297481	8.371297481	8.036887913	8.003939486	8.048650343	8.053958997	8.008630305	8.098410083	7.777973935	7.741109639	7.556354305	7.28295774	7.428926251	7.315146844	7.86626819	7.793320432	7.704559384
OG0000111	7.963358519	7.51048727	7.496893713	8.240457447	8.347577079	8.429992489	6.683556107	6.920471958	6.920471958	7.736943052	7.536985376	7.347931354	8.490495523	8.780596195	8.673822806	8.284317941	8.421305364	8.169920493	7.451499622	7.646248358	7.642405552	5.537296999	5.473833983	5.321819167
OG0002011	7.961739073	8.076869029	7.695924237	7.059398544	7.198297695	6.732540561	7.586164246	7.519203773	7.519203773	7.607922067	7.405056346	3.498250868	5.52291197	5.343177186	5.620460022	4.718362722	5.010051595	4.705133595	7.328490035	7.432713928	7.459322593	6.177305713	6.131445438	5.91147588
OG0003862	7.957624452	8.069315495	8.316462564	7.512858954	8.029618526	8.501518762	9.233068376	9.348683899	9.348683899	9.237472897	9.371362831	9.623296248	8.570717551	8.307006311	8.41332582	8.702565087	8.469715069	8.395392751	8.792332203	8.8851442	8.781683628	9.235780901	8.931519965	8.758090934
OG0003656	7.957334247	7.950410089	7.604590292	6.962896005	6.679620843	6.799993888	4.457462965	4.386121157	4.386121157	4.066950244	4.106850796	4.265286858	4.492927985	4.440527696	4.35998775	4.749626511	4.900436954	4.757603622	4.97493444	5.217356365	5.116806381	5.064467293	5.185994559	5.156673689
OG0001135	7.953439861	7.635464198	7.9800253	7.962780354	7.943686952	8.213493099	7.304054652	7.347931354	7.347931354	7.502394256	7.331096084	7.190713617	5.456468758	5.429988138	5.631953173	5.750758162	5.624621774	5.617384299	4.988661967	5.230994172	4.921948972	6.598220476	6.431466347	6.451153073
OG0001172	7.952974156	7.71630504	7.35887094	7.149848714	7.330916878	7.366147332	8.605368395	8.786318643	8.786318643	8.192638034	8.442943496	8.387198808	7.276278905	7.168465538	7.179955852	6.298742434	6.699780644	7.000539783	6.581149503	6.431614603	6.444554932	7.216462626	7.623907089	7.707690431
OG0004633	7.947373942	8.431455817	9.173901954	8.326159799	8.328899279	9.022534268	7.233140296	7.306836389	7.306836389	7.155526627	8.036887913	8.108001646	8.791752873	8.922506505	8.621465102	8.49322781	8.749500412	8.259084133	9.075939027	9.26716075	9.028164387	8.835733054	8.780502695	8.769315867
OG0002395	7.947140127	8.312565346	8.134990966	7.503984704	7.825658445	8.05044728	8.34536089	8.42634863	8.42634863	8.125568452	8.154767487	7.984988019	6.542778688	6.732741336	6.667557236	5.469643771	5.892791719	6.126683413	5.695884995	5.627341269	5.579230543	5.576432345	6.097060201	6.214324756
OG0005893	7.945853468	7.946496941	7.671293372	8.259790333	8.234050983	8.479456935	7.394033895	7.5389261	7.5389261	7.404204897	7.706254254	8.014187891	7.377758867	7.310908106	7.368346687	7.239476331	7.194201335	6.97462682	7.077956478	7.340056596	7.223340489	6.594040442	6.440877305	6.49831949
OG0006053	7.940342965	7.786727035	7.500881705	7.931742144	7.728464765	7.637494325	8.838447593	8.76586621	8.76586621	7.859534786	7.488563209	7.143536277	6.424754335	6.26086761	6.612006529	6.96147632	6.830181788	6.53969375	5.715947169	5.744433459	5.880481545	6.085375152	5.910691654	5.721972746
OG0014349	7.938991439	7.708256223	7.979968158	5.910013053	6.354910512	5.961623328	9.850999395	9.782973645	9.782973645	9.638236783	9.415086809	9.095634375	7.037564524	6.038589381	5.986123733	7.669469742	5.967620763	5.591021103	8.609646384	8.219946301	8.403416007	10.37479824	9.673012732	9.457451063
OG0000508	7.938697461	8.409263634	8.896453506	7.98783245	7.617724575	7.973439079	8.934251102	8.952988711	8.952988711	9.295929607	9.145499145	9.058262372	7.67570304	7.61232227	7.701794383	6.858877426	6.895195967	6.960173423	6.831070312	6.589492357	6.631952155	6.048472052	5.973325647	5.894949176
OG0000161	7.938226972	7.866413481	7.584661908	8.174426394	8.139039668	8.275100194	8.941927925	8.878893899	8.878893899	8.322784441	8.468786935	8.46135666	9.093628572	9.168343683	9.289432201	9.199720679	9.43386519	9.352103914	8.647694059	8.685297546	8.63421897	9.480380858	9.409711688	9.382287683
OG0001021	7.9375798	8.056204164	7.879521987	7.739443098	8.009436756	8.169173402	8.103445185	8.086189313	8.086189313	7.89772447	8.016919688	8.025250322	7.438093203	7.594649314	7.548495194	6.622911907	7.123377538	6.98784609	7.306988545	7.446777293	7.379195527	6.592574242	6.679036667	6.889887212
OG0001876	7.937403248	8.001295589	7.441201261	7.140880884	7.619266268	7.289834465	5.597531174	5.720688885	5.720688885	8.241840184	8.057829309	8.225930411	10.59958839	10.61834696	10.80499493	10.61835613	10.41226603	10.34264808	9.418537211	9.478921059	9.72483561	8.703795281	8.401299805	8.339467905
OG0000169	7.933454612	7.821773982	7.687410679	8.251198341	8.220910322	8.262329793	8.64255718	8.63689646	8.63689646	8.28748153	8.330468767	8.350894994	6.845276767	6.629410538	6.988379076	7.291609083	7.128569737	6.955501126	7.2690425	7.366107105	7.350815454	7.500769395	7.346843454	7.16054511
OG0001207	7.923802858	7.907371414	7.76008785	7.482525641	7.203984166	7.221297103	6.617651119	6.310794527	6.310794527	6.716990894	6.401391545	6.694044413	4.624484626	4.681494243	4.899780333	5.4400057	5.443602342	5.485061599	4.482029922	4.275041326	4.323154586	3.925235157	3.739882658	3.951743506
OG0001755	7.920591052	7.952974156	7.882276216	7.314968365	7.473299871	7.402841533	6.897603474	6.888134388	6.888134388	6.941341105	6.9440385	6.86814348	5.980502006	5.845897712	6.073443661	4.557977964	4.868256599	5.04782409	5.11953505	4.942027426	4.841820189	3.921445852	3.927962805	4.045687593
OG0002333	7.91981677	7.633576519	7.76877981	7.185271906	7.389996941	7.202809492	7.299665944	7.281466436	7.281466436	7.172327492	7.024031502	6.850124314	4.855362866	4.683357915	4.778736346	5.461896193	5.208492679	5.107029552	4.00518797	4.106502431	4.063542633	4.997079646	4.931958618	4.800977014
OG0008374	7.914145909	7.828707735	7.621758857	7.285679634	7.554281863	7.629065137	6.229203358	6.363083447	6.363083447	7.114158769	7.118525849	6.764340847	2.317928021	2.356948621	2.028534145	1.456622713	1.595274969	2.646019994	1.550261897	1.567555669	1.539344457	0.797498638	1.410320479	1.899282765
OG0000298	7.912949198	7.833459387	7.754286254	8.038315454	7.946145992	7.765468445	8.04946741	8.03727239	8.03727239	8.122620956	8.126239845	7.595854207	7.292384217	7.332223672	7.306344275	7.189203869	7.63254015	7.619518656	8.741363837	8.901739405	8.849220549	8.160336859	8.394732344	8.500140773
OG0000784	7.911871308	7.840966704	7.781884235	7.312066104	7.424418266	7.366846735	6.624393382	6.587515014	6.587515014	6.865300243	6.66106548	6.570311124	7.59863765	7.46476709	7.384365016	6.157001051	6.429428	6.695957634	6.621960129	6.423565902	6.444167278	6.970087479	7.436285124	7.760009983
OG0005297	7.90821246	7.455902539	7.98430452	7.975847968	7.818006902	7.301313274	6.545968369	6.165610509	6.165610509	6.962664693	6.532472817	6.815831566	6.310766903	6.07445684	6.214463092	6.094080854	5.790052335	5.874965369	6.209907743	6.034081645	6.055204116	7.142111143	6.818450524	6.739641564
OG0003570	7.906169068	8.283319907	7.834218201	6.944507097	7.291124643	7.005849076	7.73457415	7.733591606	7.733591606	8.667643804	8.578485913	8.621868725	10.51673911	10.5476243	10.51832367	8.761199159	9.268235534	10.26342532	9.325798788	9.32256905	9.516528559	7.326924682	7.934736451	8.336290084
OG0000293	7.905206469	7.794870698	7.7465815	8.697732126	8.536868849	8.299436999	9.010779839	9.000873242	9.000873242	8.780900601	8.82457694	8.559185866	6.717824454	6.829855901	6.663835587	6.186382296	6.769664644	7.504043517	7.567473195	7.556056891	7.620362072	6.62697085	7.423111707	7.93473822
OG0001335	7.904664725	7.744093804	7.413204789	8.66437617	8.747924416	8.882123341	9.223108761	9.406587689	9.406587689	8.460251099	8.807515928	9.066385236	7.182736984	7.342767173	6.96136287	5.980875307	6.612216244	7.281676925	7.185728809	7.174108756	7.225936194	5.441904049	6.346812081	6.987974524
OG0007116	7.90147032	7.983164635	8.204424422	6.998759651	7.038260575	7.526616606	5.553053253	5.480426705	5.480426705	5.861955364	6.09148828	6.219555769	0.198886363	0.117816038	0.203790019	0.355292595	0.402781106	0.263560893	0.028412144	0.063316553	0.051483476	0.046623764	0.045406623	0.068509853
OG0001978	7.897663974	7.70286529	7.795455272	8.065604622	8.104441503	8.317050764	7.767588594	7.897663974	7.897663974	7.757223311	7.762348816	7.66370041	8.154736607	8.235194278	8.200937828	7.635107906	7.575558911	7.561842383	4.287753744	4.532109955	4.591723094	4.312018894	4.349208147	4.425246457
OG0000684	7.897542973	7.807226104	7.891297661	7.150458132	6.925762114	7.125671763	6.86950131	6.940342965	6.940342965	6.725877459	6.790120385	6.791032617	4.743125536	4.906800184	4.906372575	3.719452894	4.047551476	3.988218405	4.244871841	4.198588444	4.050997022	1.534620439	2.024620387	1.993655524
OG0000843	7.896271849	7.860280012	7.577957468	8.01664117	8.053328593	8.083213368	8.97137111	8.88197045	8.88197045	8.810250286	8.976793218	9.033918499	5.4620425	5.43965106	5.547403248	6.849126075	6.751280266	6.640340245	6.032347077	6.106898732	6.224116892	6.754345054	6.601043948	6.499449052
OG0000134	7.895605575	7.970681128	7.779456725	7.849373823	8.087887101	8.227278994	7.863009218	8.255665954	8.255665954	8.464872438	8.680570506	8.740219257	8.247675969	8.314152694	8.126960987	7.727355515	7.848455816	8.160559227	7.764768774	7.509804293	7.600295775	8.546119285	8.512525968	8.613232902
OG0001759	7.892998093	7.436378414	7.680886921	7.418021241	7.078737909	6.942983598	7.244791942	7.453311794	7.453311794	7.136170875	7.276310547	7.146186791	6.996680239	6.998383953	6.996710741	6.484187767	6.579544337	6.482865058	6.754939599	6.555727671	6.460945654	7.642658978	7.552570737	7.461400046
OG0001820	7.888682374	7.772215586	7.848873278	8.059777069	7.980767942	7.53822774	8.173027465	7.966072795	7.966072795	7.909233072	7.878112237	7.845678216	4.401523981	4.427657792	4.151288963	2.647163439	3.038615278	3.859129719	1.809551916	1.74849043	1.815716003	1.582995729	1.980999933	2.584759547
OG0011421	7.882765306	7.861707287	7.830356747	7.424502249	8.60295862	8.540050524	8.001745957	7.970566099	7.970566099	8.507556814	8.378381567	8.277008367	8.629845451	8.693447928	8.905024405	8.993061222	8.808174578	8.65827326	7.561138226	7.399245449	7.56971361	8.734700138	8.48025987	8.414976916
OG0000149	7.879460723	7.832700173	7.818646083	8.143842354	7.95011843	7.654349609	7.344562227	7.177419538	7.177419538	7.673909705	7.526303606	6.349524514	6.620130951	6.695420406	6.461858714	5.830016444	6.073884913	6.649549502	5.620343888	5.495841599	5.546841997	5.39414368	5.914237775	6.239691126
OG0006263	7.87768291	8.227567813	8.030998118	7.978252842	8.530172209	9.096267125	4.90014226	5.186659017	5.186659017	6.632268215	7.933041444	7.099715999	7.352737342	7.470659687	7.239728354	6.359557012	6.742615292	6.305680749	6.516950893	6.673128131	6.586484192	5.850077295	5.590444532	5.557972758
OG0001518	7.875964319	8.184528261	8.011115414	7.035953757	7.080977374	6.73755157	6.855989697	6.669239411	6.669239411	6.454175893	6.123293723	0	4.762258977	4.736192463	4.476695987	3.640367578	4.165850854	4.818453847	4.811850151	4.835715434	4.849060001	3.62446591	4.281948197	4.915268001
OG0000711	7.872213144	7.667679281	7.845050903	8.848122135	8.558458981	8.596562497	7.936991209	7.99424028	7.99424028	7.282995721	6.943335318	6.937226674	6.912527719	6.929445429	6.940036338	6.360725432	6.440279846	6.230299482	5.145705575	4.944849546	5.059842814	5.808321976	5.680423665	5.850850918
OG0000104	7.871474058	8.051426485	8.391329526	7.060371694	7.13873257	7.44286058	6.896271849	6.843732657	6.843732657	7.196528361	6.968897145	6.943452539	7.616913423	7.622111869	7.61944896	6.929279716	7.071593218	6.955226771	7.443207137	7.521756674	7.437617262	6.839367578	6.739942587	6.892732229
OG0009495	7.866598937	7.59477246	7.537761979	8.518181031	8.549014512	8.633176885	8.248686627	8.052894047	8.052894047	6.698774109	7.266130621	7.437044593	5.155293462	5.224791225	5.27293504	5.301654951	5.701295648	5.571119766	6.354804399	6.414201678	6.307216113	5.416023605	5.552202134	5.57999228
OG0000960	7.86628983	7.867155163	7.684608376	7.042863176	6.576370967	6.600358968	6.620733018	6.58360934	6.58360934	6.895181422	6.812241495	6.767257526	5.425475418	5.429959693	5.454423013	5.187046378	5.41379512	5.589721847	5.452594776	5.022537819	5.184217602	4.790610455	5.315192684	5.412839097
OG0001314	7.865733271	7.546662993	7.503905223	7.867031576	7.76394266	7.775116404	8.48458125	8.432186925	8.432186925	7.946379968	7.588114949	7.771621518	5.211217054	5.159267498	5.072501587	4.944949314	5.21564909	5.455889721	6.152845584	6.023894486	5.984515983	5.887171621	6.163537778	6.339904147
OG0000047	7.861831331	7.734777351	7.864990857	8.003264909	7.813973538	7.897603474	8.015136244	8.259719729	8.259719729	7.997800468	7.993334704	7.957856574	6.999266068	6.994449613	6.943391585	6.38327332	6.78050696	7.034652623	7.464593941	7.29948096	7.171424024	7.014777059	7.351402184	7.632164954
OG0000233	7.861583232	7.699121269	7.570994129	7.801029284	7.651625784	7.66063774	8.030998118	8.106039419	8.106039419	8.362951992	8.239789444	8.281559166	5.622441368	5.718870658	5.467966097	5.09936759	5.503505209	5.8742272	6.010487377	6.023528604	6.075947795	5.061414615	5.642280195	6.221327654
OG0002272	7.85224859	7.69668939	7.923624611	7.948834426	8.048486874	7.967053298	6.049848549	6.172327492	6.172327492	7.158357226	7.03265189	6.751677946	5.317541772	5.361994991	5.12590522	4.257849431	5.338427267	5.139313135	4.07624439	3.703899145	3.727602482	4.232215601	4.931749234	5.288219011
OG0000899	7.840463234	7.610138984	7.491051376	7.81653571	7.758622982	8.032927334	7.575539247	7.704802815	7.704802815	7.274634403	7.551592918	7.428778891	7.286335969	7.262174732	7.471053299	7.649537143	7.592703695	7.406327475	7.678319847	7.801671503	7.798798375	6.617920975	6.042185543	5.961627264
OG0004318	7.839959587	7.707773243	7.457709193	8.753584481	8.453929061	8.527594294	7.769176663	8.054034453	8.054034453	7.325890061	7.655638049	7.257246395	4.485498316	4.073908471	3.751877146	3.865556611	4.393391487	5.401627736	4.353927346	4.105736736	4.115734105	3.898801371	4.683569581	5.111461218
OG0001364	7.837880186	7.786073552	7.660851626	7.703834378	7.671788718	7.750606505	7.153298683	7.349170631	7.349170631	7.390512926	7.726422541	7.945677926	6.700848886	6.639998464	6.592128544	5.804806316	6.320115834	6.167801275	7.593240216	7.542662783	7.437537368	6.657440506	6.586549043	6.642314135
OG0000062	7.837375637	7.985955755	7.938344609	7.984703267	8.107897062	8.266599166	8.629830154	8.609825128	8.609825128	8.350055177	8.40160487	8.415065677	7.200896644	7.340957425	6.857845425	6.78560286	6.900173665	7.215476698	7.398951425	7.272597129	7.345581775	6.909571516	7.170899493	7.689071275
OG0009278	7.833712369	7.80561491	7.920769673	8.145167939	8.088099184	7.987605102	7.375126338	7.2492557	7.2492557	7.054739967	6.89977985	7.13401553	5.644141815	6.034052804	5.796723372	4.814002772	5.184166414	4.889750957	5.844616894	5.741183813	5.766713615	4.887868357	5.007293293	5.18406443
OG0000053	7.832130501	7.857047916	7.209550842	8.031053274	7.794415866	7.689159358	9.362228777	9.427396658	9.427396658	9.318633187	9.292022478	9.505910773	2.712743454	2.689967566	2.877338275	3.450176353	3.575881066	3.575910102	3.28774946	2.942546971	3.105370836	3.398973479	3.263766238	3.124052475
OG0000678	7.830420133	7.74443023	7.752012608	7.911032393	7.919280485	8.030115331	9.084356645	9.165007459	9.165007459	8.51364865	8.798795784	8.92940637	6.51238888	6.461018039	6.097647875	5.025142221	5.559077239	6.267244945	6.490253704	6.209119753	6.166658411	4.696685495	5.60274221	6.26142701
OG0000880	7.829278761	7.943862736	8.054848477	7.991465158	8.057666877	7.963416323	8.282161767	8.148502004	8.148502004	8.176522247	8.046032615	8.021979343	6.46000727	6.637952159	6.309351201	5.402487529	5.894483116	6.408794386	6.517548614	6.566418206	6.526458237	5.25978958	6.088971366	6.612799659
OG0006309	7.828009509	7.762880293	7.596935142	7.673556424	7.783391171	7.77280941	8.960812858	8.770696925	8.770696925	9.494915571	9.291124643	9.177519203	8.848111804	8.915376588	8.878956414	8.850667552	8.846080494	8.737953727	8.175137828	8.473437477	8.43325952	7.521100219	7.306443623	7.314171731
OG0000546	7.820753373	7.694044413	7.70286529	7.214124805	7.109465038	6.896756218	7.709842019	7.600061566	7.600061566	7.430954271	7.287343002	7.196430001	6.629245426	6.82029131	6.476383794	7.143482197	7.172425508	7.179944908	4.812909925	4.900954212	4.943799456	5.260359561	5.255797928	5.66336113
OG0003926	7.813268142	7.502712486	7.656281838	7.786204272	7.539469035	7.418442971	8.111709503	8.14534629	8.14534629	8.361373599	7.977050906	7.796104521	3.578176721	3.387992204	3.494299115	3.98790383	3.962462033	4.039450769	1.358931265	1.606675315	1.788056299	2.267814423	2.463076766	2.318442086
OG0000090	7.812048918	7.922316799	7.696411199	7.421728238	7.01346226	6.987661942	5.926711099	6.029011087	6.029011087	6.546431489	6.435795254	6.448900951	5.693901725	5.630606414	5.752603298	4.992356044	5.14637907	5.168260534	4.962272302	5.053071792	4.916184254	5.42248397	5.341477015	5.254455345
OG0000650	7.809028508	7.798374592	7.512226887	7.929731831	7.78640033	7.531225485	6.874551087	6.80503444	6.80503444	7.365447589	7.023809787	7.379118399	8.552615692	8.663812821	8.725773189	9.144133067	9.167774385	9.097645821	9.001901864	9.004689582	8.929897492	9.418744011	9.23543269	9.077328731
OG0004420	7.808578118	7.871350841	7.841595796	7.327507735	7.616989855	7.433794059	8.191700818	8.034881479	8.034881479	8.091117985	7.841155461	7.739848103	6.214715443	6.205418711	6.332461079	5.612396734	5.602262669	5.699719578	5.814217396	5.790954187	5.716497112	6.2852326	6.297858674	6.171856919
OG0002841	7.800446965	7.14974712	7.376342483	8.445511528	8.003096215	7.709497429	8.211158247	7.942367883	7.942367883	7.237544599	7.304602303	7.293793489	5.313036835	5.334562555	5.24311456	4.716033351	5.217203181	5.538365887	5.087024874	4.664946408	4.552187683	5.544713185	5.850238355	6.052046521
OG0003974	7.798892964	7.895120819	7.614415387	7.004613747	6.86505274	6.298108403	8.5072	8.369357422	8.369357422	7.864557606	7.775379826	7.643567622	1.486323081	1.693917778	1.294804814	1.328466554	1.407523526	1.738978336	2.72560964	2.259047364	2.279663246	0.549679027	1.103179356	1.264362276
OG0002800	7.789142353	7.56208975	7.828136484	7.881297537	7.783522135	7.852685552	9.667980801	9.721432474	9.721432474	9.606146078	9.499088473	9.559855042	10.01304067	9.882212316	10.16326096	10.10140977	10.010184	9.860552234	10.31270147	10.22853974	10.3235975	10.9378968	10.6235194	10.4266736
OG0000311	7.786923022	7.591335336	7.691394579	8.366890437	7.826802684	7.678283222	7.63814626	7.678036683	7.678036683	7.889169298	7.914743893	8.135350171	6.649831272	6.430058747	6.579986701	6.576055877	6.319138473	6.265538726	5.580101455	5.562088223	5.598588525	5.841985192	5.497673355	5.379660813
OG0005823	7.786596362	7.522306893	7.503984704	7.418442971	7.192194165	6.970623614	3.220329955	3.385431037	3.385431037	4.191404729	4.016139703	3.988230223	3.290177249	3.183918385	3.427011944	3.345100823	3.836749246	3.825318558	1.981580159	1.927036268	1.996304496	1.991013293	2.140385378	2.348051646
OG0008066	7.783522135	7.489125429	7.588189924	7.767919586	7.703626771	7.540941687	8.699919422	8.80833678	8.80833678	8.97573335	8.81159947	8.817559307	8.318003591	7.929985048	8.005689665	7.336303028	6.710754096	6.460680157	5.882782666	6.139812856	6.088338164	6.789682308	6.711701384	6.682848552
OG0002963	7.780310099	7.853496704	8.052622389	7.07307042	7.138015753	6.634593268	7.10213319	6.921781443	6.921781443	6.893362211	6.255878353	2.289834465	5.713527014	5.607247745	5.881302921	5.995126514	5.856738499	5.469690327	5.734124296	5.680331109	5.602848192	6.654503423	6.573791071	6.40792849
OG0002280	7.777025123	7.511831703	7.730232357	6.554895775	7.422064766	7.443772393	7.364222221	7.419033185	7.419033185	7.663984979	7.299024807	7.250393173	6.570204243	6.335428588	6.474764393	6.452463981	6.178299737	6.173944516	4.84975362	4.702690231	4.812753883	5.787784267	5.452021432	5.482319435
OG0000022	7.767125077	7.939873012	7.452447178	8.286141873	8.092968509	8.057341958	7.821901507	7.790250739	7.790250739	8.192785959	8.179660328	8.066143021	6.500962786	6.41241183	6.083144849	6.460464251	6.296240436	6.710818829	6.991052398	7.048203484	7.109804542	5.965471705	6.29346981	6.784752612
OG0000284	7.76427449	7.93799167	7.987093437	6.883132016	6.757823336	6.308703071	6.806710718	6.854993017	6.854993017	6.985158843	7.302867361	7.108942569	5.866127337	5.951251839	5.728362995	6.441031073	6.382549502	6.489748594	6.148777547	6.002007105	5.920017408	6.203691174	6.472960307	6.545861831
OG0003230	7.76427449	7.758223215	8.054360118	6.768713657	6.893726237	6.688739868	5.79753184	5.840085516	5.840085516	7.090535901	6.825912799	6.832257114	2.771867835	2.408922952	3.056576419	3.264644516	2.900507671	3.217206361	0.760488379	0.62424972	0.920359621	0.525150805	0.572815956	0.557783552
OG0000403	7.759422186	7.541251527	7.535119822	8.389953933	8.409221197	8.522973781	8.680429854	8.837738299	8.837738299	8.414685236	8.695367507	8.698878266	7.67067041	7.638734197	7.761880289	7.481367567	7.456202436	7.392918421	6.630507111	6.623631621	6.508847265	7.206560203	7.279305993	7.202751713
OG0002529	7.758956038	7.424754167	7.692999007	6.482686971	5.868884273	5.579542225	6.989366114	6.982993575	6.982993575	7.454916138	7.03562391	7.020035421	5.532898534	5.321498829	5.64230157	4.871287256	4.886678901	4.696030548	2.910811893	2.819907863	2.915564496	4.871090077	4.829291447	4.700576213
OG0000318	7.754954292	7.686640588	7.335211682	7.755622021	7.973266861	7.866475303	7.994353437	8.113924445	8.113924445	8.241935496	8.323595247	8.175973627	9.214131607	8.978770511	9.133440741	8.944811897	8.806297632	8.703691132	7.917882229	8.037641941	7.974617069	8.796049995	8.551222989	8.442214087
OG0002057	7.744632048	7.492333915	7.6231499	7.471024839	7.482041542	7.455245013	8.080284578	7.978481669	7.978481669	7.699398938	7.594921715	7.545968369	5.81196135	5.569485016	5.821068308	5.929013352	5.738621669	5.536706318	5.031606044	5.217678968	5.12297663	4.949418205	4.825435085	4.784245887
OG0000269	7.743353391	7.712389431	7.805292456	7.817047599	7.993108222	7.749802402	7.981966786	7.947607719	7.947607719	7.742477867	7.791814071	7.927185358	7.178680784	7.135450732	7.155095485	7.676806174	7.438209668	7.390871427	7.253214971	7.260949634	7.196651301	7.573207875	7.398446145	7.302236786
OG0000331	7.742949369	7.762813869	7.472244052	7.671576448	7.863195112	8.288819944	8.429448588	8.633304053	8.633304053	8.786629031	8.717059462	9.012875906	6.771762796	6.956096159	6.735698171	5.883826796	6.282448887	6.656903894	6.369019891	6.197643687	6.123065431	6.227614211	6.569983471	6.884210822
OG0001218	7.742208368	7.545273411	8.067057839	7.3323499	7.364835035	7.306152852	7.070174625	7.09724207	7.09724207	7.011339088	7.173027465	7.124845063	5.856112989	5.645665349	5.846889664	6.010109573	6.001151893	6.121790227	4.757297994	4.738510614	4.671124633	6.061456955	5.707306117	5.620684053
OG0000189	7.739240553	7.497851837	7.666330536	6.011674533	6.337532706	6.574252917	7.74530457	8.265263413	8.265263413	7.399427474	7.470292816	7.595294784	0	0	0	0	0	0	0	0	0	0	0	0
OG0000825	7.73457415	7.812498225	7.881786959	6.645154031	6.833775608	6.725468513	6.879950768	6.926177372	6.926177372	7.888195286	7.949243096	7.767588594	6.197366509	6.180574168	6.203293182	6.968632237	7.042902564	6.93137813	4.977832164	5.123264334	5.053803403	4.966676402	5.136518302	5.092420579
OG0006805	7.733896605	7.640172619	7.473218682	7.569096095	7.654779217	7.582254908	6.422233001	6.579542225	6.579542225	7.306244009	7.12763328	7.157346935	6.134339653	6.273873535	6.11179462	5.57330302	5.626875968	5.674934862	4.878295706	4.719619907	4.550408809	4.392053592	4.524678672	4.632795168
OG0002872	7.731522691	7.496494307	7.600581979	7.226315849	7.424586226	7.382061968	7.431957188	7.360890968	7.360890968	7.092545742	6.792725233	6.613089583	5.547343091	5.273092866	5.536491239	4.430156121	4.957076032	5.069247172	6.021600317	5.767197925	5.683686069	6.445630706	6.487060848	6.594673048
OG0000198	7.726695004	7.557808299	7.461888664	7.466463984	7.342074668	7.384567923	7.289557848	7.410493752	7.410493752	7.732201351	7.623515741	7.588339861	7.45810061	7.492101539	7.558641884	6.657878482	6.706476678	7.048996836	7.793289865	7.778123795	7.819033928	7.682818361	7.568305017	7.561800388
OG0000221	7.725604841	7.750807461	7.653848238	7.575766127	7.603032826	7.59454855	7.680816612	7.681624953	7.681624953	7.853309555	7.856612273	7.854743739	7.159739168	7.244655913	7.023688939	6.106422236	6.716491625	7.233217008	7.143827052	7.313618633	7.322277005	5.87057482	6.678887417	7.301893967
OG0004121	7.724513853	7.573874366	7.951984034	6.848873278	7.395234212	7.53714073	5.672990994	5.775050541	5.775050541	6.324450605	6.24697806	5.912889336	6.988439294	6.601872386	6.423093045	6.387217768	5.83704809	5.778242488	5.768946766	5.754267544	5.741332688	6.190149623	6.004315987	5.975552235
OG0008103	7.722739236	7.776696214	7.62388149	7.050284014	6.807226104	6.889595222	6.911451912	6.797142711	6.797142711	6.976592762	6.62497818	0.531069493	6.218378598	6.428032985	6.075036031	4.80721013	5.063731581	5.648525554	3.616707035	3.481741965	3.709658983	3.278769092	3.700272134	3.929603549
OG0001043	7.722466024	7.92659251	7.627971551	6.498729559	6.574101508	5.685940148	7.133193599	7.114314964	7.114314964	7.283644019	6.76394266	6.972807514	8.097507563	7.987254347	8.198790756	8.605545818	8.623662784	8.41634998	9.973685888	10.22046781	10.1666916	9.061936548	8.987364073	8.84913108
OG0000657	7.722261082	7.415572775	7.547203025	8.371863748	8.731997787	8.767158191	6.957102042	6.893422888	6.893422888	6.286511558	6.483976963	6.524032323	5.450656351	5.402485482	5.467347635	5.416815764	5.803599805	5.533526284	3.987759248	3.949870122	3.91738497	4.754998639	4.728484356	4.60719832
OG0000607	7.721714425	7.315421316	7.077883864	9.052568051	8.624027763	8.738159832	9.000169056	8.865547703	8.865547703	7.97188838	8.22366388	8.332036548	5.997395163	6.010435905	6.07048486	5.400891388	5.760579712	5.982305935	5.156676925	4.818884297	4.773175612	6.252474511	6.543277019	6.835624745
OG0001040	7.719251904	7.518692492	7.604442034	7.370077074	7.233715534	7.128973835	7.244791942	7.38642298	7.38642298	7.836366009	7.904845329	7.804324659	8.890729087	8.911923125	8.720203209	6.895998108	7.407458978	8.26188101	7.975150377	7.685099172	7.763062279	7.434524817	7.552420879	7.767338313
OG0001980	7.717128026	7.644577357	7.911931212	8.158054213	8.187500542	8.166715445	9.138758164	9.133386281	9.133386281	8.608032994	8.504302583	8.606331179	6.168681544	5.810731254	6.164738418	5.897802628	5.631228868	5.5870691	6.164341601	5.837465459	6.060035707	7.050273129	6.689810723	6.442950129
OG0004263	7.714588976	7.880930361	7.949651651	7.338246117	7.379118399	7.245742835	7.86678437	7.763610755	7.763610755	7.680394689	7.918863237	7.852997588	7.162388307	7.304950865	7.25606335	7.890392578	8.129885216	8.170756315	9.331507948	9.534623683	9.410924469	7.671046344	7.381664072	7.440891586
OG0000249	7.710806434	7.749131973	7.729212857	6.47118746	6.683836787	6.511436412	6.924812504	7.074569657	7.074569657	7.603552169	7.450716389	7.411680458	8.87897909	8.870329885	8.859656533	7.186771909	7.630904865	7.910818991	6.945085606	6.716140386	6.791767196	6.740167976	7.016880699	7.134570069
OG0003890	7.707911254	7.320123598	7.339137385	8.281049077	7.930796463	7.508666335	7.652056204	7.60203071	7.60203071	7.884048381	7.710186527	7.614562623	5.42636574	5.337536274	5.284739907	5.218747851	5.740182551	6.052836242	7.012424531	6.735049596	6.651261836	6.588966429	7.092813157	7.036742884
OG0001613	7.70784225	7.504302583	7.524972598	8.414938874	8.366147332	8.446917865	8.341051748	8.240123484	8.240123484	8.019924261	7.994975642	8.131754091	4.419956808	4.401880951	4.248782247	3.663089535	4.082578272	4.656336761	5.48411299	5.28141673	5.322294132	4.619528633	5.177175131	5.715392622
OG0000787	7.702934532	7.823876711	8.291723262	7.053219969	7.566206293	7.693626342	6.593951284	6.509537504	6.509537504	6.42508999	6.610581958	6.767787198	4.439930259	4.221838423	4.488131919	5.391755693	5.557839232	5.440937585	4.709638032	4.466361525	4.546188833	3.707288445	3.531244203	3.616707035
OG0003766	7.697940583	7.899417349	7.677226328	7.380850638	7.343496655	7.186956082	9.459431619	9.239789444	9.239789444	9.291101614	9.248923768	9.104729783	4.177563053	4.182286284	4.397382685	6.249350713	5.979453091	6.063165526	4.688218412	4.755827619	4.883237122	6.359987574	6.192208766	5.927866832
OG0000646	7.696132955	7.709979832	7.37286506	7.749869427	7.678776174	7.461888664	7.350850805	7.31202071	7.31202071	7.356848079	7.037052702	7.051915838	5.382317602	5.51808155	5.370245552	6.034479857	6.247653565	6.566802675	5.569281453	5.485096386	5.537694897	5.041183394	5.642856344	5.861076481
OG0002344	7.693486957	7.865671418	7.913607512	6.653060017	7.180406485	7.418189948	7.749668341	7.741770325	7.741770325	7.664340612	7.55197736	7.344917243	6.895193542	6.873604061	7.166973476	5.397075956	5.727524067	5.856896079	3.426689046	3.609927489	3.048728801	4.534946825	4.686901625	4.571040258
OG0007977	7.691603953	7.903219078	7.45228243	7.8628233	7.913248469	7.992315252	8.817591283	8.856020832	8.856020832	8.760453835	9.133399125	9.275263185	6.415697663	6.659580679	6.184041214	5.510550882	5.760879325	5.073879345	5.949987747	5.827379545	5.721959079	5.451907395	5.610516702	5.802852621
OG0000554	7.691045553	7.506446438	7.349347584	8.46360611	8.033698299	7.797596684	8.324855597	8.230476837	8.230476837	8.482404631	8.34251919	8.541793588	7.519850872	7.404549794	7.53900988	7.257790421	6.926406306	7.09967077	7.126146902	7.13672151	6.845768527	6.687967688	6.645038427	6.499686624
OG0006157	7.688320256	7.336997417	7.583985345	5.910732662	5.904002316	5.849749117	6.047669251	6.049739663	6.049739663	6.539934245	6.560562119	6.536363792	6.944689809	6.959879095	7.068717023	6.269794326	6.469184803	6.465472208	6.697080156	6.602690255	6.645449488	7.004162027	7.198382175	7.060721868
OG0008678	7.684257705	7.617724575	7.593727246	6.531225485	6.74993645	6.223808659	1.459431619	1.575312331	1.575312331	1.510961919	2.811471031	2.22342255	3.14394665	3.486348827	3.045733368	2.026216845	2.37354131	2.789625766	0.564376217	0.440622705	0.550618992	0.036431593	0.108460224	0.024905433
OG0002069	7.684047262	7.686150316	7.532628658	7.747588804	8.146186791	8.479861085	8.207697669	8.378836713	8.378836713	8.637603001	8.679374533	8.757623355	7.495416957	7.448564845	7.670501173	7.830918883	7.634522119	7.632157682	7.069365983	6.975972891	6.993777375	7.606469619	7.475008659	7.367222525
OG0000343	7.6794801	7.767787198	7.249919335	7.853746197	7.725877459	7.876639724	8.363258702	8.411638092	8.411638092	8.149239039	8.483412734	8.74530457	8.499091663	8.536289573	8.412068045	8.537760814	8.43934471	8.576112051	9.845077256	9.924219422	9.849961428	8.963468633	8.61926957	8.72096175
OG0000689	7.677226328	7.411171989	7.363609147	6.812498225	6.949651651	6.795585145	6.847245307	7.074837215	7.074837215	7.581426574	7.433627167	7.41100246	8.004398018	8.040492479	8.062085005	7.694310522	7.732205422	7.665361502	6.910044244	6.792712221	6.893533314	8.497858222	8.572491812	8.537504969
OG0000227	7.673273737	7.927837209	6.602290585	7.298108403	7.345449603	7.554435365	7.882520782	7.984247547	7.984247547	7.571904299	7.663558104	7.655924213	7.842608057	7.821598616	7.793421884	8.323405199	8.181130386	8.497506986	9.301550381	9.214982268	9.171392498	9.726881612	9.7034354	9.697361346
OG0005177	7.670089681	7.291124643	7.616622355	7.432792419	7.592606532	7.639015048	6.564683017	6.63175911	6.63175911	7.158357226	7.17851547	7.104965605	9.471740642	9.386103692	9.62273712	9.699305057	9.593561435	9.621584699	8.2131611	8.248525349	8.248741647	8.503474759	8.335955709	8.203308845
OG0008673	7.666898582	7.829088444	8.232900547	7.122465658	7.607404296	7.375821403	7.869316227	7.753417342	7.753417342	8.045978028	7.540244302	7.606220121	4.200421959	4.226439168	4.008373042	4.442502992	3.982654131	3.790553115	7.292429313	7.143485258	7.145949463	6.217015071	5.778050839	5.840090552
OG0000039	7.664340612	7.179212448	7.883315335	8.289142824	8.281837321	7.624758908	5.685379552	5.56422572	5.56422572	5.369466484	4.993221467	4.617651119	7.538254128	7.525298417	7.657022555	7.590697821	7.549881678	7.12646082	7.201651503	7.138530873	7.273228665	8.744694269	8.509758776	8.438531146
OG0000604	7.663202279	7.586614642	7.782998209	7.759155834	7.7420736	7.827882522	8.095502518	8.155804879	8.155804879	8.103602544	8.044885863	8.041275842	8.112973739	8.143012224	8.314606808	8.072617129	8.052119143	7.916323768	7.661701864	7.679013435	7.623070135	8.493356723	8.255242007	8.051669551
OG0000276	7.660495132	7.484460413	7.41337406	8.602995723	8.555854491	8.858571633	7.87958325	8.213833283	8.213833283	8.434753311	9.027988908	8.839959587	10.13358921	10.18857772	10.02405367	10.02865064	10.28189526	10.42197328	9.751635271	9.950649644	9.908536883	9.02886913	9.302524463	9.535750882
OG0000384	7.659353759	7.471024839	7.342252493	7.276961856	7.75087444	7.671151814	7.708049252	7.797337288	7.797337288	8.512068826	8.687725597	8.66853047	5.637821199	5.517377119	5.644598121	7.110795436	7.067550525	6.998450525	6.921917086	6.954769784	6.99852612	8.029284466	7.845316917	7.663340349
OG0001204	7.653991505	7.4471659	7.440370885	7.686850653	7.730504103	7.818901676	8.175524601	8.312497278	8.312497278	8.17687126	8.176621973	8.222215294	7.916490976	7.967135745	8.061803194	7.032613323	6.740544445	6.932153322	4.149708918	3.986302615	4.131877534	4.308535624	4.085675338	4.068185819
OG0001890	7.653131691	7.550208079	7.39694722	8.440412415	8.397075614	8.579768477	9.322919607	9.388437113	9.388437113	8.648537346	8.780769399	8.932687205	6.59973718	6.534392691	6.386919558	5.563962556	5.754964444	6.038600135	4.855897533	4.847025265	4.829506093	5.645959836	5.91748021	6.218384023
OG0000132	7.645298164	7.586089166	7.534108305	6.820561928	7.109569509	7.023366256	7.127736444	7.255170235	7.255170235	7.001239284	7.057341958	7.089794727	8.488056221	8.555455743	8.55805253	8.909086029	7.823166586	8.800873698	8.677737609	8.783710701	8.37728429	7.461997497	7.45975373	7.170044219
OG0003190	7.645298164	7.47118746	7.504858703	7.608661418	7.75828985	7.64659471	8.042316017	8.086375106	8.086375106	7.947140127	7.929731831	7.841029626	4.268865521	4.444810163	4.575235474	3.610630382	4.448193302	4.889538277	4.586695699	4.401068596	4.49062468	4.184132684	4.200953125	4.292268618
OG0001066	7.640823345	7.638653116	7.680042993	7.346956889	7.490810773	7.405822221	7.24688308	7.29388543	7.29388543	6.774128144	6.713008392	6.777025123	5.901831099	5.787964183	5.744913738	4.271718488	4.520534139	4.887897594	5.22529267	5.114086289	5.027403564	5.483227296	6.015561573	6.014215793
OG0005262	7.638218679	7.717402251	7.853247167	7.052350679	7.341363148	7.356495988	7.858416225	7.824481475	7.824481475	7.473949222	7.59700966	1.475084883	3.594034916	3.323328128	3.758418315	5.07709385	4.533948887	4.559395753	1.547951206	1.588766677	1.909531195	3.739631034	3.862907586	4.008975342
OG0006420	7.631904587	7.51198979	7.292965755	8.701999482	8.435711927	8.402329939	8.235631336	8.318813925	8.318813925	8.743084056	8.850249358	8.968378801	2.283989018	2.421654999	2.363332302	2.768356697	3.102784593	2.075878631	3.669430482	3.375070023	3.420330943	2.45964722	2.407631201	2.200331712
OG0004541	7.622710768	7.471268764	7.319672121	6.822347758	7.187253086	7.144250356	7.538072503	7.633721813	7.633721813	7.320665184	7.30003218	7.363171077	6.008824342	5.917865406	6.131920325	5.981999655	5.67499388	5.744295131	4.236563029	4.269048112	4.221580935	5.089997211	4.958440427	4.962220007
OG0000349	7.619633096	6.846618675	7.197216693	8.956201891	8.338468986	8.336818943	7.767257526	7.416797528	7.416797528	6.734438666	7.098347967	7.250014115	6.601673789	6.609670907	6.268703489	4.534857207	4.853424842	5.431500947	5.418534048	5.175412423	5.29264373	4.156873067	4.4568298	5.107512124
OG0000056	7.610581958	7.709428501	7.814294058	7.206526016	7.267910281	6.915162334	7.237162149	7.260496187	7.260496187	7.802451741	7.984190572	8.142413438	7.940178499	8.007930456	8.005001867	8.201819087	8.219173846	8.087406617	9.475030351	9.703103123	9.67270413	8.583965043	8.518541433	8.591656605
OG0000480	7.609769734	7.532862387	7.720346877	7.931978467	7.747051663	7.7524141	8.424754167	8.530133184	8.530133184	8.242269039	8.184924919	8.23572706	3.816131702	4.057876519	3.977905414	4.949745953	5.211161363	5.512048593	3.940938175	4.034982472	4.044382753	4.623849308	4.98715894	5.386717499
OG0008365	7.606960345	7.942866339	7.691115365	7.183784233	7.663913842	7.730504103	7.322649262	7.237496798	7.237496798	7.063395081	7.010556078	7.2244841	6.316851889	6.501632925	6.276101508	7.85744797	7.729335915	7.553444218	7.053540388	7.106094921	7.072837898	7.646835883	7.284621473	7.291739836
OG0000020	7.603255425	7.653490009	7.590137892	7.536596918	7.642123916	7.623588899	7.535586436	7.511752654	7.511752654	7.76420813	7.535353148	7.588489782	6.910750648	6.890988939	6.759440828	7.79834478	7.778981242	7.823392081	7.152254416	7.1836721	7.191457042	7.460994784	7.388977327	7.477537293
OG0004647	7.601399391	7.548205405	7.624320266	8.044776601	8.287435356	8.44281912	7.617357262	7.680781457	7.680781457	7.439373802	7.465892862	7.394891366	8.440064355	8.510349197	8.631344057	7.931551285	7.771623499	7.653650507	7.275476443	7.211118327	7.30349218	7.184875343	6.975184204	6.720599971
OG0005221	7.601102203	7.422401216	6.99004722	7.945326777	7.848184745	8.173876976	7.921364918	7.912589991	7.912589991	7.288173968	7.548436625	7.693905069	2.363873046	2.028443972	2.122690276	2.742200929	2.751179396	3.080822558	5.272529014	5.000015779	5.149778818	4.225513251	4.25712455	3.764791992
OG0000980	7.599764103	7.396861618	7.28771238	7.586464526	7.667182522	7.582631267	7.609474266	7.571752644	7.571752644	7.24688308	7.379984778	7.294988268	5.926034299	5.96109009	6.189695501	6.372740413	6.11060963	6.184963389	5.805795454	5.781739486	5.772661637	6.743614598	6.696092605	6.52588909
OG0004775	7.597233189	7.686430492	7.622198279	7.230164578	6.99424028	6.419033185	6.988457473	6.750271516	6.750271516	7.526773081	6.917909074	7.010556078	3.111004763	2.88462527	3.20039826	4.427616229	4.310442647	4.136696701	2.573135269	2.535861606	2.549492488	3.452288098	2.950724642	3.208351038
OG0000507	7.596562497	7.494655613	7.462297766	8.24498217	8.563005553	8.33391564	8.348639643	8.618587392	8.618587392	8.836113491	9.258165557	9.379356705	8.849613084	9.0095728	8.821646445	9.304991693	9.175057466	9.104829619	8.803391087	8.813801068	8.712772186	8.10668123	7.910832779	8.045463722
OG0000949	7.588789579	7.278449458	7.391802083	7.602439064	7.430452552	7.158761144	7.607256327	7.599503773	7.599503773	7.530913484	7.309703711	7.280585203	5.429618642	5.394889995	5.341046765	4.331696619	4.670524825	5.184993133	4.905156878	4.705006934	4.604939527	5.442536499	5.771248846	6.134692244
OG0004366	7.584812212	7.309703711	7.240505149	7.745237332	7.971601031	8.251056285	7.287527703	7.588189924	7.588189924	7.124638314	7.323189901	7.578410433	6.109804333	6.166044347	6.280026314	5.284395681	5.752029473	5.769853179	5.425194079	5.167821141	5.197329941	6.387756974	6.409658574	6.456092509
OG0003620	7.582631267	7.398743692	7.540864216	8.152386258	7.781228553	7.46008724	7.692092375	7.770399609	7.770399609	7.559262359	7.266036894	7.333960351	5.172820708	5.119849581	5.433099329	5.386686464	5.452007919	5.284068034	5.50001645	5.347366245	5.342152914	4.41773642	4.31498721	4.345992407
OG0000305	7.582480735	7.532239024	7.471593934	7.549207089	7.439623138	7.456313341	9.292850754	9.245552706	9.245552706	8.955126781	8.702311233	8.642990313	6.504146831	6.366705308	6.233031551	4.199967527	4.620650333	5.32052403	4.757454283	4.675188708	4.879267109	4.360477356	5.293785398	5.813502115
OG0002534	7.58067313	7.614489007	6.725195817	7.720962434	7.599168993	7.47921439	8.178714641	8.281118645	8.281118645	8.63088594	8.81752733	8.919161284	7.866402971	7.913143132	8.099199456	8.422118603	8.507247581	8.433866651	7.508771696	7.381358655	7.401063816	7.94839994	7.773428047	7.745568786
OG0006926	7.579693063	7.778537141	7.530913484	8.000450772	8.004108081	7.698287944	7.961739073	7.956492323	7.956492323	7.572889668	7.755087863	7.785615937	7.400473888	7.6060861	7.458292588	6.300641208	6.71642303	6.3131809	6.647891674	6.575008358	6.64260021	4.796686518	5.271939926	5.414504956
OG0000310	7.57856139	7.535975167	7.621905346	7.461643148	7.360978731	7.229684048	7.416924167	7.405481882	7.405481882	7.475165967	7.298658316	7.462215955	7.317294118	7.343604136	7.286513406	7.245420552	7.350710276	7.330622036	7.958744095	8.105407275	8.020215483	7.931358036	7.85287403	7.837181969
OG0002822	7.57750436	7.694253403	7.762681012	7.485024233	7.476867689	7.314062035	7.632777141	7.450592681	7.450592681	7.894938993	7.823048729	7.733557714	4.888365299	4.943943356	4.958122076	5.874999293	5.686239418	5.725282813	4.964644914	4.845860839	4.873149268	5.812439952	5.859557894	5.6773921
OG0006627	7.56315813	7.659853221	7.330199833	7.625781889	7.891540703	7.699607154	7.056908618	6.941869254	6.941869254	6.888743249	6.507636094	6.76394266	6.761769282	6.82325768	6.871805462	6.129600581	6.347136418	6.211938703	6.230586736	6.175892413	5.930769975	6.712624667	6.61233038	6.560371662
OG0001814	7.562166089	7.823558313	7.501677982	8.41502341	8.250630034	8.336015536	9.29043362	9.178864001	9.178864001	8.965668864	9.206403914	9.154362449	3.944114423	3.97742556	3.442889767	2.412934321	3.025586446	4.126938176	4.328799851	4.334253617	4.62181511	2.644557285	3.923353635	4.824836066
OG0000125	7.561326136	8.143485258	7.799799668	7.487196907	7.210817432	7.235152624	7.76586621	7.647206562	7.647206562	8.268705734	7.962144105	8.053980168	2.543589668	2.380858255	2.281910374	3.610421322	3.550643369	3.690288577	2.432602162	2.47422316	2.57293307	1.259387597	1.294312549	1.362086615
OG0000405	7.554435365	7.564683017	7.286511558	7.298108403	7.331991778	7.20310325	7.141698449	7.213152835	7.213152835	7.14363831	7.139039668	7.317050764	7.178549331	7.489525274	7.145940295	6.863091015	7.186467873	7.340931619	7.173071452	7.010280806	7.094629843	5.767698492	6.53356911	7.059841949
OG0001722	7.551669815	7.392059776	7.443440891	7.271276259	7.201241771	7.199672345	7.161081482	7.376776572	7.376776572	7.523248293	7.485748821	7.447413892	6.337033823	6.188328519	6.532387877	7.294434197	7.151389028	7.16705178	5.518465583	5.536569255	5.695145312	6.448516445	6.501903408	6.368773412
OG0004959	7.551208374	7.44625623	6.873567152	5.865176497	5.026800059	4.855491443	6.60599798	7.207063142	7.207063142	6.962433344	6.860342097	6.255500733	9.046807248	9.317768495	9.252183823	10.3122193	8.019458406	9.609118332	10.40778504	10.36745407	10.04687571	8.526594698	8.416329288	8.048556623
OG0001625	7.550208079	8.224966365	8.643820122	6.604219619	6.975676038	7.357639971	6.742140985	6.620073165	6.620073165	7.255783957	6.943100848	6.962201957	6.316525378	6.304785537	6.384090399	6.47567864	6.496666544	6.423864866	6.94746395	6.761250695	6.69004967	7.577477169	7.352631422	7.209918267
OG0003355	7.549130061	7.966361247	7.793375711	8.61761439	8.999323578	8.581049901	8.153653359	7.993900756	7.993900756	7.875288598	7.638942669	7.941869254	3.667115517	3.49477016	2.794134682	3.083912161	2.681442294	3.255955375	4.919519812	4.787500377	4.879976246	5.277307488	4.168966092	4.060962184
OG0000201	7.544346278	7.250866856	6.981167667	7.360890968	5.220329955	4.614120869	9.070791809	9.465219463	9.465219463	9.081563327	8.391673219	7.656138799	7.398568421	7.601478135	7.322324781	7.002268207	6.600274512	7.014630905	9.086849831	9.084515568	8.930622036	9.224509905	9.216265931	9.131848474
OG0000450	7.542722362	7.433126376	7.267254872	7.851186843	7.860652481	7.627169061	8.00337736	7.93778575	7.93778575	7.904484098	7.789142353	7.44286058	7.110564741	7.020479977	7.182281119	7.55715809	7.417947004	7.355306163	5.771539121	5.792313199	5.733255898	6.89569766	6.765671319	6.711309051
OG0000416	7.542490224	7.556046158	7.549900156	5.737686761	5.732811872	5.698774109	5.77925972	5.6807463	5.6807463	5.255500733	5.065658471	4.833396134	0.541811179	0.406037001	0.655163121	0.296954226	0.542945426	0.541864691	1.11356649	1.099400246	0.884189963	0.161793541	0.221545517	0.181012201
OG0001867	7.539313931	7.457134594	7.571069998	6.784503983	7.297466574	7.179013346	6.521207816	6.548359556	6.548359556	6.546277132	6.50779464	6.648753033	5.450488429	5.406464561	5.452738076	5.178374441	5.205636878	5.145964743	3.249999557	3.365920232	3.228729741	4.600695552	4.75655739	4.727460897
OG0000996	7.538615759	7.266505469	7.413035499	6.915401388	6.512700963	6.535741941	7.444435168	7.462584067	7.462584067	7.536286076	7.279471296	7.344739746	4.369225665	4.402958833	4.570627471	4.663922379	4.940987021	4.727812112	3.687621752	3.618932815	3.629904449	3.816003665	3.344645025	3.527876057
OG0003550	7.537994878	7.375995117	7.508111681	7.615372154	7.673132372	7.600879273	7.755354966	7.665193773	7.665193773	7.662632775	7.461970494	7.460251099	6.506891325	6.533047474	6.834847713	6.497145921	6.513096698	6.572086567	5.800533939	5.623810981	5.722508922	6.706805417	6.600810455	6.494494336
OG0000742	7.533719071	7.463524373	7.600433308	7.893544235	7.626366124	7.686360453	8.018756559	7.987804033	7.987804033	7.46376957	7.05126333	7.103602544	8.465634967	8.362111274	8.436434635	8.453577663	8.024922449	8.120449924	8.758770202	8.713628462	8.558787272	8.291790476	8.01339526	8.032867292
OG0005343	7.533173967	8.115459877	8.050501697	7.180008583	7.547588638	8.02103548	5.801934646	5.670727054	5.670727054	6.118941073	6.251340383	6.375387027	6.3584891	6.300813417	5.823993355	4.461446705	4.852834339	5.755236646	4.751796827	4.576320171	4.667645223	4.105523878	4.815230596	5.735618029
OG0005033	7.532239024	7.611836316	7.454916138	7.991295079	8.135709286	8.454340425	6.927303898	6.917312401	6.917312401	6.407012774	6.572131751	6.552745937	7.674395679	7.756384857	7.540951758	5.743796608	6.451402854	6.708987285	7.332365119	7.359542254	7.256538005	4.352659668	5.206442011	5.730407095
OG0007326	7.527711572	7.717539343	7.698774109	8.306517445	8.808996342	9.136427249	8.438708698	8.269898093	8.269898093	6.480103521	7.038041037	7.211790976	5.869965395	6.140949577	5.585037639	3.307034572	4.233134159	4.513939781	4.921804289	4.542118727	4.712479678	4.213078939	4.918085164	5.695192929
OG0004021	7.520500825	7.62592797	7.314243347	5.706254254	6.32210842	5.879215637	5.758356483	5.487196907	5.487196907	6.835671479	6.663913842	6.486231678	9.241954558	9.245701722	9.700523468	9.283317823	8.925809281	8.929116648	7.779491526	7.714677574	8.004657563	6.203625796	5.97355893	5.600104098
OG0001691	7.51892849	7.626658153	7.390942773	7.961449694	7.9375798	7.924871873	8.39818788	8.397631854	8.397631854	8.344384686	8.235152624	8.268846063	7.431302864	7.483934251	7.478404805	7.137820103	7.356692289	7.314995546	6.520994027	6.529981914	6.40411257	7.288339181	7.307656205	7.351445472
OG0002683	7.51892849	7.712664557	7.780047576	6.957450336	7.120911755	6.791032617	7.636117051	7.415319248	7.415319248	6.881297537	6.528258743	6.407012774	5.221346604	5.07595357	5.196811207	4.058494007	3.674500199	3.647662188	2.948992116	2.704283924	2.865089373	3.796562455	3.582616214	3.479340519
OG0000690	7.517984267	7.667111542	7.884170519	6.93191939	7.104651167	7.044394119	9.435691094	9.422874215	9.422874215	8.891692583	8.867834703	8.981567282	8.409541138	8.270362144	8.486931935	8.61804149	8.515197173	8.464784648	7.445611671	7.527957043	7.548794942	8.120801883	7.976558968	7.992072743
OG0000004	7.517196941	7.354822378	7.705010253	8.138169387	8.161938055	7.93321853	7.40173285	7.500682567	7.500682567	7.363959507	7.469723208	7.77939106	7.284335525	7.485410726	7.189226606	7.801386323	7.891593559	7.856836335	7.148332178	7.174427392	7.087446929	6.645523847	6.662406335	6.80423817
OG0001072	7.514595715	7.500642736	7.514753498	7.295906655	7.156639311	7.001577085	6.978310052	6.87541148	6.87541148	7.404886096	7.309521828	7.260119774	7.72508127	7.963935874	7.836740284	8.480623004	8.373997882	8.326643853	5.607185889	5.682753623	5.768682696	7.289356807	7.084641525	7.114033801
OG0000064	7.506208389	7.711494907	7.775906525	7.708118246	7.750204509	7.639449246	8.323370069	8.174750951	8.174750951	8.71221745	8.581878452	8.639087423	10.5785746	10.74664784	10.45497986	9.88325194	10.2107383	10.62195936	10.30341775	10.35502177	10.35256765	9.908540786	10.29630597	10.62859773
OG0000216	7.504620392	7.46319738	6.773073253	7.907251224	7.733896605	7.941634545	8.083160171	8.176372644	8.176372644	8.132474024	8.259602047	8.249113453	8.392461256	8.389959955	8.410645535	8.357533531	8.56985371	8.571456112	9.872422944	9.934976116	9.870451494	10.55313199	10.632878	10.61473561
OG0001726	7.50247382	7.429281193	7.487116496	8.168922782	8.154463719	8.21310422	8.467564795	8.351844724	8.351844724	8.565863696	8.506803438	8.52970384	5.675171767	5.661498793	5.707222725	6.295204509	6.07707996	6.049278545	6.736096108	6.69393712	6.694264549	6.109899171	5.358318541	5.424887162
OG0002366	7.500005292	7.367021533	7.531693361	5.849999259	6.52277767	6.891176125	6.834154981	6.856051967	6.856051967	7.209063395	7.161988426	7.057125304	1.980024203	1.57672577	1.257831936	0.689465564	0.921868922	1.561830533	0.707867534	0.706191913	0.826195791	0.196297322	0.244921148	0.420169764
OG0002026	7.499606747	7.016808288	7.27640361	6.910133013	6.897119389	6.771225336	8.059506704	8.05503835	8.05503835	7.365797502	7.27714789	7.183089461	6.99699878	7.115230967	6.931985556	5.688974797	6.393417745	6.807254445	6.525928386	6.27359123	6.194097101	6.400954045	6.814743949	7.077581625
OG0003465	7.499048598	7.60310703	7.651051691	6.877253454	6.852747965	7.088205214	5.432959407	5.352264173	5.352264173	5.205939832	5.070389328	5.189033824	4.445947804	4.626330492	3.917721984	2.672032876	3.179286348	3.965933856	3.925419377	3.390320863	3.385806917	1.221184792	2.157176005	2.750726331
OG0002307	7.498729559	7.46180683	7.528180588	7.209745774	7.184280294	7.325620272	7.58413572	7.544964433	7.544964433	7.728804855	7.781621998	7.78496195	3.052425459	3.108059039	2.344654682	1.286195113	1.529042306	2.526156222	2.011609061	1.626439137	1.764915528	1.475004443	2.14805	2.806092218
OG0000442	7.498091269	7.434878384	7.277240898	9.207966038	9.12085993	9.363959507	9.241196661	9.214768375	9.214768375	8.286650165	8.511594542	8.237759682	9.10679637	9.162619423	9.123148846	8.469542514	8.695908582	8.712155188	8.343648103	8.389443771	8.335409114	6.931517601	7.39550586	7.751576193
OG0000497	7.496334513	7.37477868	7.519400371	7.77925972	7.691394579	7.509537504	7.120600774	7.048704828	7.048704828	7.138118178	7.007419784	7.076815597	7.101760366	7.43561276	7.200437653	6.482995545	6.967514481	6.988855074	7.859429182	7.631551053	7.572955588	7.136116517	7.365979424	7.652991206
OG0002245	7.496014873	7.646450706	7.999605459	5.303050085	5.581049901	5.182692298	2.970853654	3.125981654	3.125981654	4.682573297	4.22342255	4.19298317	3.794846271	3.703487242	3.366413285	3.521648804	3.653631019	4.307961058	3.71244391	3.429200971	3.655862406	1.879337989	2.52723502	2.893947325
OG0014362	7.492414035	7.241840184	7.325710208	5.915281866	6.277798821	5.746312766	5.708739041	5.64385619	5.64385619	6.529508641	6.43162296	5.866907978	0.695488781	0.777606978	0.459498768	0.939694484	0.775541965	0.536875499	1.848076653	1.739794541	1.976608525	4.082419881	3.774734357	3.764191142
OG0000782	7.488402535	7.292229592	7.315240153	7.03815081	7.089159132	7.055065473	7.390942773	7.458529652	7.458529652	7.655924213	7.667750232	2.283921772	7.257636757	7.286719464	7.539798574	8.003258161	8.040403707	7.894014965	7.092459059	7.070426898	7.014830608	7.700909211	7.525094006	7.401005773
OG0000925	7.486312138	7.507715369	7.321116351	7.272583133	7.027905997	7.204179852	7.80793446	7.768680579	7.768680579	7.39429119	8.038973844	8.051372102	4.351871396	4.370937743	4.269372828	4.333995403	4.743070049	5.207627396	4.632920771	4.404714464	4.351819112	3.928864877	4.43385814	5.031843322
OG0001153	7.484782623	7.204864544	7.195150711	7.599987206	7.348108459	7.394977086	7.377384077	7.688634977	7.688634977	7.372952098	7.500403728	7.319943024	5.186304836	5.231657428	5.308797343	5.242565543	5.262345204	5.121593607	4.586412882	4.565959023	4.34659032	4.223617934	4.117893649	4.191922648
OG0005005	7.484702077	7.62811741	7.672213165	7.048214385	7.240123484	7.087356757	8.629393051	8.47935588	8.47935588	8.411892267	8.609917445	1.435628594	6.348867107	6.666723932	6.550734628	6.044026841	6.396089086	6.325291062	7.247182245	7.175967641	7.101872749	4.698860768	4.896838545	5.139761705
OG0003977	7.483332111	7.316869805	7.479456935	7.98099637	8.010723902	7.783194703	8.087038457	7.930766901	7.930766901	7.456559766	7.486473046	7.355879621	3.414316738	3.681973173	3.399086718	3.755295674	3.905841856	3.976478204	3.983669487	3.5130005	3.589037164	3.662000363	3.879045033	3.820244329
OG0000388	7.479052671	7.650836347	7.361856069	8.053925882	8.280585203	8.352131729	8.204375511	8.281095456	8.281095456	8.630995115	8.797726365	8.877468198	8.377259559	8.497750466	8.270061673	8.20905072	8.761032234	8.955435739	8.409439308	8.749837926	8.700490697	7.031412842	7.707225901	8.07809422
OG0000582	7.471512648	7.408457125	7.485909792	7.369204723	7.500244367	7.452447178	7.85237345	7.692266772	7.692266772	7.262940477	7.185866545	7.138323004	6.067210611	5.86110155	6.11166131	6.136045747	6.20929856	6.140911755	5.702318437	5.745731056	5.637565038	5.544806829	5.407344593	5.316076937
OG0001797	7.470780873	7.778340011	7.802128579	7.130622041	7.769573408	7.837943242	6.502235115	6.460005304	6.460005304	6.616622355	6.683836787	6.566967329	7.61324506	7.557520374	7.214345351	5.634706229	6.270230468	7.037334995	6.684058486	6.37374825	6.508189821	6.168943635	6.830991748	7.432399921
OG0002801	7.470780873	5.907852072	6.946145992	8.646162657	7.567575869	6.764871591	6.055499366	5.607626221	5.607626221	6.757289992	6.337354298	6.71383326	5.068092069	5.13596205	4.994028426	6.670062763	6.531644709	6.463728216	6.185228686	6.302361095	6.250139405	7.04955018	6.781906522	6.723471189
OG0000214	7.466953337	7.21013556	7.641184732	8.028458647	7.99384416	7.842727469	7.588114949	7.572359168	7.572359168	6.993221467	6.98230913	6.973266861	7.092332197	7.150104701	7.119100902	6.940601373	6.849988004	6.808513765	6.814591438	6.644263117	6.50704234	6.783478918	6.737356872	6.743867682
OG0002234	7.464831606	7.195741293	7.226990118	7.03815081	6.934162625	6.785812075	7.114575251	7.351115917	7.351115917	7.551669815	7.463933011	0.659924558	5.56350137	5.402909731	5.375960029	5.378035039	5.633306233	5.33111257	6.331926053	6.210792696	6.183974344	6.315015116	6.140448205	6.030963038
OG0004904	7.459349645	7.445925299	7.715618859	7.766595162	7.783129208	7.705632387	9.743151394	9.668964738	9.668964738	9.321409533	9.28925812	9.266294629	8.063259704	7.917581531	7.958102582	7.645435077	7.550069522	7.348590074	8.722555849	8.725251042	8.681637602	9.233600025	8.919922812	8.717594177
OG0001426	7.458857705	7.6978711	7.578032972	7.442031159	7.356407951	7.352705567	8.122827995	8.031439309	8.031439309	8.498570013	8.257387843	8.126910926	4.094263099	3.871584453	3.816090731	2.0577445	2.58943417	2.794150698	2.712028275	2.48198189	2.505634371	2.501562454	2.698409195	3.175294965
OG0002938	7.458365598	7.434628228	7.075532631	8.360627646	8.61599739	8.812851155	8.597419437	8.685572282	8.685572282	9.361132304	8.852685552	8.926503562	2.171164225	2.215253024	2.173359654	2.591389317	3.048096304	2.990148541	2.20260077	1.951305793	2.248292545	1.958482652	2.005348603	2.335251992
OG0001687	7.458201525	7.015582312	7.103917211	7.477353527	7.118733476	7.237162149	6.88594036	6.989536421	6.989536421	6.784242222	6.648321627	6.905206469	8.296517977	8.292345102	8.568852207	7.921541063	7.714980418	7.523710138	6.359970361	6.421823652	6.447204755	7.963285105	7.656456327	7.578217185
OG0003199	7.455573814	7.42399828	7.29636563	7.389652848	7.452447178	7.545350645	7.689369057	7.772908357	7.772908357	7.677085351	7.717539343	7.573647187	6.661092566	6.800036612	6.80228112	6.25685706	6.369651084	6.426174164	5.777659312	5.679333711	5.459341119	5.144105121	4.718976935	4.806925141
OG0001111	7.454340425	7.553053253	7.434628228	7.888621497	7.752949249	8.104022084	5.441616269	5.489767697	5.489767697	5.896271849	5.758622982	5.70763522	3.489885843	3.820343395	3.491626094	3.445467032	3.427216753	3.475164021	3.04392871	2.859868596	2.91847058	2.496109239	3.023630262	3.397796802
OG0002528	7.453517579	7.221973721	7.291216754	7.186857067	6.914564523	6.649328041	7.059290376	7.094552786	7.094552786	7.203886313	7.00966069	6.893483563	5.94476804	5.863707066	6.150721321	5.651365748	5.375503453	5.227433038	3.570976526	3.172754716	3.476986896	6.604295689	6.305781237	6.254406022
OG0001892	7.451293549	7.255595147	7.251624424	7.464668267	7.171427027	7.148730779	7.588039971	7.493735386	7.493735386	7.516645558	7.452858965	7.304328503	5.366210991	5.294230709	5.492365322	5.8819362	5.635645286	5.640182454	5.307819384	5.232057078	5.280478676	5.918572523	5.723291786	5.535689382
OG0000173	7.449643906	7.535819687	7.253989266	8.216018265	8.091752718	8.096715154	8.070872292	8.101608059	8.101608059	8.190565479	8.242126102	8.1404208	7.222573713	7.31141774	6.912376819	6.388233975	6.932046994	7.636900084	6.668948788	6.638346852	6.726170466	5.612471932	6.624116252	7.211451284
OG0006062	7.449396297	7.342163583	7.42063398	6.090430042	6.59275601	6.48816149	6.764606243	6.582556003	6.582556003	6.017699253	5.806581843	5.762614579	4.8454208	4.692056656	4.676525815	5.02400002	4.879286226	4.839610457	5.623446678	5.670543237	5.718575069	4.55964721	4.498973949	4.635204136
OG0002524	7.4471659	7.271649772	7.168922782	6.602587527	6.697662633	6.694183743	6.722875823	6.832383717	6.832383717	7.040234917	7.475409193	7.608883149	4.876661332	4.900287199	5.083890297	5.411858379	5.239476331	5.334693047	3.470548578	3.143461992	3.246165439	3.535671033	3.563507167	3.632301956
OG0000764	7.434711618	7.680886921	7.618165227	7.281605529	7.247452865	7.343585483	7.439623138	7.410451352	7.410451352	7.889899376	7.979282276	8.113325443	5.060128684	5.179006178	4.714626888	3.438741694	4.162541986	5.0712328	4.297321297	4.154723344	4.494509696	2.528269246	3.514718156	4.294171514
OG0000910	7.433293326	7.525285887	7.336461928	7.680113339	7.653848238	7.412781525	6.121429909	6.216842843	6.216842843	6.473299871	6.33860269	6.240123484	3.602076748	3.624272885	3.635191363	3.569387796	3.706408988	3.962976493	2.236541294	1.949260748	2.040920127	1.963484852	2.318342585	2.486097267
OG0002134	7.430619811	7.272676436	7.284199472	7.504779271	7.545427875	7.60940039	7.805485937	7.881786959	7.881786959	7.793765857	7.653490009	7.629648044	5.135953844	4.908165375	5.222736566	5.636859203	5.562211585	5.543914959	4.123958314	4.042176786	3.984233873	6.685676695	6.638879407	6.502321372
OG0001024	7.430117975	7.404119724	7.211012193	7.361943774	7.268003886	7.14689956	8.795292914	8.702016804	8.702016804	7.747723058	7.691254979	7.656496371	6.312577144	6.405180956	6.544336077	6.061178911	6.147061819	6.333840702	5.629385474	5.407942762	5.495471323	6.126721816	6.090938305	6.076989565
OG0001179	7.429030064	7.136170875	6.97188838	5.255123015	5.083638879	4.808385051	7.667040559	7.769639521	7.769639521	8.412696858	8.019646322	7.867711174	5.214953573	5.529984568	5.176055035	4.954981202	5.125002586	5.427081491	7.07106436	7.022518733	7.052341984	6.277764608	6.634275974	6.957703378
OG0000194	7.428443926	7.578108472	7.534341795	7.94356975	7.739240553	7.600581979	7.098874287	7.118525849	7.118525849	6.827946017	6.911931212	6.787902559	8.784717283	8.079764762	8.321141612	8.453654204	8.615630373	7.930899927	7.691991913	7.946618584	8.050096236	6.60562841	6.285126231	6.091889572
OG0000879	7.427522371	7.28077077	6.946964741	8.35948603	8.409433368	8.621062832	6.910252963	6.978252842	6.978252842	7.580899204	7.473624583	7.613089583	5.559813294	5.382316565	5.666618564	5.602193471	5.757618822	5.312309756	4.309653514	4.221099084	4.211894523	5.767437106	5.692071725	5.573179088
OG0000246	7.426851779	7.159265883	7.19564288	7.890142654	7.713214653	7.669168533	7.790446248	7.908482693	7.908482693	7.67093945	7.628263255	7.596637034	7.101656379	6.937022999	7.074230324	7.286595648	7.079470917	7.069437952	6.648900688	6.502114633	6.34990272	7.566687315	7.557356477	7.36505821
OG0001598	7.426264755	7.375560793	10.99180526	6.620146497	6.918386234	7.056475149	5.665620164	5.795065583	5.795065583	7.08841725	6.382667253	6.728872863	11.20624944	11.15275954	11.32376186	11.26490524	11.19244139	11.13841197	10.96805114	10.81500536	10.82331389	10.03955654	9.817058635	9.641790756
OG0004043	7.4260131	7.090324176	7.21159632	7.221200418	7.038918989	6.910372903	6.771357409	6.770762987	6.770762987	6.9795681	6.691673738	6.71781349	4.753936613	4.649061841	4.958734585	5.428968782	5.62223577	5.507139413	5.951478693	5.695859946	5.710082632	5.983753612	5.792950592	5.659823829
OG0004919	7.414135533	7.374691752	7.020924396	8.086136225	7.948425639	7.733761058	7.72205611	7.70158371	7.70158371	7.856176498	7.629138013	7.808578118	5.138753454	5.190606169	5.155882779	5.574849311	5.421365373	5.347939856	4.946482437	4.804737149	4.705631834	5.250130876	4.952176054	4.983578289
OG0000119	7.414050945	7.484379849	7.69432306	6.984019633	6.631540867	6.712870868	7.492574264	7.485104761	7.485104761	7.188836073	7.025361072	7.128767677	6.486339977	6.441781742	6.161614229	4.425565381	4.955471368	5.739693944	6.122658226	6.047865087	6.178591557	5.184213237	5.944466335	6.54984965
OG0000184	7.413204789	7.53954658	6.962896005	7.186163773	7.118941073	7.125775068	7.14067642	7.166213306	7.166213306	7.777945671	7.762548143	7.653991505	8.528765082	8.502795214	8.692658738	9.040316848	8.893043613	8.880507381	9.158442816	9.103142745	9.149732642	9.941349616	9.781293643	9.598971251
OG0005043	7.411849907	7.18705509	7.341896821	7.455245013	7.565977904	7.449313751	7.054522922	7.122569192	7.122569192	7.238213641	7.279378431	7.256255873	6.779909732	6.660696205	6.92473057	6.786985732	6.832335609	6.664512707	6.266378781	6.020308839	6.009754955	6.788954495	6.708587316	6.652428556
OG0000510	7.411256746	7.48816149	7.425257872	7.66498053	7.647026633	7.518535139	7.878480131	7.757390009	7.757390009	7.86950131	7.331633567	7.207307223	6.681359305	6.648314435	6.737400141	6.953477111	6.75456954	6.750007491	7.320445866	7.333942467	7.330595148	8.006669984	7.685041687	7.620120832
OG0001760	7.408117408	7.264630256	6.95942242	8.319581809	8.474882152	8.541561301	9.016056108	9.081217111	9.081217111	7.97836726	8.3329764	8.401988775	8.029035389	8.082825512	8.163705521	7.936432414	7.795123393	7.755656067	7.181669099	7.204959397	7.182362569	7.435606093	7.406049352	7.234964926
OG0000836	7.406502657	7.221200418	7.267535798	6.718361626	7.132885254	6.936166778	8.330961682	8.268962993	8.268962993	8.389953933	8.560294617	8.485306061	4.095747236	3.933214753	4.230207626	5.15111033	5.115658791	4.756289441	2.624074217	2.713194083	2.619656217	2.67070621	2.428204579	2.220515388
OG0000893	7.403012024	7.383099443	6.945326777	7.065550771	7.015247774	7.113950482	6.434294618	6.561020578	6.561020578	6.483009577	6.685519722	0.669026766	6.534945269	6.501329426	6.73435195	6.77717245	6.659239572	6.767327719	6.127048201	6.077140861	6.035328303	6.613955471	6.524179047	6.38983712
OG0001863	7.401476879	7.287158278	7.596711567	6.772149591	7.10076745	6.944741339	7.16862198	7.132474024	7.132474024	6.999436337	6.953847229	6.889351853	6.68073505	6.783423913	6.9658443	6.277176723	6.339063787	6.109034537	6.961600178	6.720288043	6.734476603	7.609463185	7.461670975	7.26488449
OG0003565	7.396604781	7.678705763	7.164001817	6.546122759	7.143434237	6.733083132	3.730096466	3.950001749	3.950001749	7.55197736	7.316055209	7.254272787	10.51574024	10.59849734	10.93382267	11.3405695	11.18966151	11.06875343	10.03995264	10.37171131	10.63473029	9.624099066	9.33441386	9.215100976
OG0001498	7.395748328	7.032211069	7.063610795	7.410324143	7.382753701	7.244887059	6.548282482	6.591484946	6.591484946	7.550823727	7.39848719	7.344650989	6.011177375	5.786713445	6.210006942	7.647213039	7.521740973	7.432303867	6.196758497	6.21159924	6.314185148	6.623259955	6.586853596	6.467266273
OG0004131	7.393776555	7.265661925	7.402415217	6.936284583	7.069208067	7.143842354	6.95070169	7.039741585	7.039741585	7.116863758	6.960233672	6.842978832	2.705742408	2.810111338	1.940155472	1.257008204	1.486795193	2.712703621	1.696817339	1.436427855	1.812832933	0.96413983	1.892943904	2.785620854
OG0007892	7.393776555	7.40888166	7.304237225	7.563005553	7.405907293	7.565292521	7.973783452	7.97093991	7.97093991	7.453599885	7.336104825	7.384913231	7.131038944	7.14843794	7.171891337	8.325445782	8.215998858	8.173207403	5.864764345	5.784498225	5.898926135	6.66816452	6.444054772	6.451338888
OG0010110	7.390598906	7.721714425	7.788294188	7.949067966	8.211255608	8.645009884	8.309021532	8.362820526	8.362820526	8.7823758	8.585150339	8.971169899	7.591475222	7.861160125	7.971367661	7.830160867	7.863494352	7.493295871	8.509797169	8.582177366	8.494059533	8.111500863	7.880390443	7.777428921
OG0002587	7.385085854	7.225062799	7.352617299	7.14974712	7.094447222	7.00303998	6.844988157	6.82374936	6.82374936	6.949534933	6.269407241	6.328764672	5.054354908	4.946997949	4.891584932	5.230162272	5.248189453	5.023605336	5.043772752	4.999448064	4.776837786	6.122621164	6.0030609	5.838513649
OG0002985	7.384395238	7.088523257	7.242411963	6.633285887	6.965553435	6.740252994	7.109360559	7.001914808	7.001914808	7.21023299	6.88886499	6.791423397	5.54347887	5.368274913	5.591194089	7.269291282	6.997165929	6.842300053	4.72756981	4.847163109	4.903365154	5.251430903	5.004310369	5.148281735
OG0000961	7.381975479	7.206916673	7.00495076	7.984019633	8.221925402	7.603403804	7.209745774	7.057558579	7.057558579	7.461724992	7.438625538	7.133501878	6.667043398	6.954245175	7.095278859	7.875996255	8.223382003	8.271055374	6.577755097	6.589929585	6.665270532	7.142300085	7.188087339	7.284420667
OG0002117	7.381110294	7.11997861	6.9202933	7.614415387	7.424250286	7.565216347	8.344562227	8.545698147	8.545698147	7.72492307	7.862451391	7.741804025	6.45867138	6.347647233	6.292562384	6.034868276	6.255088449	5.952167666	6.385500927	6.397081263	6.339917149	7.60244426	7.548999875	7.478430693
OG0000113	7.380590934	7.459841417	7.642268352	7.994070528	8.016474034	8.048486874	7.786596362	7.846242565	7.846242565	7.963242904	8.100872552	8.2956312	7.572526676	7.599574438	7.424870874	6.275666207	6.845133724	6.889081664	8.738333815	8.859430113	8.803366222	6.940889092	7.283382883	7.505056472
OG0000108	7.379291716	7.129283017	7.121533517	7.313427266	7.129901182	6.87282876	7.95930649	7.944507097	7.944507097	7.922138369	7.791032617	7.93551868	5.735225376	5.708697939	5.474482769	4.563583431	4.997925537	5.685150205	5.834065711	5.676430188	5.738151453	5.97551257	6.530155351	6.845719609
OG0003542	7.377123749	7.076067339	7.339760945	6.932510053	6.979453777	6.607034346	7.003152449	6.937285534	6.937285534	6.483009577	6.283551423	6.158660175	5.675749609	5.576607693	5.733603808	6.274839183	6.052351984	5.777049854	5.140478472	5.050060202	4.984354654	7.642933291	7.579607842	7.455111828
OG0003346	7.375039431	7.24697806	7.129283017	6.922316799	6.835292504	6.644577357	6.736334277	6.763544364	6.763544364	6.028569152	5.976363636	6.123086751	2.823594894	2.884116682	2.961785183	3.297897328	3.021021439	2.71577918	3.208501029	2.974000778	3.020905733	2.801524975	2.659925243	2.809196686
OG0003729	7.37321318	6.766727659	6.732811872	8.738936682	8.564797319	8.563768278	8.009492742	8.126162393	8.126162393	7.189626916	6.640100298	6.764340847	5.362579297	5.381645731	4.955015156	3.844386657	4.451690502	5.148247156	3.350006789	3.091993759	3.427194088	2.751098395	3.458906907	4.52379026
OG0000869	7.371994393	7.236396946	7.287343002	7.303689435	7.277891787	7.051045762	6.700994494	6.712251848	6.712251848	6.598871346	6.08491466	5.972233124	4.478200436	4.501153763	4.325578541	3.480912638	3.918633342	4.439992075	4.665535464	4.439432982	4.413311771	4.50946973	4.772405109	5.027999299
OG0003383	7.364572432	7.151371776	7.308794067	7.290018847	7.298566678	7.221587121	7.287804709	7.341229699	7.341229699	7.064257744	6.874428132	6.686360453	6.711529322	6.582071511	6.823248762	6.859996872	6.746901227	6.487047178	5.418384274	5.297042443	5.335363912	7.705796862	7.609432896	7.504470236
OG0000379	7.363784338	7.29388543	7.173926932	8.212666605	8.142158125	8.252570826	7.988173405	8.072427412	8.072427412	8.195003027	8.044776601	8.303278457	7.667211622	7.84086162	7.735161323	8.860552234	8.862370799	8.76346768	9.042158123	9.270343221	9.180218987	8.942288407	8.709801362	8.66728863
OG0002969	7.360364277	7.227182709	7.344384686	6.690417096	6.756889855	6.619266268	6.776235615	6.690137693	6.690137693	6.662775172	6.333244817	6.146695948	6.328338873	6.220433858	6.264865353	6.623420485	6.476922273	6.188800277	5.700012395	5.715709454	5.651172844	7.909275082	7.807988538	7.657924344
OG0000361	7.35526299	7.096557042	6.857980995	8.009940558	7.764141767	7.802516365	8.299299615	8.363850029	8.363850029	7.780113211	7.463687842	7.554742322	5.459874196	5.086664895	5.134847669	5.965188848	5.203593106	5.312516337	8.108670287	8.405878369	8.390889479	8.047178455	7.696498835	7.428336721
OG0000086	7.352793829	7.783522135	5.993674362	7.160274831	6.98230913	7.245647774	6.678776174	6.769507291	6.769507291	7.10024182	7.226219499	6.995258373	8.512312232	8.17854485	8.158685923	8.910550995	8.184218296	8.158920156	9.608533353	9.861590986	9.847341001	10.35849187	10.13118689	10.02797094
OG0001484	7.351999272	7.51198979	7.206330648	8.237496798	8.046360091	7.903701121	8.46960112	8.379963125	8.379963125	8.37916173	8.375864834	8.301496195	7.906549117	7.939889463	7.994624977	7.533550111	7.911212801	7.705183786	8.537709959	8.71860685	8.69292092	8.929495435	8.961454036	8.928604535
OG0005789	7.351115917	7.364572432	7.18646094	7.684608376	7.735454482	7.691883072	7.354028938	7.240075769	7.240075769	7.134323634	7.280585203	7.083851588	7.511996113	7.448374873	7.47273551	7.216841873	7.053540388	6.970884707	6.497519919	6.466467247	6.498113135	6.976136765	6.818079783	6.750083889
OG0002883	7.350850805	7.099821179	7.132268366	6.951634417	6.772149591	6.554588852	6.773996325	6.867711174	6.867711174	6.715344295	6.42508999	6.346070441	3.677755154	3.746082691	3.698880766	3.867969585	3.847027771	3.732695757	4.692407669	4.642855189	4.534275176	4.654873714	4.59747635	4.517814241
OG0000038	7.349524514	7.170525999	7.245552706	8.118318192	7.831497268	7.705079392	7.79552021	7.845301861	7.845301861	7.572889668	7.554742322	7.743824607	7.339827739	7.500463483	7.268828289	7.378723157	7.55399784	7.7000901	7.24172866	7.22673297	7.279490796	7.621031319	8.061080599	8.405847743
OG0003658	7.34323014	8.108628996	7.691464373	6.869871406	7.960581211	7.80561491	4.243364426	3.980482356	3.980482356	5.296457407	5.325890061	5.396776011	5.000004508	5.307556759	5.118925712	6.273020484	6.346655913	6.124250373	5.667289552	5.703615421	5.804874963	7.034860575	6.699837545	6.618506052
OG0000849	7.34269696	7.346513733	7.321026129	7.341985747	7.337711092	7.145881211	7.610581958	7.622234891	7.622234891	8.134272288	7.978023979	7.996840648	5.829903837	5.993596927	6.039127644	7.165523082	7.337422096	7.200544568	6.901741818	6.903940878	6.925530704	6.772466342	6.3803582	6.330182978
OG0001679	7.338067798	7.149442293	7.493214999	7.687270693	7.320755429	7.30103885	7.856861228	7.934781852	7.934781852	8.313200495	8.023588039	8.00495076	4.778082388	4.867390938	4.822678149	4.523596455	4.58128797	4.7343384	2.829563427	2.612711535	2.448696687	1.690722365	1.932447502	1.906933683
OG0002409	7.335658323	6.842727469	6.910732662	6.924812504	6.845866357	6.824513297	7.588864518	7.582141982	7.582141982	7.567423758	7.479295243	7.460169172	5.753618174	5.449859457	5.479367036	3.333953483	3.950711953	4.784335414	4.802127544	4.587162135	4.738116045	3.46908498	4.062291847	4.299939897
OG0000202	7.332439417	7.227375274	7.124431535	6.787771993	6.361417467	5.760753208	5.949534933	5.902073579	5.902073579	6.398316163	5.85847839	5.907611763	6.995222187	6.99543477	6.93165824	6.927076292	6.947200923	6.97624333	6.709138968	6.804420177	6.606231227	6.054120001	5.988756252	6.10266359
OG0007221	7.331185678	6.998421189	6.73430317	8.458529652	8.05126333	8.226460362	7.809671678	8.056583528	8.056583528	7.782932705	7.714863683	7.633576519	3.663231887	3.314464661	3.534569644	4.848816205	4.538747972	4.662300651	4.093278742	4.273307005	4.136410432	4.07116371	3.949222082	3.776758844
OG0002288	7.328674927	7.347045504	7.383013015	6.599912842	6.566358533	6.083213368	6.631686366	6.586764743	6.586764743	6.998195503	6.622491152	6.429113779	6.987785846	7.040632748	6.945248342	6.239162003	6.735863315	7.064072315	4.786522134	4.912978409	4.790900249	4.898300272	5.203392641	5.634617952
OG0001263	7.328585177	7.213541702	7.146695948	6.727920455	6.970163425	6.58029626	5.609695873	6.098558518	6.098558518	6.240886714	6.025914699	6.088735246	6.924806567	6.605613299	6.434456762	3.884043007	4.10154587	5.050245263	3.900104574	3.747935155	3.920695369	2.914798512	3.770620818	4.36343043
OG0002014	7.327777171	7.260402093	6.985386577	8.211012193	8.084117429	8.330110177	8.578636862	8.692423711	8.692423711	8.083638879	8.587890003	8.713317773	6.429071085	6.412192135	6.451987979	7.217389714	7.246560102	6.983591057	7.728311699	8.032736181	7.891084358	7.987939859	7.849268723	7.728099419
OG0004428	7.327687364	7.531381461	7.419201774	7.040454121	7.100031515	6.891662208	7.532161085	7.269827981	7.269827981	7.504620392	7.38767272	0.438292852	6.851522939	6.875345125	6.674947852	6.308818271	5.998192569	5.964293961	4.59431684	4.58494086	4.512720555	6.656556577	6.733235015	6.699249003
OG0000643	7.327507735	7.561096974	7.546740153	6.812113113	6.765004246	6.651195236	7.553360503	7.714039404	7.714039404	7.417515003	7.64038956	7.45112867	7.242334786	7.163704012	7.223504607	7.772904399	7.583836459	7.586472783	8.72632921	8.777134305	8.742074274	9.662160985	9.41794616	9.280885578
OG0010738	7.325620272	7.329033874	7.222553427	7.09518601	6.961970533	6.947549278	6.124948427	6.268471823	6.268471823	7.239073383	7.663913842	7.536441505	8.474525276	7.690221519	7.619335239	8.415185706	7.54964992	7.749187631	5.24278045	5.338700376	5.180225851	4.362112853	4.244689969	4.328225401
OG0004040	7.325260476	6.715344295	6.86678437	7.143842354	6.934634441	7.085658344	6.989366114	7.199819551	7.199819551	7.023477152	6.627169061	6.677649179	6.165902093	5.982660747	6.29658919	5.78531514	5.942210217	5.75482445	6.160453745	6.113223744	6.155124434	7.00380572	6.813673466	6.607929611
OG0000583	7.325170512	7.053763009	7.186956082	6.258141996	6.188242656	6.163297449	6.560714954	6.610581958	6.610581958	6.580748492	6.528258743	6.485587833	6.619478599	6.633917355	6.919990722	6.43821416	6.741507435	6.872517291	5.53063044	5.120040838	5.293429712	6.312965704	6.201976265	6.194345554
OG0005093	7.324360591	7.419623159	7.170225532	7.588939454	7.601845057	7.482606308	9.28503225	9.179822028	9.179822028	8.086454724	8.031880366	8.121067221	4.369440659	4.379408867	4.370243808	4.858063077	4.755419064	4.623948778	6.693312708	6.643301944	6.667220849	6.484803725	6.309584035	6.16472233
OG0003848	7.32400048	7.15035658	7.265661925	6.821455119	7.088841229	7.101503009	6.764871591	6.96127604	6.96127604	7.046578367	6.758489739	6.623808348	6.090192467	6.17528167	6.15863574	6.995681237	7.05166357	6.675804642	6.055757254	5.79064981	6.003193835	6.104583029	5.587230557	5.660360782
OG0000635	7.321567376	7.325979979	7.3172317	7.369030189	7.428946345	7.575236684	7.421223299	7.471065496	7.471065496	7.749802402	7.753885283	7.872520985	6.68916495	6.62699654	6.71566553	7.008054313	7.082575931	6.919287637	7.18883014	7.005021523	7.092465402	8.386943693	8.208641621	8.194637199
OG0003083	7.320665184	7.575161033	7.863504883	6.948367232	7.290663998	7.048541366	6.381975479	6.160879862	6.160879862	7.85735901	7.704595348	7.709910927	3.450740535	2.81299184	2.78451194	0.682442955	0.846924907	2.17476497	0.478463473	0.472861004	0.706869112	0.487628348	1.454886535	1.741552844
OG0002190	7.316326792	7.321206567	7.263034406	6.23610989	6.349612972	6.121015401	4.798569004	5.012568674	5.012568674	4.010779839	4.141596278	4.031218731	1.503296828	1.409555496	1.516989394	0.728139074	0.855163697	1.618807163	0.811420885	0.458889063	0.876985605	0.791192276	0.868387292	0.76227652
OG0000163	7.306699707	7.209258394	7.213638902	7.106536769	6.995032192	6.941693226	8.224869925	8.47063854	8.47063854	8.126239845	8.323685309	8.236014192	7.611132534	7.6145479	7.532209408	7.700445961	7.789259751	7.736140091	8.04084258	8.147259375	7.9978507	8.148521833	8.151277901	8.049368842
OG0001544	7.305970521	7.57825946	7.597382189	7.10841991	7.174526265	6.98572811	8.32152228	8.213979052	8.213979052	8.407905044	8.000169056	3.266786541	5.546045875	5.774511142	5.654234739	5.247708055	5.542364545	5.592345205	5.496751537	5.621656306	5.538731834	6.458267156	6.412733096	6.406810449
OG0000341	7.30505852	7.075639589	7.010891706	7.704249502	7.881909289	8.15547603	7.750740478	7.95003092	7.95003092	7.997123014	7.960870764	8.015749552	6.535418628	6.551479873	6.551333593	6.036852097	6.164638872	6.350321143	5.643088472	5.55389742	5.465681653	5.664011441	5.747803068	5.956129157
OG0000860	7.304054652	6.959770155	6.86727874	6.568184151	7.166112857	7.034743949	7.550438978	7.634084983	7.634084983	8.141902767	8.121533517	8.2199913	6.974056596	7.021517482	6.971537806	8.214427926	8.538356962	8.492068282	8.370741888	8.206936203	8.242695386	8.740486767	8.410603987	8.328270557
OG0003689	7.301313274	7.429615964	7.297283141	6.928014936	6.833396134	6.945443836	6.207307223	6.24164954	6.24164954	6.23476954	6.567880042	6.879828273	5.982401093	5.904547681	5.844744173	6.43749742	6.441020944	6.359459499	5.915918089	5.961811524	5.880995236	5.696277371	5.47981033	5.526759937
OG0001230	7.298749947	7.375473913	7.198886991	7.820178962	7.834028535	7.595667757	7.955184916	7.798763389	7.798763389	7.570007463	7.596935142	7.652988339	5.820077587	5.961554572	5.623615527	5.402485823	6.251649796	6.865029225	7.500064267	7.493047634	7.491978124	6.817597678	7.634102413	8.120690965
OG0000193	7.298383386	7.316598324	7.401050159	8.17980959	8.286834954	8.384179353	8.218926437	8.430536184	8.430536184	8.358695151	8.457627122	8.387801942	7.154342194	7.154983124	7.160316183	7.643646984	7.801704479	7.846357289	6.732038502	6.723943484	6.76066939	6.272979068	6.48551973	6.708505929
OG0000234	7.298016731	7.183784233	7.334049768	6.128045891	6.115407855	5.490249211	6.586014083	6.547357282	6.547357282	7.050066298	6.642123916	6.645586386	5.349690102	5.095203736	5.095218086	5.976901567	6.022566447	5.604737942	5.751152236	5.667909719	5.866290572	5.463126085	5.422586902	5.612166989
OG0000465	7.298016731	7.142107057	7.182692298	7.108524457	7.049630768	7.106850796	7.736943052	7.732404887	7.732404887	7.318226444	7.076815597	7.059074015	4.928487819	4.825498179	4.559026747	3.270622229	3.736329947	4.712887921	3.234010426	3.343019024	3.326070755	2.583041717	3.686482598	4.463814681
OG0000902	7.29388543	7.463687842	6.9185055	8.000281749	8.102395685	8.226893814	8.268612174	8.32791187	8.32791187	8.623003538	8.735725245	8.955940451	7.746754806	7.733653967	7.81232237	8.367793887	8.130788302	8.114142107	8.908423546	9.147877008	9.08132711	9.038503675	8.820992005	8.676271288
OG0003157	7.292781749	7.303232785	7.340117144	6.997631135	6.931446685	6.762083004	6.289834465	6.289373408	6.289373408	6.271649772	6.312156888	6.310340121	6.873501942	6.571185615	6.707727697	6.315855291	6.510052197	6.657850335	7.152492738	7.433757344	7.332622909	6.198051494	6.095647877	5.893180892
OG0003772	7.292321633	7.347931354	7.433209853	6.509379149	6.705701497	6.799346388	8.855304553	8.824099548	8.824099548	9.127762233	8.924693758	8.765799923	4.1740652	4.240024235	4.036888353	3.525199426	3.636588661	4.155176055	3.516668247	3.411660529	3.412457594	2.370000189	2.880326619	3.102952183
OG0001152	7.290018847	7.007868243	7.325620272	7.839329782	7.696897997	7.533874777	7.503428247	7.546470075	7.546470075	7.622783966	7.515147882	6.543495883	3.167853729	3.080794935	2.766301081	1.556804112	2.103157194	3.093613245	1.376492102	1.326999765	1.34383474	1.331080888	1.664743594	2.451719115
OG0005137	7.282532473	7.839959587	7.995654105	5.921959917	5.482848283	5.958146674	4.800123353	4.790250739	4.790250739	4.781359714	4.72628629	4.646738698	0.708533353	0.880408125	0.675579301	1.104158157	1.362449128	1.702964222	3.11731853	3.361927356	3.432299357	1.981857401	2.60728391	2.934147713
OG0002214	7.281234585	7.496733964	7.390340951	6.871474058	6.645154031	6.324990569	6.42609699	6.287897033	6.287897033	6.56208975	6.049412953	5.824767853	6.034540602	6.149648363	6.291286018	5.997086874	6.18189665	6.247012821	6.564988563	6.460638551	6.490950809	7.626724581	7.364075983	7.156267163
OG0006656	7.274634403	7.398914668	7.055716264	8.068778278	7.94181058	7.833269621	8.111553026	8.054604318	8.054604318	8.090800514	8.338379842	8.237496798	6.740092401	6.618956447	6.62237811	7.917199005	7.715765043	7.492960341	8.381930934	8.538614207	8.560549127	8.819876986	8.485260972	8.28855559
OG0002384	7.270061673	7.040673293	7.162189891	6.90303827	6.978653265	6.861211003	7.039138394	7.307474064	7.307474064	7.154615611	7.283088353	7.24688308	4.816849008	4.585983447	3.998151265	2.544215072	3.497354331	4.019458183	5.237889099	5.205572369	5.327213453	2.766064203	3.642224445	4.474310135
OG0000220	7.263597849	7.506763776	7.671222595	7.190219764	6.940284229	7.034193701	7.236205582	7.268518608	7.268518608	7.450386479	7.350674037	7.49097118	5.184571105	5.315769448	4.913928181	3.875429174	4.363170376	4.87755335	5.362751457	5.188595571	5.291015575	4.301011771	5.301863064	5.857757609
OG0004421	7.262940477	6.959074601	6.952450058	6.72900887	7.10234319	6.77925972	5.668459557	5.672283894	5.672283894	7.582029046	7.432625411	7.164806387	7.518549301	7.633411593	7.92983123	9.021149053	8.929170808	8.587227331	7.348982152	7.402947239	7.732341115	7.390718409	6.953395625	6.883774754
OG0000653	7.262752602	7.24631307	7.364484887	6.710944155	6.816087659	7.006410239	6.58165253	6.629793734	6.629793734	6.783325685	6.420718183	6.361592924	5.432363171	5.508786746	5.516430619	5.703653623	5.58080697	5.623646544	6.262363246	6.000830888	6.108917276	5.33300575	5.353772475	5.248616426
OG0002856	7.26190686	7.560256398	7.138220594	7.22650853	6.923268053	6.928962441	7.603403804	7.38011469	7.38011469	6.956753663	7.113221243	7.051045762	5.847578063	5.705886141	5.887016339	5.876500739	5.90263559	5.783797381	6.453715105	6.543687343	6.569823413	7.034943087	6.919230422	6.697601477
OG0001174	7.260590275	7.073606041	7.153197331	6.201829866	6.055499366	5.991408467	4.545968369	4.794935663	4.794935663	5.926711099	5.628481994	5.601696516	6.128046303	6.292394893	6.410103621	6.387998853	6.250353756	6.220803745	5.161081885	5.385656743	5.000247942	6.286412861	6.319071979	6.182822778
OG0004505	7.259743264	7.053763009	7.246788094	6.9800253	7.064042126	6.94673086	6.346247774	6.45409362	6.45409362	6.511436412	6.165710992	6.079164742	5.57257503	5.325575662	5.48396278	6.27558036	5.799209339	5.897346203	3.80643852	4.250593276	4.163052652	4.460345473	4.177242517	4.285027069
OG0001623	7.257010618	7.327777171	7.126084936	6.974070367	6.917073663	6.507318948	6.894938993	6.722602637	6.722602637	6.665904355	6.845239126	6.651625784	4.454652325	4.274584461	4.506236322	5.397092047	4.960151177	4.8628114	2.886011011	3.067629253	3.162519589	7.056249693	7.265812861	6.950617715
OG0003453	7.25124569	7.166213306	7.187253086	7.021923839	7.066519781	7.132268366	7.505255801	7.569855608	7.569855608	7.80561491	7.689369057	0	5.169035065	5.242880653	5.343303703	7.566484118	7.769146903	7.597903569	7.157748105	7.102783039	7.039774479	7.370925366	7.106126336	6.954264953
OG0000901	7.249919335	7.159568642	7.191602128	8.301221805	8.064796646	8.201241771	8.559224113	8.592643903	8.592643903	8.060263599	8.083106971	8.064688882	7.868338592	7.68141272	7.807011597	6.720337299	7.141232494	7.304171501	6.901417221	6.678828276	6.971971126	7.812692026	8.183565416	8.199017586
OG0000433	7.248686627	7.292965755	7.169524197	9.163347773	8.826262462	8.925139003	8.90147032	8.81139075	8.81139075	7.244030776	7.7370783	8.160779041	8.031624018	7.630714155	7.683930803	7.258915536	7.465523144	6.975021369	7.478604615	7.929314636	7.778700082	6.456933266	6.629056683	6.657453798
OG0004108	7.247927513	6.887647115	7.123604124	7.236970886	7.126394738	7.334139179	7.264911693	7.258848657	7.258848657	6.808642468	6.702519029	6.537606691	5.873719952	5.690097734	5.996378577	5.523232921	5.239722627	5.39511354	5.582297969	5.508024185	5.476829787	6.835046117	6.930755076	6.696299908
OG0000800	7.24583789	7.179212448	6.821582673	7.65814006	7.724582064	7.615813525	6.528883827	6.666614587	6.666614587	6.40053793	6.003152449	6.536830005	7.222280995	6.93344635	6.858581578	6.625798397	6.660285472	6.742592389	6.474253342	6.291780532	6.349692933	6.549103409	6.849267471	6.89975327
OG0016300	7.245457633	7.373561216	7.601473678	6.727512087	6.521992956	6.344118335	10.67360059	10.65845697	10.65845697	10.41610081	9.921290526	9.877928255	7.333834264	6.391576821	6.36558494	5.983940994	4.845207004	4.945185825	9.624234167	9.282031765	9.443334173	9.08344316	8.729095908	8.791780217
OG0006171	7.244506551	7.16711703	7.058208246	6.81134258	6.965091625	6.850499414	6.831117195	6.803227036	6.803227036	6.624100895	6.266036894	6.012568674	5.31234207	5.27999531	5.685290117	5.998753559	5.987824266	6.025788048	4.03942708	3.913412203	4.04208571	4.746898541	4.846316792	4.86457692
OG0004239	7.243364426	7.409221197	7.186064704	6.898812977	6.900746075	6.682151888	6.422064766	6.352882087	6.352882087	6.161686175	5.898933872	6.076601849	3.970601529	4.097592257	4.228296148	3.88161568	4.316152985	4.255653303	3.683714418	3.445058163	3.395422057	3.89657024	3.861505816	3.813952509
OG0001861	7.242030802	7.098558518	7.338067798	6.495375381	6.644000452	6.174526265	7.054197294	6.824958741	6.824958741	6.440453944	5.82374936	5.761817143	6.750598466	6.831862044	6.916754886	6.436434718	6.457405834	6.29914463	5.100109752	5.274146465	5.078101267	5.289108141	5.195674766	5.138589235
OG0000265	7.240314329	6.805937293	6.971773447	4.910732662	5.274261661	5.141187525	6.339493738	6.320574934	6.320574934	5.964860664	5.824513297	5.894817763	5.766025816	5.434244236	5.759783813	6.314113167	6.457459681	6.250736324	7.098203722	7.097737195	7.122301024	7.355489412	7.098185822	6.925165119
OG0004734	7.239932613	7.053328593	7.158559199	7.041221075	6.810700154	6.436794812	7.206916673	7.142719753	7.142719753	6.811856314	6.666756592	1.925999419	0.258939762	0.578362969	0.347523931	0.309046933	0.366724504	0.317864364	2.411973661	1.808737186	2.042213215	4.51851122	3.989498728	3.683702068
OG0002083	7.238022518	7.168321116	7.167919866	7.159972221	7.09592442	6.908932967	7.134939643	7.067810784	7.067810784	6.782801688	6.723285505	6.836429131	5.817073957	5.875773184	5.852385436	6.061058127	6.08577836	5.895321527	6.873987866	6.861182462	6.852791652	7.124152337	6.991037654	6.860723239
OG0003679	7.237066521	7.7370783	7.597829098	5.94976836	5.654492826	5.493775408	4.575312331	4.541638734	4.541638734	5.914086097	5.561020578	5.185470146	3.285337407	3.339589938	3.272974815	1.710406418	2.405152903	2.871217754	2.028263254	1.799647693	1.865868151	2.221381872	2.518229447	2.867812271
OG0000180	7.22660486	7.070389328	7.138220594	8.013908845	7.883681905	7.702103407	7.789077127	7.832003877	7.832003877	8.286973531	8.021812824	7.922019404	7.306824543	7.455618196	7.382428628	9.979801005	9.803050047	9.602563032	8.289813721	8.531028152	8.519810781	9.866239594	9.736766534	9.648923044
OG0003162	7.22554487	7.489767697	7.312973688	6.592307527	7.131342539	7.513095909	7.325440385	7.244506551	7.244506551	7.193673195	7.478324711	7.344650989	7.270912925	7.172532519	7.226039308	7.11788617	7.554318705	7.179362752	7.920202772	7.862354679	7.715931112	6.85476119	6.562701418	6.587420501
OG0000424	7.224001674	7.339850003	6.998985248	7.240123484	7.362206855	7.283180979	7.904664725	8.148883276	8.148883276	8.367021533	8.581162913	8.446711137	8.707543426	8.892341539	8.629512904	9.158293599	9.021967132	8.9335092	8.761297243	8.889969323	8.832875777	8.199378869	8.21162552	8.345597741
OG0008872	7.222843193	6.824767853	6.845991771	7.123086751	7.083213368	7.240791332	6.921721947	6.951459576	6.951459576	7.173727099	7.113221243	7.179411523	6.000498771	5.923438023	6.004257327	4.321535628	4.737302785	4.997246335	4.080095653	4.098584624	4.103556387	3.773021544	4.073978715	4.213619463
OG0006469	7.220716892	7.417430613	6.919697613	7.346779643	7.285956995	7.000563443	4.09592442	4.190219764	4.190219764	4.974988112	4.51916445	4.679198571	6.390638626	6.376922223	6.35571527	5.028895755	5.064701814	5.059498917	3.492494152	3.478393317	3.239812581	2.506104778	2.504212821	2.743147839
OG0002803	7.219555769	7.153906645	6.915042791	8.187747956	8.12593001	8.621282665	7.579994693	7.835387257	7.835387257	7.168822522	6.976592762	6.948717641	3.985343766	3.721083873	4.148798286	4.86030882	4.59521779	4.605887193	3.008634249	2.998751348	3.16797364	3.49843981	3.17483814	3.116814863
OG0000556	7.217327668	7.352529026	6.921245889	7.912709736	8.296319739	8.611578155	8.247357916	8.38305623	8.38305623	7.671293372	7.998816054	8.136683578	6.612582362	6.488640809	6.635499605	6.869988583	7.044335099	6.730517688	6.130872197	6.258040208	6.18257412	5.801305609	5.596885959	5.560284527
OG0000389	7.213347282	7.105803772	6.984247547	7.676098121	7.400794067	7.395748328	6.841092545	6.900746075	6.900746075	7.054088735	6.878725341	6.711081862	7.365839486	7.308111458	7.495261042	8.535922306	8.305393291	8.160701908	7.222612351	7.3412555	7.365897212	8.57847044	8.326194412	8.222544734
OG0000025	7.213250062	7.283921772	7.348993656	7.592382284	7.404886096	7.366234776	6.36018867	6.34269696	6.34269696	6.536674618	6.109987319	6.077029314	8.10270904	8.281094065	8.189239457	8.737067481	8.676311138	8.744941783	9.751674431	9.754820709	9.667926709	9.444771202	9.438409509	9.387990369
OG0000118	7.208283138	7.646162657	6.843104497	5.630230716	6.26734852	5.915520901	11.3563089	11.25056194	11.25056194	12.15073419	11.82374936	11.27679324	5.484013711	5.746791346	5.340947103	7.107382394	6.999923355	6.617712822	7.440429027	7.25350148	7.46767157	13.11091292	12.74761712	12.57546905
OG0000422	7.207697669	6.809028508	6.77925972	7.146084939	6.76540214	6.690277401	6.346425086	6.458775699	6.458775699	6.580597764	6.467931546	6.477353527	3.649645347	3.708465372	3.152570087	3.413057304	3.709265267	4.254578927	3.748164935	3.670118581	3.789048948	3.057398109	3.740945904	4.251744841
OG0000231	7.204082012	7.154210531	7.209453366	7.859969548	7.6807463	7.71101301	7.097294751	7.150508905	7.150508905	7.549592167	7.415910742	7.470292816	9.045724447	9.118915384	9.026990064	9.199150623	9.210799902	9.153327567	8.32865608	8.276473402	8.18282387	8.926757939	8.805148618	8.813209129
OG0000545	7.199966742	7.653991505	6.982195024	5.534808661	4.424250286	4.37086174	6.644288933	7.187500542	7.187500542	7.292689738	7.019701914	6.500802053	9.237781666	9.510779396	9.277805794	9.676123868	8.008942858	9.558886357	9.833349009	9.785474701	9.337141295	8.462113684	8.48744776	8.291092402
OG0011961	7.197609878	7.165610509	7.495055528	5.749802402	6.083638879	6.203592714	4.537917249	4.64385619	4.64385619	4.814550423	4.811984719	5.06436554	5.488571243	5.596636438	5.549953123	5.844151864	5.944053263	5.815177813	3.374258009	3.492330069	3.34344364	4.203356226	4.338010017	4.215486017
OG0004835	7.196921734	7.017810585	7.218490585	4.791814071	4.603477988	4.833902077	9.200064862	9.315953352	9.315953352	9.659032585	9.296572121	9.139474611	4.471796802	2.904669059	2.963225885	4.937147562	3.812558807	3.920982085	8.786152639	8.579657618	8.62411808	8.990242127	8.475566052	8.021547463
OG0001571	7.195052257	6.993674362	7.056908618	6.7132834	6.680183682	6.723148957	6.541019153	6.620659716	6.620659716	6.879093079	6.980710829	7.294345048	4.789495564	4.795348248	4.862190998	4.673963962	4.712906625	4.69655976	4.559354145	4.369382027	4.432968758	3.747828842	4.031599869	4.035339741
OG0001811	7.192391457	6.925406083	7.111865964	6.927896454	7.122465658	7.011674533	6.801805344	6.829088444	6.829088444	6.807612523	6.620879611	6.529196268	6.572032435	6.468658252	6.645510013	6.39818292	6.417055691	6.101119724	4.895088819	4.904271652	4.864894811	5.986962877	5.996712096	5.940204815
OG0000743	7.190318548	6.979225105	7.063287212	7.075532631	7.077029314	7.078417702	7.218974857	7.149950302	7.149950302	7.124328135	7.148629106	6.997179481	4.849104551	4.958897877	4.95497283	4.188631174	4.447754399	4.696594254	3.218990196	3.157450745	3.056389827	3.24300424	3.558252938	3.722666021
OG0002487	7.18913269	7.012456936	6.980139578	6.664909442	6.54225805	6.068455852	7.429615964	7.673415087	7.673415087	7.169123281	6.777156666	6.545196172	5.938496816	6.190824613	5.823181748	6.123813711	6.565394587	6.220403287	5.827046925	5.953864452	5.749990066	6.331496349	6.239268187	6.322608526
OG0003173	7.185965628	7.209063395	6.911571752	7.330020516	7.315874125	7.219846137	8.195987298	8.08833774	8.08833774	7.889412699	8.219071692	7.992711791	4.906592889	4.702470269	4.850767925	6.020935949	5.909983302	5.825269706	5.54378693	5.493684797	5.376814418	4.542309441	4.320108431	4.297569286
OG0000399	7.184379486	7.505335207	7.261624836	7.305332181	6.953963599	7.174326515	6.505255801	6.441865217	6.441865217	6.376081967	6.385603598	6.534341795	3.43211211	3.542432649	3.316097072	4.26107567	4.090323329	4.144943695	4.209326247	4.181923079	4.26482389	3.43971076	3.82267509	4.074422373
OG0001069	7.184181096	7.430368915	7.425593578	6.117695043	6.682011391	6.896150731	3.66448284	3.793895883	3.793895883	5.216454865	5.26190686	4.941575862	1.222225883	1.23648772	1.353709464	1.806432951	2.103206889	1.921327782	1.664910124	1.665604248	1.554852565	1.292492592	1.653272392	1.563718988
OG0000259	7.181500152	7.114054629	6.951634417	7.38603491	7.336015536	7.332886917	8.140983105	8.262235818	8.262235818	7.981453118	8.021590768	8.087887101	7.749225852	7.681586304	7.828097123	7.377519429	7.226701185	7.296313314	7.319839184	7.244725356	7.237397367	7.691205417	7.7140875	7.717404307
OG0002478	7.179610571	6.957218149	7.216842843	6.341452107	6.230356745	6.111865964	7.831243897	7.624210584	7.624210584	7.285309735	6.969472865	6.840337339	5.570473253	5.323351693	5.625336543	6.783924119	6.82940055	6.585673905	5.602227922	5.919951406	5.829200353	6.666394453	6.583628293	6.530835785
OG0001308	7.17951105	7.037821465	7.036283528	6.720004787	6.542877099	6.207111961	6.738632747	6.742679958	6.742679958	6.376950171	6.297374861	6.31124879	3.844912857	4.17168962	3.71183957	3.657875481	4.033366614	4.384961567	3.767825327	3.542215945	3.529546121	2.080640269	2.527454236	2.925250541
OG0000275	7.178714641	7.131445438	7.09434165	6.920888742	6.775445674	6.999661829	8.207551264	8.333244817	8.333244817	8.121429909	8.202123824	8.337934043	8.167327818	8.256430915	8.096802109	8.332580842	8.560339331	8.297573871	9.61813769	9.805764989	9.739188562	9.766535368	9.571567603	9.537352761
OG0000629	7.169524197	7.016362599	6.790902333	6.628919374	6.528102429	6.705148528	7.624539604	7.835355674	7.835355674	8.028624401	8.125620109	8.177768334	7.148625039	7.214887343	7.250095621	7.386505755	7.579079052	7.573972041	6.732691145	6.696884091	6.749964599	6.691753288	6.708831448	6.895154757
OG0000946	7.167016644	6.980596597	7.325710208	7.593204354	7.544423562	7.43837603	6.884720013	6.953847229	6.953847229	6.782015335	6.85723458	6.685379552	5.716160969	5.774683498	5.796111012	5.562034783	5.707763582	5.553543286	5.520539168	5.541327118	5.469823801	5.692180553	5.639016495	5.85130055
OG0000066	7.166815852	7.206330648	7.015247774	7.738024684	7.710737568	8.064203842	8.206086401	8.458119481	8.458119481	8.196872568	8.590886411	8.564035137	7.683605932	7.689503947	7.685716637	7.382489153	7.522293552	7.586290371	7.449842788	7.207876262	7.205349501	7.629006105	7.723409752	7.854253159
OG0005547	7.164906927	7.311975314	7.197904697	6.317050764	6.065227623	5.870118084	8.908572759	8.688739868	8.688739868	7.898631616	7.718430129	7.440952198	0.131945011	0	0.041385983	0.020812949	0.106125834	0.282826449	0.560072201	0.283441782	0.565124323	0.404105279	0.53037044	0.918483174
OG0008380	7.162894799	7.268846063	7.333781501	6.627169061	6.975446766	6.984475425	6.232468896	6.185866545	6.185866545	6.495055528	5.985272714	6.077883864	4.308692151	4.142620923	4.209983556	4.246631543	4.363663809	4.112761008	5.484954332	5.761858886	5.569556104	4.891946491	4.49385737	4.559856418
OG0003810	7.160678213	7.3329764	7.063934306	5.616475329	6.222070355	5.690417096	4.837438715	4.727103604	4.727103604	6.58345891	6.273329387	6.254745198	4.564099481	4.548927304	4.589335648	5.751092502	5.706819228	5.514542064	4.312171413	4.058766726	4.395183476	5.628108951	5.290319339	5.221029075
OG0000145	7.157144792	7.165208504	6.791683858	6.728056551	6.752347192	6.608365723	7.637349411	7.720210051	7.720210051	7.669026766	7.655423389	7.472325297	6.928326497	6.867430724	7.086276373	8.63694756	8.339714187	8.380432925	7.794526339	7.992153772	8.065061712	8.391368625	8.299729126	8.271575544
OG0003301	7.154311811	6.907491593	7.060479781	6.881297537	6.870734594	6.509537504	6.965668864	6.962606859	6.962606859	6.584962501	6.348905161	6.354910512	4.822035142	4.752549511	5.045083825	4.476040741	4.613290005	4.421669001	4.208846526	4.063278582	4.246082722	4.702409316	4.775593689	4.572574423
OG0002711	7.151980551	6.550746785	6.34925911	7.298108403	7.702796044	7.76028749	6.691394579	6.687900522	6.687900522	6.819540461	6.579843886	6.613089583	4.961629347	4.878372225	5.124828524	4.909925237	4.884620875	4.699137376	3.839228988	3.947751239	3.693457964	5.411539799	5.422689827	5.168884283
OG0001430	7.151473257	7.241268177	7.260966565	6.516645558	6.710944155	6.948717641	7.929317595	7.845082275	7.845082275	7.184478671	7.143536277	7.229203358	3.181061512	3.071345827	2.967249042	3.515129585	3.470847886	3.554259757	1.696558758	1.473538606	1.439081593	3.23791089	3.212335252	3.222037423
OG0001326	7.147510225	7.255878353	7.183387261	5.892148128	5.862451391	5.283180979	5.054414388	5.46008724	5.46008724	5.04220656	4.973152038	5.076815597	2.179172152	1.643801251	2.175316046	1.50020242	1.583180634	1.785709145	0.895731488	0.861762463	1.1887307	1.599383499	2.079819429	2.277034635
OG0000136	7.146084939	6.937932839	7.269968201	6.917789759	6.467116418	6.213541702	6.810057442	6.917073663	6.917073663	7.156841525	6.785942819	6.742545234	5.331639658	5.355581557	5.126488491	4.931014498	5.222164664	5.600506456	5.081231387	4.878212314	4.983010454	3.697540319	4.370121027	4.764429495
OG0002725	7.141698449	6.958378712	7.212082911	6.3652726	6.422905743	6.390082951	6.493935486	6.40599236	6.40599236	7.226219499	6.830103176	6.779522387	5.971251997	5.690748397	5.432720274	5.204606355	5.392252157	5.981126786	4.519363255	4.263403298	4.309626595	4.117073287	4.122325668	4.777204545
OG0004038	7.140165135	7.102658131	6.820178962	7.406672716	7.157751137	7.442362985	7.106013238	7.130622041	7.130622041	7.396005317	7.30679083	7.370425867	7.704687329	7.711610538	7.875352498	7.6391569	7.606464437	7.462615966	6.610347494	6.634503388	6.591468939	8.1017882	7.888513739	7.727682254
OG0000990	7.137503524	6.881786959	7.088205214	7.195347598	7.085233429	6.940519157	7.456970381	7.50255338	7.50255338	7.376168811	7.035293987	7.113742166	7.926259816	7.965190926	8.154468783	7.84394868	7.773655517	7.703591475	6.153982217	5.974322346	6.032261771	7.459533259	7.23356216	7.185697098
OG0000589	7.135350171	7.196528361	6.834660658	7.71651083	7.611983815	7.362645218	9.412950846	9.290663998	9.290663998	9.397653244	9.101345421	8.947169356	7.306006077	7.436168504	7.25701722	8.256197836	8.305371401	8.374025278	7.626171162	7.886145278	7.78972208	8.938416657	9.176715211	9.11931986
OG0002394	7.135042286	7.042644337	7.059723	6.594697827	6.64659471	6.755154643	7.933926659	7.823176142	7.823176142	7.631177056	7.724445639	7.639232163	8.994560774	9.09583794	9.190005379	9.612451659	9.611221079	9.428629004	9.275322556	9.13356892	9.176584576	8.879891053	8.697614682	8.520708637
OG0002895	7.134631671	7.525050927	7.351645995	6.407352751	6.473137488	6.338246117	5.616181231	5.468420402	5.468420402	5.510961919	5.420212891	5.584962501	5.257456864	5.365198048	5.146143607	4.178057273	5.103247098	4.919080221	6.81672769	6.725632105	6.880672058	5.40343305	5.380159724	5.615809701
OG0000552	7.133399125	6.930264245	7.194953796	7.15157473	6.97349648	6.700023496	7.406757738	7.588489782	7.588489782	7.896514054	7.944975543	7.97458667	0.428440442	0.2225474	0.180182241	0.723750762	0.833044703	0.37292536	0.750834574	0.626136314	0.578600636	0.109591907	0.216850912	0.152550781
OG0000078	7.132268366	6.949418205	7.005175391	8.014578465	7.433126376	7.559644763	8.05652934	8.004389028	8.004389028	7.686710613	7.911272133	8.017921908	7.41298894	7.350917088	7.243902289	6.899628819	7.186691697	7.255278836	7.36543359	7.399810251	7.329491401	5.312052668	5.576795716	5.757190769
OG0000726	7.127323744	6.876148552	6.951401292	6.09824268	6.292781749	5.971773447	6.362119167	6.578712331	6.578712331	6.962201957	6.85623876	6.705701497	4.114176263	4.00268362	3.658636515	5.369831822	5.609760576	5.592849277	7.004797991	6.885177764	6.797725068	8.383687015	8.391207924	8.557659366
OG0000346	7.125671763	6.863814587	7.092017108	7.096767855	6.928014936	6.610434315	6.565749479	6.54063178	6.54063178	6.427606173	5.877007993	5.897240426	5.670653417	5.541009238	5.77431188	5.649863742	5.425408278	5.620243876	4.594465544	4.378073199	4.357742709	4.688963052	4.847746417	4.899370459
OG0001743	7.121844298	6.867402306	7.061992154	6.769242795	6.900625333	6.705010253	6.918386234	6.900685705	6.900685705	7.110196178	6.762348816	6.776893569	4.680545471	4.840400791	4.467035532	3.712633195	4.201517814	4.93034894	4.162519428	3.973464335	3.953315532	3.548573489	4.391644008	4.927292993
OG0001666	7.120393416	6.960001932	6.767654798	7.569399948	7.551362204	7.799411151	7.713077149	7.886854944	7.886854944	8.06010144	8.085817656	8.21290974	6.843213816	6.941781242	7.195498199	6.502815736	6.871543056	6.796675618	7.315917587	7.0892725	7.138950616	7.651068917	7.589861591	7.394315202
OG0001244	7.11727946	6.993787563	6.870241407	7.846806693	7.721782768	7.613752637	8.101608059	8.141264175	8.141264175	8.375995117	8.450551443	8.309248961	7.374768249	7.302622475	7.418675713	7.372088451	7.257624501	6.968654123	5.504790392	5.53052089	5.485698917	7.053356834	6.85494815	6.745140504
OG0003117	7.116343961	7.106117959	7.096978636	6.08491466	5.943686952	5.995032192	4.816087659	4.721919446	4.721919446	4.95419631	5.112283109	4.970853654	4.896976069	5.120735955	4.832786744	4.676473912	4.835532534	4.677114111	4.568459011	4.410448977	4.197426667	4.765933554	4.567250332	4.75008228
OG0005323	7.115303806	7.59454855	8.029563314	6.527320608	6.6846785	7.433710615	5.992315252	6.088947205	6.088947205	6.937815169	6.896635141	6.775709036	8.176952019	8.074952249	8.207218871	8.145962706	8.044009896	7.910422075	5.752346925	5.740200904	5.881923479	5.890452773	5.829329	5.809202449
OG0003713	7.114991613	7.039577103	6.931801228	6.239168879	6.616916363	6.228433921	6.416164165	6.43970624	6.43970624	6.891540703	6.940754047	6.66732447	7.648503552	7.802071694	7.835684742	5.777800789	6.409286889	7.182506586	7.474539877	6.979078735	7.134310284	6.960101585	7.120725174	7.405618027
OG0003176	7.1129086	7.109151579	7.061560209	6.680886921	6.773468928	6.786988345	6.241268177	6.385258456	6.385258456	6.623954629	6.709566354	6.440786132	6.239901499	6.42971136	6.240440655	5.568693695	5.872712059	5.835849816	6.630897149	6.578803945	6.448218747	5.919926148	5.95683403	6.023551225
OG0001697	7.112178834	7.335569006	7.030777472	7.346070441	7.237831369	7.1393467	6.740387932	6.808513765	6.808513765	7.054197294	6.847120002	6.829722735	4.999896303	5.227501967	5.236673614	4.29723838	4.733942146	4.291143066	5.333451643	5.138013705	5.087684745	4.826288652	4.798841654	5.123234946
OG0003332	7.110091752	6.850249358	6.820944792	7.651984476	7.219749355	6.597084173	5.682573297	5.3172317	5.3172317	5.761285273	5.220329955	5.674969031	3.598886825	3.688031493	3.365417772	2.810541817	3.263569456	3.296650635	3.633477711	3.002283241	3.056411504	3.248766462	3.26831087	3.280011425
OG0009304	7.106955457	7.17761886	7.269874722	7.382840144	7.866537121	8.110979131	7.887586194	7.853059987	7.853059987	7.142413438	7.04745114	6.912530114	6.886076975	6.507281996	6.644796232	7.375196729	6.763438133	6.79828645	5.551400351	5.658075777	5.692041866	6.276859155	6.08802814	6.053987117
OG0003059	7.106641452	6.817879032	6.903761365	6.69474093	6.880318194	6.656639374	6.953614461	6.979110755	6.979110755	6.869254527	6.707497182	6.719320364	5.806167559	5.651280207	5.942864463	5.888388923	6.015144943	5.802064455	5.773332828	5.740668834	5.691579109	5.83674142	5.936122481	5.819109695
OG0000486	7.100031515	7.35411712	7.055716264	5.99095486	5.761019265	5.683696454	8.336595819	8.21451341	8.21451341	7.630230716	7.507001733	7.643062489	4.481403574	4.192914544	3.382184568	3.180830529	3.876091565	3.896714569	4.1131929	4.054719132	4.287747835	3.29649955	4.764022306	5.442140338
OG0002840	7.097400107	7.083000566	6.976363636	7.198886991	7.083638879	7.124638314	7.719388821	7.823176142	7.823176142	7.517511923	7.470048726	7.429113779	7.118006651	6.899338795	7.037584291	7.51230354	7.759201783	7.49408114	7.555893594	7.591888817	7.434730797	7.37813356	7.15705584	7.036717612
OG0000740	7.09518601	7.162391329	6.939461678	7.658925511	7.589538797	7.622198279	9.427501419	9.312939664	9.312939664	8.715859059	8.670550035	8.586989865	7.419520352	7.537351208	7.472288737	8.340845742	8.366209417	8.25149898	7.58822741	7.847472081	7.749087043	8.587788765	8.561206594	8.478985957
OG0004405	7.093919284	6.926236684	7.11904486	7.056041549	7.148832445	6.986183363	7.010667963	6.912470235	6.912470235	6.928962441	6.539779192	2.976363636	6.844322878	6.768663379	7.09230788	6.515864596	6.472079275	6.057843602	6.624274786	6.487461588	6.385108293	7.090434277	6.803996751	6.75224281
OG0005120	7.089053172	6.658497137	6.887281552	5.988002938	6.168722254	6.052241981	5.681449265	5.714795011	5.714795011	5.840211433	5.202809492	5.312519967	5.574777272	5.836768935	5.581671208	4.931051858	4.761240055	4.544741928	3.545592824	3.831210449	3.906668403	2.427270399	2.57285257	2.673668805
OG0005806	7.088947205	7.666401554	7.752347192	5.527007761	6.389738879	6.286511558	5.93593114	5.673273737	5.673273737	5.982765463	5.746850183	5.907131025	4.158645635	3.853834008	4.082790286	4.906724195	4.801959471	4.800095389	4.421059661	4.251296446	4.255305087	3.987688315	3.874728124	3.732556841
OG0000412	7.087568918	6.77939106	6.608365723	8.313926037	8.125723416	8.061182151	8.308475556	8.521816337	8.521816337	8.368113541	8.355174879	8.474192653	8.152309183	8.214632885	8.265367505	9.172856503	9.198425151	9.141291257	7.615492073	7.594914253	7.573338168	8.386756206	8.359421897	8.245113889
OG0003289	7.085339669	7.05115455	6.953498063	7.098347967	7.076601849	6.916476644	7.621172753	7.606405213	7.606405213	7.748528321	7.451952879	7.566510756	5.775849651	5.628603891	5.867495715	6.122075889	5.770994444	5.761243247	3.881717471	3.972336071	4.069070549	5.047362142	4.82717119	4.830899748
OG0004100	7.085020924	7.068025839	7.514753498	6.924337464	7.20261362	7.263503957	7.454011343	7.421559945	7.421559945	6.918982463	6.992655149	7.068563335	6.94086091	7.010082711	7.09392034	6.779313571	6.770050679	6.560226893	7.045503038	7.022633023	6.941614593	6.656059835	6.549942499	6.455278883
OG0000499	7.08459582	7.196430001	7.095080492	6.906890596	7.265474403	7.013797212	7.663131103	7.636660869	7.636660869	7.496334513	7.419623159	7.504143652	4.764118407	4.823565955	4.204994403	4.525056566	4.88625114	5.923715163	5.729267792	5.566675139	5.576513673	4.64586533	5.913192929	6.646212926
OG0001657	7.080977374	7.036503334	7.167518504	6.602884409	6.506208389	6.843355793	4.966707314	5.061560209	5.061560209	5.438958148	5.839707698	5.94602899	4.572554415	4.549587855	4.631785297	5.049366772	5.116288644	4.884681921	5.962775496	6.076994908	6.010264243	4.150912996	4.306190045	4.27167218
OG0000701	7.079591449	6.833396134	6.789338012	6.488482874	6.960697039	6.864557606	6.639666296	6.690207549	6.690207549	6.898571158	6.728056551	6.513016928	4.911434174	4.772837908	4.831902569	5.86176807	5.598908258	5.5838142	5.911321514	5.71756676	5.666495577	6.849498932	6.696543346	6.553984789
OG0000115	7.078631181	6.906890596	7.088311236	7.657211248	7.567195561	7.552745937	6.755688777	7.021257621	7.021257621	7.109778429	7.389824904	7.516566771	6.748961635	6.968919027	6.691661177	4.983602913	5.689181168	6.071491109	6.227404156	6.363589699	6.281619252	4.273975331	5.054365328	5.588635191
OG0000897	7.076494963	6.958030641	6.995823671	6.550900665	6.274634403	6.275565835	5.424922088	5.384567923	5.384567923	5.748461233	5.680605666	5.822220272	5.623064719	5.623029884	5.795231863	6.004974123	5.656086729	5.772098112	3.757868128	3.677009781	3.773809649	3.166502881	3.354663161	3.265486855
OG0006033	7.075211711	7.277519887	7.560791366	6.331633567	6.590063019	6.762481703	6.151980551	6.037052702	6.037052702	6.266786541	6.554895775	6.810700154	4.804027221	4.693238263	4.115249698	3.328121832	3.958053848	4.741683779	4.865808976	5.112253495	5.255813409	4.078696073	5.276648148	5.873006254
OG0007863	7.073713141	7.100662339	6.863195112	7.626074036	7.462461374	7.618238656	6.904363668	6.928488766	6.928488766	6.980939266	6.673273737	6.94181058	6.730831487	6.825488003	6.7031727	4.176082569	5.039316087	5.50757933	5.802986481	5.474949624	5.404492402	5.092209553	5.342175675	5.672574413
OG0001081	7.073498932	7.189725741	7.262658655	7.284662185	7.288358562	7.434795004	7.462788534	7.426684082	7.426684082	7.274820737	7.216260837	7.430954271	5.997222846	5.872292696	5.667745124	5.073929031	5.309792825	5.812794948	7.262435037	7.335656536	7.377943624	6.164077667	6.73585384	7.003305392
OG0001737	7.068778278	7.635101375	7.205646651	4.874796966	6.310340121	6.394548439	3.905928478	4.366671916	4.366671916	7.61992649	7.488964817	7.417093002	3.798493316	3.497918882	3.874780247	4.491718439	4.25347425	4.232168775	1.959817997	2.066799769	2.11130413	3.799361931	3.809901092	4.101110477
OG0002432	7.067380578	6.566054038	6.966937979	7.554819051	7.422317111	7.13401553	4.786596362	4.839203788	4.839203788	5.773732651	5.399854674	5.448240225	1.509412595	1.926765362	1.736086581	1.859160936	2.23229881	2.161969889	1.990573721	1.846625695	1.723904068	1.887170792	2.136197622	1.804305141
OG0000401	7.065766163	7.4400386	6.809414444	7.589688594	7.854245054	7.6574971	6.912051013	6.920769673	6.920769673	7.403352945	7.231509211	7.411341498	6.151505526	6.243867453	6.20886603	6.244503507	6.539780277	6.731822698	6.704906538	6.479589347	6.563229073	7.657507819	8.132682738	8.307185323
OG0010996	7.065443063	7.246693102	7.321116351	6.416839742	6.288173968	6.747790181	5.044394119	5.095502518	5.095502518	5.253611152	5.289834465	5.335926241	6.282427943	6.367368794	6.42318383	5.355940565	5.14501668	5.076485129	4.282048312	4.064782853	4.08673537	3.953509238	3.909634875	3.859307664
OG0006034	7.057450272	6.854120356	7.111865964	7.338424415	6.79363582	6.441948191	6.145269857	5.828199968	5.828199968	6.999774561	6.761950079	6.70085582	4.737063694	4.513112968	4.75360828	4.557187658	4.172959482	4.010171129	1.788547489	1.602839287	1.708628256	2.54790828	2.090139357	2.189209405
OG0004404	7.056041549	7.277984747	7.268565392	5.513490746	5.754353072	5.980482356	4.64038956	4.910013053	4.910013053	5.858727024	5.113117036	5.197708158	3.284696828	3.22207252	2.868800138	1.523985419	2.041639704	2.473104229	3.297851412	2.914713186	2.996680872	2.07628339	2.895036357	3.475108236
OG0001367	7.054197294	7.379898164	7.22650853	6.314515271	6.23878686	6.08491466	5.749534268	6.29130886	6.29130886	7.012792122	7.096240766	7.196430001	5.787158433	5.607316701	5.388728552	4.697950032	5.422671664	5.761123546	6.497878336	6.428594503	6.389888388	5.748467405	6.471904402	6.862357159
OG0001564	7.050828161	7.207307223	6.652773285	7.670514628	7.537296067	7.61999983	8.733761058	8.737281149	8.737281149	8.33302114	8.133655993	8.359354247	6.893742009	6.346661585	6.702275212	7.166466406	6.551953682	6.404724851	5.868604298	6.099027094	6.033677158	7.389639943	7.076352792	6.91383486
OG0002166	7.049957428	7.324720612	7.408032466	6.606886339	6.680605666	6.777288197	4.997292408	5.058099988	5.058099988	5.887768949	5.873321063	5.851499202	5.233790298	5.268824734	5.473112804	5.66814239	5.437402871	5.449106705	3.325805748	3.392289118	3.145778685	3.588212115	3.413167276	3.488685953
OG0001028	7.049848549	7.102973004	6.818134761	7.512068826	7.298933193	7.353940751	7.99242856	7.701687664	7.701687664	7.233715534	7.033753352	6.775313975	6.993625682	6.942236496	7.065258864	7.359664358	7.110269271	6.921730277	6.263449497	6.160361568	6.264609427	6.556327786	6.413808657	6.295226554
OG0001458	7.049412953	6.555509427	6.85698569	7.179610571	6.759954742	6.247547807	6.357727932	6.02469644	6.02469644	5.905928478	5.578334949	5.709842019	4.947247219	4.931807373	4.790131335	3.819076475	4.321367499	4.561408015	3.852121721	3.543288002	3.597248686	3.974319134	4.4297947	4.784782968
OG0000866	7.048977225	6.954312652	7.173727099	6.280399611	6.288173968	6.087250665	8.017643583	7.973467779	7.973467779	7.380677507	7.236205582	7.363871925	7.207578594	6.927904748	6.862317481	7.715688178	7.466904409	7.310182863	5.239759281	5.385369946	5.491625453	6.69051627	6.326687801	6.36649253
OG0002034	7.047887329	6.906169068	6.786988345	7.443938115	7.596413412	7.876516947	7.63321322	7.828676005	7.828676005	7.617136829	8.014578465	7.860280012	6.044727212	5.870802147	6.095807565	3.913433267	4.36092818	4.733323425	4.124897159	3.990063562	3.888791947	5.483720347	5.617748667	5.743863913
OG0003359	7.04625094	6.723831566	6.672566776	6.436128517	6.414812061	6.396776011	6.701549057	6.691115365	6.691115365	6.463687842	6.184875343	6.309794644	5.145199738	5.242951134	5.350404954	5.029048203	4.886270653	4.878441384	4.821280608	4.746480462	4.533568332	5.536755421	5.426627061	5.210737962
OG0003547	7.045486656	6.898450233	7.127323744	6.353676158	6.140574178	4.971773447	6.624100895	6.323550215	6.323550215	6.114575251	5.039577103	4.384049807	4.228140657	3.982355683	4.08520028	4.184325527	3.98172664	3.874057235	3.527062827	3.566138085	3.545303687	5.740611093	5.628124411	5.521551446
OG0000414	7.044612693	7.068025839	6.987548259	7.125671763	6.912889336	6.687900522	6.951867504	6.770895102	6.770895102	6.358607249	6.149543909	3.549669171	5.801569207	5.843248746	5.891990708	6.18458856	5.971698736	5.988367259	5.268529836	5.375468005	5.275919621	5.685341704	5.61688961	5.601579753
OG0001193	7.042753761	7.017365205	7.002590016	6.914086097	6.855242251	6.859596903	7.192292814	7.14974712	7.14974712	6.201829866	6.600804955	6.607330314	6.705771985	6.77837024	6.752761969	5.58516807	6.089859754	5.979100921	7.288151815	7.170387792	7.168139564	6.669120333	6.443835204	6.473396968
OG0005981	7.042753761	7.096029876	7.407862567	7.243173983	7.414389268	7.444186663	7.347222718	7.134323634	7.134323634	7.427438564	7.629138013	4.534497434	5.160283707	5.175456337	4.562315091	2.703576498	3.476532041	4.776562524	4.721256714	4.780462865	4.995205903	3.649782135	4.810207091	5.890513329
OG0000734	7.042316017	6.909413105	7.153197331	7.108733528	7.072320216	7.114575251	7.329572126	7.324450605	7.324450605	7.379291716	7.156032499	7.184577849	5.925914468	6.003614829	5.843821331	5.623759487	5.524480598	5.756401804	4.988356124	4.660282905	4.591514268	4.018262059	4.208987729	4.342712603
OG0008072	7.038918989	6.816087659	6.346247774	7.574631368	7.516803117	7.471512648	8.300764373	8.378641668	8.378641668	8.471309414	8.934162625	9.088761743	6.634639877	6.708056151	6.806995492	6.851776521	6.881955772	6.95585097	7.694921969	7.801756205	7.712011046	8.645938659	8.640590925	8.508807738
OG0001985	7.034193701	7.045814256	6.941223713	7.507398241	7.708463165	7.669381158	7.814870816	7.930234672	7.930234672	7.233044401	7.545968369	7.676521302	6.89935088	6.852624386	6.785222273	7.092919897	6.974937651	6.737835457	7.002785768	7.083545278	6.969529273	7.117669072	7.024184465	6.955553434
OG0003801	7.031549586	7.082042565	6.66618849	7.101187815	7.045268215	7.102658131	8.110091752	8.003883283	8.003883283	7.945736443	7.85810536	8.15911448	8.756451911	8.843063657	8.485978601	7.762377388	8.006978475	8.459919266	10.09597715	10.02453716	9.961998017	9.582160427	10.08033255	10.36196351
OG0000240	7.02989455	7.439623138	7.403864177	8.74899785	8.52767248	8.516763729	5.678071905	5.75087444	5.75087444	7.720346877	7.410154514	7.330020516	6.648526848	6.867744528	6.703733346	9.227450848	8.784988769	8.766404344	8.064257205	8.348994541	8.294389164	8.397947104	8.339047837	8.313108415
OG0001934	7.02989455	6.749266084	7.710806434	5.331991778	5.910732662	5.312519967	5.303415463	5.336283388	5.336283388	5.388533979	4.888012585	4.825785627	4.912201947	5.037470081	5.035579045	5.414550959	5.716341261	5.525962046	5.194232465	5.335681901	5.232366816	6.388686024	6.291930971	6.176116288
OG0007005	7.02989455	7.053111336	7.074355576	6.106222673	6.522306893	6.808771159	3.416839742	3.541019153	3.541019153	5.316145742	5.542877099	5.353676158	5.016144161	4.991503252	5.106840749	5.423105823	5.459828633	5.24021891	4.759968053	4.852751959	4.969051461	5.383749905	5.207653554	5.157507013
OG0000315	7.028127082	6.853496704	7.066735029	7.086401646	7.05343721	7.166715445	7.851811494	7.809607374	7.809607374	7.509141584	7.380071387	7.293793489	6.300230275	6.204378837	6.291043764	6.518021575	6.389157726	6.200310915	5.007592906	4.920627254	4.757376407	5.672830088	5.362440431	5.400305317
OG0000728	7.024253182	6.648896806	6.827183896	7.985101904	7.668743189	7.623223076	6.826167108	6.837627933	6.837627933	6.49217366	6.646018611	6.277798821	6.151406686	5.957674129	6.37593293	5.914086815	5.770990746	5.841290595	4.819722845	4.537850174	4.713068348	5.249842748	5.32054497	5.177517209
OG0000186	7.023809787	7.000676105	7.137913322	7.417346217	7.275286468	7.196233261	7.321837924	7.230020436	7.230020436	7.191700818	6.720004787	6.771753554	6.688351032	6.781721653	6.536097362	7.742188827	7.756767791	7.699930523	6.456130302	6.300598747	6.330698755	7.970915184	7.579471325	7.647908794
OG0002416	7.021257621	6.733896605	6.477029653	7.749735373	7.857545634	7.876394159	7.944682782	8.007672059	8.007672059	7.755087863	7.706185171	7.618385502	9.0346606	8.972645846	9.064854297	8.851511383	9.139156604	9.03398758	7.13436779	6.984788698	6.969537331	8.407175123	8.391552076	8.401952095
OG0001585	7.018589668	6.942514505	7.164404158	7.519007148	7.728192635	7.468338937	6.795325387	6.701756963	6.701756963	7.035073997	7.153805336	7.248686627	6.644770857	6.271917149	6.50528677	6.038923378	5.566472093	5.451510502	5.789000679	6.003685882	5.918860137	6.934425682	6.984072056	6.752129052
OG0001445	7.011339088	6.855366853	6.720825666	6.740387932	6.764606243	6.902194201	6.605405437	6.775577361	6.775577361	7.196036494	7.258989947	7.188341576	5.33745635	5.262117778	5.276789939	3.99062273	4.333082341	4.661190926	4.123230806	3.860802931	3.862127009	4.839252171	5.401747865	5.765804696
OG0003600	7.011115414	6.916357211	6.827056837	8.371210343	8.02103548	8.211790976	8.045868849	8.038699551	8.038699551	7.975045452	7.960870764	8.28132733	5.337174798	5.176223823	4.837063737	5.173955706	5.060353535	5.575336234	5.514866776	5.447496877	5.558245283	5.112096243	5.636473238	6.101649866
OG0002074	7.010108453	6.661920579	6.951634417	6.752347192	6.443938115	6.141391916	5.74819285	5.944858446	5.944858446	6.564987801	6.264536431	6.295355693	6.545524715	6.508043999	6.657794755	6.87151595	6.836045304	6.870253739	6.464938747	6.138913765	6.248519466	7.759334295	7.549049178	7.533352317
OG0000247	7.009772644	6.849874194	6.808256325	7.586914829	7.691185174	7.879338185	7.591634541	7.78050696	7.78050696	7.432291338	7.829976373	7.805356952	6.709986723	6.597141248	6.743109645	7.140005576	7.006110605	6.945260049	6.855243498	6.921312546	6.793083032	7.01922709	6.828735657	6.774512987
OG0008128	7.009100789	7.088099184	7.082042565	6.730368236	6.986410935	6.957218149	6.440287821	6.37920506	6.37920506	6.349612972	6.645730475	6.416333089	4.497623223	4.448785346	4.826083191	5.693322746	5.601010955	5.516572759	4.127781833	4.306937342	4.315687223	4.898798953	4.544640553	4.445467827
OG0001310	7.005512273	6.869377924	6.877130729	6.550438978	6.449891473	6.346956889	7.719525725	7.841407097	7.841407097	7.845929065	7.771819568	7.762681012	6.90435042	6.864959915	6.690431064	5.730929281	6.072533099	6.562724616	6.093495316	5.877891947	5.79866283	5.935333389	6.232251104	6.482440613
OG0006331	7.003714662	7.397888508	7.788163657	5.752213368	6.36018867	6.816471712	5.942983598	5.9502351	5.9502351	7.368506462	6.741062436	6.807354922	5.932886062	6.064738454	6.279711415	6.29309804	6.073497861	5.945131267	4.145710058	4.100952426	4.088809859	5.618650963	5.306237081	5.280777079
OG0002893	7.001464494	6.56163163	6.817495353	6.967975516	6.744295669	6.554281863	6.479941901	6.238309193	6.238309193	6.648753033	6.705701497	6.804131021	4.848100096	4.764276083	4.94094428	5.353187062	5.190918616	5.187923297	3.75517067	3.577791345	3.417824977	6.031134902	5.858466704	5.695367507
OG0009596	6.999098034	6.996501735	6.988230223	6.253043795	5.847245307	6.006522446	4.745775149	4.799864411	4.799864411	5.251719093	4.876762491	4.94204526	3.155268686	3.069850793	3.222441215	3.377346315	3.354846633	3.327279213	1.976127139	1.676327444	1.847532364	4.443273122	4.522927031	4.436103192
OG0000959	6.997066545	7.131342539	7.113117036	6.736469582	6.99830835	6.986297154	7.129076903	7.224821702	7.224821702	7.683906949	8.208088008	8.158761144	4.798804336	4.704531165	4.036580697	2.44026629	2.932358867	3.966004942	5.185039137	5.519774619	5.482699231	2.522924018	3.405714818	4.3828519
OG0005716	6.99424028	7.187747956	7.119356177	5.642412773	5.855242251	6.164906927	3.919340082	4.341630009	4.341630009	5.504938132	6.011227255	6.17512535	0.497323159	0.340864164	0.436321774	1.534462572	1.23385739	1.368280013	0.633834783	0.519600275	0.440451552	0.248372099	0.73286309	0.62778518
OG0000547	6.993561151	6.895544989	6.873444113	6.526694846	6.443275112	6.388017285	7.137605984	7.018700931	7.018700931	6.996953601	6.434795004	6.131959823	6.803604196	6.577614327	6.898060786	6.819309253	6.765071896	6.46876462	6.139849888	6.243266542	6.214662801	7.380164054	7.29186229	7.152129662
OG0000581	6.992881703	6.983677695	6.735522177	7.568716189	7.727035512	7.778734244	8.029563314	8.006129685	8.006129685	8.243983189	8.086242399	7.885330315	7.303365229	7.265550352	6.960325199	6.639788698	6.845298097	7.452602024	6.927535024	6.661837942	6.832893811	6.765221775	7.200481794	7.581455197
OG0002898	6.98572811	6.551516018	6.738362528	7.030115331	6.983677695	7.076067339	6.866042497	6.938697461	6.938697461	6.795715007	6.527164193	0.521050737	5.489311716	5.177486115	5.11755168	5.746889944	4.772178101	4.723865961	8.139769786	8.047962559	8.110902942	7.534577581	7.125286373	6.808226716
OG0002489	6.984931073	6.892269582	6.874674032	8.067972078	7.854245054	7.764606243	7.626074036	7.765070569	7.765070569	7.539701659	7.600433308	7.403949364	7.806564444	7.874912515	7.987744357	8.891465364	8.914558544	8.728829678	7.165496954	7.260155538	7.183661184	8.112515614	8.013844657	7.80748888
OG0000651	6.983905663	6.983335675	6.813011549	7.465076581	7.09117089	6.75033852	9.459062701	9.45291043	9.45291043	8.77340299	8.504620392	8.491692788	5.491040791	5.530825487	5.261578578	5.371563741	5.363824278	5.913039225	8.369252716	8.410824432	8.411705453	7.028613352	7.471719104	7.761190181
OG0000051	6.976134473	7.109778429	7.158963061	6.533096079	6.454340425	6.517748114	6.495215464	6.65621032	6.65621032	7.239073383	6.881786959	6.960581211	6.379235737	6.506693333	6.521892639	6.454321176	6.553668456	6.466587643	5.459881079	5.660893258	5.555108128	5.699450301	5.823190921	5.723208493
OG0001778	6.97475873	7.216745858	7.120186028	7.122465658	7.651051691	8.757956641	5.781884235	5.943218087	5.943218087	6.254367281	7.661279302	7.738565197	3.5116249	3.738759191	3.357494296	3.03274991	3.480544326	3.59294493	5.248088099	5.058046723	5.068542699	6.227940495	6.824071536	6.995908446
OG0000617	6.970393538	6.951867504	6.930737338	5.76394266	5.767919586	5.953265239	5.59812696	5.801029284	5.801029284	6.195741293	6.232852592	6.140165135	6.06419608	6.035902305	6.130064128	6.393307047	6.462990845	6.587215553	6.453797235	6.094439198	6.044399803	6.567637469	6.307313032	6.181152655
OG0000306	6.968321196	7.021146554	6.806324057	7.220136447	7.045595865	7.141800612	6.438292852	6.334943631	6.334943631	6.175524601	6.34536089	6.549053029	7.352571398	7.310291036	7.36495144	7.021297602	6.9703084	7.032062262	5.910211221	5.905161211	5.887902223	6.719687255	6.688074027	6.701163658
OG0001975	6.968321196	7.377297306	7.09434165	6.066950244	6.26734852	5.902556005	7.456066874	7.390555916	7.390555916	7.731047439	7.195052257	7.351204277	2.382905976	2.306615724	2.445244135	3.481183966	3.935366394	4.236401538	3.661122502	3.485495096	3.310924933	2.713625658	2.565512366	3.293755828
OG0002583	6.966937979	6.981852653	6.83882574	6.863071186	6.917193037	6.527477006	7.329392731	7.038095925	7.038095925	6.949301468	6.9375798	6.685940148	3.112684955	3.28009311	2.977681441	2.645436287	3.394631435	3.81487953	4.043188747	3.691689369	3.698555216	1.673830465	1.910386911	2.427794944
OG0001937	6.961739073	6.986524708	6.938285792	5.873074932	5.815063017	5.563463237	4.495055528	4.367720513	4.367720513	4.231125158	4.442943496	4.545350645	2.804597359	2.471331853	2.548960832	0.881772671	1.150627261	1.721193269	0.661544398	0.681663349	0.537673778	0.798430482	1.028900792	1.416140919
OG0001842	6.961160258	6.87036472	6.33860269	7.733896605	7.711288399	7.554895775	8.060966074	8.101791876	8.101791876	7.395491293	7.525990538	7.742477867	4.254384668	4.417466395	3.774486632	3.236964	3.489853739	4.467075976	5.323686029	5.389914366	5.528335643	4.72983443	5.347676285	5.827628261
OG0000179	6.961044467	7.118318192	7.554358616	7.051480865	6.681589817	6.73457415	7.080657663	7.064042126	7.064042126	7.049957428	6.531849286	6.596637034	7.223003505	7.180761521	7.377880306	6.954615097	6.896983816	6.687595439	8.092694781	8.079209552	8.060876933	7.336083396	7.060038734	6.966565437
OG0000238	6.961044467	7.027905997	6.836934011	6.929080835	6.851624127	6.409560655	6.892148128	6.965322548	6.965322548	7.071569622	6.803743669	6.878725341	3.932326737	4.092439185	4.163273294	3.743572054	3.816649877	4.176072992	4.627283479	4.216085413	4.259541413	4.043830921	4.302583728	4.447371571
OG0011002	6.958030641	6.928962441	6.702103407	7.035183997	7.115823977	7.169323753	9.361220052	9.372451559	9.372451559	9.298154237	9.372625679	1.735522177	3.885704182	4.016713813	3.942101577	4.481096113	4.749079935	4.692611875	4.461742669	4.389133112	4.424268429	5.285119941	5.573249994	5.594075536
OG0005220	6.957798547	7.229587923	6.782015335	7.205939832	7.242126102	7.044066197	6.132782457	6.016919688	6.016919688	6.457627122	6.462215955	6.397460726	2.344591626	2.153380894	2.416201735	2.837903895	2.526650281	2.658013091	0.889056055	0.703743034	1.087097539	3.388334488	3.371354641	3.000232976
OG0004059	6.954079959	6.773205157	6.72205611	6.84862294	6.61999983	7.143026004	6.772413555	6.964514154	6.964514154	6.886672074	6.473949222	6.256255873	4.711368803	4.525647338	4.68489446	5.494359284	5.392522134	5.213881486	3.101469728	3.055249286	3.146593154	4.570529721	4.125375033	4.355441312
OG0005650	6.953498063	6.833143096	6.747655933	7.025361072	7.315240153	7.45318831	6.428946345	6.466463984	6.466463984	6.965784285	7.068025839	0.40599236	5.344060441	5.379698584	5.562294024	5.698626332	5.922139797	5.628551984	5.261976417	5.261154296	5.153247197	5.408175845	5.244620334	5.19053822
OG0003062	6.948484044	6.650620972	7.019590728	6.920531506	6.77280941	6.742275748	6.516803117	6.533251852	6.533251852	6.166112857	6.093179847	5.929317595	5.878403126	5.539976417	5.779978787	6.317472672	6.186257486	5.934376613	4.728807031	4.726056269	4.762953621	7.742701513	7.671284879	7.482892641
OG0004282	6.948367232	6.662490364	6.843104497	6.999323578	7.071355095	6.949651651	7.468175995	7.460373981	7.460373981	7.357639971	7.489607157	7.390340951	4.831224639	4.613042421	4.965868766	5.168375677	4.924638657	5.01368557	3.698671889	3.694678536	3.663426601	5.842502714	5.66467568	5.467198604
OG0000168	6.945911978	7.129592133	7.027242536	7.293333695	7.149239039	7.275193334	7.863071186	7.856176498	7.856176498	7.806324057	7.662561571	7.813909425	6.780189344	6.843821833	6.396676186	5.844038346	6.278392028	6.691682112	7.097258928	7.095105817	7.07359533	7.44102277	7.742075621	8.033720871
OG0000376	6.944624223	6.707082992	6.739173031	7.408966552	7.267910281	7.270809232	7.72062049	7.778142854	7.778142854	7.995880188	7.656353352	7.634084983	7.426004711	7.090705259	7.201600538	7.01299543	6.850443155	6.86034458	6.54446993	6.397736574	6.437550518	7.56282015	7.531217686	7.466770665
OG0007026	6.942866339	7.085445902	7.084064265	6.732540561	7.058424737	7.095608005	4.274261661	4.530445355	4.530445355	6.194953796	5.849498932	5.686780635	4.690418213	3.990127115	4.228106785	3.974389809	3.347813461	3.171140521	1.972444526	2.419235759	2.302686661	3.385875236	3.455786179	3.578266103
OG0001078	6.94181058	6.747924416	6.096557042	7.88679399	7.441201261	7.514990142	7.553667688	7.785485163	7.785485163	7.454258161	7.812177306	8.100084094	8.490475868	8.651563004	8.585587909	8.709445044	8.76279527	8.605232813	9.60141592	9.794026384	9.726061107	9.570652288	9.254148045	9.171135255
OG0008068	6.939814257	7.221877081	7.375821403	6.518062976	6.468257468	6.848748115	5.757289992	5.653346693	5.653346693	6.218199944	6.189824559	6.419538892	4.916262613	5.105716206	4.857870053	5.456166123	5.566261406	5.269811528	7.714343068	7.782919604	7.619856815	6.26678092	5.877652484	5.855667845
OG0002797	6.938285792	6.881419908	6.7382274	7.383790679	7.436544988	7.208380694	6.706116084	6.769573408	6.769573408	6.393690764	6.548128324	6.76035403	6.900900611	6.354505936	6.549781896	6.993172773	6.801873875	6.750538173	6.258790441	6.279295963	6.203588799	6.170213311	5.94841863	5.782963885
OG0000658	6.933808662	6.740118043	6.890325085	6.023033519	6.050284014	5.875042803	6.210817432	6.175724185	6.175724185	6.565749479	6.292229592	6.163699987	6.720684782	6.61808166	6.808218992	5.50521292	5.780783307	5.783179509	6.268622092	6.204778486	6.130446802	5.994371994	5.950463515	5.905300591
OG0000543	6.93191939	6.54565954	6.555969495	7.552822772	7.286696365	6.888499736	7.098032083	7.33185746	7.33185746	6.852747965	7.22554487	7.151371776	6.585129753	6.409953478	6.46761093	7.234254131	7.337388198	7.180984243	7.002469627	7.157998654	7.047393335	7.439037963	7.517156776	7.405801802
OG0000575	6.931446685	7.121637118	6.807612523	7.158155225	7.698635221	7.454751672	5.483170853	5.579240501	5.579240501	5.971083658	5.504938132	5.575917361	3.92406377	3.798537899	3.688129992	2.972107003	3.01521387	3.289172119	2.327004365	2.136535938	2.0413986	1.864854509	2.154202104	2.351671293
OG0002548	6.931210275	6.910252963	7.217521553	6.268846063	6.198494154	5.887525271	6.688180359	6.536208355	6.536208355	6.627169061	6.217812331	6.158660175	3.952824633	3.994624977	4.048012055	5.902508252	5.235333788	5.436071202	4.412754432	4.645384637	4.854222111	5.878419067	5.711385048	5.598813596
OG0001203	6.930855586	6.593503172	7.327507735	7.508507884	7.245267467	6.839077783	5.705977902	5.937462101	5.937462101	5.602587527	5.617651119	5.299391206	4.291078216	4.001601404	4.296477231	4.591916336	4.454965474	4.328614616	5.14417978	5.196889481	4.841616928	4.972838754	4.827759588	4.800950102
OG0000218	6.928014936	6.885452345	7.026800059	6.395405605	6.209843231	6.055499366	6.37920506	6.276775798	6.276775798	7.17332735	7.163699987	7.017253839	7.296660215	7.336607422	7.336292315	7.626225929	7.456632864	7.642042304	8.645662395	8.46681715	8.421059998	10.43242915	10.22831727	10.09915316
OG0002284	6.926236684	6.550900665	6.925287387	8.409433368	8.230548887	8.168672118	8.340651278	8.091223793	8.091223793	7.217715411	7.450633918	7.546817308	7.901490835	7.946548407	8.150969844	7.737203394	7.759834268	7.645657712	7.08841619	7.195923341	7.158335007	6.79993174	6.778686942	6.673735902
OG0001706	6.925762114	7.147408465	7.441865217	6.205157884	6.326968712	6.535275377	6.854120356	6.828199968	6.828199968	7.356407951	7.140880884	7.029011087	4.078532131	4.310826512	4.389751955	3.263694889	3.541770051	3.762615642	3.977426476	3.474413978	3.404640357	3.104169901	3.441165265	3.854233084
OG0001061	6.923862268	6.498570013	7.032211069	6.982423227	6.802839441	6.581351247	6.648465443	6.61721031	6.61721031	6.827310944	6.780047576	6.435461914	8.215333023	8.08757157	8.27550531	8.213018652	8.032410006	7.856442959	8.197192607	8.287783012	8.20955864	8.769303634	8.34360458	8.226902481
OG0000102	6.92314918	6.852872782	6.826802684	8.265943161	8.045268215	8.201584856	8.177020811	8.218708528	8.218708528	7.318587999	7.181102551	7.295263845	2.151188606	1.759095738	1.630965013	1.599930928	2.037661948	3.204834659	2.336831222	2.476889458	2.358234203	1.701804971	2.462393184	3.280634046
OG0005568	6.916118315	6.385948658	6.896514054	6.955940451	6.949184722	6.748327048	6.734845078	6.315240153	6.315240153	6.183288001	5.857483428	6.171727244	4.712185803	4.845559299	4.573185451	4.456798266	4.400837777	4.986908283	4.187012319	3.792514936	3.841476038	5.170917715	5.135107153	5.200372128
OG0000447	6.911931212	6.796104521	6.901349638	7.380850638	7.140267406	7.233140296	7.947432389	8.076414793	8.076414793	7.978081198	8.172827507	8.108628996	4.567183999	4.593214515	4.486794163	5.076731384	5.374496667	5.110939054	4.525078498	4.433758012	4.180385797	4.445765763	4.559483248	4.494312557
OG0005540	6.907611763	6.822602696	6.833143096	6.561326136	6.516015147	6.281141834	7.926473911	7.955533674	7.955533674	8.133604623	7.998139076	8.116343961	5.715359672	5.344212806	5.324967535	4.921088279	4.779054807	5.011816292	6.545256728	6.609993658	6.571022201	5.016866663	5.258472191	5.486910301
OG0001086	6.904965719	6.948834426	7.379811544	6.484943701	6.666898582	6.463360886	5.990501111	5.962549023	5.962549023	6.980710829	6.64659471	6.529664802	5.390551789	5.572839355	5.259053241	4.056407516	4.478918107	4.80226354	4.962442136	4.938482937	4.839845739	4.252099974	4.76240463	5.509250868
OG0004115	6.902435414	6.960233672	6.707082992	7.223712141	6.826039959	6.607034346	4.742006211	4.992315252	4.992315252	5.207111961	4.541019153	4.673556424	2.518978958	2.742219472	2.592303461	3.775625819	3.547876701	3.539652656	2.616392046	2.615444313	2.618546194	2.399943515	2.006726729	1.61928153
OG0000340	6.897603474	7.051807107	6.988684687	7.175724185	7.301313274	7.096240766	7.254934119	7.404502961	7.404502961	7.048541366	7.224387628	7.1959381	6.6707752	6.556514485	6.64531445	6.593196435	6.609417086	6.585961972	6.134810509	6.289789104	6.088515412	7.39987005	7.377302513	7.347473438
OG0001665	6.897603474	6.379724919	6.431121473	7.54874486	7.401476879	7.411426246	6.617944917	6.845427324	6.845427324	6.680465018	6.83491343	6.910852562	3.409507433	3.306873928	3.375174447	3.483043124	3.563662131	3.584651085	3.0148398	2.415493409	2.40496741	4.396723959	4.468331768	4.550980675
OG0010986	6.897240426	6.943335318	6.639087423	7.352882087	7.151168794	7.221200418	8.226845659	8.026191432	8.026191432	7.663771557	7.766396393	7.569551851	7.403183347	7.665205145	7.493576888	7.88112008	7.994880631	7.85114998	8.266467051	8.589915882	8.385482376	7.472857333	7.458319659	7.350354915
OG0002067	6.895908465	6.363521544	6.882398504	7.150255021	6.544732656	6.137503524	6.549361133	6.524815928	6.524815928	6.082787732	5.671293372	5.821455119	4.059250568	3.725099816	3.494191572	2.433105807	2.348626472	3.042436147	3.051714201	3.209277892	3.307262387	2.178838591	2.92940263	3.342783704
OG0002873	6.894817763	6.766727659	6.740657772	6.592905474	6.666614587	6.436794812	6.695019442	6.76851518	6.76851518	6.386983342	6.208283138	6.143230135	5.836296571	5.718047844	5.934599296	5.691380898	5.588058266	5.506654619	5.414760656	5.390200261	5.320985346	7.258649884	7.272605526	7.032883267
OG0002131	6.886550147	6.771093252	6.703903573	6.711770204	6.822985019	6.665051614	7.494815592	7.533757999	7.533757999	7.327238248	7.174526265	7.177917792	6.09992572	6.261527995	6.05296706	4.132944461	4.850409399	5.519567694	6.113784248	5.563338456	5.66649018	5.241656404	5.831033312	6.241876212
OG0001429	6.883865155	6.694601653	6.883132016	6.516803117	6.577579888	6.502075956	6.907491593	7.001070353	7.001070353	6.983563697	6.701133155	6.679620843	4.210772244	4.190345416	3.795014655	2.670823118	3.378011587	3.895785378	3.830375003	3.590404409	3.749272521	2.353814458	3.2837692	3.89141627
OG0000242	6.882643049	6.993787563	6.483815777	6.655208697	6.745237332	6.646306689	7.772215586	8.032927334	8.032927334	7.775379826	7.701410436	7.821455119	6.897415911	6.688843353	6.523812211	6.253374024	6.566743322	6.941929098	7.13400115	6.912082159	6.922146697	6.198421467	6.64092353	7.000191595
OG0003330	6.881786959	6.809671678	6.620879611	8.243554843	8.067273007	7.618385502	8.553245292	8.450035867	8.450035867	7.861893349	8.035073997	7.761617715	4.861256669	4.793741411	4.391602768	2.996529393	3.589279312	4.217240024	5.782121255	5.55039865	5.518914332	3.304589891	4.029193124	4.465720502
OG0001085	6.880563092	7.285864547	7.06501215	6.253800221	7.168822522	7.705563275	2.313245852	2.962549023	2.962549023	3.053111336	4.339850003	4.462052319	10.79398364	10.62995671	10.59511945	11.10055591	10.93217267	10.98289877	7.623610113	7.655436985	7.648802636	8.8614663	8.931119246	8.851509509
OG0004039	6.879705766	7.182295025	6.796234335	6.825404046	6.740252994	6.852498299	7.29038754	7.21853902	7.21853902	7.243459637	7.051372102	7.092968509	5.909605116	5.889079473	6.062182168	6.222002132	6.246579293	6.024099561	5.225790472	5.423857137	5.335610092	7.449194877	7.303021764	7.201076081
OG0001987	6.87897051	6.520579396	6.591110891	6.850124314	6.611319948	6.640823345	7.163096138	7.413627929	7.413627929	7.170726276	7.143332189	7.051698368	5.934215948	5.76223532	5.319727389	4.003162346	4.871002817	5.57724391	5.681996216	5.637016342	5.523768623	3.265156011	4.529759115	5.098329016
OG0001194	6.875657213	6.911092332	6.955126781	6.87282876	6.775840699	6.542412837	7.254556252	7.101818134	7.101818134	7.118110506	7.220039684	7.351027552	6.454834071	6.653179998	6.623573829	6.197455763	6.289703171	6.344941558	6.573101359	6.75332641	6.593617753	5.923073573	5.927146474	5.951276554
OG0000606	6.875042803	6.769507291	6.899659026	6.314515271	6.525755693	6.717128026	7.489767697	7.585601053	7.585601053	6.948834426	7.021812824	6.930264245	6.333937817	6.415625334	6.544374565	7.575140607	7.670483469	7.499094055	6.053888314	6.004336439	5.772432822	7.039611097	7.129165536	7.191538964
OG0003466	6.873321063	6.763677142	6.61970645	6.558267634	6.600210274	6.660209873	6.676239195	6.898208353	6.898208353	6.552438555	6.516487981	6.596786096	3.773496357	3.779165149	3.757848932	4.719800042	4.504202141	4.339419624	3.669411206	3.868613681	4.038364186	5.067546222	4.973104269	4.939226578
OG0005917	6.872705657	6.519950703	6.525599108	7.125361806	6.934398552	7.156538193	7.027463723	7.125103458	7.125103458	7.033202726	6.687480667	6.744968348	5.939728471	6.036213403	6.121187851	5.335767282	5.416076316	5.483931833	4.931869291	4.560768749	4.598692133	5.398014423	5.274954138	5.210053714
OG0000783	6.871104374	6.865547703	7.541096615	6.064149939	6.194559886	5.810700154	7.698218478	7.548436625	7.548436625	7.686710613	7.148425737	7.209648311	5.212784482	5.215635113	5.287620044	4.87098704	4.927901193	5.494278311	6.167023672	6.048948245	6.19027864	4.538137704	5.243463827	6.003761428
OG0004780	6.86913112	6.772941338	6.850749426	6.148934105	5.899659026	5.600210274	5.730096466	5.531693361	5.531693361	6.058749412	5.607626221	5.441284272	3.917474721	4.161147608	4.257255071	4.471325349	4.361524147	4.33954077	2.357782536	2.318968691	2.488074575	4.747763332	4.605292233	4.533216337
OG0001337	6.866907978	7.262094845	6.960117807	6.350674037	6.263410059	6.313608657	5.744699314	5.912051013	5.912051013	6.812498225	6.70763522	6.705839706	7.067463403	6.71509577	6.981330952	7.198125771	7.354072148	7.053292748	7.044559145	7.020545538	6.946114402	7.77010884	7.623719109	7.594785148
OG0003375	6.862699341	6.470536865	6.717128026	6.374691752	6.553206886	6.116031993	6.851624127	6.735454482	6.735454482	6.581501897	5.919340082	6.016362599	5.112740161	5.047862906	5.329235203	6.075082253	5.863633728	5.794171237	5.227014771	5.308647379	5.284626654	5.890884882	5.787930238	5.67144992
OG0000524	6.862079387	6.814422247	6.892269582	6.853122383	7.525755693	7.502235115	6.947315492	6.724445639	6.724445639	6.377297306	6.576068579	6.358607249	3.723104167	3.6966727	3.211003001	2.210466172	2.93914118	3.90724834	2.194979633	2.235334937	2.274109257	1.66096329	2.590077874	3.283845784
OG0000170	6.861831331	6.956521363	6.919340082	7.394719913	7.271929844	7.205646651	8.03858982	8.062882631	8.062882631	7.613236955	7.489607157	7.527007761	6.45971767	6.589465091	6.415045051	6.772715734	6.65287035	6.61671174	5.603924199	5.717768259	5.690978252	6.204546496	6.190278442	6.183339419
OG0003799	6.860838679	6.881909289	6.772545519	7.740522858	7.797596684	7.385948658	7.503030646	7.373256689	7.373256689	7.783522135	7.192292814	6.759821621	5.613165629	6.124342612	5.881684684	6.697530589	7.09647798	7.581409249	6.601485118	6.484635543	6.670913964	6.711873427	7.037689706	7.380812551
OG0004761	6.860466259	6.610581958	6.640100298	7.450468964	7.553514104	7.750472519	6.682854169	6.929790998	6.929790998	7.4260131	7.382148453	7.560791366	8.482678905	8.568824852	8.704037804	7.562997161	7.724700061	7.647518867	7.182309925	7.000812414	7.022322312	7.459453751	7.268971412	7.086421816
OG0001304	6.860217925	6.822857589	6.684397984	6.706944902	6.357200085	6.569096095	6.585863903	6.700925159	6.700925159	7.214124805	7.19702006	7.113012822	3.441335272	3.630323921	3.243661161	2.889088188	3.467867657	3.974956918	2.213385857	2.185879545	2.308909806	2.330655628	2.748004307	3.373952447
OG0002023	6.852623137	6.74348804	6.648321627	6.812626573	6.695993813	6.584210901	6.602142091	6.825213218	6.825213218	7.030998118	6.622051819	6.534030467	4.125342793	3.94740714	4.230051572	3.39352617	3.666950831	3.626191463	3.570335414	3.32115085	3.218582493	3.373712237	3.381564131	3.141490831
OG0002355	6.850999395	6.591709333	6.269968201	6.656496371	6.911212202	7.018144529	6.771753554	6.705217661	6.705217661	6.821582673	7.0558247	6.917312401	6.505663586	6.304275015	6.462338178	6.93229508	6.934535373	6.757928648	5.672176102	5.461687344	5.328896408	6.383901073	6.148280922	6.062154963
OG0000803	6.850749426	6.528571319	6.577881959	7.417683769	7.269407241	7.213055602	7.245362553	7.343096863	7.343096863	6.881909289	6.892391026	7.237162149	5.585061082	5.886801061	5.554510576	4.52160044	4.92946626	5.292227383	4.944983974	4.856886121	4.87965137	4.161460452	4.865642717	5.238415822
OG0004022	6.849373823	6.919459269	6.904243227	6.733761058	6.687620632	6.413458688	6.987207156	6.896514054	6.896514054	7.030446439	6.653346693	6.44625623	5.600113021	5.577314314	5.680222228	4.5229628	4.870299612	5.423899145	5.80920425	5.583132725	5.577949011	6.035971786	6.30448202	6.640670234
OG0000209	6.849123572	6.942514505	6.605701739	7.190022175	7.235631336	7.001914808	6.206135253	6.052350679	6.052350679	6.139551352	6.091065078	4.609104847	1.976858503	1.521683976	1.569864842	1.299384172	1.814032314	2.036421394	1.325891212	0.943499049	1.151965944	0.271749559	0.565310558	0.654759973
OG0000333	6.844611621	6.941575862	6.698218478	6.960465374	6.914564523	6.824004051	8.222070355	8.255477129	8.255477129	8.541871009	8.133604623	8.24697806	7.24276159	7.056867444	6.996565005	7.12436019	7.112123565	7.38405067	6.994681542	6.803830186	6.893376774	7.800908957	7.746998609	7.680234326
OG0003927	6.844611621	6.728600811	6.520265084	6.763544364	6.603329616	6.657211248	6.913607512	6.980710829	6.980710829	6.881419908	6.543495883	6.64096791	7.49364093	7.488084347	7.780529925	7.13865988	7.57668085	7.743908736	7.842142253	7.722155866	7.750392791	9.401132739	9.447044781	9.253713962
OG0000929	6.840211433	6.610138984	6.545968369	7.379031732	7.47037417	7.15916495	7.539934245	7.618165227	7.618165227	7.855429149	7.730775797	7.598796925	7.369640965	7.311097082	7.279802773	6.974383613	7.42763215	7.891595989	6.765599719	6.755675426	6.735470729	7.551209143	8.209141398	8.594972831
OG0002495	6.837943242	6.935813306	6.552899603	7.161484639	7.18219569	7.5360529	6.619853147	6.688180359	6.688180359	6.639666296	7.062747746	7.081403545	5.278319726	5.386906112	5.457262668	5.583621975	5.432952728	5.200625583	4.437045259	4.110361573	4.207508706	4.416146596	4.206890111	4.115545189
OG0003311	6.836429131	6.759821621	6.297191417	6.100136671	6.607774152	6.028127082	3.769771739	4.312519967	4.312519967	7.663486946	7.330468767	7.503428247	9.825148489	10.07090448	10.21409566	9.451733067	9.505803219	9.604090788	8.641052836	8.745507274	8.933338051	6.564620376	6.559180664	6.562281812
OG0000239	6.831877241	6.795715007	6.759688488	6.805421446	6.665762267	6.640244936	6.712870868	6.756289441	6.756289441	7.048323387	6.653633311	6.91981677	6.44463891	6.377672986	6.501870774	6.76899677	6.770329565	6.96016763	6.039348772	5.962895774	5.964572374	6.3714463	6.59015077	6.717130769
OG0000903	6.827183896	6.43629512	6.762614579	6.103287808	5.697662633	5.160274831	6.309794644	6.224194664	6.224194664	6.535119822	6.049412953	6.057450272	5.189192797	5.207110008	5.26239482	4.484109767	4.613226934	4.750252219	5.134035251	4.840031116	4.885531903	5.495383057	5.591933087	5.525540854
OG0000495	6.826039959	7.087250665	7.026910691	6.241840184	6.685099172	6.642990313	7.07307042	7.165057723	7.165057723	8.085445902	7.624685811	7.513016928	7.112321688	6.89532686	6.612307082	7.478662854	6.945687289	7.058028534	8.523560388	8.692870718	8.681821347	8.927657979	8.313048992	8.342173808
OG0004714	6.824004051	6.876762491	5.923862268	5.219555769	5.951401292	4.843983844	5.547511524	5.626001005	5.626001005	7.054522922	7.122051448	7.023255352	6.272433836	6.005538322	6.471447291	7.101953617	6.47086041	6.809364278	6.508389193	6.56510604	6.717968359	5.10718108	5.008451481	4.758108061
OG0000365	6.822857589	6.730504103	6.595891494	7.365447589	7.30277599	7.437627248	7.534341795	7.594996337	7.594996337	7.587064898	7.360364277	4.388878339	6.93551868	6.948898653	7.014675534	7.576262871	7.512480537	7.488994532	7.439532551	7.606328958	7.522601931	7.979353738	7.879105948	7.788465166
OG0005381	6.821455119	6.048541366	6.762880293	7.604219619	5.866413481	4.5987225	6.713695815	6.532005194	6.532005194	5.857980995	6.502075956	6.068455852	1.13265317	1.369500544	1.11320107	1.788979231	1.88541193	2.286447387	2.762389427	2.998762358	3.048370124	2.252876722	2.550898203	2.634271472
OG0000682	6.818006902	6.932746251	6.987207156	6.807354922	6.958030641	6.923743445	7.126188211	7.140523054	7.140523054	7.158660175	7.095713484	7.116759813	4.437223743	4.462069992	4.557712739	5.006562389	5.044734206	5.035117118	3.975115632	4.151685124	4.062632921	3.746555704	3.832764469	3.893841735
OG0002410	6.817239511	6.90821246	7.214707673	6.580899204	6.076174257	6.075960413	6.550285049	6.512226887	6.512226887	6.28965006	5.906409617	5.848497755	3.474613854	3.196654881	3.503563724	4.445343337	3.887566212	4.229853213	3.867400329	3.866415459	3.932609261	5.884391807	5.623924203	5.515086365
OG0000176	6.817111573	6.535119822	6.466300829	6.654492826	6.631540867	6.559950613	6.597382189	6.756756451	6.756756451	6.830229967	6.87835751	6.86678437	7.269824242	7.289439809	7.262808967	7.058943101	7.101618563	7.073716354	7.117694004	7.246748198	7.169151349	7.328631848	7.093564401	7.13347208
OG0003370	6.816983623	7.37894506	7.109882878	5.480911346	6.384222533	7.075318693	7.383185866	7.452694264	7.452694264	7.765269521	7.757423347	7.502871575	5.887216715	5.990432583	6.070053733	6.680578944	6.600423496	6.423351093	5.445588995	5.363885938	5.38210106	6.636563432	6.429555209	6.463507044
OG0001164	6.815831566	7.438875003	7.152183419	6.484621527	6.331991778	6.123500664	4.545968369	4.520107902	4.520107902	4.854494418	4.886550147	4.648465443	0.264374288	0.334293668	0.156529942	0.098360264	0.27289989	0.314523682	0.197495551	0.259378557	0.218286445	0.079559023	0.139855821	0.184772853
OG0000110	6.815191137	6.758622982	6.615739973	6.046578367	5.848748115	5.822475232	6.132576843	6.14547367	6.14547367	6.527164193	5.991861931	5.889473543	6.864599699	6.9502421	6.910174997	7.216679905	7.376217441	7.382782228	7.21456295	7.026030933	7.05127312	7.843774106	7.84575034	7.857372696
OG0001540	6.81159947	6.911811402	6.397460726	7.014132087	6.888134388	6.940754047	7.385344749	7.454217028	7.454217028	7.120600774	7.255123015	7.27668276	4.184987185	4.528153077	4.604524468	5.645733357	5.655404211	5.608660827	3.385808574	3.274602649	3.201995587	4.680562348	4.387177091	4.299936968
OG0002338	6.802322485	6.812626573	6.557195625	6.719046504	7.150762744	7.552207976	7.267816669	7.393562069	7.393562069	7.162089162	7.520186495	7.537451388	6.834214408	6.878355058	6.945676756	5.516010103	5.804771732	5.947822292	4.686496605	4.685405344	4.449351393	5.242145161	5.453236058	5.420495203
OG0002054	6.797012978	6.536830005	6.728056551	7.010444185	7.084383222	6.925287387	6.973611276	6.977165419	6.977165419	6.524345816	6.603032826	6.991408467	5.56636858	5.695923124	5.657075163	4.335639745	4.798783085	5.195001846	5.983524936	5.565365948	5.471093793	4.740135317	5.158372577	5.37638173
OG0001891	6.796883233	6.796493929	6.986183363	5.344473459	5.968781974	5.785812075	5.286141873	5.149543909	5.149543909	5.481557281	5.379898164	5.359310317	4.548581503	4.58832127	4.471876121	3.728499594	4.021097682	4.370190093	4.717356185	4.333249111	4.345209	3.832667265	4.05582817	4.343708412
OG0001274	6.79220464	6.850749426	6.446587085	8.222843193	7.918147674	8.402713651	7.757356671	7.938844457	7.938844457	7.043628851	7.344118335	7.634448062	2.12369897	2.173565614	2.335330609	2.387769207	2.374918727	2.449868237	3.023295279	2.832463318	2.696637316	2.823542926	2.99697348	2.772569799
OG0000587	6.78959885	6.721235931	6.715893371	6.73755157	6.515857501	6.386121157	7.042972583	7.067434361	7.067434361	7.196921734	6.869007702	6.855740592	5.39169693	5.310877032	5.259703724	5.806346229	5.636649559	6.044926507	6.416336298	6.608990012	6.540401321	6.199696291	6.175805807	6.138215883
OG0003991	6.786073552	6.930619079	6.654349609	6.671010241	7.147917191	7.236683945	7.094974966	6.952508301	6.952508301	7.471512648	7.711701384	7.805485937	4.430274566	4.406946809	4.331893637	5.646283069	5.302433848	5.207446234	4.589430934	4.803752966	4.716965112	7.183404135	6.907004804	6.792587294
OG0001247	6.785419772	6.509062386	6.4615613	7.4145584	7.2492557	7.448735798	7.529664802	7.620659716	7.620659716	7.191996847	7.34091827	7.335747634	5.616835516	5.469777249	5.419238186	4.709786339	5.230912733	5.205782695	5.295288461	5.202397347	5.161894533	5.131533514	5.54477716	5.57053306
OG0005095	6.785419772	6.731319031	6.142617655	5.875780063	5.988457473	5.610286657	4.766595162	4.969703088	4.969703088	7.113221243	7.001689668	6.932037542	10.43717987	10.58684073	10.55495236	10.17242251	10.25935842	10.28919817	8.908291433	8.945746683	9.048325566	8.504131732	8.396648019	8.432137639
OG0001391	6.782670659	6.86950131	6.451211112	6.833775608	6.790511412	6.453023647	8.047232996	7.814005593	7.814005593	7.546662993	7.505096975	7.322739383	6.54342783	6.526566531	6.502823373	6.658201198	6.928199748	7.051561345	7.710546794	7.66489238	7.636038724	8.543299062	8.905775683	9.016102364
OG0004805	6.7822775	6.48703608	6.413458688	8.875749351	8.880899759	8.955272113	8.122051448	8.089900632	8.089900632	7.583233236	7.572965438	7.749668341	6.096723797	5.569959479	5.661383921	6.250367779	5.892004798	5.711155393	6.712471974	6.76238071	6.753948109	7.108454411	7.013044577	6.9569627
OG0001307	6.780966198	6.361592924	6.901832306	7.260778432	6.927422429	6.445428759	5.097189387	5.294069295	5.294069295	5.261530815	5.253611152	5.098874287	4.037476231	4.048815973	3.906109405	4.74519645	4.682305295	4.650040733	3.941957963	3.997214715	3.821587775	4.055396111	4.217887536	4.25210906
OG0001976	6.780835002	6.833902077	6.823621998	7.327597552	7.483735178	7.812177306	7.96474517	7.997433554	7.997433554	7.718635616	7.900081865	7.910492832	7.265072088	7.314043903	6.666532218	4.665026024	5.460420509	6.701392415	6.213251034	6.206937374	6.377424164	3.424562041	4.112640923	5.192161018
OG0002759	6.780310099	7.094552786	6.975102789	6.701964839	6.881419908	7.096767855	7.375126338	7.322063341	7.322063341	7.28475471	7.393690764	7.171827303	4.92540276	4.9438018	4.94058493	5.701051624	5.501847373	5.34639388	4.008185669	4.059422773	4.077561758	4.962892305	4.755211805	4.67150342
OG0000148	6.777945671	6.777682717	7.065981523	6.25190841	6.187846909	5.519479002	5.557348818	5.63008507	5.63008507	6.364747506	6.036063689	5.938521046	5.910940802	5.692787046	6.038688579	5.841834527	5.864159643	5.927545453	4.490179241	4.288893752	4.417373224	4.486330805	4.658507419	4.673665527
OG0001091	6.777945671	6.840840853	6.648465443	7.502394256	7.616989855	7.698912983	7.641690523	7.700959827	7.700959827	7.535664191	7.587364991	7.589763487	7.430823005	7.371846328	7.562511855	7.303167016	7.313895209	7.144821365	6.954332429	6.782096611	6.684730389	7.578090352	7.539019964	7.299676017
OG0004111	6.777682717	6.675533686	6.578032972	6.48703608	6.656496371	6.861211003	6.830356747	7.014913158	7.014913158	7.186361891	6.916476644	6.834787049	4.845137739	4.704317571	5.061250857	5.023688717	5.239680244	5.186464506	5.438592606	5.033418596	5.033217706	6.279994011	6.049607899	5.969703779
OG0002575	6.776762002	6.888499736	6.743622676	7.492734474	7.369640965	7.203201156	7.832383717	7.745976779	7.745976779	7.963647514	7.787902559	7.725263996	7.293461533	7.328713518	7.535436358	9.17256002	9.008909534	8.828576368	7.650885162	8.01252398	8.053601205	10.1522037	10.16658616	9.920832185
OG0003458	6.775577361	7.39145842	7.632486348	5.61117238	5.63343121	6.384222533	5.795974694	5.761551232	5.761551232	7.181201961	6.765004246	6.677508242	7.845020158	7.705657958	7.87457875	7.023452756	6.697247	6.842145397	3.769494597	3.664229095	3.698439645	3.555745	3.447069866	3.753526452
OG0006556	6.775577361	6.467931546	6.722875823	6.605553595	7.006634643	6.944389962	5.527946099	5.590661896	5.590661896	6.458611673	6.643711913	6.580597764	7.391467872	7.335328715	7.256442709	7.083516558	6.822537691	6.800707096	4.888848921	4.797629365	4.761973475	6.808832927	6.466001719	6.674559517
OG0003860	6.775313975	6.522306893	6.469885976	6.68271374	6.608809243	6.533407608	7.744161096	7.754319663	7.754319663	6.961160258	6.752882366	6.570614722	5.225598852	5.162352252	5.315819071	4.823096638	5.128426214	4.993138119	3.694435618	3.362301974	3.564389144	6.035043196	6.011416695	5.81107922
OG0000312	6.773996325	6.691254979	6.884964165	6.860093742	7.065335347	6.85237345	5.906409617	6.057666877	6.057666877	6.582405464	6.26734852	6.322649262	5.26551641	5.148521731	5.194476363	6.579088558	6.30132114	6.333021319	5.955923485	5.977789586	6.053129805	6.162274498	5.850509165	5.859787709
OG0003376	6.772413555	6.754085782	6.641690523	6.567271631	6.489767697	6.505096975	6.364222221	6.300215263	6.300215263	6.128664587	6.451540833	6.282439805	4.232477339	4.206644005	4.084436799	3.663338926	3.88838868	3.979859811	3.167094866	3.10899658	2.834805451	2.229760175	2.597431296	2.513602417
OG0006487	6.769903945	6.832003877	6.910732662	6.029673735	5.789207575	5.307064162	6.540089282	6.255689555	6.255689555	5.711494907	5.416164165	5.04701482	6.813831204	7.089224823	6.877274316	6.989064054	6.805240856	6.537336763	6.220999871	6.343885503	6.225993823	7.816375708	7.58364168	7.460897341
OG0005306	6.76035403	6.910492832	6.978653265	7.067165427	7.084489525	7.086507801	6.44625623	6.475652378	6.475652378	8.270482222	7.803356212	7.683485929	5.066491366	4.82770523	5.119132866	4.799245351	4.844285713	4.72685192	8.104153166	8.038439474	8.041169593	6.730508178	6.234233818	6.042869084
OG0016231	6.759821621	7.09771613	9.036063689	5.029452886	5.529196268	5.523875551	5.668743189	5.541174073	5.541174073	6.301953395	6.086826218	6.125568452	4.657779467	4.6472863	4.044045207	3.568753272	3.918656237	4.254182066	2.274962931	2.776518835	2.750859222	2.495311928	3.203839811	3.250453813
OG0003411	6.758223215	6.685940148	6.641690523	6.61970645	6.738632747	6.686640588	5.750606505	5.917312401	5.917312401	7.03716255	6.802580986	6.888743249	4.170003546	4.230093085	4.046859457	2.320012656	2.876243263	2.865270545	2.664864626	2.719625273	2.197871366	3.103484883	3.67740676	4.272025429
OG0003095	6.757690019	6.728464765	6.890933022	6.493134922	6.423241996	6.018367116	7.230452819	6.949885059	6.949885059	6.520107902	6.33217085	6.047887329	5.370603719	5.307727234	5.561793821	5.665650859	5.641341691	5.458006582	4.215854846	4.120755029	4.049630768	4.349619341	4.388856302	4.299367759
OG0000345	6.754887502	6.770432647	6.85934842	6.635028799	6.609991295	6.483332111	7.422737587	7.40752271	7.40752271	7.48123435	7.308794067	7.154615611	5.437700813	5.267390473	5.893590344	5.474307863	5.427794877	5.325785389	6.193971972	6.136064415	6.102586121	6.376332584	6.197104222	6.137905537
OG0005675	6.754887502	6.794155898	7.03858982	6.975676038	6.910372903	7.115511897	6.655065551	6.598573638	6.598573638	6.458939707	6.654636029	6.682994584	4.993057938	4.929426491	4.611342967	4.058502666	4.459410634	4.91658938	5.421464009	5.664861953	5.784610506	3.424498083	4.067028574	4.463417128
OG0001175	6.754753913	6.771621518	6.351204277	7.316598324	7.290848273	7.691673738	7.934339574	8.050202375	8.050202375	7.376689765	7.671717965	7.709566354	6.465498329	6.671736361	6.421574924	5.516914029	5.855228545	6.194041731	5.092846342	4.827127991	4.774460275	4.829811006	5.399853307	5.638293701
OG0000942	6.754353072	6.72369507	6.777682717	5.254367281	5.556429415	5.463033855	4.787641414	4.889716892	4.889716892	5.23457796	4.940636607	4.895302621	5.404025688	5.526914206	5.330446178	4.563776209	4.945583358	5.264654274	5.056905151	4.920991133	4.814240729	4.04863901	4.7383101	5.103041847
OG0004294	6.753818443	6.81134258	6.590063019	5.919340082	5.980482356	5.816343705	7.945911978	7.88047126	7.88047126	8.004782263	7.578863256	7.658354317	4.471696672	3.999660927	3.944745087	3.438319735	3.02862449	3.264895484	6.700916838	6.289113306	6.432566286	6.381242182	6.501780033	6.598781445
OG0004925	6.752748591	6.542103246	5.95373085	7.064904402	6.846994687	7.021923839	7.649256178	7.734811215	7.734811215	7.560332834	7.786138913	0.941106311	5.286192525	5.122362531	5.237698315	5.83012321	6.001875411	5.955637587	6.263855644	6.34356381	6.221903754	6.58292837	6.522193884	6.394280385
OG0004141	6.752347192	6.293149737	6.535586436	7.03540397	7.010220373	7.180804278	6.921245889	7.041385369	7.041385369	7.132885254	7.256255873	0.627606838	6.035310485	6.020724869	6.031194244	5.886418699	5.860095977	5.755571284	5.27074122	5.248795527	5.177419139	5.752629254	5.460260274	5.329925827
OG0003510	6.751276249	6.474598281	6.702934532	6.81672769	6.704041955	6.761950079	5.725195817	5.722329399	5.722329399	6.292229592	6.116031993	6.279099802	4.043397004	4.224764991	4.019439502	3.969549303	4.4013499	4.849026463	3.317979233	3.496420165	3.447815747	2.800083375	3.240987277	3.721847282
OG0000969	6.750472519	6.513806537	6.758622982	7.086720086	6.85623876	6.910732662	6.895181422	7.03815081	7.03815081	6.751945682	6.759954742	0	4.084537997	4.164890036	3.937309549	3.165667906	3.6644726	4.233138762	2.928545994	2.894719802	2.948219006	3.41628417	4.18555657	4.694408873
OG0002847	6.744699314	6.693905069	6.663059924	6.547511524	6.542722362	6.71918344	6.464014725	6.491211756	6.491211756	6.644433152	6.464831606	6.282625134	4.158113205	4.230537359	4.317631127	3.697138832	3.614731043	3.667787693	1.74343095	1.407607818	1.869671665	3.20449399	3.047984843	3.107805858
OG0000574	6.743891911	6.713008392	6.870981124	5.975217457	5.875534352	5.673273737	5.784503983	5.932273817	5.932273817	6.344828497	6.070174625	6.13442632	7.613007785	7.53846522	7.559710526	7.138871796	6.985100765	6.867763058	5.838381028	5.695103264	5.704960471	4.277237178	3.801239379	4.075950148
OG0004957	6.74348804	6.806581843	6.619119511	7.125671763	6.830610274	6.731319031	9.000732433	8.921602947	8.921602947	9.240290475	9.195126098	9.150407357	5.446667803	5.715420904	5.65198878	5.857472978	6.109588731	5.984743363	6.99143908	6.873244767	6.872660107	7.181268562	6.887231584	6.992934938
OG0001273	6.743084056	6.666046429	6.538072503	6.478162893	7.079271431	6.93557761	7.549823165	7.686675601	7.686675601	7.257859235	7.440869168	7.659995892	5.747940792	5.665863151	5.885194851	6.299118614	6.471508421	6.289805884	4.876709457	4.968764006	5.014985888	6.006426397	5.863099442	5.749189911
OG0002298	6.740118043	6.613384311	6.599317794	6.79753184	7.025582548	7.043300754	6.047232996	6.182791599	6.182791599	6.797272432	6.897845456	6.499527024	5.414012371	5.553983407	5.469591353	5.538845728	5.418420707	5.143328924	4.111506288	4.191899756	4.090079383	5.14322442	4.925262222	4.885725166
OG0003475	6.739983079	7.101292888	7.064473329	6.272396509	6.223036338	6.047669251	7.27351589	7.400836752	7.400836752	6.429950657	7.036063689	6.970853654	5.508803223	5.487011633	5.572745089	6.586022492	6.801350106	6.781899967	6.578357745	6.549319081	6.449080286	7.478618366	7.591235088	7.421779564
OG0008364	6.738362528	6.844737144	6.50191678	7.401135513	7.204571144	7.525050927	8.111031312	8.217351905	8.217351905	7.374517881	7.568032105	7.743286062	7.644916181	7.521783366	7.334065862	6.848994676	6.645752808	6.563028441	8.601701716	8.751115204	8.617108538	7.784502674	7.39749752	7.481620244
OG0002513	6.735792928	6.686360453	6.628044483	7.255595147	7.153095972	7.563920775	7.447827118	7.500403728	7.500403728	7.139653668	6.972922364	6.866042497	5.511260868	5.520218245	5.195174732	4.153840187	4.767576941	5.806037088	4.883163304	4.758977351	4.947477276	3.905289278	5.090350855	5.848829472
OG0001313	6.735386783	6.827437981	6.940401698	6.725741157	6.936520163	6.720552092	6.488804187	6.421475791	6.421475791	6.839203788	6.403608584	6.390598906	5.687528816	5.771248318	5.619309999	3.558124337	4.319609264	5.003841467	4.785980994	4.557137407	4.497686446	3.3635692	4.446652586	4.963358981
OG0003660	6.732947508	6.704733663	6.770300489	5.690137693	5.586164246	5.300489844	7.279192684	7.179063124	7.179063124	7.698079537	7.378338212	7.361241988	6.574105899	6.636887762	6.808690085	6.784756537	6.92269143	6.778835413	5.691223986	5.618393432	5.652327015	7.059345543	6.87461379	6.703289
OG0000323	6.731319031	6.33860269	6.766860144	6.002252452	6.22554487	5.995484519	6.069100632	6.087781048	6.087781048	6.010108453	5.796753477	5.856487779	6.478076798	6.69355247	6.466068791	4.900811755	5.654918382	5.736293412	6.819604323	6.662759509	6.496102781	4.73794359	4.91048084	5.191745424
OG0003683	6.731319031	6.656639374	6.642123916	6.631540867	6.610581958	6.615151418	6.443606651	6.438292852	6.438292852	6.235535607	6.098453246	6.005399988	4.296057215	4.421430682	4.52698273	6.64367007	6.298679025	6.167086112	5.288915893	5.630800341	5.46660363	6.398291534	6.355350744	6.144975703
OG0007881	6.730368236	7.003152449	6.616181231	6.775577361	7.366147332	7.064581109	3.243364426	3.240314329	3.240314329	3.534808661	3.347665656	3.950468414	5.830811036	5.906365118	5.978037254	6.075376031	6.773381889	6.051211769	6.280906034	6.165621361	6.186176454	5.846537945	5.622988022	5.502290498
OG0001563	6.729688713	6.891297661	6.862327401	6.76540214	6.579994693	6.701826258	6.613531653	6.597456684	6.597456684	6.779785005	6.781097381	6.845113647	5.48175843	5.476379095	5.417442765	6.23100973	6.154322142	6.101349623	6.333300284	6.343627408	6.243857935	6.861996293	6.717063576	6.72675494
OG0001412	6.723012396	6.881786959	6.728192635	6.340384235	6.755555262	6.913607512	6.68271374	6.895726738	6.895726738	6.957334247	6.995032192	7.072963272	5.568268074	5.613858697	5.587523715	5.858181217	5.731451821	5.688769516	4.975943323	5.031077543	4.853168305	5.799569678	5.825196933	5.778284547
OG0004538	6.723012396	6.41379715	6.531225485	6.804905415	7.123811021	6.639232163	6.891783703	6.855553734	6.855553734	6.792074462	6.690696444	6.718772592	4.422818304	4.591757796	4.671457563	4.651517298	4.852074267	4.752204803	3.359603536	3.053819995	3.071504924	5.248258156	4.986509235	5.056924221
OG0003067	6.720141633	6.762747442	6.695297901	5.643278996	5.56924803	5.527007761	3.89917563	4.09423607	4.09423607	5.261530815	5.042644337	5.109360559	3.908662099	4.158620594	3.567325181	2.480914964	2.910451961	3.779662106	2.630459525	2.407649962	2.802737512	1.528872328	2.383810167	3.351318501
OG0000957	6.719320364	6.808256325	6.684117413	6.470862199	6.5360529	6.302319051	5.447909749	5.423410093	5.423410093	5.709566354	5.737686761	5.739308071	4.145593499	4.245783899	4.468448425	4.132571085	4.476016755	4.31923062	4.444010364	4.107060947	4.120779907	2.888540064	2.73874752	2.892582012
OG0000995	6.717539343	6.861707287	6.601399391	6.471512648	6.753417342	6.476057596	7.444766441	7.342385848	7.342385848	7.085658344	7.04679661	6.759422186	2.038611416	2.005034866	1.561133031	0.709506803	1.139802789	1.438082022	1.281201492	1.095661842	0.99563068	0.22264755	0.723472063	0.926874641
OG0001758	6.717539343	6.858602712	6.522306893	5.951634417	5.838951767	5.995258373	5.185470146	5.139551352	5.139551352	5.67468662	5.64990282	5.65621032	9.834097291	10.01345807	9.82392351	7.879362081	8.596172608	9.610561843	8.975881205	8.656302578	8.822551074	5.933710481	6.66666003	7.276958135
OG0001753	6.717128026	6.851873945	6.846493316	5.810957159	5.98458935	5.75141016	6.116031993	5.902194201	5.902194201	5.657925772	5.943921327	5.427606173	5.267692718	5.506560688	4.959326894	3.336668722	4.083900081	4.788324992	4.613413781	4.060008462	4.080359203	4.073752552	4.72070147	5.370750867
OG0000072	6.714382911	6.871966824	6.928370323	6.084276911	6.144454314	5.963705307	6.014355293	6.072963272	6.072963272	6.287620044	6.206135253	6.252097703	7.622865943	7.787528455	7.500067455	8.327971582	8.065441447	8.170266098	7.77678108	7.911790434	7.777868762	7.258872206	7.381094716	7.485256141
OG0000423	6.710393192	6.567575869	6.616916363	6.393347551	6.551208374	6.489607157	7.256821969	7.250298418	7.250298418	7.152994605	7.499128346	7.623954629	6.944432132	7.185195576	6.977257023	6.764656663	7.088650454	6.772459743	6.41500718	6.225212451	6.260396447	5.185086724	5.346092431	5.476628597
OG0001606	6.710255419	6.753149879	6.478648295	7.237831369	7.255878353	7.904544309	6.876639724	7.032706983	7.032706983	7.085552127	7.429950657	7.542490224	7.204298229	7.243893723	7.379191194	7.578085067	7.667699148	7.440744613	8.353352847	8.449740462	8.39470791	7.379799417	6.980801066	7.002620393
OG0002544	6.709842019	6.475409193	6.467931546	6.68580002	7.026468113	7.334943631	6.542412837	6.614194504	6.614194504	6.431957188	6.795065583	6.517748114	8.33541492	8.299158096	8.647480013	8.523543922	8.385755435	8.361860016	7.783309313	7.607774152	7.622691004	8.050779196	7.744592359	7.534128542
OG0003825	6.709290636	6.858229714	6.871843649	5.341274184	5.552438555	5.689858236	5.688739868	5.549361133	5.549361133	6.027021315	5.900866808	5.905206469	1.503847358	1.21783373	1.024279249	1.716222276	2.048331409	2.381441756	1.724488751	1.839961602	1.807056872	1.045074561	1.418948209	1.516855297
OG0000647	6.70887696	6.246027981	7.312429206	7.514753498	7.013908845	7.112491636	7.148120631	6.976420921	6.976420921	7.415488271	7.185271906	7.347842794	3.667282455	3.520757895	3.855432638	4.683124877	4.699509435	4.461800283	4.003486205	3.959591198	4.108368888	5.090687054	4.974649532	4.919120276
OG0016209	6.70528679	6.263785614	6.217230716	6.303963356	6.486553493	6.725195817	6.754353072	6.93557761	6.93557761	6.781359714	7.034853974	6.770564792	3.999232462	4.130159909	3.938342256	4.212795764	3.910039925	3.984350552	4.052035867	3.82887729	3.807219921	3.344821397	2.767440391	2.935230784
OG0000605	6.702241961	6.540244302	6.831623937	6.372429792	6.479295243	6.33217085	7.769176663	7.737450168	7.737450168	6.732676223	6.710806434	6.756089247	5.929579643	6.113755499	5.980219338	6.605947624	6.571649357	6.403960609	6.581053517	6.5201505	6.42556236	6.093902809	5.971294308	5.974169741
OG0003571	6.701271802	6.59454855	6.154818109	6.589164237	6.690277401	6.508111681	6.540399306	6.736401931	6.736401931	6.920531506	6.863690714	6.66448284	6.791092543	7.001048954	7.100854686	6.075240811	6.517089517	6.509755847	6.524680709	6.238429007	6.220754419	6.493097445	6.613990231	6.499592237
OG0002050	6.700300991	6.2492557	6.524345816	6.668884984	6.530445355	6.380764075	7.106641452	7.283505123	7.283505123	6.513806537	6.350143602	6.34323014	4.996113017	4.937640529	5.191443421	5.273587128	5.111653591	5.04359517	4.561670118	4.36065995	4.283890667	6.639994269	6.525551346	6.34883206
OG0003422	6.699190692	6.537606691	6.701133155	5.993674362	6.071462363	5.929554316	8.383920249	8.35532907	8.35532907	8.374083112	8.027795441	8.026302111	0.47654241	0.440763015	0.508283615	0.569566919	0.887531509	1.515371844	0.359911309	0.53220523	0.609733218	0.018347885	0.068896397	0.433612213
OG0004660	6.695158678	6.794935663	6.614120869	6.3675458	6.295906655	6.312338439	6.060263599	6.040782866	6.040782866	5.678916987	5.362119167	5.502075956	3.948291532	4.058412614	3.351422962	2.427484423	2.872440312	3.818947678	3.689205215	3.679258259	3.730512798	2.047658434	2.993836101	3.896567334
OG0000774	6.69334756	6.917670434	6.63314055	6.802322485	6.802193217	6.446090774	7.76175067	7.654993973	7.654993973	7.283644019	7.654993973	7.508111681	5.147086451	5.341725711	5.055052888	7.679183085	7.606397809	7.407038275	6.971323972	6.878648105	6.876201361	9.219517049	8.938559859	8.771008381
OG0002215	6.693068724	6.814422247	7.043519494	6.209453366	6.428778891	6.214319121	7.116967695	7.097400107	7.097400107	7.174925683	6.867402306	6.809414444	6.858135206	6.947793544	6.486604333	4.992821443	5.596561007	6.565076176	6.038111951	5.963124506	5.931392314	5.145960668	6.207564929	6.877182275
OG0001251	6.691673738	6.607922067	6.641835002	7.020368851	6.952683014	6.733083132	6.066304502	6.14067642	6.14067642	5.560409266	5.260778432	5.664767255	5.1187314	5.146509007	5.291930234	4.639221742	4.94710739	4.987139835	3.012971571	2.884409196	2.817611184	4.968170951	4.935436174	5.063030451
OG0001803	6.690696444	6.650333754	6.336283388	6.831370588	6.673697747	6.113742166	7.030667136	6.845301861	6.845301861	6.791944272	6.704595348	6.303598117	3.942180418	3.839262251	3.910105183	5.177706155	4.929060946	4.744281136	4.572786009	4.723484295	4.708273883	5.81682495	5.647477998	5.621676523
OG0002321	6.686780635	6.368768349	6.607774152	7.907491593	8.113637997	8.229972385	7.979339446	7.934545987	7.934545987	7.206232954	7.38663853	7.387155718	3.204872211	3.470069557	3.080144955	3.018977895	3.480262537	2.405316312	1.477328656	1.310176063	1.170012843	2.190162545	1.886916091	1.881527586
OG0001877	6.684818738	6.778471434	6.75181182	6.586014083	6.818773885	6.85785662	6.723148957	6.736063628	6.736063628	6.72628629	6.740118043	6.576219781	8.483036189	8.63176893	8.598811065	8.094709535	8.247463783	7.935323605	6.229398922	6.293943718	6.247111781	5.528329391	5.609647122	5.650317381
OG0000400	6.684257705	6.695715489	6.955591792	7.150458132	6.862699341	6.876762491	7.164504726	7.35834351	7.35834351	7.370077074	7.273236126	7.227567813	8.269091137	8.438503285	8.31594294	8.111284367	8.434125699	8.452894373	8.190505232	8.115772489	8.057078178	7.616763486	7.621716372	7.725949694
OG0000930	6.683556107	6.46727948	6.556276125	7.298291731	7.345183447	7.45532722	7.895060213	7.831022161	7.831022161	6.987207156	6.970048354	6.930382533	5.189269509	5.105801258	4.828740734	2.972827361	3.625659754	4.49632109	3.961801108	3.800770504	3.572354924	3.946285446	4.690315399	5.336804307
OG0003188	6.676239195	6.204375511	6.480426705	6.307610672	6.089371028	5.601696516	6.025693274	6.050284014	6.050284014	6.270528942	5.950934928	5.875780063	6.147058562	6.209541874	6.317085686	6.264737208	6.142948018	6.057177304	3.7961336	3.925992775	3.89649371	6.634362239	6.54657626	6.380973721
OG0003936	6.676098121	6.822475232	6.855989697	6.781490862	6.850999395	7.002252452	6.05115455	6.00495076	6.00495076	6.331812684	6.234961095	6.233044401	5.665771645	5.721196824	5.545093903	5.108653248	5.400289603	5.556319048	6.281065217	6.233568487	6.358360919	5.824787961	6.194830908	6.617907755
OG0006631	6.674827832	6.836681593	6.716990894	6.788424707	6.798957748	7.150153455	7.147713722	7.005792947	7.005792947	6.697662633	6.711632562	6.942279902	4.746878661	4.775653734	4.062977367	1.664020831	2.168247294	2.533771889	5.826437389	5.814658596	6.081806587	3.968076002	5.015389627	5.758152844
OG0000947	6.673415087	6.517748114	6.516803117	6.771753554	6.69334756	6.508903979	6.87897051	6.763809907	6.763809907	6.676239195	6.526225346	6.383704292	3.88602721	4.115476108	3.933625511	3.108206443	3.88829223	4.795880173	5.507787982	5.161849398	5.481080609	3.730101902	4.154050898	4.793590565
OG0003768	6.667892125	6.439955517	6.360715425	6.903399863	7.023588039	6.773468928	6.574858391	6.680254021	6.680254021	6.332886917	6.22881869	6.472650228	3.26805825	2.822560073	3.052632734	4.560987574	4.021908741	3.890382485	5.907323099	6.050587456	6.322962317	6.656257093	6.327718438	6.005568861
OG0005572	6.667466405	6.900383817	6.58165253	6.265099288	6.33467553	6.309067021	6.636189572	6.654922391	6.654922391	6.268097486	5.88679399	5.885818372	3.707535834	3.536045438	3.466765445	3.335291873	3.574483027	3.412683988	3.886879813	3.773563874	3.701799649	4.407543783	4.475256128	4.485464826
OG0001100	6.666330536	6.92421868	7.026910691	6.4749227	6.338424415	6.718772592	6.228049048	6.178216662	6.178216662	6.981510201	6.64587455	6.581803149	5.178317865	5.212558056	5.014238784	3.942113779	4.524509433	5.268994235	4.587327183	4.582608989	4.528992564	4.644103158	5.655711885	6.137616025
OG0000998	6.665478048	6.371210343	6.450716389	7.15704371	6.71918344	6.664198369	8.9086328	8.97045106	8.97045106	8.415572775	8.270061673	8.339449199	7.589034616	7.845736543	7.641554699	6.788023976	7.382435545	7.483752104	7.599083426	7.657782181	7.520505539	7.859226647	7.964430979	8.274591076
OG0002975	6.663771557	6.164303583	6.476057596	5.708187236	5.107269394	4.449561375	5.851998837	5.672425342	5.672425342	6.054197294	5.697662633	5.737957106	5.067996163	5.005665865	5.184606015	3.962735941	3.666405531	3.528169959	4.22208427	4.13451175	4.421683811	5.364273707	5.401935888	5.316498044
OG0002346	6.658497137	6.356672044	6.478162893	7.107269394	6.708187236	6.411256746	5.987093437	6.06210012	6.06210012	6.309794644	5.832636888	5.704318678	4.475852732	4.107707116	4.407826546	5.198010817	5.008691701	4.815890472	2.788443084	2.996407368	2.913957469	3.588344059	3.759434969	3.723296428
OG0001362	6.656782364	6.807870078	7.297283141	6.485587833	6.369466484	6.468094516	4.837943242	4.939226578	4.939226578	5.042644337	5.628481994	5.740657772	4.954733731	5.006604126	4.871248315	4.175710615	4.36266836	4.661875557	4.140793377	4.035580804	3.922715451	3.581898331	3.899532392	4.22422554
OG0002031	6.653060017	6.514437914	6.390426941	7.111031312	6.86913112	6.971658505	7.256821969	7.199868617	7.199868617	7.171226847	7.022922589	7.038699551	4.070829798	3.886637935	3.728917475	4.613074845	4.671240148	5.613588523	5.849641543	6.2126952	6.219504465	5.408895243	6.352331804	6.939101959
OG0000386	6.652629897	6.800252806	6.831370588	5.87036472	5.465321514	5.171126747	7.458447627	7.353323291	7.353323291	7.206916673	6.528415039	5.989593185	7.068629971	7.03288547	6.897346929	5.889068762	6.255895532	6.584247739	8.029649995	7.755156647	7.617543868	4.94232401	5.563029967	5.925254862
OG0000886	6.651051691	6.634302842	6.454998363	7.485426827	7.306244009	7.318678374	7.381196836	7.404034547	7.404034547	7.08236197	7.06619685	7.220136447	5.935784789	5.79343528	5.951352097	6.91589969	6.660640592	6.420568635	6.084344313	6.292456554	6.273403431	7.17567529	7.013110476	6.890722705
OG0001349	6.65047737	6.838573653	6.799087306	6.613531653	6.693765712	6.90821246	6.726558779	6.773864494	6.773864494	7.043956873	7.201633861	7.189429246	7.11409212	7.081742261	7.257158691	7.54882499	7.158844943	7.187693528	5.655979436	5.635693456	5.673819556	7.593602516	7.378563643	7.21840243
OG0000753	6.650190123	6.269594252	6.783325685	6.14974712	5.192194165	4.985955755	5.001802243	5.019701914	5.019701914	5.884353707	5.358607249	5.307792796	3.31132175	3.493541024	3.341246426	3.34056412	3.638063408	4.316589636	3.786135253	3.771394387	3.727379206	4.222520197	4.728422316	5.140795422
OG0000371	6.649471757	6.55658269	6.428108883	5.592158002	5.651625784	5.572586549	5.75087444	6.006522446	6.006522446	7.257670696	7.310794527	7.006634643	6.667575685	6.445681519	6.865029225	7.91768714	7.920663098	7.813779909	7.270600888	7.287274657	7.290904473	7.700373824	7.455704491	7.395832283
OG0004147	6.646162657	6.739848103	6.638508318	5.350850805	5.135042286	4.844988157	4.568640195	4.492814573	4.492814573	5.165107985	5.023698917	4.920769673	4.750535226	4.912897478	4.900286233	5.927481927	5.59876001	5.564397376	4.998942387	5.027571208	4.976770081	5.547790658	5.485838967	5.439113118
OG0002181	6.64587455	6.259837401	6.445263208	5.972692654	6.265661925	5.948133578	6.105384749	6.053002696	6.053002696	6.269781238	5.873321063	6.073391816	6.438998887	6.297210312	6.446455414	6.999676484	6.889620774	6.772838435	4.025920898	4.074460908	4.091582214	5.538437594	5.434558176	5.445014846
OG0002086	6.644721547	6.694044413	6.379031732	6.291493053	6.250582665	6.13154833	7.955649908	7.895272322	7.895272322	7.165208504	7.304784807	7.081297014	4.671736078	4.734259809	5.0608282	4.961918226	4.919620394	4.678099519	4.87391751	4.39636297	4.542822015	6.006177944	5.907181269	5.73401425
OG0001894	6.644000452	6.618825953	0	7.393604969	7.640751056	8.358255587	7.99004722	7.915072678	7.915072678	7.320213877	7.647746217	7.75788999	9.790265892	9.901477108	9.830144543	9.240834016	9.269962358	8.824970829	9.963095772	9.945008768	9.914798596	10.22996157	9.896306214	9.792129626
OG0005509	6.643711913	6.399171094	6.457298789	5.631104282	5.761551232	5.609104847	4.309612772	4.59454855	4.59454855	5.587964989	4.769242795	4.790250739	6.540562816	6.441939396	6.549766497	7.351121219	7.298549266	6.897466737	6.443018448	6.549824243	6.52509056	6.044509967	5.664393807	5.662785709
OG0000359	6.64284595	6.937697489	7.089159132	7.06608919	7.03562391	6.86628983	6.914564523	6.988400664	6.988400664	6.701271802	6.761551232	6.950818314	5.736041703	5.423693797	4.792759065	4.506239497	4.656724026	5.651109398	7.840894341	7.917912653	8.197793164	5.095961963	5.744176707	6.561426346
OG0001345	6.640678764	7.396690399	7.622710768	6.785942819	6.686360453	7.809800278	6.662490364	6.914684105	6.914684105	8.113221243	7.877069362	8.176522247	7.699190692	7.548031195	7.636313574	8.412877617	8.464017176	8.30038551	8.061205918	7.836877852	7.823865887	7.983112749	7.741034787	7.684765449
OG0001104	6.640244936	6.265099288	6.325170512	6.960697039	6.88594036	6.841092545	8.166765649	8.238118083	8.238118083	8.033753352	8.303735093	8.365666295	5.168415393	5.005218517	5.251355154	5.06746835	4.874129553	4.823975018	1.786768221	1.824923008	1.891877588	3.543630743	3.628441166	3.642924485
OG0004145	6.639810978	6.719457275	6.881175155	6.54303182	7.034413826	6.698218478	5.371210343	5.364572432	5.364572432	6.578636862	6.302501844	6.21916852	1.669997763	1.186896674	1.460996225	1.260712203	1.210919335	1.449803278	0.807393668	0.434330918	0.365091149	1.717310336	2.167122812	2.004152227
OG0003345	6.639376889	6.29130886	6.403949364	6.333244817	6.630230716	6.548128324	6.239741718	6.24859176	6.24859176	6.870241407	6.686920668	6.689019541	5.083894976	4.998022153	4.907719426	4.078424533	4.36485184	4.915909965	5.053312083	4.936556439	4.8448737	5.50020803	6.177164166	6.408685201
OG0003501	6.637494325	6.54951516	6.506684448	6.215290306	6.367720513	6.35526299	6.37521324	6.422485316	6.422485316	6.305423389	6.031880366	6.060047384	5.543647754	5.488069882	5.637355498	5.840794034	5.693544664	5.711637242	4.855502407	4.870319342	4.864642286	6.795266935	6.679957166	6.527688273
OG0004713	6.636624621	6.441118245	6.786988345	6.185073638	5.786857696	5.541638734	5.497931652	5.557348818	5.557348818	6.279471296	5.829088444	5.794415866	7.28204034	7.339207772	7.113367121	4.672829806	5.459842073	6.06382087	5.209579693	4.891303494	4.847129526	4.807329159	5.351524448	6.02524567
OG0000850	6.636189572	6.59812696	6.475247047	7.491291939	7.247737673	7.269033146	7.504620392	7.479820675	7.479820675	7.616475329	7.505096975	7.383185866	5.931838569	5.758536109	6.034725024	5.552619611	5.420633307	5.34150975	3.385714716	3.713990482	3.369250098	3.969725188	3.806248775	3.663357145
OG0001910	6.63531908	7.175923742	7.417008587	6.269781238	6.448074996	6.654492826	7.027574304	6.998872454	6.998872454	7.13627343	6.924456239	6.910612752	6.807873941	6.777351327	6.915948674	6.943867424	6.929684496	6.747825083	6.732167426	6.649931553	6.56176954	7.424143609	7.256139796	7.117432201
OG0004448	6.633867092	5.956753663	5.972233124	8.03655828	7.761218776	7.78050696	7.438625538	7.329527279	7.329527279	6.58345891	6.801417366	6.792074462	4.531015827	4.502893846	4.527946724	4.200296396	4.584307128	4.787425673	4.911260147	4.796405153	4.872713536	2.915589162	3.180998043	3.455037962
OG0002754	6.63197732	6.416501993	6.336104825	6.489767697	6.300306796	6.16651461	6.469071952	6.608957052	6.608957052	6.712733331	6.516330387	6.431790083	4.916884554	4.971555969	4.896254893	4.307868553	4.729815401	5.170738692	4.693162977	4.388619388	4.265047514	4.817812535	5.184763493	5.271405879
OG0000192	6.631104282	6.445594291	6.577126661	6.71259578	6.613826291	6.457462965	7.116967695	7.336685073	7.336685073	6.98572811	6.937697489	6.927303898	5.954619051	5.937672775	5.666053533	5.138381579	5.696239529	6.266672245	5.577605868	5.31577307	5.270062794	4.849851681	5.69855466	6.024060322
OG0002779	6.628773595	6.378338212	6.663913842	6.268097486	6.16470584	5.889473543	6.745775149	6.710875296	6.710875296	6.532784481	6.183685	5.969242604	3.430478378	3.285355164	3.694287396	4.048818588	4.032470288	3.813161405	5.046940632	5.005403581	4.877434577	5.593647778	5.338255389	5.200753078
OG0000373	6.625708843	6.498091269	6.531537419	8.225882224	8.092598594	8.822475232	7.426516366	7.607515263	7.607515263	6.674404154	7.399342019	7.143026004	4.118808214	4.004082455	4.007503208	2.737593967	3.279951421	3.21623631	1.85019334	2.056024723	2.100034039	2.000759379	2.563245031	2.757828455
OG0000501	6.62497818	6.655494946	6.380071387	6.767125077	6.851374267	6.957914599	8.166263528	8.285309735	8.285309735	8.270809232	8.943892032	8.856456654	9.048517662	9.223497849	9.253189438	8.9881038	9.133656763	8.826033601	8.753312703	8.789059842	8.768649155	9.303219084	9.229181242	9.122135594
OG0006793	6.620879611	6.65978188	6.739983079	7.409815196	7.011450912	6.980139578	8.621502465	8.535061484	8.535061484	8.936490718	8.695924237	8.63205005	7.813337414	7.658447865	7.741229664	7.911734119	7.759113879	7.499950299	5.864706412	5.639451851	5.815444269	7.402970255	7.140631434	7.119677801
OG0016221	6.619119511	6.409900033	6.679620843	6.099926351	6.907491593	7.098032083	4.696550301	4.796234335	4.796234335	5.429615964	5.548436625	5.274634403	4.075566858	4.293042294	4.120321248	2.719079151	2.595883142	2.505128996	3.33723254	3.117170391	2.629833126	1.090226094	1.326838741	1.343312303
OG0003674	6.617651119	6.645730475	6.379031732	6.447744482	6.371036052	6.183288001	6.702796044	6.583082768	6.583082768	6.309067021	6.029452886	6.039577103	4.780629788	4.855994679	4.695501142	4.522289942	4.714649416	4.961890915	5.641379266	5.573082419	5.587463408	5.605960065	6.153603304	6.279232808
OG0000530	6.617357262	6.621465834	6.503507754	6.045268215	5.841218374	5.702934532	6.608957052	6.645370225	6.645370225	6.905808168	6.758356483	6.94356975	5.227121468	5.352652607	4.654400596	4.008101387	4.64435816	5.105841059	4.615205575	4.644495451	4.729939902	2.847275579	4.1979102	4.822838219
OG0000042	6.617063344	6.763544364	6.608365723	8.121481714	7.631031505	7.559797696	7.026246773	7.188292117	7.188292117	9.010639993	8.766131326	8.407650166	8.897233164	9.312980266	9.194881423	11.99341113	11.54143885	11.61059303	10.29844525	10.67595351	10.60387481	9.947083567	10.17960808	10.23787557
OG0001818	6.617063344	6.783980414	6.717402251	6.176123271	6.327866971	6.453352954	6.262846543	6.306608579	6.306608579	6.468583317	6.212958363	6.230164578	5.622413254	5.692442263	4.848865768	4.095368327	4.890549808	5.627797376	5.756550985	5.566645612	5.811311236	4.053568407	5.197324043	6.132729617
OG0000521	6.615887074	6.849498932	7.009436756	6.13422094	6.242411963	6.672849602	6.843732657	6.916058584	6.916058584	6.914205719	7.068563335	7.130004184	7.437881878	7.40815648	7.469574259	6.210767374	6.397922554	6.745108226	9.224928031	9.015444045	9.136899115	8.113213428	8.538558727	8.712629481
OG0001640	6.615739973	6.658497137	6.428443926	6.18646094	6.410917687	6.298108403	7.678001459	7.717265145	7.717265145	7.836113491	8.089953582	8.009212787	5.172323891	5.363918519	5.385175954	7.235787362	7.172994474	7.064573565	7.633701472	7.980021872	7.966684246	7.445685326	7.383058823	7.281411722
OG0001187	6.61485705	6.732947508	6.851374267	6.816471712	6.353499735	6.308521062	6.516803117	6.482525641	6.482525641	6.564378169	6.168922782	6.147917191	7.611774361	7.367721387	7.743027489	7.527443382	7.573380586	7.155037787	7.237239603	7.018597457	6.973940688	7.988375667	7.588039971	7.516224001
OG0004317	6.612794795	6.402585758	6.653060017	5.833649128	6.062855655	5.864681406	5.503348735	5.526694846	5.526694846	6.039796408	5.54565954	5.401903472	4.867007846	4.865326971	4.964149998	4.418076579	4.473579777	4.380384523	3.409999659	2.974133527	2.851102969	4.124321517	4.029182521	3.95481421
OG0000548	6.610877199	6.562242424	6.346779643	6.828326926	6.705148528	6.435628594	7.218974857	7.117123586	7.117123586	7.088947205	7.065766163	6.95011843	6.258438459	6.39432635	6.357204484	7.054464315	6.835522428	6.811270642	6.730585616	6.779180911	6.747647878	8.043780297	7.935799755	7.717666828
OG0007818	6.610877199	6.572434966	6.576219781	6.020813304	6.159871337	6.169925001	5.789990019	5.793765857	5.793765857	5.937815169	5.753551055	5.586764743	4.960819807	5.202485505	5.179001399	6.319626604	6.293205479	6.122575404	5.423592625	5.385060997	5.332025087	5.765528647	5.569889018	5.514000084
OG0000781	6.608661418	6.527946099	6.706668682	6.906529877	6.866042497	6.937697489	7.465892862	7.454299294	7.454299294	6.995484519	7.5116736	7.327687364	7.204970153	7.236490705	7.279635651	7.452438941	7.461324733	7.336145897	8.993035173	9.066420757	9.034302392	7.759396884	7.283512531	7.30192871
OG0000732	6.607330314	6.723148957	6.535275377	6.300855871	6.111448698	5.787118983	7.595667757	7.377384077	7.377384077	7.583834955	7.325890061	7.168321116	4.34782083	4.481199469	4.245411234	3.839303576	4.270139437	4.905477024	4.125270046	3.909122161	3.892528003	4.115723287	4.553352516	4.911937442
OG0009272	6.607330314	6.875657213	6.550131104	6.456313341	6.63197732	6.511910749	6.968781974	6.76897825	6.76897825	6.75087444	6.565749479	6.33217085	7.437137834	7.558581429	7.427410068	7.53613607	7.368929823	7.37253601	6.534864519	6.368519382	6.264925576	6.760578914	6.390460304	6.60368598
OG0002156	6.602884409	6.656782364	6.604071324	7.007980336	7.182890893	7.507081043	7.764805258	7.776465933	7.776465933	7.424082287	7.798309782	7.693138438	6.526360108	6.488937672	6.289899923	5.748475724	6.012977111	6.328774364	8.059780854	7.874809873	7.871350225	7.078072865	7.29032026	7.647158343
OG0001205	6.601547961	6.582556003	6.626147064	6.216648867	6.151168794	6.250203656	5.230356745	5.364047084	5.364047084	6.268846063	6.084276911	5.937344392	6.567021956	6.217312738	6.265275229	6.386399009	6.199659194	6.005526645	7.574076524	7.537881538	7.530459401	7.065408595	6.877167547	6.94724301
OG0000484	6.600953587	6.641112462	6.753149879	6.638073837	6.698774109	6.868637384	6.691534165	6.733083132	6.733083132	7.181897643	7.367807862	7.313336562	5.419087473	5.485021978	5.397981919	5.691807436	5.752541751	5.949447855	5.87993362	5.826417558	5.930268977	5.295742858	5.386920593	5.564230599
OG0008108	6.600656308	6.593652558	6.612794795	5.94602899	6.460578761	6.833649128	7.158660175	7.280260402	7.280260402	7.319672121	7.088841229	7.286234303	6.181390027	6.104777789	5.336886765	3.792975052	4.483698423	5.592143647	5.18400649	5.178660071	5.379958794	2.647957074	3.953294111	4.838125837
OG0003366	6.600358968	6.571221725	6.917789759	5.946496941	6.249066034	6.307064162	6.289096702	6.33467553	6.33467553	6.533563348	6.254556252	6.250961574	3.228055053	2.679137978	3.173279852	4.142090715	3.764991512	3.670916229	1.301295566	1.518294922	1.557641432	3.547432554	3.238035209	3.12675931
OG0000453	6.599020177	6.68943895	6.947549278	5.845239126	5.48864354	5.7322692	4.977279923	4.906409617	4.906409617	4.629939409	4.987775616	5.06995989	6.590145379	6.987796077	6.756342821	5.947135217	6.623783332	6.904662316	7.033374544	6.838345476	6.824818759	5.126891108	5.828712558	6.279766379
OG0005670	6.597680144	6.63691458	6.647170578	6.325710208	6.632413641	6.641256999	6.730504103	6.743959212	6.743959212	6.259272487	6.067595697	6.00966069	4.852323007	5.005993652	5.07716223	4.461226657	4.568164082	4.498231078	3.752988307	3.55133267	3.657462801	5.791369736	5.74021251	5.73341644
OG0004564	6.597084173	6.949885059	6.930500811	5.780310099	5.925049965	5.612647378	5.862451391	5.787380222	5.787380222	6.448570626	5.900383817	5.920769673	3.263878436	2.624839019	2.098907965	2.803743875	1.950695345	1.772307975	3.3219695	2.777080478	2.643891045	1.623439888	0.812821846	1.13371936
OG0000425	6.595443985	6.702380502	6.910732662	6.392660881	6.371210343	6.092334311	7.496494307	7.507556814	7.507556814	7.309521828	7.174925683	7.293609589	5.761374907	5.804622035	5.603833129	4.871229584	5.086197382	5.528976629	4.64644149	4.364951965	4.414224176	4.613648926	4.851860955	5.19420094
OG0003004	6.592307527	6.227664073	6.210038123	6.697106574	6.496973581	6.565292521	7.597605661	7.665335917	7.665335917	7.101292888	7.084702108	6.981053471	5.462005516	5.16306151	5.390830681	7.097416964	6.969042248	6.864326073	6.058424737	6.117540252	6.09853199	7.627644773	7.378461336	7.379410427
OG0003840	6.590212761	6.942631793	6.981053471	6.475733431	6.915998852	6.672708196	7.259272487	7.043683526	7.043683526	6.836807808	6.749400182	6.753417342	6.519652763	6.52015663	6.703618466	7.016336967	6.787365855	6.784091688	7.573545703	7.408016327	7.508939622	8.60769686	8.3894997	8.15571635
OG0006613	6.588114949	6.375387027	6.46760555	5.991408467	6.20026108	6.534497434	7.622417939	7.646666706	7.646666706	7.266692856	7.245742835	7.336283388	6.422825366	6.199912381	6.270296822	5.599570422	5.489876854	5.560831405	7.275880523	7.19658344	7.167874718	7.8358483	7.759577979	7.796101924
OG0001296	6.587214952	6.709842019	6.551362204	6.432792419	6.486714373	5.886550147	7.159669547	7.239073383	7.239073383	7.196921734	7.745506266	7.796299238	3.954599278	4.477791288	4.280400354	5.607838645	5.469990464	5.433617153	4.332734425	4.381811479	4.191532647	3.701295094	3.425053456	3.533608198
OG0004739	6.586314394	6.556276125	6.715344295	6.120600774	6.134836993	6.149950302	6.86628983	6.743891911	6.743891911	6.603626345	6.833649128	6.799993888	5.792319447	5.729138337	5.646815582	5.783505372	5.859929804	5.693795536	6.294170411	6.410324991	6.290144582	4.734907926	4.421877666	4.402542102
OG0004182	6.585863903	6.79246496	6.075746538	5.605257263	6.110405007	5.59454855	5.795455272	5.963936452	5.963936452	6.9564052	6.852872782	6.867155163	6.726660949	6.664512707	7.007002591	6.986859148	6.732589401	6.694075067	5.493583933	5.598443222	5.845925554	5.818663465	5.705645657	5.442534177
OG0004677	6.581953751	6.544732656	6.710806434	6.917670434	6.951284715	7.166313748	7.293701542	7.44745522	7.44745522	7.362206855	7.497293009	7.502951112	2.703161623	2.456758321	2.808187941	3.713129402	3.488678241	3.79678981	5.257089466	5.48359976	5.436382412	4.198653658	4.117634375	3.783418936
OG0010995	6.58044702	6.055716264	6.308885057	7.810443104	7.389996941	7.354822378	8.025748633	7.632740795	7.632740795	7.365622556	7.543959797	7.366934137	4.3108694	4.518097606	4.210843921	3.163524494	3.791673441	3.877831594	5.23028334	5.18070484	4.933591522	3.804832123	4.045056733	4.299264443
OG0001769	6.579843886	6.434461432	7.191404729	6.892148128	6.912170803	6.522149933	7.900081865	7.972549067	7.972549067	8.020424415	8.194362891	8.250487922	6.294072053	6.404549113	6.074242528	6.293496111	6.833354386	7.421111347	6.807280209	6.668987068	6.804030319	6.864573701	7.490991229	8.183036843
OG0000707	6.578485913	6.657354182	6.232085099	7.280306806	7.339850003	7.402926781	8.008540672	8.033037497	8.033037497	7.410069692	7.718978031	7.807612523	6.032016404	6.060568623	6.157434252	6.022505417	6.340248025	6.531097729	6.334458511	6.264572273	6.226121216	7.160846592	7.554551249	7.663505448
OG0003218	6.577881959	6.597680144	6.482686971	6.4264325	6.263034406	6.330379128	6.621612353	6.643928323	6.643928323	6.45795538	6.481072857	6.282254452	6.971430893	6.874430591	7.187601492	6.758864122	6.968757787	6.954653479	6.362585258	6.159105597	6.220101226	7.344074826	7.202828099	7.100882011
OG0000452	6.577579888	6.516172776	6.579994693	6.56163163	6.408711861	6.233811384	6.329303025	6.30103885	6.30103885	6.421054947	6.110196178	6.126394738	2.557506896	2.765554477	2.284778248	1.577350512	1.763119606	2.289241038	1.240489579	1.132959098	1.356418234	1.342711749	1.51236546	2.087684151
OG0000503	6.577579888	6.473462236	6.619119511	6.256633295	6.327866971	6.550438978	6.893847558	6.881725791	6.881725791	7.476705707	7.28845085	7.201829866	6.570330556	6.476055003	6.602406103	7.7070319	7.44809813	7.326955233	6.020975718	6.047384392	5.932990439	7.732002537	7.653201212	7.581239756
OG0006726	6.575463612	6.556276125	6.604219619	6.61603416	6.901832306	6.664625055	7.057991723	7.175873855	7.175873855	6.827565007	7.224869925	7.467442524	4.154154621	4.405158486	4.101995414	4.981816129	4.742697741	4.175633977	3.620015084	3.57328484	3.411285224	3.48734871	3.143388684	3.261727424
OG0002269	6.575161033	6.444269502	6.47037417	6.599615349	6.446917865	6.191996847	6.763411574	6.787902559	6.787902559	6.417177412	6.115407855	6.041549645	4.369802166	4.159462078	4.371104377	4.471908628	4.554816595	4.445149298	3.849153604	3.875982498	3.681748343	5.475854677	5.423661866	5.222240802
OG0000935	6.574707046	6.375734539	6.329123596	6.068455852	5.495055528	5.758889433	6.094447222	6.267442162	6.267442162	6.48188014	6.521050737	6.819795895	3.74793945	3.615342136	2.815925404	2.273755175	2.846061797	3.25652023	2.608889416	2.67237397	2.905944262	0.855075169	1.510163914	2.205824131
OG0003167	6.574404309	6.271836493	5.743622676	7.63088594	7.353499735	7.169524197	7.10841991	7.290525775	7.290525775	7.835608324	7.875472917	7.950526737	10.17971506	10.0407815	10.31037648	10.80133329	10.62942857	10.64682328	9.181936641	9.445051068	9.339267241	9.544108025	9.642134569	9.458383235
OG0009288	6.571069998	6.492013387	6.394891366	6.448570626	6.837060204	6.525755693	8.109360559	8.137042361	8.137042361	8.06377256	8.421517868	8.599466579	0.919718395	0.921539921	0.650663475	1.567832109	1.981806632	1.215105132	2.317704633	2.153033855	2.288011506	0.739247575	0.691009697	0.86010626
OG0005070	6.569399948	6.722329399	6.470211457	7.092968509	6.96127604	7.061020096	7.156740421	7.116291971	7.116291971	7.7132834	7.761617715	3.869377924	3.616236526	3.667845586	3.130844404	4.005338901	4.268835585	4.695835175	4.987098441	5.147711688	5.154750073	3.655185795	4.579642987	5.051634426
OG0001548	6.568944145	6.573798644	6.412950846	6.108106224	6.417008587	6.617798026	7.612573664	7.546006968	7.546006968	7.467197952	7.717539343	7.783391171	5.846074036	5.466334441	5.652670334	5.118899556	5.498421619	5.34977395	6.529067082	6.897949496	6.798267006	5.622867115	5.344538438	5.352676263
OG0005370	6.565901767	6.994013939	6.976249059	6.64587455	6.847120002	7.121015401	6.683696454	6.913248469	6.913248469	7.009884589	6.802451741	6.557348818	5.008225118	4.763549676	4.993882193	5.060876608	4.817790028	4.926540802	2.75900836	2.590862105	2.664188355	4.801500661	4.860218421	4.699725962
OG0001833	6.565292521	6.511752654	6.266411766	6.430285273	6.570311124	6.673697747	6.598871346	6.631322591	6.631322591	6.557042415	6.790511412	6.760620161	7.153361518	7.042816129	7.493829036	7.791988538	7.953727358	7.870393697	7.307918448	7.167255551	7.114209794	8.955847484	8.700981321	8.48195479
OG0001141	6.562242424	6.68846014	6.352087578	6.906890596	7.195544459	7.343585483	6.73755157	6.786531021	6.786531021	7.115615931	6.685099172	6.741466986	7.00913327	6.935137934	6.992312986	7.460952205	7.353467977	7.609372316	8.025527736	8.081752911	8.094833022	8.039865482	8.03199116	8.070328141
OG0002308	6.562242424	6.489928219	6.29480452	7.372429792	7.23457796	7.379898164	8.034578897	8.212520703	8.212520703	7.367108924	7.8747355	7.954661621	5.453530748	5.430054397	5.630712699	5.179727199	5.589533404	5.064666466	5.767462002	5.90755889	5.741991924	4.120910097	4.020349292	4.133588184
OG0000117	6.56193706	6.689578726	6.904845329	7.273422641	7.051698368	6.839581737	7.226797502	7.34069578	7.34069578	6.911571752	7.05115455	7.239932613	6.589587333	6.776946192	6.688945433	6.937725733	7.241086041	7.310239223	7.202780113	7.21741492	7.200109013	6.894586186	7.243011135	7.443928172
OG0001559	6.561020578	6.480749817	6.189429246	7.028679649	7.353852559	7.627752734	6.596040633	6.665051614	6.665051614	6.991861931	6.839329782	1.604071324	6.54827647	6.54395083	6.370472076	4.948710634	5.572222116	6.111772507	5.596195124	5.517762284	5.524602517	3.304581861	4.024199095	4.648891056
OG0004240	6.560562119	6.259460816	6.693068724	5.713695815	5.272396509	5.529196268	4.563768278	4.723012396	4.723012396	5.446587085	5.479295243	5.57500972	1.707006989	2.075329989	1.895897804	1.844069439	2.029271941	2.373509016	1.372011533	1.276689608	1.227142806	0.064815267	0.042704565	0.153134732
OG0000758	6.558573776	6.54874486	6.640100298	6.530757457	6.891662208	6.619559738	6.311975314	6.487438113	6.487438113	6.456477629	6.605701739	6.585563498	6.262378845	6.154569438	6.253527954	6.135304813	6.038152786	5.982197078	5.85338866	5.849133082	5.758189629	5.479756017	5.231603672	5.155517722
OG0002036	6.554435365	6.695715489	6.474111514	6.623662052	6.679198571	6.749266084	6.822092774	6.829151886	6.829151886	6.272769732	6.492013387	6.490088724	4.565786639	4.60278407	4.603405585	3.951912253	4.498938856	4.759918534	5.431689143	5.335209895	5.299790109	4.952302811	5.189801634	5.344310468
OG0001566	6.55228484	6.352617299	6.546431489	6.007868243	6.196331634	6.229011037	6.123707577	6.263503957	6.263503957	6.361417467	6.109569509	6.147510225	5.748219959	5.991692805	6.023498221	5.713807696	5.909760146	5.92575357	5.311901589	5.104092975	5.024655666	5.186769929	5.214246061	5.105582124
OG0001574	6.552131108	6.483976963	6.634593268	6.066519781	6.300123725	6.090430042	5.146084939	5.107269394	5.107269394	6.09592442	5.695158678	5.69849632	5.343527213	5.437849927	5.207793312	3.967708134	4.477144313	5.119988981	5.900598526	5.831729317	5.843776869	4.762599166	5.681660088	6.211687812
OG0001200	6.551823596	6.621758857	6.290018847	7.305240966	6.942162586	7.211401637	6.676380255	7.033918499	7.033918499	7.427941333	7.991011569	8.077990648	6.046307918	6.141983261	6.01984422	5.414588842	5.738591136	5.691030474	5.829930722	5.925846836	5.81143301	4.100272943	3.833129937	3.96944984
OG0000142	6.551669815	6.37920506	6.70528679	6.138323004	5.894332742	5.671293372	6.157650097	6.197413299	6.197413299	6.524189078	6.070603999	5.971313624	7.464203465	7.595694607	7.485063692	6.649405362	7.114374313	7.124209215	7.247359815	7.141206943	7.057922428	6.777154035	6.754068407	6.856598579
OG0005435	6.551362204	6.459431619	6.358783048	5.850499414	5.819668183	5.766330131	6.247547807	6.258989947	6.258989947	5.997066545	5.89917563	5.831877241	6.663472714	6.714245518	6.868642322	6.343462722	6.344131476	6.185057577	6.748795301	6.75590638	6.718538356	7.066123642	6.823814311	6.555012389
OG0002628	6.550438978	6.507636094	6.12722055	6.55059289	6.835292504	7.010444185	7.269874722	7.499566886	7.499566886	7.286234303	7.521364878	7.709014865	5.34725107	5.135293935	5.142828378	5.534933445	5.640881751	5.452453438	8.313445406	8.425720706	8.366535105	6.669464782	6.061107608	5.966205259
OG0002904	6.547819957	6.201241771	6.305240966	5.95070169	5.681449265	5.304511042	6.345893086	6.322559136	6.322559136	6.279657007	6.005624549	6.031439309	4.493120188	4.233317494	4.523300993	4.779109979	4.443226701	4.366436226	2.475042847	2.679644487	2.688882173	5.326240711	5.241892415	5.094833972
OG0001047	6.54565954	6.51364865	6.475409193	6.828326926	6.751142325	6.905808168	6.447909749	6.520186495	6.520186495	6.87897051	6.739713114	6.622198279	7.152536341	7.30838454	7.307785512	7.578100922	7.501799774	7.47419671	5.930845181	5.913511297	5.943424641	7.052071309	6.875648613	6.937015934
OG0003163	6.543805176	6.618385502	6.490890979	5.818390444	5.578636862	5.513490746	4.828834649	4.858229714	4.858229714	5.509062386	5.286141873	5.191404729	2.552979503	2.432666564	2.181160448	1.342929593	1.7761082	2.696965301	0.9053224	1.229650059	1.364491191	0.974208433	2.065123511	2.712227301
OG0002208	6.542412837	6.455162801	6.705563275	6.608513578	6.772017591	6.626147064	7.116551902	7.211888295	7.211888295	6.830737021	6.29038754	6.405822221	3.831278358	3.880810886	3.792329599	3.325324238	3.424603021	3.726692825	5.65826519	5.181845975	5.176053439	4.430597065	4.734828824	4.871994907
OG0001903	6.539003674	6.699884729	6.145881211	7.499925592	7.311702911	7.428108883	7.133810091	7.271696455	7.271696455	7.049739663	7.168722254	7.255972742	6.892421385	7.014967817	6.88840719	7.194228919	7.360986629	7.340016527	7.255067293	7.409718476	7.249276562	7.082769639	7.210992719	7.27714231
OG0001408	6.536208355	6.526538363	6.361417467	5.552745937	5.434628228	5.030777472	6.632559052	6.81275491	6.81275491	7.056149961	7.189725741	7.037711667	7.109403397	6.808311678	7.06707075	6.0035811	5.927941478	6.144950015	4.854293434	4.742204595	4.826717787	6.276823059	6.238555498	6.139614175
OG0002836	6.535897429	6.657925772	6.613089583	6.761950079	6.86133509	6.581200582	7.069422914	7.122155011	7.122155011	7.33869182	7.53239489	7.509854162	5.019631646	4.856172513	5.192356736	5.14559513	4.660812273	4.998330016	5.220678203	5.268795172	5.151294646	6.124811779	5.708571315	5.580468426
OG0003191	6.535741941	6.472162804	6.535586436	6.355086762	6.279471296	6.243173983	5.21916852	5.085764554	5.085764554	5.053980168	5.067810784	5.200849575	3.574864445	3.814915409	3.90483955	4.210331972	4.086839802	4.143394235	4.646987477	4.671135958	4.386163243	5.716174416	5.695655642	5.595794545
OG0001552	6.534653056	6.772545519	7.13873257	5.083213368	5.059614856	5.049195106	4.17951105	4.238022518	4.238022518	6.574707046	5.917431755	5.841973119	3.55058304	3.159652918	3.420478899	3.804602934	3.722553458	3.750225952	1.293817762	1.406148053	1.487908703	4.66285263	4.451483467	4.34319389
OG0005416	6.531849286	5.948834426	6.537606691	5.797012978	5.345183447	5.7465815	1.469885976	1.580145484	1.580145484	0.739848103	1.15704371	1.286881148	0.328475745	0.126162764	0.608593532	1.201830807	1.175179015	0.59878728	0.39419802	0.659584846	0.381666563	3.005850153	2.953706269	2.813226474
OG0002739	6.526538363	6.418527302	6.70528679	6.578032972	6.587665021	6.339493738	7.964976149	7.900776259	7.900776259	7.850061788	7.894575273	7.925465428	2.978463822	2.911892874	2.609380768	2.966858081	3.627854269	3.789728208	3.733835882	3.242907322	3.289724267	1.593747679	1.930240776	1.937969927
OG0002747	6.523718762	6.500324049	6.532005194	6.13154833	6.238022518	5.850249358	6.232468896	6.153197331	6.153197331	6.022145843	5.624393382	5.500802053	3.952055812	3.686769432	3.994327185	4.40266079	4.239624877	4.047605566	3.874888422	3.770012873	3.79145778	5.551945379	5.397552453	5.279154789
OG0004588	6.521835963	6.917789759	6.650046479	6.346425086	6.194362891	6.608809243	6.088311236	6.231989133	6.231989133	6.952217065	6.927066808	6.768449015	3.629293665	3.766730839	3.97039906	4.075971534	3.907491593	3.793674313	4.789921702	4.95266997	4.949312675	5.005337553	4.667805856	4.587561818
OG0000352	6.521364878	6.533563348	6.259084133	6.494575617	6.554742322	6.693068724	6.174126737	6.28475471	6.28475471	6.713420885	6.536208355	6.599020177	5.706201198	5.904643291	5.614812007	6.284586311	6.289956344	6.344437951	5.366388314	5.464265066	5.401120833	5.400116057	5.372140702	5.469340631
OG0006303	6.518692492	6.509854162	6.505255801	6.670160514	6.394719913	6.043519494	5.762083004	5.63691458	5.63691458	5.951867504	5.607034346	5.20867332	5.481328007	4.959354254	5.250866856	4.866734923	4.716827965	4.831439503	2.842293816	2.448317414	2.955792258	4.659567835	4.859551185	4.775097436
OG0010981	6.518220381	6.648177796	6.516803117	6.423578171	6.204375511	6.383358695	6.221490455	6.121533517	6.121533517	5.952333566	6.03760186	5.993900756	6.24697692	6.453045054	6.009636283	5.015171042	5.822675345	6.205693955	7.154014025	7.554175169	7.557012538	5.275054739	6.156213356	6.622237234
OG0002396	6.517905554	6.529040056	6.236683945	6.372778017	6.181500152	5.974529312	6.065227623	6.312247667	6.312247667	6.22554487	6.597382189	6.415657274	3.141908161	3.280407184	3.280693725	4.503898229	4.383411923	4.155732235	4.364252343	4.33174104	4.261004941	5.438927884	5.25761149	5.191394069
OG0002970	6.516330387	6.379031732	6.202417722	6.333960351	6.231893162	6.375039431	5.946496941	6.007307647	6.007307647	5.936637939	5.94673086	5.876762491	3.861800569	3.907288725	3.989734859	3.6951765	3.778164412	3.743586056	2.66324168	2.386184631	2.331394806	0.558492961	0.538447775	0.47901942
OG0002961	6.514753498	6.253611152	6.291124643	7.716785172	7.657425643	7.507873907	8.002364982	8.038178252	8.038178252	7.016474034	6.799216853	7.06307145	4.702094539	4.579886717	4.562951842	3.547473273	4.031183435	4.346799496	3.894228927	3.63895425	3.623234784	3.444767766	3.990627268	4.290692746
OG0000595	6.51412226	7.046360091	6.832257114	5.990501111	5.930973826	5.481557281	6.407862567	6.587665021	6.587665021	11.18142561	10.90144769	10.2401712	8.390697776	6.850236854	6.855381804	9.395241068	7.208663566	7.228394476	12.08139789	11.99114483	12.07431443	11.99591869	11.57416349	11.12150632
OG0004556	6.512858954	6.530133184	6.688600011	6.4374608	6.620733018	6.57198012	6.493134922	6.569931538	6.569931538	6.670443812	6.581351247	6.488322191	7.57815679	7.851464846	7.88940053	7.656455612	7.53720442	7.302893857	6.066491151	6.181454234	6.158491743	7.636172892	7.450520926	7.335533277
OG0007122	6.511436412	6.319581809	6.304693557	6.386466093	6.550900665	6.157447996	5.691254979	5.654349609	5.654349609	6.368593763	5.884109451	5.807870078	4.794230774	4.593689604	4.682026003	4.385904495	4.457839842	4.096233174	2.349197671	1.937009859	2.032718706	1.038975511	0.335331181	1.159523918
OG0001944	6.51048727	6.163901214	6.242793024	6.675392543	6.593652558	6.396604781	6.801546703	7.032486598	7.032486598	6.536674618	6.493295071	6.443606651	5.161469724	4.99369338	5.170794764	5.151551189	5.098286059	4.813365635	4.696555865	4.748050049	4.661875557	6.238931275	6.168649456	6.040708795
OG0001118	6.510012465	6.29480452	6.580597764	6.16651461	6.034303768	5.873567152	6.521521924	6.360627646	6.360627646	6.521835963	5.975217457	5.415488271	6.944728457	7.076664908	7.205403266	6.799585996	6.459063357	6.544387239	3.727710296	3.87927054	4.196463838	4.882358884	4.622024283	4.580804559
OG0012840	6.508745554	6.720825666	6.058749412	6.3172317	6.311793718	6.131136719	7.199966742	7.047669251	7.047669251	6.753283616	7.040234917	7.069422914	8.429825157	8.696683479	8.325488507	8.939446986	8.853213788	8.947675215	8.532039881	8.643135023	8.480945669	8.332958951	7.999368119	7.969397458
OG0003274	6.506843099	6.28077077	6.313971371	5.807097275	5.72900887	5.256633295	7.480345916	7.326699125	7.326699125	7.428276414	7.224001674	6.943335318	5.471841013	5.320258653	5.651519881	6.416613459	6.256882151	6.069042614	4.518941705	4.809251849	4.900018085	6.058778197	5.984389747	5.889916164
OG0004097	6.506684448	6.455984709	6.797012978	5.87282876	6.056800263	6.196134881	6.015693807	6.061776198	6.061776198	5.878725341	5.69265037	5.761019265	4.974752766	4.838507094	4.950013884	5.529285614	5.334945775	5.142933319	4.507932879	4.562608776	4.642529455	5.754400644	5.494642494	5.555749907
OG0003063	6.505096975	7.087993146	6.699051844	7.3458044	7.619559738	8.320168738	5.959770155	6.459021704	6.459021704	7.582781783	7.723626818	7.514437914	1.52691164	1.360435075	1.422167324	2.673462578	2.378562949	2.238624242	2.356466126	2.577474027	2.685182394	3.001982883	3.027632157	2.991268953
OG0000015	6.504938132	6.659924558	6.417008587	7.218199944	7.120082322	6.988571084	7.42785755	7.501478954	7.501478954	7.366671916	7.46139759	7.661421833	6.373820274	6.53527211	6.412469585	6.473423433	6.302957629	6.288288235	6.623167316	6.614526551	6.654790242	6.753883946	6.819210883	6.942623583
OG0000566	6.500802053	6.320304149	6.521521924	6.817495353	6.834534255	6.799993888	6.80464733	6.730504103	6.730504103	6.388017285	6.553360503	6.671434917	6.223769473	6.454035368	6.335671898	6.424980184	6.459555062	6.256152442	6.015009758	6.047766518	6.033998643	7.120482583	6.900831797	6.831251499
OG0000017	6.497452696	6.721646078	6.454833907	6.584661908	6.458283564	6.428443926	6.375908263	6.529742877	6.529742877	6.77925972	6.648465443	6.732404887	5.416362142	5.402131391	5.363374708	5.98462626	5.90922395	5.8729969	4.369465088	4.328829285	4.214551488	4.51572948	4.437795009	4.57480633
OG0002997	6.495215464	6.691115365	6.455162801	7.153400028	7.141187525	7.031990609	7.914564523	7.813171925	7.813171925	7.718978031	7.727512087	7.861148956	6.639696102	6.506022684	6.66479285	6.632280286	6.838917741	6.780950455	6.604345659	6.406223717	6.349603773	6.891771554	6.879142103	6.881322012
OG0005340	6.495215464	6.436961338	6.275007047	6.903761365	6.758756214	6.627023106	6.900746075	6.709704193	6.709704193	6.294620749	6.446421667	6.195741293	2.907900706	2.717892215	2.501492648	3.398003201	3.448636829	3.195087858	7.953094671	8.210637741	8.241182357	7.974123727	7.365066961	7.045314091
OG0005347	6.494895575	6.750606505	6.522306893	8.203299056	8.031604721	7.456970381	6.369117459	6.303689435	6.303689435	7.593428474	7.166815852	6.976936384	6.284810593	6.663142491	6.681117509	8.676746595	8.444263704	8.229037963	7.310275583	7.518852975	7.468167032	8.412398788	8.264686548	8.142160679
OG0001865	6.492013387	6.289281178	5.904965719	6.631249825	6.680324357	6.787771993	5.648465443	6.013797212	6.013797212	6.914564523	7.045486656	6.843983844	6.215816027	6.40580997	5.85055517	4.068157436	4.961330222	5.911621842	5.954216089	5.957749803	5.974654809	3.788037292	4.997091844	5.606897292
OG0002450	6.489767697	6.270155139	6.326968712	6.853746197	6.598275868	6.778997006	6.733083132	6.888682374	6.888682374	6.763411574	6.751142325	6.819795895	5.251784978	5.375367564	5.058061014	3.768488185	4.511214369	5.086469161	5.740762186	5.684131443	5.703545104	4.472570951	5.079061033	5.612953988
OG0003307	6.487357715	6.35948603	6.247737673	6.790250739	6.674404154	6.807998839	6.87897051	6.967514481	6.967514481	6.595294784	6.651482282	6.547048751	5.414498868	5.56170555	5.781708541	6.103174277	5.932068733	5.77382547	5.701598957	5.751692137	5.805853481	6.523866928	6.541119388	6.273318942
OG0001258	6.484943701	6.385948658	6.417683769	6.369989863	6.240505149	5.846744023	6.758889433	6.741197299	6.741197299	7.244221105	7.043519494	7.003827078	1.600098923	1.98082889	1.541163415	1.542801837	1.965793149	2.67062668	1.987242634	1.414638359	1.720531954	1.532418206	2.453789631	3.150656503
OG0003008	6.484299281	6.388017285	6.327328083	5.98436149	5.791553633	5.308521062	6.004501392	5.882153917	5.882153917	5.8899602	5.509062386	5.436961338	4.469230234	4.255058793	4.19952002	3.331418741	3.9466925	4.536664051	4.807278148	4.849857184	4.626900492	4.539568292	5.116023673	5.714111409
OG0000956	6.483170853	6.367371066	6.408032466	6.761152275	6.366147332	6.165309016	6.799346388	6.787445525	6.787445525	6.740657772	6.798309782	6.404630684	5.095485217	4.764869468	4.777041961	5.338579159	5.105100163	5.116302369	5.674759205	5.854614846	5.830097597	6.596148898	6.649848944	6.417292539
OG0003508	6.480265122	5.962549023	6.311067102	6.544423562	8.07140873	7.950468414	1.195347598	1.201633861	1.201633861	1.859969548	1.257010618	1.10433666	2.851792609	2.481992736	2.693703945	4.347468654	3.966809734	3.839545458	1.777603611	1.859358956	1.736353762	3.114270564	2.561275785	2.813477898
OG0000382	6.479456935	6.331991778	6.249066034	6.412612185	6.384740587	6.14547367	8.211255608	8.297145552	8.297145552	7.86808173	7.784242222	7.796818357	7.070045788	7.21712891	7.148197931	7.643528661	7.252763816	7.337256165	7.170719267	7.115198709	7.093995319	8.268067067	8.100889894	8.127423834
OG0002753	6.477839201	6.217230716	6.33860269	5.904243227	6.212569339	5.904724928	5.761285273	5.786988345	5.786988345	6.040454121	5.757023247	5.657925772	3.80440159	3.71443127	3.52104194	2.951846062	3.253818371	3.599205897	5.534777542	5.397217005	5.359368305	3.206475535	3.506040779	3.791235836
OG0001229	6.475895522	6.004726094	6.248876343	6.40752271	6.178117046	5.826548487	5.933572638	6.130622041	6.130622041	6.697384631	6.424082287	6.421054947	5.83789204	5.65540507	5.773317529	5.568404287	5.985682122	6.028787043	4.882127989	4.742168478	4.834111991	2.948371717	3.073012475	3.348036486
OG0003308	6.475895522	6.426767933	6.179112901	6.294988268	5.965553435	5.911691582	6.109151579	5.998082647	5.998082647	6.075104722	6.041987622	6.122051448	2.47474882	2.287766596	2.602939741	2.173693524	2.584086519	2.709731759	3.092556059	3.29288141	3.045998902	2.03002455	1.968603947	2.169093449
OG0000986	6.475409193	6.131754091	6.220716892	6.504620392	6.639376889	6.380417773	6.737281149	6.859969548	6.859969548	7.000338092	7.28475471	6.904363668	4.718658081	4.836705322	4.88883626	6.144550572	6.214950271	6.060640384	5.436313112	5.336036966	5.348438878	6.104128419	6.049777774	5.886479669
OG0005460	6.473949222	6.615298579	6.153602696	5.035183997	5.378511623	5.927185358	4.525442506	4.34091827	4.34091827	4.850499414	5.355439197	5.586464526	5.031879484	4.915417164	5.140200726	5.356832941	5.197942429	5.067889067	3.138044105	3.101389379	3.084341889	5.975594421	5.55651801	5.561693332
OG0004926	6.46727948	5.969933275	6.588414824	6.579391371	6.859224162	6.745506266	6.251340383	6.252381596	6.252381596	6.529508641	6.150153455	6.209063395	7.593273088	7.615462646	7.765462477	7.120636022	7.068348361	7.119032406	5.815599764	6.058885754	6.023567858	6.881817543	6.795221471	6.639074686
OG0001197	6.465321514	6.541638734	6.370687407	6.27351589	6.445428759	6.384913231	6.040454121	6.124741692	6.124741692	6.265286858	6.019479534	6.213736096	6.369444672	6.52484695	6.236411106	5.064049889	5.366352991	6.044318922	5.710096412	5.512707599	5.675478924	4.106614654	4.266348045	4.63618435
OG0004074	6.465321514	6.390770849	6.498410449	6.276310547	6.353323291	6.264724074	7.135144922	6.935282936	6.935282936	6.376776572	6.036942845	6.064581109	4.459357515	4.546519156	4.401963526	4.862978481	4.80556487	4.624249486	5.348917197	5.127882511	5.10794308	5.667266557	5.515056395	5.455625757
OG0000085	6.464504909	6.632559052	5.977737849	6.171927354	6.086401646	6.024807233	6.464831606	6.540786742	6.540786742	5.896029603	5.668459557	5.464341533	6.298456339	6.266055827	6.318459477	6.323607136	6.169965276	6.358443913	6.782525203	6.614230142	6.714146587	7.618194599	7.445936882	7.317794267
OG0004305	6.462379572	6.507953169	6.370164281	6.729960561	6.929790998	6.485265803	6.899417349	6.803033252	6.803033252	6.937815169	6.862451391	6.629065137	4.496286572	4.667212048	4.68731717	4.563777429	4.700911846	4.686790718	4.509484299	4.508679011	4.462191083	4.195311373	3.955783332	3.929553369
OG0009142	6.461233861	6.886184306	6.573344228	5.459103696	5.894817763	6.179311989	3.935459748	4.078524445	4.078524445	5.46727948	5.586764743	5.532628658	6.10312202	5.870152122	5.86368675	5.005008718	4.824956196	4.990035416	3.779941503	3.656518108	3.73387275	4.58964126	4.417275997	4.43502579
OG0004287	6.46008724	6.421054947	6.358079723	7.302319051	7.025914699	7.4374608	7.099505617	7.090218302	7.090218302	6.162089162	5.873074932	5.929790998	5.819024089	5.853500945	6.140489106	5.117143954	5.357514001	5.392060806	5.450801163	4.96152054	4.893509288	6.54137529	6.554574425	6.67895782
OG0003116	6.458939707	6.730911624	7.524424179	5.694880193	5.869624686	6.170325694	6.284292026	6.318768743	6.318768743	6.821455119	6.159064009	6.605257263	3.685758539	3.51925379	3.260041017	2.445084127	2.928900304	3.709811147	3.077803046	3.192785644	3.379602249	1.926255284	2.214855296	2.711191358
OG0000896	6.454669432	6.21800615	6.166112857	7.393347551	7.321296778	7.420212891	7.099189986	7.291585141	7.291585141	7.10349764	7.100452095	7.151168794	7.003474061	6.961058363	6.917370886	6.734067376	6.586411081	6.7221545	7.494350003	7.473902965	7.382182181	7.222270367	7.186991726	7.107667994
OG0004994	6.453517579	6.690556777	6.758089934	6.111240021	6.313427266	6.820051285	6.806452956	6.702726796	6.702726796	7.026246773	7.24060055	7.346247774	5.739132247	5.262134319	5.606435713	6.450315374	5.899803047	5.638233162	4.88731665	5.175103388	5.127556934	5.278801052	5.029069854	4.999283885
OG0003568	6.447579197	6.032321287	6.292229592	6.244125943	5.818646083	5.862203399	6.727103604	6.793310677	6.793310677	6.831497268	6.595145568	6.510012465	6.3084741	6.093779031	6.179447553	7.077570944	6.758784191	6.712484355	4.17547989	4.484202593	4.361266557	6.334915929	6.418234146	6.114624805
OG0001895	6.447413892	6.432124273	6.570918255	6.243173983	6.15157473	5.964629667	6.287620044	6.17990909	6.17990909	6.006522446	5.996614715	5.967168608	4.566277543	4.902034978	4.748256193	3.24975827	3.905542489	4.795430335	3.280931675	2.963375906	3.007050866	2.843706933	3.650430265	4.25437862
OG0000308	6.446917865	6.821199978	6.824895114	5.308885057	5.929317595	5.995258373	4.769242795	4.840714991	4.840714991	6.317593505	5.873074932	6.049630768	5.669203122	5.851583153	5.716390378	5.161179863	5.591044748	5.637739197	4.880345624	4.716874048	4.548244869	3.756790604	4.13638172	4.41989615
OG0004140	6.444932049	5.682573297	5.606738317	7.113429635	6.807741306	6.653490009	6.961623328	6.993278087	6.993278087	6.548436625	6.766462652	6.593353771	0.007185453	0.006448839	0.008247352	0	0.006224765	0.003014965	0.013628049	0.017772287	0.005497721	0.011352507	0.004492763	0
OG0001294	6.443938115	6.514280096	6.166715445	7.374083112	7.329123596	7.301587647	7.017921908	6.930973826	6.930973826	7.0918056	6.750606505	6.613531653	4.969771227	5.15623318	5.063888587	4.52884883	4.830072237	4.979132253	4.862556031	4.738742441	4.570571615	5.181666316	5.355027192	5.412440115
OG0001401	6.442445929	6.391630262	6.17512535	6.961970533	7.071784117	7.078844629	8.051643995	7.933867662	7.933867662	7.108733528	7.028679649	6.884720013	6.882481654	6.945210879	6.397811003	4.975770946	5.621008308	6.467925516	7.373872636	7.318246332	7.410855801	6.862623721	7.623669367	8.334997245
OG0000339	6.440786132	6.646882673	6.433627167	6.872459422	6.704595348	7.021923839	7.423746229	7.530874479	7.530874479	7.125465133	7.089688814	7.245552706	5.455898595	5.513478112	5.076355571	4.130553678	4.85340438	5.541099714	4.38880603	4.399609989	4.411952245	3.143956606	4.456267337	5.113975895
OG0001331	6.440121679	6.624100895	6.137708437	6.861955364	7.056583528	7.186064704	7.364047084	7.387414242	7.387414242	7.760886243	7.773996325	7.905808168	5.055081963	5.032017507	5.133970336	6.033606465	6.147230573	6.248907644	4.906558257	4.84122542	4.894390953	5.942685742	6.130743521	6.305586091
OG0001547	6.439623138	6.40599236	6.506684448	5.980253846	5.851499202	5.767654798	6.064581109	6.064149939	6.064149939	6.385948658	6.329482431	6.204375511	5.319742561	5.498333852	5.343089755	5.23148233	5.272353209	5.316772078	5.324086555	5.106030831	5.297086476	5.320232293	5.162011797	5.060626767
OG0002163	6.437627248	6.562242424	6.096346199	6.678353654	6.92659251	6.815319246	7.46139759	7.46837967	7.46837967	7.494015517	7.622637567	7.587590019	7.437208593	7.652860744	7.720633485	8.474302589	8.725663458	8.52194429	8.166791755	8.250917057	8.190166417	9.257228477	9.195982378	9.178629748
OG0000476	6.437127844	6.407352751	6.559185866	6.69543711	6.806195147	6.8008999	6.759422186	6.725195817	6.725195817	7.106327379	6.938168151	6.911691582	7.911270934	7.751464391	7.90476707	8.267355075	7.791172007	8.006874156	7.196640483	7.284072662	7.384299389	8.783837053	8.942063739	8.990909492
OG0003522	6.433460256	6.259084133	5.996840648	4.444269502	4.773468928	4.618825953	4.069530325	4.197314999	4.197314999	6.368768349	6.430619811	6.303963356	7.973910849	7.773403649	8.032772541	8.359039676	8.219522857	8.186975884	6.101778642	6.359894481	6.500521803	6.524825799	6.471099972	6.48874234
OG0002035	6.43162296	6.347311316	6.163096138	6.9175511	6.712458217	6.421391632	7.404034547	7.281280958	7.281280958	6.880318194	6.337175869	6.496654083	4.537937743	4.471524353	4.688603927	3.925624459	3.885378152	4.009568433	4.458080755	4.065457712	4.21269695	5.075335809	5.127667944	4.95980307
OG0001784	6.431121473	6.464014725	6.698774109	5.366322214	5.262658655	4.926948248	5.230741003	5.236683945	5.236683945	5.631686366	5.144862143	5.113950482	5.73434653	5.914513339	5.534013342	3.27080116	3.861776753	4.796243681	3.503268583	3.03649507	3.310895422	1.369161022	2.261616261	2.928636001
OG0005860	6.431121473	6.603032826	6.303415463	5.721646078	5.788424707	5.49217366	4.211790976	4.153400028	4.153400028	4.564987801	3.986410935	3.960697039	6.755684772	7.026995872	7.04109839	6.673562077	6.830412527	6.738069284	5.965961091	5.961821014	5.835037524	4.473414828	4.370367974	4.55832948
OG0002022	6.430954271	6.717402251	5.841218374	6.900866808	6.756222713	7.022145843	7.158256229	7.29586075	7.29586075	6.463687842	6.68116812	6.6846785	7.668655269	7.589263879	7.682231263	8.246253206	7.836525072	7.866237894	9.320010742	9.517998828	9.388833146	9.548305027	9.349049406	9.142277617
OG0002614	6.430619811	6.612352499	6.703349915	6.367720513	6.72505945	6.805421446	6.715344295	6.74018552	6.74018552	7.253232939	7.048977225	7.250582665	6.349058609	6.368362578	6.305408067	6.368910447	6.716719335	6.64666757	5.7542483	5.651060017	5.597001314	6.702739261	6.831780991	6.949366842
OG0002592	6.429950657	6.078737909	6.010332283	6.660495132	6.320484678	6.318136041	6.935813306	6.960870764	6.960870764	6.968551603	6.870734594	6.756756451	4.904084231	4.838768772	4.942110025	5.441691954	5.278738619	5.235004766	3.482404309	3.578942335	3.444549532	5.091011322	5.150889038	5.103031353
OG0004107	6.429783321	6.218587452	6.497772018	6.853371941	6.631395354	6.461233861	5.795974694	5.883987308	5.883987308	6.269033146	5.9202933	6.10349764	3.977662759	4.072874976	3.77705459	2.419979453	2.456206084	2.963862675	2.562067519	1.933141276	2.012659487	3.372334643	3.474538579	3.665034554
OG0001491	6.427941333	6.447579197	6.331812684	6.194362891	6.341452107	6.533251852	6.068455852	6.117383367	6.117383367	5.91910168	5.904002316	6.183486514	5.796708319	5.804128439	5.882874351	5.921234699	5.866462197	5.787524667	6.110558894	6.311129424	6.101418334	5.696501895	5.609675191	5.503911264
OG0005202	6.427941333	6.316326792	6.399854674	5.955591792	5.802193217	5.5360529	5.642990313	5.568032105	5.568032105	5.891662208	5.546277132	5.665051614	4.411445906	4.354459919	4.755212339	5.177039952	4.770666271	4.853649898	3.105793382	3.213848366	3.501504113	5.129918899	5.110472243	4.966268026
OG0001739	6.426264755	6.423578171	6.077883864	7.284477118	7.243269208	7.303232785	7.383099443	7.400794067	7.400794067	6.90833257	7.043410128	6.948133578	8.123449966	8.098379025	8.202379028	7.323486265	7.264201427	7.328399375	7.399064255	7.454894758	7.493968299	6.553424864	6.396068872	6.390646364
OG0000791	6.42508999	5.954661621	5.972233124	5.755421735	5.641256999	5.647026633	6.083851588	6.015247774	6.015247774	6.266973892	6.156032499	6.081297014	5.955375581	6.013830033	6.156238237	5.101942065	5.539539136	5.877380832	5.638742594	5.297177841	5.168282601	5.61542336	5.725993851	5.401750936
OG0002160	6.42508999	6.66987716	5.841218374	6.089582893	5.82527683	5.844737144	5.988684687	5.891662208	5.891662208	5.725741157	5.587964989	5.188638295	4.50784981	4.138880804	4.439075873	6.04600554	5.022393559	5.578813755	6.761700148	6.782846235	6.755698122	7.772278939	7.521187397	7.346950686
OG0000905	6.421054947	5.981167667	5.917193037	7.650908132	7.137093609	6.862451391	7.227278994	7.139602511	7.139602511	7.273142859	7.27686883	7.364134655	6.016813412	6.28915297	6.114436159	6.030680598	6.448020797	6.446497927	5.97498146	5.80118427	5.813319198	5.753161916	6.147917395	6.343533075
OG0002459	6.420718183	6.980939266	6.318859106	6.539469035	7.108838052	7.252476214	7.87418219	7.986979709	7.986979709	7.546045566	8.249682357	8.333692067	7.439764408	7.427700025	7.185736737	5.444242994	6.032663349	6.284110799	6.81640899	6.634159349	6.593776836	5.953231942	6.491545289	6.886187965
OG0001238	6.41987593	6.686640588	5.810700154	7.527320608	7.43404436	7.250393173	8.024530234	8.03562391	8.03562391	7.270622378	7.330468767	5.627315001	6.706111939	6.604136872	6.924651008	8.095685006	7.797299023	7.645200155	7.552957224	7.618055076	7.587133175	9.098220569	8.993624833	8.889731795
OG0000222	6.418527302	6.678494508	6.714795011	7.193771743	7.304054652	7.372342723	8.240982089	8.123785161	8.123785161	8.893119476	8.955301178	7.000112706	7.595070208	7.873546236	7.488000771	8.391430924	8.721093719	8.393098242	8.819818563	9.267229586	9.185878436	9.616820817	9.510639768	9.48281703
OG0000380	6.418358635	6.106432078	6.409051439	6.933690655	6.785158177	6.828326926	6.7322692	6.962549023	6.962549023	7.127014142	7.144658243	7.169123281	6.962790763	6.838475327	6.899895831	7.259770564	7.294175007	7.090506261	7.195187137	7.313457197	7.160040818	7.30614009	7.01894123	6.986034284
OG0000428	6.418021241	6.663344619	6.360715425	6.0721058	5.950934928	5.697662633	5.843983844	5.885330315	5.885330315	5.674969031	5.3652726	5.241840184	5.317653194	5.343494524	4.823935289	3.949836513	4.519002743	5.292992986	6.116929031	6.192924996	6.203298664	4.370335887	5.024687576	5.709282363
OG0007540	6.417515003	6.799734922	6.686780635	5.919578446	5.889473543	5.814550423	3.75595577	3.706530553	3.706530553	4.724650272	4.178714641	4.612352499	3.951480558	3.72320904	4.295575368	5.20251685	5.181613448	5.160316788	3.272878397	3.328794107	3.013460473	2.243407386	1.996233983	2.13015892
OG0000185	6.413966352	6.74348804	6.827819025	6.503348735	6.890933022	7.525755693	7.164303583	7.371166773	7.371166773	7.806517401	7.911691582	7.796364138	5.835472404	5.630534777	5.92706823	6.674309515	6.566233698	6.422798629	5.087228596	4.933681686	5.007497377	7.051272032	6.800764034	6.804377582
OG0000454	6.41379715	6.711770204	6.782670659	6.873813198	7.048214385	7.306244009	7.541871009	7.485024233	7.485024233	7.425593578	7.512700963	7.71781349	6.756996569	6.793098644	6.76898751	6.813216827	7.026272228	7.120617361	7.448254269	7.501944637	7.423374794	7.064611286	7.511027567	7.678281109
OG0003094	6.413458688	6.449561375	6.492814573	5.053980168	5.48188014	5.0725346	8.577730931	8.383769083	8.383769083	7.843983844	7.770696925	7.58413572	8.501847532	8.513682597	8.469918528	9.047835266	8.941645694	8.929618815	6.556636485	6.47771715	6.463323118	6.487333595	6.579056267	6.68031451
OG0002832	6.411426246	6.503030646	6.369466484	6.246218046	6.263222245	6.506525779	5.447579197	5.642990313	5.642990313	6.120186028	5.944155663	5.577126661	4.426516366	4.135267254	4.288237471	4.501309838	4.40162091	4.262463978	4.178074009	4.327119658	4.182902013	4.720245627	4.578904305	4.47741894
OG0000562	6.411087227	6.319943024	6.576068579	5.836429131	5.869624686	5.945560886	5.988230223	5.963820884	5.963820884	5.896514054	6.088523257	6.271276259	4.170383385	4.297050516	4.279697117	4.492362118	4.72521218	4.634658897	5.708428401	5.643460549	5.5731603	5.648827222	5.722789775	5.722297154
OG0001802	6.410917687	6.409730354	6.177718511	6.977852308	6.824895114	6.859969548	7.380071387	7.502911344	7.502911344	7.10433666	7.273329387	7.34553831	6.494791277	6.641260467	6.348273678	6.299586092	6.571134484	6.525404449	6.811071511	6.863177763	6.802250096	7.054017082	7.468378856	7.672735771
OG0000770	6.410578549	6.714108112	6.77478706	6.387328072	6.271276259	6.351380981	8.000056354	8.029508101	8.029508101	7.933100475	7.63531908	7.805485937	5.310293945	5.239311346	5.496597204	6.330890175	6.253418086	6.162358295	5.745207208	5.525135517	5.574906818	7.350047219	7.170803375	7.011148968
OG0001027	6.40888166	6.768449015	7.129901182	5.294620749	6.147917191	6.617063344	6.616769366	6.472812666	6.472812666	6.477839201	6.6114675	6.765667341	5.041054133	4.794045137	4.574487265	5.01412405	5.218368135	5.502192462	5.825813352	6.024941947	6.178982682	5.111628972	5.176304021	5.688570919
OG0008231	6.407182772	6.373648211	6.479133533	5.85224859	6.19711838	6.328226119	4.218781168	4.497612366	4.497612366	5.3172317	5.280213996	4.875780063	7.850875041	7.919375839	7.887795751	6.016908326	5.921760263	6.005688767	1.458515348	1.23625442	2.437481041	2.105795393	1.858142568	1.97896108
OG0008674	6.406502657	6.203592714	6.421223299	5.723831566	5.877498873	5.618825953	5.731183242	5.629502339	5.629502339	5.755154643	5.383013015	5.457462965	4.560614085	4.762357321	4.881123752	5.079841867	4.908478129	4.688861812	4.181782382	3.945883894	3.995850799	5.389635641	5.28751145	5.31710758
OG0003125	6.402926781	6.170125362	6.217424614	6.500642736	6.661350569	6.905447179	6.89917563	7.04072808	7.04072808	6.957682486	6.713558356	6.609695873	5.097238277	5.039848159	5.259127457	4.626111427	4.685987229	4.879867962	3.227240327	3.169560274	2.982506101	4.851814992	4.885369854	4.756371112
OG0002106	6.396433531	6.516645558	6.659924558	6.412781525	6.323009711	6.229203358	6.946613905	6.777879937	6.777879937	6.727512087	6.350674037	6.392317423	4.948220969	4.850521917	4.898356872	5.701707623	5.676753153	5.513467374	5.112680952	5.187411067	5.546662993	5.740954267	5.386876115	5.106195029
OG0000490	6.395919659	6.325530332	6.038918989	6.328764672	6.429281193	6.658639942	4.767654798	4.805808349	4.805808349	5.819157224	5.627898616	5.602884409	6.072996703	6.097522943	6.249281303	6.827725043	6.730330192	6.733560425	5.882638892	5.888023792	5.824792034	8.00450083	7.872963544	7.640884064
OG0001079	6.391630262	6.229203358	6.486714373	6.107687869	5.963705307	5.765004246	6.134836993	6.144862143	6.144862143	6.197708158	5.870857864	5.735251376	6.514872929	6.634906428	6.759806977	7.526495327	7.484154247	7.307066895	6.001288382	6.143044377	6.071584852	6.849563984	6.664029082	6.74103681
OG0000624	6.389050488	6.656782364	6.369466484	6.288358562	6.157650097	5.970623614	6.247737673	6.251624424	6.251624424	6.106013238	5.82984956	5.737686761	3.26609688	3.500451532	3.031312437	1.348477192	1.572279971	2.066960573	1.546884091	1.422534428	1.317695372	0.308494851	0.378006592	0.675445614
OG0001496	6.388189537	6.623515741	6.25152975	7.290571851	6.621612353	7.045814256	7.416248629	7.390727865	7.390727865	7.603403804	7.543727859	7.536363792	9.749529407	9.788482458	9.754494047	9.714839648	9.545567651	9.406735845	7.882918724	8.197139026	8.088921241	9.159345111	9.230264748	9.186204885
OG0005439	6.387155718	6.331991778	6.811727898	5.782670659	5.904484098	5.661920579	6.575312331	6.46139759	6.46139759	6.419201774	6.088311236	6.081936082	6.10139396	5.718941054	5.320586847	3.993947841	3.970901498	4.834051296	6.600255776	6.14267524	6.450547649	4.617769821	5.241153749	5.995747029
OG0002806	6.386983342	6.429448588	6.341452107	5.768449015	5.802451741	5.346602375	5.371210343	5.43496176	5.43496176	5.718635616	5.426264755	5.082787732	3.992583551	4.040412037	3.927845267	2.088845808	2.839654494	3.375573165	4.092002726	3.718091969	3.831673588	2.671145698	3.242366077	3.682942913
OG0006984	6.386121157	6.194756854	6.017476563	6.352440747	6.083213368	5.679198571	7.26425492	7.327552644	7.327552644	7.650979914	7.565901767	7.539469035	4.579239897	4.562979308	4.885544105	5.685629605	5.595612264	5.199943585	4.114915844	4.154118156	4.341173113	5.169320546	4.675456906	4.506261716
OG0004393	6.383185866	6.278728213	6.774128144	4.803743669	4.923624611	4.673556424	4.663344619	4.655351829	4.655351829	4.952799478	4.605849867	4.482202926	5.085476071	5.287917343	4.804005014	2.923094971	3.647651828	4.638254597	5.002018811	4.903753172	5.025327848	3.37829326	4.344418066	5.183906478
OG0005040	6.381629467	6.043519494	6.221103725	6.62497818	6.867155163	6.801417366	7.09592442	7.159871337	7.159871337	6.502235115	6.976936384	6.806710718	4.91245778	4.486626856	4.627891614	6.173694923	5.932974853	5.696274032	5.466632993	5.394935255	5.461784571	5.811735346	5.387676166	5.321283066
OG0008826	6.380417773	7.029452886	6.696550301	5.634012356	5.834407842	5.987320866	5.933572638	5.726150026	5.726150026	6.156234798	5.799605422	5.884353707	3.703142792	3.845965686	3.003360628	1.597154511	2.239568821	3.566468135	3.186375996	3.134076992	3.478791942	2.924668488	3.494800875	4.555609428
OG0001486	6.379898164	6.593951284	5.755688777	6.600656308	6.896029603	6.973266861	6.505255801	6.688600011	6.688600011	8.345671361	8.717676423	8.63473846	9.599629295	9.581478359	9.804225907	9.730900419	9.659293634	9.534534396	7.845310644	8.05202456	8.143287286	8.071481134	7.967101153	7.900442388
OG0001096	6.378858383	6.589314073	6.638073837	6.669593751	6.695993813	6.720962434	6.830356747	6.750941416	6.750941416	6.948367232	6.554895775	6.397802962	4.643264564	4.496738437	4.788649695	4.599045775	4.5102176	4.645100987	3.261691624	3.239513373	3.398004295	5.615910609	5.59829582	5.605781434
OG0001392	6.376950171	6.524189078	6.436961338	6.072320216	6.094869433	6.128664587	5.798309782	5.914205719	5.914205719	6.27817065	6.124741692	5.904724928	6.280184295	6.25394541	6.418589704	6.416111287	6.384355173	6.281233843	6.159502848	6.070447722	5.993148538	6.744105917	6.643025968	6.56306979
OG0000558	6.374343989	6.898692073	6.125775068	5.967629753	6.449396297	5.644433152	4.839959587	4.959538341	4.959538341	6.432458385	6.052894047	5.632559052	8.971770574	8.967061947	8.900774448	7.772396399	7.849861061	7.870374584	10.83395977	10.7666995	10.72783369	9.142381782	8.923494775	8.879561196
OG0000294	6.373996142	6.196921734	6.437627248	5.542877099	5.499527024	5.377817853	5.697940583	5.766065051	5.766065051	6.472975086	6.117902789	6.027905997	5.809608145	5.699664339	5.876467833	5.686163485	5.669832952	5.956093835	5.011605662	4.95800372	4.9714709	3.539230789	4.194520489	4.458393817
OG0000958	6.372255648	6.110613806	6.290940402	7.417852515	7.025250322	7.096240766	7.934398552	8.040152706	8.040152706	7.646162657	7.699190692	7.629575194	7.909781503	6.850934407	7.177126484	7.653454898	6.285369665	6.072735234	8.508469061	8.522842389	8.565155405	9.120440074	8.684070763	8.420094963
OG0003731	6.371733091	6.53838296	6.586614642	6.453682186	6.806968434	7.360803199	7.166916252	7.459636532	7.459636532	7.289465631	7.734845078	7.57167681	1.714098218	2.183649434	2.211796271	3.801409088	4.07358719	3.995724194	2.789803314	2.392909493	2.852450757	4.634787822	4.496608069	4.425670779
OG0003838	6.37086174	6.246788094	6.060695932	6.853122383	6.879828273	7.136581052	6.513490746	6.252570826	6.252570826	5.523248293	4.89917563	4.795974694	6.296410418	6.347787529	6.554664668	5.468385861	5.688396355	5.798560191	5.365812547	5.003204181	4.955829819	5.034051483	4.996749827	5.049420795
OG0000254	6.369640965	6.193180354	5.904965719	5.733354341	5.891176125	6.031880366	6.55197736	7.235966341	7.235966341	7.536830005	7.825912799	7.991918604	8.90359629	8.826743905	8.780346192	7.832305225	8.137425137	8.547368465	7.374278774	7.137905127	7.202339355	7.068172058	7.598687519	7.880923017
OG0001180	6.367720513	6.332707934	6.584661908	6.54689446	5.871350841	5.706530553	6.199476046	6.18259299	6.18259299	6.259460816	6.018367116	5.925287387	3.048081827	3.008093497	3.014061189	3.131272564	2.904720497	3.032307356	3.596899373	3.570619579	3.481421658	3.095466397	3.133844936	3.292012058
OG0002638	6.365447589	6.644721547	6.768581342	5.617651119	5.353323291	5.61176256	6.120393416	6.036723106	6.036723106	5.840966704	5.728736843	5.845991771	3.901378602	3.682283381	3.437406067	2.816570627	3.382260391	3.479046849	3.522230299	3.5117438	3.633232405	3.21320775	4.202402832	4.630890016
OG0009070	6.3652726	6.266786541	5.931683057	6.749802402	6.688040447	6.750204509	7.474436043	7.508072055	7.508072055	6.728464765	6.945209709	6.738902914	7.192788918	7.073204343	7.211635253	7.577583664	7.240439319	7.112502061	8.699069548	8.767304211	8.751223015	8.88626236	8.566588003	8.378497751
OG0003579	6.361417467	6.085552127	6.171927354	6.40752271	6.293149737	6.303232785	5.587364991	5.687200695	5.687200695	6.18070484	5.933808662	5.708739041	4.693035261	4.535808492	4.905896717	5.317900605	5.491851814	5.493355282	3.48339403	3.580473552	3.555397762	4.301608131	4.663054799	4.685844302
OG0002198	6.361241988	5.919578446	6.296640945	6.183883459	6.172527519	5.87897051	6.264724074	6.230452819	6.230452819	6.372778017	6.04745114	5.905206469	4.802724176	4.863657514	4.955699653	5.101325669	4.971794136	4.833193707	5.883664556	5.961849484	5.921525116	6.174529461	5.877286833	5.730958346
OG0001176	6.357376055	6.482041542	6.739173031	5.880685525	6.387500406	6.558420713	6.114367025	6.044721967	6.044721967	6.692510892	6.152386258	6.013238915	3.569759628	3.503957999	3.361735239	2.769024179	3.030207166	3.382732401	3.019904518	2.774693038	2.742687718	3.408931237	4.122451577	4.49886484
OG0010022	6.35526299	6.452694264	6.390942773	7.385948658	7.617283788	7.458119481	6.873198003	6.785092771	6.785092771	7.77445764	7.65814006	7.652629897	9.743902679	9.543656144	9.676275167	10.59549993	10.20645642	10.13902815	9.077955677	9.513275968	9.350677352	10.09506598	9.877582612	9.926062594
OG0000523	6.353499735	6.341096238	5.615592857	5.926711099	6.500164679	6.81159947	6.896029603	7.130467601	7.130467601	6.371036052	6.940988899	6.925168681	7.238413338	7.497216352	7.409429125	7.762378716	7.696344426	7.535935521	7.305520064	7.386072859	7.304117642	7.265439709	7.025188297	7.013608532
OG0000135	6.352264173	6.86505274	6.555202634	5.712320641	5.82527683	5.889230152	5.955824241	6.038918989	6.038918989	6.706254254	6.733625498	6.695019442	4.41600671	4.796527154	4.531088213	3.824462381	3.918119044	4.251388106	3.482948933	3.508512321	3.513301237	3.513339141	3.44154151	3.954301484
OG0001281	6.351734323	6.152791852	6.247357916	6.613089583	6.465484779	6.372429792	6.273888824	6.330916878	6.330916878	6.044612693	5.740118043	5.846744023	5.106565662	5.060607314	4.786973713	3.540150052	4.06633981	4.876774767	4.079431875	3.778041374	3.95603899	3.55577199	4.466533808	5.221468801
OG0003484	6.351734323	6.022145843	5.867896464	5.303415463	5.236492618	5.076388069	6.363696745	6.214124805	6.214124805	6.157650097	6.027021315	5.807870078	2.406060682	2.191171605	1.94956332	1.32655518	1.73958416	2.415707025	1.860147191	1.442239687	1.539190581	1.933503523	2.885074117	3.57748442
OG0001599	6.346070441	6.013238915	6.548436625	6.14689956	6.17512535	5.84899843	6.452529545	6.341452107	6.341452107	6.105384749	5.741736624	5.362119167	4.203927021	4.074999437	4.348956135	4.49539393	4.288814039	3.978908562	4.129879757	3.571239931	3.849737109	4.863167849	4.678869112	4.555973175
OG0002110	6.346070441	6.736198959	6.09212285	8.257670696	8.127014142	8.498051366	8.129076903	7.841690136	7.841690136	8.326159799	8.268471823	8.332752682	4.452829979	4.869601492	4.392070082	3.856394153	4.431342817	4.416876214	4.463146362	3.92272211	4.268197818	4.611445073	4.931489235	5.175989191
OG0004477	6.343940739	6.605405437	6.061992154	6.393004257	6.235152624	6.56315813	6.546585829	6.509379149	6.509379149	6.630813152	6.609843592	6.711081862	2.827585939	3.090437495	2.820745715	3.299960259	3.286061121	3.173767068	4.658257763	4.722578048	4.641269717	4.896308182	4.919729071	5.052217632
OG0003869	6.34323014	6.329303025	6.206330648	5.855740592	6.590961241	6.94181058	7.215581534	7.235918488	7.235918488	6.824895114	6.799734922	7.067057839	1.047768699	0.734190644	0.714808196	1.810322994	1.102053383	1.329438801	5.605496704	5.42987904	5.543013564	5.05280886	4.692449517	4.6221561
OG0003035	6.342341397	6.325170512	6.238022518	6.025250322	6.267161218	6.124741692	6.909893084	6.818070833	6.818070833	6.586914829	6.422233001	6.145881211	5.764366858	5.8524154	6.007795602	5.74978283	6.009436756	5.970774295	6.286633718	6.089366367	6.101912868	7.138840061	7.062898817	6.858186191
OG0001699	6.341630009	6.621026189	6.287435356	5.583158004	6.046578367	5.664198369	7.085552127	7.058208246	7.058208246	7.390942773	6.833522636	6.828072998	8.080971513	8.271171191	8.221099858	9.751486149	9.153813188	9.144357183	12.04987441	12.20836819	12.22703676	11.66639756	11.5384465	11.326903
OG0003006	6.341630009	6.482848283	6.29994063	6.933100475	6.761950079	6.806710718	7.213055602	7.106379729	7.106379729	7.11779892	6.844486088	6.861211003	7.614152532	7.667965904	7.855611663	7.069176912	6.957730072	7.053667449	5.137389169	5.19672034	5.233498504	6.084985858	5.993582209	5.943564124
OG0001298	6.337532706	6.211012193	6.755288195	5.655638049	6.385948658	6.499527024	6.381802483	6.331275267	6.331275267	6.411087227	5.871843649	5.723012396	4.398476245	4.167752913	4.341775161	4.890130491	4.459887963	4.789732381	2.974909025	3.452097495	3.511427556	4.852000835	4.668813521	4.81532437
OG0010337	6.336818943	6.463687842	6.11997861	6.979453777	6.790381081	6.761418259	7.758023289	7.753584481	7.753584481	7.559338848	7.681589817	7.546971607	7.097261036	7.005649249	7.03919324	6.786736182	6.93574378	6.717014208	8.85629417	8.942379026	8.848972149	7.876275659	7.225278787	7.197498814
OG0001376	6.335569006	6.178714641	6.30833903	6.066950244	5.787641414	5.432625411	6.013908845	6.072427412	6.072427412	6.150559677	5.895060213	5.812241495	4.176424109	4.070690717	4.065963434	4.133653938	4.023269548	4.108252619	3.030783297	2.841835885	2.803166062	1.722639137	1.697755141	1.577194352
OG0004361	6.333781501	5.998421189	5.951168129	6.329482431	5.725195817	5.465974465	8.6285549	8.698722028	8.698722028	8.447827118	8.498968845	8.266646012	5.476525561	5.701668537	5.654900916	6.361087374	6.309477263	6.271595619	6.235110681	6.434855538	6.444514514	6.698857435	6.682317657	6.584783806
OG0001836	6.332886917	5.877989585	6.316326792	6.296824459	6.01658546	5.450551443	5.526381863	5.123293723	5.123293723	5.498250868	5.221877081	5.614709844	5.955620385	5.86042032	6.050670162	6.667222269	6.659784733	6.426166111	5.356716055	5.413543649	5.474546367	6.371662182	6.010677808	6.090658899
OG0002292	6.332707934	6.396433531	6.02657877	6.161887682	6.099084761	6.327148408	6.407182772	6.50406418	6.50406418	6.361943774	6.079164742	6.134836993	4.66793469	4.426660603	4.455934093	5.628370004	5.449989828	5.451421483	3.482413344	3.523150416	3.492391602	5.145445546	5.120546864	5.106206338
OG0000673	6.329661815	6.172127437	6.098032083	6.068455852	5.871597266	5.603181229	6.596040633	6.592232767	6.592232767	6.783456654	6.568944145	6.452529545	5.963279902	6.043302942	5.849322275	4.70056789	5.151830005	5.746197464	4.216166918	3.989314337	4.045182577	4.157774577	4.620930036	5.088433364
OG0002453	6.325890061	6.141596278	5.965553435	6.61485705	6.656353352	6.601102203	6.453023647	6.481960843	6.481960843	6.479941901	6.680605666	6.746312766	6.574568855	6.467055265	6.619214318	6.878816059	6.761241385	6.544573172	6.798924061	6.866793023	6.659156781	6.858959457	6.45937391	6.43841845
OG0002983	6.324630615	6.506525779	6.21023299	6.242221395	5.509379149	5.893362211	6.382667253	6.295355693	6.295355693	6.081936082	5.902314812	6.035843816	3.376019714	3.339124127	3.263673408	2.943835081	3.786402944	4.22548703	5.418828493	5.538331429	5.626198765	3.564657412	4.327398509	4.894655299
OG0000073	6.324450605	6.326069892	6.45779126	6.46008724	6.191799501	6.18408189	6.732133499	6.651697529	6.651697529	6.703073006	6.471024839	6.360890968	6.499148761	6.525064086	6.064145627	5.038248721	5.764425248	6.222679193	6.457276295	6.685773394	6.640547328	4.94069251	5.450047913	6.12153704
OG0000032	6.324270572	6.271089466	6.520736527	6.605405437	6.394719913	6.49441561	6.840840853	7.056962793	7.056962793	7.234003066	7.016474034	7.148527425	6.024075397	6.114909183	5.531962788	4.900749939	5.510949264	5.866769289	5.319959638	5.133870082	5.305772848	4.63284983	5.154388375	5.702677765
OG0008121	6.32210842	6.873321063	6.771225336	5.710117632	5.70348835	5.224194664	5.915042791	5.757823336	5.757823336	5.599020177	5.41987593	5.452529545	4.238120376	3.914789329	3.864311957	3.716037194	3.31079002	3.467476435	2.121303911	2.280219639	2.367896324	0.948095442	1.15447174	0.835435819
OG0005942	6.320845668	6.443938115	6.354910512	6.21042783	6.272396509	6.196331634	6.099715999	6.060047384	6.060047384	5.883865155	6.097821455	6.06371864	2.792475372	2.669651118	3.024269851	4.199252234	3.841103618	3.952701649	1.243956007	1.486628916	1.262846242	3.252630013	3.221909708	2.906023371
OG0002369	6.320484678	6.396776011	6.623076721	6.181897643	6.140574178	6.133810091	7.120393416	7.11280437	7.11280437	7.260778432	7.017031081	7.0721058	6.861186185	6.795821484	6.598060244	6.327187579	6.637537362	7.069522807	7.573468449	7.576139646	7.533020522	6.798788009	7.562545435	7.9047761
OG0004788	6.319220503	6.357552005	6.043519494	6.253611152	6.495855027	6.626585151	6.334139179	6.366409648	6.366409648	6.956753663	7.195347598	7.022478785	7.429177399	7.461542474	7.368912367	7.056751501	7.203591735	7.059458033	6.864228248	7.012126143	6.853507932	8.054474626	8.02286934	7.976493097
OG0006610	6.316507819	6.833016561	6.062855655	5.017921908	4.970393538	4.565597176	8.265661925	8.310612782	8.310612782	7.768184325	7.574782721	7.665904355	4.87647962	4.56598095	4.26712825	4.657399917	3.716568447	3.592648387	3.397302723	2.970709746	2.904354804	4.89156306	4.474982386	4.5274989
OG0000989	6.31596467	6.271649772	5.673273737	6.081510068	5.997969782	5.548128324	5.700994494	5.516330387	5.516330387	6.116863758	5.650764559	5.393347551	5.112208031	5.111017954	5.142439579	6.388752829	6.129786842	6.139547464	5.019772624	5.313174006	5.302758447	6.103453578	6.027141884	5.887275214
OG0001749	6.315783575	6.013908845	6.324810603	7.306699707	7.294988268	7.353764361	6.06501215	6.100031515	6.100031515	5.173127433	4.268284667	4.161887682	5.762691641	5.836795439	5.596211825	6.2533171	5.962308399	5.880304723	4.449738977	4.326908328	4.340759505	5.817720201	5.575083866	5.535694047
OG0000027	6.313971371	6.233811384	6.513806537	6.300123725	5.864433796	5.770564792	6.555969495	6.534341795	6.534341795	6.832383717	6.449726433	6.479780264	6.15220695	6.210805356	6.022089235	5.594614234	5.903261745	6.225061256	5.056784226	4.805938325	4.89823738	4.702238081	5.221437093	5.514353957
OG0004807	6.313608657	6.428108883	6.405141463	6.122258568	5.923624611	6.04220656	7.018589668	6.888134388	6.888134388	6.712183051	6.495535281	6.543495883	6.920926842	7.026791208	6.975020222	7.070816491	6.859832923	6.862815863	4.79464512	4.779119437	4.830183816	3.941139184	3.497906112	3.800931988
OG0002993	6.312156888	6.147306699	6.466137656	6.008988783	6.263410059	6.360013042	4.700994494	4.845740933	4.845740933	5.334139179	5.322649262	5.167919866	5.964693426	6.076563371	6.072143754	5.25731995	5.671683436	5.70720091	4.514674609	4.18458261	4.167818733	6.190508985	6.247473752	6.368018875
OG0002463	6.311430456	6.496014873	6.35473424	6.328046556	6.255878353	6.263597849	5.937344392	5.947081667	5.947081667	6.082574866	5.59454855	5.407352751	5.015537711	4.973653518	4.799504404	3.49059195	3.963475974	4.831079182	4.044561113	3.653620701	3.874787132	3.387351787	4.559691868	5.106664063
OG0029402	6.31124879	7.216454865	7.141494101	4.933572638	5.466953337	6.635028799	5.043956873	5.158256229	5.158256229	5.772941338	5.283921772	5.570159302	3.777706911	3.56225708	3.542394263	2.806252076	3.85657642	4.424281196	4.936836723	4.577680183	4.218310007	3.111851946	3.263586432	4.105265725
OG0003506	6.3105219	6.151980551	6.987548259	6.387328072	6.531225485	6.453023647	6.442777659	6.334407379	6.334407379	6.309067021	6.111657346	6.158256229	5.396393456	5.395261979	5.281918532	5.511690676	5.596700238	5.475131588	5.670056813	5.543577234	5.410953971	5.27391679	5.136831612	5.161679323
OG0001029	6.310340121	6.377817853	6.243935602	6.472650228	6.376950171	6.66448284	5.818646083	6.072213012	6.072213012	6.350497247	6.401562207	6.479941901	8.238097537	8.228817248	8.338319668	7.143344435	7.32297367	7.398006554	5.415166096	5.154625332	5.162868623	5.158503458	5.5595377	5.633629117
OG0001342	6.308521062	5.972462907	5.633721813	6.437793678	6.531693361	6.644433152	6.478810059	6.767389962	6.767389962	6.237066521	6.425929205	6.460414939	6.898792424	6.90922347	6.873290299	5.748494777	5.849542217	5.906331924	6.267064373	5.907556967	5.816444831	5.61879307	5.772290818	5.802360487
OG0004157	6.308156975	6.314877757	6.551362204	7.775248121	7.821582673	7.921662448	7.176621973	7.024751838	7.024751838	7.118733476	7.34091827	7.447248569	0.637480414	0.668643811	0.472089481	0.144648129	0.178573153	0.306592394	0.510519425	0.591933087	0.881214319	0.13459816	0.309632561	0.399831711
OG0002218	6.307792796	6.255689555	6.3652726	5.495695163	5.598424761	5.393690764	8.202172811	8.13111099	8.13111099	7.773666724	7.535275377	7.432207808	5.448090198	5.435094485	5.299206919	5.54743749	5.365985721	5.310140136	4.059872658	4.176669839	4.046821051	5.997206584	5.811304042	5.802392802
OG0005252	6.305423389	6.125568452	6.479456935	4.970853654	5.272396509	4.843481425	5.315058966	5.225159226	5.225159226	5.475409193	4.915520901	4.819157224	4.91798543	4.938394013	5.299165149	4.155899775	4.482415926	4.383985547	1.273278952	1.41329999	1.473286621	1.904410877	2.377057375	2.163950792
OG0002770	6.302867361	6.021257621	5.802710219	5.946496941	6.099926351	5.48188014	6.884475819	6.753350481	6.753350481	7.087038457	6.832130501	6.717676423	5.365824442	5.267797946	5.437280347	6.298918534	6.547056156	6.554993824	6.892772294	6.836036465	6.815184731	6.682108335	6.468730576	6.409145827
OG0001249	6.302319051	6.34978987	6.651051691	5.628481994	5.73470962	5.325530332	5.372952098	5.366322214	5.366322214	6.022589749	5.657354182	5.735251376	6.647198934	6.646401022	6.614797875	6.766922408	6.786865535	6.676820275	5.278142022	5.318653792	5.320477457	5.737727316	5.59555498	5.741679735
OG0003692	6.301404738	5.926711099	5.85847839	6.143026004	6.238404739	5.816855662	6.393690764	6.486392594	6.486392594	7.110196178	7.214221966	7.237735785	7.023250916	7.174959628	7.358815569	7.85240279	7.928278523	7.760305456	7.46020522	7.284546521	7.276692064	8.347099114	8.157308025	8.026140517
OG0003396	6.297191417	6.326069892	6.983221651	6.386983342	6.368069877	6.494255587	6.300489844	6.166213306	6.166213306	6.515857501	6.231125158	6.246027981	3.602500826	3.587159734	3.293325896	2.259282733	2.680289246	3.361974364	3.199318517	3.034498345	2.897839068	2.499370883	3.340163016	3.853870927
OG0003828	6.296824459	6.017253839	6.384049807	6.125568452	5.894090171	5.654492826	5.597233189	5.726422541	5.726422541	5.937344392	5.350497247	5.514437914	5.509237881	5.706956502	6.021712015	8.13205085	7.458956927	7.373113104	7.315499209	7.38938784	7.462956992	7.991107968	8.021334807	7.834234637
OG0000178	6.293333695	5.965784285	5.82984956	6.562395082	6.411426246	6.501598374	6.697245609	6.894938993	6.894938993	6.65949648	6.679620843	6.661920579	6.36309519	6.485097514	6.402925076	6.348698061	6.548256739	6.589624483	6.769821979	6.913716404	6.745066533	7.102945718	7.325170512	7.406772191
OG0004324	6.29259772	6.627023106	6.613236955	6.028569152	5.836176625	5.579843886	6.754486698	6.712389431	6.712389431	6.197511592	6.285587168	6.126394738	4.785333451	4.572396764	4.729825731	5.33740818	5.161988023	5.113954232	3.661542118	3.385741632	3.586203886	5.221935453	4.933124087	4.956847501
OG0001341	6.292229592	6.439290681	6.345005983	6.070818638	6.186064704	6.07317756	5.224966365	5.285772093	5.285772093	5.150559677	5.186262836	5.339137385	3.349847605	3.30814241	2.772477955	1.97812093	2.654660773	3.357886108	3.947519355	3.83764862	4.064463844	3.15497134	3.661779238	4.534216026
OG0001395	6.291124643	6.424418266	6.511436412	6.437294331	6.513490746	6.818901676	7.027574304	7.034358798	7.034358798	7.295998462	7.227856573	7.319039816	5.145658301	5.207167809	4.519539389	3.78851763	4.585371206	5.413564635	4.664188696	4.714348838	4.766421307	3.29441328	4.688278848	5.387462495
OG0004326	6.290203205	6.516015147	6.694462363	5.48703608	5.513174885	5.363871925	5.364922559	5.207502459	5.207502459	5.15704371	5.333423734	5.228433921	3.748679124	4.013083447	3.855251223	5.024096236	4.737486674	4.615802934	3.690845035	3.643661124	3.50523039	2.789209454	2.514472	2.622215384
OG0001756	6.28503225	6.087887101	6.362820526	6.292045492	6.204962331	6.223036338	6.818518269	7.631067894	7.631067894	6.915998852	7.529977074	7.44468363	3.845327456	3.918486418	3.414221064	2.858373753	3.390987057	3.726812693	4.631462874	4.264273689	4.113671332	2.306231904	2.831416194	3.306255239
OG0001252	6.283551423	6.219942914	6.167317781	6.089159132	5.986638472	5.879705766	8.422106827	8.349723536	8.349723536	8.047232996	8.120808102	8.225641265	5.555433655	5.46524216	5.312862993	4.133904597	4.698982415	5.582217568	4.816882279	4.771353711	4.749979879	5.000791011	6.028490032	6.598274975
OG0003527	6.281512802	5.931683057	5.678635348	5.648753033	5.783456654	5.868884273	4.673556424	5.28169825	5.28169825	5.350143602	5.066950244	5.387845013	3.80056966	3.853149337	4.054655758	5.50136876	5.134106325	5.252459562	5.318069863	5.23399425	5.374767553	6.037992075	5.864870798	5.561111641
OG0004086	6.280585203	5.990274183	6.298841573	6.063502942	5.884842094	5.622051819	5.830356747	5.765534746	5.765534746	5.947198584	5.869624686	5.804260116	6.103378459	6.303844298	6.177138048	7.515217283	6.977961035	6.929523544	6.335567219	6.428038682	6.284227609	6.092825839	5.845362084	5.821667617
OG0004514	6.278356528	6.551823596	6.614415387	6.165510018	6.032100843	5.742275748	5.510329019	5.357024093	5.357024093	5.341274184	4.739848103	4.684257705	6.44161461	6.06881503	6.343433051	5.723378896	5.201605242	5.322106257	2.373115297	2.728018228	2.711975211	2.593051813	2.563187668	2.494513408
OG0001144	6.276310547	6.191602128	5.727920455	6.610138984	6.704180323	6.46727948	6.669168533	6.921067326	6.921067326	7.063934306	7.240409743	7.096662452	6.074856905	6.123555706	6.088521773	7.191876469	7.263686101	7.054470827	7.267235205	7.305330356	7.33317056	7.537904828	7.373583835	7.420512719
OG0001050	6.275379596	6.409900033	6.236875245	6.323370069	6.295355693	6.120600774	5.918624756	5.92825187	5.92825187	5.780835002	5.627898616	5.495055528	6.912133669	7.027818658	7.097132488	6.990050624	6.965746197	6.846663802	5.380328067	5.552119731	5.439162332	6.483207622	6.552540767	6.426042462
OG0000813	6.273702369	6.480103521	6.222263604	6.9375798	6.677508242	6.860838679	6.763677142	6.820817182	6.820817182	6.589014385	6.622491152	6.64731451	7.044184258	6.630094537	6.897425592	6.89715328	7.117277382	6.676202517	6.556042325	6.414181209	6.456559109	6.563087947	6.4600779	6.310101045
OG0007260	6.271276259	6.427438564	5.902073579	7.48123435	7.3950628	7.441284272	7.089371028	7.091329594	7.091329594	6.64038956	6.753417342	6.682854169	4.599767673	4.492896589	4.675697395	5.218292568	4.93736558	5.031035183	5.206051616	5.215802051	5.163210084	6.052218284	5.952321451	5.743164323
OG0005948	6.269220206	6.062423969	6.176322773	4.422905743	4.085764554	3.904965719	4.910252963	5.160476536	5.160476536	5.342341397	5.586464526	5.617063344	4.929479043	4.980646403	4.310584427	3.071132296	3.587469409	4.399758992	3.36600699	3.335585869	3.570687576	1.504616325	2.473077466	3.146453205
OG0002815	6.268097486	6.04701482	6.316145742	6.657211248	6.375560793	6.250203656	6.257576418	6.181996999	6.181996999	6.080231272	5.684818738	5.622051819	3.913486883	3.352096479	3.72903063	4.091566135	3.86156239	3.7311387	2.552867888	2.475343559	2.845484029	4.474484067	4.041507592	3.963603591
OG0002406	6.265099288	5.685099172	6.265099288	5.706254254	5.690137693	5.305970521	5.739578112	5.905326829	5.905326829	6.002027365	5.933336576	5.48703608	4.653286496	4.491771021	4.627812256	4.971610227	4.724915433	4.801939818	3.549130678	3.414983848	3.378800272	5.761220904	5.603781806	5.430911465
OG0000967	6.264348763	7.147103144	7.446504379	6.048759312	7.568032105	6.688320256	2.746312766	2.786596362	2.786596362	3.716990894	3.871843649	4.201633861	6.715202875	6.680175241	6.632377141	6.682504476	6.693811702	6.431916249	5.614845569	5.823842073	5.55426252	6.512766532	6.489793382	6.453798881
OG0004236	6.259084133	6.372603915	6.03760186	5.525442506	5.188638295	5.030336078	5.248686627	5.005624549	5.005624549	5.289465631	4.891905188	4.792855352	3.994378783	3.99850333	4.051630511	4.813252747	4.883595403	4.701410991	2.393162457	2.296201003	2.255891341	2.330006456	2.303666205	2.352517303
OG0003005	6.258330473	6.009212787	5.967399199	5.230356745	5.532940288	5.367371066	5.87897051	5.911571752	5.911571752	5.743891911	5.325530332	5.124741692	6.316726469	6.246255867	6.240881945	6.335742633	6.250115523	6.021080799	5.410193869	5.254243303	5.435591926	6.479909414	6.413916947	6.289676247
OG0000586	6.257010618	5.814294058	6.277426897	6.991635216	6.459923363	6.084064265	5.298658316	5.343407822	5.343407822	5.316869805	4.960233672	4.928370323	3.536508024	3.439761284	3.581906765	3.233476723	3.31810335	3.639644303	2.766965699	2.407447115	2.397888919	3.869245642	4.393388055	4.473401189
OG0018656	6.256067125	6.835797782	6.585413272	4.534808661	5.165510018	5.439955517	2.646162657	2.517275693	2.517275693	3.531069493	2.718087584	2.90303827	3.638856967	3.767518149	3.691825578	4.87694073	4.818782575	4.819242567	3.866440188	3.824553011	3.818155217	3.102666865	2.946348711	2.836619795
OG0001181	6.254556252	6.293149737	6.211985606	5.962549023	6.036942845	5.860466259	6.216842843	6.202907418	6.202907418	6.306517445	6.048977225	5.956753663	4.564804329	4.54875164	4.851691582	5.371479408	5.099519503	5.34996604	2.912289434	2.724634557	2.738220698	4.730171479	4.801591193	4.550038729
OG0000079	6.252476214	6.17951105	6.430954271	6.009884589	5.963705307	5.905687849	6.333065878	6.469397617	6.469397617	6.439955517	6.04701482	6.02657877	6.597392768	6.665330232	6.345757394	6.099232706	6.238497795	6.338995176	6.181630541	6.052080006	5.94053748	5.371047905	5.47121673	5.667028917
OG0003047	6.250582665	5.844737144	6.182493675	6.941106311	6.588864518	6.373648211	6.020591095	5.806710718	5.806710718	5.989593185	5.768184325	6.080657663	3.675149744	3.542724838	3.437565731	1.722691592	2.382821058	2.890869419	3.381190744	3.262418274	3.319657382	0.66382096	0.930177936	1.549226068
OG0000191	6.2492557	6.482686971	6.262282806	6.393004257	6.3950628	5.941106311	7.167418146	6.91336816	6.91336816	7.035513944	6.886428211	6.688600011	3.552292219	3.478467097	3.125216641	3.180380705	3.330096262	3.687340687	2.685664362	2.606281604	2.678359063	1.63735799	2.074195422	2.533437263
OG0001209	6.248496886	6.403608584	5.846242565	6.464668267	6.251340383	6.28965006	5.175923742	5.3305584	5.3305584	6.002252452	6.040015679	6.094024887	4.359017179	4.320320759	4.362283315	3.164323055	3.572808439	4.128617575	3.150233246	3.118617707	3.292931752	4.478558993	4.922276357	5.128444361
OG0000496	6.247168	6.549053029	6.551669815	6.61117238	6.635173947	6.491372118	6.583158004	6.618825953	6.618825953	6.975217457	6.717402251	6.587665021	7.00998869	6.87231166	6.970866305	7.436041043	7.281921684	7.14446757	5.980896323	6.160466654	6.113293767	7.623768849	7.554761504	7.525702456
OG0000921	6.246598103	6.597829098	6.641979466	5.272769732	5.130519083	5.222650022	4.844486088	4.973381675	4.973381675	5.810186008	5.386810946	5.357903839	4.576537254	4.644299895	4.603314185	5.903903049	5.819729742	5.629133641	3.06505835	3.056388266	3.02803087	2.884564906	2.992484032	3.11601968
OG0004810	6.244696818	6.056149961	6.24830712	6.452529545	6.605701739	6.604219619	6.055282436	6.394805642	6.394805642	7.388964416	7.583684549	7.357639971	6.478632926	6.484765709	6.454223116	8.338084293	8.430858958	8.296311479	7.556231667	7.441359808	7.571262689	8.951969177	8.711017141	8.489021033
OG0001275	6.241458871	6.386983342	5.878725341	6.124741692	6.089582893	5.671293372	6.894938993	6.853808564	6.853808564	7.433794059	7.373648211	7.169323753	6.647954254	6.642856633	6.69125079	6.348354067	6.423701191	6.500776086	5.251499074	5.093820855	5.137308829	6.138250704	6.300610827	6.486196918
OG0002662	6.239932613	6.336997417	6.629210886	5.110613806	5.7106687	5.881664619	5.94602899	6.077883864	6.077883864	6.604219619	6.487518506	6.424082287	3.370760629	3.310182463	3.110170949	3.757572689	4.204254206	4.397699615	3.747989919	3.708474201	3.782088746	4.551679042	5.112282274	5.372179715
OG0001477	6.239168879	6.033863452	5.866660751	3.890446693	3.051372102	2.981852653	4.891905188	5.294988268	5.294988268	5.075532631	5.04745114	5.006298024	5.564559866	5.608210755	5.543002115	5.61770577	5.527575841	5.459713572	2.588628056	3.004868446	2.498586351	2.753430393	3.208707182	3.29791097
OG0004041	6.235918488	6.500802053	6.153400028	6.09423607	6.11997861	5.971083658	5.879215637	5.883132016	5.883132016	6.121429909	5.827310944	6.081723091	6.333215115	6.243447641	6.08663369	5.829922099	5.819068043	5.66260287	6.299932756	6.287706101	6.192217447	5.930649827	5.302063467	5.406937968
OG0001052	6.235535607	5.969012308	6.030115331	5.780835002	5.824513297	4.90833257	5.569551851	5.683977107	5.683977107	5.610581958	5.198101209	5.506208389	3.006978184	2.550972305	2.679437986	2.50771575	3.182397691	3.626678593	3.647776144	3.641809574	3.879627357	2.353501994	2.866080292	3.529878403
OG0004159	6.234961095	5.832890014	5.997969782	6.133810091	6.251150991	6.002477504	5.734167661	5.776762002	5.776762002	6.277240898	6.140369671	5.802451741	5.738219292	5.775137217	5.961310309	5.391805862	5.156026834	4.892950023	4.094635543	3.972377432	3.925902603	5.44742315	5.173699919	5.023891825
OG0003070	6.230741003	5.938285792	6.042425465	6.364047084	6.330020516	6.490409679	6.352793829	6.476705707	6.476705707	5.956521363	5.962317655	5.828072998	5.378187327	5.346039583	5.425285403	5.834043456	5.64346863	5.469972887	5.119845017	5.279361344	5.284698826	6.28104147	6.111288228	6.036252753
OG0006373	6.22554487	5.969472865	6.129283017	5.979110755	5.736875423	5.320845668	5.860217925	5.940754047	5.940754047	6.246218046	5.716716592	5.828072998	4.121007939	4.167074467	4.217624689	4.494090423	5.086212247	5.006048875	5.609905924	5.637911597	5.674967336	6.156856083	6.031228216	6.045599796
OG0002741	6.223229457	6.027684877	6.188440489	6.288173968	5.939461678	5.867649406	4.879705766	4.994579724	4.994579724	5.634593268	4.946262984	4.948133578	2.800481445	2.355144285	2.800409378	3.308082253	3.028158032	2.886482839	1.695296787	1.992456659	2.006468229	2.791678858	2.63864107	2.470402806
OG0001476	6.222650022	6.36719631	5.840714991	5.719457275	5.769242795	5.948834426	5.749802402	5.907371414	5.907371414	5.46139759	5.576522138	5.377817853	6.55557722	6.419864641	6.584244732	6.541142161	6.351761526	6.449806645	8.155402156	8.096480615	7.949331821	8.405415081	8.287540631	8.130986967
OG0001719	6.222650022	6.045486656	5.909773104	5.225737653	4.424250286	4.055716264	5.120186028	5.128458384	5.128458384	5.114367025	5.106432078	5.223036338	1.736540369	1.28386904	1.462281142	2.362266761	2.142710769	1.940254343	1.01514356	1.058013723	0.99730903	0.849973647	1.014288156	0.914275956
OG0003741	6.220716892	5.961854808	6.355791547	6.540399306	6.503825738	6.550900665	6.716716592	6.985101904	6.985101904	6.171727244	6.631831851	6.510961919	3.292517329	3.138757468	3.049330349	1.647954082	2.191116951	2.661124327	2.672430094	2.404027596	2.179815163	1.05247502	1.22428482	1.359081998
OG0001346	6.21916852	6.369815424	6.393347551	6.322469004	6.677649179	7.166313748	5.545041683	5.513806537	5.513806537	5.841469999	6.366846735	6.516172776	6.317825012	6.546689691	6.254585918	6.347846868	6.914266722	6.725753424	5.674674757	5.973312099	5.876849649	6.31708822	6.059085699	6.089943416
OG0000832	6.216454865	6.459267667	6.240505149	6.486553493	6.543650538	6.473462236	6.770961155	6.558879853	6.558879853	7.033863452	7.212472066	7.231989133	7.225993052	7.266430507	7.283516235	7.511385807	7.463664958	7.43030702	8.211056985	8.248802357	8.148760771	8.570637489	8.407281362	8.392933013
OG0001511	6.213736096	6.37086174	6.284106911	4.442280035	4.527320608	4.017031081	8.836429131	8.571316546	8.571316546	8.611393726	8.257906365	8.265568167	5.780388847	5.064194356	5.556176784	6.641866641	6.187800204	5.990955541	8.836208191	8.650412385	8.714489038	9.291018707	9.043035215	8.748499809
OG0004443	6.213736096	5.863195112	6.372255648	5.562547724	5.630230716	5.297925053	5.60940039	5.626731151	5.626731151	5.727648222	5.332707934	5.033863452	3.88880266	3.995476378	3.959348226	3.81748819	4.087143716	4.109649738	3.600207895	3.371906601	3.27721188	4.067752283	4.205466022	4.111298453
OG0004549	6.213736096	5.509062386	6.211790976	5.602290585	6.07831095	5.751945682	6.406672716	6.135863165	6.135863165	5.792074462	5.683696454	5.847746417	4.022787687	3.821937723	3.748605066	2.516944276	2.924606546	3.486120957	3.644536981	3.19952693	3.185280153	3.032265562	3.608329053	3.919630881
OG0003132	6.213347282	6.225352061	6.395748328	5.48058827	5.711219557	5.595742339	6.364397337	6.377991327	6.377991327	5.974529312	6.025028794	5.938285792	4.944824252	4.885430381	4.954252156	3.948111145	4.571011731	4.649474631	5.653449022	5.527301213	5.527272121	5.194341614	5.514007345	5.412812004
OG0005700	6.213347282	6.605701739	6.826167108	5.154615611	5.303415463	5.48703608	5.6043679	5.553821257	5.553821257	5.612647378	5.260778432	5.382667253	2.257857576	2.359526793	1.778847763	1.421568023	1.44714381	2.380982341	3.417346757	3.611907707	3.82432286	1.627194514	2.436917643	3.34123461
OG0001311	6.211985606	6.18646094	6.1959381	6.305423389	6.231701199	6.138527801	6.527320608	6.538693351	6.538693351	6.298108403	5.997744026	5.958378712	3.554641647	3.527623379	3.208747598	2.172996593	2.48291719	3.287516769	3.014992759	3.086634497	3.086537522	2.152873605	3.204135394	3.954922129
OG0004451	6.211790976	6.055933129	5.974299858	6.983449691	6.813524689	6.480103521	6.60496087	6.674545394	6.674545394	6.275938239	6.253232939	6.106850796	3.824079431	3.861277515	3.936902664	2.963746731	3.502315324	3.593409948	4.626779035	3.810048185	3.985601525	4.78205676	4.95122549	4.843291466
OG0004434	6.21023299	6.063287212	6.030115331	5.771093252	5.933100475	5.645586386	5.678916987	5.608069968	5.608069968	5.548436625	5.171527106	4.970853654	4.440975446	4.47804443	4.591208454	2.990999683	3.720012451	4.314983586	4.212305521	3.728927268	3.876976571	3.716932747	4.520437335	4.848807694
OG0000088	6.210038123	6.193377511	6.226701185	5.715618859	5.755688777	5.977737849	6.774128144	6.88148109	6.88148109	6.870981124	6.854245054	6.877498873	2.175979613	2.711014222	2.340583347	2.638888701	3.177959877	2.746116882	3.225212914	3.119203433	3.177665259	2.94744623	2.826866938	3.036524785
OG0005321	6.209258394	6.527946099	6.484299281	6.574404309	7.182096348	6.822475232	6.374343989	6.428108883	6.428108883	6.621758857	6.787510824	6.666472569	7.652913791	7.670150598	7.767630303	8.128425905	7.974461627	7.725469194	6.297631643	6.700588142	6.49582961	7.827598032	7.685675994	7.619889086
OG0002845	6.207892852	6.122258568	5.763145958	7.121015401	6.977623381	7.016251155	7.430703433	7.70120248	7.70120248	7.455984709	7.95419631	7.996332249	6.62784858	6.552357703	6.675481465	6.66030972	6.873442882	6.684341874	7.997771683	7.952271822	7.917870298	7.794482151	7.556586521	7.408837514
OG0000555	6.207111961	5.801158656	6.148730779	5.899659026	5.673273737	5.909053017	5.855242251	6.011450912	6.011450912	6.187451054	5.880195729	6.13154833	5.47983102	5.527146047	5.605543817	5.016948206	5.457493499	5.947783494	4.110666418	4.097498714	4.155502341	3.231834654	3.620711908	4.045346858
OG0002309	6.205744385	5.953032377	5.91432533	6.061128135	5.849248703	5.292781749	5.375734539	5.376950171	5.376950171	6.300855871	5.909533115	5.777156666	7.571265723	7.64524916	7.885254652	8.467664642	8.352992842	8.20383983	7.424660962	7.495108309	7.563202375	7.566430841	7.39201683	7.2105418
OG0001467	6.205548911	6.045049741	6.384740587	5.791553633	5.674404154	5.460742564	5.74819285	5.627023106	5.627023106	6.021923839	5.810957159	5.836934011	5.39364066	5.523307267	5.218673853	4.332945619	4.846425116	5.599909868	4.428664342	4.394769294	4.510811947	3.767396319	4.373692751	5.068509595
OG0002882	6.205157884	6.263597849	5.913846824	5.388533979	6.588864518	6.4749227	6.700994494	6.786073552	6.786073552	7.779916297	7.679339342	7.837438715	5.842631186	5.899724756	6.129301566	8.272829906	8.375018573	8.122432526	7.651709008	7.538101223	7.604569537	7.867205213	7.583921431	7.470828043
OG0002029	6.204375511	5.725468513	6.123914459	6.42004442	6.498889087	6.721509375	6.118733476	6.326788992	6.326788992	6.038918989	6.077242999	6.053111336	6.963224405	7.193560842	7.213042962	6.048697636	6.539434603	6.4839465	6.347705337	6.107919443	5.952757319	7.05129705	7.086629869	7.103226952
OG0005557	6.201241771	6.142821844	5.832890014	6.32210842	6.521207816	6.569399948	5.782146424	5.977852308	5.977852308	6.191207302	6.296640945	6.276310547	5.841069894	5.742947483	5.956851217	5.452878069	5.48289506	5.403647777	5.927109487	5.931427537	5.908081049	5.652511448	5.428475751	5.391869431
OG0000181	6.200653436	6.253422058	6.319762428	5.755421735	5.793895883	5.602587527	6.805937293	6.95402178	6.95402178	7.106746128	7.106432078	7.161283075	7.45046154	7.365570943	7.49802902	7.202491187	7.286105823	7.256921013	6.979467497	7.058241804	6.990433037	7.053979082	7.081006145	7.00140369
OG0001375	6.199672345	6.432792419	6.208868371	7.515384461	7.55190048	7.373909167	7.189033824	7.351999272	7.351999272	7.983278664	8.310476458	8.48703608	5.044047831	4.563762178	5.162114949	7.10243033	6.77523495	6.722343062	4.276641821	4.35625863	4.244058946	4.941756598	4.87452748	4.984520996
OG0007616	6.199672345	6.106222673	6.271836493	6.521521924	6.465648026	6.589613698	8.297833368	8.351866804	8.351866804	7.707359132	7.710255419	7.726354417	4.344742586	4.498840592	4.237529302	3.068131634	3.692313367	4.318092646	4.142809594	4.05234894	3.959433549	3.796998447	4.301662998	5.042585245
OG0001105	6.197708158	6.109151579	6.107897062	6.373648211	6.421559945	6.201633861	6.567575869	6.721851109	6.721851109	7.38603491	7.351734323	7.272396509	5.802557464	5.841814907	6.037753611	5.967320802	6.195207023	6.030881401	6.093092779	5.952685111	6.008529691	5.992109008	5.860698164	5.624229304
OG0001295	6.196921734	5.990501111	6.031880366	5.608809243	5.847746417	5.64096791	6.042425465	6.125775068	6.125775068	5.758622982	5.401562207	5.455162801	6.781492173	6.548995869	6.791924743	6.093605598	6.176011538	6.107460652	4.275200785	4.512532842	4.428498866	6.173319154	6.04227924	6.059034201
OG0001873	6.196528361	6.189626916	6.139755975	5.676380255	5.718361626	5.580145484	4.271276259	4.263410059	4.263410059	4.802193217	4.604071324	4.843983844	2.207351271	1.862156573	1.871671776	1.511629454	1.846606842	2.682771036	2.104651334	1.646846508	1.624230064	2.427797089	3.372851551	4.126127073
OG0007197	6.195544459	6.558726823	7.047996356	5.708739041	5.980710829	6.470048726	6.038041037	5.980596597	5.980596597	6.526068812	6.020813304	6.228433921	5.4132444	5.320261902	5.483030867	5.636704365	5.848391089	5.746763673	5.198154263	5.198605337	5.17127209	7.005010291	6.983970627	6.846036917
OG0000769	6.192194165	6.19908337	6.15035658	6.619559738	6.697106574	6.467768557	6.600953587	6.636189572	6.636189572	7.056366761	6.745506266	6.568640195	6.598272592	6.651171839	6.691700255	6.336211787	6.501453795	6.533783068	6.193434287	5.986675784	5.990986617	6.708872822	6.789267578	6.736481759
OG0001371	6.191009849	6.116655862	6.176123271	6.946964741	7.060047384	7.015916772	7.039906047	6.901832306	6.901832306	6.584511588	6.467116418	6.474436043	4.996100359	4.978519193	4.867620745	3.582441594	4.157132663	4.66517046	4.379759569	3.734828824	3.884967094	3.522408594	3.947843795	4.365000275
OG0005859	6.189429246	6.226701185	6.477839201	4.661635602	4.178714641	4.10433666	4.619413011	4.532316959	4.532316959	5.682292371	5.362119167	4.951401292	3.817803327	4.28800929	3.74879074	5.72848735	5.56352364	5.509248018	3.679509375	3.839935408	3.72714827	3.088025552	2.583724378	2.841333121
OG0001368	6.188638295	6.270155139	6.311612098	6.369117459	6.294436954	6.342163583	6.979225105	6.988741485	6.988741485	6.635028799	6.538848521	6.295355693	6.292564593	6.40346867	6.278320098	5.681306169	5.595079013	5.757474285	5.939683108	5.561596502	5.594277422	5.910216499	6.137558034	6.226776891
OG0006314	6.188638295	6.682573297	6.632413641	4.901108243	5.560409266	5.768449015	8.156285368	8.104677372	8.104677372	8.30838454	8.100557221	8.17502552	4.192192587	3.439945813	3.750812283	4.509360145	3.398117063	3.529544872	5.722057476	5.717598289	5.651902415	6.512685005	5.807008634	5.592065887
OG0005899	6.183288001	5.476705707	5.796234335	4.602290585	4.822730148	4.977279923	4.985044962	4.881419908	4.881419908	5.490249211	5.255500733	5.087462841	4.595041705	4.712357513	4.331990346	4.806939057	5.113552155	4.964668477	3.690323222	3.725856742	3.455095055	3.042968382	2.747399431	3.178899447
OG0002128	6.182295025	6.095502518	6.09423607	6.369815424	6.298291731	6.180108069	6.252286971	6.399940098	6.399940098	6.588714636	6.355615383	6.517275693	5.651691216	5.634081497	5.550944056	5.434926409	5.653752528	5.7457609	5.099987767	5.120919633	4.929506028	5.704785942	6.094395492	6.234589455
[truncated: 3,686 more rows]
