# Supplementary material for: Cross-species dissection of saline-related genes by genetically deciphering a euryhaline microalga Chlorella sp
Source: Nat Commun. 2026 Jan 13;17:1577. doi: 10.1038/s41467-026-68287-6 (PMC12902096; doi:10.1038/s41467-026-68287-6)
Supplement: Supplementary file 6 — Source Data [file 41467_2026_68287_MOESM6_ESM.zip › 8-Source_Data_and_code/Fig4_data_and_code/Fig4c/Phenotype.txt]

Group_name	Stress_duration	Stress_severity	Damaged_state	MEM25_specific
Fc1-3h	3	0	0	0
Fc2-3h	3	0	0	0
Fc3-3h	3	0	0	0
Fc1-24h	24	0	0	0
Fc2-24h	24	0	0	0
Fc3-24h	24	0	0	0
Fh1-3h	3	1	1	0
Fh2-3h	3	1	1	0
Fh3-3h	3	1	1	0
Fh1-24h	24	1	1	0
Fh2-24h	24	1	1	0
Fh3-24h	24	1	1	0
Mc1-3h	3	0	0	1
Mc2-3h	3	0	0	1
Mc3-3h	3	0	0	1
Mc1-24h	24	0	0	1
Mc2-24h	24	0	0	1
Mc3-24h	24	0	0	1
Mh1-3h	3	1	1	1
Mh2-3h	3	1	1	1
Mh3-3h	3	1	1	1
Mh1-24h	24	1	1	1
Mh2-24h	24	1	1	1
Mh3-24h	24	1	1	1
