# Supplementary material for: Cross-species dissection of saline-related genes by genetically deciphering a euryhaline microalga Chlorella sp
Source: Nat Commun. 2026 Jan 13;17:1577. doi: 10.1038/s41467-026-68287-6 (PMC12902096; doi:10.1038/s41467-026-68287-6)
Supplement: Supplementary file 6 — Source Data [file 41467_2026_68287_MOESM6_ESM.zip › 8-Source_Data_and_code/Fig4_data_and_code/Fig4c/ReadMe.code.txt]

Here, we provide the complete gene expression matrices of MEM25 and FACHB-9 after gene family merging, which are stored in log2_gene_expression.txt. 
Phenotype.txt is the phenotypic setting file in the WGCNA analysis. 
The complete and reproducible code Code.r supports running in R. 
And set the soft threshold to 7. See power_WGCNA.pdf.
The Results.txt file records the cluster affiliation of each gene as analyzed by WGCNA.
