# Supplementary material for: Cross-species dissection of saline-related genes by genetically deciphering a euryhaline microalga Chlorella sp
Source: Nat Commun. 2026 Jan 13;17:1577. doi: 10.1038/s41467-026-68287-6 (PMC12902096; doi:10.1038/s41467-026-68287-6)
Supplement: Supplementary file 6 — Source Data [file 41467_2026_68287_MOESM6_ESM.zip › 8-Source_Data_and_code/Fig4_data_and_code/Fig4c/Results.txt]

"x"
"OG0000212" "thistle2"
"OG0002619" "black"
"OG0002855" "black"
"OG0000289" "greenyellow"
"OG0002680" "magenta"
"OG0000200" "yellow"
"OG0000040" "black"
"OG0000009" "lightyellow"
"OG0003000" "yellow"
"OG0001808" "black"
"OG0002616" "black"
"OG0002960" "white"
"OG0002771" "white"
"OG0003081" "black"
"OG0002311" "white"
"OG0002186" "yellow"
"OG0001319" "brown"
"OG0000048" "red"
"OG0002735" "white"
"OG0002810" "white"
"OG0002514" "darkslateblue"
"OG0000043" "magenta"
"OG0002540" "white"
"OG0003060" "white"
"OG0003177" "lightgreen"
"OG0003324" "black"
"OG0003392" "salmon4"
"OG0002073" "white"
"OG0002124" "black"
"OG0003020" "black"
"OG0002159" "white"
"OG0002825" "magenta"
"OG0002819" "magenta"
"OG0003154" "darkorange2"
"OG0002818" "magenta"
"OG0003818" "darkred"
"OG0001748" "magenta"
"OG0000123" "yellow"
"OG0005591" "orange"
"OG0002225" "white"
"OG0009280" "mediumpurple3"
"OG0003372" "black"
"OG0000432" "brown4"
"OG0002466" "mediumpurple3"
"OG0002397" "yellow"
"OG0000468" "lavenderblush3"
"OG0003128" "white"
"OG0003054" "darkslateblue"
"OG0002668" "darkred"
"OG0000868" "yellow"
"OG0000059" "yellowgreen"
"OG0002606" "magenta"
"OG0000018" "lightgreen"
"OG0002597" "black"
"OG0000277" "magenta"
"OG0001708" "magenta"
"OG0004004" "black"
"OG0000413" "purple"
"OG0000023" "palevioletred3"
"OG0000002" "green"
"OG0002515" "green"
"OG0000335" "greenyellow"
"OG0008668" "salmon"
"OG0000080" "green"
"OG0000188" "darkturquoise"
"OG0000001" "orangered4"
"OG0003326" "green"
"OG0000351" "steelblue"
"OG0002865" "white"
"OG0003140" "white"
"OG0001462" "green"
"OG0002866" "white"
"OG0002330" "darkorange2"
"OG0000615" "darkorange"
"OG0000010" "tan"
"OG0000440" "turquoise"
"OG0022894" "mediumorchid"
"OG0003883" "brown"
"OG0002244" "lightcyan"
"OG0004196" "midnightblue"
"OG0003213" "white"
"OG0004763" "magenta"
"OG0008544" "pink"
"OG0000143" "floralwhite"
"OG0000303" "yellow"
"OG0001158" "darkorange"
"OG0000034" "black"
"OG0003192" "blue"
"OG0002551" "lightgreen"
"OG0001643" "tan"
"OG0002301" "green"
"OG0000236" "orange"
"OG0000097" "brown"
"OG0000006" "lightyellow"
"OG0002062" "honeydew1"
"OG0002068" "maroon"
"OG0007615" "brown"
"OG0000250" "magenta"
"OG0002341" "brown4"
"OG0003893" "greenyellow"
"OG0000244" "yellow4"
"OG0000012" "turquoise"
"OG0000007" "coral1"
"OG0003822" "green"
"OG0004422" "black"
"OG0000177" "saddlebrown"
"OG0015468" "lightpink4"
"OG0002111" "green"
"OG0001053" "darkorange2"
"OG0003003" "green"
"OG0003205" "white"
"OG0000071" "salmon"
"OG0000944" "green"
"OG0000283" "paleturquoise"
"OG0002623" "green"
"OG0001064" "darkturquoise"
"OG0000049" "plum2"
"OG0000164" "darkorange"
"OG0000223" "lightpink4"
"OG0002113" "green"
"OG0000030" "darkred"
"OG0008885" "greenyellow"
"OG0001409" "tan"
"OG0000633" "skyblue"
"OG0000994" "green"
"OG0000672" "skyblue2"
"OG0007507" "white"
"OG0005843" "salmon"
"OG0000044" "lightgreen"
"OG0000402" "brown"
"OG0004960" "orangered4"
"OG0001941" "red"
"OG0000151" "black"
"OG0001480" "purple"
"OG0003414" "blue"
"OG0002984" "brown"
"OG0001232" "antiquewhite4"
"OG0002962" "green"
"OG0000668" "greenyellow"
"OG0000131" "salmon4"
"OG0001601" "salmon4"
"OG0000116" "green"
"OG0000354" "brown4"
"OG0000599" "pink"
"OG0000469" "turquoise"
"OG0000146" "darkred"
"OG0004783" "saddlebrown"
"OG0000600" "thistle2"
"OG0007543" "yellow"
"OG0000045" "saddlebrown"
"OG0002033" "orange"
"OG0001380" "black"
"OG0002914" "brown"
"OG0000526" "navajowhite2"
"OG0000175" "darkturquoise"
"OG0001333" "darkolivegreen"
"OG0000564" "darkgreen"
"OG0005100" "blue"
"OG0002701" "black"
"OG0000150" "brown"
"OG0000060" "brown"
"OG0009501" "mediumorchid"
"OG0000138" "brown"
"OG0000683" "blue"
"OG0002100" "skyblue"
"OG0005427" "magenta"
"OG0000114" "plum2"
"OG0000067" "violet"
"OG0000325" "darkgrey"
"OG0000443" "lightcyan1"
"OG0002413" "black"
"OG0005731" "green"
"OG0002414" "midnightblue"
"OG0001899" "mediumpurple3"
"OG0002096" "yellowgreen"
"OG0000091" "skyblue3"
"OG0004711" "skyblue1"
"OG0004181" "orange"
"OG0000197" "floralwhite"
"OG0000016" "lightyellow"
"OG0007894" "lavenderblush3"
"OG0012998" "purple"
"OG0000663" "ivory"
"OG0002204" "purple"
"OG0000121" "orange"
"OG0003499" "tan"
"OG0002966" "lightgreen"
"OG0002922" "brown"
"OG0000278" "lightgreen"
"OG0001528" "lightcyan1"
"OG0000695" "royalblue"
"OG0000467" "blue"
"OG0002634" "sienna3"
"OG0002404" "magenta"
"OG0002076" "turquoise"
"OG0001963" "ivory"
"OG0001190" "lavenderblush3"
"OG0001157" "brown"
"OG0000054" "floralwhite"
"OG0002659" "green"
"OG0004744" "brown"
"OG0002061" "green"
"OG0000036" "paleturquoise"
"OG0001344" "darkslateblue"
"OG0002191" "cyan"
"OG0003391" "green"
"OG0001799" "lavenderblush3"
"OG0005199" "yellowgreen"
"OG0000863" "darkorange2"
"OG0001478" "darkred"
"OG0001255" "red"
"OG0000287" "darkseagreen4"
"OG0000550" "plum2"
"OG0000203" "blue"
"OG0000070" "antiquewhite4"
"OG0007820" "darkred"
"OG0003865" "orange"
"OG0000087" "salmon4"
"OG0000485" "mediumorchid"
"OG0002055" "cyan"
"OG0004930" "turquoise"
"OG0000041" "tan"
"OG0005411" "royalblue"
"OG0003739" "white"
"OG0001196" "black"
"OG0003029" "skyblue3"
"OG0004011" "blue"
"OG0000159" "salmon"
"OG0000948" "darkgrey"
"OG0005034" "purple"
"OG0000077" "green"
"OG0000462" "paleturquoise"
"OG0000411" "yellow"
"OG0002193" "skyblue"
"OG0001871" "skyblue2"
"OG0000906" "saddlebrown"
"OG0001328" "midnightblue"
"OG0000391" "darkorange"
"OG0001077" "greenyellow"
"OG0001501" "navajowhite2"
"OG0000075" "yellow"
"OG0007620" "brown"
"OG0001381" "darkorange2"
"OG0003327" "yellowgreen"
"OG0000439" "greenyellow"
"OG0001201" "paleturquoise"
"OG0003378" "steelblue"
"OG0000084" "violet"
"OG0000978" "darkorange"
"OG0000796" "purple"
"OG0000105" "violet"
"OG0001773" "darkgreen"
"OG0000984" "ivory"
"OG0006800" "yellow"
"OG0001572" "skyblue"
"OG0003827" "paleturquoise"
"OG0001609" "red"
"OG0000872" "black"
"OG0000215" "yellow4"
"OG0000011" "green"
"OG0003485" "brown4"
"OG0001624" "pink"
"OG0000035" "paleturquoise"
"OG0000302" "brown"
"OG0000058" "black"
"OG0003082" "magenta"
"OG0001206" "skyblue"
"OG0000206" "floralwhite"
"OG0005760" "ivory"
"OG0000224" "orange"
"OG0006927" "pink"
"OG0000290" "darkred"
"OG0003705" "darkred"
"OG0001106" "darkgreen"
"OG0004412" "lightsteelblue1"
"OG0000475" "lightgreen"
"OG0003693" "coral1"
"OG0000182" "black"
"OG0000204" "pink"
"OG0001128" "black"
"OG0001379" "turquoise"
"OG0001212" "darkgrey"
"OG0003115" "lightyellow"
"OG0001926" "cyan"
"OG0001005" "purple"
"OG0001097" "skyblue1"
"OG0002207" "purple"
"OG0000005" "sienna3"
"OG0000130" "black"
"OG0010649" "purple"
"OG0000021" "mediumpurple3"
"OG0000171" "blue"
"OG0000326" "purple"
"OG0006473" "darkmagenta"
"OG0002627" "saddlebrown"
"OG0003336" "blue"
"OG0005068" "cyan"
"OG0000631" "skyblue2"
"OG0004872" "black"
"OG0008368" "cyan"
"OG0000419" "plum1"
"OG0000255" "darkorange2"
"OG0000208" "lightcyan"
"OG0000260" "green"
"OG0000920" "floralwhite"
"OG0000120" "yellowgreen"
"OG0001488" "turquoise"
"OG0001457" "blue"
"OG0001497" "yellowgreen"
"OG0000837" "pink"
"OG0006636" "yellow"
"OG0002368" "black"
"OG0000704" "brown"
"OG0000395" "pink"
"OG0001925" "green"
"OG0000459" "red"
"OG0000808" "brown"
"OG0001455" "greenyellow"
"OG0002142" "lightyellow"
"OG0003362" "purple"
"OG0000828" "blue"
"OG0000988" "yellowgreen"
"OG0006653" "honeydew1"
"OG0000927" "palevioletred3"
"OG0001957" "navajowhite2"
"OG0002380" "lightyellow"
"OG0001147" "lightcyan"
"OG0006529" "lightsteelblue1"
"OG0000539" "royalblue"
"OG0000304" "darkturquoise"
"OG0007821" "mediumpurple3"
"OG0001832" "lightcyan1"
"OG0000360" "darkorange2"
"OG0001236" "lightsteelblue1"
"OG0000008" "black"
"OG0001448" "purple"
"OG0004413" "lightyellow"
"OG0000241" "tan"
"OG0002981" "darkturquoise"
"OG0000525" "steelblue"
"OG0001768" "darkgreen"
"OG0004819" "greenyellow"
"OG0000261" "antiquewhite4"
"OG0002386" "greenyellow"
"OG0000451" "black"
"OG0005471" "royalblue"
"OG0000089" "steelblue"
"OG0001580" "skyblue"
"OG0001806" "skyblue"
"OG0003002" "saddlebrown"
"OG0004117" "royalblue"
"OG0001520" "turquoise"
"OG0000859" "brown"
"OG0001946" "royalblue"
"OG0001535" "darkgrey"
"OG0000068" "darkred"
"OG0000152" "greenyellow"
"OG0004814" "blue"
"OG0002864" "blue"
"OG0006729" "bisque4"
"OG0001541" "turquoise"
"OG0004219" "black"
"OG0000029" "greenyellow"
"OG0000692" "ivory"
"OG0000190" "paleturquoise"
"OG0001453" "blue"
"OG0000157" "darkorange2"
"OG0000437" "blue"
"OG0001809" "plum"
"OG0010370" "lightpink4"
"OG0005338" "violet"
"OG0002896" "darkorange2"
"OG0004870" "steelblue"
"OG0005578" "maroon"
"OG0000900" "midnightblue"
"OG0001786" "yellow"
"OG0000802" "tan"
"OG0000877" "skyblue3"
"OG0001813" "darkgreen"
"OG0002862" "pink"
"OG0002405" "paleturquoise"
"OG0000155" "pink"
"OG0000474" "floralwhite"
"OG0001127" "bisque4"
"OG0004890" "grey60"
"OG0000438" "mediumorchid"
"OG0004292" "pink"
"OG0000046" "ivory"
"OG0004222" "brown"
"OG0003673" "steelblue"
"OG0002480" "turquoise"
"OG0000466" "royalblue"
"OG0002900" "skyblue1"
"OG0000786" "darkgrey"
"OG0001410" "green"
"OG0003033" "brown"
"OG0014281" "lightcyan1"
"OG0003753" "pink"
"OG0000307" "purple"
"OG0004554" "blue"
"OG0003762" "magenta"
"OG0005686" "paleturquoise"
"OG0001321" "yellowgreen"
"OG0001521" "lightcyan"
"OG0000019" "magenta"
"OG0000061" "magenta"
"OG0008178" "mediumpurple3"
"OG0001332" "steelblue"
"OG0008359" "green"
"OG0003811" "black"
"OG0002354" "magenta"
"OG0000649" "darkturquoise"
"OG0000630" "saddlebrown"
"OG0004458" "lightgreen"
"OG0001011" "cyan"
"OG0002201" "blue"
"OG0003717" "greenyellow"
"OG0002917" "turquoise"
"OG0003087" "orangered4"
"OG0000640" "paleturquoise"
"OG0000111" "lightyellow"
"OG0002011" "salmon"
"OG0003862" "darkorange2"
"OG0003656" "orange"
"OG0001135" "saddlebrown"
"OG0001172" "greenyellow"
"OG0004633" "turquoise"
"OG0002395" "turquoise"
"OG0005893" "lavenderblush3"
"OG0006053" "steelblue"
"OG0014349" "honeydew1"
"OG0000508" "darkorange"
"OG0000161" "yellowgreen"
"OG0001021" "skyblue"
"OG0001876" "brown4"
"OG0000169" "green"
"OG0001207" "black"
"OG0001755" "yellow"
"OG0002333" "cyan"
"OG0008374" "magenta"
"OG0000298" "mediumorchid"
"OG0000784" "darkred"
"OG0005297" "sienna3"
"OG0003570" "tan"
"OG0000293" "midnightblue"
"OG0001335" "darkgreen"
"OG0007116" "magenta"
"OG0001978" "floralwhite"
"OG0000684" "skyblue"
"OG0000843" "midnightblue"
"OG0000134" "skyblue3"
"OG0001759" "violet"
"OG0001820" "paleturquoise"
"OG0011421" "grey60"
"OG0000149" "black"
"OG0006263" "white"
"OG0001518" "lightcyan1"
"OG0000711" "blue"
"OG0000104" "yellow"
"OG0009495" "pink"
"OG0000960" "saddlebrown"
"OG0001314" "purple"
"OG0000047" "purple"
"OG0000233" "green"
"OG0002272" "black"
"OG0000899" "skyblue"
"OG0004318" "brown"
"OG0001364" "grey60"
"OG0000062" "midnightblue"
"OG0009278" "yellow"
"OG0000053" "midnightblue"
"OG0000678" "turquoise"
"OG0000880" "darkgreen"
"OG0006309" "floralwhite"
"OG0000546" "blue"
"OG0003926" "blue"
"OG0000090" "black"
"OG0000650" "green"
"OG0004420" "darkolivegreen"
"OG0002841" "saddlebrown"
"OG0003974" "midnightblue"
"OG0002800" "orange"
"OG0000311" "black"
"OG0005823" "black"
"OG0008066" "royalblue"
"OG0002963" "lightcyan1"
"OG0002280" "darkred"
"OG0000022" "antiquewhite4"
"OG0000284" "darkmagenta"
"OG0003230" "yellow"
"OG0000403" "greenyellow"
"OG0002529" "palevioletred3"
"OG0000318" "lightcyan"
"OG0002057" "blue"
"OG0000269" "brown"
"OG0000331" "green"
"OG0001218" "cyan"
"OG0000189" "midnightblue"
"OG0000825" "skyblue1"
"OG0006805" "yellow"
"OG0002872" "brown4"
"OG0000198" "plum2"
"OG0000221" "lightgreen"
"OG0004121" "orange"
"OG0008103" "lightcyan1"
"OG0001043" "darkred"
"OG0000657" "black"
"OG0000607" "pink"
"OG0001040" "salmon"
"OG0001980" "midnightblue"
"OG0004263" "darkred"
"OG0000249" "yellow4"
"OG0003890" "purple"
"OG0001613" "salmon"
"OG0000787" "black"
"OG0003766" "steelblue"
"OG0000646" "saddlebrown"
"OG0002344" "darkred"
"OG0007977" "turquoise"
"OG0000554" "royalblue"
"OG0006157" "antiquewhite4"
"OG0008678" "white"
"OG0002069" "greenyellow"
"OG0000343" "darkred"
"OG0000689" "thistle1"
"OG0000227" "lightyellow"
"OG0005177" "green"
"OG0008673" "purple"
"OG0000039" "lightsteelblue1"
"OG0000604" "orangered4"
"OG0000276" "darkolivegreen"
"OG0000384" "salmon"
"OG0001204" "floralwhite"
"OG0001890" "greenyellow"
"OG0000132" "tan"
"OG0003190" "brown"
"OG0001066" "coral2"
"OG0005262" "sienna3"
"OG0006420" "brown"
"OG0004541" "royalblue"
"OG0000349" "lightgreen"
"OG0000056" "blue"
"OG0000480" "brown"
"OG0008365" "yellowgreen"
"OG0000020" "sienna3"
"OG0004647" "mediumpurple3"
"OG0005221" "salmon"
"OG0000980" "saddlebrown"
"OG0004775" "blue"
"OG0000507" "tan"
"OG0000949" "darkolivegreen"
"OG0004366" "violet"
"OG0003620" "coral1"
"OG0000305" "turquoise"
"OG0002534" "orangered4"
"OG0006926" "lavenderblush3"
"OG0000310" "navajowhite2"
"OG0002822" "brown"
"OG0006627" "ivory"
"OG0001814" "green"
"OG0000125" "greenyellow"
"OG0000405" "darkturquoise"
"OG0001722" "sienna3"
"OG0004959" "saddlebrown"
"OG0001625" "magenta"
"OG0003355" "salmon"
"OG0000201" "white"
"OG0000450" "cyan"
"OG0000416" "pink"
"OG0001867" "darkred"
"OG0000996" "blue"
"OG0003550" "cyan"
"OG0000742" "coral2"
"OG0005343" "black"
"OG0005033" "darkturquoise"
"OG0007326" "lightgreen"
"OG0004021" "tan"
"OG0001691" "greenyellow"
"OG0002683" "royalblue"
"OG0000690" "orangered4"
"OG0000004" "paleturquoise"
"OG0001072" "mediumorchid"
"OG0000064" "pink"
"OG0000216" "lightyellow"
"OG0001726" "antiquewhite4"
"OG0002366" "greenyellow"
"OG0002026" "turquoise"
"OG0003465" "yellow"
"OG0002307" "greenyellow"
"OG0000442" "mediumorchid"
"OG0000497" "orangered4"
"OG0002245" "magenta"
"OG0014362" "tan"
"OG0000782" "lightcyan1"
"OG0000925" "midnightblue"
"OG0001153" "paleturquoise"
"OG0005005" "lightcyan1"
"OG0003977" "brown"
"OG0000388" "tan"
"OG0000582" "blue"
"OG0001797" "mediumpurple3"
"OG0002801" "yellowgreen"
"OG0000214" "magenta"
"OG0002234" "lightcyan1"
"OG0004904" "darkorange2"
"OG0001426" "greenyellow"
"OG0002938" "midnightblue"
"OG0001687" "lightcyan"
"OG0003199" "lightyellow"
"OG0001111" "black"
"OG0002528" "palevioletred3"
"OG0001892" "blue"
"OG0000173" "turquoise"
"OG0006062" "pink"
"OG0002524" "blue"
"OG0000764" "turquoise"
"OG0000910" "black"
"OG0002134" "skyblue3"
"OG0001024" "greenyellow"
"OG0001179" "midnightblue"
"OG0000194" "honeydew1"
"OG0000879" "violet"
"OG0000246" "skyblue3"
"OG0001598" "green"
"OG0004043" "tan"
"OG0004919" "greenyellow"
"OG0000119" "lightgreen"
"OG0000184" "lightyellow"
"OG0005043" "darkred"
"OG0000510" "brown4"
"OG0001760" "paleturquoise"
"OG0000836" "blue"
"OG0000893" "lightcyan1"
"OG0001863" "brown4"
"OG0003565" "midnightblue"
"OG0001498" "sienna3"
"OG0004131" "greenyellow"
"OG0007892" "skyblue2"
"OG0010110" "lightsteelblue1"
"OG0002587" "saddlebrown"
"OG0002985" "skyblue1"
"OG0000961" "sienna3"
"OG0002117" "yellow4"
"OG0000113" "plum1"
"OG0000108" "midnightblue"
"OG0003542" "violet"
"OG0003346" "pink"
"OG0003729" "blue"
"OG0000869" "pink"
"OG0003383" "violet"
"OG0000379" "plum"
"OG0002969" "violet"
"OG0000361" "purple"
"OG0000086" "lightyellow"
"OG0001484" "salmon4"
"OG0005789" "blue"
"OG0002883" "salmon"
"OG0000038" "skyblue3"
"OG0003658" "orange"
"OG0000849" "pink"
"OG0001679" "lightyellow"
"OG0002409" "turquoise"
"OG0000202" "yellow"
"OG0007221" "brown"
"OG0002288" "navajowhite2"
"OG0001263" "mediumpurple3"
"OG0002014" "maroon"
"OG0004428" "lightcyan1"
"OG0000643" "blue"
"OG0010738" "lightyellow"
"OG0004040" "violet"
"OG0000583" "navajowhite2"
"OG0005093" "green"
"OG0003848" "skyblue1"
"OG0000635" "darkturquoise"
"OG0003083" "paleturquoise"
"OG0002190" "black"
"OG0000163" "darkorange2"
"OG0001544" "lightcyan1"
"OG0000341" "steelblue"
"OG0000860" "yellow"
"OG0003689" "thistle2"
"OG0001230" "green"
"OG0000193" "royalblue"
"OG0000234" "darkolivegreen"
"OG0000465" "turquoise"
"OG0000902" "salmon4"
"OG0003157" "orangered4"
"OG0003772" "green"
"OG0001152" "greenyellow"
"OG0005137" "pink"
"OG0002214" "tan"
"OG0006656" "yellow"
"OG0002384" "darkgreen"
"OG0000220" "darkgreen"
"OG0004421" "purple"
"OG0000653" "pink"
"OG0002856" "brown4"
"OG0001174" "darkslateblue"
"OG0004505" "blue"
"OG0001623" "saddlebrown"
"OG0003453" "lightcyan1"
"OG0000901" "greenyellow"
"OG0000433" "red"
"OG0004108" "violet"
"OG0000800" "white"
"OG0016300" "midnightblue"
"OG0006171" "blue"
"OG0004239" "magenta"
"OG0001861" "blue"
"OG0000265" "paleturquoise"
"OG0004734" "brown4"
"OG0002083" "purple"
"OG0003679" "black"
"OG0000180" "lightgreen"
"OG0003162" "plum1"
"OG0000424" "sienna3"
"OG0008872" "paleturquoise"
"OG0006469" "white"
"OG0002803" "blue"
"OG0000556" "royalblue"
"OG0000389" "red"
"OG0000025" "steelblue"
"OG0000118" "yellow"
"OG0000422" "pink"
"OG0000231" "lightpink4"
"OG0000545" "violet"
"OG0011961" "salmon4"
"OG0004835" "honeydew1"
"OG0001571" "paleturquoise"
"OG0001811" "darkred"
"OG0000743" "paleturquoise"
"OG0002487" "turquoise"
"OG0003173" "steelblue"
"OG0000399" "pink"
"OG0001069" "magenta"
"OG0000259" "darkorange2"
"OG0002478" "steelblue"
"OG0001308" "skyblue"
"OG0000275" "white"
"OG0000629" "steelblue"
"OG0000946" "magenta"
"OG0000066" "greenyellow"
"OG0005547" "midnightblue"
"OG0008380" "pink"
"OG0003810" "palevioletred3"
"OG0000145" "white"
"OG0003301" "brown"
"OG0002711" "violet"
"OG0001430" "blue"
"OG0001326" "saddlebrown"
"OG0000136" "paleturquoise"
"OG0002725" "lightyellow"
"OG0004038" "grey60"
"OG0000990" "plum2"
"OG0000589" "yellow"
"OG0002394" "saddlebrown"
"OG0002895" "orangered4"
"OG0000552" "brown"
"OG0000078" "lightgreen"
"OG0000726" "plum2"
"OG0000346" "blue"
"OG0001743" "turquoise"
"OG0001666" "green"
"OG0001244" "greenyellow"
"OG0003117" "orange"
"OG0005323" "darkslateblue"
"OG0003713" "grey60"
"OG0003176" "red"
"OG0001697" "pink"
"OG0003332" "black"
"OG0009304" "blue"
"OG0003059" "blue"
"OG0000486" "midnightblue"
"OG0002840" "yellow"
"OG0000740" "yellow"
"OG0004405" "lightcyan1"
"OG0005120" "mediumpurple3"
"OG0005806" "magenta"
"OG0000412" "yellowgreen"
"OG0003289" "royalblue"
"OG0004100" "thistle1"
"OG0000499" "midnightblue"
"OG0001657" "yellowgreen"
"OG0000701" "tan"
"OG0000115" "lightgreen"
"OG0000897" "blue"
"OG0006033" "darkolivegreen"
"OG0007863" "lightgreen"
"OG0001081" "purple"
"OG0001737" "palevioletred3"
"OG0002432" "magenta"
"OG0000401" "tan"
"OG0010996" "lightyellow"
"OG0006034" "darkred"
"OG0004404" "yellowgreen"
"OG0001367" "darkmagenta"
"OG0001564" "steelblue"
"OG0002166" "white"
"OG0001028" "skyblue2"
"OG0001458" "black"
"OG0000866" "cyan"
"OG0002034" "pink"
"OG0003359" "saddlebrown"
"OG0003547" "violet"
"OG0000414" "lightcyan1"
"OG0001193" "red"
"OG0005981" "lightgreen"
"OG0000734" "lightyellow"
"OG0008072" "yellow"
"OG0001985" "salmon"
"OG0003801" "blue"
"OG0000240" "turquoise"
"OG0001934" "orange"
"OG0007005" "orange"
"OG0000315" "royalblue"
"OG0000728" "blue"
"OG0000186" "plum1"
"OG0002416" "lightcyan"
"OG0001585" "violet"
"OG0001445" "darkolivegreen"
"OG0003600" "salmon"
"OG0002074" "thistle1"
"OG0000247" "pink"
"OG0008128" "black"
"OG0001310" "bisque4"
"OG0006331" "palevioletred3"
"OG0002893" "cyan"
"OG0009596" "ivory"
"OG0000959" "darkgreen"
"OG0005716" "magenta"
"OG0000547" "plum1"
"OG0000581" "turquoise"
"OG0002898" "plum2"
"OG0002489" "red"
"OG0000651" "midnightblue"
"OG0000051" "lightyellow"
"OG0001778" "darkseagreen4"
"OG0000617" "darkslateblue"
"OG0000306" "darkred"
"OG0001975" "midnightblue"
"OG0002583" "red"
"OG0001937" "black"
"OG0001842" "lightpink4"
"OG0000179" "skyblue2"
"OG0000238" "pink"
"OG0011002" "lightcyan1"
"OG0005220" "cyan"
"OG0004059" "cyan"
"OG0005650" "lightcyan1"
"OG0003062" "violet"
"OG0004282" "skyblue3"
"OG0000168" "darkslateblue"
"OG0000376" "greenyellow"
"OG0007026" "black"
"OG0001078" "black"
"OG0008068" "orangered4"
"OG0002797" "paleturquoise"
"OG0000658" "mediumpurple3"
"OG0000543" "yellow"
"OG0000575" "yellow"
"OG0002548" "sienna3"
"OG0001203" "yellowgreen"
"OG0000218" "royalblue"
"OG0002284" "mediumorchid"
"OG0001706" "turquoise"
"OG0001061" "greenyellow"
"OG0000102" "salmon"
"OG0005568" "saddlebrown"
"OG0000447" "green"
"OG0005540" "midnightblue"
"OG0001086" "lightgreen"
"OG0004115" "black"
"OG0000340" "saddlebrown"
"OG0001665" "saddlebrown"
"OG0010986" "darkred"
"OG0002067" "darkgreen"
"OG0002873" "violet"
"OG0002131" "turquoise"
"OG0001429" "turquoise"
"OG0000242" "turquoise"
"OG0003330" "antiquewhite4"
"OG0001085" "green"
"OG0004039" "saddlebrown"
"OG0001987" "lightgreen"
"OG0001194" "thistle1"
"OG0000606" "cyan"
"OG0003466" "brown"
"OG0005917" "royalblue"
"OG0000783" "midnightblue"
"OG0004780" "palevioletred3"
"OG0001337" "darkgreen"
"OG0003375" "sienna3"
"OG0000524" "blue"
"OG0000170" "greenyellow"
"OG0003799" "sienna3"
"OG0004761" "salmon"
"OG0001304" "blue"
"OG0002023" "greenyellow"
"OG0002355" "cyan"
"OG0000803" "skyblue"
"OG0004022" "darkolivegreen"
"OG0000209" "magenta"
"OG0000333" "green"
"OG0003927" "lavenderblush3"
"OG0000929" "darkturquoise"
"OG0002495" "black"
"OG0003311" "brown4"
"OG0000239" "sienna3"
"OG0000903" "darkolivegreen"
"OG0000495" "blue"
"OG0004714" "tan"
"OG0000365" "paleturquoise"
"OG0005381" "lightpink4"
"OG0000682" "blue"
"OG0002410" "violet"
"OG0000176" "magenta"
"OG0003370" "turquoise"
"OG0001164" "magenta"
"OG0000110" "darkgreen"
"OG0001540" "blue"
"OG0002338" "royalblue"
"OG0002054" "darkgreen"
"OG0001891" "yellowgreen"
"OG0001274" "brown"
"OG0000587" "green"
"OG0003991" "tan"
"OG0001247" "pink"
"OG0005095" "brown4"
"OG0001391" "lightyellow"
"OG0004805" "maroon"
"OG0001307" "orange"
"OG0001976" "lightgreen"
"OG0002759" "blue"
"OG0000148" "salmon4"
"OG0001091" "skyblue3"
"OG0004111" "tan"
"OG0002575" "skyblue"
"OG0003458" "mediumpurple3"
"OG0006556" "darkred"
"OG0003860" "skyblue3"
"OG0000312" "yellowgreen"
"OG0003376" "skyblue"
"OG0006487" "turquoise"
"OG0005306" "lightcyan"
"OG0016231" "darkmagenta"
"OG0003411" "violet"
"OG0003095" "blue"
"OG0000345" "green"
"OG0005675" "coral1"
"OG0001175" "royalblue"
"OG0000942" "salmon4"
"OG0004294" "green"
"OG0004925" "lightcyan1"
"OG0004141" "lightcyan1"
"OG0003510" "black"
"OG0000969" "lightcyan1"
"OG0002847" "royalblue"
"OG0000574" "floralwhite"
"OG0004957" "green"
"OG0001273" "greenyellow"
"OG0002298" "darkred"
"OG0003475" "darkturquoise"
"OG0008364" "salmon4"
"OG0002513" "turquoise"
"OG0001313" "lavenderblush3"
"OG0003660" "cyan"
"OG0000323" "darkturquoise"
"OG0003683" "sienna3"
"OG0007881" "darkorange2"
"OG0001563" "salmon"
"OG0001412" "cyan"
"OG0004538" "cyan"
"OG0003067" "black"
"OG0000957" "yellow"
"OG0000995" "greenyellow"
"OG0001758" "tan"
"OG0001753" "coral2"
"OG0000072" "pink"
"OG0000423" "darkorange"
"OG0001606" "palevioletred3"
"OG0002544" "purple"
"OG0003825" "pink"
"OG0000647" "brown"
"OG0016209" "blue"
"OG0000605" "turquoise"
"OG0003571" "royalblue"
"OG0002050" "saddlebrown"
"OG0003422" "midnightblue"
"OG0004660" "darkgreen"
"OG0000774" "darkturquoise"
"OG0002215" "turquoise"
"OG0001251" "darkred"
"OG0001803" "tan"
"OG0002321" "blue"
"OG0001877" "plum2"
"OG0000400" "tan"
"OG0000930" "turquoise"
"OG0003188" "darkred"
"OG0003936" "darkgrey"
"OG0006631" "red"
"OG0000947" "lightpink4"
"OG0003768" "purple"
"OG0005572" "purple"
"OG0001100" "saddlebrown"
"OG0000998" "yellow"
"OG0002975" "coral2"
"OG0002346" "blue"
"OG0001362" "black"
"OG0002031" "green"
"OG0000386" "darkorange2"
"OG0000886" "yellow4"
"OG0001349" "plum1"
"OG0000753" "darkseagreen4"
"OG0000371" "lightgreen"
"OG0004147" "darkslateblue"
"OG0002181" "mediumorchid"
"OG0002086" "green"
"OG0001894" "darkmagenta"
"OG0005509" "green"
"OG0000359" "grey60"
"OG0001345" "lightcyan1"
"OG0001104" "royalblue"
"OG0004145" "magenta"
"OG0003345" "darkolivegreen"
"OG0003501" "violet"
"OG0004713" "mediumpurple3"
"OG0000850" "lightyellow"
"OG0001910" "darkturquoise"
"OG0004448" "skyblue"
"OG0002754" "darkolivegreen"
"OG0000192" "turquoise"
"OG0002779" "brown4"
"OG0000373" "blue"
"OG0000501" "orange"
"OG0006793" "greenyellow"
"OG0016221" "yellow"
"OG0003674" "brown4"
"OG0000530" "turquoise"
"OG0000042" "coral2"
"OG0001818" "darkgreen"
"OG0000521" "blue"
"OG0001640" "yellow"
"OG0001187" "darkgreen"
"OG0004317" "darkred"
"OG0000548" "darkturquoise"
"OG0007818" "thistle2"
"OG0000781" "darkred"
"OG0000732" "green"
"OG0009272" "purple"
"OG0002156" "maroon"
"OG0001205" "skyblue2"
"OG0000484" "darkgreen"
"OG0008108" "lightgreen"
"OG0003366" "cyan"
"OG0000453" "steelblue"
"OG0005670" "saddlebrown"
"OG0004564" "saddlebrown"
"OG0000425" "steelblue"
"OG0003004" "darkturquoise"
"OG0003840" "darkturquoise"
"OG0006613" "honeydew1"
"OG0001296" "steelblue"
"OG0004739" "thistle1"
"OG0004182" "mediumorchid"
"OG0004677" "lightpink4"
"OG0010995" "antiquewhite4"
"OG0001769" "green"
"OG0000707" "yellow4"
"OG0003218" "grey60"
"OG0000452" "greenyellow"
"OG0000503" "plum1"
"OG0006726" "blue"
"OG0002269" "saddlebrown"
"OG0000935" "turquoise"
"OG0003167" "pink"
"OG0009288" "midnightblue"
"OG0005070" "brown"
"OG0001548" "lightsteelblue1"
"OG0005370" "cyan"
"OG0001833" "skyblue"
"OG0001141" "lavenderblush3"
"OG0002308" "darkgreen"
"OG0000117" "yellow"
"OG0001559" "lightcyan1"
"OG0004240" "paleturquoise"
"OG0000758" "lavenderblush3"
"OG0002036" "salmon"
"OG0001566" "lightyellow"
"OG0001574" "red"
"OG0001200" "lightgreen"
"OG0000142" "grey60"
"OG0005435" "turquoise"
"OG0002628" "lightcyan"
"OG0002904" "palevioletred3"
"OG0001047" "grey60"
"OG0003163" "paleturquoise"
"OG0002208" "lightpink4"
"OG0001903" "salmon4"
"OG0001408" "navajowhite2"
"OG0002836" "midnightblue"
"OG0003191" "tan"
"OG0001552" "palevioletred3"
"OG0005416" "sienna3"
"OG0002739" "green"
"OG0002747" "saddlebrown"
"OG0004588" "salmon"
"OG0000352" "skyblue1"
"OG0006303" "darkred"
"OG0010981" "plum1"
"OG0002396" "tan"
"OG0002970" "lightyellow"
"OG0002961" "turquoise"
"OG0000595" "blue"
"OG0004556" "grey60"
"OG0007122" "lightyellow"
"OG0001944" "saddlebrown"
"OG0001118" "navajowhite2"
"OG0012840" "pink"
"OG0003274" "greenyellow"
"OG0004097" "palevioletred3"
"OG0003063" "pink"
"OG0000015" "green"
"OG0000566" "pink"
"OG0000017" "blue"
"OG0002997" "steelblue"
"OG0005340" "plum2"
"OG0005347" "lightgreen"
"OG0001865" "lightgreen"
"OG0002450" "darkgreen"
"OG0003307" "pink"
"OG0001258" "brown"
"OG0003008" "pink"
"OG0000956" "brown4"
"OG0003508" "orange"
"OG0000382" "yellow"
"OG0002753" "grey60"
"OG0001229" "lavenderblush3"
"OG0003308" "red"
"OG0000986" "steelblue"
"OG0005460" "darkred"
"OG0004926" "lightcyan"
"OG0001197" "darkturquoise"
"OG0004074" "brown4"
"OG0000085" "lavenderblush3"
"OG0004305" "blue"
"OG0009142" "salmon4"
"OG0004287" "magenta"
"OG0003116" "turquoise"
"OG0000896" "salmon4"
"OG0004994" "blue"
"OG0003568" "plum1"
"OG0001895" "paleturquoise"
"OG0000308" "darkmagenta"
"OG0004140" "brown"
"OG0001294" "pink"
"OG0001401" "darkslateblue"
"OG0000339" "turquoise"
"OG0001331" "steelblue"
"OG0001547" "darkolivegreen"
"OG0002163" "yellow"
"OG0000476" "skyblue"
"OG0003522" "maroon"
"OG0002035" "midnightblue"
"OG0001784" "mediumpurple3"
"OG0005860" "yellow"
"OG0002022" "darkred"
"OG0002614" "skyblue3"
"OG0002592" "cyan"
"OG0004107" "violet"
"OG0001491" "grey60"
"OG0005202" "palevioletred3"
"OG0001739" "tan"
"OG0000791" "plum"
"OG0002160" "mediumpurple3"
"OG0000905" "turquoise"
"OG0002459" "turquoise"
"OG0001238" "darkturquoise"
"OG0000222" "yellow"
"OG0000380" "mediumpurple3"
"OG0000428" "red"
"OG0007540" "white"
"OG0000185" "skyblue3"
"OG0000454" "darkred"
"OG0003094" "darkgrey"
"OG0002832" "magenta"
"OG0000562" "purple"
"OG0001802" "yellow"
"OG0000770" "green"
"OG0001027" "brown"
"OG0008231" "mediumpurple3"
"OG0008674" "palevioletred3"
"OG0003125" "cyan"
"OG0002106" "brown"
"OG0000490" "thistle1"
"OG0001079" "red"
"OG0000624" "skyblue"
"OG0001496" "red"
"OG0005439" "red"
"OG0002806" "darkgreen"
"OG0006984" "steelblue"
"OG0004393" "mediumpurple3"
"OG0005040" "brown"
"OG0008826" "darkolivegreen"
"OG0001486" "purple"
"OG0001096" "skyblue3"
"OG0001392" "thistle1"
"OG0000558" "cyan"
"OG0000294" "lavenderblush3"
"OG0000958" "darkmagenta"
"OG0003731" "brown"
"OG0003838" "magenta"
"OG0000254" "darkseagreen4"
"OG0001180" "pink"
"OG0002638" "darkolivegreen"
"OG0009070" "blue"
"OG0003579" "blue"
"OG0002198" "purple"
"OG0001176" "darkolivegreen"
"OG0010022" "red"
"OG0000523" "darkseagreen4"
"OG0000135" "turquoise"
"OG0001281" "bisque4"
"OG0003484" "darkolivegreen"
"OG0001599" "brown"
"OG0002110" "pink"
"OG0004477" "purple"
"OG0003869" "purple"
"OG0003035" "honeydew1"
"OG0001699" "darkred"
"OG0003006" "plum2"
"OG0001298" "cyan"
"OG0010337" "salmon4"
"OG0001376" "lightyellow"
"OG0004361" "green"
"OG0001836" "lightsteelblue1"
"OG0002292" "cyan"
"OG0000673" "darkmagenta"
"OG0002453" "darkmagenta"
"OG0002983" "lightpink4"
"OG0000073" "red"
"OG0000032" "turquoise"
"OG0008121" "lightyellow"
"OG0005942" "cyan"
"OG0002369" "salmon4"
"OG0004788" "grey60"
"OG0006610" "greenyellow"
"OG0000989" "sienna3"
"OG0001749" "magenta"
"OG0000027" "darkmagenta"
"OG0004807" "floralwhite"
"OG0002993" "darkred"
"OG0002463" "bisque4"
"OG0029402" "pink"
"OG0003506" "pink"
"OG0001029" "plum2"
"OG0001342" "paleturquoise"
"OG0004157" "brown"
"OG0002218" "greenyellow"
"OG0005252" "navajowhite2"
"OG0002770" "yellow"
"OG0001249" "maroon"
"OG0003692" "lightcyan1"
"OG0003396" "darkgreen"
"OG0003828" "lightgreen"
"OG0000178" "lightyellow"
"OG0004324" "cyan"
"OG0001341" "pink"
"OG0001395" "turquoise"
"OG0004326" "skyblue1"
"OG0001756" "green"
"OG0001252" "green"
"OG0003527" "tan"
"OG0004086" "salmon"
"OG0004514" "mediumpurple3"
"OG0001144" "yellow"
"OG0001050" "lightcyan"
"OG0000813" "plum2"
"OG0007260" "brown4"
"OG0005948" "darkorange"
"OG0002815" "cyan"
"OG0002406" "palevioletred3"
"OG0000967" "darkorange2"
"OG0004236" "blue"
"OG0003005" "grey60"
"OG0000586" "saddlebrown"
"OG0018656" "yellow"
"OG0001181" "cyan"
"OG0000079" "mediumpurple3"
"OG0003047" "skyblue"
"OG0000191" "blue"
"OG0001209" "violet"
"OG0000496" "grey60"
"OG0000921" "blue"
"OG0004810" "lightcyan1"
"OG0001275" "greenyellow"
"OG0002662" "tan"
"OG0001477" "navajowhite2"
"OG0004041" "darkturquoise"
"OG0001052" "red"
"OG0004159" "darkred"
"OG0003070" "pink"
"OG0006373" "salmon"
"OG0002741" "black"
"OG0001476" "lightyellow"
"OG0001719" "blue"
"OG0003741" "turquoise"
"OG0001346" "honeydew1"
"OG0000832" "lightyellow"
"OG0001511" "white"
"OG0004443" "saddlebrown"
"OG0004549" "darkgreen"
"OG0003132" "lightcyan"
"OG0005700" "red"
"OG0001311" "green"
"OG0004451" "purple"
"OG0004434" "coral2"
"OG0000088" "midnightblue"
"OG0005321" "grey60"
"OG0002845" "darkred"
"OG0000555" "lightyellow"
"OG0002309" "lightpink4"
"OG0001467" "darkmagenta"
"OG0002882" "yellow"
"OG0002029" "red"
"OG0005557" "grey60"
"OG0000181" "darkseagreen4"
"OG0001375" "cyan"
"OG0007616" "midnightblue"
"OG0001105" "turquoise"
"OG0001295" "navajowhite2"
"OG0001873" "ivory"
"OG0007197" "violet"
"OG0000769" "skyblue3"
"OG0001371" "skyblue"
"OG0005859" "skyblue1"
"OG0001368" "turquoise"
"OG0006314" "green"
"OG0005899" "skyblue1"
"OG0002128" "skyblue3"
"OG0011878" "yellow4"
"OG0001674" "darkslateblue"
"OG0008532" "purple"
"OG0002591" "lightcyan"
"OG0001810" "honeydew1"
"OG0001188" "darkseagreen4"
"OG0002691" "salmon"
"OG0002147" "skyblue"
"OG0002776" "plum1"
"OG0003321" "palevioletred3"
"OG0002635" "purple"
"OG0000737" "yellow4"
"OG0000914" "yellow"
"OG0005565" "blue"
"OG0004453" "royalblue"
"OG0006798" "mediumpurple3"
"OG0002385" "cyan"
"OG0003200" "purple"
"OG0001652" "pink"
"OG0003146" "turquoise"
"OG0004269" "tan"
"OG0000729" "lightsteelblue1"
"OG0010646" "tan"
"OG0000878" "darkturquoise"
"OG0000158" "steelblue"
"OG0008897" "lightyellow"
"OG0003909" "palevioletred3"
"OG0007399" "turquoise"
"OG0001124" "palevioletred3"
"OG0001819" "green"
"OG0001974" "darkorange"
"OG0002047" "palevioletred3"
"OG0002109" "lightcyan"
"OG0002293" "darkolivegreen"
"OG0001465" "red"
"OG0000441" "salmon4"
"OG0001499" "purple"
"OG0003384" "greenyellow"
"OG0001828" "plum1"
"OG0007396" "honeydew1"
"OG0003467" "skyblue2"
"OG0003930" "orange"
"OG0001864" "ivory"
"OG0000374" "paleturquoise"
"OG0007115" "tan"
"OG0001804" "red"
"OG0003019" "purple"
"OG0005927" "green"
"OG0004803" "darkred"
"OG0004273" "mediumorchid"
"OG0000406" "maroon"
"OG0002399" "blue"
"OG0005096" "greenyellow"
"OG0003940" "violet"
"OG0005325" "blue"
"OG0006324" "lightgreen"
"OG0001577" "turquoise"
"OG0003594" "darkgreen"
"OG0004527" "paleturquoise"
"OG0002658" "cyan"
"OG0002454" "steelblue"
"OG0001217" "salmon"
"OG0000699" "palevioletred3"
"OG0005659" "orangered4"
"OG0000745" "yellow"
"OG0004501" "violet"
"OG0000055" "turquoise"
"OG0009291" "saddlebrown"
"OG0001600" "sienna3"
"OG0002537" "midnightblue"
"OG0000280" "blue"
"OG0003853" "skyblue3"
"OG0003639" "yellow"
"OG0005792" "violet"
"OG0005261" "cyan"
"OG0002249" "lightyellow"
"OG0004033" "sienna3"
"OG0004456" "darkmagenta"
"OG0004962" "pink"
"OG0005192" "skyblue"
"OG0000762" "turquoise"
"OG0002765" "brown"
"OG0001527" "turquoise"
"OG0000363" "greenyellow"
"OG0001579" "black"
"OG0005563" "lightcyan"
"OG0002271" "steelblue"
"OG0006728" "paleturquoise"
"OG0000966" "yellowgreen"
"OG0000846" "pink"
"OG0000985" "mediumpurple3"
"OG0007732" "tan"
"OG0002328" "cyan"
"OG0000864" "saddlebrown"
"OG0002733" "green"
"OG0002149" "royalblue"
"OG0006851" "violet"
"OG0001607" "plum2"
"OG0001779" "darkorange"
"OG0001006" "salmon"
"OG0001059" "darkmagenta"
"OG0000264" "violet"
"OG0000470" "salmon4"
"OG0002700" "lavenderblush3"
"OG0001234" "paleturquoise"
"OG0008867" "magenta"
"OG0005771" "yellow"
"OG0003553" "green"
"OG0003135" "navajowhite2"
"OG0003278" "darkorange"
"OG0000780" "blue"
"OG0001939" "saddlebrown"
"OG0000342" "yellowgreen"
"OG0002973" "red"
"OG0000588" "skyblue3"
"OG0002641" "royalblue"
"OG0000533" "steelblue"
"OG0001931" "darkgreen"
"OG0000559" "skyblue"
"OG0001094" "antiquewhite4"
"OG0000408" "salmon4"
"OG0011831" "skyblue"
"OG0000263" "midnightblue"
"OG0000618" "darkgreen"
"OG0003908" "magenta"
"OG0003310" "darkmagenta"
"OG0001131" "magenta"
"OG0000396" "skyblue"
"OG0003155" "brown4"
"OG0009053" "floralwhite"
"OG0002530" "purple"
"OG0007048" "tan"
"OG0002721" "paleturquoise"
"OG0003187" "lightcyan"
"OG0002027" "darkolivegreen"
"OG0003732" "violet"
"OG0003868" "coral2"
"OG0001303" "cyan"
"OG0003386" "black"
"OG0011510" "pink"
"OG0000431" "darkgrey"
"OG0002315" "turquoise"
"OG0003303" "paleturquoise"
"OG0002322" "white"
"OG0001602" "darkmagenta"
"OG0004319" "plum1"
"OG0001463" "darkorange"
"OG0001386" "lightyellow"
"OG0002361" "brown"
"OG0005317" "darkgrey"
"OG0009290" "darkred"
"OG0001317" "salmon4"
"OG0001177" "darkturquoise"
"OG0001656" "pink"
"OG0005307" "darkred"
"OG0000404" "green"
"OG0005048" "green"
"OG0004567" "darkred"
"OG0002351" "turquoise"
"OG0004954" "skyblue2"
"OG0001868" "steelblue"
"OG0002692" "turquoise"
"OG0005063" "blue"
"OG0003443" "darkolivegreen"
"OG0000417" "thistle1"
"OG0001359" "red"
"OG0002066" "darkgreen"
"OG0004915" "blue"
"OG0007617" "royalblue"
"OG0001703" "turquoise"
"OG0004767" "yellow4"
"OG0000848" "red"
"OG0001424" "yellowgreen"
"OG0000567" "magenta"
"OG0001979" "turquoise"
"OG0004889" "yellow"
"OG0000573" "purple"
"OG0004651" "brown4"
"OG0000715" "darkolivegreen"
"OG0002886" "darkseagreen4"
"OG0001151" "pink"
"OG0009069" "purple"
"OG0006264" "salmon"
"OG0004109" "brown4"
"OG0006419" "darkgrey"
"OG0001831" "yellow4"
"OG0000844" "blue"
"OG0004992" "darkorange"
"OG0008877" "lightgreen"
"OG0001960" "lightgreen"
"OG0007648" "pink"
"OG0001529" "turquoise"
"OG0004849" "palevioletred3"
"OG0003843" "yellowgreen"
"OG0000744" "darkgreen"
"OG0000187" "greenyellow"
"OG0002612" "blue"
"OG0000213" "skyblue2"
"OG0000031" "cyan"
"OG0003381" "ivory"
"OG0002353" "darkorange"
"OG0003779" "cyan"
"OG0000772" "lightcyan"
"OG0000133" "turquoise"
"OG0004161" "tan"
"OG0000794" "skyblue2"
"OG0000313" "darkgreen"
"OG0002706" "cyan"
"OG0002021" "palevioletred3"
"OG0003387" "saddlebrown"
"OG0002851" "darkmagenta"
"OG0002715" "turquoise"
"OG0003677" "tan"
"OG0005086" "coral1"
"OG0004582" "grey60"
"OG0000245" "lightpink4"
"OG0004797" "honeydew1"
"OG0003010" "darkgreen"
"OG0001503" "turquoise"
"OG0000801" "turquoise"
"OG0001902" "darkslateblue"
"OG0004914" "cyan"
"OG0001490" "darkorange2"
"OG0005204" "darkslateblue"
"OG0002470" "lightgreen"
"OG0006147" "darkgreen"
"OG0006205" "bisque4"
"OG0000512" "darkorange"
"OG0003209" "tan"
"OG0000751" "skyblue"
"OG0004395" "skyblue1"
"OG0003619" "greenyellow"
"OG0005781" "pink"
"OG0006355" "turquoise"
"OG0000928" "blue"
"OG0005216" "salmon4"
"OG0001834" "skyblue1"
"OG0000448" "steelblue"
"OG0004551" "mediumpurple3"
"OG0002437" "skyblue"
"OG0003286" "saddlebrown"
"OG0005551" "floralwhite"
"OG0001816" "greenyellow"
"OG0003541" "royalblue"
"OG0001815" "lightgreen"
"OG0004832" "darkturquoise"
"OG0002107" "darkslateblue"
"OG0000482" "royalblue"
"OG0000266" "greenyellow"
"OG0002756" "plum1"
"OG0001048" "thistle1"
"OG0001415" "skyblue1"
"OG0008230" "blue"
"OG0001045" "lightyellow"
"OG0003357" "yellow"
"OG0000243" "darkgrey"
"OG0002472" "pink"
"OG0001780" "darkgreen"
"OG0002553" "lightyellow"
"OG0007308" "yellow"
"OG0001020" "darkred"
"OG0000847" "thistle1"
"OG0002879" "plum1"
"OG0003045" "plum1"
"OG0003937" "paleturquoise"
"OG0002848" "darkred"
"OG0003043" "pink"
"OG0003014" "steelblue"
"OG0000420" "red"
"OG0001208" "saddlebrown"
"OG0005194" "darkolivegreen"
"OG0002462" "skyblue3"
"OG0001227" "cyan"
"OG0003078" "palevioletred3"
"OG0001276" "saddlebrown"
"OG0004120" "darkturquoise"
"OG0004218" "lightyellow"
"OG0009282" "darkgreen"
"OG0002991" "royalblue"
"OG0009270" "tan"
"OG0006782" "turquoise"
"OG0000667" "palevioletred3"
"OG0008377" "skyblue"
"OG0002590" "darkolivegreen"
"OG0003214" "salmon4"
"OG0001023" "darkgrey"
"OG0003725" "red"
"OG0002320" "violet"
"OG0000705" "steelblue"
"OG0003072" "magenta"
"OG0011033" "green"
"OG0004547" "plum1"
"OG0000271" "darkred"
"OG0002012" "pink"
"OG0003325" "plum1"
"OG0002148" "midnightblue"
"OG0004947" "darkgreen"
"OG0000621" "darkolivegreen"
"OG0000795" "coral1"
"OG0002726" "darkorange"
"OG0003602" "yellow"
"OG0005046" "darkorange2"
"OG0002028" "mediumpurple3"
"OG0004198" "yellow"
"OG0001958" "antiquewhite4"
"OG0002925" "floralwhite"
"OG0003241" "brown"
"OG0000540" "steelblue"
"OG0009316" "floralwhite"
"OG0000267" "darkgreen"
"OG0001526" "yellow"
"OG0001099" "darkorange"
"OG0003823" "green"
"OG0004683" "lightcyan1"
"OG0007030" "midnightblue"
"OG0003090" "cyan"
"OG0001016" "blue"
"OG0000775" "darkturquoise"
"OG0000829" "lightcyan1"
"OG0001436" "paleturquoise"
"OG0000211" "grey60"
"OG0000735" "blue"
"OG0005933" "palevioletred3"
"OG0003049" "violet"
"OG0012997" "yellowgreen"
"OG0000964" "salmon"
"OG0003751" "salmon4"
"OG0003282" "lightpink4"
"OG0001485" "salmon"
"OG0002352" "cyan"
"OG0003806" "darkseagreen4"
"OG0000797" "cyan"
"OG0002830" "saddlebrown"
"OG0006789" "blue"
"OG0001245" "turquoise"
"OG0000752" "turquoise"
"OG0001421" "tan"
"OG0004299" "brown"
"OG0008871" "royalblue"
"OG0004310" "saddlebrown"
"OG0003119" "white"
"OG0001515" "navajowhite2"
"OG0004279" "darkgreen"
"OG0003179" "mediumpurple3"
"OG0000083" "antiquewhite4"
"OG0006024" "red"
"OG0001300" "brown4"
"OG0011043" "salmon"
"OG0000722" "lightpink4"
"OG0002807" "darkmagenta"
"OG0000435" "coral1"
"OG0000542" "midnightblue"
"OG0004441" "cyan"
"OG0002123" "darkgreen"
"OG0004875" "lightcyan"
"OG0004058" "plum2"
"OG0002766" "honeydew1"
"OG0005705" "sienna3"
"OG0005794" "skyblue3"
"OG0001525" "lightyellow"
"OG0001396" "skyblue3"
"OG0003558" "lavenderblush3"
"OG0001502" "salmon"
"OG0001071" "skyblue2"
"OG0002757" "darkgrey"
"OG0006665" "mediumorchid"
"OG0000999" "red"
"OG0002666" "lightpink4"
"OG0001039" "lightsteelblue1"
"OG0001907" "lightpink4"
"OG0001841" "darkorange"
"OG0005212" "black"
"OG0000571" "red"
"OG0001664" "pink"
"OG0004934" "greenyellow"
"OG0003829" "lightgreen"
"OG0003291" "yellow"
"OG0001022" "lightyellow"
"OG0000619" "turquoise"
"OG0000923" "royalblue"
"OG0003699" "lightyellow"
"OG0000092" "lightsteelblue1"
"OG0000731" "green"
"OG0002719" "brown"
"OG0001030" "turquoise"
"OG0006161" "turquoise"
"OG0003474" "lightcyan"
"OG0001102" "grey60"
"OG0001312" "lightyellow"
"OG0006172" "mediumorchid"
"OG0001459" "royalblue"
"OG0002064" "skyblue3"
"OG0002742" "turquoise"
"OG0000662" "darkmagenta"
"OG0006514" "red"
"OG0000687" "steelblue"
"OG0002927" "turquoise"
"OG0000383" "darkorange"
"OG0001959" "palevioletred3"
"OG0000714" "plum2"
"OG0003242" "mediumpurple3"
"OG0003582" "purple"
"OG0001690" "darkgreen"
"OG0005329" "turquoise"
"OG0000677" "royalblue"
"OG0001969" "steelblue"
"OG0000295" "thistle1"
"OG0001184" "yellow"
"OG0000822" "darkorange2"
"OG0000785" "midnightblue"
"OG0000616" "orange"
"OG0001646" "cyan"
"OG0008748" "salmon"
"OG0002446" "black"
"OG0003055" "darkgreen"
"OG0003990" "tan"
"OG0001908" "green"
"OG0000987" "honeydew1"
"OG0000644" "darkslateblue"
"OG0004944" "green"
"OG0001360" "darkslateblue"
"OG0000733" "yellowgreen"
"OG0006027" "midnightblue"
"OG0000610" "green"
"OG0001356" "darkmagenta"
"OG0002039" "bisque4"
"OG0002598" "green"
"OG0007835" "steelblue"
"OG0001618" "lightyellow"
"OG0004193" "green"
"OG0002199" "brown4"
"OG0002924" "darkred"
"OG0001423" "salmon4"
"OG0004519" "cyan"
"OG0001003" "darkturquoise"
"OG0003147" "darkslateblue"
"OG0013027" "floralwhite"
"OG0000397" "maroon"
"OG0008686" "skyblue"
"OG0000940" "plum1"
"OG0002861" "mediumpurple3"
"OG0006802" "purple"
"OG0003235" "cyan"
"OG0003373" "turquoise"
"OG0000445" "salmon"
"OG0004593" "green"
"OG0000154" "grey60"
"OG0006921" "turquoise"
"OG0002473" "steelblue"
"OG0006996" "midnightblue"
"OG0010387" "brown4"
"OG0003701" "red"
"OG0000867" "lightcyan1"
"OG0004083" "mediumpurple3"
"OG0004786" "red"
"OG0002760" "thistle1"
"OG0003335" "greenyellow"
"OG0000823" "salmon4"
"OG0002295" "skyblue3"
"OG0000137" "yellow"
"OG0000712" "turquoise"
"OG0003723" "floralwhite"
"OG0004896" "coral2"
"OG0004682" "saddlebrown"
"OG0004905" "salmon"
"OG0014367" "coral2"
"OG0003009" "darkslateblue"
"OG0000681" "navajowhite2"
"OG0003928" "brown"
"OG0002573" "coral2"
"OG0002093" "darkred"
"OG0000931" "greenyellow"
"OG0001573" "lightcyan"
"OG0003313" "violet"
"OG0001418" "turquoise"
"OG0001650" "pink"
"OG0001826" "palevioletred3"
"OG0005567" "plum2"
"OG0002144" "turquoise"
"OG0003350" "magenta"
"OG0003638" "cyan"
"OG0001327" "grey60"
"OG0000608" "plum1"
"OG0002335" "red"
"OG0002518" "turquoise"
"OG0004031" "cyan"
"OG0001545" "black"
"OG0002008" "blue"
"OG0004707" "violet"
"OG0001444" "orangered4"
"OG0002300" "paleturquoise"
"OG0002877" "violet"
"OG0000478" "plum2"
"OG0004779" "turquoise"
"OG0007458" "steelblue"
"OG0000344" "steelblue"
"OG0000409" "darkred"
"OG0011072" "darkgrey"
"OG0000082" "orange"
"OG0001764" "blue"
"OG0004051" "darkorange2"
"OG0002460" "lightgreen"
"OG0003625" "blue"
"OG0001191" "maroon"
"OG0002559" "royalblue"
"OG0001103" "blue"
"OG0001041" "magenta"
"OG0002734" "darkslateblue"
"OG0000541" "brown"
"OG0001627" "skyblue3"
"OG0001835" "lavenderblush3"
"OG0011849" "violet"
"OG0000634" "plum1"
"OG0000520" "lightyellow"
"OG0000463" "greenyellow"
"OG0003165" "plum2"
"OG0001417" "thistle1"
"OG0005957" "greenyellow"
"OG0007735" "darkorange2"
"OG0008361" "lightsteelblue1"
"OG0000232" "honeydew1"
"OG0000069" "mediumorchid"
"OG0004047" "yellow4"
"OG0000205" "skyblue"
"OG0000096" "darkred"
"OG0002665" "coral2"
"OG0005367" "darkred"
"OG0001065" "thistle1"
"OG0005071" "midnightblue"
"OG0003482" "blue"
"OG0005083" "skyblue2"
"OG0005104" "grey60"
"OG0003576" "cyan"
"OG0002520" "honeydew1"
"OG0004561" "salmon4"
"OG0002471" "lightpink4"
"OG0001648" "darkseagreen4"
"OG0004217" "darkturquoise"
"OG0004939" "salmon4"
"OG0001683" "skyblue"
"OG0004431" "grey60"
"OG0003409" "palevioletred3"
"OG0009309" "black"
"OG0004170" "skyblue3"
"OG0005772" "pink"
"OG0006983" "sienna3"
"OG0002690" "thistle1"
"OG0001822" "lightcyan1"
"OG0000196" "yellow"
"OG0000717" "skyblue"
"OG0001339" "lightsteelblue1"
"OG0001134" "purple"
"OG0003523" "cyan"
"OG0002422" "bisque4"
"OG0003743" "paleturquoise"
"OG0005575" "plum"
"OG0000939" "greenyellow"
"OG0006200" "brown"
"OG0001956" "cyan"
"OG0004912" "skyblue3"
"OG0002630" "darkgreen"
"OG0001667" "salmon"
"OG0006464" "royalblue"
"OG0002092" "orangered4"
"OG0001198" "darkgreen"
"OG0004410" "grey60"
"OG0001638" "darkolivegreen"
"OG0004462" "plum"
"OG0003145" "thistle2"
"OG0006212" "bisque4"
"OG0003016" "royalblue"
"OG0003672" "darkturquoise"
"OG0001214" "darkmagenta"
"OG0002978" "darkgreen"
"OG0016472" "greenyellow"
"OG0005333" "red"
"OG0002154" "palevioletred3"
"OG0003469" "plum1"
"OG0000754" "skyblue3"
"OG0005679" "darkmagenta"
"OG0002196" "plum1"
"OG0003032" "darkseagreen4"
"OG0000628" "lightcyan1"
"OG0002281" "orangered4"
"OG0002032" "royalblue"
"OG0002547" "darkturquoise"
"OG0005429" "orange"
"OG0002019" "salmon"
"OG0004729" "grey60"
"OG0010323" "paleturquoise"
"OG0003312" "red"
"OG0001823" "paleturquoise"
"OG0004002" "steelblue"
"OG0003377" "thistle2"
"OG0001305" "white"
"OG0001970" "midnightblue"
"OG0000385" "royalblue"
"OG0000081" "magenta"
"OG0000489" "greenyellow"
"OG0002461" "lightgreen"
"OG0012865" "ivory"
"OG0002707" "orange"
"OG0004559" "navajowhite2"
"OG0000904" "yellow"
"OG0007610" "lightgreen"
"OG0005799" "darkolivegreen"
"OG0001162" "plum2"
"OG0001240" "cyan"
"OG0003245" "lightcyan"
"OG0003160" "floralwhite"
"OG0004923" "darkturquoise"
"OG0001235" "floralwhite"
"OG0001449" "darkgreen"
"OG0011009" "skyblue2"
"OG0000446" "tan"
"OG0004352" "steelblue"
"OG0006624" "white"
"OG0003548" "bisque4"
"OG0000353" "bisque4"
"OG0002821" "purple"
"OG0002210" "cyan"
"OG0002667" "grey60"
"OG0002773" "black"
"OG0005209" "plum2"
"OG0001231" "darkorange"
"OG0000235" "magenta"
"OG0007622" "darkgreen"
"OG0006689" "purple"
"OG0004781" "palevioletred3"
"OG0000253" "darkgrey"
"OG0008383" "black"
"OG0001062" "black"
"OG0006453" "darkolivegreen"
"OG0000885" "darkturquoise"
"OG0006662" "saddlebrown"
"OG0005038" "blue"
"OG0003624" "mediumorchid"
"OG0006191" "green"
"OG0000614" "lightcyan1"
"OG0003260" "ivory"
"OG0001479" "darkorange"
"OG0003118" "skyblue3"
"OG0000377" "turquoise"
"OG0003895" "darkmagenta"
"OG0000381" "darkgrey"
"OG0003734" "turquoise"
"OG0003552" "midnightblue"
"OG0000853" "darkorange2"
"OG0003249" "purple"
"OG0004329" "darkred"
"OG0004261" "palevioletred3"
"OG0001202" "lightsteelblue1"
"OG0010021" "lightyellow"
"OG0001704" "yellowgreen"
"OG0004137" "skyblue3"
"OG0003709" "yellow"
"OG0004953" "cyan"
"OG0006574" "black"
"OG0004499" "magenta"
"OG0001481" "palevioletred3"
"OG0005506" "greenyellow"
"OG0006370" "darkred"
"OG0001561" "yellowgreen"
"OG0002349" "darkgreen"
"OG0000366" "darkolivegreen"
"OG0005044" "purple"
"OG0000611" "mediumorchid"
"OG0004200" "grey60"
"OG0001156" "darkturquoise"
"OG0002200" "darkolivegreen"
"OG0001761" "darkorange"
"OG0004536" "yellow"
"OG0001661" "plum1"
"OG0000144" "plum2"
"OG0005450" "saddlebrown"
"OG0001720" "green"
"OG0003566" "darkturquoise"
"OG0000609" "antiquewhite4"
"OG0005310" "red"
"OG0006086" "thistle1"
"OG0002135" "turquoise"
"OG0001682" "turquoise"
"OG0001092" "honeydew1"
"OG0002188" "mediumpurple3"
"OG0002424" "red"
"OG0005187" "paleturquoise"
"OG0001517" "pink"
"OG0002347" "black"
"OG0007390" "darkturquoise"
"OG0009565" "skyblue2"
"OG0001695" "midnightblue"
"OG0005132" "orangered4"
"OG0002252" "darkred"
"OG0001125" "blue"
"OG0005940" "royalblue"
"OG0006028" "turquoise"
"OG0007889" "saddlebrown"
"OG0002730" "darkturquoise"
"OG0003963" "grey60"
"OG0009073" "plum1"
"OG0001524" "navajowhite2"
"OG0004276" "lightyellow"
"OG0001615" "magenta"
"OG0000162" "lightsteelblue1"
"OG0004014" "red"
"OG0001714" "lightcyan"
"OG0002009" "blue"
"OG0000612" "yellow"
"OG0003882" "lightcyan"
"OG0005441" "sienna3"
"OG0001414" "salmon"
"OG0009323" "ivory"
"OG0001148" "brown4"
"OG0001971" "skyblue1"
"OG0000594" "darkolivegreen"
"OG0002897" "cyan"
"OG0001460" "skyblue1"
"OG0000950" "mediumpurple3"
"OG0001289" "turquoise"
"OG0000279" "cyan"
"OG0002723" "steelblue"
"OG0001113" "plum1"
"OG0005790" "salmon"
"OG0000457" "turquoise"
"OG0001067" "yellow4"
"OG0007397" "thistle1"
"OG0002697" "turquoise"
"OG0001447" "salmon"
"OG0001962" "darkseagreen4"
"OG0002660" "turquoise"
"OG0001329" "darkturquoise"
"OG0003809" "navajowhite2"
"OG0005652" "green"
"OG0003964" "lightsteelblue1"
"OG0003296" "green"
"OG0002717" "skyblue2"
"OG0006833" "green"
"OG0000095" "darkorange2"
"OG0002170" "green"
"OG0003488" "thistle2"
"OG0001343" "darkgreen"
"OG0006614" "skyblue"
"OG0009738" "plum2"
"OG0004028" "maroon"
"OG0003871" "magenta"
"OG0002720" "steelblue"
"OG0003644" "plum"
"OG0007825" "salmon4"
"OG0003394" "salmon"
"OG0001740" "turquoise"
"OG0000050" "mediumorchid"
"OG0004759" "sienna3"
"OG0001948" "bisque4"
"OG0012883" "lightcyan"
"OG0004186" "lavenderblush3"
"OG0004315" "royalblue"
"OG0001534" "lightgreen"
"OG0001986" "mediumpurple3"
"OG0001237" "plum1"
"OG0004606" "turquoise"
"OG0008548" "antiquewhite4"
"OG0000676" "lavenderblush3"
"OG0000718" "orange"
"OG0004673" "green"
"OG0002392" "cyan"
"OG0000332" "lavenderblush3"
"OG0001622" "salmon"
"OG0003297" "violet"
"OG0003065" "plum2"
"OG0003215" "plum1"
"OG0000549" "lightcyan"
"OG0000364" "darkorange"
"OG0006020" "lightcyan"
"OG0000199" "tan"
"OG0001461" "bisque4"
"OG0005236" "magenta"
"OG0003754" "violet"
"OG0004721" "skyblue"
"OG0007052" "turquoise"
"OG0002456" "darkgreen"
"OG0003637" "grey60"
"OG0003690" "steelblue"
"OG0003876" "pink"
"OG0002165" "tan"
"OG0002675" "turquoise"
"OG0007667" "blue"
"OG0001446" "mediumpurple3"
"OG0004893" "darkmagenta"
"OG0000730" "darkorange"
"OG0002194" "turquoise"
"OG0002483" "green"
"OG0001798" "skyblue3"
"OG0002363" "plum1"
"OG0002615" "darkgreen"
"OG0003850" "grey60"
"OG0005626" "antiquewhite4"
"OG0004467" "honeydew1"
"OG0001464" "lightgreen"
"OG0008839" "yellow4"
"OG0000270" "pink"
"OG0001173" "darkgreen"
"OG0000934" "white"
"OG0003517" "red"
"OG0003835" "steelblue"
"OG0000291" "darkolivegreen"
"OG0003496" "red"
"OG0001897" "midnightblue"
"OG0000421" "orangered4"
"OG0000514" "darkorange"
"OG0004323" "lightyellow"
"OG0002278" "blue"
"OG0001672" "yellowgreen"
"OG0003320" "royalblue"
"OG0003280" "pink"
"OG0002060" "darkgrey"
"OG0010967" "plum1"
"OG0004520" "turquoise"
"OG0002621" "turquoise"
"OG0005335" "plum1"
"OG0002127" "thistle1"
"OG0002233" "magenta"
"OG0006311" "lightyellow"
"OG0001961" "orangered4"
"OG0002337" "black"
"OG0000258" "purple"
"OG0006080" "thistle1"
"OG0007541" "turquoise"
"OG0005795" "magenta"
"OG0003353" "thistle2"
"OG0004510" "mediumpurple3"
"OG0003863" "turquoise"
"OG0002316" "red"
"OG0002669" "purple"
"OG0002768" "darkturquoise"
"OG0003536" "skyblue2"
"OG0006262" "lightpink4"
"OG0003316" "navajowhite2"
"OG0004019" "greenyellow"
"OG0003583" "lightgreen"
"OG0014233" "red"
"OG0006149" "brown"
"OG0001642" "plum2"
"OG0000747" "steelblue"
"OG0001070" "ivory"
"OG0001454" "coral2"
"OG0002400" "thistle1"
"OG0000876" "white"
"OG0000172" "orangered4"
"OG0005424" "brown"
"OG0005918" "lightgreen"
"OG0003294" "plum"
"OG0002670" "tan"
"OG0005076" "lightsteelblue1"
"OG0003148" "darkmagenta"
"OG0003207" "green"
"OG0004497" "lightyellow"
"OG0001159" "white"
"OG0002965" "darkred"
"OG0002447" "green"
"OG0002118" "blue"
"OG0000273" "greenyellow"
"OG0004540" "darkolivegreen"
"OG0002000" "lightgreen"
"OG0004316" "lightsteelblue1"
"OG0006615" "lightcyan"
"OG0002843" "lightgreen"
"OG0001595" "skyblue2"
"OG0000834" "yellow4"
"OG0003374" "cyan"
"OG0003545" "lightsteelblue1"
"OG0004311" "green"
"OG0004204" "paleturquoise"
"OG0000570" "magenta"
"OG0000862" "greenyellow"
"OG0001837" "darkgrey"
"OG0005508" "black"
"OG0001435" "cyan"
"OG0000979" "plum"
"OG0004138" "pink"
"OG0001242" "skyblue1"
"OG0004322" "saddlebrown"
"OG0006995" "coral2"
"OG0000793" "mediumpurple3"
"OG0002430" "orange"
"OG0003447" "honeydew1"
"OG0004143" "midnightblue"
"OG0006794" "skyblue3"
"OG0010213" "plum2"
"OG0003183" "thistle2"
"OG0010985" "royalblue"
"OG0003237" "greenyellow"
"OG0000580" "lightcyan"
"OG0004102" "palevioletred3"
"OG0000936" "coral1"
"OG0000750" "mediumpurple3"
"OG0001406" "turquoise"
"OG0002732" "darkorange"
"OG0001516" "palevioletred3"
"OG0005596" "tan"
"OG0000456" "floralwhite"
"OG0002167" "darkorange"
"OG0003412" "blue"
"OG0005895" "blue"
"OG0002015" "salmon"
"OG0007687" "coral1"
"OG0000670" "lightyellow"
"OG0005493" "palevioletred3"
"OG0005651" "salmon"
"OG0003509" "lightgreen"
"OG0001982" "midnightblue"
"OG0001031" "salmon4"
"OG0000924" "lightpink4"
"OG0002248" "grey60"
"OG0000500" "midnightblue"
"OG0003419" "turquoise"
"OG0002222" "orange"
"OG0010009" "red"
"OG0002162" "darkorange2"
"OG0004853" "purple"
"OG0010658" "saddlebrown"
"OG0001169" "pink"
"OG0002640" "grey60"
"OG0003901" "plum1"
"OG0003967" "royalblue"
"OG0012849" "skyblue3"
"OG0005412" "maroon"
"OG0005352" "purple"
"OG0007385" "salmon"
"OG0002126" "steelblue"
"OG0000645" "midnightblue"
"OG0004528" "lightsteelblue1"
"OG0005428" "green"
"OG0003184" "red"
"OG0001456" "sienna3"
"OG0004286" "pink"
"OG0001653" "darkslateblue"
"OG0003170" "yellow"
"OG0000664" "darkorange2"
"OG0000094" "red"
"OG0002155" "darkolivegreen"
"OG0004478" "lightgreen"
"OG0001280" "turquoise"
"OG0001297" "bisque4"
"OG0001875" "plum1"
"OG0000771" "yellow"
"OG0002105" "royalblue"
"OG0003881" "skyblue1"
"OG0001008" "bisque4"
"OG0002393" "steelblue"
"OG0002671" "greenyellow"
"OG0002884" "greenyellow"
"OG0003820" "darkorange"
"OG0003451" "cyan"
"OG0002417" "yellow"
"OG0006377" "lightgreen"
"OG0003839" "skyblue"
"OG0001183" "tan"
"OG0003491" "steelblue"
"OG0003573" "saddlebrown"
"OG0001123" "turquoise"
"OG0006328" "honeydew1"
"OG0007606" "coral2"
"OG0002745" "lightyellow"
"OG0002905" "tan"
"OG0004843" "darkgreen"
"OG0000763" "darkseagreen4"
"OG0002056" "steelblue"
"OG0001696" "plum2"
"OG0000324" "blue"
"OG0000830" "yellow"
"OG0001751" "darkturquoise"
"OG0002569" "darkmagenta"
"OG0005341" "darkorange"
"OG0001425" "purple"
"OG0005430" "grey60"
"OG0002102" "grey60"
"OG0004281" "purple"
"OG0000477" "pink"
"OG0001673" "darkgrey"
"OG0005318" "floralwhite"
"OG0001531" "paleturquoise"
"OG0002276" "cyan"
"OG0002226" "paleturquoise"
"OG0003358" "cyan"
"OG0003365" "yellow"
"OG0009277" "turquoise"
"OG0000997" "greenyellow"
"OG0002362" "skyblue1"
"OG0001654" "turquoise"
"OG0002168" "cyan"
"OG0004183" "darkslateblue"
"OG0006502" "white"
"OG0004507" "brown"
"OG0003243" "darkorange2"
"OG0000444" "turquoise"
"OG0002475" "saddlebrown"
"OG0003983" "pink"
"OG0003805" "bisque4"
"OG0003007" "palevioletred3"
"OG0011024" "mediumpurple3"
"OG0001538" "darkgrey"
"OG0002085" "magenta"
"OG0007857" "magenta"
"OG0001108" "skyblue3"
"OG0001721" "brown4"
"OG0004908" "darkred"
"OG0003728" "darkorange2"
"OG0006221" "tan"
"OG0001398" "brown"
"OG0002236" "red"
"OG0007952" "red"
"OG0003410" "navajowhite2"
"OG0002435" "lightyellow"
"OG0001390" "greenyellow"
"OG0005678" "coral2"
"OG0002769" "turquoise"
"OG0003855" "lightgreen"
"OG0003992" "thistle1"
"OG0003171" "turquoise"
"OG0005064" "darkolivegreen"
"OG0005222" "greenyellow"
"OG0002814" "lightpink4"
"OG0005342" "darkolivegreen"
"OG0004712" "darkturquoise"
"OG0002869" "plum"
"OG0004166" "violet"
"OG0004794" "ivory"
"OG0002403" "lightsteelblue1"
"OG0004671" "brown"
"OG0011868" "lightgreen"
"OG0001130" "brown4"
"OG0002833" "blue"
"OG0000251" "yellow"
"OG0001893" "honeydew1"
"OG0002890" "darkred"
"OG0003224" "lightyellow"
"OG0000702" "cyan"
"OG0002441" "black"
"OG0003698" "maroon"
"OG0006384" "brown4"
"OG0002999" "darkmagenta"
"OG0003525" "green"
"OG0000686" "cyan"
"OG0004672" "skyblue3"
"OG0002490" "greenyellow"
"OG0002796" "steelblue"
"OG0005190" "saddlebrown"
"OG0000613" "tan"
"OG0003340" "plum1"
"OG0005031" "lightgreen"
"OG0002299" "blue"
"OG0005257" "bisque4"
"OG0003879" "paleturquoise"
"OG0001394" "pink"
"OG0002543" "black"
"OG0000926" "brown"
"OG0000328" "magenta"
"OG0005807" "maroon"
"OG0005368" "darkolivegreen"
"OG0001239" "darkslateblue"
"OG0001427" "palevioletred3"
"OG0002161" "darkorange"
"OG0002221" "plum2"
"OG0004674" "salmon"
"OG0007553" "orange"
"OG0004026" "lightcyan"
"OG0001662" "turquoise"
"OG0002618" "turquoise"
"OG0003048" "paleturquoise"
"OG0002336" "orangered4"
"OG0004045" "pink"
"OG0001644" "skyblue"
"OG0004823" "midnightblue"
"OG0003216" "skyblue2"
"OG0005073" "purple"
"OG0002838" "lightcyan"
"OG0001711" "grey60"
"OG0002722" "ivory"
"OG0008372" "yellow"
"OG0003697" "darkmagenta"
"OG0002343" "lightyellow"
"OG0004135" "orangered4"
"OG0002633" "skyblue1"
"OG0002620" "royalblue"
"OG0003817" "pink"
"OG0000810" "royalblue"
"OG0004459" "plum2"
"OG0004241" "midnightblue"
"OG0009490" "cyan"
"OG0003530" "lightyellow"
"OG0002813" "purple"
"OG0003479" "darkturquoise"
"OG0004592" "lightcyan"
"OG0011952" "pink"
"OG0002433" "plum2"
"OG0004920" "navajowhite2"
"OG0004504" "mediumpurple3"
"OG0002383" "black"
"OG0005030" "maroon"
"OG0000368" "darkturquoise"
"OG0004932" "violet"
"OG0001567" "grey60"
"OG0005916" "darkred"
"OG0001938" "darkturquoise"
"OG0001468" "red"
"OG0003745" "darkred"
"OG0001122" "turquoise"
"OG0001620" "pink"
"OG0000826" "red"
"OG0003703" "plum1"
"OG0004543" "darkorange"
"OG0003210" "red"
"OG0004271" "navajowhite2"
"OG0005346" "thistle2"
"OG0002846" "green"
"OG0001270" "yellow"
"OG0000767" "blue"
"OG0002625" "green"
"OG0003022" "turquoise"
"OG0004524" "blue"
"OG0005805" "darkslateblue"
"OG0000427" "coral2"
"OG0004534" "lightcyan"
"OG0007125" "darkolivegreen"
"OG0002219" "steelblue"
"OG0000256" "yellowgreen"
"OG0001015" "salmon"
"OG0002091" "lightgreen"
"OG0002132" "yellow4"
"OG0000195" "salmon"
"OG0004343" "grey60"
"OG0004553" "mediumorchid"
"OG0005929" "thistle1"
"OG0001384" "darkred"
"OG0000563" "lightsteelblue1"
"OG0009766" "green"
"OG0003309" "tan"
"OG0003021" "orangered4"
"OG0002588" "mediumorchid"
"OG0002774" "darkturquoise"
"OG0000916" "turquoise"
"OG0006463" "turquoise"
"OG0001366" "magenta"
"OG0003842" "lightcyan"
"OG0000257" "navajowhite2"
"OG0000557" "white"
"OG0003024" "saddlebrown"
"OG0004822" "tan"
"OG0002911" "thistle1"
"OG0000805" "cyan"
"OG0001355" "white"
"OG0001772" "midnightblue"
"OG0001596" "orangered4"
"OG0002114" "yellow"
"OG0004987" "mediumorchid"
"OG0012920" "steelblue"
"OG0000052" "midnightblue"
"OG0004668" "darkmagenta"
"OG0003044" "brown"
"OG0008545" "lightpink4"
"OG0002781" "cyan"
"OG0004188" "mediumorchid"
"OG0003886" "turquoise"
"OG0006330" "darkred"
"OG0001807" "orange"
"OG0001762" "lavenderblush3"
"OG0000706" "pink"
"OG0002223" "darkturquoise"
"OG0001675" "turquoise"
"OG0003460" "greenyellow"
"OG0000666" "lightcyan"
"OG0000696" "lightyellow"
"OG0001770" "greenyellow"
"OG0003526" "steelblue"
"OG0000991" "bisque4"
"OG0011021" "yellow"
"OG0005249" "plum1"
"OG0005134" "red"
"OG0002677" "royalblue"
"OG0000511" "yellow"
"OG0000915" "yellow"
"OG0001898" "ivory"
"OG0003448" "brown"
"OG0003900" "yellow"
"OG0004349" "darkorange"
"OG0008379" "darkgreen"
"OG0000776" "skyblue3"
"OG0004949" "darkmagenta"
"OG0000434" "green"
"OG0001143" "darkseagreen4"
"OG0006456" "plum"
"OG0005656" "lightyellow"
"OG0008681" "magenta"
"OG0003203" "mediumpurple3"
"OG0006320" "lightgreen"
"OG0004695" "yellowgreen"
"OG0004179" "lightgreen"
"OG0001277" "turquoise"
"OG0003193" "lightcyan"
"OG0004167" "turquoise"
"OG0001372" "bisque4"
"OG0003382" "salmon"
"OG0001302" "turquoise"
"OG0003671" "turquoise"
"OG0002415" "green"
"OG0008665" "ivory"
"OG0002443" "midnightblue"
"OG0004518" "midnightblue"
"OG0002143" "navajowhite2"
"OG0001973" "skyblue3"
"OG0002359" "plum1"
"OG0000632" "tan"
"OG0002967" "salmon"
"OG0013016" "bisque4"
"OG0000544" "thistle2"
"OG0002664" "orange"
"OG0001154" "steelblue"
"OG0001949" "black"
"OG0000623" "pink"
"OG0000099" "salmon"
"OG0003069" "darkturquoise"
"OG0000140" "black"
"OG0002224" "darkolivegreen"
"OG0002560" "lightyellow"
"OG0000719" "brown"
"OG0002285" "red"
"OG0011864" "darkorange2"
"OG0001880" "darkgrey"
"OG0002595" "green"
"OG0001874" "lightsteelblue1"
"OG0001019" "lightcyan1"
"OG0004163" "orange"
"OG0002445" "darkolivegreen"
"OG0002964" "darkturquoise"
"OG0000367" "black"
"OG0002286" "orange"
"OG0000766" "coral2"
"OG0003581" "tan"
"OG0004782" "plum2"
"OG0003371" "sienna3"
"OG0006704" "darkolivegreen"
"OG0001658" "plum"
"OG0003141" "violet"
"OG0003915" "turquoise"
"OG0001489" "green"
"OG0003975" "lightyellow"
"OG0008683" "ivory"
"OG0000348" "greenyellow"
"OG0011837" "lightcyan"
"OG0002989" "turquoise"
"OG0001357" "paleturquoise"
"OG0001374" "blue"
"OG0003557" "palevioletred3"
"OG0006416" "yellow4"
"OG0006204" "ivory"
"OG0004985" "turquoise"
"OG0002902" "lightcyan"
"OG0004073" "coral1"
"OG0004037" "green"
"OG0004632" "darkgrey"
"OG0003905" "orangered4"
"OG0003562" "yellow"
"OG0004392" "lightcyan"
"OG0001605" "coral2"
"OG0000593" "yellow4"
"OG0003233" "salmon4"
"OG0001532" "darkmagenta"
"OG0004224" "darkgrey"
"OG0004648" "bisque4"
"OG0000426" "tan"
"OG0002629" "brown"
"OG0001338" "mediumpurple3"
"OG0000174" "tan"
"OG0006037" "honeydew1"
"OG0003138" "turquoise"
"OG0002065" "cyan"
"OG0002228" "greenyellow"
"OG0002421" "plum1"
"OG0008357" "plum2"
"OG0004888" "plum1"
"OG0003774" "steelblue"
"OG0004931" "pink"
"OG0007626" "lightgreen"
"OG0006454" "darkred"
"OG0000584" "tan"
"OG0001888" "white"
"OG0001911" "cyan"
"OG0002482" "darkolivegreen"
"OG0003053" "brown"
"OG0003626" "orangered4"
"OG0004523" "green"
"OG0000316" "magenta"
"OG0001117" "turquoise"
"OG0004445" "darkmagenta"
"OG0000688" "red"
"OG0003719" "yellow"
"OG0002758" "steelblue"
"OG0002972" "brown"
"OG0006720" "turquoise"
"OG0004275" "plum2"
"OG0003634" "darkturquoise"
"OG0001256" "lightgreen"
"OG0006620" "lightgreen"
"OG0002532" "skyblue"
"OG0001352" "purple"
"OG0004007" "lavenderblush3"
"OG0004433" "yellow"
"OG0003186" "lightyellow"
"OG0001805" "turquoise"
"OG0011063" "midnightblue"
"OG0002820" "darkturquoise"
"OG0001767" "turquoise"
"OG0003337" "honeydew1"
"OG0003080" "lightsteelblue1"
"OG0002921" "salmon4"
"OG0001924" "navajowhite2"
"OG0003077" "skyblue3"
"OG0002682" "skyblue2"
"OG0006666" "floralwhite"
"OG0005462" "darkolivegreen"
"OG0004122" "skyblue3"
"OG0008687" "skyblue"
"OG0000300" "navajowhite2"
"OG0006375" "blue"
"OG0002850" "red"
"OG0001121" "tan"
"OG0005862" "royalblue"
"OG0000509" "lightpink4"
"OG0001741" "cyan"
"OG0003642" "skyblue2"
"OG0001402" "plum2"
"OG0003464" "plum1"
"OG0004762" "black"
"OG0002868" "yellow"
"OG0002987" "yellow"
"OG0006455" "lightcyan"
"OG0005414" "grey60"
"OG0004001" "magenta"
"OG0002203" "navajowhite2"
"OG0002968" "black"
"OG0001964" "darkorange"
"OG0002235" "mediumpurple3"
"OG0007819" "purple"
"OG0006659" "salmon4"
"OG0000962" "darkturquoise"
"OG0001089" "royalblue"
"OG0000369" "royalblue"
"OG0001660" "yellow"
"OG0001126" "cyan"
"OG0005728" "yellow4"
"OG0004015" "coral1"
"OG0003906" "plum1"
"OG0003182" "cyan"
"OG0001587" "skyblue3"
"OG0003455" "grey60"
"OG0004471" "greenyellow"
"OG0003333" "salmon4"
"OG0001482" "honeydew1"
"OG0003292" "plum2"
"OG0004526" "blue"
"OG0001213" "green"
"OG0004619" "turquoise"
"OG0002072" "grey60"
"OG0003834" "turquoise"
"OG0005763" "thistle2"
"OG0003246" "plum1"
"OG0001906" "darkgreen"
"OG0001583" "darkmagenta"
"OG0007128" "honeydew1"
"OG0010979" "darkturquoise"
"OG0003013" "orange"
"OG0003486" "plum"
"OG0003678" "black"
"OG0003640" "grey60"
"OG0005117" "paleturquoise"
"OG0002916" "darkturquoise"
"OG0002600" "tan"
"OG0005105" "purple"
"OG0006406" "greenyellow"
"OG0002297" "mediumpurple3"
"OG0002586" "darkslateblue"
"OG0006787" "lightsteelblue1"
"OG0004008" "lightcyan"
"OG0002428" "cyan"
"OG0004419" "plum1"
"OG0006102" "saddlebrown"
"OG0006364" "pink"
"OG0002270" "darkorange"
"OG0003175" "green"
"OG0003369" "skyblue1"
"OG0003549" "sienna3"
"OG0001932" "red"
"OG0001560" "lightpink4"
"OG0002749" "plum1"
"OG0003144" "plum"
"OG0008675" "yellowgreen"
"OG0004899" "darkslateblue"
"OG0001107" "red"
"OG0005609" "mediumorchid"
"OG0008416" "red"
"OG0000565" "turquoise"
"OG0001428" "darkturquoise"
"OG0003001" "paleturquoise"
"OG0002576" "green"
"OG0004575" "greenyellow"
"OG0006509" "turquoise"
"OG0002584" "greenyellow"
"OG0005470" "royalblue"
"OG0000576" "greenyellow"
"OG0006193" "blue"
"OG0001887" "darkorange"
"OG0003651" "lightgreen"
"OG0003824" "coral2"
"OG0004084" "turquoise"
"OG0007609" "lightpink4"
"OG0002624" "turquoise"
"OG0005478" "yellow"
"OG0005115" "red"
"OG0004104" "bisque4"
"OG0010659" "turquoise"
"OG0000891" "tan"
"OG0004855" "darkseagreen4"
"OG0003317" "turquoise"
"OG0001996" "bisque4"
"OG0002440" "darkolivegreen"
"OG0000945" "navajowhite2"
"OG0003212" "red"
"OG0005553" "palevioletred3"
"OG0003476" "lightcyan1"
"OG0004784" "magenta"
"OG0016503" "sienna3"
"OG0001211" "red"
"OG0004789" "darkgrey"
"OG0001537" "turquoise"
"OG0003201" "lavenderblush3"
"OG0003857" "darkturquoise"
"OG0001536" "skyblue2"
"OG0007045" "darkolivegreen"
"OG0002761" "plum2"
"OG0001883" "lightsteelblue1"
"OG0003454" "floralwhite"
"OG0001604" "blue"
"OG0001110" "darkorange2"
"OG0004542" "salmon"
"OG0004560" "grey60"
"OG0002277" "grey60"
"OG0003126" "darkorange"
"OG0000761" "orange"
"OG0002108" "lightsteelblue1"
"OG0000908" "grey60"
"OG0001010" "turquoise"
"OG0004662" "darkgrey"
"OG0004725" "floralwhite"
"OG0001012" "darkseagreen4"
"OG0004773" "skyblue3"
"OG0002289" "lightgreen"
"OG0005660" "plum2"
"OG0004500" "lightgreen"
"OG0001419" "turquoise"
"OG0003226" "black"
"OG0004297" "plum"
"OG0003888" "royalblue"
"OG0005191" "pink"
"OG0002097" "turquoise"
"OG0002217" "skyblue1"
"OG0002716" "tan"
"OG0000410" "red"
"OG0007253" "greenyellow"
"OG0002401" "yellowgreen"
"OG0003364" "floralwhite"
"OG0008223" "darkturquoise"
"OG0007190" "red"
"OG0006040" "ivory"
"OG0001715" "bisque4"
"OG0007237" "antiquewhite4"
"OG0006670" "plum2"
"OG0002243" "darkgrey"
"OG0003134" "blue"
"OG0002762" "darkorange2"
"OG0001369" "navajowhite2"
"OG0001913" "honeydew1"
"OG0007224" "blue"
"OG0000882" "darkorange"
"OG0002705" "darkolivegreen"
"OG0002976" "orange"
"OG0003861" "paleturquoise"
"OG0001523" "turquoise"
"OG0005208" "navajowhite2"
"OG0002452" "skyblue2"
"OG0001745" "white"
"OG0000798" "grey60"
"OG0002052" "mediumpurple3"
"OG0002391" "lavenderblush3"
"OG0011829" "plum"
"OG0001710" "grey60"
"OG0003511" "skyblue3"
"OG0001543" "yellow"
"OG0002240" "thistle1"
"OG0001405" "paleturquoise"
"OG0002197" "turquoise"
"OG0007179" "lightsteelblue1"
"OG0010338" "green"
"OG0004207" "cyan"
"OG0002431" "darkslateblue"
"OG0003875" "skyblue3"
"OG0003413" "turquoise"
"OG0000347" "darkmagenta"
"OG0005924" "thistle2"
"OG0003064" "black"
"OG0001610" "greenyellow"
"OG0000799" "skyblue1"
"OG0004900" "yellow"
"OG0000814" "greenyellow"
"OG0006848" "yellow"
"OG0000919" "lightsteelblue1"
"OG0009324" "skyblue2"
"OG0000809" "purple"
"OG0000819" "skyblue1"
"OG0001185" "thistle2"
"OG0001422" "thistle1"
"OG0000460" "magenta"
"OG0000671" "yellow"
"OG0001358" "lightsteelblue1"
"OG0002145" "orange"
"OG0002350" "bisque4"
"OG0007230" "maroon"
"OG0002684" "black"
"OG0003450" "darkolivegreen"
"OG0002995" "salmon"
"OG0003164" "yellowgreen"
"OG0006060" "green"
"OG0001493" "darkgreen"
"OG0001150" "yellow"
"OG0002702" "orange"
"OG0002996" "darkgrey"
"OG0000981" "turquoise"
"OG0004306" "ivory"
"OG0006152" "darkgreen"
"OG0001530" "green"
"OG0004984" "red"
"OG0006408" "navajowhite2"
"OG0004910" "orangered4"
"OG0006022" "saddlebrown"
"OG0003204" "yellow"
"OG0004694" "cyan"
"OG0004817" "grey60"
"OG0014330" "royalblue"
"OG0002594" "antiquewhite4"
"OG0009584" "mediumorchid"
"OG0005055" "palevioletred3"
"OG0004418" "violet"
"OG0004259" "salmon4"
"OG0005818" "sienna3"
"OG0005449" "yellowgreen"
"OG0007605" "coral2"
"OG0001869" "midnightblue"
"OG0002046" "turquoise"
"OG0003057" "grey60"
"OG0004053" "pink"
"OG0000536" "lightcyan"
"OG0005215" "darkturquoise"
"OG0002423" "yellow"
"OG0003334" "darkred"
"OG0000841" "blue"
"OG0007895" "maroon"
"OG0007051" "tan"
"OG0008228" "green"
"OG0007201" "midnightblue"
"OG0001619" "darkmagenta"
"OG0005555" "lightsteelblue1"
"OG0008758" "darkmagenta"
"OG0000807" "bisque4"
"OG0004032" "lightcyan1"
"OG0002888" "yellow"
"OG0001431" "purple"
"OG0005573" "lightcyan1"
"OG0002242" "darkred"
"OG0006468" "skyblue2"
"OG0004030" "darkgreen"
"OG0003356" "green"
"OG0001950" "yellow"
"OG0002545" "lightcyan"
"OG0004427" "floralwhite"
"OG0001254" "coral1"
"OG0003221" "lightyellow"
"OG0003803" "skyblue3"
"OG0001879" "turquoise"
"OG0007401" "palevioletred3"
"OG0004010" "thistle2"
"OG0006609" "orange"
"OG0000861" "plum2"
"OG0002479" "salmon"
"OG0003724" "mediumpurple3"
"OG0006807" "greenyellow"
"OG0002860" "green"
"OG0003733" "yellow"
"OG0006861" "bisque4"
"OG0003646" "lavenderblush3"
"OG0005270" "thistle2"
"OG0003539" "blue"
"OG0005956" "darkgrey"
"OG0010343" "skyblue1"
"OG0003507" "turquoise"
"OG0005894" "turquoise"
"OG0001641" "darkgrey"
"OG0004653" "darkseagreen4"
"OG0005265" "purple"
"OG0003471" "cyan"
"OG0001933" "magenta"
"OG0010019" "turquoise"
"OG0000821" "orange"
"OG0004148" "ivory"
"OG0004152" "turquoise"
"OG0004768" "green"
"OG0000124" "brown"
"OG0001007" "lightcyan"
"OG0002457" "green"
"OG0000815" "cyan"
"OG0006381" "navajowhite2"
"OG0004503" "yellowgreen"
"OG0002931" "magenta"
"OG0001228" "midnightblue"
"OG0005921" "paleturquoise"
"OG0002133" "turquoise"
"OG0006026" "salmon"
"OG0005371" "tan"
"OG0002858" "plum"
"OG0003314" "skyblue3"
"OG0006564" "midnightblue"
"OG0004470" "blue"
"OG0001171" "violet"
"OG0000534" "yellowgreen"
"OG0002982" "ivory"
"OG0001512" "steelblue"
"OG0002980" "orange"
"OG0007817" "thistle1"
"OG0006035" "navajowhite2"
"OG0002121" "turquoise"
"OG0005897" "darkslateblue"
"OG0004921" "bisque4"
"OG0005409" "darkgreen"
"OG0009133" "darkgrey"
"OG0002903" "darkgreen"
"OG0002080" "pink"
"OG0004151" "skyblue3"
"OG0002901" "floralwhite"
"OG0001112" "darkgrey"
"OG0003498" "black"
"OG0004935" "yellow"
"OG0001046" "violet"
"OG0001862" "red"
"OG0005946" "lightcyan"
"OG0002844" "sienna3"
"OG0004940" "darkslateblue"
"OG0019057" "coral1"
"OG0004571" "magenta"
"OG0000748" "floralwhite"
"OG0003503" "lightsteelblue1"
"OG0004027" "midnightblue"
"OG0003495" "white"
"OG0005701" "darkgrey"
"OG0006928" "antiquewhite4"
"OG0003338" "grey60"
"OG0003418" "midnightblue"
"OG0005097" "tan"
"OG0000597" "darkgrey"
"OG0002122" "blue"
"OG0003889" "brown"
"OG0002171" "darkred"
"OG0002325" "darkslateblue"
"OG0002571" "sienna3"
"OG0003831" "skyblue2"
"OG0004055" "black"
"OG0001210" "paleturquoise"
"OG0002894" "white"
"OG0004046" "honeydew1"
"OG0008882" "darkorange"
"OG0005339" "navajowhite2"
"OG0000756" "skyblue"
"OG0004801" "honeydew1"
"OG0001546" "salmon4"
"OG0003515" "black"
"OG0001279" "lightgreen"
"OG0003924" "tan"
"OG0001990" "red"
"OG0002910" "mediumorchid"
"OG0002812" "darkgrey"
"OG0007186" "yellow"
"OG0006790" "lightyellow"
"OG0003012" "honeydew1"
"OG0002084" "skyblue"
"OG0003516" "lightcyan"
"OG0001500" "midnightblue"
"OG0001645" "red"
"OG0004509" "darkseagreen4"
"OG0003398" "orange"
"OG0004594" "violet"
"OG0002427" "cyan"
"OG0005726" "midnightblue"
"OG0003283" "mediumpurple3"
"OG0002332" "tan"
"OG0002425" "salmon"
"OG0008358" "lightgreen"
"OG0000109" "darkorange"
"OG0003970" "cyan"
"OG0006989" "sienna3"
"OG0002688" "darkmagenta"
"OG0002977" "thistle1"
"OG0007072" "paleturquoise"
"OG0004394" "mediumpurple3"
"OG0002738" "darkmagenta"
"OG0012944" "brown4"
"OG0004092" "salmon"
"OG0000693" "maroon"
"OG0007259" "grey60"
"OG0002090" "red"
"OG0003194" "skyblue"
"OG0003449" "turquoise"
"OG0000637" "magenta"
"OG0004337" "mediumorchid"
"OG0000390" "purple"
"OG0002175" "darkorange"
"OG0001018" "yellow"
"OG0002129" "turquoise"
"OG0005903" "turquoise"
"OG0001084" "saddlebrown"
"OG0002601" "turquoise"
"OG0004255" "blue"
"OG0001991" "salmon"
"OG0001846" "mediumpurple3"
"OG0003388" "paleturquoise"
"OG0004391" "coral2"
"OG0002929" "darkolivegreen"
"OG0003166" "tan"
"OG0003897" "midnightblue"
"OG0000820" "turquoise"
"OG0005078" "green"
"OG0002367" "navajowhite2"
"OG0007425" "grey60"
"OG0002356" "skyblue3"
"OG0001522" "darkturquoise"
"OG0007451" "palevioletred3"
"OG0008543" "royalblue"
"OG0002220" "darkmagenta"
"OG0002282" "plum1"
"OG0003091" "turquoise"
"OG0001220" "thistle2"
"OG0001044" "darkgrey"
"OG0001578" "cyan"
"OG0002712" "paleturquoise"
"OG0002859" "cyan"
"OG0004050" "skyblue3"
"OG0005131" "grey60"
"OG0002172" "salmon"
"OG0002139" "navajowhite2"
"OG0001882" "magenta"
"OG0001246" "honeydew1"
"OG0005345" "tan"
"OG0004951" "turquoise"
"OG0008064" "orange"
"OG0000579" "honeydew1"
"OG0004732" "violet"
"OG0010356" "turquoise"
"OG0001757" "thistle1"
"OG0002549" "darkturquoise"
"OG0005482" "violet"
"OG0003707" "pink"
"OG0000922" "plum"
"OG0001765" "magenta"
"OG0005624" "floralwhite"
"OG0004552" "darkred"
"OG0001433" "darkturquoise"
"OG0003228" "purple"
"OG0005908" "skyblue3"
"OG0000660" "magenta"
"OG0001840" "ivory"
"OG0004676" "tan"
"OG0000429" "darkturquoise"
"OG0003657" "darkgreen"
"OG0001943" "greenyellow"
"OG0002275" "lightgreen"
"OG0002411" "mediumpurple3"
"OG0004656" "turquoise"
"OG0005898" "orange"
"OG0000488" "darkseagreen4"
"OG0003502" "darkred"
"OG0005355" "darkorange"
"OG0001945" "ivory"
"OG0000907" "orangered4"
"OG0004652" "brown"
"OG0001282" "lightcyan"
"OG0003127" "pink"
"OG0003877" "thistle1"
"OG0005545" "yellow"
"OG0004298" "greenyellow"
"OG0003079" "pink"
"OG0003098" "blue"
"OG0003352" "tan"
"OG0002710" "green"
"OG0001612" "steelblue"
"OG0000723" "pink"
"OG0002912" "lightgreen"
"OG0003379" "cyan"
"OG0004531" "darkturquoise"
"OG0010715" "salmon4"
"OG0002232" "brown4"
"OG0003910" "lavenderblush3"
"OG0004409" "grey60"
"OG0001947" "lightgreen"
"OG0007608" "magenta"
"OG0010965" "yellow"
"OG0005350" "brown"
"OG0006607" "greenyellow"
"OG0003597" "plum"
"OG0004408" "brown"
"OG0006494" "darkorange"
"OG0007865" "lightgreen"
"OG0001492" "darkslateblue"
"OG0003606" "darkgreen"
"OG0001142" "ivory"
"OG0001348" "lightgreen"
"OG0002694" "darkturquoise"
"OG0002685" "turquoise"
"OG0001063" "turquoise"
"OG0005045" "red"
"OG0001781" "pink"
"OG0002577" "plum1"
"OG0006082" "skyblue1"
"OG0001698" "greenyellow"
"OG0001189" "turquoise"
"OG0004264" "orangered4"
"OG0000217" "violet"
"OG0005828" "darkslateblue"
"OG0000703" "maroon"
"OG0000938" "darkturquoise"
"OG0004158" "salmon"
"OG0000317" "salmon"
"OG0011569" "midnightblue"
"OG0003543" "pink"
"OG0003463" "lightgreen"
"OG0001838" "royalblue"
"OG0002777" "brown4"
"OG0003800" "lightgreen"
"OG0002313" "lightyellow"
"OG0004942" "darkred"
"OG0002755" "lightcyan"
"OG0002874" "darkred"
"OG0003027" "plum1"
"OG0002348" "purple"
"OG0004585" "lightpink4"
"OG0001912" "darkred"
"OG0006801" "greenyellow"
"OG0003206" "white"
"OG0001416" "skyblue2"
"OG0001145" "red"
"OG0002918" "orangered4"
"OG0001562" "lavenderblush3"
"OG0010010" "thistle1"
"OG0000963" "lightcyan"
"OG0002087" "palevioletred3"
"OG0002957" "lightyellow"
"OG0003852" "darkred"
"OG0003196" "bisque4"
"OG0004164" "yellow4"
"OG0004364" "red"
"OG0005151" "darkmagenta"
"OG0003088" "maroon"
"OG0002605" "darkslateblue"
"OG0001886" "antiquewhite4"
"OG0001160" "yellowgreen"
"OG0003567" "darkmagenta"
"OG0000299" "salmon4"
"OG0001049" "brown"
"OG0003071" "skyblue"
"OG0004098" "coral1"
"OG0001382" "grey60"
"OG0003563" "royalblue"
"OG0001129" "lightsteelblue1"
"OG0001443" "darkturquoise"
"OG0003711" "brown4"
"OG0000759" "darkgreen"
"OG0003096" "sienna3"
"OG0008213" "greenyellow"
"OG0000976" "royalblue"
"OG0002956" "darkorange2"
"OG0007004" "steelblue"
"OG0003385" "ivory"
"OG0005229" "royalblue"
"OG0005036" "red"
"OG0008184" "midnightblue"
"OG0000518" "ivory"
"OG0004988" "purple"
"OG0002853" "brown"
"OG0001264" "turquoise"
"OG0010660" "darkmagenta"
"OG0016485" "brown"
"OG0003227" "white"
"OG0003470" "green"
"OG0004064" "skyblue3"
"OG0002290" "turquoise"
"OG0012932" "maroon"
"OG0000884" "lightcyan"
"OG0002579" "turquoise"
"OG0009746" "lightyellow"
"OG0000551" "pink"
"OG0001199" "red"
"OG0004017" "yellow"
"OG0001116" "darkorange"
"OG0005672" "black"
"OG0005891" "turquoise"
"OG0001954" "darkslateblue"
"OG0001347" "orangered4"
"OG0001724" "white"
"OG0003304" "yellowgreen"
"OG0004813" "blue"
"OG0011426" "grey60"
"OG0000806" "green"
"OG0004566" "plum1"
"OG0006388" "skyblue"
"OG0000228" "yellowgreen"
"OG0003837" "thistle1"
"OG0000274" "grey60"
"OG0005950" "plum"
"OG0002550" "darkmagenta"
"OG0001952" "yellow4"
"OG0006688" "skyblue3"
"OG0003073" "white"
"OG0005605" "royalblue"
"OG0001487" "orange"
"OG0001250" "turquoise"
"OG0005302" "orangered4"
"OG0008354" "royalblue"
"OG0005709" "green"
"OG0001120" "turquoise"
"OG0000394" "darkorange2"
"OG0004439" "lightgreen"
"OG0002304" "black"
"OG0006981" "grey60"
"OG0001614" "darkmagenta"
"OG0007664" "magenta"
"OG0001775" "bisque4"
"OG0006672" "violet"
"OG0003025" "skyblue2"
"OG0002693" "darkgrey"
"OG0002075" "mediumorchid"
"OG0000674" "brown"
"OG0003468" "yellow"
"OG0009279" "midnightblue"
"OG0005407" "purple"
"OG0001707" "turquoise"
"OG0003244" "floralwhite"
"OG0001878" "antiquewhite4"
"OG0002279" "turquoise"
"OG0004212" "skyblue"
"OG0002817" "orange"
"OG0003066" "green"
"OG0003919" "thistle2"
"OG0002580" "turquoise"
"OG0002525" "darkorange"
"OG0004508" "coral1"
"OG0000103" "magenta"
"OG0001334" "tan"
"OG0000983" "saddlebrown"
"OG0003878" "lightyellow"
"OG0004061" "tan"
"OG0004901" "cyan"
"OG0003826" "mediumpurple3"
"OG0001617" "grey60"
"OG0003899" "magenta"
"OG0004661" "coral2"
"OG0002953" "black"
"OG0003403" "saddlebrown"
"OG0006378" "cyan"
"OG0001747" "tan"
"OG0001702" "green"
"OG0003056" "steelblue"
"OG0002389" "skyblue2"
"OG0003302" "lightgreen"
"OG0003354" "cyan"
"OG0001575" "turquoise"
"OG0006025" "maroon"
"OG0002429" "royalblue"
"OG0000870" "darkturquoise"
"OG0003034" "lightsteelblue1"
"OG0003290" "cyan"
"OG0000811" "yellow"
"OG0008370" "royalblue"
"OG0001917" "darkred"
"OG0002603" "darkmagenta"
"OG0000700" "brown4"
"OG0004464" "skyblue3"
"OG0000659" "sienna3"
"OG0004572" "darkgreen"
"OG0002805" "grey60"
"OG0001336" "thistle1"
"OG0000917" "plum2"
"OG0001951" "darkturquoise"
"OG0004719" "midnightblue"
"OG0001928" "lightgreen"
"OG0002099" "darkgreen"
"OG0003632" "darkmagenta"
"OG0004828" "turquoise"
"OG0004601" "lightyellow"
"OG0004936" "pink"
"OG0003315" "midnightblue"
"OG0005058" "floralwhite"
"OG0005057" "turquoise"
"OG0004397" "cyan"
"OG0004034" "coral2"
"OG0003538" "mediumorchid"
"OG0004110" "lightpink4"
"OG0001009" "greenyellow"
"OG0003122" "orangered4"
"OG0000982" "brown4"
"OG0002880" "midnightblue"
"OG0005094" "turquoise"
"OG0005463" "turquoise"
"OG0016479" "cyan"
"OG0001776" "yellow"
"OG0004442" "lightsteelblue1"
"OG0003181" "black"
"OG0007127" "maroon"
"OG0003041" "black"
"OG0004922" "turquoise"
"OG0008430" "floralwhite"
"OG0002656" "darkorange"
"OG0005203" "purple"
"OG0001087" "blue"
"OG0002728" "darkolivegreen"
"OG0005099" "orangered4"
"OG0001981" "greenyellow"
"OG0002306" "turquoise"
"OG0000736" "yellow"
"OG0004704" "skyblue3"
"OG0004644" "skyblue2"
"OG0013702" "green"
"OG0000833" "bisque4"
"OG0004278" "tan"
"OG0004804" "lightcyan"
"OG0003299" "lightsteelblue1"
"OG0004530" "darkslateblue"
"OG0001872" "yellow"
"OG0004003" "plum1"
"OG0001953" "sienna3"
"OG0004765" "darkgrey"
"OG0004675" "plum1"
"OG0007514" "coral1"
"OG0007661" "black"
"OG0001215" "yellow"
"OG0001597" "greenyellow"
"OG0002808" "darkorange2"
"OG0004284" "green"
"OG0004532" "brown"
"OG0001042" "sienna3"
"OG0001350" "darkorange"
"OG0004146" "red"
"OG0008847" "lightcyan"
"OG0001942" "antiquewhite4"
"OG0002070" "red"
"OG0004150" "salmon4"
"OG0001054" "tan"
"OG0010339" "green"
"OG0002799" "lightyellow"
"OG0000661" "lightcyan1"
"OG0000286" "cyan"
"OG0006783" "saddlebrown"
"OG0003596" "brown"
"OG0004176" "darkorange"
"OG0004390" "orangered4"
"OG0001475" "red"
"OG0004812" "yellow"
"OG0001192" "turquoise"
"OG0001896" "purple"
"OG0002273" "darkolivegreen"
"OG0005905" "turquoise"
"OG0004049" "darkslateblue"
"OG0000537" "yellow"
"OG0002676" "red"
"OG0002119" "plum1"
"OG0003798" "white"
"OG0003916" "turquoise"
"OG0002436" "darkgrey"
"OG0005189" "yellowgreen"
"OG0004432" "tan"
"OG0003716" "skyblue3"
"OG0008111" "tan"
"OG0002695" "white"
"OG0002558" "green"
"OG0003654" "coral1"
"OG0000436" "darkorange2"
"OG0000652" "sienna3"
"OG0002059" "thistle2"
"OG0002318" "white"
"OG0004446" "thistle1"
"OG0010977" "brown"
"OG0002542" "lightgreen"
"OG0002672" "lightgreen"
"OG0007198" "darkolivegreen"
"OG0002752" "midnightblue"
"OG0005788" "maroon"
"OG0000513" "magenta"
"OG0003998" "turquoise"
"OG0004172" "sienna3"
"OG0006465" "darkturquoise"
"OG0002562" "darkorange"
"OG0007680" "blue"
"OG0001323" "midnightblue"
"OG0004069" "skyblue2"
"OG0002892" "orange"
"OG0004584" "brown"
"OG0002887" "orangered4"
"OG0003361" "blue"
"OG0002988" "grey60"
"OG0003415" "magenta"
"OG0004815" "green"
"OG0002294" "floralwhite"
"OG0001866" "green"
"OG0003670" "salmon"
"OG0004128" "lightsteelblue1"
"OG0004586" "plum1"
"OG0001470" "steelblue"
"OG0003588" "coral2"
"OG0004266" "royalblue"
"OG0000665" "saddlebrown"
"OG0000675" "yellow"
"OG0003120" "white"
"OG0000648" "yellowgreen"
"OG0003052" "darkorange"
"OG0003874" "ivory"
"OG0000804" "green"
"OG0006533" "white"
"OG0000679" "skyblue"
"OG0005235" "yellow"
"OG0004136" "red"
"OG0000895" "skyblue"
"OG0002017" "orange"
"OG0002398" "tan"
"OG0000000" "skyblue1"
"OG0004116" "darkmagenta"
"OG0004402" "blue"
"OG0003478" "coral2"
"OG0005228" "magenta"
"OG0001716" "darkmagenta"
"OG0002237" "orange"
"OG0005081" "maroon"
"OG0005184" "darkolivegreen"
"OG0001801" "turquoise"
"OG0003129" "grey60"
"OG0001093" "green"
"OG0001266" "orangered4"
"OG0001992" "midnightblue"
"OG0001972" "lightcyan"
"OG0008879" "darkolivegreen"
"OG0005308" "plum2"
"OG0004544" "steelblue"
"OG0008059" "lightcyan"
"OG0004948" "lavenderblush3"
"OG0001746" "brown"
"OG0000418" "greenyellow"
"OG0000620" "black"
"OG0004333" "magenta"
"OG0002310" "darkgrey"
"OG0003830" "lightpink4"
"OG0001316" "darkred"
"OG0004591" "lightsteelblue1"
"OG0001170" "black"
"OG0003659" "yellow"
"OG0006866" "magenta"
"OG0009194" "lightpink4"
"OG0001649" "plum"
"OG0002005" "turquoise"
"OG0010992" "darkgreen"
"OG0002202" "darkgrey"
"OG0002296" "orange"
"OG0008378" "midnightblue"
"OG0004578" "navajowhite2"
"OG0010377" "maroon"
"OG0005065" "tan"
"OG0000585" "ivory"
"OG0001539" "mediumorchid"
"OG0001701" "brown4"
"OG0010374" "coral2"
"OG0000977" "midnightblue"
"OG0004774" "darkgreen"
"OG0011030" "greenyellow"
"OG0002387" "darkorange"
"OG0003631" "blue"
"OG0005836" "blue"
"OG0006153" "mediumpurple3"
"OG0003914" "darkorange2"
"OG0005610" "mediumpurple3"
"OG0004173" "darkgrey"
"OG0011012" "coral1"
"OG0003996" "magenta"
"OG0001847" "lightcyan"
"OG0002857" "salmon4"
"OG0001785" "orangered4"
"OG0004577" "darkseagreen4"
"OG0003892" "yellow"
"OG0004129" "blue"
"OG0003075" "darkgrey"
"OG0001119" "lightgreen"
"OG0008226" "paleturquoise"
"OG0007879" "yellow"
"OG0002568" "turquoise"
"OG0010314" "darkorange"
"OG0000918" "thistle2"
"OG0006667" "turquoise"
"OG0004589" "orange"
"OG0007887" "lightcyan"
"OG0000698" "yellow"
"OG0002041" "lightyellow"
"OG0006039" "coral1"
"OG0003256" "orange"
"OG0003393" "red"
"OG0006019" "darkred"
"OG0006225" "lightyellow"
"OG0001452" "turquoise"
"OG0003300" "purple"
"OG0004649" "turquoise"
"OG0002782" "yellow4"
"OG0004563" "lightcyan"
"OG0005330" "honeydew1"
"OG0004717" "greenyellow"
"OG0006680" "lightsteelblue1"
"OG0009660" "thistle2"
"OG0005707" "brown"
"OG0001309" "yellowgreen"
"OG0003395" "green"
"OG0004946" "thistle2"
"OG0000578" "darkorange"
"OG0003591" "yellow"
"OG0005606" "brown4"
"OG0003402" "darkgrey"
"OG0003630" "violet"
"OG0002743" "purple"
"OG0009274" "pink"
"OG0001844" "royalblue"
"OG0005245" "antiquewhite4"
"OG0005375" "turquoise"
"OG0005053" "darkslateblue"
"OG0005180" "tan"
"OG0004258" "darkolivegreen"
"OG0001870" "orangered4"
"OG0003718" "white"
"OG0008874" "lightpink4"
"OG0002089" "white"
"OG0004063" "darkmagenta"
"OG0000746" "darkseagreen4"
"OG0000760" "saddlebrown"
"OG0005319" "white"
"OG0003293" "cyan"
"OG0002526" "darkgrey"
"OG0003389" "purple"
"OG0005574" "skyblue"
"OG0003965" "lightyellow"
"OG0004454" "lightcyan"
"OG0007618" "darkorange2"
"OG0006363" "mediumorchid"
"OG0006462" "lightcyan1"
"OG0003652" "salmon4"
"OG0004511" "brown4"
"OG0003851" "maroon"
"OG0004018" "purple"
"OG0001611" "skyblue1"
"OG0003846" "floralwhite"
"OG0009060" "lightcyan"
"OG0006207" "sienna3"
"OG0007979" "green"
"OG0001927" "violet"
"OG0004339" "turquoise"
"OG0001241" "blue"
"OG0003802" "bisque4"
"OG0005920" "black"
"OG0003225" "lightsteelblue1"
"OG0003622" "greenyellow"
"OG0004702" "bisque4"
"OG0006386" "brown4"
"OG0002767" "magenta"
"OG0001271" "yellow"
"OG0001451" "turquoise"
"OG0002763" "red"
"OG0004898" "skyblue3"
"OG0004325" "salmon"
"OG0004778" "ivory"
"OG0003472" "lightcyan"
"OG0004645" "darkorange"
"OG0004139" "grey60"
"OG0000320" "turquoise"
"OG0003328" "red"
"OG0001693" "palevioletred3"
"OG0004213" "lightcyan"
"OG0001109" "darkgreen"
"OG0002305" "coral2"
"OG0003544" "greenyellow"
"OG0004112" "darkmagenta"
"OG0000827" "darkslateblue"
"OG0004016" "salmon"
"OG0005926" "darkturquoise"
"OG0000993" "plum"
"OG0008739" "maroon"
"OG0004529" "royalblue"
"OG0005761" "darkgrey"
"OG0004811" "brown"
"OG0007920" "darkturquoise"
"OG0005088" "blue"
"OG0005314" "greenyellow"
"OG0001989" "darkorange"
"OG0007293" "purple"
"OG0003994" "midnightblue"
"OG0005541" "antiquewhite4"
"OG0002750" "darkolivegreen"
"OG0003650" "orange"
"OG0004816" "green"
"OG0002227" "darkturquoise"
"OG0009320" "magenta"
"OG0001469" "darkolivegreen"
"OG0001966" "magenta"
"OG0002043" "midnightblue"
"OG0005421" "yellowgreen"
"OG0002533" "skyblue"
"OG0000569" "brown"
"OG0001936" "lightcyan"
"OG0002103" "turquoise"
"OG0002709" "darkorange"
"OG0003714" "plum2"
"OG0004450" "turquoise"
"OG0010969" "darkgreen"
"OG0001663" "floralwhite"
"OG0002678" "black"
"OG0003161" "honeydew1"
"OG0001268" "pink"
"OG0000622" "orange"
"OG0001821" "lightcyan"
"OG0006316" "coral1"
"OG0003172" "greenyellow"
"OG0001825" "salmon4"
"OG0002681" "blue"
"OG0006872" "darkred"
"OG0005914" "red"
"OG0003726" "lightcyan1"
"OG0003641" "antiquewhite4"
"OG0004344" "skyblue1"
"OG0005210" "royalblue"
"OG0001993" "salmon"
"OG0001569" "purple"
"OG0003735" "plum"
"OG0010997" "saddlebrown"
"OG0001570" "plum2"
"OG0002915" "maroon"
"OG0007896" "green"
"OG0003406" "turquoise"
"OG0006335" "lightcyan"
"OG0007215" "floralwhite"
"OG0003665" "paleturquoise"
"OG0003985" "midnightblue"
"OG0000875" "white"
"OG0002365" "green"
"OG0004149" "thistle2"
"OG0005250" "turquoise"
"OG0004972" "grey60"
"OG0008227" "plum"
"OG0003989" "darkorange"
"OG0006634" "mediumorchid"
"OG0004678" "darkgrey"
"OG0006183" "black"
"OG0008531" "yellowgreen"
"OG0002686" "turquoise"
"OG0005431" "thistle2"
"OG0003306" "lightsteelblue1"
"OG0003039" "white"
"OG0005558" "salmon"
"OG0001004" "sienna3"
"OG0002104" "tan"
"OG0006068" "darkturquoise"
"OG0002563" "purple"
"OG0007453" "yellow"
"OG0008776" "bisque4"
"OG0000519" "blue"
"OG0002703" "violet"
"OG0003017" "steelblue"
"OG0003685" "lightcyan"
"OG0004521" "red"
"OG0006158" "purple"
"OG0008667" "brown"
"OG0011857" "darkolivegreen"
"OG0001586" "darkgrey"
"OG0001824" "pink"
"OG0000716" "turquoise"
"OG0002516" "greenyellow"
"OG0003569" "lightsteelblue1"
"OG0004665" "coral1"
"OG0005768" "paleturquoise"
"OG0003124" "lightcyan"
"OG0005769" "floralwhite"
"OG0003816" "red"
"OG0005782" "pink"
"OG0000378" "yellow"
"OG0005061" "skyblue"
"OG0005834" "skyblue"
"OG0000831" "thistle2"
"OG0004517" "bisque4"
"OG0003962" "floralwhite"
"OG0003026" "orange"
"OG0001712" "green"
"OG0003649" "sienna3"
"OG0011947" "lightgreen"
"OG0004820" "ivory"
"OG0002610" "lightgreen"
"OG0002955" "darkred"
"OG0005415" "pink"
"OG0000568" "tan"
"OG0001713" "turquoise"
"OG0004851" "plum1"
"OG0008351" "purple"
"OG0002438" "magenta"
"OG0001494" "magenta"
"OG0003405" "purple"
"OG0004338" "black"
"OG0004515" "grey60"
"OG0005426" "lightgreen"
"OG0001411" "red"
"OG0004764" "red"
"OG0011935" "salmon"
"OG0001404" "thistle2"
"OG0004911" "thistle1"
"OG0004548" "plum2"
"OG0005588" "grey60"
"OG0001616" "skyblue1"
"OG0002718" "yellow"
"OG0006674" "darkseagreen4"
"OG0002909" "purple"
"OG0001389" "coral2"
"OG0004455" "greenyellow"
"OG0009269" "ivory"
"OG0003694" "lightcyan"
"OG0000965" "lightcyan1"
"OG0001621" "black"
"OG0001581" "plum1"
"OG0003708" "black"
"OG0007383" "thistle1"
"OG0001542" "magenta"
"OG0004125" "thistle1"
"OG0006081" "paleturquoise"
"OG0002519" "turquoise"
"OG0002340" "black"
"OG0002679" "yellow"
"OG0004689" "magenta"
"OG0005324" "red"
"OG0005437" "purple"
"OG0002319" "thistle1"
"OG0002358" "floralwhite"
"OG0002729" "orange"
"OG0004562" "red"
"OG0002439" "black"
"OG0002042" "thistle1"
"OG0003180" "cyan"
"OG0004357" "floralwhite"
"OG0008856" "green"
"OG0004202" "skyblue"
"OG0006604" "turquoise"
"OG0002554" "greenyellow"
"OG0003574" "blue"
"OG0002130" "honeydew1"
"OG0002661" "yellow"
"OG0002974" "skyblue"
"OG0001689" "skyblue3"
"OG0004225" "grey60"
"OG0006632" "lavenderblush3"
"OG0002852" "yellow"
"OG0006617" "antiquewhite4"
"OG0000479" "magenta"
"OG0004927" "yellow"
"OG0004062" "tan"
"OG0000741" "brown"
"OG0002303" "turquoise"
"OG0004654" "lightsteelblue1"
"OG0002823" "cyan"
"OG0003627" "black"
"OG0009489" "green"
"OG0004776" "plum1"
"OG0002152" "darkred"
"OG0003305" "antiquewhite4"
"OG0008382" "royalblue"
"OG0002906" "orange"
"OG0003152" "darkred"
"OG0003493" "lightpink4"
"OG0003854" "yellow"
"OG0003504" "skyblue3"
"OG0003560" "lightgreen"
"OG0004024" "red"
"OG0001361" "ivory"
"OG0002811" "lightgreen"
"OG0003636" "magenta"
"OG0000639" "coral1"
"OG0005576" "ivory"
"OG0000842" "plum2"
"OG0002287" "turquoise"
"OG0003341" "green"
"OG0001161" "lightyellow"
"OG0004731" "white"
"OG0002274" "grey60"
"OG0001582" "yellowgreen"
"OG0002663" "plum2"
"OG0003669" "sienna3"
"OG0005906" "lightsteelblue1"
"OG0002546" "skyblue"
"OG0002557" "brown"
"OG0003322" "darkmagenta"
"OG0005332" "darkgrey"
"OG0002954" "lightcyan"
"OG0002842" "red"
"OG0004928" "yellow"
"OG0002037" "lightcyan1"
"OG0001860" "orange"
"OG0004583" "floralwhite"
"OG0007380" "darkturquoise"
"OG0003894" "yellow"
"OG0005109" "skyblue"
"OG0005907" "darkorange2"
"OG0000768" "black"
"OG0001800" "darkorange2"
"OG0004335" "navajowhite2"
"OG0004818" "turquoise"
"OG0000788" "yellowgreen"
"OG0004075" "turquoise"
"OG0009055" "yellow4"
"OG0000626" "brown"
"OG0003050" "mediumorchid"
"OG0005486" "darkgrey"
"OG0003813" "thistle2"
"OG0004009" "grey60"
"OG0007975" "white"
"OG0002213" "salmon"
"OG0002564" "yellow"
"OG0001995" "red"
"OG0003969" "brown"
"OG0004285" "lightcyan"
"OG0007298" "skyblue"
"OG0009062" "lightgreen"
"OG0003051" "orange"
"OG0002150" "skyblue3"
"OG0003223" "turquoise"
"OG0011830" "midnightblue"
"OG0003351" "thistle2"
"OG0003524" "purple"
"OG0010645" "darkgrey"
"OG0004171" "darkorange2"
"OG0003220" "brown"
"OG0006369" "lightyellow"
"OG0001565" "salmon4"
"OG0002137" "yellow"
"OG0003416" "thistle1"
"OG0004699" "paleturquoise"
"OG0002727" "lightgreen"
"OG0003151" "skyblue"
"OG0001904" "yellowgreen"
"OG0002402" "brown"
"OG0005195" "blue"
"OG0003342" "darkolivegreen"
"OG0002536" "white"
"OG0008127" "sienna3"
"OG0003812" "royalblue"
"OG0000338" "black"
"OG0005972" "tan"
"OG0007864" "skyblue1"
"OG0002442" "brown4"
"OG0004770" "orangered4"
"OG0004667" "darkturquoise"
"OG0007827" "darkslateblue"
"OG0004160" "lightyellow"
"OG0002038" "yellow"
"OG0002469" "skyblue2"
"OG0004012" "bisque4"
"OG0004277" "orange"
"OG0000943" "lightyellow"
"OG0012887" "lightcyan"
"OG0003074" "lightsteelblue1"
"OG0002523" "grey60"
"OG0003572" "thistle1"
"OG0003986" "honeydew1"
"OG0004938" "blue"
"OG0004772" "darkgrey"
"OG0007440" "grey60"
"OG0005443" "navajowhite2"
"OG0004005" "midnightblue"
"OG0001812" "coral2"
"OG0006854" "blue"
"OG0001900" "sienna3"
"OG0009574" "saddlebrown"
"OG0003265" "orangered4"
"OG0011898" "floralwhite"
"OG0000596" "green"
"OG0005444" "yellow"
"OG0005708" "green"
"OG0000535" "brown"
"OG0001839" "magenta"
"OG0003655" "blue"
"OG0002418" "orange"
"OG0002426" "royalblue"
"OG0002582" "magenta"
"OG0004426" "turquoise"
"OG0002622" "palevioletred3"
"OG0003546" "cyan"
"OG0005037" "antiquewhite4"
"OG0005300" "salmon4"
"OG0007630" "sienna3"
"OG0003847" "salmon"
"OG0004634" "salmon"
"OG0000721" "midnightblue"
"OG0004791" "brown"
"OG0000856" "maroon"
"OG0002891" "tan"
"OG0003038" "darkturquoise"
"OG0004348" "salmon"
"OG0003058" "pink"
"OG0004655" "darkorange"
"OG0006645" "brown"
"OG0001370" "tan"
"OG0003518" "darkgreen"
"OG0003866" "plum1"
"OG0007183" "black"
"OG0005253" "blue"
"OG0003668" "darkseagreen4"
"OG0004956" "green"
"OG0000625" "white"
"OG0005182" "turquoise"
"OG0005819" "tan"
"OG0003232" "darkseagreen4"
"OG0005186" "floralwhite"
"OG0001001" "purple"
"OG0006804" "mediumorchid"
"OG0001576" "midnightblue"
"OG0002408" "sienna3"
"OG0002724" "plum1"
"OG0003747" "pink"
"OG0005436" "thistle1"
"OG0003480" "orangered4"
"OG0005833" "lightpink4"
"OG0001637" "green"
"OG0001090" "lightcyan"
"OG0006655" "orange"
"OG0003368" "skyblue3"
"OG0001272" "lavenderblush3"
"OG0003133" "yellow"
"OG0007418" "grey60"
"OG0001519" "pink"
"OG0002517" "magenta"
"OG0003015" "midnightblue"
"OG0011064" "mediumorchid"
"OG0006727" "sienna3"
"OG0002876" "darkorange"
"OG0001301" "yellowgreen"
"OG0019014" "midnightblue"
"OG0002390" "pink"
"OG0007047" "pink"
"OG0008745" "red"
"OG0001694" "salmon4"
"OG0009254" "darkolivegreen"
"OG0003736" "darkmagenta"
"OG0005419" "royalblue"
"OG0001155" "blue"
"OG0003344" "darkgreen"
"OG0003534" "maroon"
"OG0001140" "black"
"OG0000449" "brown"
"OG0003841" "darkturquoise"
"OG0004330" "magenta"
"OG0005196" "plum"
"OG0005442" "thistle2"
"OG0011907" "royalblue"
"OG0012996" "tan"
"OG0001651" "pink"
"OG0000407" "yellow"
"OG0000430" "plum2"
"OG0003142" "thistle1"
"OG0005607" "honeydew1"
"OG0005630" "skyblue"
"OG0004130" "turquoise"
"OG0005029" "lightgreen"
"OG0004546" "lightcyan"
"OG0007108" "bisque4"
"OG0000636" "sienna3"
"OG0000865" "pink"
"OG0004072" "yellow"
"OG0002744" "brown4"
"OG0010657" "darkgreen"
"OG0003628" "black"
"OG0003285" "darkgrey"
"OG0009595" "grey60"
"OG0004253" "honeydew1"
"OG0002689" "yellowgreen"
"OG0002775" "salmon4"
"OG0003513" "red"
"OG0005193" "magenta"
"OG0006313" "magenta"
"OG0004101" "pink"
"OG0002835" "ivory"
"OG0003123" "yellow"
"OG0003578" "greenyellow"
"OG0001670" "navajowhite2"
"OG0005706" "maroon"
"OG0003149" "royalblue"
"OG0003682" "salmon"
"OG0008371" "midnightblue"
"OG0010993" "orange"
"OG0002138" "darkslateblue"
"OG0002512" "darkorange"
"OG0003068" "lightcyan"
"OG0002541" "darkgrey"
"OG0003061" "violet"
"OG0003540" "turquoise"
"OG0000527" "white"
"OG0000642" "darkmagenta"
"OG0004169" "pink"
"OG0002063" "lightsteelblue1"
"OG0002637" "grey60"
"OG0004516" "turquoise"
"OG0003360" "black"
"OG0003648" "antiquewhite4"
"OG0005315" "grey60"
"OG0002053" "midnightblue"
"OG0003667" "lavenderblush3"
"OG0003746" "saddlebrown"
"OG0005331" "skyblue3"
"OG0005704" "skyblue"
"OG0002146" "lightcyan"
"OG0002826" "lightcyan1"
"OG0002994" "brown4"
"OG0005125" "green"
"OG0004640" "grey60"
"OG0005953" "brown"
"OG0002778" "bisque4"
"OG0007187" "mediumpurple3"
"OG0001655" "darkmagenta"
"OG0004845" "magenta"
"OG0001705" "mediumpurple3"
"OG0007873" "steelblue"
"OG0008376" "darkred"
"OG0000598" "darkslateblue"
"OG0014259" "white"
"OG0001340" "bisque4"
"OG0004710" "violet"
"OG0002314" "pink"
"OG0008117" "darkgreen"
"OG0001669" "thistle2"
"OG0005198" "yellow"
"OG0005488" "skyblue"
"OG0005699" "magenta"
"OG0001549" "darkturquoise"
"OG0002566" "darkgrey"
"OG0004465" "lightcyan"
"OG0004834" "thistle2"
"OG0000517" "floralwhite"
"OG0002238" "yellow4"
"OG0005721" "pink"
"OG0002420" "bisque4"
"OG0001216" "royalblue"
"OG0003348" "darkorange"
"OG0003695" "salmon"
"OG0003494" "yellow4"
"OG0005667" "magenta"
"OG0003130" "darkorange2"
"OG0001929" "red"
"OG0002751" "purple"
"OG0003519" "ivory"
"OG0011039" "darkseagreen4"
"OG0001915" "yellowgreen"
"OG0002195" "orangered4"
"OG0000538" "yellow4"
"OG0001182" "darkgreen"
"OG0002216" "grey60"
"OG0003363" "thistle1"
"OG0004785" "sienna3"
"OG0000697" "darkmagenta"
"OG0000727" "greenyellow"
"OG0003856" "darkorange"
"OG0004066" "white"
"OG0005724" "royalblue"
"OG0005804" "honeydew1"
"OG0002013" "green"
"OG0000654" "pink"
"OG0003339" "yellow4"
"OG0004977" "green"
"OG0002863" "sienna3"
"OG0003169" "green"
"OG0004798" "magenta"
"OG0009127" "darkmagenta"
"OG0007038" "magenta"
"OG0000713" "lightpink4"
"OG0004573" "purple"
"OG0002538" "grey60"
"OG0003276" "brown"
"OG0000968" "tan"
"OG0002907" "lavenderblush3"
"OG0004913" "darkgrey"
"OG0009301" "orange"
"OG0009759" "mediumorchid"
"OG0003710" "red"
"OG0007178" "red"
"OG0006730" "lightcyan1"
"OG0002740" "red"
"OG0001533" "darkturquoise"
"OG0001968" "turquoise"
"OG0005091" "antiquewhite4"
"OG0000487" "blue"
"OG0005296" "lightcyan"
"OG0005542" "green"
"OG0007533" "darkorange"
"OG0002699" "midnightblue"
"OG0005777" "yellowgreen"
"OG0008440" "darkgrey"
"OG0004134" "brown4"
"OG0001914" "lightsteelblue1"
"OG0001977" "purple"
"OG0003037" "turquoise"
"OG0004991" "floralwhite"
"OG0002531" "white"
"OG0006560" "mediumpurple3"
"OG0004440" "brown"
"OG0005612" "mediumpurple3"
"OG0008491" "yellow"
"OG0006206" "plum"
"OG0005178" "sienna3"
"OG0006301" "orange"
"OG0010718" "brown"
"OG0004290" "sienna3"
"OG0004574" "darkturquoise"
"OG0005313" "lavenderblush3"
"OG0002030" "darkred"
"OG0007822" "orangered4"
"OG0001787" "brown"
"OG0002816" "orangered4"
"OG0003185" "plum2"
"OG0004300" "paleturquoise"
"OG0004737" "tan"
"OG0004346" "paleturquoise"
"OG0007028" "lavenderblush3"
"OG0006087" "ivory"
"OG0000210" "saddlebrown"
"OG0002990" "skyblue3"
"OG0003281" "thistle1"
"OG0004709" "plum"
"OG0005570" "midnightblue"
"OG0003417" "darkgrey"
"OG0002251" "royalblue"
"OG0002136" "greenyellow"
"OG0003084" "blue"
"OG0005361" "darkgrey"
"OG0007309" "darkorange2"
"OG0002979" "lightcyan1"
"OG0003156" "lightcyan"
"OG0005085" "lightcyan"
"OG0003139" "white"
"OG0002151" "darkseagreen4"
"OG0003575" "saddlebrown"
"OG0004852" "purple"
"OG0006887" "violet"
"OG0003248" "magenta"
"OG0004758" "grey60"
"OG0005230" "orangered4"
"OG0011006" "darkred"
"OG0001636" "pink"
"OG0003234" "purple"
"OG0004336" "antiquewhite4"
"OG0000824" "darkorange"
"OG0002419" "turquoise"
"OG0007628" "orange"
"OG0002481" "bisque4"
"OG0004332" "midnightblue"
"OG0005082" "magenta"
"OG0006994" "skyblue"
"OG0003981" "black"
"OG0011851" "navajowhite2"
"OG0006626" "lightcyan1"
"OG0000941" "darkslateblue"
"OG0006315" "magenta"
"OG0008063" "royalblue"
"OG0005418" "coral1"
"OG0003168" "lightyellow"
"OG0006302" "purple"
"OG0002464" "bisque4"
"OG0003445" "magenta"
"OG0003982" "grey60"
"OG0007395" "bisque4"
"OG0001905" "ivory"
"OG0004887" "skyblue"
"OG0002327" "green"
"OG0003520" "red"
"OG0004452" "violet"
"OG0001397" "thistle2"
"OG0014440" "salmon"
"OG0001709" "pink"
"OG0001884" "purple"
"OG0001901" "black"
"OG0002239" "orangered4"
"OG0004460" "darkslateblue"
"OG0006449" "magenta"
"OG0001149" "lavenderblush3"
"OG0001388" "darkolivegreen"
"OG0002455" "turquoise"
"OG0002388" "coral1"
"OG0004205" "tan"
"OG0006516" "steelblue"
"OG0002772" "grey60"
"OG0003240" "darkslateblue"
"OG0011001" "mediumpurple3"
"OG0002331" "lightcyan1"
"OG0001060" "darkgrey"
"OG0004071" "brown"
"OG0002933" "purple"
"OG0007191" "darkturquoise"
"OG0007195" "red"
"OG0022879" "midnightblue"
"OG0000970" "white"
"OG0006350" "darkgreen"
"OG0001068" "magenta"
"OG0001718" "lightcyan1"
"OG0003011" "purple"
"OG0005116" "darkgreen"
"OG0001095" "brown"
"OG0004684" "turquoise"
"OG0003401" "lavenderblush3"
"OG0008682" "darkorange2"
"OG0001513" "yellowgreen"
"OG0002748" "yellowgreen"
"OG0000835" "red"
"OG0002283" "yellowgreen"
"OG0002501" "darkgrey"
"OG0003617" "darkturquoise"
"OG0006345" "coral1"
"OG0001226" "orange"
"OG0004303" "coral1"
"OG0002485" "lightsteelblue1"
"OG0009488" "blue"
"OG0009739" "black"
"OG0003580" "purple"
"OG0004569" "darkmagenta"
"OG0001742" "darkturquoise"
"OG0000913" "salmon"
"OG0007101" "coral1"
"OG0002317" "lightcyan"
"OG0002657" "tan"
"OG0004909" "pink"
"OG0009687" "yellowgreen"
"OG0002607" "darkorange2"
"OG0000076" "maroon"
"OG0009500" "blue"
"OG0003252" "black"
"OG0003444" "midnightblue"
"OG0006219" "turquoise"
"OG0006334" "floralwhite"
"OG0001178" "purple"
"OG0004133" "lavenderblush3"
"OG0005507" "paleturquoise"
"OG0006198" "brown4"
"OG0003773" "brown"
"OG0002364" "lightpink4"
"OG0002539" "grey60"
"OG0001685" "ivory"
"OG0004840" "mediumpurple3"
"OG0007515" "green"
"OG0001373" "darkgrey"
"OG0003833" "plum1"
"OG0002783" "grey60"
"OG0004892" "plum"
"OG0004965" "antiquewhite4"
"OG0001849" "black"
"OG0003529" "brown"
"OG0003036" "salmon4"
"OG0004057" "darkmagenta"
"OG0003912" "steelblue"
"OG0004506" "maroon"
"OG0006253" "pink"
"OG0001400" "yellow"
"OG0003744" "maroon"
"OG0005129" "coral2"
"OG0007452" "darkmagenta"
"OG0004065" "royalblue"
"OG0004355" "red"
"OG0004603" "blue"
"OG0005830" "orangered4"
"OG0003236" "brown4"
"OG0016227" "plum1"
"OG0004638" "violet"
"OG0006510" "royalblue"
"OG0002382" "grey60"
"OG0004256" "green"
"OG0007734" "bisque4"
"OG0000937" "greenyellow"
"OG0003880" "purple"
"OG0005587" "ivory"
"OG0008679" "purple"
"OG0006471" "skyblue"
"OG0007325" "darkorange"
"OG0010966" "lavenderblush3"
"OG0004070" "bisque4"
"OG0005837" "darkgrey"
"OG0002231" "tan"
"OG0002474" "darkmagenta"
"OG0002829" "lightcyan"
"OG0003331" "bisque4"
"OG0005080" "maroon"
"OG0001881" "blue"
"OG0007978" "skyblue1"
"OG0009143" "darkorange"
"OG0005255" "tan"
"OG0002585" "darkmagenta"
"OG0003555" "darkorange2"
"OG0011007" "darkmagenta"
"OG0005382" "darkturquoise"
"OG0005422" "lightsteelblue1"
"OG0003740" "blue"
"OG0004118" "tan"
"OG0004498" "darkorange"
"OG0003911" "orange"
"OG0004370" "pink"
"OG0003343" "saddlebrown"
"OG0004415" "black"
"OG0004590" "thistle2"
"OG0005107" "bisque4"
"OG0010987" "darkturquoise"
"OG0002674" "lightsteelblue1"
"OG0006520" "grey60"
"OG0008070" "turquoise"
"OG0000601" "blue"
"OG0002798" "honeydew1"
"OG0004799" "black"
"OG0007438" "steelblue"
"OG0002824" "turquoise"
"OG0003849" "lightgreen"
"OG0004720" "tan"
"OG0002088" "ivory"
"OG0002986" "darkgrey"
"OG0012995" "lightsteelblue1"
"OG0004025" "lightgreen"
"OG0001692" "orangered4"
"OG0002958" "grey60"
"OG0006184" "darkgreen"
"OG0000319" "brown"
"OG0003143" "magenta"
"OG0003159" "blue"
"OG0004417" "magenta"
"OG0005661" "tan"
"OG0001827" "lightcyan1"
"OG0000894" "sienna3"
"OG0002209" "thistle2"
"OG0004597" "yellow"
"OG0002992" "grey60"
"OG0004313" "lightcyan"
"OG0005149" "orangered4"
"OG0006451" "royalblue"
"OG0009281" "green"
"OG0000892" "turquoise"
"OG0004067" "coral1"
"OG0004153" "darkorange2"
"OG0005374" "maroon"
"OG0006329" "orange"
"OG0001940" "coral2"
"OG0003907" "white"
"OG0004302" "skyblue"
"OG0001195" "skyblue"
"OG0004367" "darkslateblue"
"OG0000065" "green"
"OG0001752" "bisque4"
"OG0002020" "black"
"OG0008730" "sienna3"
"OG0001133" "yellow"
"OG0004771" "darkorange2"
"OG0002596" "lightsteelblue1"
"OG0003178" "orangered4"
"OG0004056" "green"
"OG0003925" "lightpink4"
"OG0004836" "thistle1"
"OG0005666" "darkmagenta"
"OG0004320" "sienna3"
"OG0000757" "lightcyan1"
"OG0006106" "tan"
"OG0003153" "floralwhite"
"OG0007853" "darkred"
"OG0001483" "greenyellow"
"OG0003390" "darkslateblue"
"OG0004223" "yellow"
"OG0004502" "grey60"
"OG0005133" "tan"
"OG0011917" "yellow"
"OG0002465" "orangered4"
"OG0002444" "brown"
"OG0006501" "royalblue"
"OG0001267" "brown4"
"OG0007037" "darkgrey"
"OG0000522" "thistle2"
"OG0003676" "orangered4"
"OG0006803" "darkred"
"OG0011825" "darkseagreen4"
"OG0004252" "coral1"
"OG0004952" "red"
"OG0006619" "lightcyan"
"OG0008381" "sienna3"
"OG0003490" "tan"
"OG0004175" "yellow"
"OG0004178" "white"
"OG0002051" "violet"
"OG0002323" "antiquewhite4"
"OG0003675" "honeydew1"
"OG0003666" "orangered4"
"OG0001635" "green"
"OG0004698" "darkslateblue"
"OG0006304" "blue"
"OG0002230" "lightyellow"
"OG0002609" "lightsteelblue1"
"OG0003295" "thistle1"
"OG0005179" "magenta"
"OG0002552" "violet"
"OG0000572" "blue"
"OG0000638" "turquoise"
"OG0004469" "darkslateblue"
"OG0004199" "salmon"
"OG0005280" "royalblue"
"OG0009780" "darkgrey"
"OG0014329" "ivory"
"OG0001965" "turquoise"
"OG0005075" "yellow"
"OG0002589" "thistle2"
"OG0003691" "black"
"OG0005334" "orange"
"OG0010964" "orange"
"OG0005766" "orange"
"OG0002930" "lightcyan1"
"OG0004184" "orangered4"
"OG0002025" "lightcyan"
"OG0005042" "greenyellow"
"OG0005844" "red"
"OG0000883" "plum"
"OG0002617" "yellow"
"OG0003367" "sienna3"
"OG0003898" "pink"
"OG0004142" "darkorange2"
"OG0004924" "thistle2"
"OG0006837" "darkgrey"
"OG0003407" "green"
"OG0004726" "tan"
"OG0003076" "darkgreen"
"OG0002899" "steelblue"
"OG0009219" "brown"
"OG0002120" "lightcyan"
"OG0002737" "yellow"
"OG0003329" "pink"
"OG0000852" "black"
"OG0002795" "coral1"
"OG0003864" "black"
"OG0004837" "darkorange"
"OG0004291" "sienna3"
"OG0005348" "orangered4"
"OG0002058" "lightcyan1"
"OG0005354" "black"
"OG0003197" "sienna3"
"OG0007054" "blue"
"OG0009319" "darkgrey"
"OG0000321" "brown"
"OG0002626" "bisque4"
"OG0010982" "pink"
"OG0001243" "tan"
"OG0003347" "thistle2"
"OG0005154" "green"
"OG0004827" "darkgrey"
"OG0004841" "antiquewhite4"
"OG0004436" "salmon"
"OG0001495" "darkorange2"
"OG0001843" "lightpink4"
"OG0004576" "lightcyan1"
"OG0010999" "salmon"
"OG0009311" "yellowgreen"
"OG0010353" "green"
"OG0002521" "yellow"
"OG0003514" "lightsteelblue1"
"OG0003730" "darkgrey"
"OG0004669" "thistle2"
"OG0004976" "maroon"
"OG0003487" "brown"
"OG0007024" "white"
"OG0019073" "brown4"
"OG0003211" "yellow"
"OG0004029" "darkgrey"
"OG0004425" "violet"
"OG0002714" "skyblue2"
"OG0003844" "darkseagreen4"
"OG0002784" "purple"
"OG0005546" "darkorange"
"OG0006606" "black"
"OG0003238" "brown4"
"OG0004700" "blue"
"OG0004550" "lightcyan"
"OG0004643" "brown"
"OG0001639" "yellowgreen"
"OG0005425" "violet"
"OG0000334" "purple"
"OG0002570" "darkred"
"OG0008366" "turquoise"
"OG0003229" "orangered4"
"OG0003537" "yellow"
"OG0005949" "greenyellow"
"OG0011034" "plum"
"OG0004686" "darkgreen"
"OG0001432" "darkgrey"
"OG0002602" "purple"
"OG0005658" "pink"
"OG0004642" "darkolivegreen"
"OG0005432" "yellow"
"OG0007123" "lightpink4"
"OG0001777" "red"
"OG0002839" "yellowgreen"
"OG0003250" "sienna3"
"OG0004631" "brown"
"OG0001351" "lightgreen"
"OG0002834" "brown"
"OG0004356" "steelblue"
"OG0004795" "antiquewhite4"
"OG0005242" "grey60"
"OG0002611" "darkgrey"
"OG0006163" "green"
"OG0000881" "brown"
"OG0003887" "grey60"
"OG0004416" "lightcyan"
"OG0006472" "orange"
"OG0002599" "tan"
"OG0003158" "brown"
"OG0003452" "darkgrey"
"OG0002101" "lightsteelblue1"
"OG0004480" "brown"
"OG0000765" "black"
"OG0001558" "turquoise"
"OG0003505" "tan"
"OG0001967" "yellow4"
"OG0005685" "darkseagreen4"
"OG0005922" "darkgrey"
"OG0005889" "salmon"
"OG0007387" "lightsteelblue1"
"OG0001000" "pink"
"OG0005373" "green"
"OG0004703" "mediumpurple3"
"OG0010970" "green"
"OG0002324" "purple"
"OG0004210" "darkgrey"
"OG0004052" "turquoise"
"OG0006342" "red"
"OG0005417" "brown"
"OG0000685" "pink"
"OG0004724" "salmon"
"OG0003593" "green"
"OG0007814" "orange"
"OG0002329" "purple"
"OG0003961" "yellow4"
"OG0010007" "plum1"
"OG0003621" "lightcyan1"
"OG0002486" "darkmagenta"
"OG0007010" "tan"
"OG0005725" "darkslateblue"
"OG0008809" "black"
"OG0011876" "darkgreen"
"OG0006781" "violet"
"OG0007885" "blue"
"OG0004144" "salmon"
"OG0006785" "black"
"OG0003456" "turquoise"
"OG0003592" "black"
"OG0004903" "darkseagreen4"
"OG0011420" "red"
"OG0000789" "red"
"OG0006825" "darkseagreen4"
"OG0003836" "purple"
"OG0005223" "darkgrey"
"OG0005838" "mediumorchid"
"OG0003815" "pink"
"OG0003896" "orange"
"OG0003532" "sienna3"
"OG0001248" "blue"
"OG0001413" "yellowgreen"
"OG0001750" "yellow4"
"OG0001556" "yellow4"
"OG0009296" "steelblue"
"OG0005246" "ivory"
"OG0004165" "magenta"
"OG0004929" "lightcyan"
"OG0003601" "brown4"
"OG0000301" "brown"
"OG0003760" "darkturquoise"
"OG0004048" "purple"
"OG0005126" "greenyellow"
"OG0004345" "pink"
"OG0004906" "magenta"
"OG0004937" "thistle2"
"OG0007194" "maroon"
"OG0002476" "tan"
"OG0002434" "white"
"OG0004447" "midnightblue"
"OG0009064" "bisque4"
"OG0010335" "lightsteelblue1"
"OG0004659" "orange"
"OG0003968" "blue"
"OG0008192" "darkseagreen4"
"OG0000858" "black"
"OG0003284" "ivory"
"OG0002632" "violet"
"OG0003404" "pink"
"OG0003978" "darkseagreen4"
"OG0010983" "midnightblue"
"OG0002157" "saddlebrown"
"OG0003031" "red"
"OG0007672" "lightcyan"
"OG0003870" "pink"
"OG0004351" "yellow"
"OG0001420" "magenta"
"OG0014341" "floralwhite"
"OG0002561" "blue"
"OG0004295" "darkgrey"
"OG0004525" "lightpink4"
"OG0014319" "yellow4"
"OG0004321" "yellow"
"OG0005067" "midnightblue"
"OG0004833" "darkslateblue"
"OG0002116" "white"
"OG0003318" "yellow"
"OG0005074" "darkseagreen4"
"OG0005468" "coral1"
"OG0005767" "thistle2"
"OG0002704" "coral2"
"OG0004191" "darkorange"
"OG0005275" "blue"
"OG0004400" "magenta"
"OG0002192" "paleturquoise"
"OG0001082" "red"
"OG0010081" "yellow"
"OG0011890" "black"
"OG0003585" "red"
"OG0006065" "darkseagreen4"
"OG0002875" "black"
"OG0004106" "coral1"
"OG0005176" "darkseagreen4"
"OG0009312" "yellow"
"OG0011010" "coral2"
"OG0001830" "white"
"OG0003257" "salmon"
"OG0010345" "red"
"OG0002125" "darkgrey"
"OG0002713" "green"
"OG0003618" "brown"
"OG0002578" "salmon4"
"OG0005183" "purple"
"OG0005049" "black"
"OG0000887" "brown4"
"OG0000498" "blue"
"OG0005260" "salmon"
"OG0006450" "brown"
"OG0004535" "white"
"OG0008873" "lightyellow"
"OG0004399" "salmon"
"OG0006855" "thistle2"
"OG0002449" "thistle2"
"OG0002673" "pink"
"OG0006518" "ivory"
"OG0006678" "yellowgreen"
"OG0006724" "turquoise"
"OG0002477" "black"
"OG0004114" "bisque4"
"OG0005326" "darkgrey"
"OG0005098" "lightgreen"
"OG0002339" "yellow"
"OG0001829" "lightyellow"
"OG0003984" "yellow"
"OG0004407" "saddlebrown"
"OG0004468" "orange"
"OG0001763" "brown"
"OG0004099" "lightcyan"
"OG0002040" "lightcyan"
"OG0003105" "darkseagreen4"
"OG0004000" "greenyellow"
"OG0004570" "violet"
"OG0005539" "brown"
"OG0003349" "darkorange2"
"OG0005561" "coral2"
"OG0006476" "mediumpurple3"
"OG0007607" "green"
"OG0001889" "purple"
"OG0006877" "lightsteelblue1"
"OG0003722" "purple"
"OG0004435" "skyblue"
"OG0003089" "ivory"
"OG0003590" "steelblue"
"OG0006714" "plum2"
"OG0012868" "darkorange"
"OG0004227" "darkgreen"
"OG0004449" "saddlebrown"
"OG0000669" "orange"
"OG0000458" "turquoise"
"OG0002849" "lightyellow"
"OG0001474" "darkolivegreen"
"OG0004350" "darkgreen"
"OG0008688" "salmon"
"OG0005548" "darkslateblue"
"OG0005677" "violet"
"OG0010637" "coral2"
"OG0003653" "red"
"OG0003662" "red"
"OG0003712" "violet"
"OG0003904" "purple"
"OG0016334" "green"
"OG0002049" "magenta"
"OG0006796" "pink"
"OG0010331" "black"
"OG0005841" "purple"
"OG0002871" "red"
"OG0002687" "darkorange"
"OG0004980" "salmon"
"OG0002018" "purple"
"OG0003922" "salmon"
"OG0003629" "coral1"
"OG0002831" "pink"
"OG0003918" "lightpink4"
"OG0004006" "yellow"
"OG0005087" "antiquewhite4"
"OG0004283" "red"
"OG0004685" "ivory"
"OG0005552" "yellowgreen"
"OG0002334" "tan"
"OG0005358" "purple"
"OG0002205" "darkseagreen4"
"OG0002555" "grey60"
"OG0002581" "darkorange"
"OG0003633" "salmon"
"OG0005433" "maroon"
"OG0005581" "brown"
"OG0004691" "salmon"
"OG0005787" "thistle2"
"OG0006250" "salmon4"
"OG0001146" "thistle2"
"OG0005440" "brown"
"OG0000577" "magenta"
"OG0006552" "lightcyan"
"OG0011517" "sienna3"
"OG0003131" "magenta"
"OG0004830" "darkorange2"
"OG0004267" "midnightblue"
"OG0001550" "midnightblue"
"OG0004466" "maroon"
"OG0005892" "salmon"
"OG0006608" "red"
"OG0001306" "lightgreen"
"OG0003255" "salmon"
"OG0005779" "saddlebrown"
"OG0002045" "lightcyan1"
"OG0005987" "purple"
"OG0002115" "lightpink4"
"OG0005712" "brown4"
"OG0003195" "orangered4"
"OG0004124" "darkorange"
"OG0003273" "plum"
"OG0008355" "pink"
"OG0013003" "purple"
"OG0004680" "red"
"OG0001299" "saddlebrown"
"OG0005941" "yellowgreen"
"OG0006322" "tan"
"OG0002098" "tan"
"OG0003687" "coral1"
"OG0004360" "sienna3"
"OG0006507" "brown"
"OG0006150" "yellowgreen"
"OG0007924" "pink"
"OG0003040" "magenta"
"OG0003298" "black"
"OG0006569" "lightyellow"
"OG0004666" "pink"
"OG0002488" "yellow"
"OG0002708" "yellowgreen"
"OG0004846" "green"
"OG0002574" "royalblue"
"OG0003584" "paleturquoise"
"OG0001399" "ivory"
"OG0005217" "brown"
"OG0004792" "yellow"
"OG0005359" "darkorange2"
"OG0000141" "darkmagenta"
"OG0005452" "magenta"
"OG0005762" "darkgreen"
"OG0007007" "navajowhite2"
"OG0008684" "antiquewhite4"
"OG0004226" "orangered4"
"OG0004430" "black"
"OG0006057" "darkolivegreen"
"OG0004630" "brown"
"OG0007513" "darkgrey"
"OG0011419" "blue"
"OG0005511" "orangered4"
"OG0008406" "brown"
"OG0011942" "black"
"OG0004270" "tan"
"OG0001083" "black"
"OG0005384" "brown"
"OG0003150" "brown"
"OG0006326" "brown"
"OG0006380" "blue"
"OG0002565" "brown"
"OG0006166" "orange"
"OG0000845" "pink"
"OG0008737" "lightyellow"
"OG0001283" "sienna3"
"OG0002291" "salmon"
"OG0002608" "ivory"
"OG0003420" "purple"
"OG0008061" "brown"
"OG0003533" "pink"
"OG0006088" "tan"
"OG0004328" "blue"
"OG0005566" "lightcyan"
"OG0005800" "brown"
"OG0004296" "antiquewhite4"
"OG0009742" "red"
"OG0005128" "salmon"
"OG0005447" "pink"
"OG0001700" "brown"
"OG0010978" "greenyellow"
"OG0000372" "brown"
"OG0003720" "orange"
"OG0003473" "darkorange2"
"OG0007305" "brown"
"OG0010320" "lightcyan"
"OG0005786" "brown"
"OG0005301" "brown"
"OG0009289" "salmon"
"OG0005978" "darkgrey"
"OG0014450" "yellow"
"OG0005309" "brown4"
"OG0001668" "salmon"
"OG0010334" "salmon"
"OG0000296" "magenta"
"OG0000147" "navajowhite2"
"OG0000455" "skyblue"
"OG0000812" "red"
"OG0001002" "brown"
"OG0001051" "brown"
"OG0001088" "coral1"
"OG0001265" "red"
"OG0001278" "tan"
"OG0001378" "red"
"OG0001393" "brown"
"OG0001568" "skyblue"
"OG0001584" "red"
"OG0001608" "purple"
"OG0001647" "red"
"OG0001744" "brown"
"OG0001754" "skyblue"
"OG0001848" "paleturquoise"
"OG0001854" "lightyellow"
"OG0001909" "red"
"OG0001988" "darkolivegreen"
"OG0002010" "navajowhite2"
"OG0002048" "red"
"OG0002141" "lightgreen"
"OG0002153" "sienna3"
"OG0002381" "brown"
"OG0002407" "brown"
"OG0002505" "brown"
"OG0002572" "sienna3"
"OG0002631" "saddlebrown"
"OG0002736" "skyblue"
"OG0002959" "red"
"OG0002998" "paleturquoise"
"OG0003030" "brown"
"OG0003102" "thistle2"
"OG0003121" "darkolivegreen"
"OG0003174" "brown"
"OG0003217" "greenyellow"
"OG0003259" "purple"
"OG0003380" "brown"
"OG0003400" "red"
"OG0003477" "pink"
"OG0003483" "saddlebrown"
"OG0003531" "orange"
"OG0003623" "red"
"OG0003645" "darkgreen"
"OG0003681" "salmon"
"OG0003727" "floralwhite"
"OG0003750" "brown"
"OG0003821" "thistle2"
"OG0003913" "brown"
"OG0003931" "brown"
"OG0003966" "turquoise"
"OG0003987" "greenyellow"
"OG0004035" "pink"
"OG0004054" "darkgreen"
"OG0004087" "blue"
"OG0004155" "red"
"OG0004177" "red"
"OG0004192" "paleturquoise"
"OG0004201" "pink"
"OG0004209" "salmon"
"OG0004272" "blue"
"OG0004280" "brown"
"OG0004309" "brown"
"OG0004424" "darkred"
"OG0004457" "tan"
"OG0004473" "red"
"OG0004664" "salmon"
"OG0004692" "skyblue"
"OG0004738" "coral1"
"OG0004743" "paleturquoise"
"OG0004790" "blue"
"OG0004796" "purple"
"OG0004800" "purple"
"OG0004802" "purple"
"OG0004809" "brown"
"OG0004916" "brown"
"OG0004983" "lightyellow"
"OG0004990" "salmon"
"OG0004993" "red"
"OG0005027" "salmon"
"OG0005028" "blue"
"OG0005032" "red"
"OG0005103" "yellow4"
"OG0005158" "purple"
"OG0005205" "red"
"OG0005206" "skyblue"
"OG0005305" "lavenderblush3"
"OG0005410" "tan"
"OG0005454" "greenyellow"
"OG0005479" "coral1"
"OG0005481" "yellowgreen"
"OG0005483" "thistle1"
"OG0005491" "lightgreen"
"OG0005611" "red"
"OG0005809" "brown"
"OG0005820" "purple"
"OG0005827" "blue"
"OG0006017" "darkslateblue"
"OG0006021" "darkred"
"OG0006023" "magenta"
"OG0006031" "blue"
"OG0006036" "red"
"OG0006045" "royalblue"
"OG0006159" "greenyellow"
"OG0006310" "royalblue"
"OG0006312" "blue"
"OG0006371" "red"
"OG0006376" "paleturquoise"
"OG0006404" "greenyellow"
"OG0006461" "blue"
"OG0006470" "salmon"
"OG0006474" "red"
"OG0006517" "pink"
"OG0006523" "purple"
"OG0006568" "magenta"
"OG0006826" "brown"
"OG0006918" "darkgreen"
"OG0006987" "blue"
"OG0007189" "salmon"
"OG0007192" "salmon"
"OG0007249" "brown"
"OG0007432" "red"
"OG0007439" "blue"
"OG0007462" "skyblue3"
"OG0007537" "darkred"
"OG0007544" "brown4"
"OG0007677" "floralwhite"
"OG0007683" "brown"
"OG0007874" "salmon"
"OG0008102" "greenyellow"
"OG0008533" "red"
"OG0009052" "tan"
"OG0009758" "brown"
"OG0010016" "lightyellow"
"OG0010090" "darkolivegreen"
"OG0010332" "blue"
"OG0010354" "brown"
"OG0011000" "purple"
"OG0011047" "darkred"
"OG0011845" "floralwhite"
"OG0011852" "floralwhite"
"OG0011869" "lightyellow"
"OG0011960" "red"
"OG0012953" "red"
"OG0012967" "lavenderblush3"
"OG0013704" "greenyellow"
"OG0014379" "plum"
"OG0014424" "brown"
"OG0014446" "salmon"
