# Supplementary material for: Cross-species dissection of saline-related genes by genetically deciphering a euryhaline microalga Chlorella sp
Source: Nat Commun. 2026 Jan 13;17:1577. doi: 10.1038/s41467-026-68287-6 (PMC12902096; doi:10.1038/s41467-026-68287-6)
Supplement: Supplementary file 6 — Source Data [file 41467_2026_68287_MOESM6_ESM.zip › 8-Source_Data_and_code/Fig4_data_and_code/Fig4d/Metabolome.txt]

Index	Fc1_24h	Fc2_24h	Fc3_24h	Fh1_24h	Fh2_24h	Fh3_24h	MC1_24h	MC2_24h	MC3_24h	Mh1_24h	Mh2_24h	Mh3_24h
pma0043	15.29	15.75	15.72	16.26	16.28	15.86	15.26	15.31	15.47	15.66	15.58	15.21
pma0134	17.31	17.83	16.31	17.67	17.61	18.23	18.06	17.39	17.78	17.57	17.73	17.33
pma0461	25.26	24.21	25.87	25.82	25	24.7	22.37	22.15	22.26	23.56	23.44	23.42
pma0633	15.14	15.54	15.05	15.47	15.12	15.06	16.39	16.07	16.13	15.82	15.76	15.47
pma0948	17.8	18.17	17.12	18.84	18.98	19.31	20.03	20.15	20.18	19.67	19.41	20.16
pma1303	16.56	3.32	3.32	3.32	3.32	3.32	21.3	21.11	21.71	20.35	20.89	19.51
pma2172	14.1	14.6	15.04	14.48	13.95	13.73	13.33	13.36	13.33	13.5	13.55	12.82
pma2987	24.45	24.33	24.44	24.6	24.66	24.53	24.59	24.84	24.77	24.49	24.66	24.64
pma3101	16.32	16.1	15.81	15.57	3.32	15.94	16.53	16.08	16.94	18.83	19.1	17.65
pma3499	14.92	14.83	15.79	15.19	3.32	14.56	16.01	15.91	16.34	3.32	3.32	3.32
pma3606	23.61	23.88	23.7	25.43	24.75	24.45	21.66	21.45	21.47	22.77	22.08	22.29
pma3649	22.91	22.83	22.24	22.33	22.38	22.33	22.66	22.39	22.69	22.43	22.51	22.11
pma6262	14.75	15.66	3.32	15.41	15.28	15.65	16.35	16.35	16.36	15.76	15.54	15.56
pma6270	25.16	25.09	25.59	24.08	23.97	23.59	22.31	22.13	22.9	22.61	23.25	22.31
pma6460	3.32	3.32	3.32	3.32	3.32	3.32	15.29	15.36	15.25	14.14	14.12	15.13
pmb0064	17.47	17.65	17.99	15.19	15.54	15.03	13.68	3.32	3.32	14.74	15.01	14.97
pmb0069	17.31	17.96	17.5	18.4	18.26	18.14	18.79	19.02	18.62	21.13	21.06	20.51
pmb0115	16.46	16.25	16.64	13.22	16.14	15.78	14.98	14.25	14.44	17.9	18	15.97
pmb0130	16.4	17.05	17.08	16.99	16.41	16.07	15.69	15.27	15.15	17.9	17.52	16.51
pmb0142	22.33	22.84	22.22	24.4	23.87	23.25	20.64	20.85	20.64	22.63	22.36	21.85
pmb0149	16.1	16.11	16.06	15.77	15.35	14.87	3.32	3.32	13.02	3.32	3.32	3.32
pmb0159	14.48	13.93	14	16.38	16.15	15.69	18.55	18.59	18.65	20.31	20.33	18.77
pmb0160	18.05	17.94	17.77	20.03	20.16	19.8	22.39	22.4	22.46	24	24	22.55
pmb0161	19.97	19.81	19.42	22.45	22.41	22.4	21.49	21.39	21.45	23.3	23.53	21.64
pmb0163	19.29	18.74	19.13	20.45	20.34	20.57	24.41	24.48	24.44	24.5	24.4	23.78
pmb0164	22.54	22.03	23.32	19.43	18.54	18.66	21.31	21.15	21.6	21.35	21.27	21.61
pmb0165	22.17	21.91	21.8	19.96	20.15	20.06	23.3	23.35	24.11	24.34	24.53	23.56
pmb0168	3.32	3.32	3.32	3.32	3.32	3.32	16.15	16.52	16.17	15.28	15.19	14.93
pmb0197	20.33	20.73	19.42	20.35	19.33	19.49	16.19	15.86	16.15	15.45	15.43	3.32
pmb0287	14.48	14.25	15.53	13.57	13.19	13.9	16.73	17.18	17.18	3.32	3.32	14.2
pmb0292	21.04	21.78	22.15	22.59	20.25	20.92	20.23	21.61	23.79	23.22	23.21	22.65
pmb0296	17.62	17.65	17.7	19.01	18.68	18.6	22.51	22.35	22.42	22.63	22.52	21.88
pmb0302	14.66	15.14	14.24	16.79	16.97	16.48	14.89	15.24	15.52	16.57	16.71	16.46
pmb0312	16.4	16.02	15.46	15.59	3.32	3.32	16.73	16.59	17.04	15.93	15.79	16.3
pmb0374	20	20.22	19.13	20.53	20.43	20.4	18.06	17.82	17.63	18.95	18.95	18.47
pmb0382	16.12	16.65	16.4	16.5	16.68	16.69	15.03	15.19	15.51	16.6	16.5	16.49
pmb0449	18.56	18.49	17.76	18.91	18.5	18.89	20	20.06	20.12	20.35	20.41	20.13
pmb0464	23.73	23.64	22.86	27.12	26.78	26.75	23.27	22.55	23.14	26.9	27.12	26.53
pmb0468	15.5	15.43	14.88	15.12	14.9	14.75	15.11	15.04	15.09	15.23	15.71	15.02
pmb0484	23.36	23.6	22.47	22.67	23.06	23.13	21.51	21.15	21.32	22.7	22.55	22.74
pmb0492	22.16	22.38	22.42	24.8	25.05	25.63	23.1	23.22	22.88	21.71	21.68	22.86
pmb0493	15.97	15.46	16.87	3.32	3.32	14.59	15.7	16	15.41	3.32	3.32	15.11
pmb0501	20.15	20.28	19.43	19.35	19.68	19.71	19.79	19.55	20.16	17.33	17.28	17.23
pmb0530	17.48	17.8	15.99	17.9	17.73	17.37	16.65	16.86	16.95	18.64	20.41	16.67
pmb0711	15.62	19.2	16.73	18.68	17.9	16.37	15.91	15.23	15.71	15.63	15.72	15.1
pmb0744	3.32	3.32	3.32	3.32	3.32	3.32	16.42	16.03	16.32	15.31	14.62	15.17
pmb0764	23.3	23.56	23.38	26.24	26.04	26.26	20.7	20.71	20.71	22.77	21.22	24.37
pmb0767	3.32	11.99	3.32	12.52	12.56	12.63	13.12	13.03	12.73	14.04	3.32	13.27
pmb0782	24.2	24.36	23.1	24.32	24.3	24.3	24.59	24.4	24.51	24.52	24.55	24.35
pmb0785	13.72	3.32	3.32	3.32	3.32	3.32	15.2	15.07	15.12	16.61	18.18	15.18
pmb0786	3.32	3.32	19.77	19.5	20.07	20.66	20.41	20.76	20.35	20.97	20.55	20.76
pmb0789	19.44	19.18	18.36	19.19	19.08	18.76	20.06	20.3	20.33	18.41	18.74	18.58
pmb0800	22.61	22.51	22.27	20.57	17.92	17.75	26.66	27.19	26.96	25.17	25.24	25.81
pmb0801	3.32	3.32	3.32	3.32	3.32	3.32	19.87	19.25	19.93	19.97	19.79	20.67
pmb0802	24.5	24.95	24.1	23.34	24.9	24.98	26.05	25.99	26.15	25.66	25.69	25.31
pmb0818	25.53	25.68	25.77	25.07	25.14	25.16	25.98	25.9	25.86	25.69	25.75	25.36
pmb0819	18.77	18.75	19.7	18.76	18.61	18.81	19.7	19.86	19.91	19.74	19.71	19.45
pmb0829	23.14	23.31	21.45	23.44	23.18	22.68	20.35	20.42	20.43	20.82	20.82	20.49
pmb0848	17.65	17.98	17.07	21.35	21.68	21.35	24.49	24.47	24.46	25.09	25.65	22.47
pmb0852	14.59	14.37	14.1	15.5	15.2	15.11	23.02	22.85	23.28	21.68	22.07	20.71
pmb0854	16.58	16.65	16.9	15.81	16.06	16.18	22.03	22.58	22.3	20.06	19.81	20.15
pmb0855	21.58	21.88	21.65	21.56	21.57	21.68	27.46	27.41	27.38	24.98	25.28	24.72
pmb0856	19.19	19.32	18.81	19.95	19.91	19.1	16.94	18.8	20.29	18.52	19.58	16.4
pmb0859	21.65	22.24	21.2	25.54	25.72	25.42	26.48	26.23	26.87	27.44	28.04	24.69
pmb0862	11	3.32	3.32	3.32	3.32	3.32	13.19	12.97	13.74	14.07	14.41	13.33
pmb0863	13.1	13.25	12.81	16.15	15.89	16.23	22.06	21.78	22.44	22.47	23.12	20.36
pmb0864	13.23	3.32	3.32	3.32	3.32	3.32	13.66	14.78	15.31	14.26	15.02	13.91
pmb0865	14.81	15.11	14.23	17.75	17.54	17.92	23.03	22.87	23.32	22.66	23.34	20.52
pmb0866	15.76	15.6	16	15.67	15.35	15.75	21.28	21.22	21.51	19.81	20.03	19.13
pmb0873	18.8	19.28	18.53	22.19	21.76	21.68	26.09	25.95	26.71	26.3	27.11	23.18
pmb0874	17.35	17.65	17.05	18.01	18.05	17.72	18.98	21.61	23.49	20.31	21.28	18.97
pmb0876	16.13	16.48	16.31	16.55	16.26	15.77	19.73	21.16	21.64	19.91	20.71	18.5
pmb0881	18.57	18.32	18.84	18.34	18.13	17.35	17.21	19.72	18.62	19.67	19.57	19.41
pmb0882	17.32	16.64	17.24	18.91	19.13	19.11	25.3	25.02	25.73	23.91	24.22	22.83
pmb0883	3.32	3.32	3.32	3.32	3.32	3.32	12.34	14.02	14.67	11.83	12.36	3.32
pmb0885	18.73	18.99	19.4	19.8	18.77	18.48	19.21	19.28	19.36	19.8	19.38	19.24
pmb0889	25.39	25.35	25.65	26.71	26.27	26	23.19	23.14	23.24	24.16	23.82	23.81
pmb0890	21.64	21.71	21.63	23.53	23.08	22.43	16.95	16.87	16.91	21.29	21.15	19.99
pmb0907	3.32	3.32	13.85	15.1	15.25	15.19	3.32	3.32	3.32	15.79	15.69	3.32
pmb0962	23.05	23.32	23.11	21.45	21.94	21.68	21.24	20.76	21.13	21.44	21.73	21.18
pmb0964	21.12	21.1	20	24.26	24.09	24.32	22.87	22.05	22.56	25.3	25.36	25.26
pmb1096	24.91	25.21	25.54	25.06	24.96	24.95	25.81	25.78	25.86	25.78	25.77	25.32
pmb1452	14.78	14.68	15.68	15.36	14.6	14.71	13.9	14.59	14.81	14.15	13.94	14.09
pmb1490	16.28	16.31	16.33	15.92	15.3	14.62	3.32	3.32	3.32	3.32	3.32	3.32
pmb1530	17.3	17.66	17.87	17.77	16.87	16.85	17.18	17.12	17.2	17.55	17.08	16.88
pmb1562	16.77	16.59	18.34	17.4	16.36	16.12	13.66	14.04	13.89	14.84	14.66	13.89
pmb1574	21.43	21.66	21.33	20.91	20.35	18.82	17.03	17.08	17.16	18.2	17.81	16.98
pmb1587	16.84	16.98	16.71	17.71	17.12	16.84	3.32	14.22	14.95	16.52	15.6	15.48
pmb1605	20.9	20.87	20.58	20.9	21.1	20.55	22.72	24.01	23.54	22.26	22.38	22.63
pmb1626	21	20.81	20.59	21.51	20.83	20.42	22.21	23.48	23.4	22.56	21.86	22.74
pmb1650	23.27	23.02	23.18	25.04	24.8	24.62	23.49	23.43	22.86	23.98	23.86	24
pmb1652	25.63	25.39	25.63	27.09	26.81	26.6	25.91	25.85	25.3	26.32	26.26	26.26
pmb1656	18.92	19.08	19.57	19.71	19.36	19.14	14.24	14.17	14.47	18.43	18.31	16.84
pmb1754	20.39	20.06	20.38	19.02	19.06	18.68	17.26	17.31	17.49	16.55	17.8	16.17
pmb1912	18.01	17.94	17.79	16.91	17.73	18.07	16.75	16.77	16.43	17.22	17.73	17.18
pmb2165	3.32	3.32	12.71	3.32	3.32	3.32	14.43	14.39	15.05	13.32	3.32	3.32
pmb2211	20.26	19.99	21	20.39	19.52	19.1	20.17	19.96	20.71	20.62	20.08	19.97
pmb2222	11.65	10.36	11.73	3.32	10.82	10.59	10.33	10.48	11.06	10.94	3.32	3.32
pmb2228	15.28	15.84	15.93	18.11	17.53	17.45	14.81	15.31	14.53	15.8	16.15	14.07
pmb2251	17.07	16.82	16.61	19.05	18.8	18.3	21.3	21.29	21.3	23.01	23.11	21.52
pmb2260	3.32	3.32	3.32	14.94	14.74	14.37	19.28	19.02	19.86	18.26	18.36	17.06
pmb2319	15.47	15.27	15.57	16.08	15.47	15.74	21.22	21.22	21.34	19.4	19.9	18.88
pmb2325	15.8	16.19	16.67	17.75	3.32	3.32	14.78	16.14	15.18	17.61	3.32	17.37
pmb2363	17.15	16.94	17.03	20.3	20.38	19.83	18.19	17.94	18.38	20.6	20.62	18.63
pmb2383	17.19	17.67	17.14	19.2	16.92	16.01	16.1	17.24	17.28	17.98	17.13	17.5
pmb2388	14.81	15.18	14.53	18.36	18.35	18.14	19.6	19.33	20.19	20.54	21.24	17.72
pmb2406	12.66	12.3	12.51	13.15	13.55	13.67	18.49	18.6	18.46	16.01	15.32	14.77
pmb2444	27.12	26.95	27.41	26.27	26.31	26.32	22.91	23.06	23.38	25.58	25.68	25.08
pmb2507	3.32	3.32	3.32	15.8	15.36	15.8	17.35	17.27	17.28	18.25	18.05	18.13
pmb2561	20.85	20.45	20.45	19.43	20.18	19.96	20.67	20.54	20.69	17.73	18.38	17.87
pmb2591	19	19.02	18.04	17.02	18.49	18.91	22.19	21.88	21.99	18.81	19.33	18.37
pmb2640	13.8	13.84	13.97	14.44	14.44	14.58	13.54	13.59	13.26	14.93	15.03	15.07
pmb2643	17.83	17.77	17.73	17.37	17.44	17.4	16.21	16.1	16.12	16.72	16.67	16.57
pmb2653	14.5	14.33	15.1	14.42	14.12	13.63	15.03	14.04	14.06	11.71	13.07	13.09
pmb2654	24.58	24.78	23.9	25.24	25.37	25.46	19.7	18.63	18.74	22.43	23.07	22.05
pmb2657	24.5	24.9	24.41	23.08	23.22	22.82	18.21	17.51	18.72	17.03	17.85	16.34
pmb2685	3.32	3.32	3.32	3.32	3.32	3.32	14.41	14.21	13.95	3.32	3.32	3.32
pmb2778	22.41	22.19	22.33	23.46	23.43	23.46	19.88	19.8	19.64	20.45	20.54	20.87
pmb2786	20.54	20.41	20.59	20.9	20.87	20.79	17.62	17.54	17.34	18.36	18.2	18.88
pmb2787	19.99	19.74	20.04	18.9	18.46	18.67	18.71	18.72	18.62	17.9	16.9	18.91
pmb2789	15.27	15.27	15.48	15.1	14.44	14.8	11.97	11.01	12.1	13.33	13.13	14.1
pmb2791	19.19	19.5	19.08	19.77	20.07	19.91	17.94	17.91	17.62	19	18.81	19.46
pmb2792	15.93	15.56	15.36	15.67	16.38	16.82	12.94	12.86	12.62	12.97	13.5	13.2
pmb2799	13.71	14.19	13.4	15.15	15.17	14.8	13.4	13.51	13.43	14.45	14.57	14.64
pmb2804	19.35	19.51	19.18	19.73	19.67	19.78	17.19	17.44	17.05	17.11	16.69	18.18
pmb2826	16.61	16.6	17.03	16.2	15.95	16.23	16.35	16.26	16.08	16.28	16.69	16.4
pmb2848	14.08	13.92	13.77	13.33	13.4	13.04	12.79	12.53	12.91	12.94	13.32	12.69
pmb2855	18.48	18.87	18.45	16.82	17.04	16.91	16.97	16.87	17.15	3.32	14.32	12.95
pmb2858	18.28	18.66	18.33	17.79	18.1	17.74	17.55	17.04	16.48	14.47	13.56	14.84
pmb2873	17.35	18.11	17.61	18.08	18.11	17.95	17.22	17.11	17.66	17.78	17.97	17.7
pmb2893	18.88	18.7	19.24	17.06	17.27	17.12	16.73	16.77	16.43	17.62	17.69	18.1
pmb2922	3.32	3.32	3.32	3.32	3.32	3.32	3.32	3.32	3.32	16.55	16.84	13.93
pmb2928	14.94	14.37	15.33	3.32	3.32	3.32	3.32	3.32	3.32	3.32	3.32	3.32
pmb2948	23.36	23.25	23.24	22.44	22.56	21.56	19.07	19.07	19.38	19.39	19.95	18.8
pmb3046	3.32	3.32	3.32	3.32	3.32	3.32	13.55	13.12	13.43	3.32	12.49	12.91
pmb3079	3.32	3.32	3.32	17.02	16.98	16.62	17.01	16.94	16.65	18.67	18.35	18.93
pmb3081	23.58	23.96	23.35	22.21	22.6	22.26	18.11	17.42	17.82	18.56	18.8	18.06
pmb3088	15.9	16.23	15.59	17.79	17.8	17.38	14.24	12.89	14.35	14.31	15.04	14.05
pmb3094	13.86	13.41	14.38	10.08	10.89	10.23	3.32	3.32	3.32	3.32	3.32	3.32
pmb3099	18.72	18.83	19.17	18.9	19.17	19.18	18.93	18.65	19.39	18.76	19.18	19.39
pmb3101	17.57	17.4	16.71	18.72	18.12	18.01	16.88	17.46	17.03	21.45	21.28	22.55
pmb3107	13.36	13.07	14.01	3.32	3.32	3.32	3.32	3.32	3.32	3.32	3.32	3.32
pmb3121	13.92	13.44	13.76	12.82	12.92	12.98	14.68	16.81	17.82	13.8	13.79	14.12
pmb3894	20.45	20.64	20	22.91	23.03	22.86	17.82	17.6	17.66	20.52	20.43	19.99
pmb4344	21.48	21.62	20.81	21.01	21.18	20.1	17.54	17.27	17.22	17.95	18.21	17.61
pmb4489	13.76	12.03	13.59	3.32	3.32	3.32	3.32	3.32	3.32	3.32	3.32	3.32
pmb5304	18.06	17.94	18.29	17.82	17.87	17.86	17.38	17.55	17.17	17.81	18	17.89
pmc0274	25.26	25.37	24.98	25.27	25.35	25.31	25.69	25.65	25.63	25.63	25.64	25.46
pmc0281	20.38	20.47	20.28	19.67	19.38	19.39	17.32	17.02	17.4	3.32	3.32	3.32
pmc0304	24.04	24.15	23.77	24.14	23.98	24.25	21.47	21.17	21.69	21.7	21.89	21.16
pmc0682	15.21	16.4	16.46	16.92	16.15	15.96	14.99	15.42	14.38	15.18	15.42	15.58
pmc0960	15.25	15.64	15.14	18.74	18.71	18.67	19.39	19.44	20.25	21.02	21.12	18.5
pmc1990	14.87	15.04	15.07	15.77	15.59	16.85	18.37	17.43	16.02	15.82	15.99	16.61
pmd0017	22	22.02	22.29	22.21	21.98	22.15	22.52	22.61	22.61	22.46	22.48	22.39
pmd0130	16	16.29	15.69	18.91	18.88	18.72	19.92	19.9	19.91	21	21.52	18.88
pmd0132	20.49	20.87	20.1	22.95	23.07	23.08	25.32	25.28	25.34	24.76	25.35	23.06
pmd0136	16.03	16.01	16.77	18.2	18.64	18.34	22.68	22.79	22.5	20.55	20.97	19.47
pmd0144	16.25	16.05	16.41	16.3	16.19	16.2	19.32	19.39	19.97	20.41	20.4	20.18
pmd0145	3.32	3.32	3.32	3.32	3.32	3.32	17.84	17.66	17.42	18.3	18.77	3.32
pmd0150	15.32	15.59	14.84	3.32	3.32	3.32	3.32	3.32	3.32	3.32	3.32	3.32
pmd0160	13.92	14.11	13.62	13.88	13.96	13.74	17.11	18.58	18.73	16.95	17.65	16.67
pme0001	12.31	14.02	14.38	13.24	14.72	14.7	13.8	14.84	14.04	16.97	14.22	14.03
pme0004	20.13	19.89	19.8	19.68	19.62	19.7	18.16	18.35	18.55	19.73	20.02	19.21
pme0006	19.44	19.52	18.6	21.02	20.97	20.98	21.09	20.97	21.32	21.73	21.91	21.61
pme0007	18.44	18.59	19	21.04	20.77	22.33	22.95	23.39	23.03	23.12	22.98	23.03
pme0009	21.02	21.11	21.06	19.5	19.67	19.55	19.7	19.46	19.53	18.62	19.14	18.5
pme0011	23.25	23.34	23.55	21.77	21.88	21.82	20.13	19.9	20.15	18.64	18.99	18.47
pme0014	21.63	21.71	21.73	20.94	21.01	21	20.64	20.33	20.61	19.55	20.13	19.05
pme0015	13.46	14.18	13.11	12.04	12.13	12.45	15.76	16.02	15.9	12.36	11.72	12.53
pme0018	23.07	23.07	23.28	22.68	22.74	22.79	22.65	22.65	22.5	22.64	22.57	22.58
pme0020	21.78	21.75	21.77	21.49	21.75	21.73	22.17	22.11	22.02	21.98	22.15	21.95
pme0023	20.53	20.66	20.02	19.96	19.84	20.18	16.65	16.25	16.4	18.7	18.96	17.57
pme0025	20.03	20.28	19.89	20	20.11	20.19	20.66	20.7	20.39	21.32	21.36	21.07
pme0026	23.6	23.73	23.17	22.71	22.85	22.75	21.1	20.8	21	20.61	21.67	20.3
pme0031	22.01	22.38	21.35	22.16	22.52	22.58	21.42	21.01	21.53	18.65	18.69	18.46
pme0032	23.39	23.43	23.46	24.47	24.71	25.23	16.97	17.27	17.43	19.65	17.17	18.36
pme0037	25.84	25.99	25.94	25.71	26.11	25.79	24.76	24.29	24.63	24.46	24.95	23.9
pme0038	15.13	16.11	14.53	15.23	15.93	15.23	15.05	14.32	15.09	14.64	14.61	14.27
pme0039	25.68	25.69	24.96	25.2	25.22	25.24	24.78	24.61	24.76	25.06	25.16	24.92
pme0040	21.06	21.18	20.24	21.19	21.21	21.3	22.14	21.94	21.85	21.68	21.69	22.02
pme0042	22.89	22.9	22.81	22.91	23.08	22.79	3.32	3.32	3.32	16.93	17.03	17.79
pme0050	20.55	20.7	20.61	20.26	20.35	20.46	21.59	21.36	21.39	21.3	21.4	20.97
pme0056	13.95	13.74	13.33	16.45	16.42	16.34	13.94	15.57	14.6	18.39	18.62	18.11
pme0057	21.78	21.99	21.19	21.7	21.65	21.47	20.68	20.52	20.51	20.72	20.87	20.46
pme0066	18.99	19.06	18.94	17.61	18.59	18.76	19.97	19.9	20.08	17.21	17.82	16.97
pme0075	18.81	18.97	19.65	18.93	19.58	21.37	21.38	21.06	21.24	18.44	18.72	18.84
pme0080	3.32	3.32	3.32	3.32	13.81	14.21	13.88	13.46	13.79	14.79	15.07	15.03
pme0108	18.26	18.43	17.63	18.08	18.33	17.93	16	15.55	15.57	14.85	15.63	3.32
pme0109	3.32	3.32	3.32	19.65	19.42	19.56	20.38	20.31	20.51	22.06	21.84	21.46
pme0113	17.66	17.08	16.92	15.62	16.73	16.64	16.1	16.57	16.03	15.8	15.89	15.9
pme0116	16.33	15.41	17.02	3.32	3.32	13.18	13.32	13.22	12.85	13.13	3.32	13.26
pme0118	3.32	3.32	3.32	13.09	13.98	13.9	16.69	16.61	16.34	15.14	15.36	14.97
pme0120	19.16	19.15	18.51	18.11	17.94	17.07	17.56	17.88	17.8	17.01	17.08	16.69
pme0121	19.27	19.09	19.32	18.7	19.27	19.2	18.97	18.82	18.61	19.83	20.03	19.54
pme0124	20.91	20.17	21.06	21.6	21.42	20.87	18.06	18.54	18.24	19.95	20.36	19.43
pme0128	16.87	16.36	17.66	3.32	13.2	12.63	14.44	14.05	14.5	12.93	13.07	12.68
pme0132	19.71	18.76	20.51	17.04	18.47	18.25	17.87	17.72	17.82	17.46	17.99	17.23
pme0138	24.06	24.21	23.89	23.8	23.95	24.02	23.8	23.48	23.78	24.18	24.3	23.58
pme0161	20.35	20.42	20.5	19.37	19.52	19.6	16.1	16.05	15.83	18.57	18.83	17.78
pme0166	16.76	16.82	16.29	16.9	16.73	16.81	3.32	13.59	3.32	3.32	3.32	3.32
pme0170	24.55	24.62	24.2	23.81	24.45	24.65	23.88	23.93	23.81	23.49	24.16	23.23
pme0171	12.56	12.66	11.98	11.25	12.56	12.93	16.08	16.04	15.68	12.64	13.32	13.13
pme0174	22.91	23.06	21.95	22.91	22.92	22.94	23.23	23.17	23.19	23.22	23.15	23.04
pme0181	20.15	20.17	19.45	20.78	20.55	20.62	20.49	20.28	20.7	20.39	20.54	20.52
pme0183	24.86	25.15	24.68	25.06	24.75	24.63	21.6	21.41	21.75	21.96	22.1	21.86
pme0186	20.1	20.25	19.99	20.08	19.95	19.91	15.01	14.54	14.33	14.96	15.63	14.26
pme0191	26.39	26.1	26.67	23.1	24.2	23.68	20.12	20.79	20.58	21.4	21.95	21.51
pme0193	23.78	23.77	23.05	23.1	23.21	23.03	21.98	21.49	22.21	21.54	22.47	21.22
pme0195	16.65	16.67	16.75	18.53	18.09	18.57	20.76	20.74	20.62	20.1	19.44	20.08
pme0197	13.02	16.62	12.65	16.26	15.49	14.2	13.93	13.6	13.99	13.88	13.57	13.32
pme0200	15.91	16.23	16.67	15.95	15.78	15.21	15.64	15.39	15.68	15.44	15.19	14.8
pme0207	18.87	18.93	18.65	18.22	18.93	19	15.79	15.92	15.43	18.14	17.48	17.21
pme0225	19.22	19.02	19.05	18.2	18.19	18.47	17.13	16.17	16.8	17.6	18.07	16.92
pme0230	22.07	22.25	21.49	22.54	22.4	22.36	19.76	19.67	19.66	20.87	20.87	20.28
pme0234	3.32	3.32	3.32	3.32	3.32	3.32	23.44	23.5	23.34	21.62	21.4	21.96
pme0237	17.08	17.85	17.61	17.79	17.93	17.94	17.3	17.39	17.06	17.64	17.43	17.18
pme0240	19.4	19.08	19.01	18.97	19.04	19.29	19.65	19.44	19.49	18.73	19.6	19.41
pme0243	19.14	18.72	19.19	18.37	18.32	18.8	18.17	18.28	18.42	19.31	19.55	19.62
pme0245	14.6	14.59	13.37	16.8	17	17.07	15.64	15.17	3.32	18.6	18.75	18.48
pme0250	22.94	23.39	22.5	24.03	24.16	24.42	22.91	22.73	23.66	24.62	24.67	24.44
pme0252	22.64	22.66	21.54	21.12	22.68	23.14	25.16	24.98	25.26	22.04	22.57	21.83
pme0255	17.03	16.77	17.11	16.19	16.31	16.26	13.22	12.62	13.44	14.37	14.88	14.92
pme0256	23.96	24.04	23.62	24.77	25.11	25.65	24.51	24.31	24.07	24.28	24.43	23.89
pme0257	18.56	18.75	18.7	18.23	18.16	18.24	17.57	17.43	17.25	18.1	18.02	17.73
pme0263	21.72	21.71	21.18	22.39	22.33	22.45	19.77	19.13	19.67	18.2	18.24	17.2
pme0264	19.16	19.66	18.75	19.85	19.76	20.02	22.42	21.96	22.04	20.43	20.5	20.42
pme0266	13.79	13.7	13.74	13.9	13.81	13.96	13.22	13.24	13.28	13.64	14.11	13.83
pme0267	18.66	18.69	18.42	18.26	18.66	18.86	18.05	17.88	17.95	17.55	18.04	17.35
pme0269	10.57	10.8	11.54	12.23	10.63	11.41	10.77	10.09	10.96	11.11	11.64	10.77
pme0272	12.22	13.43	12.39	14.21	14.16	14.33	18.68	18.72	18.52	17.01	17.02	17.65
pme0274	24.42	24.56	24.07	23.79	24.16	23.93	24.33	24.02	24.3	24.11	24.15	23.78
pme0278	16.51	16.5	16.43	16.69	15.95	16.79	16.11	16.64	16.38	16.08	16.52	16.09
pme0281	19.58	19.76	18.21	20.42	20.55	20.43	20.58	20.56	19.91	20.3	20.69	19.61
pme0282	3.32	3.32	3.32	14.66	14.83	14.84	3.32	14.8	14.27	3.32	3.32	3.32
pme0285	20.38	20.73	19.62	19.99	19.97	19.96	19.52	19.57	19.44	20.26	20.17	20.65
pme0286	19.52	19.5	18.66	19.25	19.38	19.45	19.6	19.46	19.38	20.55	20.55	20.03
pme0289	15.73	15.92	16.28	15.76	14.94	15.23	14.96	14.89	14.86	14.33	14.32	14.16
pme0291	16.79	17.63	17.12	20.12	19.87	19.27	17.56	18.23	18.71	17.95	17.86	18.11
pme0295	20.15	20.18	19.32	19.4	19.3	18.4	17.74	3.32	3.32	3.32	17.81	3.32
pme0300	15.86	15.74	16.85	16.32	15.14	3.32	16.45	15.89	15.77	15.45	15.22	14.73
pme0303	15.13	15.87	14.7	14.98	16.61	16.44	17.44	17.01	17.5	18.1	18.1	18.05
pme0309	12.86	12.54	3.32	15.23	14.78	14.78	14.15	14.15	14.22	14.69	14.89	14.88
pme0331	13.43	13.95	14.6	13.02	13.82	13.25	12.86	13.85	13.46	13.73	13.33	12.8
pme0377	14.05	14.43	14.49	14.7	14	13.45	13.07	13.4	12.96	13.49	13.36	13.01
pme0412	13.41	13.48	12.54	3.32	13.15	13.33	3.32	12.53	3.32	3.32	3.32	3.32
pme0414	17.32	17.89	18.23	18.63	17.58	17.94	17.14	17.12	17.06	17.08	17.69	17.2
pme0418	17.49	17.41	16.16	17.85	18.39	18.75	19.44	19.25	19.05	21.31	21.77	20.42
pme0429	14.7	15.43	15.33	17.64	17.5	17.55	18.78	18.98	18.92	18.62	18.34	18.71
pme0486	25.4	25.43	25.25	23.98	24.35	24.54	26.09	25.94	26.2	24.6	24.9	24.3
pme0496	24.8	24.84	24.63	24.94	24.99	25.01	23.9	23.87	23.84	24.11	24.13	24.38
pme0499	16.13	16.19	16.14	15.29	15.42	15.33	15	14.57	14.84	14	15.23	14.02
pme0500	16.1	15.96	15.23	16.92	17.13	16.29	13.19	12.74	13.41	12.44	13.21	12.95
pme0513	22.79	22.62	22.54	21.41	21.41	21.76	21.08	20.81	20.79	20.63	20.8	20.58
pme0516	17.6	17.4	17.27	16.23	16.37	16.5	17.14	16.82	17.12	15.33	15.72	15.46
pme0519	22.77	22.91	22.07	24.6	24.53	24.42	22.19	21.28	21.54	23.38	23.6	23.62
pme0534	16.01	16.11	16.08	15.98	16.37	16.79	15.22	14.78	15.16	16.04	17.87	14.9
pme0543	15.35	15.34	14.4	14.96	15.3	15.68	17.6	17.84	17.47	19.26	19.29	19.33
pme1008	17.79	17.88	17.51	18.14	17.69	18.54	20.11	20.18	20.52	18.91	19.36	19.22
pme1011	26.27	26.42	25.71	24.87	24.65	24.7	17.98	17.88	17.79	17.35	17.42	16.65
pme1014	18.26	18.19	18.82	18.05	17.41	18.84	20.45	20.19	19.26	19.57	19.26	19.44
pme1018	20.49	20.74	18.69	21.73	22.5	22.85	18.21	18.03	18.15	18.78	19.13	18.47
pme1040	16.93	17.22	17.21	16.17	17.57	18.58	3.32	3.32	3.32	3.32	3.32	3.32
pme1063	23.77	23.63	23.87	24.9	24.52	24.49	22.37	22.08	21.82	23.05	22.65	22.42
pme1070	24.41	24.4	24.71	24.25	24.53	24.54	24.25	24.22	23.91	24.35	24.47	24.46
pme1090	14.64	3.32	3.32	15.36	17.91	17.73	15.83	15.96	15.49	16.35	17.28	16.24
pme1104	22.08	21.94	22.25	21.73	21.81	21.81	21.71	21.67	21.53	21.63	21.68	21.61
pme1107	20.1	20.08	19.83	20.5	20.28	20.25	16.69	16.48	16.48	15.97	16.11	15.82
pme1119	22.15	22.3	21.16	19.66	19.62	18.73	15.01	3.32	3.32	16.11	16.3	3.32
pme1175	25.03	25.15	24.96	25.46	25.25	25.21	21.22	21.24	21.08	20.75	20.78	20.58
pme1184	22.08	22.48	21.67	22.93	22.51	22.84	24.24	23.36	23.59	21.55	21.68	21.49
pme1194	3.32	17.31	17.25	3.32	3.32	16.03	17.17	16.03	16.58	16.21	16.48	3.32
pme1210	20.65	20.7	19.71	21	21.02	20.84	20.58	20.34	20.44	20.67	20.65	20.65
pme1218	23.25	23.46	21.95	24.03	23.77	23.64	22.54	22.49	22.72	22.54	22.55	22.61
pme1225	17.98	18.02	18.55	16.9	16.9	16.98	17.75	17.62	17.45	17.8	17.9	17.35
pme1239	15.64	15.62	15.04	15.35	17.19	17.59	16.68	16.26	16.14	17.99	18.14	18.02
pme1266	14.21	14.95	15.87	14.2	15.17	15.62	3.32	3.32	3.32	3.32	3.32	3.32
pme1286	26.23	26.57	25.28	25.88	25.84	25.77	25.28	25.19	25.46	25.77	26.02	25.76
pme1294	23.74	24.31	22.99	22.67	24.22	24.28	20.33	19.9	20.25	20.91	22.27	18.92
pme1306	17.71	17.88	16.92	17.22	17.08	17.12	17.05	17.22	17.23	17.41	17.44	17.29
pme1313	21.16	21.4	21.13	21.51	21.49	21.4	21.24	20.96	20.82	21.8	21.71	20.94
pme1368	18.62	18.59	18.77	18.46	18.35	18.69	16.12	16.13	15.98	17.06	17.52	17.01
pme1373	13.59	14.54	13.79	14.21	14.57	14.37	14.76	13.76	13.77	12.66	12.4	13.49
pme1378	22.51	22.88	22.46	22.62	22.13	22.32	22.07	22.06	21.81	21.47	21.57	21.34
pme1383	15.88	16.31	14.95	17.18	17.12	16.86	18.8	18.32	18.7	18.75	19.04	18.87
pme1417	16.73	16.73	16.93	17.65	17.47	17.78	19.76	19.5	19.53	21.7	21.77	21.22
pme1419	17.73	17.28	18.74	15.76	16.17	16.21	18.92	18.97	18.97	16.99	17.25	17.31
pme1423	16.13	16.61	16.82	16.9	16.79	16.35	15.34	15.2	15.06	15.89	15.94	15.23
pme1450	13.46	13.2	13.19	13.61	13.13	13.43	12.39	12.95	12.91	13.61	13.62	12.49
pme1473	18.06	18.12	16.73	16.72	15.55	14.85	15.07	15.2	15.39	20.43	20.75	20.55
pme1496	11.19	10.4	10.5	10.52	11.54	11.16	10.27	10.62	10	10.64	10.24	10.59
pme1506	3.32	3.32	3.32	3.32	3.32	3.32	15.98	15.91	16.54	3.32	14.32	14.63
pme1518	17.13	17.52	18.1	18.57	17.67	17.47	16.29	15.73	15.49	17.71	17.33	17.27
pme1521	3.32	3.32	3.32	12.49	12.16	3.32	12.57	13.03	12.72	13.79	14.37	12.79
pme1550	16.28	16.57	17.54	18.16	17.32	17.22	16.33	15.58	15.5	17.18	17.06	16.54
pme1568	12.67	12.33	12.73	13.06	13.8	14.07	10.93	11.58	11.05	15.12	15.27	14.67
pme1598	15.14	16.9	14.69	15.33	16.09	15.69	15.96	15.48	15.45	15.55	15.3	15.24
pme1600	14.82	15.3	15.87	16.38	14.82	14.61	14.11	14.33	14.48	14.77	14.56	14.06
pme1640	21.19	18.33	18.71	17.76	18.34	18.34	20.41	19.38	19.41	19.6	3.32	19.5
pme1665	3.32	3.32	3.32	3.32	3.32	3.32	3.32	3.32	3.32	14.83	3.32	3.32
pme1676	3.32	13.34	3.32	13.41	14.6	14.6	17.69	17.39	17.62	13.7	14.43	13.73
pme1683	16.73	17.57	15.79	15.33	18.09	18.18	20.06	19.95	20.29	19.6	19.68	18.98
pme1692	19.65	19.76	19.25	17.72	18.53	17.2	19.12	18.9	18.8	19.26	19.5	18.77
pme1698	19.49	19.67	19.72	19.88	20.1	20.15	18.85	18.67	18.94	20.02	19.96	19.75
pme1711	23.87	24.71	25.27	22.44	23.7	25.18	23.81	24.09	23.87	22.73	23.12	23.42
pme1715	20.65	20.61	19.91	19.46	19.6	19.31	3.32	3.32	3.32	19.1	19.11	19.12
pme1730	15.98	16.17	15.97	17.64	17.47	17.58	17.74	17.94	17.85	17.31	17.71	17.52
pme1738	18	18.47	17.38	18.94	19.02	19.36	15.46	15.36	15.48	16.71	16.56	16.44
pme1820	14.01	13.98	14.05	15.15	15.63	16.03	17.72	17.45	17.74	17.83	19.12	16.98
pme1824	15.63	16.19	14.65	16.68	16.92	17.75	16.25	15.46	16.57	16.45	16.52	15.86
pme1828	22.42	22.17	21.61	21.61	21.58	21.67	21.08	20.98	21.13	21.71	21.57	21.4
pme1832	21.11	21.2	19.92	20.38	20.64	20.82	21.52	21.5	21.73	20.76	21.13	20.25
pme1841	15.55	15.65	15.78	16.41	16.23	16.56	12.38	12.56	11.65	15.34	15.59	14.71
pme1846	21.32	21.61	21.31	20.9	20.81	20.77	19.79	19.49	19.77	17.79	18.29	17.78
pme1851	23.78	23.59	24.09	21.97	22.42	22.43	23.52	23.32	23.5	19.81	20.42	19.58
pme1936	18.75	18.83	19.17	18.9	18.77	18.7	19.05	19.07	19.25	19	19.09	18.94
pme1944	16.3	16.54	15.1	19.07	18.86	18.98	17.31	16.91	16.93	19.18	19.27	18.97
pme1949	19.56	19.78	18.45	20.95	20.72	21.22	22.14	22.1	22.13	20.64	19.99	21.42
pme1966	17.5	17.99	16.53	18	17.47	17.47	17.1	17.32	17.33	17.38	17.04	16.47
pme1980	16.86	17.56	16.72	17.71	17.62	17.47	17.34	17.07	18.54	18.28	18.35	17.75
pme1988	21.67	21.76	21.65	20.3	20.32	20.36	20.87	20.55	20.91	19.85	20.15	19.23
pme2019	20.88	21.16	20.89	19.92	20.36	20.3	18.8	18.58	18.74	18.06	18.21	17.92
pme2024	16.54	16.5	16.62	15.18	15.75	3.32	15.51	3.32	15.75	3.32	3.32	3.32
pme2033	23.71	23.86	23.62	24.11	23.9	23.66	22.48	21.88	22.2	23.49	23.52	23
pme2036	21.38	21.6	21.19	21.52	21.52	21.38	19.23	19.21	18.85	19.51	19.69	19.57
pme2046	14.75	15.01	13.41	14.39	14.9	15.09	14.6	13.94	15.18	15.24	15.59	14.78
pme2049	20.1	20.03	20.31	20.53	20.6	20.71	16.97	17.32	17.14	17.87	18.12	17.69
pme2050	22.76	22.69	22.77	22.26	22.48	21.8	16.3	15.64	15.09	20.16	19.49	20.75
pme2108	14.27	14.23	13.88	14.73	14.47	13.82	16.62	17.18	16.38	17.72	15.5	17.51
pme2111	3.32	3.32	3.32	14.66	15.4	3.32	15.29	15.14	15.07	14.78	15.64	14.1
pme2122	17.94	18.14	18.3	17.58	17.65	17.46	16.68	16.28	16.44	15.17	16.59	15.44
pme2129	22.17	22.12	21.11	21.7	21.74	21.87	22	21.85	21.73	22.9	23.01	22.33
pme2142	12.55	11.6	12.24	3.32	12.95	11.97	17.78	18.2	17.79	16.81	16.69	17.82
pme2165	15.37	15.42	15.4	15.41	15.36	15.68	14.12	14.7	15.48	16.41	17.85	18.02
pme2188	13.33	13.28	13.43	12.16	11.21	10.81	3.32	3.32	3.32	3.32	3.32	3.32
pme2237	16.49	16.87	16.48	15.8	15.77	15.82	14.89	15.14	15.36	14.91	16.01	15.49
pme2253	17.91	17.79	17.12	15.41	16.86	16.58	3.32	3.32	3.32	15.32	15.14	13.95
pme2256	16.09	16.08	15.94	14.68	14.39	14.81	13.74	13.67	13.7	12.61	13.74	12.58
pme2263	17.15	17.23	16.84	17.05	17.23	17.5	19.24	18.85	19.08	17.57	17.8	17.59
pme2268	17.43	17.62	16.2	18.48	18.66	18.43	16.95	17.01	17.29	16.47	16.86	16.85
pme2277	18.14	17.96	17.81	18.85	19.18	19.75	19.25	19.34	18.91	18.45	18.44	18.1
pme2278	21	21.04	20.12	20.51	20.8	20.42	15.96	15.69	16.05	16.39	16.86	16.32
pme2289	15.14	15.23	15.04	16.1	15.89	15.72	15.29	15.21	15.22	16.01	15.83	15.5
pme2292	21.11	21.33	22.07	20.65	20.86	20.85	19.46	19.34	19.79	20.28	19.99	19.69
pme2362	3.32	3.32	3.32	15.27	15.62	16.16	18.26	18.28	18.06	17.43	17.62	17.92
pme2366	20.02	20.41	20.33	20.97	20.85	20.68	21.19	21.26	21.06	23.56	23.56	23.07
pme2380	3.32	3.32	3.32	14.24	3.32	3.32	18.41	18.26	18	16.62	16.56	17.5
pme2427	22.9	22.94	22.58	21.77	22.9	22.97	24.19	23.93	24.12	20.97	21.52	20.72
pme2433	3.32	17.1	16.18	16.73	16.45	16.33	16.64	16.38	17.02	16.55	17.36	17.06
pme2435	17.6	17.9	18.68	17.77	18.55	18.62	18.2	17.72	17.85	17.77	17.54	17.65
pme2527	22.51	23.22	22.83	21.42	21.54	22.07	25.03	24.57	25.19	19.39	21.11	18.15
pme2541	19.15	19.24	19.38	19.51	19.69	19.81	17.8	17.57	17.47	17.49	17.47	17.47
pme2555	22.68	23.02	22.38	21.38	21.95	20.83	22.5	22.68	22.63	22.69	23.39	22.38
pme2559	16.69	16.34	16.36	15.46	15.85	16.19	17.89	17.73	17.71	16.93	17.16	16.98
pme2569	21.29	21.57	20.13	20.36	20.24	20.54	20	19.96	20.18	18.4	19.1	18.53
pme2589	14.53	13.86	12.54	13.34	13.37	3.32	15.57	15.51	16.11	16.43	16.4	16.93
pme2596	18.67	18.78	18.3	17.47	17.31	17.31	14.11	14.63	3.32	13.45	13.39	13.71
pme2601	15.88	15.35	15.32	15.03	15	15.14	3.32	3.32	3.32	14.37	13.46	14.05
pme2603	14.88	15.04	14.41	18.73	18.4	18.28	16.73	16.75	16.62	18.67	18.66	18.43
pme2617	24.27	24.29	24.15	24.56	24.43	24.42	24.63	24.65	24.73	24.53	24.54	24.58
pme2634	25.64	25.69	24.34	25.22	25.22	25.2	24.71	24.49	24.65	25.06	25.13	24.84
pme2639	13.56	14.32	13.45	15.34	14.74	14.44	13.34	13.99	13.82	14.55	14.58	13.32
pme2652	3.32	3.32	3.32	3.32	3.32	3.32	14.23	13.92	13.9	3.32	3.32	3.32
pme2670	19.87	20.51	19.22	20.15	20.02	19.85	25.27	25.32	24.98	24.09	23.87	24.58
pme2693	20.32	20.39	18.82	19.13	19.52	19.71	20.03	19.82	20.15	17.39	17.16	17.52
pme2698	18.52	18.05	19.81	16.53	17.05	16.84	19.91	20.06	19.92	16.97	17.57	17.57
pme2706	15.89	15.74	15.48	16.71	17.06	17.84	15.56	15.74	15.29	16.31	16.48	15.71
pme2723	19.49	19.96	20.11	19.99	19.5	19.32	25.53	25.49	25.57	23.82	23.59	24.04
pme2735	23.43	23.42	22.17	21	20.02	18.89	18.37	18.27	18.31	26.05	26.38	25.38
pme2743	19.01	18.88	18.37	16.75	17.02	16.54	16.54	16.28	16.8	16.91	16.81	16.58
pme2746	22.22	22.55	21.93	22.22	22.46	22.33	22.33	22.22	22.19	21.93	22.02	21.63
pme2752	3.32	3.32	3.32	3.32	3.32	3.32	16.75	17.04	16.69	17.67	17.35	17.92
pme2758	3.32	3.32	3.32	3.32	3.32	3.32	17.77	17.98	17.8	17.21	17.48	17.5
pme2786	18.33	18.22	19.96	16.36	16.53	16.38	19.13	19.1	19.08	18.23	18.17	17.37
pme2801	18.38	18.7	18.37	18.77	18.78	18.52	3.32	3.32	3.32	3.32	3.32	3.32
pme2819	16.64	16.79	16.71	17.53	17.5	17.25	14.39	14.11	14.69	14.97	14.84	14.29
pme2827	20.43	20.58	20.63	21.29	21.02	22.26	23.98	23.24	21.63	21.36	21.52	22.14
pme2828	22.13	22.37	22.87	22.58	22.43	22.34	22.05	22.02	22.18	22.13	22.06	22.13
pme2830	16.49	16.61	16.41	13.1	13.53	12.78	12.14	13	12.48	11.75	13.18	12.06
pme2831	17.65	17.4	16.4	18.05	17.82	17.73	16.44	16.39	16.53	17.66	16.97	16.94
pme2836	17.01	17.46	16.64	17.17	19.51	20.03	3.32	3.32	3.32	3.32	3.32	3.32
pme2853	17.55	17.34	17.24	15.51	16.85	17.63	20.53	20.25	20.55	18.25	18.56	18.53
pme2884	13.09	13.1	13.19	14.41	14.93	13.48	14.63	14.98	14.82	15.68	15.79	15.76
pme2890	18.71	17.65	18.23	17.62	17.31	17.8	19.43	19.48	19.1	19.51	19.53	19.29
pme2895	14.3	13.97	13.74	3.32	3.32	3.32	15.01	14.51	14.87	13.68	13.73	3.32
pme2903	18.97	19.14	19.3	20.54	21.47	22	20.81	20.87	20.84	20.06	19.92	20.36
pme2914	19.99	19.63	20.03	18.99	19.24	19.47	16.94	16.47	15.74	17.87	18.14	17.59
pme2950	12.19	14.44	16.03	13.59	14.19	13.53	12.82	14.07	13.93	16.94	14.43	13.03
pme2960	14.1	14.44	14.51	14.75	13.76	13.66	13.36	13.37	13.51	13.37	13.26	12.91
pme2988	18.09	18.46	18.72	19.88	19.42	18.96	3.32	3.32	3.32	17.86	17.54	16.75
pme3007	16.42	16.77	16.33	14.97	15.07	15	15.46	15.03	14.65	15.08	15.38	14.63
pme3011	24.85	24.92	24.3	23.9	23.66	21.85	17.08	16.64	17.47	20.58	21.18	18.45
pme3017	25.63	25.77	24.74	25.14	25.23	25.31	24.36	24.02	24.18	25.17	25.05	25.29
pme3033	24.97	24.93	23.78	23.94	23.85	22.44	20.1	19.82	19.99	21.7	21.87	21.03
pme3038	27.08	27.27	26	26.86	26.85	26.87	26.19	26.14	26.24	26.16	26.27	25.85
pme3069	19.26	19.25	19.42	19.21	18.8	18.64	19.48	19.48	19.66	19.5	19.41	19.04
pme3081	20.97	21.01	20.1	21.33	21.52	21.54	17.73	16.62	17.21	20.1	20.02	18.8
pme3085	24.95	24.92	25.45	23.3	23.8	23.66	25.01	24.88	25.25	22.41	22.81	22.09
pme3093	16.43	16.48	15.79	16.61	16.67	16.43	16.62	17.23	16.94	18.47	18.29	18.19
pme3096	24.19	24.19	23.98	22.89	23.32	23.53	24.8	24.64	24.92	23.46	23.69	23.15
pme3098	12.73	12.52	12.5	11.38	11.96	12.51	14.28	14.15	14.13	13.12	13.55	13.18
pme3100	24.98	25.11	26.43	26.03	25.94	25.65	3.32	3.32	3.32	3.32	3.32	3.32
pme3104	21.17	21.29	20.25	21.66	21.65	21.59	21.02	20.93	20.86	21.1	21.1	20.89
pme3129	15.07	16.41	14.08	15.01	15.54	15.15	15.65	15.21	14.77	15.08	15.2	14.96
pme3146	11.16	11.48	11.95	3.32	3.32	3.32	17.78	18.18	17.82	16.93	16.88	18.76
pme3148	19.08	19.27	19.87	18.66	18.42	18.35	19.71	19.5	19.53	19.27	19.18	19.17
pme3160	22.23	22.62	22.13	20.84	20.9	20.49	16.87	16.25	17.17	16.82	17.04	16.39
pme3163	24.42	24.76	24.17	23.15	23.42	23.3	18.66	17.75	18.61	19.04	19.26	18.6
pme3171	19.8	19.5	19.6	18.2	17.65	17.29	13.28	12.74	12.22	13.48	14.28	3.32
pme3184	17.45	18.03	16.08	17.16	18.27	17.67	20.62	19.5	19.46	17.68	17.87	17.24
pme3188	22.29	22.35	22.4	21.16	21.13	20.56	13.97	14.1	13.46	13.91	14.04	14.27
pme3193	17.47	17.52	17.37	17.08	17.65	18.13	17	16.91	17.17	16.08	16.31	15.79
pme3197	18.78	19.11	17.95	18.56	18.48	18.51	3.32	3.32	3.32	3.32	3.32	3.32
pme3200	17.24	17.5	17.17	16.85	16.45	16.52	14.42	14.34	14.7	15.7	15.83	14.53
pme3207	22.5	22.33	22.54	21.93	22.27	21.67	17.21	16.95	17.88	16.46	18.7	16.77
pme3212	15.44	18.43	17.37	3.32	17.51	17.01	17.45	16.92	17.18	16.77	17.5	16.62
pme3215	3.32	3.32	3.32	14.7	13.21	12.84	3.32	3.32	3.32	3.32	3.32	3.32
pme3237	13.63	14.84	15.26	14.61	14.33	14.48	13.02	3.32	13.23	14.07	14.32	13.32
pme3255	15.25	15.45	16.29	14.59	14.73	14.71	15.04	14.04	14.73	14.56	14.59	14.6
pme3263	3.32	13.07	11.52	14.17	14.48	14.5	15.15	14.99	15.5	16.15	15.83	15.97
pme3282	19.71	19.77	19.23	18.37	18.5	17.25	24.34	24.02	23.87	22.57	22.33	22.58
pme3309	14.41	13.82	13.22	16.6	16.69	16.69	13.84	15.2	14.37	18.52	18.77	18.26
pme3313	25.04	25.36	24.7	23.64	23.79	23.42	19.33	18.42	19.92	18.77	19.5	18.04
pme3333	23.92	23.97	23.6	24.22	23.79	23.65	19.66	19.71	20.15	19.96	19.82	18.94
pme3336	23.04	22.97	22.95	22.95	22.98	23.31	20.89	20.38	20.8	20.55	20.85	20.23
pme3346	16.22	16.58	15.37	17.45	17.5	17.6	16.38	16.33	16.3	17.03	16.92	16.99
pme3350	15.27	15.43	14.85	17.46	16.23	16.43	18.26	18.08	18.33	17.87	17.88	17.96
pme3367	16.34	16.71	17.02	17.31	16.43	15.95	15.12	14.24	15.32	15.61	15.69	15.23
pme3381	9.15	9.34	9.02	8.36	10.61	9.86	11.72	10.19	10.38	10.61	11.47	11.06
pme3384	3.32	3.32	15.16	16.32	16.46	16.57	18.09	18.47	18.19	17.03	16.35	17.28
pme3387	20.02	20.03	20.02	18.62	18.97	18.94	21.15	21.21	21.34	20.12	20.35	19.64
pme3439	3.32	3.32	3.32	3.32	3.32	3.32	14.37	14.45	14.27	12.57	12.38	13.37
pme3443	13.25	13.63	13.54	14.11	13.89	13.44	13.92	12.78	13.07	13.62	13.71	13.6
pme3459	18.29	18.31	18.41	18.26	17.54	17.01	15.7	15.83	15.67	16.58	16.14	15.99
pme3461	3.32	3.32	3.32	10.94	11.01	11.36	3.32	3.32	3.32	13.09	12.48	11.58
pme3475	13.77	13.64	14.68	14.55	13.8	13.86	12.87	13.22	13	13.29	13.41	13.26
pme3478	15.15	15.45	14.26	15.19	20.02	19.47	16.28	16.26	15.66	14.04	14.56	15.12
pme3484	17.65	15.56	17.98	12.52	12.49	3.32	3.32	3.32	3.32	11.5	11.9	3.32
pme3505	12.46	12.86	12.63	11.72	11.78	11.92	13.99	14.16	13.75	11.9	11.75	13.15
pme3511	17.69	17.55	17.93	16.1	15.99	15.81	14.27	13.76	13.53	14.84	15.27	14.93
pme3514	3.32	3.32	3.32	12.5	3.32	11.19	11.29	3.32	3.32	13.7	12.94	12.65
pme3569	16.64	16.77	17.08	17.29	17.41	17.01	16.72	16.33	16.46	17.08	16.91	16.64
pme3705	15.55	15.72	16	15.29	15.27	15.77	16.5	16.52	16.82	14.07	14.79	14.45
pme3827	20.62	20.52	20.11	21.56	21.38	21.94	25.97	25.98	25.91	23.95	23.93	24.01
pme3835	17.22	17.26	17.32	15.87	15.42	15.24	3.32	3.32	3.32	11.66	12.25	3.32
pme3840	18.19	18.41	18.65	18.2	18.47	19.58	20.33	20.13	20.33	18.34	18.43	18.45
pme3882	15.61	15.67	15.58	15.87	16.03	15.95	17.87	17.41	17.22	15.23	15.05	15.13
pme3961	23.23	23.66	22.81	24.09	23.77	24.06	27.11	26.57	26.8	24.96	25.04	24.96
pme3965	15.65	15.69	15.08	16.11	16.18	16.41	19.54	19.3	19.49	18.01	17.99	17.87
pme3968	18.7	18.43	18.31	17.31	17.25	16.58	15.83	16.36	3.32	3.32	3.32	3.32
pme3970	22.91	23.28	23	24.21	24.25	24.58	25.37	24.83	24.95	21.9	22.07	23.16
pme3983	26.2	26.24	24.91	23.38	23.91	22.69	17.17	16.65	17.55	20.29	19.79	17.52
