# Supplementary material for: Cross-species dissection of saline-related genes by genetically deciphering a euryhaline microalga Chlorella sp
Source: Nat Commun. 2026 Jan 13;17:1577. doi: 10.1038/s41467-026-68287-6 (PMC12902096; doi:10.1038/s41467-026-68287-6)
Supplement: Supplementary file 6 — Source Data [file 41467_2026_68287_MOESM6_ESM.zip › 8-Source_Data_and_code/Fig4_data_and_code/Fig4d/phenotype_metabolome.txt]

group_name	Stress_severity	Damaged_state	MEM25-specific
Fc1_24h	0	0	0
Fc2_24h	0	0	0
Fc3_24h	0	0	0
Fh1_24h	35	3	0
Fh2_24h	35	3	0
Fh3_24h	35	3	0
MC1_24h	35	0	1
MC2_24h	35	0	1
MC3_24h	35	0	1
Mh1_24h	105	3	1
Mh2_24h	105	3	1
Mh3_24h	105	3	1
