# Supplementary material for: Cross-species dissection of saline-related genes by genetically deciphering a euryhaline microalga Chlorella sp
Source: Nat Commun. 2026 Jan 13;17:1577. doi: 10.1038/s41467-026-68287-6 (PMC12902096; doi:10.1038/s41467-026-68287-6)
Supplement: Supplementary file 6 — Source Data [file 41467_2026_68287_MOESM6_ESM.zip › 8-Source_Data_and_code/Fig4_data_and_code/Fig4d/ReadMe.code.txt]

Here, we provide the complete Metabolome matrices of MEM25 and FACHB-9 after gene family merging, which are stored in Metabolome.txt. 
phenotype_metabolome.txt is the phenotypic setting file in the WGCNA analysis. 
The Results.txt file records the cluster affiliation of each gene as analyzed by WGCNA.
