# Supplementary material for: Cross-species dissection of saline-related genes by genetically deciphering a euryhaline microalga Chlorella sp
Source: Nat Commun. 2026 Jan 13;17:1577. doi: 10.1038/s41467-026-68287-6 (PMC12902096; doi:10.1038/s41467-026-68287-6)
Supplement: Supplementary file 6 — Source Data [file 41467_2026_68287_MOESM6_ESM.zip › 8-Source_Data_and_code/Fig5_data_and_code/Fig5a/ReadMe.txt]

Examination of the transcriptional dynamics of five annotated expanded orthogroups in MEM25 under the high-salinity condition. Data are presented as the means ± SD (n = 3).
The raw data can be viewed in Fig5a.xlsx.
