# Supplementary material for: Cross-species dissection of saline-related genes by genetically deciphering a euryhaline microalga Chlorella sp
Source: Nat Commun. 2026 Jan 13;17:1577. doi: 10.1038/s41467-026-68287-6 (PMC12902096; doi:10.1038/s41467-026-68287-6)
Supplement: Supplementary file 6 — Source Data [file 41467_2026_68287_MOESM6_ESM.zip › 8-Source_Data_and_code/Fig5_data_and_code/Fig5a/Fig5a.xlsx]

## Sheet: Fig. 5a
Fig. 5. Multi-omics integration of Chlorella sp. MEM25. (a) Examination of the transcriptional dynamics of five annotated expanded orthogroups in MEM25 under the high-salinity condition. Data are presented as the means ± SD (n = 3).
	Orthogroups	Ctrl-3 h			SS-3 h			Ctrl-24 h			SS-24 h
	OG0012359	11.0823	11.5547	11.0894	117.015	87.6973	108.383	9.08873	11.1436	11.9867	20.3153	19.6475	22.8481
	OG0015353	71.2713	94.7834	117.455	143.824	156.241	144.29	77.823	116.055	71.3647	16.3144	15.4087	16.1064
	OG0011211	62.5869	63.4747	69.0484	275.174	282.891	290.185	50.8327	38.2765	36.0598	268.482	198.185	168.833
	OG0021391	144.94	169.813	197.593	536.013	526.829	542.858	137.744	165.475	119.411	305.112	233.241	207.787
	OG0026817	30.4004	35.7956	28.9505	62.3431	64.6784	63.154	18.7582	23.0577	29.9079	16.0175	20.9998	22.255
	Ctrl, 35‰ salinity; SS, salt stress (105‰ salinity).
