# Supplementary material for: Cross-species dissection of saline-related genes by genetically deciphering a euryhaline microalga Chlorella sp
Source: Nat Commun. 2026 Jan 13;17:1577. doi: 10.1038/s41467-026-68287-6 (PMC12902096; doi:10.1038/s41467-026-68287-6)
Supplement: Supplementary file 6 — Source Data [file 41467_2026_68287_MOESM6_ESM.zip › 8-Source_Data_and_code/Fig5_data_and_code/Fig5b/Genes_of_Ctrl-3h.txt]

Gene ID
CP1g225
CP5g5391
CP7g6949
CP1g1140
CP2g1831
CP4g4479
CP1g1399
CP3g3016
CP1g985
CP2g2380
CP2g2041
CP1g675
CP6g5563
CP1g1318
CP7g7133
CP10g8552
CP10g8276
CP4g4075
CP3g3202
CP1g1164
CP3g3444
CP9g7439
CP11g7886
CP2g2379
CP3g2874
CP13g9050
CP5g4748
CP13g9173
CP3g3015
CP4g3969
CP9g7556
CP11g7998
CP2g1757
CP3g3427
CP3g3031
CP11g8045
CP2g1807
CP8g6175
CP10g8669
CP1g1187
CP11g7992
CP11g8076
CP2g1954
CP11g8069
CP15g9775
CP1g960
CP14g9583
CP1g955
CP9g7680
CP2g2275
CP3g2971
CP4g4415
CP2g1717
CP3g2972
CP5g5134
CP9g7673
CP2g2084
CP3g2848
CP4g4159
CP12g8766
CP6g5432
CP12g8977
CP8g6592
CP11g8146
CP2g1902
CP5g4960
CP1g770
CP1g983
CP3g2873
CP6g5594
CP1g674
CP6g5915
CP16g10021
CP11g7806
CP6g5813
CP7g6852
CP15g9941
CP8g6597
CP3g3222
CP5g5046
CP5g5068
CP12g8761
CP2g2029
CP13g9335
CP15g9727
CP8g6399
CP15g9968
CP10g8603
CP13g9149
CP3g2793
CP7g6985
CP2g2424
CP9g7447
CP11g7830
CP6g5914
CP5g4933
CP7g6854
CP1g65
CP2g2494
CP2g1876
CP5g5063
CP2g1632
CP3g2767
CP3g3102
CP4g3678
CP3g3223
CP4g4392
CP16g10020
CP13g9105
CP12g8713
CP3g3341
CP10g8326
CP1g690
CP7g6939
CP9g7462
CP1g771
CP5g5220
CP11g7807
CP2g2083
CP6g5788
CP2g2371
CP5g4557
CP15g9855
CP1g1133
CP7g7141
CP5g4919
CP6g5927
CP2g2198
CP2g2411
CP8g6519
CP4g3941
CP5g5260
CP3g3579
CP3g2666
CP1g819
CP2g2196
CP1g698
CP6g5812
CP3g2653
CP6g5418
CP12g8964
CP14g9588
CP12g8931
CP11g7969
CP3g2585
CP6g5493
CP2g1557
CP7g6880
CP5g5166
CP3g3091
CP13g9034
CP11g8223
CP2g1639
CP3g3504
CP3g3369
CP3g2849
CP3g2787
CP3g2962
CP2g2099
CP5g4631
CP3g3554
CP6g5554
CP3g3175
CP15g9897
CP5g4831
CP5g5318
CP13g9052
CP6g5617
CP2g1763
CP5g4803
CP6g5847
CP2g2520
CP14g9475
CP10g8274
CP2g2223
CP1g1445
CP6g6008
CP6g5846
CP3g3067
CP10g8282
CP1g907
CP7g6996
CP3g3578
CP2g1904
CP3g2771
CP6g5800
CP8g6221
CP8g6178
CP7g7010
CP2g2495
CP5g5221
CP2g1745
CP2g2068
CP1g768
CP4g3664
CP2g1903
CP1g869
CP1g553
CP3g3394
CP9g7667
CP10g8627
CP6g6064
CP1g8
CP6g5494
CP2g2519
CP3g3370
CP16g10094
CP1g269
CP3g2792
CP4g3869
CP11g7911
CP6g5487
CP6g5928
CP3g2885
CP5g5115
CP4g4247
CP5g4706
CP10g8537
CP10g8501
CP1g719
CP1g1348
CP1g582
CP7g6993
CP16g10058
CP4g4323
CP6g5885
CP4g4105
CP12g8789
CP3g2803
CP4g4262
CP7g6936
CP3g3075
CP2g2483
CP10g8411
CP4g3663
CP9g7350
CP7g7212
CP1g170
CP2g1776
CP10g8424
CP13g8998
CP2g2115
CP15g9731
CP2g1846
CP2g1818
CP10g8342
CP9g7630
CP3g3419
CP3g3211
CP3g3354
CP6g5745
CP2g1960
CP1g435
CP1g207
CP5g4661
CP14g9621
CP3g3428
CP10g8598
CP3g3203
CP6g5501
CP1g193
CP2g2086
CP5g5052
CP9g7718
CP7g6795
CP3g3327
CP14g9593
CP6g5707
CP2g1874
CP4g4049
CP15g9794
CP1g1105
CP10g8590
CP10g8444
CP5g4599
CP2g2550
CP2g2101
CP2g2158
CP1g737
CP4g4157
CP10g8628
CP1g661
CP7g7192
CP1g1454
CP13g9122
CP2g2435
CP1g1273
CP2g2450
CP6g5897
CP3g3216
CP3g2789
CP11g8215
CP9g7501
CP14g9590
CP14g9581
CP7g7102
CP5g5146
CP6g5500
CP8g6392
CP11g8084
CP4g4273
CP2g2326
CP9g7308
CP5g4786
CP6g5744
CP3g3420
CP1g372
CP3g2590
CP3g3386
CP8g6652
CP3g3130
CP7g6684
CP4g4233
CP15g9890
CP5g5127
CP11g7808
CP2g1769
CP1g192
CP3g2663
CP11g7915
CP14g9549
CP5g5070
CP16g10118
CP2g1877
CP8g6609
CP4g4493
CP3g3056
CP2g2413
CP5g4784
CP7g7190
CP2g2199
CP4g4320
CP4g3784
CP3g2922
CP3g3218
CP9g7284
CP12g8764
CP15g9881
CP8g6627
CP9g7228
CP6g5984
CP1g1479
CP11g7887
CP13g8996
CP4g4050
CP3g2786
CP6g6147
CP6g5889
CP15g9736
CP3g3219
CP7g7086
CP2g1607
CP7g6702
CP5g4722
CP7g7088
CP1g1354
CP6g5569
CP2g1561
CP6g5688
CP1g1408
CP12g8780
CP7g6767
CP14g9607
CP15g9967
CP1g160
CP2g1572
CP1g879
CP5g4887
CP8g6540
CP1g166
CP5g5214
CP14g9443
CP12g8722
CP7g6802
CP3g2846
CP9g7656
CP12g8987
CP10g8290
CP13g9062
CP5g5113
CP7g6714
CP4g4074
CP1g619
CP11g7910
CP3g2856
CP6g5993
CP4g3898
CP2g1543
CP8g6250
CP12g8756
CP11g7938
CP5g5061
CP5g4544
CP7g6746
CP1g682
CP3g3325
CP1g816
CP6g6080
CP14g9498
CP14g9616
CP9g7638
CP3g3505
CP14g9659
CP3g3143
CP11g7879
CP2g1826
CP10g8381
CP1g182
CP2g1827
CP4g4150
CP2g2274
CP5g4826
CP14g9580
CP9g7425
CP8g6176
CP6g5713
CP6g5930
CP1g796
CP2g2449
CP2g2044
CP1g1296
CP2g2098
CP1g1366
CP14g9537
CP9g7722
CP5g5393
CP5g5392
CP3g3463
CP11g8015
CP15g9966
CP1g1036
CP1g1005
CP5g5228
CP3g2964
CP3g3018
CP4g3795
CP1g1529
CP1g896
CP11g8058
CP2g1759
CP3g2603
CP6g5969
CP6g5767
CP3g2665
CP2g1806
CP11g7756
CP5g5159
CP8g6279
CP14g9429
CP1g1104
CP9g7683
CP7g6724
CP14g9518
CP8g6522
CP3g3268
CP12g8974
CP12g8813
CP2g2303
CP14g9688
CP6g5496
CP2g2415
CP5g5315
CP6g6106
CP11g7781
CP5g5308
CP1g627
CP7g6706
CP4g3949
CP4g4462
CP7g6723
CP2g2366
CP4g4052
CP4g3985
CP9g7231
CP4g4180
CP4g4228
CP12g8717
CP1g718
CP7g6679
CP4g3779
CP10g8434
CP16g10119
CP5g4660
CP15g9930
CP11g7901
CP5g5254
CP2g2537
CP10g8660
CP1g408
CP1g1042
CP2g2107
CP2g1856
CP1g1208
CP4g3913
CP6g6093
CP1g1064
CP8g6554
CP2g1550
CP5g4572
CP3g3282
CP16g10004
CP10g8506
CP2g2391
CP3g2761
CP16g10032
CP4g4460
CP9g7721
CP1g1000
CP4g3925
CP6g6036
CP4g3726
CP2g2333
CP5g4728
CP12g8958
CP6g5851
CP11g7902
CP16g10001
CP8g6283
CP4g3749
CP14g9418
CP6g5488
CP1g875
CP7g6918
CP7g6693
CP3g2584
CP14g9589
CP3g3461
CP3g3443
CP4g3926
CP11g8188
CP8g6286
CP2g2217
CP9g7545
CP6g5443
CP12g8759
CP1g1106
CP3g3274
CP3g2920
CP11g7924
CP4g3673
CP1g1103
CP8g6164
CP11g8228
CP9g7739
CP5g4754
CP6g5903
CP11g7997
CP11g7840
CP8g6571
CP2g2001
CP1g584
CP12g8814
CP2g1801
CP4g4147
CP3g2871
CP12g8903
CP5g5005
CP8g6168
CP1g591
CP3g3252
CP6g5480
CP11g7802
CP6g5968
CP10g8474
CP5g4549
CP3g3464
CP3g3555
CP10g8368
CP1g676
CP4g3957
CP6g5824
CP2g2306
CP13g9299
CP5g5012
CP14g9477
CP10g8255
CP1g442
CP2g2361
CP9g7585
CP8g6456
CP14g9578
CP14g9388
CP1g1526
CP4g4128
CP5g4593
CP5g4727
CP8g6458
CP10g8289
CP9g7346
CP2g1748
CP4g3967
CP8g6437
CP11g7831
CP11g7917
CP3g2973
CP14g9582
CP3g3239
CP6g5845
CP6g5683
CP8g6445
CP1g775
CP14g9476
CP6g5760
CP5g4612
CP3g3575
CP6g5507
CP5g4677
CP7g6919
CP5g4620
CP6g5970
CP2g1546
CP1g1038
CP5g4809
CP5g4627
CP12g8917
CP6g5641
CP7g7126
CP3g2715
CP9g7560
CP3g3415
CP2g1838
CP2g1798
CP4g3818
CP4g4525
CP11g7759
CP4g3885
CP5g4609
CP4g4246
CP4g4447
CP5g5216
CP6g5577
CP12g8781
CP5g4955
CP3g2698
CP10g8292
CP14g9591
CP9g7460
CP9g7413
CP10g8349
CP3g3484
CP10g8369
CP4g4031
CP14g9661
CP6g5519
CP2g2305
CP3g3204
CP4g4167
CP1g1184
CP4g3785
CP3g2635
CP10g8614
CP4g3911
CP11g8033
CP3g3108
CP10g8286
CP7g6846
CP2g1591
CP6g5495
CP1g378
CP6g5696
CP1g404
CP4g3588
CP9g7740
CP3g2946
CP6g5531
CP15g9795
CP7g6872
CP14g9664
CP11g8168
CP15g9933
CP8g6438
CP11g7750
CP7g6784
CP4g4102
CP1g509
CP2g1590
CP3g2882
CP2g2282
CP3g2830
CP1g503
CP3g3434
CP15g9880
CP5g4861
CP2g1819
CP5g4876
CP3g2820
CP3g3149
CP8g6177
CP3g2773
CP2g1606
CP4g3662
CP1g1086
CP4g3980
CP1g621
CP13g9066
CP1g419
CP6g5547
CP2g1823
CP9g7476
CP1g1151
CP3g3125
CP3g3148
CP5g4827
CP10g8649
CP4g3594
CP3g3217
CP5g4723
CP13g9198
CP1g1056
CP14g9617
CP13g9244
CP16g10027
CP7g6929
CP6g6039
CP12g8820
CP5g4650
CP6g5604
CP4g4100
CP11g7876
CP15g9721
CP8g6368
CP11g7947
CP6g6060
CP3g2744
CP7g6685
CP2g2390
CP2g1907
CP10g8521
CP16g10081
CP13g9199
CP1g195
CP14g9534
CP5g4996
CP8g6394
CP2g2103
CP8g6457
CP7g6803
CP5g5018
CP13g9329
CP2g1820
CP10g8667
CP11g7968
CP16g10055
CP1g36
CP4g4097
CP6g6005
CP3g2814
CP9g7577
CP8g6247
CP2g1974
CP1g693
CP3g3176
CP3g2927
CP4g3864
CP1g1200
CP10g8291
CP2g2291
CP1g382
CP1g474
CP9g7627
CP5g4927
CP16g10052
CP5g4608
CP1g703
CP1g1311
CP3g2918
CP1g665
CP15g9928
CP14g9462
CP15g9798
CP5g5123
CP11g7885
CP8g6583
CP11g7782
CP8g6558
CP3g3448
CP4g3947
CP5g5007
CP9g7674
CP10g8398
CP10g8393
CP4g3968
CP3g2966
CP5g5064
CP1g81
CP1g432
CP1g943
CP8g6436
CP1g1122
CP8g6600
CP2g2031
CP5g4626
CP2g2381
CP11g8103
CP10g8283
CP1g1159
CP11g8059
CP8g6186
CP12g8782
CP5g4944
CP13g9206
CP9g7613
CP3g2722
CP4g4498
CP6g5439
CP8g6374
CP3g3290
CP1g997
CP6g5884
CP10g8288
CP10g8587
CP11g8213
CP6g5755
CP7g6675
CP6g5886
CP6g5621
CP14g9577
CP8g6424
CP8g6294
CP9g7249
CP2g1928
CP8g6613
CP4g4192
CP5g5152
CP9g7527
CP1g159
CP3g3468
CP1g309
CP5g4666
CP7g7084
CP8g6366
CP4g4131
CP2g2114
CP3g2974
CP11g8068
CP1g977
CP1g981
CP2g2213
CP1g1297
CP2g1952
CP1g557
CP2g1655
CP9g7301
CP6g5756
CP5g4647
CP10g8668
CP8g6455
CP5g5135
CP5g5296
CP7g7079
CP1g271
CP14g9543
CP3g3245
CP10g8435
CP6g5923
CP3g2591
CP1g1223
CP10g8394
CP12g8967
CP6g5440
CP1g762
CP6g5971
CP4g3703
CP2g1756
CP8g6521
CP10g8662
CP1g905
CP10g8367
CP14g9695
CP3g2769
CP8g6410
CP1g1012
CP4g3686
CP14g9481
CP3g2753
CP8g6211
CP6g6078
CP5g5314
CP10g8532
CP1g1530
CP4g3599
CP3g2861
CP2g1925
CP1g452
CP3g2852
CP9g7378
CP14g9467
CP3g2992
CP13g9307
CP4g3982
CP6g5645
CP9g7271
CP14g9576
CP12g8833
CP3g3247
CP2g2472
CP9g7269
CP6g6114
CP13g9252
CP3g2801
CP2g1549
CP5g5273
CP2g2547
CP2g1941
CP3g2790
CP5g5278
CP5g4603
CP1g539
CP1g1182
CP2g2155
CP8g6513
CP3g2756
CP10g8348
CP3g3511
CP13g9332
CP5g5379
CP8g6196
CP12g8762
CP3g3184
CP11g7829
CP3g3066
CP15g9826
CP2g1674
CP5g4696
CP10g8560
CP2g1940
CP6g5644
CP13g9051
CP1g197
CP1g774
CP7g6694
CP5g5331
CP3g3167
CP7g6988
CP1g1057
CP11g8127
CP11g8138
CP8g6219
CP4g3606
CP6g5817
CP2g2428
CP10g8673
CP9g7624
CP3g3101
CP4g4337
CP6g5592
CP7g6847
CP1g1478
CP9g7442
CP16g10128
CP14g9574
CP14g9464
CP11g7983
CP4g4372
CP1g383
CP9g7626
CP6g5607
CP2g2457
CP12g8821
CP5g5301
CP11g8203
CP10g8526
CP1g17
CP2g1611
CP15g9918
CP11g8047
CP10g8278
CP13g9300
CP4g4148
CP5g5388
CP3g2731
CP4g3962
CP3g3388
CP1g1532
CP4g3694
CP14g9575
CP5g5124
CP6g5752
CP5g4630
CP4g3963
CP13g9014
CP2g2033
CP9g7316
CP5g5038
CP2g1617
CP3g3512
CP6g5564
CP4g4149
CP5g5142
CP7g6953
CP2g2085
CP14g9447
CP8g6223
CP3g3510
CP10g8460
CP1g161
CP14g9697
CP8g6439
CP4g4085
CP5g4690
CP1g792
CP10g8361
CP1g92
CP6g5781
CP3g2959
CP7g6874
CP4g4118
CP8g6348
CP5g4556
CP5g5215
CP6g5614
CP13g9007
CP5g5086
CP3g2594
CP13g9106
CP12g8885
CP5g4796
CP11g8164
CP9g7412
CP6g5687
CP1g113
CP11g7825
CP16g10044
CP4g4104
CP2g2474
CP1g1059
CP9g7715
CP6g5692
CP1g194
CP6g5893
CP15g9717
CP11g8143
CP14g9384
CP4g4298
CP4g4361
CP2g2436
CP1g825
CP8g6435
CP11g8094
CP1g53
CP3g3566
CP10g8566
CP9g7252
CP16g10091
CP1g1449
CP3g2612
CP5g5371
CP4g4465
CP7g7166
CP3g2923
CP4g3615
CP3g2881
CP10g8359
CP2g1837
CP2g1683
CP1g1069
CP6g5822
CP2g2500
CP4g3712
CP2g1992
CP7g6779
CP5g5275
CP13g9184
CP3g3288
CP11g7749
CP13g9125
CP2g2239
CP6g5754
CP1g171
CP14g9663
CP14g9611
CP3g3193
CP3g3387
CP13g9124
CP1g900
CP11g8039
CP10g8266
CP15g9910
CP4g3616
CP2g1936
CP4g3636
CP4g4439
CP1g670
CP16g10015
CP3g2759
CP15g9919
CP1g1428
CP15g9963
CP2g1719
CP1g1040
CP9g7325
CP2g1945
CP9g7689
CP8g6354
CP1g40
CP14g9658
CP12g8795
CP3g2924
CP3g2867
CP3g3299
CP3g3317
CP4g4440
CP7g6815
CP2g2431
CP5g5407
CP11g7943
CP3g2947
CP11g7866
CP5g4546
CP2g1896
CP9g7351
CP11g7835
CP1g70
CP1g103
CP6g5840
CP9g7324
CP14g9501
CP5g4765
CP11g8116
CP5g4595
CP6g5848
CP4g3592
CP3g3487
CP4g3792
CP4g3591
CP10g8385
CP4g4283
CP11g8190
CP6g5705
CP10g8399
CP3g3251
CP10g8625
CP6g5660
CP8g6582
CP16g10122
CP1g1254
CP5g4553
CP1g909
CP6g6034
CP3g3264
CP7g7013
CP13g9080
CP11g8075
CP1g1189
CP2g2089
CP11g7814
CP2g1603
CP1g1102
CP3g2760
CP9g7636
CP6g5682
CP1g98
CP12g8852
CP2g2140
CP1g585
CP5g5279
CP3g3298
CP14g9393
CP5g4622
CP11g8135
CP5g4986
CP5g5266
CP12g8953
CP4g4453
CP14g9662
CP7g6843
CP10g8423
CP5g4538
CP16g10033
CP3g2908
CP4g4424
CP4g3617
CP6g5447
CP1g324
CP2g1915
CP13g9303
CP10g8296
CP1g1352
CP8g6237
CP5g4607
CP2g1564
CP4g3692
CP4g3698
CP8g6430
CP2g1777
CP5g5383
CP8g6207
CP16g10125
CP2g2369
CP1g104
CP1g1519
CP13g9017
CP1g1276
CP11g8159
CP9g7532
CP5g5406
CP10g8302
CP11g8066
CP1g511
CP1g1353
CP2g2468
CP1g628
CP9g7581
CP1g629
CP2g1842
CP1g1455
CP14g9681
CP8g6473
CP11g7789
CP8g6157
CP4g3650
CP1g1491
CP10g8277
CP2g1731
CP4g4398
CP10g8301
CP9g7341
CP11g8194
CP6g6148
CP13g9193
CP9g7312
CP5g5230
CP1g1375
CP14g9653
CP1g4
CP2g2238
CP8g6512
CP1g1277
CP5g4983
CP14g9564
CP1g331
CP2g1563
CP5g5150
CP1g19
CP4g4367
CP1g934
CP8g6671
CP1g460
CP3g3482
CP13g9280
CP3g3070
CP3g2916
CP3g3294
CP10g8318
CP3g3414
CP6g5478
CP5g4602
CP1g18
CP13g9230
CP2g1812
CP5g4639
CP2g1841
CP1g1405
CP1g976
CP4g4406
CP7g7130
CP4g4112
CP1g152
CP12g8884
CP6g5909
CP6g5816
CP14g9444
CP1g1139
CP3g3485
CP13g9049
CP1g965
CP5g4604
CP8g6462
CP9g7232
CP1g1185
CP4g4366
CP1g1099
CP4g3739
CP2g1587
CP5g4770
CP8g6154
CP12g8968
CP5g4708
CP12g8883
CP1g549
CP4g4231
CP16g10112
CP5g4709
CP5g4705
CP16g10113
CP10g8502
CP3g3050
CP1g722
CP13g9088
CP9g7530
CP3g3106
CP2g2572
CP3g3110
CP1g1299
CP16g10041
CP10g8382
CP10g8299
CP5g5321
CP1g519
CP1g606
CP3g3043
CP1g704
CP15g9783
CP13g9048
CP13g9282
CP1g1319
CP9g7508
CP9g7621
CP4g4289
CP4g4129
CP13g9087
CP2g2563
CP5g4791
CP1g579
CP6g5691
CP12g8969
CP4g4184
CP10g8400
CP8g6615
CP1g969
CP4g4230
CP4g4160
CP1g1113
CP11g8212
CP14g9463
CP5g4977
CP6g5810
CP12g8882
CP4g4410
CP13g9203
CP1g1531
CP3g2967
CP5g4982
CP9g7507
CP4g4076
CP4g3828
CP1g1403
CP5g5138
CP5g4731
CP10g8494
CP1g1480
CP4g4420
CP15g9863
CP4g4431
CP14g9396
CP5g5040
CP9g7672
CP1g1424
CP8g6372
CP3g2995
CP10g8295
CP8g6363
CP10g8425
CP11g8235
CP5g4820
CP10g8246
CP11g7838
CP1g217
CP3g2838
CP8g6187
CP9g7473
CP15g9868
CP4g4232
CP10g8297
CP2g1560
CP11g7993
CP6g5948
CP12g8701
CP1g1433
CP3g2669
CP7g7060
CP4g3938
CP9g7570
CP3g2762
CP9g7576
CP5g4578
CP1g400
CP10g8251
CP6g6065
CP8g6258
CP9g7509
CP4g4242
CP2g2558
CP1g838
CP1g1398
CP10g8269
CP3g2768
CP3g3413
CP4g4051
CP5g4674
CP1g882
CP12g8690
CP14g9348
CP5g4745
CP3g3449
CP14g9643
CP6g5839
CP5g4642
CP2g1629
CP6g5689
CP8g6625
CP13g9069
CP8g6152
CP11g8111
CP1g1331
CP6g5699
CP4g3786
CP4g4481
CP8g6672
CP6g5811
CP1g221
CP3g3561
CP1g1404
CP2g1741
CP8g6648
CP13g9063
CP4g3654
CP6g5807
CP4g3976
CP5g5132
CP11g8112
CP2g2462
CP4g3655
CP7g7058
CP10g8482
CP6g5831
CP6g5904
CP9g7653
CP14g9489
CP11g8014
CP14g9416
CP6g6016
CP6g5479
CP6g5986
CP1g1390
CP5g4954
CP12g8691
CP9g7558
CP5g5367
CP1g1108
CP13g9298
CP1g743
CP1g646
CP3g2757
CP2g2013
CP8g6667
CP7g7076
CP7g7193
CP13g9232
CP4g4494
CP8g6203
CP6g5806
CP10g8646
CP4g3721
CP2g1924
CP8g6318
CP16g10040
CP12g8745
CP4g3894
CP2g1599
CP6g5489
CP5g4976
CP2g2367
CP4g4346
CP11g8167
CP11g7795
CP3g2643
CP8g6161
CP10g8481
CP6g5651
CP1g1391
CP1g1534
CP10g8388
CP8g6319
CP5g4795
CP5g5297
CP8g6453
CP11g7823
CP13g9226
CP1g1310
CP2g2090
CP15g9774
CP3g2670
CP13g9256
CP5g5004
CP8g6344
CP15g9803
CP13g9002
CP8g6427
CP4g3649
CP10g8483
CP14g9669
CP10g8548
CP12g8966
CP11g7794
CP10g8308
CP4g4270
CP6g5581
CP5g4844
CP14g9339
CP5g4600
CP14g9675
CP2g1784
CP1g1111
CP2g2386
CP2g2030
CP12g8749
CP6g6081
CP5g4707
CP16g10000
CP3g3480
CP4g4256
CP5g4594
CP3g2834
CP13g9177
CP2g2201
CP12g8794
CP14g9622
CP10g8309
CP4g4359
CP1g1355
CP4g4419
CP1g1078
CP14g9383
CP16g10056
CP13g9134
CP1g1107
CP1g480
CP10g8325
CP14g9527
CP12g8714
CP4g3959
CP14g9421
CP3g3344
CP3g3340
CP7g7216
CP9g7666
CP7g7000
CP4g3960
CP8g6304
CP5g4943
CP3g3324
CP7g7001
CP7g6752
CP7g6980
CP1g563
CP10g8454
CP6g5449
CP11g7771
CP12g8806
CP9g7417
CP2g1780
CP6g5912
CP1g1068
CP2g2469
CP5g5037
CP2g2325
CP14g9503
CP16g10022
CP3g3560
CP8g6617
CP11g7857
CP10g8392
CP4g4310
CP8g6382
CP2g2403
CP5g4893
CP4g4355
CP10g8354
CP9g7458
CP5g5036
CP10g8601
CP1g365
CP1g1014
CP13g9308
CP6g5635
CP1g942
CP7g6943
CP7g6933
CP12g8790
CP6g5729
CP3g3061
CP7g7221
CP4g4309
CP1g1371
CP15g9965
CP14g9401
CP3g2637
CP2g2562
CP7g6932
CP3g3478
CP9g7455
CP10g8533
CP15g9889
CP1g742
CP1g41
CP4g4413
CP13g9099
CP14g9529
CP9g7280
CP7g6726
CP9g7414
CP5g5149
CP6g5777
CP6g5578
CP12g8771
CP8g6263
CP3g2694
CP14g9601
CP6g5610
CP7g6895
CP8g6552
CP15g9888
CP4g3695
CP8g6383
CP4g4087
CP14g9608
CP2g2175
CP9g7475
CP14g9528
CP3g3412
CP6g6137
CP15g9857
CP4g3939
CP4g3722
CP10g8249
CP3g3567
CP5g4633
CP7g7101
CP7g7067
CP2g1746
CP1g1205
CP7g6952
CP14g9602
CP16g10078
CP13g9174
CP3g3025
CP3g2763
CP14g9610
CP1g1048
CP7g6899
CP1g395
CP12g8817
CP14g9609
CP4g3647
CP9g7596
CP10g8375
CP4g3611
CP8g6202
CP7g6760
CP4g4200
CP6g6134
CP6g5672
CP8g6432
CP14g9349
CP5g5133
CP1g1013
CP1g958
CP5g5100
CP8g6188
CP8g6163
CP1g237
CP16g10049
CP3g2613
