# Supplementary material for: Cross-species dissection of saline-related genes by genetically deciphering a euryhaline microalga Chlorella sp
Source: Nat Commun. 2026 Jan 13;17:1577. doi: 10.1038/s41467-026-68287-6 (PMC12902096; doi:10.1038/s41467-026-68287-6)
Supplement: Supplementary file 6 — Source Data [file 41467_2026_68287_MOESM6_ESM.zip › 8-Source_Data_and_code/Fig5_data_and_code/Fig5b/Genes_of_SS-24h.txt]

Gene ID
CP1g225
CP5g5391
CP1g1140
CP2g1831
CP4g4479
CP1g1399
CP3g3016
CP1g985
CP2g2380
CP1g675
CP6g5563
CP1g1318
CP7g7133
CP10g8552
CP10g8276
CP4g4075
CP3g3202
CP1g1164
CP3g3444
CP9g7439
CP11g7886
CP2g2379
CP3g2874
CP13g9050
CP5g4748
CP13g9173
CP3g3015
CP4g3969
CP9g7556
CP11g7998
CP2g1757
CP3g3427
CP3g3031
CP11g8045
CP2g1807
CP10g8669
CP4g4041
CP1g1187
CP11g7992
CP11g8076
CP2g1954
CP11g8069
CP15g9775
CP1g960
CP14g9583
CP1g955
CP14g9595
CP9g7680
CP2g2275
CP3g2971
CP4g4415
CP2g1717
CP3g2972
CP5g5134
CP9g7673
CP1g1235
CP3g2848
CP11g7869
CP6g5977
CP4g4159
CP9g7345
CP12g8766
CP6g5432
CP12g8977
CP8g6592
CP11g8146
CP2g1902
CP5g4960
CP1g770
CP1g468
CP1g983
CP3g2873
CP6g5594
CP1g674
CP6g5915
CP16g10021
CP11g7806
CP6g5813
CP15g9941
CP8g6597
CP3g3222
CP5g5046
CP5g5068
CP12g8761
CP2g2029
CP13g9335
CP15g9727
CP8g6399
CP15g9968
CP10g8603
CP6g6020
CP13g9149
CP3g2793
CP7g6985
CP2g2424
CP9g7447
CP11g7830
CP6g5914
CP7g6924
CP5g4933
CP7g6854
CP1g65
CP2g2494
CP2g1876
CP5g5063
CP2g1632
CP3g2767
CP3g3102
CP4g3678
CP3g3223
CP4g4392
CP16g10020
CP13g9105
CP12g8713
CP3g3341
CP10g8326
CP1g690
CP4g4017
CP7g6939
CP9g7462
CP1g771
CP5g5220
CP11g7807
CP2g2083
CP6g5788
CP2g2371
CP5g4557
CP15g9855
CP1g1133
CP7g7141
CP2g2198
CP2g2411
CP8g6519
CP4g3941
CP5g5260
CP3g3579
CP1g819
CP1g698
CP6g5812
CP6g5418
CP12g8964
CP14g9588
CP11g7969
CP3g2585
CP6g5493
CP2g1557
CP7g6880
CP5g5166
CP3g3091
CP13g9034
CP11g8223
CP3g3504
CP3g3369
CP3g2849
CP3g2787
CP14g9417
CP3g2962
CP2g2099
CP4g4368
CP5g4631
CP3g3554
CP6g5554
CP15g9897
CP5g4866
CP5g4831
CP5g5318
CP13g9052
CP6g5779
CP6g5617
CP2g1763
CP5g4803
CP6g5847
CP2g2520
CP5g5257
CP10g8274
CP1g1445
CP6g6008
CP6g5846
CP3g3067
CP10g8282
CP1g907
CP7g6996
CP3g3578
CP2g1904
CP3g2771
CP6g5801
CP8g6221
CP8g6178
CP2g1822
CP7g7010
CP2g2495
CP5g5221
CP2g1745
CP2g2068
CP1g768
CP14g9567
CP2g1903
CP1g869
CP1g553
CP3g3394
CP9g7667
CP10g8627
CP6g6064
CP6g5494
CP2g1888
CP2g2519
CP3g3370
CP16g10094
CP1g269
CP3g2792
CP4g3869
CP11g7911
CP4g3970
CP6g5487
CP6g5928
CP3g2885
CP5g5115
CP4g4247
CP5g4706
CP10g8537
CP1g695
CP10g8501
CP1g719
CP1g1348
CP1g582
CP7g6993
CP16g10058
CP4g4323
CP13g9110
CP6g5885
CP4g4105
CP12g8789
CP3g2803
CP12g8954
CP4g4262
CP7g6936
CP3g3075
CP2g2483
CP10g8411
CP3g2865
CP4g3663
CP9g7350
CP7g7212
CP1g170
CP2g1776
CP10g8424
CP2g2115
CP2g1846
CP2g1818
CP10g8342
CP6g6150
CP9g7630
CP3g3419
CP3g3211
CP3g3354
CP6g5745
CP2g1960
CP1g435
CP1g207
CP5g4661
CP14g9621
CP2g1650
CP3g3428
CP10g8598
CP3g3203
CP14g9428
CP8g6314
CP6g6012
CP6g5501
CP1g193
CP2g2086
CP5g5052
CP9g7718
CP7g6795
CP14g9593
CP14g9453
CP6g5707
CP2g1874
CP5g5285
CP9g7629
CP3g2758
CP3g3580
CP1g1105
CP10g8590
CP10g8444
CP5g4599
CP2g2550
CP2g2101
CP1g737
CP4g4157
CP10g8628
CP1g661
CP7g7192
CP1g1454
CP13g9122
CP2g2435
CP1g72
CP1g1273
CP2g2450
CP6g5897
CP3g3216
CP3g2789
CP11g8215
CP9g7501
CP14g9590
CP5g5146
CP6g5500
CP8g6392
CP11g8084
CP7g6797
CP16g10065
CP4g4273
CP6g5829
CP2g2326
CP8g6254
CP5g4786
CP3g3051
CP6g5744
CP3g3420
CP1g372
CP3g2590
CP3g3386
CP3g2662
CP8g6652
CP3g2822
CP7g6684
CP4g4233
CP2g2387
CP15g9890
CP5g5127
CP11g7808
CP12g8955
CP4g3944
CP8g6195
CP2g1769
CP1g192
CP3g2663
CP14g9586
CP1g1361
CP14g9504
CP11g7915
CP14g9549
CP5g5070
CP16g10118
CP5g4974
CP2g1877
CP2g1982
CP4g4493
CP3g3056
CP2g2413
CP5g4784
CP7g7190
CP2g2199
CP4g4320
CP4g3784
CP3g2922
CP9g7284
CP7g7191
CP1g295
CP3g3507
CP15g9881
CP8g6627
CP4g4501
CP9g7228
CP6g5984
CP6g5773
CP11g7887
CP13g8996
CP4g4050
CP3g2786
CP6g6147
CP14g9606
CP6g5889
CP15g9736
CP3g3219
CP7g7086
CP2g1607
CP7g6702
CP5g4722
CP1g1354
CP6g5569
CP2g1561
CP6g5688
CP1g1408
CP12g8780
CP7g6767
CP14g9607
CP15g9967
CP1g160
CP1g475
CP2g1572
CP10g8666
CP4g4389
CP5g4887
CP8g6540
CP12g8877
CP1g166
CP14g9443
CP12g8722
CP7g6802
CP3g2846
CP9g7656
CP7g7061
CP12g8987
CP13g9062
CP5g5113
CP7g6714
CP4g4074
CP1g619
CP11g7910
CP3g2856
CP10g8324
CP6g5993
CP4g3898
CP2g1543
CP8g6250
CP12g8756
CP4g4381
CP11g7938
CP5g5061
CP1g390
CP5g4544
CP1g446
CP7g6746
CP1g682
CP3g3325
CP1g816
CP10g8298
CP6g6080
CP14g9498
CP14g9616
CP1g970
CP12g8959
CP9g7638
CP3g3505
CP14g9659
CP3g3143
CP11g7879
CP2g1826
CP10g8381
CP1g182
CP15g9961
CP2g1768
CP2g1827
CP4g3975
CP4g4150
CP3g2872
CP2g2274
CP5g4826
CP14g9580
CP2g2359
CP8g6176
CP2g1979
CP6g5713
CP6g5930
CP2g2449
CP13g9331
CP14g9553
CP2g2044
CP1g1296
CP2g2098
CP1g1366
CP14g9537
CP9g7722
CP5g5393
CP5g5392
CP11g8015
CP3g2583
CP15g9966
CP1g1036
CP8g6664
CP1g1005
CP6g5890
CP3g3018
CP4g3795
CP5g5395
CP1g1529
CP1g896
CP2g1759
CP3g2603
CP3g3295
CP3g2665
CP2g1806
CP4g3778
CP11g7756
CP5g5159
CP8g6538
CP4g3613
CP1g505
CP14g9429
CP1g1104
CP9g7683
CP7g6724
CP14g9518
CP15g9951
CP8g6522
CP3g3268
CP12g8974
CP12g8813
CP2g2303
CP14g9688
CP6g5496
CP2g2415
CP5g5315
CP3g3127
CP6g6106
CP6g5990
CP5g5308
CP6g5805
CP2g2375
CP1g627
CP7g6706
CP4g3949
CP4g4462
CP7g6723
CP2g2366
CP4g4052
CP4g3985
CP9g7231
CP4g3837
CP4g4180
CP4g4228
CP1g406
CP7g6679
CP4g3779
CP10g8434
CP16g10119
CP15g9930
CP11g7901
CP5g5254
CP2g2537
CP1g1042
CP4g3605
CP2g2107
CP1g1208
CP13g9041
CP8g6554
CP2g1550
CP3g3282
CP16g10004
CP8g6565
CP10g8506
CP2g2391
CP2g2061
CP16g10032
CP14g9552
CP2g1870
CP4g4460
CP7g6837
CP1g1000
CP8g6603
CP4g3925
CP1g1409
CP14g9587
CP6g6036
CP4g3726
CP7g6835
CP2g2333
CP3g3154
CP10g8242
CP6g5851
CP11g7902
CP16g10001
CP8g6283
CP4g3749
CP14g9418
CP1g1274
CP6g5676
CP6g5434
CP6g5488
CP1g875
CP7g6918
CP7g6693
CP3g2584
CP14g9589
CP3g3443
CP8g6666
CP4g3926
CP4g3943
CP5g4579
CP8g6286
CP2g2217
CP11g7996
CP8g6241
CP12g8759
CP3g3135
CP1g1106
CP10g8335
CP4g3952
CP3g2920
CP4g3673
CP1g1103
CP11g8228
CP11g8087
CP9g7739
CP5g4754
CP6g5903
CP11g7997
CP1g584
CP1g1312
CP2g1801
CP4g4147
CP8g6313
CP16g10088
CP5g5005
CP6g5667
CP1g591
CP3g3252
CP9g7564
CP6g5480
CP4g4249
CP11g7802
CP5g4549
CP11g7912
CP3g3464
CP3g3555
CP10g8368
CP1g676
CP1g1197
CP4g3957
CP6g5824
CP14g9437
CP2g2306
CP13g9299
CP7g7182
CP14g9477
CP1g442
CP1g266
CP6g5684
CP2g2361
CP8g6456
CP14g9578
CP14g9388
CP4g4128
CP2g2169
CP5g4727
CP5g4965
CP8g6458
CP9g7346
CP11g8124
CP1g51
CP11g7757
CP4g3967
CP5g4819
CP5g5259
CP9g7379
CP11g7831
CP3g2973
CP14g9582
CP3g3239
CP6g5845
CP6g5683
CP12g8949
CP1g775
CP14g9476
CP6g5760
CP3g3575
CP6g5507
CP5g4677
CP7g6919
CP5g4620
CP1g1033
CP1g1020
CP1g1038
CP5g4809
CP5g4627
CP12g8917
CP6g5641
CP7g7126
CP3g3410
CP3g2715
CP9g7560
CP3g3415
CP2g1838
CP1g988
CP2g1798
CP4g3818
CP4g4088
CP3g3568
CP5g4788
CP11g7759
CP4g4246
CP4g4447
CP1g39
CP5g5216
CP6g5577
CP5g5305
CP5g4968
CP12g8781
CP5g4955
CP7g7201
CP4g4522
CP8g6475
CP9g7460
CP9g7413
CP14g9558
CP10g8349
CP3g3484
CP10g8369
CP1g1284
CP4g4028
CP14g9661
CP6g5519
CP4g3645
CP2g1796
CP1g1075
CP2g2305
CP3g3204
CP7g6737
CP4g4295
CP14g9480
CP1g1184
CP4g3785
CP3g2635
CP11g8033
CP3g2746
CP7g6846
CP2g1591
CP6g5696
CP1g404
CP7g6881
CP3g3483
CP9g7241
CP9g7740
CP2g1913
CP2g2270
CP6g6142
CP15g9795
CP3g2747
CP2g1783
CP7g6872
CP14g9664
CP12g8829
CP1g1330
CP6g5605
CP10g8626
CP1g172
CP11g7799
CP15g9933
CP15g9954
CP2g2316
CP7g6784
CP2g2023
CP6g5629
CP2g1590
CP2g2282
CP1g373
CP11g8043
CP3g2830
CP3g2784
CP1g1016
CP12g8879
CP1g503
CP3g3434
CP9g7589
CP10g8402
CP15g9880
CP4g3806
CP5g4861
CP5g4876
CP3g3149
CP4g3958
CP8g6177
CP4g4241
CP3g2773
CP4g3702
CP2g1606
CP3g2996
CP4g3662
CP12g8847
CP1g1086
CP4g3980
CP1g621
CP13g9066
CP15g9773
CP1g419
CP6g5547
CP2g1912
CP2g1823
CP9g7476
CP9g7389
CP3g3125
CP16g10115
CP10g8240
CP3g3148
CP5g4827
CP8g6379
CP10g8649
CP6g5973
CP4g3594
CP11g8157
CP3g3217
CP5g4723
CP13g9198
CP16g9975
CP4g4512
CP14g9617
CP13g9244
CP16g10027
CP8g6270
CP7g6929
CP6g6039
CP12g8820
CP5g4650
CP3g2605
CP6g5604
CP3g3506
CP4g4029
CP4g4100
CP11g7876
CP15g9721
CP11g7947
CP6g6060
CP3g2744
CP7g6826
CP2g2390
CP3g3296
CP10g8521
CP5g4980
CP16g10081
CP13g9199
CP1g195
CP15g9822
CP5g4996
CP8g6394
CP2g2103
CP8g6457
CP7g6803
CP4g3799
CP13g9329
CP10g8667
CP4g3832
CP1g36
CP8g6559
CP10g8422
CP6g5481
CP15g9964
CP4g4097
CP3g2814
CP9g7577
CP8g6247
CP13g9197
CP3g3176
CP3g2927
CP4g3864
CP2g2515
CP1g1200
CP2g2291
CP5g4695
CP1g382
CP1g474
CP8g6574
CP9g7627
CP5g4927
CP16g10052
CP10g8479
CP2g2400
CP1g1311
CP3g2918
CP1g665
CP15g9928
CP14g9462
CP15g9798
CP5g5123
CP8g6612
CP11g7885
CP5g5344
CP9g7625
CP3g3448
CP4g3947
CP5g5007
CP13g9234
CP9g7674
CP10g8398
CP2g2357
CP8g6179
CP10g8323
CP4g3989
CP1g978
CP4g3968
CP3g2966
CP1g81
CP1g432
CP8g6436
CP12g8898
CP4g3648
CP4g3946
CP3g2842
CP8g6600
CP8g6167
CP2g2031
CP3g3467
CP9g7268
CP5g4626
CP2g2381
CP10g8283
CP11g8059
CP8g6186
CP12g8782
CP4g4269
CP13g9206
CP6g5439
CP3g3290
CP7g7155
CP4g4250
CP1g997
CP5g4865
CP8g6386
CP10g8587
CP4g3626
CP6g5755
CP7g6675
CP6g5886
CP6g5621
CP6g5661
CP4g4248
CP14g9577
CP8g6294
CP9g7249
CP2g2509
CP2g1928
CP4g4192
CP5g4532
CP5g5152
CP9g7527
CP1g159
CP3g3468
CP1g669
CP7g7084
CP8g6366
CP4g4131
CP2g2114
CP6g5714
CP4g4383
CP16g10117
CP11g8068
CP1g1138
CP2g2213
CP8g6459
CP1g1297
CP2g1952
CP2g2237
CP1g557
CP3g3289
CP6g5756
CP5g4647
CP11g7842
CP8g6245
CP10g8668
CP8g6455
CP5g5135
CP5g5296
CP7g7079
CP1g271
CP1g418
CP10g8435
CP5g4981
CP6g6105
CP16g10111
CP4g4524
CP6g5440
CP4g3703
CP2g1756
CP8g6521
CP10g8662
CP10g8367
CP9g7528
CP3g2769
CP8g6410
CP3g2644
CP1g174
CP9g7459
CP4g3686
CP1g995
CP4g4321
CP14g9481
CP12g8699
CP2g1668
CP3g2753
CP6g6078
CP5g5314
CP6g5642
CP2g2247
CP3g3052
CP1g672
CP1g1530
CP1g1537
CP15g9772
CP2g2571
CP3g2852
CP1g800
CP1g1142
CP14g9467
CP3g2992
CP5g4840
CP4g3982
CP6g5645
CP4g3665
CP2g2224
CP5g5390
CP9g7271
CP14g9576
CP16g10034
CP12g8833
CP9g7614
CP4g3752
CP14g9505
CP1g259
CP9g7269
CP13g9252
CP3g2801
CP5g5273
CP2g2547
CP2g1941
CP3g2790
CP5g5278
CP1g539
CP1g1182
CP4g4115
CP2g2155
CP12g8990
CP3g2756
CP10g8348
CP3g3511
CP5g5379
CP1g794
CP12g8762
CP7g7196
CP3g3184
CP11g7829
CP4g4037
CP3g3066
CP15g9826
CP5g4696
CP2g1940
CP6g5613
CP6g5644
CP5g4778
CP6g6048
CP13g9051
CP14g9350
CP1g197
CP1g774
CP7g6694
CP7g7134
CP1g1456
CP1g1057
CP11g8138
CP12g8687
CP8g6219
CP16g10074
CP2g2541
CP4g3606
CP1g312
CP4g3760
CP1g1440
CP5g4941
CP6g5817
CP2g2428
CP10g8673
CP9g7624
CP15g9853
CP3g3101
CP4g4337
CP1g196
CP7g6847
CP6g5838
CP1g1478
CP9g7442
CP1g332
CP2g1828
CP1g717
CP5g4530
CP8g6229
CP14g9464
CP8g6668
CP11g7983
CP4g4372
CP12g8963
CP1g383
CP9g7744
CP2g1829
CP4g3620
CP9g7626
CP6g5607
CP5g5301
CP7g7132
CP11g8203
CP2g1611
CP12g8682
CP10g8278
CP13g9300
CP5g5316
CP4g4148
CP5g5388
CP1g1532
CP6g6110
CP4g3694
CP14g9575
CP5g5124
CP4g3963
CP13g9139
CP2g2033
CP1g668
CP7g7223
CP9g7316
CP9g7263
CP6g5564
CP6g5431
CP4g4149
CP5g5142
CP7g6953
CP6g5430
CP2g2085
CP14g9447
CP1g179
CP1g161
CP3g3276
CP1g982
CP10g8491
CP2g1573
CP8g6439
CP4g4085
CP5g4690
CP13g9029
CP1g792
CP10g8361
CP6g5781
CP3g2959
CP3g3160
CP3g2945
CP5g4545
CP14g9703
CP2g1987
CP5g5031
CP6g5614
CP13g9007
CP5g5086
CP3g2594
CP13g9106
CP7g6740
CP5g4796
CP5g4961
CP11g8164
CP8g6277
CP1g925
CP5g5171
CP1g734
CP9g7412
CP6g5687
CP4g3704
CP1g113
CP11g7825
CP10g8540
CP4g4059
CP4g4104
CP15g9885
CP2g2474
CP1g1059
CP3g2589
CP1g154
CP9g7377
CP8g6656
CP9g7715
CP4g3861
CP13g9078
CP1g194
CP11g8143
CP1g723
CP11g7949
CP4g4298
CP2g2530
CP10g8355
CP4g4361
CP2g1932
CP2g2436
CP9g7252
CP2g1851
CP16g10091
CP15g9862
CP1g990
CP2g2174
CP2g2116
CP5g5373
CP4g4465
CP4g3615
CP3g2881
CP13g9210
CP7g7054
CP2g1837
CP9g7701
CP5g4836
CP7g7222
CP3g3234
CP2g1683
CP6g5822
CP2g2500
CP4g3712
CP1g1077
CP13g9141
CP10g8611
CP5g5275
CP4g3696
CP11g7749
CP9g7335
CP13g9125
CP8g6496
CP3g3313
CP2g2239
CP10g8284
CP6g5754
CP5g4641
CP15g9723
CP14g9354
CP1g171
CP14g9663
CP14g9611
CP3g3387
CP13g9124
CP1g900
CP11g8039
CP15g9910
CP2g1936
CP4g3636
CP5g4540
CP4g4439
CP1g670
CP16g10015
CP3g2759
CP1g1428
CP15g9963
CP2g1719
CP1g1040
CP3g3521
CP9g7325
CP2g1945
CP9g7689
CP11g8104
CP8g6354
CP1g40
CP14g9658
CP3g2806
CP12g8795
CP3g2924
CP10g8358
CP3g2827
CP3g2867
CP3g3299
CP4g4440
CP1g1335
CP7g6815
CP1g1525
CP2g1733
CP11g7943
CP3g2947
CP11g7866
CP8g6501
CP14g9545
CP5g4546
CP2g1896
CP9g7351
CP11g7835
CP8g6327
CP14g9636
CP3g3073
CP1g46
CP1g103
CP1g1101
CP14g9485
CP9g7324
CP2g1542
CP14g9501
CP5g4595
CP6g6029
CP4g4234
CP14g9413
CP13g9223
CP4g4322
CP6g5814
CP4g3592
CP3g3487
CP9g7248
CP10g8412
CP4g3591
CP1g10
CP10g8385
CP3g2983
CP11g8190
CP6g5705
CP6g5660
CP4g3585
CP14g9347
CP10g8376
CP5g4553
CP1g909
CP1g267
CP5g5062
CP2g2180
CP3g3264
CP4g4412
CP5g4973
CP13g9080
CP7g7105
CP4g4274
CP2g2240
CP11g8075
CP1g1189
CP10g8640
CP2g1583
CP2g2089
CP12g8824
CP7g6690
CP1g389
CP1g598
CP6g5985
CP1g1130
CP1g1102
CP6g5682
CP4g3834
CP1g98
CP1g585
CP3g3298
CP11g8135
CP4g4403
CP15g9860
CP12g8953
CP14g9662
CP7g6843
CP3g2600
CP10g8423
CP7g6926
CP9g7557
CP16g10033
CP4g4188
CP5g5090
CP4g4424
CP13g9068
CP1g324
CP2g1915
CP10g8296
CP4g4114
CP8g6237
CP5g4733
CP5g4607
CP4g3698
CP8g6430
CP5g5304
CP2g1777
CP2g2369
CP4g4094
CP1g624
CP2g2376
CP13g9017
CP3g3525
CP1g1276
CP13g9236
CP10g8302
CP5g5311
CP2g1849
CP1g1353
CP5g4862
CP4g4402
CP1g628
CP9g7581
CP13g9104
CP1g629
CP1g1455
CP14g9681
CP11g7789
CP4g3631
CP7g7139
CP1g517
CP8g6157
CP4g3625
CP5g4591
CP2g2331
CP5g4581
CP1g1446
CP4g4398
CP10g8301
CP9g7341
CP11g8194
CP1g834
CP13g9193
CP14g9496
CP9g7312
CP11g8232
CP5g5230
CP1g1375
CP1g4
CP12g8783
CP2g2238
CP5g4983
CP2g2409
CP1g331
CP5g5150
CP11g7880
CP11g7864
CP6g5616
CP1g998
CP1g19
CP3g3213
CP4g4367
CP2g2016
CP3g2916
CP11g7888
CP3g3294
CP4g3765
CP8g6577
CP4g4245
CP3g3286
CP6g5478
CP5g4602
CP1g911
CP1g513
CP11g7805
CP6g5508
CP1g18
CP13g9230
CP1g932
CP2g1841
CP1g1405
CP2g2432
CP1g976
CP8g6230
CP4g4406
CP7g7130
CP3g3093
CP7g7049
CP1g387
CP1g249
CP6g5909
CP6g5816
CP5g5361
CP1g1139
CP5g4604
CP6g5454
CP9g7232
CP1g1185
CP3g2892
CP4g4366
CP6g5615
CP3g3342
CP11g7896
CP1g1099
CP2g2179
CP4g4400
CP15g9786
CP10g8618
CP11g8202
CP11g8054
CP5g4708
CP3g2598
CP1g151
CP16g10112
CP5g4709
CP16g10113
CP10g8502
CP3g3050
CP1g722
CP4g3931
CP13g9088
CP3g3106
CP1g797
CP15g9759
CP1g502
CP16g10041
CP10g8382
CP10g8299
CP1g1437
CP1g606
CP15g9771
CP2g2543
CP5g4897
CP1g704
CP15g9783
CP13g9048
CP3g3249
CP7g7078
CP8g6549
CP9g7621
CP4g4289
CP4g4129
CP13g9087
CP5g5136
CP1g579
CP5g4899
CP4g4369
CP5g4942
CP2g2150
CP12g8969
CP1g736
CP4g4184
CP1g455
CP10g8610
CP10g8400
CP3g3382
CP6g6021
CP11g8055
CP1g339
CP4g4160
CP2g2328
CP2g2507
CP4g4122
CP5g4977
CP13g9203
CP1g1531
CP3g2967
CP5g4982
CP8g6183
CP4g4076
CP10g8494
CP13g9005
CP10g8508
CP3g3426
CP15g9863
CP10g8498
CP5g4689
CP4g4431
CP6g6143
CP9g7672
CP2g2073
CP8g6363
CP10g8425
CP2g2327
CP1g217
CP3g2838
CP11g7755
CP15g9868
CP5g5339
CP14g9405
CP11g7882
CP7g7113
CP8g6621
CP3g3265
CP6g6069
CP2g2544
CP5g4879
CP3g2762
CP13g9240
CP9g7576
CP1g400
CP8g6665
CP7g6927
CP8g6258
CP9g7509
CP4g4432
CP7g7072
CP1g726
CP3g2855
CP1g279
CP1g1152
CP2g2244
CP1g1229
CP1g1398
CP8g6489
CP3g2768
CP4g4051
CP5g4674
CP1g963
CP1g882
CP12g8690
CP1g1237
CP3g3449
CP1g941
CP13g9079
CP6g5689
CP1g454
CP9g7742
CP6g5699
CP4g4481
CP3g2599
CP10g8650
CP4g3717
CP4g3747
CP8g6322
CP11g7958
CP2g2496
CP11g7790
CP3g2989
CP3g3399
CP4g3654
CP6g5875
CP12g8982
CP6g6019
CP4g3655
CP6g5761
CP10g8670
CP10g8482
CP7g7124
CP6g5904
CP3g2748
CP9g7653
CP12g8799
CP9g7575
CP1g1492
CP11g8014
CP2g2406
CP6g6016
CP3g2657
CP5g4559
CP1g1390
CP5g4954
CP14g9442
CP12g8691
CP5g5367
CP1g646
CP1g782
CP1g304
CP5g5049
CP2g2013
CP1g134
CP4g4494
CP9g7654
CP8g6403
CP8g6203
CP8g6416
CP12g8800
CP10g8646
CP5g4903
CP2g1924
CP5g5091
CP5g5295
CP4g3894
CP13g9224
CP2g1599
CP7g7145
CP3g3435
CP3g2835
CP2g1794
CP13g9249
CP9g7616
CP1g66
CP4g4086
CP10g8481
CP6g5651
CP12g8683
CP12g8775
CP1g1391
CP2g2162
CP5g5332
CP5g5147
CP15g9850
CP8g6453
CP13g9226
CP1g1310
CP4g3649
CP11g7893
CP14g9669
CP2g1860
CP6g5732
CP7g6699
CP2g1825
CP4g3774
CP4g4152
CP16g9973
CP4g4270
CP5g4844
CP5g4600
CP4g4189
CP2g1784
CP12g8702
CP1g297
CP7g6849
CP2g2030
CP6g6081
CP2g1753
CP5g4707
CP3g3480
CP4g4302
CP10g8405
CP3g2937
CP1g809
CP9g7655
CP4g4065
CP5g4594
CP11g8165
CP8g6616
CP4g4290
CP10g8475
CP10g8449
CP13g9103
CP1g1355
CP1g671
CP1g1078
CP1g93
CP6g5972
CP1g714
CP16g10056
CP13g9134
CP1g480
CP5g4806
CP14g9360
CP8g6273
CP4g4084
CP12g8714
CP4g3959
CP15g9735
CP8g6367
CP10g8576
CP6g6138
CP3g3081
CP3g2984
CP9g7591
CP1g288
CP1g5
CP4g4236
CP8g6637
CP5g4943
CP5g5137
CP2g1788
CP7g6980
CP1g563
CP1g491
CP6g5449
CP8g6404
CP1g1334
CP11g7771
CP12g8806
CP9g7417
CP2g1780
CP6g5912
CP2g1781
CP8g6284
CP11g7748
CP2g2226
CP1g1345
CP4g3701
CP7g7098
CP14g9503
CP3g3437
CP16g10022
CP8g6617
CP4g4310
CP8g6382
CP2g2403
CP6g5844
CP5g4893
CP7g7210
CP9g7458
CP7g7185
CP2g2172
CP1g1014
CP15g9737
CP6g5635
CP7g6943
CP12g8790
CP6g5729
CP3g3061
CP16g10083
CP4g4309
CP1g901
CP3g2637
CP2g1963
CP7g6932
CP2g2412
CP3g2728
CP2g2464
CP1g1213
CP4g3750
CP7g6698
CP16g10005
CP2g2093
CP15g9889
CP16g10070
CP4g4413
CP5g5219
CP5g4617
CP13g9099
CP6g5503
CP9g7414
CP7g6745
CP12g8771
CP3g3570
CP14g9420
CP3g2693
CP8g6263
CP3g2694
CP1g787
CP3g3472
CP15g9888
CP8g6383
CP3g2695
CP4g4087
CP9g7475
CP8g6156
CP15g9764
CP1g590
CP5g4950
CP12g8792
CP6g6137
CP15g9915
CP4g3722
CP13g9047
CP3g2622
CP5g4633
CP7g7101
CP1g1496
CP3g2675
CP2g1746
CP4g3983
CP1g1205
CP3g3113
CP3g2705
CP7g6952
CP15g9776
CP1g912
CP4g4139
CP5g4715
CP3g3158
CP13g9174
CP7g6904
CP2g1848
CP5g5317
CP3g3025
CP5g4833
CP4g3848
CP1g1048
CP3g3104
CP5g4567
CP11g8217
CP11g8153
CP4g4244
CP5g5196
CP1g484
CP4g3700
CP1g1238
CP1g1049
CP2g2243
CP7g6804
CP15g9914
CP7g6956
CP4g4196
CP5g4907
CP4g4200
CP5g4531
CP5g5045
CP16g9985
CP6g6134
CP7g6857
CP8g6191
CP4g4176
CP1g1275
CP6g5926
CP9g7235
CP2g1620
CP5g5017
CP12g8744
CP3g3044
CP3g3123
CP16g10063
CP2g2374
CP14g9374
CP14g9359
CP2g2289
CP14g9705
CP1g1515
CP1g351
CP1g14
CP1g1476
CP2g1677
CP2g1989
CP8g6591
CP14g9473
CP11g7995
CP12g8932
CP8g6412
CP1g129
CP13g9028
CP11g7884
CP1g350
CP3g3479
CP2g1548
CP4g4135
CP3g3552
CP6g5424
CP14g9683
CP14g9682
CP11g7883
CP14g9684
CP3g2798
CP3g2797
CP3g2816
CP1g401
CP14g9685
