# Supplementary material for: Cross-species dissection of saline-related genes by genetically deciphering a euryhaline microalga Chlorella sp
Source: Nat Commun. 2026 Jan 13;17:1577. doi: 10.1038/s41467-026-68287-6 (PMC12902096; doi:10.1038/s41467-026-68287-6)
Supplement: Supplementary file 6 — Source Data [file 41467_2026_68287_MOESM6_ESM.zip › 8-Source_Data_and_code/Fig5_data_and_code/Fig5b/Genes_of_SS-3h.txt]

Gene ID
CP1g225
CP5g5391
CP7g6949
CP1g1140
CP2g1831
CP4g4479
CP1g1399
CP3g3016
CP1g985
CP2g2380
CP1g675
CP6g5563
CP1g1318
CP7g7133
CP10g8552
CP10g8276
CP4g4075
CP3g3202
CP1g1164
CP11g7886
CP2g2379
CP3g2874
CP13g9050
CP5g4748
CP13g9173
CP3g3015
CP4g3969
CP9g7556
CP11g7998
CP2g1757
CP3g3427
CP3g3031
CP11g8045
CP2g1807
CP8g6175
CP10g8669
CP4g4041
CP11g7992
CP11g8076
CP2g1954
CP11g8069
CP15g9775
CP1g960
CP14g9583
CP1g955
CP9g7680
CP2g2275
CP3g2971
CP4g4415
CP2g1717
CP3g2972
CP5g5134
CP9g7673
CP2g2084
CP1g1235
CP3g2848
CP6g5977
CP4g4159
CP7g7020
CP9g7345
CP6g5432
CP12g8977
CP8g6592
CP11g8146
CP2g1902
CP1g770
CP1g983
CP3g2873
CP6g5594
CP1g674
CP6g5915
CP16g10021
CP6g5813
CP7g6852
CP15g9941
CP8g6597
CP3g3222
CP5g5046
CP12g8761
CP2g2029
CP13g9335
CP15g9727
CP8g6399
CP15g9968
CP10g8603
CP13g9149
CP3g2793
CP7g6985
CP2g2424
CP9g7447
CP11g7830
CP6g5914
CP5g4933
CP7g6854
CP1g65
CP2g2494
CP2g1876
CP5g5063
CP2g1632
CP3g3102
CP4g3678
CP3g3223
CP4g4392
CP16g10020
CP13g9105
CP12g8713
CP3g3341
CP10g8326
CP1g690
CP4g4017
CP9g7462
CP1g771
CP5g5220
CP1g666
CP2g2083
CP6g5788
CP2g2371
CP15g9855
CP1g1133
CP7g7141
CP5g4919
CP2g2198
CP8g6519
CP4g3941
CP5g5260
CP1g698
CP6g5812
CP3g2653
CP6g5418
CP12g8964
CP14g9588
CP12g8931
CP11g7969
CP6g5493
CP2g1557
CP7g6880
CP5g5166
CP3g3091
CP13g9034
CP11g8223
CP2g1639
CP3g3504
CP3g3369
CP3g2849
CP3g2787
CP14g9417
CP3g2962
CP2g2099
CP9g7426
CP4g4368
CP2g1797
CP3g3554
CP6g5554
CP3g3175
CP15g9897
CP5g5318
CP13g9052
CP6g5779
CP6g5617
CP2g1763
CP5g4803
CP6g5847
CP2g2520
CP10g8274
CP2g2223
CP1g1445
CP6g6008
CP6g5846
CP3g3067
CP10g8282
CP1g907
CP7g6996
CP2g1904
CP3g2771
CP6g5800
CP8g6221
CP8g6178
CP7g7010
CP2g2495
CP5g5221
CP2g1745
CP2g2068
CP1g768
CP2g1903
CP1g869
CP3g3394
CP9g7667
CP10g8627
CP6g6064
CP1g8
CP6g5494
CP3g3370
CP16g10094
CP1g269
CP3g2792
CP4g3869
CP1g962
CP11g7911
CP4g3970
CP6g5487
CP6g5928
CP3g2885
CP5g5115
CP4g4247
CP5g4706
CP10g8537
CP10g8501
CP1g316
CP1g719
CP1g1348
CP4g4323
CP13g9110
CP6g5885
CP4g4105
CP3g3205
CP12g8789
CP3g2803
CP12g8954
CP4g4262
CP7g6936
CP2g2483
CP10g8411
CP7g6859
CP4g3663
CP9g7350
CP1g170
CP2g1727
CP2g1776
CP10g8424
CP13g8998
CP2g2115
CP2g1846
CP10g8342
CP9g7630
CP3g3419
CP3g3211
CP3g3354
CP6g5745
CP2g1960
CP1g435
CP1g207
CP5g4661
CP14g9621
CP2g1650
CP10g8598
CP3g3203
CP8g6314
CP6g5501
CP5g5052
CP7g6795
CP14g9593
CP6g5707
CP2g1874
CP4g4049
CP9g7629
CP15g9794
CP3g2758
CP1g478
CP8g6365
CP10g8590
CP5g4599
CP2g2550
CP1g737
CP4g4157
CP10g8628
CP1g661
CP7g7192
CP1g1454
CP13g9122
CP2g2450
CP6g5897
CP3g3216
CP3g2789
CP9g7501
CP3g3038
CP14g9590
CP5g5146
CP6g5500
CP8g6392
CP4g4273
CP2g2326
CP5g4786
CP11g7978
CP6g5744
CP3g3420
CP1g372
CP3g2590
CP3g3386
CP8g6652
CP3g2822
CP7g6684
CP4g4233
CP15g9890
CP5g5127
CP11g7808
CP8g6195
CP2g1769
CP3g2663
CP14g9586
CP1g1361
CP11g7915
CP14g9549
CP5g5070
CP16g10118
CP2g1877
CP2g1982
CP4g4493
CP3g3056
CP1g975
CP2g2413
CP5g4784
CP7g7190
CP2g2199
CP4g4320
CP4g3784
CP3g2922
CP3g3218
CP7g7191
CP1g295
CP15g9881
CP8g6627
CP9g7228
CP6g5984
CP6g5773
CP1g1479
CP11g7887
CP2g1623
CP13g8996
CP3g2786
CP6g6147
CP14g9606
CP6g5889
CP15g9736
CP7g7086
CP2g1607
CP5g4722
CP1g1354
CP6g5569
CP6g5688
CP12g8780
CP7g6767
CP14g9607
CP15g9967
CP1g160
CP1g475
CP2g1572
CP10g8666
CP4g4389
CP5g4887
CP8g6540
CP1g166
CP5g5214
CP12g8722
CP7g6802
CP3g2846
CP9g7656
CP12g8987
CP10g8290
CP3g3009
CP8g6390
CP13g9062
CP5g5113
CP7g6714
CP1g619
CP11g7910
CP3g2856
CP6g5993
CP4g3898
CP2g1543
CP8g6250
CP12g8756
CP4g4381
CP4g4523
CP11g7938
CP5g5061
CP7g6746
CP1g682
CP3g3325
CP1g816
CP1g999
CP6g6080
CP14g9616
CP9g7638
CP3g3505
CP14g9659
CP11g7879
CP2g1826
CP10g8381
CP1g182
CP15g9961
CP2g1768
CP2g1827
CP4g3975
CP3g2872
CP2g2274
CP5g4826
CP14g9580
CP2g2359
CP9g7425
CP8g6176
CP2g1979
CP6g5790
CP6g5713
CP6g5930
CP1g796
CP10g8607
CP2g2449
CP12g8694
CP13g9331
CP1g1296
CP2g2098
CP1g1366
CP9g7722
CP3g3463
CP11g8077
CP11g8015
CP1g1036
CP8g6664
CP3g3018
CP4g3795
CP1g896
CP11g8058
CP2g1759
CP3g2603
CP6g5969
CP3g3295
CP6g5767
CP3g2665
CP2g1806
CP11g7756
CP5g5159
CP2g2356
CP14g9429
CP1g1104
CP9g7683
CP7g6724
CP8g6522
CP12g8974
CP2g2303
CP6g5496
CP2g2415
CP5g5315
CP6g6106
CP6g5990
CP1g627
CP7g6706
CP4g4462
CP7g6723
CP2g2366
CP4g4052
CP4g3985
CP9g7231
CP4g4180
CP4g4228
CP12g8717
CP1g718
CP7g6679
CP4g3779
CP10g8434
CP16g10119
CP1g422
CP11g7901
CP5g5254
CP14g9512
CP1g1042
CP4g3605
CP2g2107
CP1g1208
CP13g9041
CP6g6093
CP6g5920
CP8g6554
CP2g1550
CP5g4572
CP3g3282
CP16g10004
CP10g8506
CP2g2391
CP2g1870
CP4g4460
CP9g7721
CP10g8490
CP7g6837
CP1g1000
CP4g3925
CP14g9587
CP6g6036
CP11g7777
CP4g3726
CP2g2333
CP3g3154
CP5g4728
CP10g8242
CP12g8958
CP6g5851
CP11g7902
CP16g10001
CP8g6283
CP6g5434
CP6g5488
CP1g875
CP7g6918
CP7g6693
CP3g2584
CP14g9589
CP3g3461
CP8g6666
CP4g3926
CP8g6286
CP11g7996
CP8g6241
CP12g8759
CP3g3135
CP1g1106
CP3g2920
CP10g8664
CP1g1103
CP14g9474
CP8g6164
CP11g8228
CP9g7739
CP5g4754
CP6g5903
CP11g7997
CP11g7840
CP8g6571
CP1g584
CP2g1801
CP8g6313
CP16g10088
CP11g7834
CP5g5005
CP8g6660
CP1g591
CP3g3252
CP9g7564
CP4g4249
CP11g7802
CP6g5968
CP5g4549
CP11g7912
CP3g3464
CP3g3555
CP10g8368
CP1g676
CP4g3957
CP2g2306
CP13g9299
CP10g8255
CP1g442
CP1g266
CP6g5684
CP2g2361
CP4g3589
CP9g7585
CP1g634
CP8g6456
CP14g9388
CP2g2169
CP5g4593
CP5g4727
CP8g6458
CP9g7346
CP1g51
CP2g1748
CP4g3967
CP7g6856
CP8g6437
CP9g7379
CP11g7831
CP3g2973
CP14g9582
CP3g3239
CP6g5845
CP6g5683
CP8g6445
CP1g775
CP14g9476
CP6g5507
CP5g4677
CP5g4620
CP1g1033
CP1g1020
CP14g9690
CP2g1546
CP1g1038
CP5g4809
CP5g4627
CP12g8917
CP7g7126
CP3g3410
CP9g7560
CP2g1798
CP4g3818
CP4g4088
CP5g4788
CP11g7759
CP4g4246
CP5g5216
CP6g5577
CP12g8889
CP11g8216
CP12g8781
CP5g4955
CP4g4522
CP8g6475
CP14g9591
CP9g7460
CP9g7413
CP10g8349
CP10g8369
CP14g9661
CP6g5519
CP2g1796
CP2g2305
CP3g3204
CP1g1184
CP4g3785
CP1g2
CP3g2635
CP2g1728
CP10g8286
CP7g6846
CP2g1591
CP6g5495
CP1g378
CP1g404
CP7g6881
CP9g7241
CP4g3588
CP9g7740
CP3g2946
CP2g2270
CP6g6142
CP3g2747
CP2g1783
CP14g9664
CP10g8485
CP10g8626
CP1g172
CP11g7799
CP15g9933
CP11g7750
CP12g8791
CP4g4102
CP11g8043
CP3g2830
CP1g1016
CP12g8879
CP1g503
CP3g3434
CP9g7589
CP15g9880
CP5g4861
CP3g2586
CP1g3
CP3g3149
CP4g3958
CP8g6177
CP3g2773
CP2g1606
CP3g2996
CP4g3662
CP7g7208
CP1g1086
CP1g589
CP1g621
CP13g9066
CP6g5547
CP9g7476
CP3g3125
CP16g10115
CP3g3148
CP5g4827
CP8g6379
CP10g8649
CP6g5973
CP4g3594
CP11g8157
CP3g3217
CP4g4512
CP14g9617
CP13g9244
CP2g1691
CP16g10027
CP8g6270
CP7g6929
CP3g2605
CP11g7876
CP10g8620
CP15g9721
CP8g6368
CP11g7947
CP2g2390
CP12g8986
CP1g195
CP15g9822
CP5g4996
CP8g6394
CP1g1356
CP7g6803
CP13g9329
CP2g1820
CP10g8667
CP11g7968
CP16g10055
CP8g6559
CP6g5481
CP8g6247
CP3g3176
CP3g2927
CP4g4145
CP4g3864
CP1g1200
CP2g2291
CP6g5628
CP1g382
CP1g474
CP16g10052
CP10g8479
CP1g1311
CP1g665
CP15g9798
CP5g5344
CP11g7782
CP8g6558
CP3g3448
CP4g3947
CP5g5007
CP13g9234
CP9g7674
CP2g2470
CP1g978
CP3g2966
CP1g81
CP1g943
CP8g6436
CP8g6600
CP9g7268
CP5g4626
CP2g2381
CP10g8283
CP1g1159
CP1g779
CP11g8059
CP12g8782
CP13g9206
CP3g2722
CP6g5439
CP8g6374
CP3g3290
CP7g7155
CP4g4250
CP1g997
CP4g3626
CP6g5755
CP6g5886
CP6g5621
CP4g4248
CP8g6294
CP9g7249
CP2g2509
CP4g4192
CP5g5152
CP9g7527
CP1g159
CP6g5997
CP3g2839
CP5g4666
CP7g7084
CP8g6366
CP4g4131
CP6g5714
CP16g10117
CP11g8068
CP2g2213
CP1g1297
CP2g1952
CP2g2237
CP6g5756
CP10g8668
CP8g6455
CP5g5135
CP7g7079
CP4g4421
CP9g7604
CP3g3245
CP6g6105
CP6g5440
CP2g1756
CP8g6521
CP10g8662
CP1g905
CP10g8367
CP14g9695
CP9g7528
CP8g6410
CP4g3686
CP14g9481
CP2g1668
CP3g2753
CP6g5642
CP10g8532
CP6g6136
CP3g3052
CP1g1530
CP15g9772
CP4g3599
CP3g2852
CP1g800
CP13g9307
CP4g3665
CP9g7271
CP14g9576
CP12g8833
CP14g9505
CP6g6114
CP13g9252
CP2g1549
CP2g2547
CP2g1941
CP3g2790
CP1g539
CP1g1182
CP4g4115
CP2g2155
CP8g6264
CP8g6513
CP10g8348
CP12g8762
CP3g3066
CP8g6553
CP15g9826
CP5g4696
CP2g1940
CP9g7543
CP6g5613
CP6g5644
CP5g4778
CP6g6048
CP14g9350
CP1g197
CP1g774
CP7g6694
CP1g1456
CP11g8138
CP8g6219
CP2g2541
CP1g312
CP5g4775
CP6g5896
CP4g3760
CP1g1440
CP2g2428
CP10g8673
CP9g7624
CP15g9853
CP3g3101
CP7g6847
CP6g5838
CP1g1478
CP9g7442
CP2g1828
CP1g721
CP14g9464
CP4g4372
CP12g8963
CP1g383
CP9g7744
CP2g1829
CP9g7626
CP6g5607
CP7g7132
CP11g8203
CP10g8526
CP11g8047
CP13g9300
CP5g5388
CP3g2731
CP2g2545
CP4g3694
CP3g3229
CP5g4630
CP4g3963
CP2g2033
CP7g7223
CP9g7316
CP6g5431
CP5g5142
CP7g6953
CP6g5430
CP10g8450
CP2g2085
CP14g9447
CP12g8930
CP8g6223
CP1g161
CP3g3276
CP10g8491
CP4g4085
CP13g9029
CP1g792
CP10g8361
CP6g5781
CP7g6874
CP5g4545
CP14g9703
CP6g5614
CP13g9007
CP12g8885
CP7g6740
CP5g4796
CP5g4961
CP11g8164
CP8g6277
CP1g925
CP6g5687
CP11g7825
CP16g10044
CP10g8540
CP15g9885
CP2g2474
CP1g154
CP9g7715
CP3g3452
CP13g9078
CP1g194
CP6g5893
CP11g8143
CP4g4361
CP10g8566
CP9g7252
CP2g1851
CP15g9862
CP5g5371
CP4g4465
CP7g7166
CP4g3615
CP3g2881
CP5g4836
CP2g2516
CP2g1683
CP6g5822
CP2g2500
CP1g813
CP4g3712
CP1g1077
CP2g1992
CP10g8611
CP13g9184
CP7g6959
CP11g7749
CP9g7335
CP13g9125
CP3g3313
CP15g9723
CP14g9663
CP14g9611
CP3g3387
CP13g9124
CP1g900
CP11g8039
CP10g8266
CP15g9910
CP2g1936
CP4g3636
CP4g4439
CP1g670
CP1g1428
CP1g1040
CP9g7325
CP2g1945
CP9g7689
CP11g8104
CP8g6354
CP1g40
CP14g9658
CP3g2924
CP3g2827
CP3g2867
CP3g3299
CP4g4440
CP7g6815
CP2g1733
CP11g7943
CP3g2947
CP11g7866
CP14g9545
CP5g4546
CP9g7351
CP4g4178
CP11g7835
CP2g2546
CP1g46
CP1g103
CP1g1101
CP6g5840
CP14g9501
CP5g4595
CP6g5848
CP14g9413
CP4g4322
CP3g3487
CP2g2302
CP10g8385
CP6g5898
CP5g4898
CP4g4283
CP3g2983
CP6g5705
CP10g8399
CP3g3251
CP10g8625
CP10g8376
CP5g4553
CP1g909
CP3g3264
CP7g7013
CP4g3787
CP13g9080
CP1g1189
CP10g8640
CP2g2089
CP12g8824
CP7g6690
CP1g389
CP1g598
CP6g5985
CP1g1130
CP2g1603
CP1g1102
CP6g5682
CP11g7785
CP1g98
CP11g8135
CP4g4403
CP12g8953
CP14g9662
CP6g5512
CP3g2600
CP10g8423
CP7g6926
CP16g10033
CP4g4424
CP1g324
CP2g1915
CP8g6237
CP5g4607
CP2g1564
CP8g6430
CP2g1777
CP8g6207
CP2g2369
CP1g104
CP1g1519
CP11g8159
CP13g9236
CP2g1849
CP1g511
CP1g1353
CP2g2468
CP1g628
CP2g1842
CP1g1455
CP14g9681
CP4g3650
CP6g5590
CP5g4591
CP10g8277
CP6g6006
CP1g1446
CP4g4398
CP13g9193
CP9g7312
CP1g1375
CP1g4
CP12g8783
CP8g6586
CP4g3627
CP5g4983
CP7g6677
CP2g1563
CP10g8243
CP5g5150
CP11g7880
CP2g2058
CP1g998
CP1g19
CP4g4367
CP3g2916
CP11g7888
CP3g3294
CP1g914
CP4g4245
CP3g3286
CP5g4602
CP1g911
CP1g18
CP13g9230
CP10g8661
CP5g4639
CP1g932
CP2g1841
CP1g1405
CP11g8010
CP1g976
CP4g4406
CP14g9380
CP7g7130
CP1g387
CP12g8884
CP1g249
CP6g5909
CP6g5816
CP1g1139
CP13g9049
CP1g965
CP5g4604
CP6g5454
CP9g7232
CP16g10026
CP1g1185
CP3g2892
CP4g4366
CP6g5615
CP5g5197
CP6g5913
CP1g1099
CP11g8056
CP4g4400
CP6g5937
CP10g8618
CP11g8202
CP11g8054
CP5g4708
CP12g8883
CP1g549
CP16g10112
CP5g4709
CP16g10113
CP10g8502
CP3g3050
CP1g722
CP2g2121
CP4g3842
CP13g9088
CP1g818
CP3g3106
CP1g859
CP15g9759
CP16g10041
CP10g8382
CP5g5321
CP1g519
CP1g1437
CP1g606
CP2g2543
CP3g3043
CP1g704
CP15g9783
CP13g9048
CP3g3249
CP13g9282
CP6g5474
CP1g1319
CP8g6549
CP9g7508
CP9g7621
CP4g4289
CP13g9087
CP5g4791
CP5g4899
CP2g2150
CP12g8969
CP4g4184
CP10g8400
CP11g8055
CP4g4160
CP9g7675
CP5g4977
CP12g8882
CP6g5526
CP4g4410
CP13g9203
CP2g2215
CP3g2967
CP5g4982
CP9g7507
CP7g7112
CP4g4076
CP5g5138
CP7g6923
CP5g4731
CP11g7900
CP8g6509
CP13g9005
CP10g8508
CP4g4420
CP3g3426
CP15g9863
CP10g8498
CP6g6143
CP9g7672
CP8g6372
CP2g2073
CP12g8750
CP10g8295
CP8g6363
CP10g8425
CP1g217
CP3g2838
CP14g9547
CP11g7755
CP6g5778
CP15g9868
CP2g1560
CP7g7113
CP8g6621
CP5g4937
CP8g6466
CP7g7060
CP2g2544
CP3g3430
CP9g7570
CP5g4879
CP3g2762
CP13g9240
CP9g7576
CP1g400
CP8g6665
CP7g6927
CP8g6258
CP9g7509
CP7g7072
CP3g2855
CP1g279
CP1g1152
CP6g5420
CP9g7498
CP1g1398
CP3g2768
CP4g4051
CP5g5229
CP5g4674
CP12g8690
CP1g1199
CP3g2688
CP3g3449
CP14g9643
CP13g9079
CP2g1629
CP6g5689
CP9g7742
CP11g8111
CP12g8822
CP1g1331
CP6g5699
CP4g3786
CP4g4481
CP10g8650
CP4g3717
CP11g7958
CP1g1404
CP8g6377
CP4g3654
CP6g5875
CP5g5132
CP11g8112
CP3g3224
CP4g3655
CP10g8670
CP10g8482
CP6g5904
CP3g2748
CP9g7653
CP12g8799
CP9g7575
CP1g828
CP14g9489
CP11g8014
CP6g6016
CP15g9869
CP5g4954
CP14g9442
CP12g8691
CP5g5367
CP1g782
CP5g5049
CP2g2013
CP8g6667
CP1g134
CP4g4494
CP8g6358
CP9g7654
CP8g6403
CP12g8800
CP10g8646
CP5g4903
CP2g1924
CP8g6318
CP16g10040
CP3g3225
CP5g5091
CP12g8745
CP5g4922
CP4g3894
CP2g1599
CP3g2835
CP5g4976
CP13g9249
CP2g2367
CP4g4346
CP3g2643
CP10g8481
CP10g8347
CP6g5651
CP2g2368
CP1g1391
CP5g5332
CP10g8388
CP15g9850
CP8g6453
CP3g2993
CP1g1310
CP3g2670
CP8g6427
CP8g6434
CP4g3649
CP14g9669
CP2g1860
CP6g5732
CP7g6699
CP2g1825
CP4g4270
CP5g4844
CP3g2840
CP5g4600
CP14g9675
CP4g4189
CP2g1784
CP4g4217
CP12g8702
CP7g6849
CP2g2030
CP6g6081
CP2g1753
CP5g4707
CP3g3480
CP6g6073
CP1g809
CP8g6385
CP1g916
CP9g7655
CP5g4594
CP11g8165
CP8g6616
CP12g8924
CP13g9177
CP10g8378
CP10g8374
CP13g9103
CP1g1355
CP1g671
CP4g4419
CP8g6393
CP6g5972
CP4g4046
CP1g714
CP16g10056
CP13g9134
CP12g8714
CP4g3959
CP15g9735
CP6g6138
CP3g2984
CP7g7216
CP1g288
CP8g6637
CP7g7000
CP4g4057
CP5g4943
CP3g3324
CP3g2713
CP7g7001
CP2g1788
CP7g6752
CP7g6980
CP1g491
CP10g8454
CP6g5449
CP8g6404
CP12g8806
CP9g7417
CP3g3189
CP2g1780
CP6g5912
CP2g1781
CP8g6284
CP2g2226
CP4g3701
CP2g2469
CP7g7098
CP14g9503
CP16g10022
CP8g6617
CP4g4310
CP8g6382
CP6g5844
CP10g8583
CP9g7458
CP8g6604
CP6g6074
CP8g6426
CP1g1014
CP9g7416
CP5g5013
CP6g5635
CP7g6943
CP7g6933
CP12g8790
CP6g5729
CP3g3061
CP4g4309
CP1g901
CP3g2637
CP2g1963
CP7g6932
CP2g2412
CP2g2464
CP2g1710
CP1g1213
CP7g6698
CP16g10005
CP2g2093
CP15g9889
CP16g10070
CP4g4413
CP10g8586
CP11g7899
CP11g8009
CP14g9529
CP7g6726
CP9g7414
CP5g5149
CP8g6259
CP6g5777
CP6g5578
CP12g8771
CP3g3570
CP1g1326
CP14g9420
CP3g2693
CP8g6263
CP3g2694
CP9g7702
CP1g787
CP13g9270
CP3g3472
CP3g2742
CP15g9888
CP8g6383
CP3g2695
CP4g4087
CP9g7475
CP8g6156
CP15g9764
CP1g590
CP5g4950
CP12g8792
CP6g6137
CP6g5618
CP15g9915
CP4g3722
CP3g2926
CP3g2622
CP3g3567
CP5g4633
CP7g7101
CP1g1496
CP3g2675
CP2g1746
CP10g8341
CP1g1205
CP3g3113
CP3g2705
CP7g6952
CP1g912
CP5g4715
CP16g10078
CP3g3158
CP3g2623
CP13g9174
CP7g6904
CP2g1848
CP3g3025
CP4g3848
CP1g1048
CP3g3104
CP5g4567
CP11g8217
CP4g4244
CP9g7703
CP10g8375
CP1g1238
CP1g1049
CP7g6804
CP1g930
CP15g9914
CP7g6956
CP5g4907
CP4g4200
CP4g4365
CP6g6134
CP7g6857
CP6g5549
CP4g4176
CP18g10154
CP1g1275
CP6g5926
CP2g2535
CP2g1620
CP11g7946
CP12g8744
CP3g3123
CP2g2289
CP6g5448
CP2g1651
CP5g5133
CP12g8689
CP7g7143
CP8g6526
CP5g5100
CP2g1989
CP8g6251
CP14g9473
CP11g7995
CP8g6412
CP1g77
CP13g9028
CP3g3479
CP7g6879
CP7g6791
CP3g2619
CP6g5424
CP14g9683
CP15g9843
CP4g3768
CP13g9095
CP14g9682
CP7g7114
CP7g6681
CP8g6243
