# Supplementary material for: Cross-species dissection of saline-related genes by genetically deciphering a euryhaline microalga Chlorella sp
Source: Nat Commun. 2026 Jan 13;17:1577. doi: 10.1038/s41467-026-68287-6 (PMC12902096; doi:10.1038/s41467-026-68287-6)
Supplement: Supplementary file 6 — Source Data [file 41467_2026_68287_MOESM6_ESM.zip › 8-Source_Data_and_code/Fig5_data_and_code/Fig5b/KEGG_result_of_Ctrl-24h.tab]

ID	Description	GeneRatio	BgRatio	pvalue	p.adjust	qvalue	geneID	Count
ko03010	Ribosome	111/858	147/3833	1.76640562316655e-44	6.21774779354624e-42	5.80124794134697e-42	CP11g8045/CP11g8069/CP9g7680/CP9g7673/CP1g674/CP7g6854/CP12g8713/CP5g5220/CP1g1133/CP2g1557/CP3g3369/CP15g9897/CP5g4803/CP6g5847/CP6g5846/CP2g2495/CP1g768/CP9g7667/CP10g8627/CP16g10094/CP3g2885/CP5g5115/CP5g4706/CP10g8537/CP1g719/CP3g2803/CP14g9621/CP10g8598/CP5g5052/CP10g8590/CP1g737/CP10g8628/CP1g661/CP6g5897/CP3g2789/CP16g10118/CP2g2413/CP4g3784/CP15g9881/CP8g6627/CP12g8780/CP15g9967/CP2g1572/…	111
ko05171	NA	82/858	106/3833	3.44643134297928e-34	6.06571916364354e-32	5.65940304741861e-32	CP11g8045/CP11g8069/CP9g7680/CP9g7673/CP1g674/CP7g6854/CP12g8713/CP5g5220/CP1g1133/CP2g2196/CP2g1557/CP3g3369/CP15g9897/CP5g4803/CP6g5847/CP6g5846/CP2g2495/CP1g768/CP9g7667/CP10g8627/CP16g10094/CP3g2885/CP5g5115/CP5g4706/CP10g8537/CP1g719/CP3g2803/CP14g9621/CP10g8598/CP5g5052/CP10g8590/CP1g737/CP10g8628/CP1g661/CP6g5897/CP3g2789/CP16g10118/CP2g2413/CP4g3784/CP8g6627/CP12g8780/CP15g9967/CP2g1572/C…	82
ko00190	Oxidative phosphorylation	42/858	71/3833	1.62595262878056e-11	1.90778441776919e-09	1.77999024624398e-09	CP2g1876/CP4g4392/CP1g819/CP1g698/CP3g2962/CP2g1763/CP6g6064/CP7g6993/CP14g9590/CP5g4722/CP2g1543/CP4g4150/CP1g1296/CP14g9429/CP10g8434/CP10g8506/CP6g5851/CP8g6286/CP13g9299/CP1g442/CP14g9388/CP3g2973/CP3g3239/CP5g4620/CP2g1838/CP2g1798/CP2g2291/CP5g5064/CP2g2213/CP1g271/CP2g1756/CP1g1530/CP8g6196/CP7g6694/CP13g9014/CP6g5754/CP14g9653/CP8g6154/CP8g6363/CP5g4745/CP2g2386/CP12g8792	42
ko00195	Photosynthesis	29/858	49/3833	2.42781914446165e-08	2.13648084712625e-06	1.99336729755799e-06	CP2g1763/CP2g2068/CP1g816/CP4g3985/CP10g8434/CP5g5018/CP9g7268/CP2g2381/CP1g1159/CP6g5755/CP2g2213/CP9g7271/CP4g4465/CP4g3615/CP2g1683/CP5g4553/CP1g909/CP10g8423/CP8g6430/CP10g8277/CP1g1139/CP3g3050/CP15g9783/CP1g1319/CP9g7621/CP4g4184/CP3g3449/CP6g5689/CP5g4969	29
ko04932	NA	30/858	57/3833	5.01916934065958e-07	3.53349521582434e-05	3.29680175639113e-05	CP1g1318/CP2g1876/CP4g4392/CP1g819/CP1g698/CP6g6064/CP7g6993/CP7g7212/CP13g8998/CP14g9590/CP5g4722/CP2g1806/CP14g9429/CP6g5851/CP9g7545/CP1g442/CP3g3239/CP5g4620/CP7g7126/CP2g1838/CP2g1798/CP2g2291/CP1g271/CP1g1530/CP8g6196/CP7g6694/CP13g9014/CP14g9653/CP8g6363/CP2g2386	30
ko05012	NA	56/858	139/3833	1.04347093974724e-06	6.12169617985046e-05	5.71163040703751e-05	CP1g1318/CP2g1876/CP4g4392/CP1g819/CP1g698/CP3g2653/CP3g2962/CP6g6064/CP3g2885/CP1g719/CP7g6993/CP1g207/CP7g6795/CP14g9590/CP2g2387/CP6g6147/CP5g4722/CP1g1296/CP14g9429/CP10g8506/CP6g5851/CP8g6286/CP13g9299/CP1g442/CP3g3239/CP5g4620/CP2g1838/CP2g1798/CP4g4525/CP6g6142/CP2g2282/CP4g3864/CP2g2291/CP1g271/CP10g8367/CP1g1530/CP8g6196/CP3g3066/CP6g5613/CP7g6694/CP13g9014/CP10g8361/CP4g4118/CP2g1837/CP…	56
ko05020	NA	51/858	132/3833	1.32756475516853e-05	0.00066757541974189	0.000622857449041476	CP1g1318/CP2g1876/CP4g4392/CP1g819/CP1g698/CP3g2962/CP6g6064/CP10g8501/CP7g6993/CP10g8411/CP7g7212/CP1g207/CP7g6795/CP14g9590/CP2g2387/CP11g7808/CP5g4722/CP1g1296/CP14g9429/CP10g8506/CP6g5851/CP8g6286/CP2g1801/CP13g9299/CP1g442/CP3g3239/CP5g4620/CP2g1838/CP2g1798/CP2g2282/CP4g3864/CP2g2291/CP1g271/CP1g1530/CP8g6196/CP6g5613/CP7g6694/CP9g7626/CP13g9014/CP4g4118/CP2g1837/CP14g9653/CP4g4129/CP8g6363…	51
ko00710	Carbon fixation in photosynthetic organisms	26/858	55/3833	3.57959294726615e-05	0.00157502089679711	0.00146951710466716	CP11g7978/CP5g5070/CP1g682/CP6g5890/CP3g2761/CP9g7739/CP14g9476/CP3g2830/CP3g2773/CP5g4996/CP2g2103/CP12g8782/CP5g4944/CP4g3599/CP4g3907/CP6g5607/CP1g1189/CP13g9017/CP10g8494/CP1g1152/CP2g2496/CP10g8482/CP1g646/CP14g9675/CP4g3959/CP4g3611	26
ko05415	NA	41/858	105/3833	7.08906652784959e-05	0.00277261268644784	0.00258688743472406	CP2g1876/CP4g4392/CP1g819/CP1g698/CP3g2962/CP6g6064/CP7g6993/CP7g7212/CP5g4661/CP7g6795/CP14g9590/CP5g4722/CP12g8877/CP1g1296/CP14g9537/CP14g9429/CP9g7683/CP10g8506/CP6g5851/CP8g6286/CP13g9299/CP1g442/CP3g3239/CP5g4620/CP2g1838/CP2g1798/CP14g9591/CP5g4996/CP2g2291/CP1g271/CP4g4524/CP1g1530/CP8g6196/CP7g6694/CP13g9014/CP10g8566/CP14g9653/CP8g6363/CP4g3786/CP2g2386/CP6g5912	41
ko00196	Photosynthesis - antenna proteins	12/858	19/3833	0.000152690125018169	0.00537469240063953	0.00501466515849143	CP14g9681/CP4g3650/CP1g1405/CP9g7232/CP12g8969/CP5g4977/CP5g4731/CP1g1331/CP1g1404/CP5g4976/CP10g8481/CP4g3649	12
ko04714	Thermogenesis	43/858	116/3833	0.000193480561806283	0.00573629468800096	0.0053520452830631	CP2g1876/CP4g4392/CP1g819/CP1g698/CP3g2962/CP6g6064/CP7g6993/CP10g8411/CP13g8998/CP14g9590/CP6g5773/CP5g4722/CP11g7938/CP4g4150/CP1g1296/CP2g1806/CP14g9429/CP5g4572/CP10g8506/CP6g5851/CP8g6286/CP2g1801/CP13g9299/CP1g442/CP3g3239/CP5g4620/CP2g1838/CP2g1798/CP10g8291/CP2g2291/CP1g271/CP1g1530/CP8g6196/CP7g6694/CP13g9014/CP3g2881/CP14g9653/CP1g1277/CP3g3414/CP8g6154/CP8g6363/CP5g4745/CP2g2386	43
ko05010	NA	49/858	137/3833	0.000195555500727306	0.00573629468800096	0.0053520452830631	CP1g1318/CP2g1876/CP4g4392/CP1g819/CP1g698/CP3g2962/CP3g3067/CP6g6064/CP10g8501/CP7g6993/CP7g7212/CP1g207/CP7g6795/CP14g9590/CP2g2387/CP5g4722/CP1g1296/CP14g9429/CP10g8506/CP6g5851/CP8g6286/CP13g9299/CP1g442/CP2g2361/CP3g3239/CP5g4620/CP2g1838/CP2g1798/CP2g2282/CP5g4996/CP4g3864/CP2g2291/CP1g271/CP10g8435/CP10g8367/CP1g1530/CP8g6196/CP6g5613/CP7g6694/CP13g9014/CP2g1837/CP14g9653/CP4g4129/CP8g6363…	49
ko00030	Pentose phosphate pathway	19/858	40/3833	0.000375131571542824	0.0101574087063903	0.00947700812318712	CP11g7978/CP1g682/CP3g3456/CP9g7739/CP14g9591/CP1g1086/CP13g9066/CP15g9721/CP2g2103/CP5g4944/CP3g3184/CP4g4298/CP1g1525/CP1g1189/CP1g1403/CP10g8494/CP2g2496/CP1g742/CP4g3611	19
ko00020	Citrate cycle (TCA cycle)	20/858	47/3833	0.00151109750377945	0.0379933086664547	0.0354483023442998	CP2g2275/CP12g8877/CP14g9537/CP16g10119/CP7g6796/CP14g9476/CP2g1798/CP3g2830/CP2g2291/CP9g7627/CP1g81/CP4g4524/CP1g1530/CP10g8412/CP4g4188/CP10g8482/CP13g9226/CP14g9675/CP15g9965/CP5g5149	20
ko04217	Necroptosis	14/858	29/3833	0.00182333734711516	0.0427876497456358	0.0399214913894688	CP1g1140/CP7g6795/CP13g9122/CP3g3392/CP3g3143/CP7g6693/CP3g2584/CP4g3943/CP5g5005/CP2g2085/CP4g3712/CP11g8039/CP3g3106/CP6g5912	14
ko04212	Longevity regulating pathway - worm	19/858	45/3833	0.00219983352048517	0.0483963374506737	0.0451544775257482	CP3g3031/CP2g2371/CP4g4323/CP12g8789/CP11g7887/CP12g8987/CP1g627/CP16g10088/CP4g3785/CP6g5547/CP14g9534/CP8g6394/CP1g1297/CP5g4696/CP1g1040/CP9g7351/CP13g9233/CP10g8498/CP11g7755	19
ko04940	NA	4/858	4/3833	0.00249708165199172	0.0517042789118286	0.048240834391419	CP11g7887/CP1g1040/CP10g8498/CP3g3412	4
ko05134	NA	12/858	24/3833	0.00265849598073649	0.0519883658455136	0.04850589157835	CP6g5813/CP9g7462/CP6g5812/CP11g7887/CP3g3018/CP4g4192/CP3g3101/CP9g7626/CP1g1040/CP10g8498/CP9g7576/CP2g1784	12
ko05016	NA	50/858	157/3833	0.00332981945504259	0.0616892867460521	0.0575569900262209	CP2g1876/CP4g4392/CP1g819/CP1g698/CP3g2962/CP6g6064/CP7g6993/CP1g207/CP7g6795/CP1g1273/CP14g9590/CP2g2387/CP5g4722/CP1g1296/CP14g9429/CP1g627/CP10g8506/CP6g5851/CP8g6286/CP13g9299/CP1g442/CP2g2361/CP3g3239/CP5g4620/CP2g1838/CP2g1798/CP2g2282/CP4g3864/CP2g2291/CP5g5123/CP7g6827/CP1g1297/CP1g271/CP10g8435/CP1g1530/CP8g6196/CP6g5613/CP7g6694/CP1g1057/CP13g9014/CP2g1837/CP3g3234/CP14g9653/CP4g4129/CP…	50
ko05022	NA	56/858	182/3833	0.00452525476047758	0.0796444837844055	0.0743094465931056	CP1g1318/CP2g1876/CP4g4392/CP1g819/CP1g698/CP3g2962/CP3g3067/CP6g6064/CP3g2885/CP10g8501/CP1g719/CP7g6993/CP7g7212/CP1g207/CP7g6795/CP14g9590/CP2g2387/CP5g4722/CP1g1296/CP14g9429/CP10g8506/CP6g5851/CP8g6286/CP13g9299/CP1g442/CP2g2361/CP3g3239/CP5g4620/CP2g1838/CP2g1798/CP4g3785/CP2g2282/CP6g5547/CP4g3864/CP2g2291/CP4g4192/CP1g271/CP10g8435/CP10g8367/CP1g1530/CP8g6196/CP6g5613/CP7g6694/CP3g3101/CP…	56
ko04723	Retrograde endocannabinoid signaling	18/858	45/3833	0.00571058318004848	0.0957202513989078	0.0893083685300814	CP2g1876/CP4g4392/CP1g819/CP1g698/CP6g6064/CP7g6993/CP14g9590/CP5g4722/CP14g9429/CP5g4572/CP6g5851/CP1g442/CP5g4620/CP2g1838/CP2g2270/CP8g6196/CP13g9014/CP8g6363	18
ko00630	Glyoxylate and dicarboxylate metabolism	20/858	53/3833	0.00787985606632795	0.126077697061247	0.117632301085853	CP8g6511/CP3g3282/CP7g6693/CP3g3555/CP14g9476/CP3g2747/CP2g2023/CP5g4876/CP6g5547/CP9g7627/CP3g2924/CP3g3106/CP10g8508/CP3g2762/CP1g1152/CP10g8482/CP15g9803/CP14g9675/CP4g4413/CP5g5149	20
ko00620	Pyruvate metabolism	28/858	82/3833	0.00923309494200335	0.141306496503703	0.131840989560872	CP2g2275/CP3g3075/CP12g8877/CP6g6080/CP14g9537/CP14g9476/CP3g2830/CP3g2773/CP9g7627/CP3g3448/CP11g8059/CP6g5886/CP4g4524/CP4g3907/CP10g8560/CP4g4439/CP3g2759/CP3g2924/CP10g8482/CP15g9803/CP15g9884/CP14g9675/CP4g3959/CP15g9965/CP4g4413/CP13g9099/CP9g7414/CP14g9609	28
ko04112	Cell cycle - Caulobacter	7/858	13/3833	0.013118746684808	0.192408284710517	0.17951969147632	CP12g8789/CP12g8987/CP16g10088/CP8g6394/CP9g7351/CP13g9233/CP11g7755	7
ko00640	Propanoate metabolism	14/858	35/3833	0.0141155365317774	0.198746754367426	0.185433574649034	CP2g2099/CP6g6080/CP2g2098/CP2g2389/CP5g4861/CP9g7627/CP3g3448/CP11g8059/CP10g8560/CP10g8399/CP4g4402/CP13g9226/CP15g9884/CP4g4413	14
ko04973	Carbohydrate digestion and absorption	5/858	8/3833	0.0169143692585097	0.228994537653669	0.213655190633806	CP2g1650/CP15g9930/CP2g1952/CP3g3264/CP4g3695	5
ko00010	Glycolysis / Gluconeogenesis	30/858	95/3833	0.0230237358185925	0.300161296597947	0.280054798261243	CP2g2275/CP3g3075/CP11g7978/CP5g5070/CP12g8877/CP14g9537/CP6g5890/CP12g8974/CP9g7739/CP5g5012/CP3g2830/CP5g4996/CP2g2103/CP9g7627/CP5g4944/CP4g4524/CP4g4298/CP3g2759/CP1g1525/CP13g9017/CP10g8494/CP1g646/CP4g3959/CP11g7771/CP1g742/CP4g4413/CP13g9099/CP9g7414/CP14g9609/CP4g3611	30
ko00625	Chloroalkane and chloroalkene degradation	4/858	6/3833	0.025330792316054	0.318444246258965	0.297113052729656	CP3g2759/CP6g5806/CP13g9099/CP14g9609	4
ko00720	Carbon fixation pathways in prokaryotes	10/858	24/3833	0.0267240330319029	0.320527748750664	0.299056990461146	CP6g6080/CP3g3448/CP1g81/CP4g3907/CP10g8560/CP10g8412/CP15g9884/CP4g3959/CP15g9965/CP4g4413	10
ko05014	NA	54/858	190/3833	0.0273177058594316	0.320527748750664	0.299056990461146	CP1g1318/CP2g1876/CP4g4392/CP1g819/CP1g698/CP3g2962/CP6g6064/CP7g6993/CP1g207/CP14g9590/CP2g2387/CP14g9549/CP3g3219/CP5g4722/CP1g1296/CP14g9429/CP2g2366/CP10g8506/CP6g5851/CP8g6286/CP13g9299/CP1g442/CP2g2361/CP3g3239/CP5g4620/CP5g4809/CP2g1838/CP2g1798/CP14g9558/CP4g3785/CP2g2282/CP6g5547/CP4g3864/CP2g2291/CP4g4192/CP1g271/CP10g8435/CP1g1530/CP8g6196/CP6g5613/CP7g6694/CP3g3101/CP13g9014/CP4g4118/…	54
ko04621	NOD-like receptor signaling pathway	19/858	56/3833	0.0310938769916972	0.353065958099272	0.329415606839034	CP4g4075/CP2g2196/CP3g2653/CP7g6795/CP3g3392/CP6g6147/CP4g4525/CP6g5577/CP4g3785/CP6g6142/CP3g3066/CP2g2085/CP10g8361/CP10g8438/CP15g9963/CP3g2916/CP12g8691/CP3g2643/CP7g6895	19
ko04260	Cardiac muscle contraction	6/858	12/3833	0.0327600588928042	0.357430028953325	0.333487347588031	CP2g1650/CP3g3239/CP1g271/CP7g6694/CP14g9653/CP2g2386	6
ko00250	Alanine, aspartate and glutamate metabolism	15/858	42/3833	0.0335090652143742	0.357430028953325	0.333487347588031	CP11g8223/CP3g2761/CP7g6693/CP3g2747/CP4g3662/CP14g9617/CP1g159/CP1g53/CP2g1992/CP1g103/CP3g3106/CP3g2762/CP1g1152/CP4g4051/CP3g3412	15
ko04146	Peroxisome	26/858	83/3833	0.0362117155082447	0.374897760555945	0.349784991906264	CP1g960/CP6g5788/CP12g8964/CP4g4049/CP9g7228/CP6g5773/CP1g627/CP4g3726/CP3g2747/CP5g4861/CP6g5547/CP8g6559/CP1g81/CP8g6436/CP1g1297/CP3g2881/CP3g3299/CP10g8412/CP10g8399/CP8g6582/CP3g2762/CP1g1398/CP12g8799/CP6g5806/CP11g8167/CP1g491	26
ko04612	Antigen processing and presentation	9/858	22/3833	0.0394502519169581	0.396756819279122	0.370179807461382	CP3g3354/CP1g1312/CP9g7626/CP2g2033/CP2g2085/CP4g4118/CP1g1102/CP9g7576/CP2g1784	9
ko00730	Thiamine metabolism	8/858	19/3833	0.0431187991052425	0.410211277974199	0.38273301055009	CP5g5221/CP9g7459/CP9g7624/CP5g4690/CP5g5086/CP5g5302/CP4g4264/CP9g7509	8
ko04712	Circadian rhythm - plant	8/858	19/3833	0.0431187991052425	0.410211277974199	0.38273301055009	CP1g771/CP10g8501/CP8g6250/CP1g584/CP12g8917/CP6g5440/CP1g1440/CP3g2705	8
ko00680	Methane metabolism	14/858	40/3833	0.0463887962326033	0.429706744049378	0.400922560237458	CP11g7978/CP12g8974/CP9g7739/CP5g5012/CP3g2747/CP2g2103/CP5g4944/CP4g3907/CP3g2759/CP10g8494/CP3g2762/CP1g1390/CP4g4413/CP4g3611	14
ko00430	Taurine and hypotaurine metabolism	4/858	7/3833	0.0487498720383556	0.42979622520436	0.401006047439474	CP3g3394/CP2g2571/CP3g3412/CP1g395	4
ko05417	NA	18/858	55/3833	0.0497150343578195	0.42979622520436	0.401006047439474	CP1g1318/CP2g2196/CP7g7212/CP11g7887/CP1g627/CP4g4498/CP1g1297/CP10g8367/CP9g7626/CP2g2085/CP4g4118/CP1g1040/CP1g1102/CP3g2916/CP10g8498/CP9g7576/CP14g9339/CP2g1784	18
ko04711	Circadian rhythm - fly	2/858	2/3833	0.0500614921402805	0.42979622520436	0.401006047439474	CP3g3067/CP7g7212	2
ko01040	Biosynthesis of unsaturated fatty acids	9/858	23/3833	0.0523559995752121	0.438793139297016	0.40940029743023	CP3g3031/CP6g5487/CP6g5488/CP5g4861/CP1g174/CP3g3299/CP10g8399/CP11g7888/CP8g6188	9
ko00910	Nitrogen metabolism	11/858	31/3833	0.0667445630854499	0.546374097815776	0.509774875952518	CP7g6693/CP14g9661/CP14g9664/CP14g9663/CP6g5616/CP6g5615/CP3g3106/CP4g4051/CP4g3717/CP4g3716/CP2g2403	11
ko00500	Starch and sucrose metabolism	20/858	65/3833	0.0722171989782035	0.577737591825628	0.539037466057404	CP4g4159/CP1g869/CP2g1561/CP1g619/CP3g3143/CP1g1104/CP15g9930/CP4g3943/CP3g3415/CP4g3594/CP10g8323/CP2g1952/CP14g9350/CP7g6953/CP4g4298/CP3g3264/CP1g1455/CP1g549/CP2g2572/CP4g3695	20
ko05322	NA	4/858	8/3833	0.0805853748182015	0.627345954594682	0.585322780602694	CP4g4262/CP1g72/CP12g8814/CP3g2698	4
ko00053	Ascorbate and aldarate metabolism	11/858	32/3833	0.0819827099754414	0.627345954594682	0.585322780602694	CP5g5391/CP1g160/CP5g5228/CP9g7231/CP1g665/CP5g5124/CP4g4403/CP13g9099/CP9g7414/CP14g9420/CP14g9609	11
ko05152	NA	15/858	47/3833	0.0842055619633198	0.630645910874225	0.588401687179301	CP2g2196/CP11g7887/CP6g5990/CP1g1312/CP1g1065/CP2g1756/CP10g8367/CP5g4696/CP6g5754/CP1g1040/CP3g2916/CP10g8498/CP2g2367/CP14g9339/CP1g1068	15
ko00750	Vitamin B6 metabolism	6/858	15/3833	0.0965393200411666	0.707955013635222	0.66053218975535	CP4g4460/CP11g7834/CP11g7876/CP1g46/CP3g2768/CP5g5095	6
ko00270	Cysteine and methionine metabolism	18/858	60/3833	0.104405620944144	0.750015889231404	0.699775590431214	CP4g4017/CP8g6287/CP1g796/CP14g9476/CP6g5748/CP10g8460/CP1g92/CP1g103/CP4g4453/CP4g3692/CP3g3200/CP10g8482/CP14g9489/CP6g5789/CP14g9675/CP4g3693/CP3g3025/CP1g395	18
ko04390	Hippo signaling pathway	5/858	12/3833	0.108174013620743	0.761545055890029	0.710532468414142	CP4g4075/CP3g3067/CP7g7212/CP9g7683/CP3g3434	5
ko00330	Arginine and proline metabolism	14/858	45/3833	0.11118544053814	0.767397550380888	0.715992929781211	CP2g1757/CP4g3678/CP3g3091/CP11g8223/CP6g5569/CP2g2333/CP14g9617/CP1g103/CP11g8167/CP2g2201/CP14g9503/CP13g9099/CP14g9609/CP3g3123	14
ko00900	Terpenoid backbone biosynthesis	12/858	38/3833	0.122645984511791	0.818002952125851	0.763208496002588	CP11g7886/CP10g8444/CP8g6262/CP13g8997/CP9g7624/CP11g7749/CP1g900/CP1g511/CP10g8425/CP1g217/CP6g6072/CP6g6074	12
ko00903	Limonene and pinene degradation	2/858	3/3833	0.127812961269664	0.818002952125851	0.763208496002588	CP13g9099/CP14g9609	2
ko00966	Glucosinolate biosynthesis	2/858	3/3833	0.127812961269664	0.818002952125851	0.763208496002588	CP1g92/CP10g8611	2
ko00981	Insect hormone biosynthesis	2/858	3/3833	0.127812961269664	0.818002952125851	0.763208496002588	CP13g9099/CP14g9609	2
ko04011	MAPK signaling pathway - yeast	7/858	20/3833	0.139107489132548	0.861823178023185	0.804093395763258	CP4g4075/CP3g3202/CP6g5547/CP3g2574/CP2g1542/CP6g5810/CP2g1541	7
ko04145	Phagosome	11/858	35/3833	0.139556594168527	0.861823178023185	0.804093395763258	CP3g3354/CP1g207/CP6g5990/CP4g3864/CP5g5064/CP1g1065/CP2g1756/CP2g2033/CP6g5754/CP6g5986/CP1g1068	11
ko00380	Tryptophan metabolism	9/858	28/3833	0.154522201606367	0.918620781478177	0.857086375063371	CP2g2099/CP2g2098/CP16g10119/CP4g4088/CP6g5547/CP9g7627/CP10g8587/CP13g9099/CP14g9609	9
ko00071	Fatty acid degradation	10/858	32/3833	0.159192805881161	0.918620781478177	0.857086375063371	CP2g2099/CP6g5773/CP2g2098/CP5g4861/CP3g2881/CP3g2759/CP3g3299/CP10g8399/CP13g9099/CP14g9609	10
ko00280	Valine, leucine and isoleucine degradation	10/858	32/3833	0.159192805881161	0.918620781478177	0.857086375063371	CP2g2099/CP2g2098/CP2g2389/CP9g7627/CP1g92/CP3g3299/CP1g511/CP4g4402/CP13g9099/CP14g9609	10
ko00920	Sulfur metabolism	10/858	32/3833	0.159192805881161	0.918620781478177	0.857086375063371	CP4g4017/CP7g6996/CP1g553/CP2g1817/CP13g9329/CP3g2722/CP12g8821/CP10g8460/CP2g2174/CP1g1433	10
ko04122	Sulfur relay system	4/858	10/3833	0.166242384126607	0.93788781896034	0.875062797594576	CP10g8460/CP9g7509/CP8g6288/CP3g3324	4
ko05418	NA	17/858	60/3833	0.16818935991941	0.93788781896034	0.875062797594576	CP2g2371/CP3g2653/CP4g4323/CP6g6147/CP4g3673/CP4g4525/CP6g6142/CP10g8367/CP3g3066/CP2g2033/CP2g2085/CP10g8361/CP10g8438/CP15g9963/CP12g8691/CP3g2643/CP7g6895	17
ko00590	Arachidonic acid metabolism	7/858	21/3833	0.170525057992789	0.93788781896034	0.875062797594576	CP14g9588/CP10g8292/CP8g6457/CP2g2571/CP11g7824/CP6g5806/CP2g1989	7
ko04137	Mitophagy - animal	8/858	25/3833	0.177436636770975	0.960887632975126	0.896521954211242	CP3g2885/CP10g8501/CP1g719/CP2g2361/CP4g3785/CP4g4100/CP1g1065/CP1g1068	8
ko00051	Fructose and mannose metabolism	12/858	41/3833	0.188484808722958	0.989788244382982	0.923486639496083	CP2g1904/CP11g7978/CP6g5890/CP9g7739/CP2g2103/CP10g8323/CP5g4944/CP13g9017/CP10g8494/CP11g7823/CP1g742/CP4g3611	12
ko01521	NA	3/858	7/3833	0.191209092664894	0.989788244382982	0.923486639496083	CP3g2793/CP7g7212/CP11g7938	3
ko04391	Hippo signaling pathway - fly	3/858	7/3833	0.191209092664894	0.989788244382982	0.923486639496083	CP4g4075/CP3g3067/CP3g3434	3
ko00600	Sphingolipid metabolism	8/858	26/3833	0.209120710406747	0.999993806892627	0.933008575808911	CP9g7630/CP14g9616/CP11g7879/CP11g7804/CP7g7084/CP11g7880/CP6g5831/CP2g2367	8
ko00220	Arginine biosynthesis	10/858	34/3833	0.213130891137967	0.999993806892627	0.933008575808911	CP3g2874/CP3g3175/CP3g2761/CP7g6693/CP1g103/CP3g3106/CP1g1152/CP4g4051/CP14g9669/CP5g4594	10
ko00311	Penicillin and cephalosporin biosynthesis	1/858	1/3833	0.223845551787112	0.999993806892627	0.933008575808911	CP11g8167	1
ko00472	D-Arginine and D-ornithine metabolism	1/858	1/3833	0.223845551787112	0.999993806892627	0.933008575808911	CP11g8167	1
ko00523	Polyketide sugar unit biosynthesis	1/858	1/3833	0.223845551787112	0.999993806892627	0.933008575808911	CP15g9775	1
ko01051	Biosynthesis of ansamycins	1/858	1/3833	0.223845551787112	0.999993806892627	0.933008575808911	CP1g1189	1
ko01503	NA	1/858	1/3833	0.223845551787112	0.999993806892627	0.933008575808911	CP4g3712	1
ko05168	NA	13/858	47/3833	0.237918008680533	0.999993806892627	0.933008575808911	CP1g1318/CP1g65/CP2g2196/CP14g9549/CP9g7683/CP4g4462/CP2g2366/CP8g6666/CP9g7367/CP4g4512/CP6g5896/CP4g4398/CP3g2916	13
ko04066	HIF-1 signaling pathway	12/858	43/3833	0.239813400811645	0.999993806892627	0.933008575808911	CP3g2793/CP5g5070/CP12g8877/CP11g7938/CP14g9537/CP12g8974/CP9g7739/CP5g4996/CP4g4524/CP10g8494/CP1g646/CP4g3611	12
ko04072	Phospholipase D signaling pathway	7/858	23/3833	0.241177716078246	0.999993806892627	0.933008575808911	CP11g7992/CP13g9110/CP2g1542/CP6g5810/CP2g1541/CP2g2367/CP3g3560	7
ko04970	Salivary secretion	7/858	23/3833	0.241177716078246	0.999993806892627	0.933008575808911	CP12g8761/CP2g1650/CP15g9930/CP2g1952/CP10g8367/CP3g3264/CP4g3695	7
ko03040	Spliceosome	36/858	146/3833	0.280270861354375	0.999993806892627	0.933008575808911	CP14g9583/CP5g5068/CP8g6399/CP5g5069/CP3g2771/CP4g4262/CP7g7192/CP1g72/CP3g2663/CP11g7915/CP14g9549/CP7g7190/CP3g2872/CP1g987/CP4g4462/CP2g2366/CP4g3779/CP4g4249/CP8g6456/CP14g9578/CP1g775/CP9g7560/CP2g2237/CP9g7744/CP9g7626/CP6g5752/CP1g1069/CP4g3592/CP11g7814/CP3g2600/CP4g4398/CP4g4112/CP5g4982/CP9g7576/CP7g7193/CP2g1784	36
ko00440	Phosphonate and phosphinate metabolism	2/858	5/3833	0.312128250893628	0.999993806892627	0.933008575808911	CP5g5046/CP6g6078	2
ko00531	Glycosaminoglycan degradation	2/858	5/3833	0.312128250893628	0.999993806892627	0.933008575808911	CP7g7084/CP8g6427	2
ko04392	Hippo signaling pathway - multiple species	2/858	5/3833	0.312128250893628	0.999993806892627	0.933008575808911	CP3g3202/CP3g3067	2
ko04662	B cell receptor signaling pathway	2/858	5/3833	0.312128250893628	0.999993806892627	0.933008575808911	CP7g7212/CP14g9339	2
ko04071	Sphingolipid signaling pathway	8/858	29/3833	0.314670321277263	0.999993806892627	0.933008575808911	CP11g7879/CP11g7804/CP3g3575/CP3g3434/CP11g7880/CP6g5831/CP2g2367/CP5g4844	8
ko00061	Fatty acid biosynthesis	13/858	50/3833	0.318934710197924	0.999993806892627	0.933008575808911	CP6g5773/CP6g6080/CP14g9429/CP14g9353/CP3g3448/CP2g2114/CP10g8560/CP1g17/CP3g2881/CP11g7888/CP8g6483/CP15g9884/CP8g6188	13
ko05167	NA	7/858	25/3833	0.319214489185803	0.999993806892627	0.933008575808911	CP3g2885/CP1g719/CP7g7212/CP4g3785/CP10g8367/CP6g5815/CP14g9339	7
ko04727	GABAergic synapse	6/858	21/3833	0.32338701803181	0.999993806892627	0.933008575808911	CP7g6693/CP4g3785/CP2g2270/CP3g3106/CP14g9643/CP3g3412	6
ko00930	Caprolactam degradation	3/858	9/3833	0.326300173988267	0.999993806892627	0.933008575808911	CP2g2099/CP2g2098/CP9g7414	3
ko00062	Fatty acid elongation	5/858	17/3833	0.326782367992128	0.999993806892627	0.933008575808911	CP2g2099/CP2g2098/CP4g4102/CP2g2114/CP1g174	5
ko05160	NA	5/858	17/3833	0.326782367992128	0.999993806892627	0.933008575808911	CP1g1318/CP4g4075/CP7g7212/CP3g3434/CP6g5815	5
ko05162	NA	10/858	38/3833	0.337898910602858	0.999993806892627	0.933008575808911	CP1g1318/CP1g983/CP2g2196/CP10g8501/CP7g7212/CP9g7626/CP3g2916/CP2g1841/CP9g7576/CP2g1784	10
ko00480	Glutathione metabolism	14/858	55/3833	0.340300665587244	0.999993806892627	0.933008575808911	CP2g2371/CP4g4323/CP6g5569/CP1g160/CP5g5228/CP14g9591/CP13g9066/CP1g81/CP2g2571/CP5g5124/CP10g8412/CP4g3585/CP7g6932/CP2g1989	14
ko04721	Synaptic vesicle cycle	9/858	34/3833	0.344819350118839	0.999993806892627	0.933008575808911	CP11g7992/CP16g10058/CP13g9110/CP2g2270/CP5g5064/CP1g418/CP2g1756/CP3g3234/CP6g5754	9
ko00400	Phenylalanine, tyrosine and tryptophan biosynthesis	7/858	26/3833	0.359775355051771	0.999993806892627	0.933008575808911	CP7g7133/CP4g4157/CP6g5903/CP4g3957/CP4g3958/CP1g103/CP1g958	7
ko02020	Two-component system	7/858	26/3833	0.359775355051771	0.999993806892627	0.933008575808911	CP3g3554/CP7g6693/CP3g3239/CP7g6953/CP9g7689/CP1g1455/CP3g3106	7
ko00340	Histidine metabolism	5/858	18/3833	0.376502711503356	0.999993806892627	0.933008575808911	CP4g3970/CP1g39/CP6g5817/CP13g9099/CP14g9609	5
ko04972	Pancreatic secretion	5/858	18/3833	0.376502711503356	0.999993806892627	0.933008575808911	CP2g1650/CP15g9930/CP2g1952/CP3g3264/CP4g3695	5
ko04910	Insulin signaling pathway	12/858	48/3833	0.385103208074455	0.999993806892627	0.933008575808911	CP3g2793/CP7g7212/CP13g8998/CP11g7978/CP11g7938/CP3g3143/CP2g1806/CP9g7683/CP4g3943/CP2g2103/CP5g4944/CP10g8367	12
ko05100	NA	4/858	14/3833	0.385577182183748	0.999993806892627	0.933008575808911	CP11g7992/CP13g9110/CP3g3234/CP1g104	4
ko00261	Monobactam biosynthesis	3/858	10/3833	0.394896369643264	0.999993806892627	0.933008575808911	CP7g6996/CP1g1433/CP6g5789	3
ko04340	Hedgehog signaling pathway	3/858	10/3833	0.394896369643264	0.999993806892627	0.933008575808911	CP3g3067/CP7g7212/CP7g6846	3
ko00073	Cutin, suberine and wax biosynthesis	1/858	2/3833	0.397629611433943	0.999993806892627	0.933008575808911	CP5g4674	1
ko00626	Naphthalene degradation	1/858	2/3833	0.397629611433943	0.999993806892627	0.933008575808911	CP3g2759	1
ko04917	Prolactin signaling pathway	1/858	2/3833	0.397629611433943	0.999993806892627	0.933008575808911	CP7g7212	1
ko05230	NA	7/858	27/3833	0.400717644347737	0.999993806892627	0.933008575808911	CP3g3075/CP12g8877/CP14g9537/CP14g9591/CP1g81/CP4g4524/CP10g8412	7
ko00541	O-Antigen nucleotide sugar biosynthesis	2/858	6/3833	0.40311480585654	0.999993806892627	0.933008575808911	CP5g5391/CP2g1904	2
ko00260	Glycine, serine and threonine metabolism	13/858	53/3833	0.405414014690551	0.999993806892627	0.933008575808911	CP8g6511/CP3g3282/CP5g5012/CP3g2747/CP2g2023/CP11g7876/CP9g7627/CP10g8508/CP3g2762/CP1g1152/CP11g8167/CP6g5789/CP1g958	13
ko00650	Butanoate metabolism	6/858	23/3833	0.412623129908826	0.999993806892627	0.933008575808911	CP2g2099/CP2g2098/CP2g2303/CP11g8059/CP1g511/CP3g3412	6
ko04139	Mitophagy - yeast	6/858	23/3833	0.412623129908826	0.999993806892627	0.933008575808911	CP10g8501/CP3g3392/CP4g3785/CP2g1542/CP6g5810/CP2g1541	6
ko04218	Cellular senescence	12/858	49/3833	0.415589836233408	0.999993806892627	0.933008575808911	CP12g8766/CP5g4919/CP7g6795/CP3g3009/CP9g7683/CP14g9561/CP10g8367/CP1g965/CP6g5815/CP14g9339/CP11g8165/CP6g5912	12
ko00562	Inositol phosphate metabolism	9/858	36/3833	0.415844790772057	0.999993806892627	0.933008575808911	CP6g5890/CP1g404/CP3g2574/CP2g1542/CP4g4403/CP13g9017/CP6g5810/CP2g1541/CP11g7838	9
ko00040	Pentose and glucuronate interconversions	5/858	19/3833	0.426135548699473	0.999993806892627	0.933008575808911	CP5g5391/CP1g682/CP1g1456/CP11g7823/CP9g7414	5
ko00770	Pantothenate and CoA biosynthesis	8/858	32/3833	0.42802044161399	0.999993806892627	0.933008575808911	CP8g6597/CP2g2303/CP9g7229/CP1g92/CP2g1812/CP1g549/CP13g9099/CP14g9609	8
ko03320	PPAR signaling pathway	8/858	32/3833	0.42802044161399	0.999993806892627	0.933008575808911	CP3g3031/CP6g5773/CP5g4861/CP2g2390/CP3g2881/CP3g3299/CP10g8399/CP1g511	8
ko00300	Lysine biosynthesis	4/858	15/3833	0.441961363064565	0.999993806892627	0.933008575808911	CP3g3386/CP5g4819/CP3g3387/CP6g5789	4
ko00980	Metabolism of xenobiotics by cytochrome P450	4/858	15/3833	0.441961363064565	0.999993806892627	0.933008575808911	CP2g2371/CP4g4323/CP8g6457/CP3g2759	4
ko00333	Prodigiosin biosynthesis	3/858	11/3833	0.46146500314576	0.999993806892627	0.933008575808911	CP14g9353/CP1g17/CP8g6483	3
ko02026	Biofilm formation - Escherichia coli	3/858	11/3833	0.46146500314576	0.999993806892627	0.933008575808911	CP1g869/CP3g3143/CP4g3943	3
ko04922	Glucagon signaling pathway	15/858	64/3833	0.46828285251163	0.999993806892627	0.933008575808911	CP3g3075/CP10g8411/CP13g8998/CP11g7978/CP12g8877/CP3g3143/CP14g9537/CP2g1806/CP4g3943/CP2g1801/CP2g2103/CP5g4944/CP4g4524/CP10g8367/CP14g9339	15
ko04666	Fc gamma R-mediated phagocytosis	5/858	20/3833	0.474943340830505	0.999993806892627	0.933008575808911	CP2g1542/CP1g104/CP6g5810/CP2g1541/CP2g2367	5
ko04978	Mineral absorption	5/858	20/3833	0.474943340830505	0.999993806892627	0.933008575808911	CP2g1650/CP5g5005/CP3g2801/CP11g8039/CP11g8104	5
ko04214	Apoptosis - fly	7/858	29/3833	0.481970510293621	0.999993806892627	0.933008575808911	CP1g372/CP3g3392/CP3g3505/CP3g3464/CP9g7241/CP2g1733/CP13g9223	7
ko00627	Aminobenzoate degradation	2/858	7/3833	0.487877091133198	0.999993806892627	0.933008575808911	CP2g2099/CP2g2098	2
ko04964	Proximal tubule bicarbonate reclamation	2/858	7/3833	0.487877091133198	0.999993806892627	0.933008575808911	CP2g1650/CP14g9675	2
ko00830	Retinol metabolism	4/858	16/3833	0.496676761221566	0.999993806892627	0.933008575808911	CP4g4049/CP3g2759/CP4g4242/CP1g563	4
ko05204	NA	4/858	16/3833	0.496676761221566	0.999993806892627	0.933008575808911	CP2g2371/CP4g4323/CP8g6457/CP3g2759	4
ko00410	beta-Alanine metabolism	8/858	34/3833	0.503024263509887	0.999993806892627	0.933008575808911	CP2g2099/CP2g2098/CP5g4861/CP10g8399/CP4g4402/CP13g9099/CP3g3412/CP14g9609	8
ko00906	Carotenoid biosynthesis	8/858	34/3833	0.503024263509887	0.999993806892627	0.933008575808911	CP9g7590/CP8g6554/CP9g7740/CP14g9611/CP16g10041/CP2g2090/CP1g671/CP4g3939	8
ko04216	Ferroptosis	5/858	21/3833	0.522304691705096	0.999993806892627	0.933008575808911	CP7g6795/CP6g5773/CP5g5005/CP3g2881/CP11g8039	5
ko04810	Regulation of actin cytoskeleton	5/858	21/3833	0.522304691705096	0.999993806892627	0.933008575808911	CP9g7683/CP2g1542/CP1g104/CP6g5810/CP2g1541	5
ko05132	NA	23/858	102/3833	0.523486777427091	0.999993806892627	0.933008575808911	CP6g6020/CP2g2196/CP3g2653/CP9g7667/CP1g207/CP6g6147/CP6g5990/CP4g4525/CP6g6142/CP5g4996/CP4g3864/CP1g1065/CP3g3066/CP2g2085/CP10g8361/CP10g8438/CP15g9963/CP1g104/CP3g2916/CP12g8691/CP3g2643/CP1g1068/CP7g6895	23
ko04341	Hedgehog signaling pathway - fly	3/858	12/3833	0.524625666312831	0.999993806892627	0.933008575808911	CP6g6020/CP3g3067/CP7g7212	3
ko04966	Collecting duct acid secretion	3/858	12/3833	0.524625666312831	0.999993806892627	0.933008575808911	CP5g5064/CP2g1756/CP6g5754	3
ko00254	Aflatoxin biosynthesis	1/858	3/3833	0.532537936516083	0.999993806892627	0.933008575808911	CP4g3631	1
ko00332	Carbapenem biosynthesis	1/858	3/3833	0.532537936516083	0.999993806892627	0.933008575808911	CP14g9503	1
ko04080	Neuroactive ligand-receptor interaction	1/858	3/3833	0.532537936516083	0.999993806892627	0.933008575808911	CP3g3464	1
ko04550	Signaling pathways regulating pluripotency of stem cells	1/858	3/3833	0.532537936516083	0.999993806892627	0.933008575808911	CP7g7212	1
ko05219	NA	1/858	3/3833	0.532537936516083	0.999993806892627	0.933008575808911	CP6g5815	1
ko03013	RNA transport	30/858	134/3833	0.534441696933387	0.999993806892627	0.933008575808911	CP1g1318/CP1g1235/CP1g983/CP6g5813/CP3g2793/CP2g2424/CP1g65/CP9g7462/CP6g5812/CP6g5494/CP7g7192/CP3g3216/CP5g4786/CP3g2663/CP7g7190/CP3g3219/CP3g3325/CP2g2366/CP8g6666/CP4g3673/CP14g9558/CP9g7367/CP4g4512/CP4g4154/CP6g5896/CP2g2500/CP2g1733/CP14g9501/CP10g8502/CP7g7193	30
ko00790	Folate biosynthesis	6/858	26/3833	0.542718189969309	0.999993806892627	0.933008575808911	CP4g4088/CP8g6457/CP9g7412/CP14g9643/CP8g6669/CP3g3324	6
ko00290	Valine, leucine and isoleucine biosynthesis	4/858	17/3833	0.548951959138316	0.999993806892627	0.933008575808911	CP8g6597/CP2g2303/CP1g92/CP10g8611	4
ko04710	Circadian rhythm	4/858	17/3833	0.548951959138316	0.999993806892627	0.933008575808911	CP6g6020/CP3g3067/CP13g8998/CP2g1806	4
ko05231	NA	4/858	17/3833	0.548951959138316	0.999993806892627	0.933008575808911	CP5g5046/CP2g1542/CP6g5810/CP2g1541	4
ko00860	Porphyrin and chlorophyll metabolism	14/858	63/3833	0.562248783720041	0.999993806892627	0.933008575808911	CP6g5493/CP7g7010/CP3g2590/CP16g10032/CP5g4612/CP11g8047/CP13g9007/CP11g7866/CP1g331/CP1g217/CP5g4879/CP7g7072/CP8g6318/CP8g6404	14
ko00660	C5-Branched dibasic acid metabolism	2/858	8/3833	0.564641680386627	0.999993806892627	0.933008575808911	CP2g2303/CP10g8611	2
ko04360	Axon guidance	2/858	8/3833	0.564641680386627	0.999993806892627	0.933008575808911	CP7g7212/CP14g9339	2
ko04370	VEGF signaling pathway	2/858	8/3833	0.564641680386627	0.999993806892627	0.933008575808911	CP2g2367/CP14g9339	2
ko04659	Th17 cell differentiation	2/858	8/3833	0.564641680386627	0.999993806892627	0.933008575808911	CP2g2085/CP14g9339	2
ko05235	NA	2/858	8/3833	0.564641680386627	0.999993806892627	0.933008575808911	CP10g8501/CP14g9339	2
ko05110	NA	5/858	22/3833	0.567718354164147	0.999993806892627	0.933008575808911	CP5g5064/CP4g4498/CP2g1756/CP6g5754/CP6g5986	5
ko04510	Focal adhesion	8/858	36/3833	0.574716553690358	0.999993806892627	0.933008575808911	CP4g3969/CP7g7212/CP9g7683/CP10g8566/CP2g1542/CP6g5810/CP2g1541/CP4g3786	8
ko05120	NA	3/858	13/3833	0.583458807465472	0.999993806892627	0.933008575808911	CP5g5064/CP2g1756/CP6g5754	3
ko04211	Longevity regulating pathway	9/858	41/3833	0.587921821115419	0.999993806892627	0.933008575808911	CP3g2793/CP10g8411/CP13g8998/CP2g1806/CP1g627/CP2g1801/CP7g7126/CP6g5547/CP1g1297	9
ko00230	Purine metabolism	21/858	96/3833	0.588799107972252	0.999993806892627	0.933008575808911	CP7g6996/CP5g5221/CP3g3075/CP11g7750/CP1g1086/CP7g6929/CP13g9329/CP9g7459/CP1g383/CP12g8821/CP5g5388/CP4g4298/CP1g53/CP10g8625/CP5g5302/CP1g1185/CP1g549/CP4g4264/CP1g1433/CP7g6932/CP11g7899	21
ko04068	FoxO signaling pathway	7/858	32/3833	0.596761331656828	0.999993806892627	0.933008575808911	CP3g3067/CP13g8998/CP2g1806/CP1g627/CP4g3785/CP6g5547/CP1g1297	7
ko04931	NA	7/858	32/3833	0.596761331656828	0.999993806892627	0.933008575808911	CP7g7212/CP13g8998/CP3g3143/CP2g1806/CP9g7683/CP4g3943/CP1g1355	7
ko05166	NA	13/858	60/3833	0.60417515159581	0.999993806892627	0.933008575808911	CP10g8411/CP3g3354/CP7g6795/CP1g1312/CP2g1801/CP3g3464/CP5g5216/CP5g5123/CP14g9501/CP1g965/CP6g5815/CP14g9339/CP6g5912	13
ko05140	NA	5/858	23/3833	0.610800360901735	0.999993806892627	0.933008575808911	CP6g5813/CP9g7462/CP2g2196/CP6g5812/CP3g2916	5
ko04626	Plant-pathogen interaction	15/858	70/3833	0.623558666946468	0.999993806892627	0.933008575808911	CP4g4415/CP3g3222/CP4g3663/CP1g1064/CP6g5577/CP4g4102/CP8g6424/CP10g8367/CP2g2085/CP11g8190/CP3g3249/CP2g2294/CP3g3480/CP11g7857/CP4g4087	15
ko05145	NA	10/858	47/3833	0.629507316051115	0.999993806892627	0.933008575808911	CP4g4415/CP2g2196/CP8g6424/CP9g7626/CP3g2916/CP3g3249/CP2g2294/CP9g7576/CP2g1784/CP4g4087	10
ko00760	Nicotinate and nicotinamide metabolism	7/858	33/3833	0.632020265332021	0.999993806892627	0.933008575808911	CP3g3130/CP4g3662/CP15g9853/CP3g3487/CP1g1185/CP1g549/CP1g480	7
ko05135	NA	7/858	33/3833	0.632020265332021	0.999993806892627	0.933008575808911	CP2g2196/CP7g7212/CP2g1542/CP1g104/CP3g2916/CP6g5810/CP2g1541	7
ko04625	C-type lectin receptor signaling pathway	2/858	9/3833	0.632739253643301	0.999993806892627	0.933008575808911	CP10g8367/CP14g9339	2
ko04979	Cholesterol metabolism	2/858	9/3833	0.632739253643301	0.999993806892627	0.933008575808911	CP7g6795/CP3g3464	2
ko00072	Synthesis and degradation of ketone bodies	1/858	4/3833	0.637259202957128	0.999993806892627	0.933008575808911	CP1g511	1
ko00604	Glycosphingolipid biosynthesis - ganglio series	1/858	4/3833	0.637259202957128	0.999993806892627	0.933008575808911	CP7g7084	1
ko02040	Flagellar assembly	1/858	4/3833	0.637259202957128	0.999993806892627	0.933008575808911	CP2g1877	1
ko04960	Aldosterone-regulated sodium reabsorption	1/858	4/3833	0.637259202957128	0.999993806892627	0.933008575808911	CP2g1650	1
ko05033	NA	1/858	4/3833	0.637259202957128	0.999993806892627	0.933008575808911	CP2g2270	1
ko05143	NA	1/858	4/3833	0.637259202957128	0.999993806892627	0.933008575808911	CP15g9772	1
ko00563	Glycosylphosphatidylinositol (GPI)-anchor biosynthesis	3/858	14/3833	0.637426523451397	0.999993806892627	0.933008575808911	CP5g5299/CP4g3973/CP14g9401	3
ko00982	Drug metabolism - cytochrome P450	3/858	14/3833	0.637426523451397	0.999993806892627	0.933008575808911	CP2g2371/CP4g4323/CP3g2759	3
ko05131	NA	11/858	52/3833	0.638718779136412	0.999993806892627	0.933008575808911	CP6g6020/CP6g6008/CP3g2885/CP1g719/CP7g7212/CP2g2415/CP3g2698/CP4g3785/CP10g8435/CP1g104/CP13g9193	11
ko05017	NA	17/858	80/3833	0.64073802589891	0.999993806892627	0.933008575808911	CP1g955/CP2g1727/CP7g6795/CP2g2387/CP2g2361/CP2g2282/CP5g5123/CP11g7885/CP10g8435/CP6g5613/CP2g1837/CP4g4129/CP5g5147/CP6g5581/CP4g4065/CP6g5912/CP12g8771	17
ko04210	Apoptosis	4/858	19/3833	0.644113205827994	0.999993806892627	0.933008575808911	CP1g1318/CP1g207/CP5g5296/CP2g2033	4
ko04961	Endocrine and other factor-regulated calcium reabsorption	4/858	19/3833	0.644113205827994	0.999993806892627	0.933008575808911	CP11g7992/CP13g9110/CP2g1650/CP3g3234	4
ko04920	Adipocytokine signaling pathway	5/858	24/3833	0.651276260338538	0.999993806892627	0.933008575808911	CP13g8998/CP6g5773/CP2g1806/CP7g7126/CP3g2881	5
ko05163	NA	6/858	29/3833	0.658448475549649	0.999993806892627	0.933008575808911	CP10g8411/CP7g7212/CP2g1801/CP10g8367/CP6g5815/CP14g9339	6
ko03022	Basal transcription factors	7/858	34/3833	0.665463673211833	0.999993806892627	0.933008575808911	CP11g7998/CP11g8084/CP4g3955/CP5g5123/CP7g6744/CP1g990/CP4g4509	7
ko04728	Dopaminergic synapse	7/858	34/3833	0.665463673211833	0.999993806892627	0.933008575808911	CP10g8411/CP7g7212/CP9g7683/CP2g1801/CP3g3575/CP3g3434/CP10g8367	7
ko04022	cGMP-PKG signaling pathway	8/858	39/3833	0.672262114926073	0.999993806892627	0.933008575808911	CP10g8411/CP2g1650/CP7g6795/CP9g7683/CP2g1801/CP10g8367/CP14g9339/CP6g5912	8
ko04213	Longevity regulating pathway - multiple species	8/858	39/3833	0.672262114926073	0.999993806892627	0.933008575808911	CP13g8998/CP2g1806/CP1g627/CP6g5547/CP1g1297/CP9g7626/CP9g7576/CP2g1784	8
ko04724	Glutamatergic synapse	3/858	15/3833	0.686292813548105	0.999993806892627	0.933008575808911	CP7g6693/CP3g3106/CP14g9339	3
ko00450	Selenocompound metabolism	4/858	20/3833	0.686405672077365	0.999993806892627	0.933008575808911	CP4g4017/CP7g6996/CP1g1433/CP3g3025	4
ko04911	Insulin secretion	4/858	20/3833	0.686405672077365	0.999993806892627	0.933008575808911	CP10g8411/CP2g1650/CP2g1801/CP1g418	4
ko05323	NA	4/858	20/3833	0.686405672077365	0.999993806892627	0.933008575808911	CP5g5064/CP2g1756/CP2g2033/CP6g5754	4
ko00460	Cyanoamino acid metabolism	2/858	10/3833	0.69219997464331	0.999993806892627	0.933008575808911	CP3g3415/CP2g2571	2
ko00521	Streptomycin biosynthesis	2/858	10/3833	0.69219997464331	0.999993806892627	0.933008575808911	CP1g404/CP4g4298	2
ko04660	T cell receptor signaling pathway	2/858	10/3833	0.69219997464331	0.999993806892627	0.933008575808911	CP7g7212/CP14g9339	2
ko04971	Gastric acid secretion	2/858	10/3833	0.69219997464331	0.999993806892627	0.933008575808911	CP2g1650/CP10g8367	2
ko03015	mRNA surveillance pathway	15/858	73/3833	0.692437174320549	0.999993806892627	0.933008575808911	CP1g1235/CP7g7192/CP3g2663/CP7g7190/CP3g3325/CP4g3975/CP9g7683/CP2g2366/CP3g3575/CP1g1075/CP3g3434/CP4g4154/CP1g197/CP10g8502/CP7g7193	15
ko04530	Tight junction	6/858	30/3833	0.692686314234967	0.999993806892627	0.933008575808911	CP13g8998/CP1g207/CP2g1806/CP3g3434/CP1g1102/CP1g104	6
ko04934	NA	7/858	35/3833	0.696976662143218	0.999993806892627	0.933008575808911	CP10g8411/CP7g7212/CP1g1454/CP2g1801/CP6g5728/CP6g5815/CP15g9965	7
ko00561	Glycerolipid metabolism	9/858	45/3833	0.706255034364751	0.999993806892627	0.933008575808911	CP5g4572/CP7g6690/CP1g1276/CP14g9442/CP1g1534/CP3g3560/CP13g9099/CP9g7414/CP14g9609	9
ko04075	Plant hormone signal transduction	11/858	55/3833	0.715722895906707	0.999993806892627	0.933008575808911	CP3g2972/CP6g5432/CP9g7501/CP8g6445/CP6g5760/CP5g4626/CP3g2753/CP9g7316/CP1g1437/CP5g5367/CP13g9232	11
ko00140	Steroid hormone biosynthesis	1/858	5/3833	0.718541940973002	0.999993806892627	0.933008575808911	CP1g174	1
ko00785	Lipoic acid metabolism	1/858	5/3833	0.718541940973002	0.999993806892627	0.933008575808911	CP2g2101	1
ko04062	Chemokine signaling pathway	1/858	5/3833	0.718541940973002	0.999993806892627	0.933008575808911	CP7g7212	1
ko04614	Renin-angiotensin system	1/858	5/3833	0.718541940973002	0.999993806892627	0.933008575808911	CP15g9772	1
ko04650	Natural killer cell mediated cytotoxicity	1/858	5/3833	0.718541940973002	0.999993806892627	0.933008575808911	CP14g9339	1
ko04744	Phototransduction	1/858	5/3833	0.718541940973002	0.999993806892627	0.933008575808911	CP10g8367	1
ko04722	Neurotrophin signaling pathway	5/858	26/3833	0.72379207279675	0.999993806892627	0.933008575808911	CP4g4075/CP2g2196/CP7g7212/CP10g8367/CP3g2916	5
ko05206	NA	6/858	31/3833	0.72456720678097	0.999993806892627	0.933008575808911	CP4g4453/CP4g3692/CP4g4410/CP6g5815/CP5g4844/CP4g3693	6
ko04261	Adrenergic signaling in cardiomyocytes	7/858	36/3833	0.726487722804254	0.999993806892627	0.933008575808911	CP10g8411/CP2g1650/CP9g7683/CP2g1801/CP3g3575/CP3g3434/CP10g8367	7
ko05215	NA	3/858	16/3833	0.730050364084999	0.999993806892627	0.933008575808911	CP7g7212/CP2g2085/CP6g5815	3
ko04540	Gap junction	2/858	11/3833	0.743474412753877	0.999993806892627	0.933008575808911	CP1g207/CP4g3864	2
ko04916	Melanogenesis	2/858	11/3833	0.743474412753877	0.999993806892627	0.933008575808911	CP7g7212/CP10g8367	2
ko05410	NA	2/858	11/3833	0.743474412753877	0.999993806892627	0.933008575808911	CP13g8998/CP2g1806	2
ko00310	Lysine degradation	6/858	32/3833	0.754060870271157	0.999993806892627	0.933008575808911	CP2g2099/CP2g2098/CP16g10119/CP9g7627/CP13g9099/CP14g9609	6
ko04371	Apelin signaling pathway	6/858	32/3833	0.754060870271157	0.999993806892627	0.933008575808911	CP13g8998/CP11g7938/CP2g1806/CP4g3785/CP10g8367/CP2g2367	6
ko04310	Wnt signaling pathway	5/858	27/3833	0.755724413334053	0.999993806892627	0.933008575808911	CP6g6020/CP3g3067/CP10g8501/CP7g7212/CP14g9339	5
ko04657	IL-17 signaling pathway	3/858	17/3833	0.768857165145002	0.999993806892627	0.933008575808911	CP7g7212/CP4g4462/CP2g2085	3
ko04624	Toll and Imd signaling pathway	6/858	33/3833	0.781181004702076	0.999993806892627	0.933008575808911	CP2g2196/CP6g6008/CP10g8411/CP2g2415/CP2g1801/CP3g2916	6
ko00520	Amino sugar and nucleotide sugar metabolism	11/858	58/3833	0.781421694365292	0.999993806892627	0.933008575808911	CP5g5391/CP15g9775/CP2g1904/CP1g869/CP5g4549/CP5g4927/CP10g8323/CP1g776/CP4g4298/CP14g9416/CP14g9420	11
ko00591	Linoleic acid metabolism	1/858	6/3833	0.781627367996295	0.999993806892627	0.933008575808911	CP2g1783	1
ko04012	ErbB signaling pathway	1/858	6/3833	0.781627367996295	0.999993806892627	0.933008575808911	CP7g7212	1
ko04658	Th1 and Th2 cell differentiation	1/858	6/3833	0.781627367996295	0.999993806892627	0.933008575808911	CP14g9339	1
ko04750	Inflammatory mediator regulation of TRP channels	2/858	12/3833	0.787244162042086	0.999993806892627	0.933008575808911	CP9g7683/CP10g8367	2
ko04115	p53 signaling pathway	4/858	23/3833	0.79137785136335	0.999993806892627	0.933008575808911	CP10g8274/CP6g5684/CP6g5822/CP7g6932	4
ko04512	ECM-receptor interaction	4/858	23/3833	0.79137785136335	0.999993806892627	0.933008575808911	CP4g3969/CP4g4233/CP10g8566/CP4g3786	4
ko03050	Proteasome	8/858	44/3833	0.801093116317989	0.999993806892627	0.933008575808911	CP3g3428/CP2g2387/CP2g2282/CP6g5613/CP2g1837/CP4g4129/CP5g5147/CP4g4065	8
ko00983	Drug metabolism - other enzymes	7/858	39/3833	0.80284418425648	0.999993806892627	0.933008575808911	CP6g5977/CP2g2371/CP4g4323/CP5g5388/CP1g151/CP7g6932/CP11g7899	7
ko04915	Estrogen signaling pathway	7/858	39/3833	0.80284418425648	0.999993806892627	0.933008575808911	CP10g8411/CP2g1801/CP10g8367/CP9g7626/CP2g2085/CP9g7576/CP2g1784	7
ko04720	Long-term potentiation	3/858	18/3833	0.802983963624342	0.999993806892627	0.933008575808911	CP9g7683/CP10g8367/CP14g9339	3
ko04935	Growth hormone synthesis, secretion and action	3/858	18/3833	0.802983963624342	0.999993806892627	0.933008575808911	CP10g8411/CP7g7212/CP2g1801	3
ko04918	Thyroid hormone synthesis	6/858	34/3833	0.805977575735699	0.999993806892627	0.933008575808911	CP10g8411/CP3g3354/CP2g1650/CP2g1801/CP4g4118/CP2g1989	6
ko04020	Calcium signaling pathway	5/858	29/3833	0.811133983590622	0.999993806892627	0.933008575808911	CP7g6795/CP10g8367/CP2g2367/CP14g9339/CP6g5912	5
ko04613	Neutrophil extracellular trap formation	5/858	29/3833	0.811133983590622	0.999993806892627	0.933008575808911	CP7g6795/CP12g8814/CP5g4809/CP3g2698/CP6g5912	5
ko04976	Bile secretion	5/858	29/3833	0.811133983590622	0.999993806892627	0.933008575808911	CP2g1650/CP2g1606/CP3g2947/CP4g4410/CP4g3721	5
ko02024	Quorum sensing	4/858	24/3833	0.819398169568313	0.999993806892627	0.933008575808911	CP4g4157/CP6g5773/CP3g2881/CP3g3412	4
ko04726	Serotonergic synapse	1/858	7/3833	0.830585747473478	0.999993806892627	0.933008575808911	CP4g4088	1
ko04975	Fat digestion and absorption	1/858	7/3833	0.830585747473478	0.999993806892627	0.933008575808911	CP3g3560	1
ko05221	NA	1/858	7/3833	0.830585747473478	0.999993806892627	0.933008575808911	CP1g965	1
ko04013	MAPK signaling pathway - fly	5/858	30/3833	0.834823517461752	0.999993806892627	0.933008575808911	CP6g6008/CP10g8411/CP1g627/CP2g1801/CP1g1297	5
ko00240	Pyrimidine metabolism	9/858	51/3833	0.838033043920046	0.999993806892627	0.933008575808911	CP6g5977/CP11g7997/CP1g159/CP5g5388/CP2g1992/CP5g4639/CP1g549/CP1g151/CP7g6932	9
ko04151	PI3K-Akt signaling pathway	12/858	67/3833	0.850191456236196	0.999993806892627	0.933008575808911	CP4g4075/CP4g3969/CP3g2793/CP10g8411/CP7g7212/CP11g7938/CP2g1801/CP3g3575/CP3g3434/CP2g2085/CP10g8566/CP4g3786	12
ko03018	RNA degradation	17/858	92/3833	0.850597965424361	0.999993806892627	0.933008575808911	CP11g7887/CP3g3325/CP6g5930/CP5g5393/CP12g8974/CP5g5315/CP14g9578/CP4g4154/CP1g995/CP5g4696/CP6g5752/CP1g1040/CP4g3592/CP5g5062/CP5g4973/CP10g8502/CP10g8498	17
ko04144	Endocytosis	17/858	92/3833	0.850597965424361	0.999993806892627	0.933008575808911	CP1g1140/CP11g7992/CP13g9110/CP13g9122/CP6g5990/CP3g2584/CP1g1065/CP9g7626/CP5g4630/CP3g3234/CP2g1542/CP1g104/CP6g5810/CP2g1541/CP9g7576/CP2g1784/CP1g1068	17
ko00940	Phenylpropanoid biosynthesis	2/858	14/3833	0.85544096489921	0.999993806892627	0.933008575808911	CP3g3415/CP16g10000	2
ko04923	Regulation of lipolysis in adipocytes	2/858	14/3833	0.85544096489921	0.999993806892627	0.933008575808911	CP5g4572/CP8g6270	2
ko04924	Renin secretion	2/858	14/3833	0.85544096489921	0.999993806892627	0.933008575808911	CP10g8367/CP14g9339	2
ko05222	NA	2/858	14/3833	0.85544096489921	0.999993806892627	0.933008575808911	CP1g383/CP6g5815	2
ko03060	Protein export	5/858	31/3833	0.856026654131134	0.999993806892627	0.933008575808911	CP2g2360/CP5g5316/CP4g4118/CP5g4862/CP6g5986	5
ko05031	NA	5/858	31/3833	0.856026654131134	0.999993806892627	0.933008575808911	CP10g8411/CP9g7683/CP2g1801/CP10g8367/CP14g9339	5
ko05146	NA	5/858	31/3833	0.856026654131134	0.999993806892627	0.933008575808911	CP6g5990/CP1g1065/CP10g8566/CP4g3786/CP1g1068	5
ko00780	Biotin metabolism	3/858	20/3833	0.858601623411238	0.999993806892627	0.933008575808911	CP8g6446/CP1g17/CP8g6483	3
ko04361	Axon regeneration	3/858	20/3833	0.858601623411238	0.999993806892627	0.933008575808911	CP4g4088/CP13g9203/CP9g7742	3
ko04668	TNF signaling pathway	3/858	20/3833	0.858601623411238	0.999993806892627	0.933008575808911	CP10g8411/CP3g3392/CP2g1801	3
ko05226	NA	3/858	20/3833	0.858601623411238	0.999993806892627	0.933008575808911	CP7g7212/CP4g4410/CP6g5815	3
ko04140	Autophagy - animal	11/858	63/3833	0.865503003622772	0.999993806892627	0.933008575808911	CP1g1318/CP6g5745/CP2g2361/CP4g3785/CP4g4100/CP1g1065/CP4g4192/CP10g8435/CP2g2033/CP2g1730/CP1g1068	11
ko00592	alpha-Linolenic acid metabolism	4/858	26/3833	0.86614151123412	0.999993806892627	0.933008575808911	CP1g316/CP5g4861/CP3g3299/CP10g8399	4
ko04015	Rap1 signaling pathway	1/858	8/3833	0.868577757057314	0.999993806892627	0.933008575808911	CP10g8367	1
ko04962	Vasopressin-regulated water reabsorption	1/858	8/3833	0.868577757057314	0.999993806892627	0.933008575808911	CP6g5990	1
ko04977	Vitamin digestion and absorption	1/858	8/3833	0.868577757057314	0.999993806892627	0.933008575808911	CP5g4844	1
ko04138	Autophagy - yeast	12/858	69/3833	0.877086366178808	0.999993806892627	0.933008575808911	CP1g1318/CP1g166/CP11g7804/CP4g3785/CP4g4100/CP1g1065/CP10g8435/CP1g104/CP12g8884/CP12g8883/CP7g7076/CP1g1068	12
ko04152	AMPK signaling pathway	11/858	64/3833	0.878765275272211	0.999993806892627	0.933008575808911	CP3g3031/CP13g8998/CP11g7978/CP11g8015/CP2g1806/CP3g3575/CP7g7126/CP3g3434/CP2g2103/CP5g4944/CP1g965	11
ko00100	Steroid biosynthesis	3/858	21/3833	0.880865616069932	0.999993806892627	0.933008575808911	CP1g420/CP1g419/CP2g1611	3
ko05133	NA	3/858	21/3833	0.880865616069932	0.999993806892627	0.933008575808911	CP2g2196/CP10g8367/CP3g2916	3
ko05142	NA	3/858	21/3833	0.880865616069932	0.999993806892627	0.933008575808911	CP2g2196/CP3g3434/CP3g2916	3
ko04270	Vascular smooth muscle contraction	2/858	15/3833	0.881463757414764	0.999993806892627	0.933008575808911	CP9g7683/CP10g8367	2
ko04927	Cortisol synthesis and secretion	2/858	15/3833	0.881463757414764	0.999993806892627	0.933008575808911	CP10g8411/CP2g1801	2
ko05030	NA	2/858	15/3833	0.881463757414764	0.999993806892627	0.933008575808911	CP10g8411/CP2g1801	2
ko05223	NA	2/858	15/3833	0.881463757414764	0.999993806892627	0.933008575808911	CP1g383/CP6g5815	2
ko05224	NA	2/858	15/3833	0.881463757414764	0.999993806892627	0.933008575808911	CP7g7212/CP6g5815	2
ko04921	Oxytocin signaling pathway	6/858	38/3833	0.883803652484352	0.999993806892627	0.933008575808911	CP13g8998/CP11g8015/CP2g1806/CP9g7683/CP10g8367/CP14g9339	6
ko04024	cAMP signaling pathway	5/858	33/3833	0.891646385625603	0.999993806892627	0.933008575808911	CP2g1650/CP9g7683/CP5g4861/CP10g8367/CP10g8399	5
ko05225	NA	5/858	33/3833	0.891646385625603	0.999993806892627	0.933008575808911	CP2g2371/CP4g4323/CP7g7212/CP1g1277/CP6g5815	5
ko05130	NA	10/858	60/3833	0.893433467688154	0.999993806892627	0.933008575808911	CP2g2196/CP9g7667/CP1g207/CP3g3203/CP5g5127/CP5g4996/CP4g3864/CP4g4192/CP1g104/CP3g2916	10
ko01522	NA	1/858	9/3833	0.898057569984065	0.999993806892627	0.933008575808911	CP6g5815	1
ko03450	Non-homologous end-joining	1/858	9/3833	0.898057569984065	0.999993806892627	0.933008575808911	CP5g4532	1
ko04520	Adherens junction	1/858	9/3833	0.898057569984065	0.999993806892627	0.933008575808911	CP10g8501	1
ko05211	NA	1/858	9/3833	0.898057569984065	0.999993806892627	0.933008575808911	CP15g9965	1
ko05217	NA	1/858	9/3833	0.898057569984065	0.999993806892627	0.933008575808911	CP7g7212	1
ko05205	NA	6/858	39/3833	0.898523555798511	0.999993806892627	0.933008575808911	CP11g7938/CP9g7683/CP1g775/CP2g2033/CP10g8566/CP4g3786	6
ko04064	NF-kappa B signaling pathway	3/858	22/3833	0.899953912752526	0.999993806892627	0.933008575808911	CP2g2196/CP10g8501/CP3g2916	3
ko04141	Protein processing in endoplasmic reticulum	23/858	127/3833	0.90279784407755	0.999993806892627	0.933008575808911	CP1g1318/CP6g6020/CP6g6008/CP3g3354/CP3g3018/CP3g3422/CP4g4498/CP2g2283/CP3g3101/CP9g7626/CP2g2085/CP4g4118/CP12g8885/CP8g6435/CP1g40/CP11g7835/CP2g2265/CP1g339/CP9g7576/CP6g5986/CP1g1067/CP4g4270/CP2g1784	23
ko04120	Ubiquitin mediated proteolysis	16/858	92/3833	0.90446764077905	0.999993806892627	0.933008575808911	CP6g6020/CP8g6519/CP6g6008/CP3g2885/CP1g719/CP9g7308/CP8g6664/CP4g4237/CP6g5496/CP5g5216/CP7g6846/CP2g1930/CP8g6518/CP10g8278/CP1g113/CP8g6462	16
ko04114	Oocyte meiosis	7/858	45/3833	0.905433030763827	0.999993806892627	0.933008575808911	CP4g4075/CP6g6020/CP9g7683/CP3g3575/CP5g5216/CP10g8367/CP14g9339	7
ko05034	NA	7/858	45/3833	0.905433030763827	0.999993806892627	0.933008575808911	CP10g8411/CP9g7683/CP12g8814/CP2g1801/CP5g4809/CP3g2698/CP10g8367	7
ko01523	NA	5/858	34/3833	0.90641687008938	0.999993806892627	0.933008575808911	CP2g1606/CP3g2947/CP4g3721/CP5g4844/CP8g6669	5
ko02010	ABC transporters	9/858	56/3833	0.908075846794083	0.999993806892627	0.933008575808911	CP8g6315/CP8g6314/CP2g1817/CP9g7296/CP2g1606/CP3g2947/CP4g4410/CP4g3721/CP5g4844	9
ko04142	Lysosome	8/858	51/3833	0.9121247799682	0.999993806892627	0.933008575808911	CP14g9616/CP7g7084/CP5g5296/CP2g1756/CP2g2033/CP3g3234/CP6g5754/CP8g6427	8
ko04070	Phosphatidylinositol signaling system	5/858	35/3833	0.919398100288816	0.999993806892627	0.933008575808911	CP10g8367/CP3g2574/CP2g1542/CP6g5810/CP2g1541	5
ko04912	GnRH signaling pathway	1/858	10/3833	0.920930636133038	0.999993806892627	0.933008575808911	CP10g8367	1
ko05032	NA	1/858	10/3833	0.920930636133038	0.999993806892627	0.933008575808911	CP2g2270	1
ko04130	SNARE interactions in vesicular transport	2/858	17/3833	0.920992519113647	0.999993806892627	0.933008575808911	CP1g1164/CP1g166	2
ko05202	NA	4/858	30/3833	0.929244511318494	0.999993806892627	0.933008575808911	CP1g1528/CP1g775/CP3g2698/CP1g965	4
ko04914	Progesterone-mediated oocyte maturation	3/858	24/3833	0.930074915159844	0.999993806892627	0.933008575808911	CP5g5216/CP2g2085/CP1g965	3
ko04928	Parathyroid hormone synthesis, secretion and action	3/858	24/3833	0.930074915159844	0.999993806892627	0.933008575808911	CP10g8411/CP14g9593/CP2g1801	3
ko00670	One carbon pool by folate	2/858	18/3833	0.93574358854981	0.999993806892627	0.933008575808911	CP2g2023/CP1g1151	2
ko00511	Other glycan degradation	1/858	11/3833	0.938676258470954	0.999993806892627	0.933008575808911	CP7g7084	1
ko04330	Notch signaling pathway	1/858	11/3833	0.938676258470954	0.999993806892627	0.933008575808911	CP4g4249	1
ko04740	Olfactory transduction	1/858	11/3833	0.938676258470954	0.999993806892627	0.933008575808911	CP10g8367	1
ko05218	NA	1/858	11/3833	0.938676258470954	0.999993806892627	0.933008575808911	CP6g5815	1
ko04150	mTOR signaling pathway	4/858	31/3833	0.940091601272176	0.999993806892627	0.933008575808911	CP3g2793/CP7g7212/CP11g7938/CP5g5064	4
ko05164	NA	4/858	31/3833	0.940091601272176	0.999993806892627	0.933008575808911	CP1g1318/CP2g2196/CP3g2916/CP6g5912	4
ko04016	MAPK signaling pathway - plant	16/858	97/3833	0.941582404940196	0.999993806892627	0.933008575808911	CP6g5432/CP3g3222/CP8g6178/CP8g6445/CP6g5760/CP1g378/CP6g5547/CP5g4626/CP10g8367/CP3g2753/CP3g2801/CP5g5388/CP9g7316/CP11g8104/CP5g5367/CP3g3480	16
ko00740	Riboflavin metabolism	3/858	25/3833	0.94177945845959	0.999993806892627	0.933008575808911	CP4g3818/CP2g2031/CP1g549	3
ko00950	Isoquinoline alkaloid biosynthesis	1/858	12/3833	0.95244281269176	0.999993806892627	0.933008575808911	CP1g103	1
ko03070	Bacterial secretion system	1/858	12/3833	0.95244281269176	0.999993806892627	0.933008575808911	CP5g5316	1
ko04350	TGF-beta signaling pathway	1/858	12/3833	0.95244281269176	0.999993806892627	0.933008575808911	CP6g6020	1
ko04380	Osteoclast differentiation	1/858	12/3833	0.95244281269176	0.999993806892627	0.933008575808911	CP14g9339	1
ko04713	Circadian entrainment	1/858	12/3833	0.95244281269176	0.999993806892627	0.933008575808911	CP10g8367	1
ko04930	NA	1/858	12/3833	0.95244281269176	0.999993806892627	0.933008575808911	CP3g3075	1
ko05216	NA	1/858	12/3833	0.95244281269176	0.999993806892627	0.933008575808911	CP14g9558	1
ko04010	MAPK signaling pathway	10/858	67/3833	0.953582553162173	0.999993806892627	0.933008575808911	CP2g2196/CP10g8411/CP9g7545/CP2g1801/CP9g7626/CP3g2916/CP13g9203/CP9g7576/CP14g9339/CP2g1784	10
ko00350	Tyrosine metabolism	2/858	20/3833	0.957775226223854	0.999993806892627	0.933008575808911	CP3g2759/CP1g103	2
ko05165	NA	12/858	79/3833	0.959276608290645	0.999993806892627	0.933008575808911	CP4g3969/CP3g3075/CP7g7212/CP3g3575/CP3g3434/CP5g5123/CP5g5064/CP2g1756/CP10g8566/CP6g5754/CP1g965/CP4g3786	12
ko05203	NA	12/858	79/3833	0.959276608290645	0.999993806892627	0.933008575808911	CP4g4075/CP3g3075/CP10g8411/CP12g8814/CP2g1801/CP4g4249/CP5g4809/CP5g5123/CP7g6744/CP6g5754/CP1g965/CP4g4509	12
ko04136	Autophagy - other	3/858	27/3833	0.959932876773032	0.999993806892627	0.933008575808911	CP4g3785/CP4g4100/CP10g8435	3
ko04623	Cytosolic DNA-sensing pathway	1/858	13/3833	0.963121710025042	0.999993806892627	0.933008575808911	CP7g6827	1
ko05213	NA	1/858	13/3833	0.963121710025042	0.999993806892627	0.933008575808911	CP7g7212	1
ko04620	Toll-like receptor signaling pathway	2/858	21/3833	0.965870974661109	0.999993806892627	0.933008575808911	CP2g2196/CP3g2916	2
ko04919	Thyroid hormone signaling pathway	3/858	28/3833	0.966872772036268	0.999993806892627	0.933008575808911	CP7g7212/CP2g1650/CP1g1292	3
ko00960	Tropane, piperidine and pyridine alkaloid biosynthesis	1/858	14/3833	0.971404844265491	0.999993806892627	0.933008575808911	CP1g103	1
ko05220	NA	1/858	14/3833	0.971404844265491	0.999993806892627	0.933008575808911	CP6g5815	1
ko05169	NA	10/858	71/3833	0.972302970056522	0.999993806892627	0.933008575808911	CP2g2196/CP2g2387/CP4g4249/CP2g2282/CP6g5613/CP3g2916/CP4g4406/CP1g965/CP4g4129/CP6g5815	10
ko05161	NA	6/858	48/3833	0.973125298480813	0.999993806892627	0.933008575808911	CP2g2196/CP10g8411/CP2g1801/CP3g2916/CP1g965/CP6g5815	6
ko03008	Ribosome biogenesis in eukaryotes	11/858	78/3833	0.976866691077145	0.999993806892627	0.933008575808911	CP1g225/CP2g2080/CP10g8501/CP2g1727/CP14g9453/CP1g718/CP11g7802/CP11g7750/CP7g6803/CP3g2815/CP14g9501	11
ko05214	NA	2/858	23/3833	0.977817191222546	0.999993806892627	0.933008575808911	CP10g8367/CP6g5815	2
ko04745	Phototransduction - fly	1/858	15/3833	0.977829207611971	0.999993806892627	0.933008575808911	CP10g8367	1
ko05212	NA	1/858	15/3833	0.977829207611971	0.999993806892627	0.933008575808911	CP6g5815	1
ko04974	Protein digestion and absorption	5/858	45/3833	0.98408394653175	0.999993806892627	0.933008575808911	CP4g3969/CP2g1650/CP10g8566/CP4g3786/CP7g7076	5
ko04925	Aldosterone synthesis and secretion	4/858	39/3833	0.985408502258151	0.999993806892627	0.933008575808911	CP10g8411/CP2g1650/CP2g1801/CP10g8367	4
ko04926	Relaxin signaling pathway	4/858	39/3833	0.985408502258151	0.999993806892627	0.933008575808911	CP10g8411/CP2g1801/CP10g8566/CP4g3786	4
ko04933	NA	2/858	25/3833	0.985668523326706	0.999993806892627	0.933008575808911	CP10g8566/CP4g3786	2
ko05200	NA	10/858	76/3833	0.986008629836522	0.999993806892627	0.933008575808911	CP6g6020/CP2g2371/CP4g4323/CP7g7212/CP14g9558/CP10g8367/CP2g2085/CP1g965/CP6g5815/CP15g9965	10
ko03020	RNA polymerase	3/858	33/3833	0.987564212916264	0.999993806892627	0.933008575808911	CP1g1273/CP7g6827/CP1g1057	3
ko04111	Cell cycle - yeast	9/858	71/3833	0.987627000373382	0.999993806892627	0.933008575808911	CP6g6020/CP2g2450/CP5g5216/CP10g8286/CP3g3434/CP8g6186/CP13g9051/CP3g3566/CP2g2462	9
ko00130	Ubiquinone and other terpenoid-quinone biosynthesis	2/858	26/3833	0.988503793798688	0.999993806892627	0.933008575808911	CP2g2359/CP14g9396	2
ko01524	NA	4/858	41/3833	0.98994164455753	0.999993806892627	0.933008575808911	CP2g2371/CP4g4323/CP3g2801/CP11g8104	4
ko00564	Glycerophospholipid metabolism	7/858	61/3833	0.991039154512293	0.999993806892627	0.933008575808911	CP5g5046/CP1g316/CP6g5805/CP6g6078/CP7g6690/CP1g1534/CP3g3560	7
ko05170	NA	5/858	50/3833	0.993412188112021	0.999993806892627	0.933008575808911	CP6g6020/CP2g2196/CP10g8367/CP3g2916/CP14g9339	5
ko00515	Mannose type O-glycan biosynthesis	1/858	20/3833	0.993795166470358	0.999993806892627	0.933008575808911	CP14g9595	1
ko00052	Galactose metabolism	2/858	29/3833	0.994107886112735	0.999993806892627	0.933008575808911	CP7g7084/CP4g4298	2
ko04014	Ras signaling pathway	2/858	29/3833	0.994107886112735	0.999993806892627	0.933008575808911	CP6g5990/CP10g8367	2
ko04611	Platelet activation	3/858	37/3833	0.994482977631572	0.999993806892627	0.933008575808911	CP9g7683/CP10g8566/CP4g3786	3
ko00360	Phenylalanine metabolism	1/858	21/3833	0.99519137606082	0.999993806892627	0.933008575808911	CP1g103	1
ko00513	Various types of N-glycan biosynthesis	2/858	31/3833	0.996246173715096	0.999993806892627	0.933008575808911	CP10g8660/CP3g3443	2
ko03410	Base excision repair	3/858	39/3833	0.996354670140198	0.999993806892627	0.933008575808911	CP4g4493/CP11g8161/CP10g8269	3
ko03430	Mismatch repair	3/858	39/3833	0.996354670140198	0.999993806892627	0.933008575808911	CP2g1870/CP4g4028/CP4g4029	3
ko05210	NA	1/858	23/3833	0.997112626864732	0.999993806892627	0.933008575808911	CP7g7212	1
ko04110	Cell cycle	7/858	68/3833	0.997207157979046	0.999993806892627	0.933008575808911	CP4g4075/CP6g6020/CP7g7212/CP5g5216/CP1g990/CP1g965/CP6g5815	7
ko04113	Meiosis - yeast	3/858	49/3833	0.999569383091347	0.999993806892627	0.933008575808911	CP9g7683/CP3g3575/CP5g5216	3
ko00510	N-Glycan biosynthesis	2/858	41/3833	0.999624745513095	0.999993806892627	0.933008575808911	CP3g3443/CP1g1067	2
ko00514	Other types of O-glycan biosynthesis	1/858	32/3833	0.99971024524692	0.999993806892627	0.933008575808911	CP1g1355	1
ko03460	Fanconi anemia pathway	3/858	55/3833	0.999885257938443	0.999993806892627	0.933008575808911	CP2g1870/CP1g113/CP4g4038	3
ko03420	Nucleotide excision repair	3/858	56/3833	0.999908181616404	0.999993806892627	0.933008575808911	CP2g1870/CP1g990/CP4g4509	3
ko03440	Homologous recombination	2/858	49/3833	0.999943095525301	0.999993806892627	0.933008575808911	CP2g1870/CP4g4038	2
ko00970	Aminoacyl-tRNA biosynthesis	3/858	63/3833	0.999981034822515	0.999993806892627	0.933008575808911	CP2g1822/CP7g6802/CP11g8094	3
ko03030	DNA replication	1/858	47/3833	0.999993806892627	0.999993806892627	0.933008575808911	CP2g1870	1
