# Supplementary material for: Cross-species dissection of saline-related genes by genetically deciphering a euryhaline microalga Chlorella sp
Source: Nat Commun. 2026 Jan 13;17:1577. doi: 10.1038/s41467-026-68287-6 (PMC12902096; doi:10.1038/s41467-026-68287-6)
Supplement: Supplementary file 6 — Source Data [file 41467_2026_68287_MOESM6_ESM.zip › 8-Source_Data_and_code/Fig5_data_and_code/Fig5b/KEGG_result_of_Ctrl-3h.txt]

ID	Description	GeneRatio	BgRatio	pvalue	p.adjust	qvalue	geneID	Count
ko05171	NA	81/804	106/3833	2.64905028425401e-35	8.92729945793601e-33	7.94715085276203e-33	CP11g8045/CP11g8069/CP9g7680/CP9g7673/CP1g674/CP7g6854/CP12g8713/CP5g5220/CP1g1133/CP2g2196/CP2g1557/CP3g3369/CP15g9897/CP5g4803/CP6g5847/CP6g5846/CP2g2495/CP1g768/CP9g7667/CP10g8627/CP16g10094/CP3g2885/CP5g5115/CP5g4706/CP10g8537/CP1g719/CP3g2803/CP14g9621/CP10g8598/CP5g5052/CP10g8590/CP1g737/CP10g8628/CP1g661/CP6g5897/CP3g2789/CP16g10118/CP2g2413/CP4g3784/CP8g6627/CP12g8780/CP15g9967/CP2g1572/C…	81
ko03010	Ribosome	87/804	147/3833	6.37969926518877e-25	1.07497932618431e-22	9.56954889778316e-23	CP11g8045/CP11g8069/CP9g7680/CP9g7673/CP1g674/CP7g6854/CP12g8713/CP5g5220/CP1g1133/CP2g1557/CP3g3369/CP15g9897/CP5g4803/CP6g5847/CP6g5846/CP2g2495/CP1g768/CP9g7667/CP10g8627/CP16g10094/CP3g2885/CP5g5115/CP5g4706/CP10g8537/CP1g719/CP3g2803/CP14g9621/CP10g8598/CP5g5052/CP10g8590/CP1g737/CP10g8628/CP1g661/CP6g5897/CP3g2789/CP16g10118/CP2g2413/CP4g3784/CP15g9881/CP8g6627/CP12g8780/CP15g9967/CP2g1572/…	87
ko00190	Oxidative phosphorylation	48/804	71/3833	1.56131253309596e-17	1.75387441217779e-15	1.56131253309596e-15	CP2g1876/CP4g4392/CP1g819/CP1g698/CP3g2962/CP2g1763/CP6g6064/CP7g6993/CP14g9590/CP5g4722/CP2g1543/CP4g4150/CP1g1296/CP14g9429/CP12g8813/CP10g8434/CP10g8506/CP6g5851/CP8g6286/CP13g9299/CP1g442/CP14g9388/CP3g2973/CP3g3239/CP5g4620/CP2g1838/CP2g1798/CP8g6247/CP2g2291/CP5g5064/CP2g2213/CP1g271/CP2g1756/CP1g1530/CP8g6196/CP7g6694/CP13g9014/CP14g9384/CP6g5754/CP2g2431/CP11g8066/CP14g9653/CP8g6154/CP1g1…	48
ko04932	NA	38/804	57/3833	8.22278982910907e-14	6.92770043102439e-12	6.1670923718318e-12	CP1g1318/CP2g1876/CP3g2767/CP4g4392/CP1g819/CP1g698/CP6g6064/CP7g6993/CP7g7212/CP13g8998/CP14g9590/CP5g4722/CP2g1806/CP14g9429/CP6g5851/CP9g7545/CP1g442/CP11g7917/CP3g3239/CP5g4620/CP7g7126/CP2g1838/CP2g1798/CP5g4955/CP8g6247/CP2g2291/CP1g271/CP1g1530/CP8g6196/CP7g6694/CP13g9014/CP14g9384/CP2g2468/CP14g9653/CP1g1299/CP8g6363/CP2g2386/CP2g2469	38
ko00195	Photosynthesis	30/804	49/3833	8.48987261311609e-10	5.72217414124024e-08	5.09392356786965e-08	CP2g1763/CP2g2068/CP1g816/CP4g3985/CP10g8434/CP5g5018/CP2g2381/CP1g1159/CP6g5755/CP2g2213/CP9g7271/CP4g4465/CP4g3615/CP2g1683/CP5g4553/CP1g909/CP10g8423/CP8g6430/CP10g8277/CP1g1139/CP3g3050/CP15g9783/CP1g1319/CP9g7621/CP4g4184/CP3g3449/CP6g5689/CP6g5489/CP4g4200/CP6g5672	30
ko04714	Thermogenesis	51/804	116/3833	1.28185428199825e-08	7.19974821722349e-07	6.40927140999123e-07	CP2g1876/CP3g2767/CP4g4392/CP1g819/CP1g698/CP3g2962/CP2g2223/CP6g6064/CP7g6993/CP10g8411/CP13g8998/CP14g9590/CP5g4722/CP11g7938/CP4g4150/CP1g1296/CP2g1806/CP14g9429/CP5g4572/CP10g8506/CP6g5851/CP8g6286/CP2g1801/CP13g9299/CP1g442/CP11g7917/CP3g3239/CP5g4620/CP2g1838/CP2g1798/CP5g4955/CP8g6247/CP10g8291/CP2g2291/CP1g271/CP1g1530/CP8g6196/CP7g6694/CP13g9014/CP14g9384/CP3g2881/CP2g2431/CP14g9653/CP1g…	51
ko05020	NA	52/804	132/3833	6.99962715560973e-07	3.02974972528879e-05	2.69710658037577e-05	CP1g1318/CP2g1876/CP4g4392/CP1g819/CP1g698/CP3g2962/CP6g6064/CP10g8501/CP7g6993/CP10g8411/CP7g7212/CP1g207/CP7g6795/CP14g9590/CP11g7808/CP5g4722/CP5g4887/CP1g1296/CP14g9429/CP10g8506/CP6g5851/CP8g6286/CP2g1801/CP13g9299/CP1g442/CP3g3239/CP5g4620/CP2g1838/CP2g1798/CP3g3108/CP2g2282/CP8g6247/CP4g3864/CP2g2291/CP1g271/CP1g1530/CP8g6196/CP7g6694/CP9g7626/CP13g9014/CP4g4118/CP14g9384/CP2g1837/CP14g965…	52
ko05012	NA	54/804	139/3833	7.1922842143354e-07	3.02974972528879e-05	2.69710658037577e-05	CP1g1318/CP2g1876/CP4g4392/CP1g819/CP1g698/CP3g2653/CP3g2962/CP6g6064/CP3g2885/CP1g719/CP7g6993/CP1g207/CP7g6795/CP14g9590/CP6g6147/CP5g4722/CP5g4887/CP1g1296/CP14g9429/CP10g8506/CP6g5851/CP8g6286/CP13g9299/CP1g442/CP3g3239/CP5g4620/CP2g1838/CP2g1798/CP4g4525/CP2g2282/CP8g6247/CP4g3864/CP2g2291/CP1g271/CP10g8367/CP1g1530/CP8g6196/CP3g3066/CP7g6694/CP13g9014/CP10g8361/CP4g4118/CP14g9384/CP2g1837/C…	54
ko05415	NA	43/804	105/3833	1.96951259308101e-06	7.37473048742555e-05	6.56504197693669e-05	CP2g1876/CP4g4392/CP1g819/CP1g698/CP3g2962/CP6g6064/CP7g6993/CP7g7212/CP5g4661/CP7g6795/CP14g9590/CP5g4722/CP1g1296/CP14g9537/CP14g9429/CP9g7683/CP10g8506/CP6g5851/CP8g6286/CP13g9299/CP1g442/CP3g3239/CP5g4620/CP2g1838/CP2g1798/CP14g9591/CP5g4996/CP8g6247/CP2g2291/CP1g271/CP1g1530/CP8g6196/CP7g6694/CP13g9014/CP14g9384/CP10g8566/CP14g9653/CP1g1299/CP8g6363/CP4g3786/CP2g2386/CP6g5912/CP1g237	43
ko05010	NA	51/804	137/3833	6.4250498366963e-06	0.000216524179496665	0.000192751495100889	CP1g1318/CP2g1876/CP4g4392/CP1g819/CP1g698/CP3g2962/CP3g3067/CP6g6064/CP10g8501/CP7g6993/CP7g7212/CP1g207/CP7g6795/CP14g9590/CP5g4722/CP5g4887/CP1g1296/CP14g9429/CP10g8506/CP6g5851/CP8g6286/CP13g9299/CP1g442/CP2g2361/CP3g3239/CP5g4620/CP2g1838/CP2g1798/CP3g3108/CP2g2282/CP5g4996/CP8g6247/CP4g3864/CP2g2291/CP1g271/CP10g8435/CP10g8367/CP1g1530/CP8g6196/CP7g6694/CP13g9014/CP14g9384/CP2g1837/CP14g965…	51
ko00710	Carbon fixation in photosynthetic organisms	25/804	55/3833	3.60994589409564e-05	0.00110595615119112	0.00098453069838972	CP5g5070/CP1g682/CP3g2761/CP9g7739/CP14g9476/CP3g2830/CP3g2773/CP5g4996/CP2g2103/CP12g8782/CP5g4944/CP13g9206/CP8g6211/CP4g3599/CP6g5607/CP1g1189/CP4g3617/CP13g9017/CP10g8494/CP10g8482/CP1g646/CP14g9675/CP4g3959/CP4g3611/CP1g237	25
ko00196	Photosynthesis - antenna proteins	12/804	19/3833	7.79238865875791e-05	0.00218836248166785	0.00194809716468948	CP14g9681/CP4g3650/CP1g1405/CP9g7232/CP12g8969/CP5g4977/CP5g4731/CP1g1331/CP1g1404/CP5g4976/CP10g8481/CP4g3649	12
ko00620	Pyruvate metabolism	32/804	82/3833	0.000124762545611218	0.0032342290669985	0.00287913566795119	CP2g2275/CP3g3075/CP2g1874/CP6g6080/CP14g9537/CP14g9476/CP3g2830/CP3g2773/CP1g693/CP9g7627/CP3g3448/CP10g8398/CP11g8059/CP6g5886/CP14g9695/CP8g6211/CP10g8560/CP3g3167/CP4g4439/CP3g2759/CP3g2924/CP3g3298/CP10g8482/CP15g9803/CP14g9675/CP4g3959/CP15g9965/CP4g4413/CP13g9099/CP9g7414/CP1g1205/CP14g9609	32
ko00020	Citrate cycle (TCA cycle)	21/804	47/3833	0.000205162753503565	0.00493856056647867	0.00439634471793354	CP2g2275/CP14g9537/CP16g10119/CP14g9476/CP2g1798/CP3g2830/CP2g2291/CP9g7627/CP1g81/CP1g1530/CP7g6988/CP8g6223/CP3g3070/CP1g1299/CP10g8482/CP13g9226/CP14g9675/CP14g9383/CP13g9308/CP15g9965/CP5g5149	21
ko00071	Fatty acid degradation	16/804	32/3833	0.000241188056625419	0.00541869167218441	0.00482376113250838	CP2g2099/CP2g2223/CP2g2098/CP3g3274/CP4g4167/CP5g4861/CP8g6513/CP3g3167/CP3g2881/CP3g2759/CP3g3299/CP10g8399/CP1g838/CP13g9099/CP1g1205/CP14g9609	16
ko04723	Retrograde endocannabinoid signaling	20/804	45/3833	0.000316488424899891	0.00666603744945396	0.00593415796687296	CP2g1876/CP4g4392/CP1g819/CP1g698/CP6g6064/CP7g6993/CP14g9590/CP5g4722/CP14g9429/CP5g4572/CP6g5851/CP1g442/CP5g4620/CP2g1838/CP8g6247/CP8g6196/CP13g9014/CP14g9384/CP8g6363/CP3g3561	20
ko00010	Glycolysis / Gluconeogenesis	34/804	95/3833	0.000535371486235541	0.0106129524036104	0.00944773211003896	CP2g2275/CP3g3075/CP2g1874/CP5g5070/CP1g879/CP14g9537/CP12g8974/CP9g7739/CP5g5012/CP3g2830/CP5g4996/CP2g2103/CP1g693/CP9g7627/CP10g8398/CP5g4944/CP14g9695/CP8g6211/CP4g4298/CP3g2759/CP13g9017/CP10g8494/CP3g2995/CP1g646/CP4g3959/CP11g7771/CP1g742/CP4g4413/CP13g9099/CP9g7414/CP1g1205/CP14g9609/CP4g3611/CP1g237	34
ko00280	Valine, leucine and isoleucine degradation	15/804	32/3833	0.000901952291294419	0.0159596703596583	0.0142074216851558	CP2g2099/CP12g8764/CP2g2098/CP9g7627/CP3g3167/CP5g5038/CP1g92/CP3g3299/CP5g4622/CP1g511/CP12g8701/CP1g1107/CP13g9099/CP1g1205/CP14g9609	15
ko04217	Necroptosis	14/804	29/3833	0.000928169413962648	0.0159596703596583	0.0142074216851558	CP1g1140/CP7g6795/CP13g9122/CP5g5214/CP3g3143/CP7g6693/CP3g2584/CP5g5005/CP2g2085/CP4g3712/CP11g8039/CP3g3106/CP4g3828/CP6g5912	14
ko05022	NA	56/804	182/3833	0.00094716144567705	0.0159596703596583	0.0142074216851558	CP1g1318/CP2g1876/CP4g4392/CP1g819/CP1g698/CP3g2962/CP3g3067/CP6g6064/CP3g2885/CP10g8501/CP1g719/CP7g6993/CP7g7212/CP1g207/CP7g6795/CP14g9590/CP5g4722/CP5g4887/CP1g1296/CP14g9429/CP10g8506/CP6g5851/CP8g6286/CP13g9299/CP1g442/CP2g2361/CP3g3239/CP5g4620/CP2g1838/CP2g1798/CP4g3785/CP3g3108/CP2g2282/CP6g5547/CP8g6247/CP4g3864/CP2g2291/CP4g4192/CP1g271/CP10g8435/CP10g8367/CP1g1530/CP8g6196/CP7g6694/CP…	56
ko05016	NA	49/804	157/3833	0.0013889840889775	0.0222898875231151	0.0198426298425357	CP2g1876/CP4g4392/CP1g819/CP1g698/CP3g2962/CP6g6064/CP7g6993/CP1g207/CP7g6795/CP1g1273/CP14g9590/CP5g4722/CP5g4887/CP1g1296/CP6g5767/CP14g9429/CP1g627/CP10g8506/CP6g5851/CP8g6286/CP13g9299/CP1g442/CP2g2361/CP3g3239/CP5g4620/CP2g1838/CP2g1798/CP2g2282/CP4g4097/CP8g6247/CP4g3864/CP2g2291/CP5g5123/CP1g1297/CP1g271/CP10g8435/CP1g1530/CP8g6196/CP7g6694/CP1g1057/CP13g9014/CP14g9384/CP2g1837/CP14g9653/C…	49
ko00030	Pentose phosphate pathway	17/804	40/3833	0.00162951130554927	0.0249611504531865	0.0222206087120355	CP1g879/CP1g682/CP9g7739/CP14g9591/CP1g1086/CP13g9066/CP15g9721/CP2g2103/CP5g4944/CP3g3184/CP4g4298/CP1g1189/CP1g1403/CP10g8494/CP3g2995/CP1g742/CP4g3611	17
ko00625	Chloroalkane and chloroalkene degradation	5/804	6/3833	0.00199283770256268	0.0291994045984184	0.0259935352508176	CP3g2759/CP6g5806/CP13g9099/CP1g1205/CP14g9609	5
ko00500	Starch and sucrose metabolism	24/804	65/3833	0.00212193939578043	0.0297955656824169	0.0265242424472554	CP4g4159/CP1g869/CP2g1561/CP1g619/CP3g3143/CP1g1104/CP15g9930/CP3g3415/CP4g3594/CP6g6060/CP3g2966/CP11g8068/CP2g1952/CP7g6953/CP4g4298/CP3g3264/CP1g1455/CP11g7789/CP1g549/CP2g2572/CP4g3828/CP5g4893/CP6g5578/CP4g3695	24
ko00640	Propanoate metabolism	15/804	35/3833	0.00274761296909597	0.0370378228234137	0.0329713556291517	CP2g2099/CP6g6080/CP2g2098/CP3g3274/CP4g4167/CP5g4861/CP9g7627/CP3g3448/CP11g8059/CP10g8560/CP3g3167/CP10g8399/CP13g9226/CP13g9308/CP4g4413	15
ko00250	Alanine, aspartate and glutamate metabolism	17/804	42/3833	0.0030584520541566	0.039642243932722	0.0352898313941146	CP11g8223/CP3g2761/CP7g6693/CP4g3662/CP14g9617/CP13g9206/CP1g159/CP1g981/CP1g53/CP2g1992/CP1g103/CP4g3617/CP3g3106/CP3g2762/CP4g4051/CP3g2757/CP3g3412	17
ko01040	Biosynthesis of unsaturated fatty acids	11/804	23/3833	0.00361049205621567	0.0450642897386919	0.0401165784023963	CP3g3031/CP6g5487/CP6g5488/CP3g3274/CP4g4167/CP5g4861/CP16g10091/CP3g3299/CP10g8399/CP8g6187/CP8g6188	11
ko05014	NA	55/804	190/3833	0.00473707450340585	0.0570140752731347	0.0507543696793484	CP1g1318/CP2g1876/CP4g4392/CP1g819/CP1g698/CP3g2962/CP6g6064/CP7g6993/CP1g207/CP14g9590/CP14g9549/CP8g6609/CP3g3219/CP5g4722/CP5g4887/CP1g1296/CP14g9429/CP2g2366/CP10g8506/CP6g5851/CP8g6286/CP13g9299/CP1g442/CP2g2361/CP3g3239/CP5g4620/CP5g4809/CP2g1838/CP2g1798/CP4g3785/CP3g3108/CP2g2282/CP6g5547/CP8g6247/CP4g3864/CP2g2291/CP4g4192/CP1g271/CP10g8435/CP1g1530/CP8g6196/CP7g6694/CP3g3101/CP13g9014/C…	55
ko05134	NA	11/804	24/3833	0.00542401974030106	0.0630308500855675	0.0561105490375972	CP6g5813/CP9g7462/CP6g5812/CP11g7887/CP3g3018/CP4g4192/CP3g3101/CP9g7626/CP1g1040/CP9g7576/CP2g1784	11
ko04212	Longevity regulating pathway - worm	17/804	45/3833	0.00702063668672741	0.0788651521142379	0.0702063668672742	CP3g3031/CP2g2371/CP4g4323/CP12g8789/CP11g7887/CP12g8987/CP1g627/CP4g3785/CP6g5547/CP14g9534/CP8g6394/CP8g6374/CP1g1297/CP5g4696/CP1g1040/CP9g7351/CP10g8325	17
ko04145	Phagosome	14/804	35/3833	0.00788213293499594	0.0856864128739881	0.0762787058225414	CP3g3354/CP1g207/CP12g8813/CP4g3864/CP5g5064/CP1g309/CP2g1756/CP2g2033/CP6g5754/CP3g3317/CP11g8066/CP6g5986/CP1g1068/CP4g4355	14
ko04612	Antigen processing and presentation	10/804	22/3833	0.0085291223372774	0.0898223196144526	0.0799605219119757	CP3g3354/CP9g7626/CP2g2033/CP2g2085/CP4g4118/CP1g1102/CP1g1491/CP9g7576/CP2g1784/CP4g4355	10
ko00903	Limonene and pinene degradation	3/804	3/3833	0.0092017301007325	0.0912053836454957	0.0811917361829339	CP13g9099/CP1g1205/CP14g9609	3
ko00981	Insect hormone biosynthesis	3/804	3/3833	0.0092017301007325	0.0912053836454957	0.0811917361829339	CP13g9099/CP1g1205/CP14g9609	3
ko00650	Butanoate metabolism	10/804	23/3833	0.0123126840919402	0.118553558256682	0.10553729221663	CP2g2099/CP2g2098/CP2g2303/CP11g8059/CP3g3167/CP5g5038/CP1g511/CP8g6372/CP6g5610/CP3g3412	10
ko05417	NA	19/804	55/3833	0.0132591259618318	0.124120151364926	0.110492716348599	CP1g1318/CP2g2196/CP1g8/CP7g7212/CP11g7887/CP1g627/CP3g3108/CP4g4498/CP1g1297/CP10g8367/CP9g7626/CP2g2085/CP4g4118/CP1g1040/CP1g1102/CP3g2916/CP9g7576/CP14g9339/CP2g1784	19
ko02026	Biofilm formation - Escherichia coli	6/804	11/3833	0.0146284230665552	0.133237258741327	0.118608835674772	CP1g869/CP3g3143/CP3g2966/CP11g8068/CP4g3828/CP5g4893	6
ko00330	Arginine and proline metabolism	16/804	45/3833	0.0166180460920809	0.147375829816613	0.131195100726955	CP2g1757/CP4g3678/CP3g3091/CP11g8223/CP6g5569/CP2g2333/CP14g9617/CP13g9206/CP1g103/CP4g3617/CP11g8167/CP2g2201/CP14g9503/CP13g9099/CP1g1205/CP14g9609	16
ko00720	Carbon fixation pathways in prokaryotes	10/804	24/3833	0.0172331586288254	0.148912165587542	0.132562758683272	CP6g6080/CP3g3448/CP1g81/CP8g6211/CP10g8560/CP3g3167/CP14g9383/CP4g3959/CP15g9965/CP4g4413	10
ko00630	Glyoxylate and dicarboxylate metabolism	18/804	53/3833	0.0188463470555664	0.158780473943147	0.141347602916748	CP3g3282/CP7g6693/CP3g3555/CP14g9476/CP5g4876/CP6g5547/CP9g7627/CP3g3167/CP8g6223/CP3g2924/CP3g3106/CP3g2762/CP10g8482/CP15g9803/CP14g9675/CP14g9383/CP4g4413/CP5g5149	18
ko00541	O-Antigen nucleotide sugar biosynthesis	4/804	6/3833	0.0200559399607884	0.164850043092334	0.146750780200891	CP5g5391/CP2g1904/CP15g9918/CP11g7789	4
ko00380	Tryptophan metabolism	11/804	28/3833	0.0205675702886745	0.165030266363888	0.146911216347675	CP2g2099/CP2g2098/CP16g10119/CP6g5547/CP9g7627/CP10g8587/CP3g3167/CP3g3070/CP13g9099/CP1g1205/CP14g9609	11
ko04213	Longevity regulating pathway - multiple species	14/804	39/3833	0.0223069863505298	0.174824520933222	0.155630137329278	CP3g2767/CP13g8998/CP2g1806/CP1g627/CP11g7917/CP5g4955/CP6g5547/CP1g1297/CP9g7626/CP4g4361/CP9g7576/CP4g3654/CP4g3655/CP2g1784	14
ko03320	PPAR signaling pathway	12/804	32/3833	0.0234362381090113	0.179500278244018	0.15979253256144	CP3g3031/CP2g2223/CP3g3274/CP4g4167/CP5g4861/CP2g2390/CP3g2881/CP3g3299/CP10g8399/CP1g511/CP1g838/CP5g4707	12
ko04712	Circadian rhythm - plant	8/804	19/3833	0.0301231803053699	0.222517626679971	0.198086908023713	CP1g771/CP4g3664/CP10g8501/CP8g6250/CP1g584/CP12g8917/CP6g5440/CP6g5840	8
ko00072	Synthesis and degradation of ketone bodies	3/804	4/3833	0.0310336155903817	0.222517626679971	0.198086908023713	CP3g3167/CP5g5038/CP1g511	3
ko04940	NA	3/804	4/3833	0.0310336155903817	0.222517626679971	0.198086908023713	CP11g7887/CP1g1040/CP3g3412	3
ko04922	Glucagon signaling pathway	20/804	64/3833	0.0341813279756178	0.239981406828817	0.213633299847611	CP3g2767/CP3g3075/CP10g8411/CP13g8998/CP2g1874/CP1g879/CP3g3143/CP14g9537/CP2g1806/CP2g1801/CP11g7917/CP5g4955/CP3g3108/CP2g2103/CP1g693/CP10g8398/CP5g4944/CP10g8367/CP4g3828/CP14g9339	20
ko00220	Arginine biosynthesis	12/804	34/3833	0.0378296827821854	0.260175573420336	0.231610302748074	CP3g2874/CP3g3175/CP3g2761/CP7g6693/CP13g9206/CP1g557/CP1g103/CP4g3617/CP3g3106/CP4g4051/CP14g9669/CP5g4594	12
ko04975	Fat digestion and absorption	4/804	7/3833	0.0391055037742712	0.263571095438588	0.234633022645627	CP1g309/CP3g3167/CP4g3617/CP3g3560	4
ko04711	Circadian rhythm - fly	2/804	2/3833	0.0439548977754442	0.29044706961421	0.258558222208495	CP3g3067/CP7g7212	2
ko04920	Adipocytokine signaling pathway	9/804	24/3833	0.0470902267620756	0.305180892669605	0.271674385165821	CP3g2767/CP2g2223/CP13g8998/CP2g1806/CP11g7917/CP7g7126/CP5g4955/CP3g2881/CP1g838	9
ko04146	Peroxisome	24/804	83/3833	0.0522483992271829	0.332220953576616	0.295745656002922	CP1g960/CP6g5788/CP12g8964/CP2g2223/CP4g4049/CP9g7228/CP1g627/CP4g3726/CP3g3274/CP4g4167/CP5g4861/CP6g5547/CP1g81/CP8g6436/CP1g1297/CP3g2881/CP3g3299/CP10g8399/CP8g6582/CP3g2762/CP1g838/CP1g1398/CP6g5806/CP11g8167	24
ko00053	Ascorbate and aldarate metabolism	11/804	32/3833	0.0549766591915815	0.343095076806722	0.305425884397675	CP5g5391/CP1g160/CP5g5228/CP9g7231/CP1g665/CP14g9695/CP5g5124/CP13g9099/CP9g7414/CP1g1205/CP14g9609	11
ko00680	Methane metabolism	13/804	40/3833	0.0593891070554122	0.362130083813373	0.322370994492617	CP1g879/CP12g8974/CP9g7739/CP5g5012/CP2g2103/CP5g4944/CP3g2759/CP5g5383/CP10g8494/CP3g2762/CP1g1390/CP4g4413/CP4g3611	13
ko05410	NA	5/804	11/3833	0.0601759189719552	0.362130083813373	0.322370994492617	CP3g2767/CP13g8998/CP2g1806/CP11g7917/CP5g4955	5
ko05418	NA	18/804	60/3833	0.0623307303191681	0.368516773992275	0.328056475364043	CP2g2371/CP3g2653/CP1g8/CP4g4323/CP6g6147/CP4g3673/CP11g7917/CP4g4525/CP8g6374/CP10g8367/CP3g3066/CP2g2033/CP2g2085/CP10g8361/CP15g9963/CP12g8691/CP3g2643/CP7g6895	18
ko04973	Carbohydrate digestion and absorption	4/804	8/3833	0.0654716734486827	0.374488287215933	0.333372362506766	CP15g9930/CP2g1952/CP3g3264/CP4g3695	4
ko04662	B cell receptor signaling pathway	3/804	5/3833	0.0655632312929973	0.374488287215933	0.333372362506766	CP7g7212/CP3g3108/CP14g9339	3
ko05110	NA	8/804	22/3833	0.0708443555670727	0.397909130435058	0.354221777835364	CP12g8813/CP5g5064/CP4g4498/CP2g1756/CP6g5754/CP3g3317/CP11g8066/CP6g5986	8
ko00400	Phenylalanine, tyrosine and tryptophan biosynthesis	9/804	26/3833	0.0758425752087866	0.412241094280018	0.366980202623161	CP7g7133/CP4g4157/CP6g5903/CP10g8474/CP4g3957/CP13g9206/CP1g103/CP4g3617/CP1g958	9
ko02020	Two-component system	9/804	26/3833	0.0758425752087866	0.412241094280018	0.366980202623161	CP15g9727/CP3g3554/CP7g6693/CP3g3239/CP3g3167/CP7g6953/CP9g7689/CP1g1455/CP3g3106	9
ko00410	beta-Alanine metabolism	11/804	34/3833	0.0816262045415647	0.436635411595354	0.388696212102689	CP2g2099/CP2g2098/CP3g3274/CP4g4167/CP5g4861/CP2g1655/CP10g8399/CP13g9099/CP3g3412/CP1g1205/CP14g9609	11
ko00040	Pentose and glucuronate interconversions	7/804	19/3833	0.0833377079011662	0.43865418464575	0.390493339447255	CP5g5391/CP15g9727/CP1g682/CP14g9695/CP11g7789/CP11g7823/CP9g7414	7
ko04260	Cardiac muscle contraction	5/804	12/3833	0.0859085346783962	0.43865418464575	0.390493339447255	CP3g3239/CP1g271/CP7g6694/CP14g9653/CP2g2386	5
ko04390	Hippo signaling pathway	5/804	12/3833	0.0859085346783962	0.43865418464575	0.390493339447255	CP4g4075/CP3g3067/CP7g7212/CP9g7683/CP3g3434	5
ko04066	HIF-1 signaling pathway	13/804	43/3833	0.0982442978702511	0.482712724826096	0.42971459183332	CP3g2793/CP5g5070/CP1g879/CP11g7938/CP14g9537/CP12g8974/CP9g7739/CP5g4996/CP10g8494/CP1g646/CP10g8325/CP4g3611/CP1g237	13
ko00930	Caprolactam degradation	4/804	9/3833	0.0988343561216636	0.482712724826096	0.42971459183332	CP2g2099/CP2g2098/CP14g9695/CP9g7414	4
ko04979	Cholesterol metabolism	4/804	9/3833	0.0988343561216636	0.482712724826096	0.42971459183332	CP7g6795/CP3g3464/CP3g2744/CP1g309	4
ko04621	NOD-like receptor signaling pathway	16/804	56/3833	0.10968306504109	0.490487203438766	0.436635492675459	CP4g4075/CP2g2196/CP3g2653/CP7g6795/CP6g6147/CP4g4525/CP6g5577/CP4g3785/CP3g3066/CP2g2085/CP10g8361/CP15g9963/CP3g2916/CP12g8691/CP3g2643/CP7g6895	16
ko04910	Insulin signaling pathway	14/804	48/3833	0.112802742719683	0.490487203438766	0.436635492675459	CP3g2793/CP3g2767/CP7g7212/CP13g8998/CP11g7938/CP3g3143/CP2g1806/CP9g7683/CP11g7917/CP5g4955/CP2g2103/CP5g4944/CP10g8367/CP4g3828	14
ko00362	Benzoate degradation	2/804	3/3833	0.113461233124868	0.490487203438766	0.436635492675459	CP3g3167/CP6g5610	2
ko04080	Neuroactive ligand-receptor interaction	2/804	3/3833	0.113461233124868	0.490487203438766	0.436635492675459	CP3g3464/CP3g2744	2
ko00310	Lysine degradation	10/804	32/3833	0.114720731368138	0.490487203438766	0.436635492675459	CP2g2099/CP2g2098/CP16g10119/CP9g7627/CP3g3167/CP3g3070/CP4g4231/CP13g9099/CP1g1205/CP14g9609	10
ko00770	Pantothenate and CoA biosynthesis	10/804	32/3833	0.114720731368138	0.490487203438766	0.436635492675459	CP8g6597/CP2g2303/CP2g1655/CP3g3245/CP1g92/CP2g1812/CP1g549/CP13g9099/CP1g1205/CP14g9609	10
ko00920	Sulfur metabolism	10/804	32/3833	0.114720731368138	0.490487203438766	0.436635492675459	CP7g6996/CP1g553/CP2g1591/CP13g9329/CP3g2722/CP12g8821/CP10g8460/CP1g1433/CP4g3976/CP8g6432	10
ko04068	FoxO signaling pathway	10/804	32/3833	0.114720731368138	0.490487203438766	0.436635492675459	CP3g2767/CP3g3067/CP13g8998/CP2g1806/CP1g627/CP11g7917/CP5g4955/CP4g3785/CP6g5547/CP1g1297	10
ko04931	NA	10/804	32/3833	0.114720731368138	0.490487203438766	0.436635492675459	CP3g2767/CP7g7212/CP13g8998/CP3g3143/CP2g1806/CP9g7683/CP11g7917/CP5g4955/CP4g3828/CP1g1355	10
ko04112	Cell cycle - Caulobacter	5/804	13/3833	0.116436131380122	0.490487203438766	0.436635492675459	CP12g8789/CP12g8987/CP8g6394/CP7g6779/CP9g7351	5
ko05120	NA	5/804	13/3833	0.116436131380122	0.490487203438766	0.436635492675459	CP12g8813/CP5g5064/CP2g1756/CP6g5754/CP11g8066	5
ko04710	Circadian rhythm	6/804	17/3833	0.126217250297532	0.52042686872628	0.46328801370292	CP3g2767/CP3g3067/CP13g8998/CP2g1806/CP11g7917/CP5g4955	6
ko04626	Plant-pathogen interaction	19/804	70/3833	0.13022540086252	0.52042686872628	0.46328801370292	CP4g4415/CP3g3222/CP1g8/CP4g3663/CP7g6746/CP1g1064/CP6g5577/CP4g4102/CP1g703/CP8g6424/CP10g8367/CP2g2085/CP11g8190/CP2g1603/CP6g6148/CP13g9282/CP3g3480/CP11g7857/CP4g4087	19
ko00100	Steroid biosynthesis	7/804	21/3833	0.131616098408079	0.52042686872628	0.46328801370292	CP1g1187/CP8g6221/CP1g192/CP5g4544/CP1g419/CP8g6583/CP2g1611	7
ko04727	GABAergic synapse	7/804	21/3833	0.131616098408079	0.52042686872628	0.46328801370292	CP8g6279/CP7g6693/CP4g3785/CP5g4603/CP3g3106/CP14g9643/CP3g3412	7
ko00051	Fructose and mannose metabolism	12/804	41/3833	0.132935886131107	0.52042686872628	0.46328801370292	CP2g1904/CP1g879/CP9g7739/CP2g2103/CP5g4944/CP13g9017/CP10g8494/CP3g2995/CP11g7823/CP1g742/CP6g5578/CP4g3611	12
ko04211	Longevity regulating pathway	12/804	41/3833	0.132935886131107	0.52042686872628	0.46328801370292	CP3g2793/CP3g2767/CP10g8411/CP13g8998/CP2g1806/CP1g627/CP2g1801/CP11g7917/CP7g7126/CP5g4955/CP6g5547/CP1g1297	12
ko05167	NA	8/804	25/3833	0.134353523973847	0.52042686872628	0.46328801370292	CP3g2885/CP1g719/CP7g7212/CP4g3785/CP3g3108/CP1g762/CP10g8367/CP14g9339	8
ko04340	Hedgehog signaling pathway	4/804	10/3833	0.138408919041287	0.530043246783111	0.471848587640752	CP3g3067/CP9g7350/CP7g7212/CP7g6846	4
ko00900	Terpenoid backbone biosynthesis	11/804	38/3833	0.155269766041095	0.587931586020775	0.523381233846388	CP11g7886/CP10g8444/CP10g8255/CP10g8394/CP3g3167/CP9g7624/CP11g7749/CP1g900/CP1g511/CP10g8425/CP1g217	11
ko04530	Tight junction	9/804	30/3833	0.159415909324425	0.596924016025902	0.53138636441475	CP3g2767/CP13g8998/CP1g207/CP2g1806/CP11g7917/CP5g4955/CP3g3434/CP1g1102/CP1g104	9
ko00430	Taurine and hypotaurine metabolism	3/804	7/3833	0.165044286763408	0.598063705798585	0.532400925043251	CP3g3394/CP3g3412/CP1g395	3
ko01521	NA	3/804	7/3833	0.165044286763408	0.598063705798585	0.532400925043251	CP3g2793/CP7g7212/CP11g7938	3
ko04391	Hippo signaling pathway - fly	3/804	7/3833	0.165044286763408	0.598063705798585	0.532400925043251	CP4g4075/CP3g3067/CP3g3434	3
ko05152	NA	13/804	47/3833	0.169363012087306	0.607184415674702	0.540520251342465	CP2g2196/CP11g7887/CP3g3108/CP2g1756/CP10g8367/CP5g4696/CP6g5754/CP1g1040/CP11g8066/CP3g2916/CP2g2367/CP14g9339/CP1g1068	13
ko00270	Cysteine and methionine metabolism	16/804	60/3833	0.174544604319787	0.619174017429139	0.551193487325643	CP1g796/CP14g9476/CP2g1591/CP13g9206/CP10g8460/CP1g92/CP1g103/CP4g4453/CP4g3617/CP4g3692/CP5g5383/CP10g8482/CP14g9489/CP14g9675/CP3g3025/CP1g395	16
ko05230	NA	8/804	27/3833	0.188503454569807	0.653076623722494	0.581373849011122	CP3g3075/CP2g1874/CP1g879/CP14g9537/CP14g9591/CP1g693/CP10g8398/CP1g81	8
ko00980	Metabolism of xenobiotics by cytochrome P450	5/804	15/3833	0.189915457343633	0.653076623722494	0.581373849011122	CP2g2371/CP4g4323/CP8g6457/CP8g6374/CP3g2759	5
ko04724	Glutamatergic synapse	5/804	15/3833	0.189915457343633	0.653076623722494	0.581373849011122	CP7g6693/CP3g3108/CP5g4603/CP3g3106/CP14g9339	5
ko00311	Penicillin and cephalosporin biosynthesis	1/804	1/3833	0.209757370206105	0.673174839303714	0.599265435581941	CP11g8167	1
ko00361	Chlorocyclohexane and chlorobenzene degradation	1/804	1/3833	0.209757370206105	0.673174839303714	0.599265435581941	CP14g9349	1
ko00364	Fluorobenzoate degradation	1/804	1/3833	0.209757370206105	0.673174839303714	0.599265435581941	CP14g9349	1
ko00472	D-Arginine and D-ornithine metabolism	1/804	1/3833	0.209757370206105	0.673174839303714	0.599265435581941	CP11g8167	1
ko00523	Polyketide sugar unit biosynthesis	1/804	1/3833	0.209757370206105	0.673174839303714	0.599265435581941	CP15g9775	1
ko01051	Biosynthesis of ansamycins	1/804	1/3833	0.209757370206105	0.673174839303714	0.599265435581941	CP1g1189	1
ko01503	NA	1/804	1/3833	0.209757370206105	0.673174839303714	0.599265435581941	CP4g3712	1
ko04371	Apelin signaling pathway	9/804	32/3833	0.212970895456136	0.673174839303714	0.599265435581941	CP3g2767/CP13g8998/CP11g7938/CP2g1806/CP11g7917/CP5g4955/CP4g3785/CP10g8367/CP2g2367	9
ko00520	Amino sugar and nucleotide sugar metabolism	15/804	58/3833	0.220188250897885	0.673174839303714	0.599265435581941	CP5g5391/CP15g9775/CP7g6985/CP2g1904/CP1g869/CP5g4549/CP5g4927/CP3g2966/CP11g8068/CP15g9918/CP4g4298/CP11g7789/CP14g9416/CP5g4893/CP6g5578	15
ko04360	Axon guidance	3/804	8/3833	0.224787854752242	0.673174839303714	0.599265435581941	CP7g7212/CP3g3108/CP14g9339	3
ko04370	VEGF signaling pathway	3/804	8/3833	0.224787854752242	0.673174839303714	0.599265435581941	CP3g3108/CP2g2367/CP14g9339	3
ko04659	Th17 cell differentiation	3/804	8/3833	0.224787854752242	0.673174839303714	0.599265435581941	CP3g3108/CP2g2085/CP14g9339	3
ko05235	NA	3/804	8/3833	0.224787854752242	0.673174839303714	0.599265435581941	CP10g8501/CP3g3108/CP14g9339	3
ko05322	NA	3/804	8/3833	0.224787854752242	0.673174839303714	0.599265435581941	CP4g4262/CP12g8814/CP3g2698	3
ko05323	NA	6/804	20/3833	0.228383802547559	0.673174839303714	0.599265435581941	CP12g8813/CP5g5064/CP2g1756/CP2g2033/CP6g5754/CP11g8066	6
ko05204	NA	5/804	16/3833	0.231544066783582	0.673174839303714	0.599265435581941	CP2g2371/CP4g4323/CP8g6457/CP8g6374/CP3g2759	5
ko04930	NA	4/804	12/3833	0.231715968425017	0.673174839303714	0.599265435581941	CP3g3075/CP2g1874/CP1g693/CP10g8398	4
ko04966	Collecting duct acid secretion	4/804	12/3833	0.231715968425017	0.673174839303714	0.599265435581941	CP12g8813/CP5g5064/CP2g1756/CP6g5754	4
ko04075	Plant hormone signal transduction	14/804	55/3833	0.250586508448297	0.721774814932274	0.642529508841787	CP3g2972/CP6g5432/CP9g7501/CP8g6445/CP6g5760/CP5g4626/CP3g2753/CP9g7316/CP7g7013/CP9g7570/CP5g5367/CP13g9232/CP4g4359/CP5g5100	14
ko04137	Mitophagy - animal	7/804	25/3833	0.258602620807723	0.735917684392583	0.65511960034948	CP3g2885/CP10g8501/CP1g719/CP2g2361/CP4g3785/CP4g4100/CP1g1068	7
ko04921	Oxytocin signaling pathway	10/804	38/3833	0.262478365324403	0.735917684392583	0.65511960034948	CP3g2767/CP13g8998/CP11g8015/CP2g1806/CP9g7683/CP11g7917/CP5g4955/CP3g3108/CP10g8367/CP14g9339	10
ko05162	NA	10/804	38/3833	0.262478365324403	0.735917684392583	0.65511960034948	CP1g1318/CP1g983/CP2g2196/CP10g8501/CP7g7212/CP9g7626/CP3g2916/CP2g1841/CP9g7576/CP2g1784	10
ko05166	NA	15/804	60/3833	0.264231572140957	0.735917684392583	0.65511960034948	CP10g8411/CP3g3354/CP7g6795/CP2g1801/CP3g3464/CP5g5216/CP3g3108/CP3g2744/CP5g5123/CP1g762/CP14g9501/CP1g965/CP14g9339/CP6g5912/CP4g4355	15
ko04216	Ferroptosis	6/804	21/3833	0.267090884203352	0.737783835873192	0.656780862795127	CP2g2223/CP7g6795/CP5g5005/CP3g2881/CP11g8039/CP1g838	6
ko00906	Carotenoid biosynthesis	9/804	34/3833	0.272523807213186	0.738716008965196	0.657610690473468	CP2g2041/CP8g6554/CP9g7740/CP14g9611/CP16g10041/CP5g4578/CP16g10040/CP2g2090/CP4g3939	9
ko00062	Fatty acid elongation	5/804	17/3833	0.275430240319437	0.738716008965196	0.657610690473468	CP2g2099/CP2g2098/CP4g4102/CP2g2114/CP16g10091	5
ko05160	NA	5/804	17/3833	0.275430240319437	0.738716008965196	0.657610690473468	CP1g1318/CP4g4075/CP7g7212/CP3g3434/CP1g309	5
ko00440	Phosphonate and phosphinate metabolism	2/804	5/3833	0.282772596903591	0.738716008965196	0.657610690473468	CP5g5046/CP6g6078	2
ko00531	Glycosaminoglycan degradation	2/804	5/3833	0.282772596903591	0.738716008965196	0.657610690473468	CP7g7084/CP8g6427	2
ko04392	Hippo signaling pathway - multiple species	2/804	5/3833	0.282772596903591	0.738716008965196	0.657610690473468	CP3g3202/CP3g3067	2
ko04650	Natural killer cell mediated cytotoxicity	2/804	5/3833	0.282772596903591	0.738716008965196	0.657610690473468	CP3g3108/CP14g9339	2
ko04625	C-type lectin receptor signaling pathway	3/804	9/3833	0.287764604067532	0.745974396698141	0.664072163232767	CP3g3108/CP10g8367/CP14g9339	3
ko00600	Sphingolipid metabolism	7/804	26/3833	0.294797863703118	0.7583731302897	0.675109611533858	CP9g7630/CP14g9616/CP11g7879/CP2g1907/CP7g7084/CP6g5831/CP2g2367	7
ko00910	Nitrogen metabolism	8/804	31/3833	0.317323122970139	0.810135548794976	0.721188915841225	CP7g6693/CP14g9661/CP14g9664/CP14g9663/CP3g3106/CP4g4051/CP3g2757/CP2g2403	8
ko00860	Porphyrin and chlorophyll metabolism	15/804	63/3833	0.335350722750736	0.837778635696254	0.745797005070849	CP6g5493/CP7g7010/CP15g9794/CP3g2590/CP16g10032/CP10g8255/CP5g4612/CP3g3247/CP11g8047/CP13g9007/CP2g2431/CP11g7866/CP1g331/CP1g217/CP8g6318	15
ko00960	Tropane, piperidine and pyridine alkaloid biosynthesis	4/804	14/3833	0.335608652281882	0.837778635696254	0.745797005070849	CP13g9206/CP1g103/CP4g3617/CP16g10049	4
ko00982	Drug metabolism - cytochrome P450	4/804	14/3833	0.335608652281882	0.837778635696254	0.745797005070849	CP2g2371/CP4g4323/CP8g6374/CP3g2759	4
ko04970	Salivary secretion	6/804	23/3833	0.348356244704826	0.852862588444854	0.759224856182363	CP12g8761/CP15g9930/CP2g1952/CP10g8367/CP3g3264/CP4g3695	6
ko00521	Streptomycin biosynthesis	3/804	10/3833	0.351774183364495	0.852862588444854	0.759224856182363	CP3g3327/CP1g404/CP4g4298	3
ko04122	Sulfur relay system	3/804	10/3833	0.351774183364495	0.852862588444854	0.759224856182363	CP10g8460/CP9g7509/CP3g3324	3
ko04660	T cell receptor signaling pathway	3/804	10/3833	0.351774183364495	0.852862588444854	0.759224856182363	CP7g7212/CP3g3108/CP14g9339	3
ko04152	AMPK signaling pathway	15/804	64/3833	0.360002883039859	0.866578368460233	0.771434749371127	CP3g3031/CP3g2767/CP13g8998/CP1g879/CP11g8015/CP2g1806/CP11g7917/CP3g3575/CP7g7126/CP5g4955/CP3g3434/CP2g2103/CP5g4944/CP1g965/CP14g9421	15
ko00730	Thiamine metabolism	5/804	19/3833	0.366922697122217	0.866874431291713	0.771698306787875	CP5g5221/CP9g7624/CP5g4690/CP5g5086/CP9g7509	5
ko04658	Th1 and Th2 cell differentiation	2/804	6/3833	0.368623634042783	0.866874431291713	0.771698306787875	CP3g3108/CP14g9339	2
ko00073	Cutin, suberine and wax biosynthesis	1/804	2/3833	0.375559842636766	0.866874431291713	0.771698306787875	CP5g4674	1
ko00623	Toluene degradation	1/804	2/3833	0.375559842636766	0.866874431291713	0.771698306787875	CP14g9349	1
ko00626	Naphthalene degradation	1/804	2/3833	0.375559842636766	0.866874431291713	0.771698306787875	CP3g2759	1
ko04917	Prolactin signaling pathway	1/804	2/3833	0.375559842636766	0.866874431291713	0.771698306787875	CP7g7212	1
ko00750	Vitamin B6 metabolism	4/804	15/3833	0.388587995895791	0.887746124835917	0.790278449408828	CP4g4460/CP11g7876/CP5g5383/CP3g2768	4
ko02024	Quorum sensing	6/804	24/3833	0.389870701708355	0.887746124835917	0.790278449408828	CP2g2223/CP4g4157/CP3g2881/CP6g5909/CP1g838/CP3g3412	6
ko05168	NA	11/804	47/3833	0.396174268130192	0.896045156777684	0.797666311671528	CP1g1318/CP1g65/CP2g2196/CP14g9549/CP9g7683/CP4g4462/CP2g2366/CP4g4398/CP3g2916/CP7g7058/CP4g4355	11
ko04071	Sphingolipid signaling pathway	7/804	29/3833	0.407865237528572	0.910268775146548	0.810328286480607	CP11g7879/CP3g3575/CP3g3434/CP2g1907/CP6g5831/CP2g2367/CP5g4844	7
ko05163	NA	7/804	29/3833	0.407865237528572	0.910268775146548	0.810328286480607	CP10g8411/CP7g7212/CP2g1801/CP3g3108/CP10g8367/CP14g9339/CP4g4355	7
ko00830	Retinol metabolism	4/804	16/3833	0.440935972266527	0.97760146482776	0.870268366315514	CP4g4049/CP3g2759/CP4g4242/CP1g563	4
ko00627	Aminobenzoate degradation	2/804	7/3833	0.450055372954534	0.991298435854103	0.882461515597125	CP2g2099/CP2g2098	2
ko00230	Purine metabolism	21/804	96/3833	0.454062353424341	0.993629955220799	0.88453705212534	CP7g6996/CP5g5221/CP3g3075/CP2g1874/CP11g7750/CP1g1086/CP7g6929/CP13g9329/CP1g693/CP10g8398/CP1g383/CP12g8821/CP5g5388/CP3g2731/CP4g4298/CP1g53/CP10g8625/CP1g1185/CP1g549/CP1g1433/CP7g6932	21
ko00590	Arachidonic acid metabolism	5/804	21/3833	0.458730905035775	0.997369774174556	0.887866267811178	CP14g9588/CP10g8292/CP8g6457/CP10g8246/CP6g5806	5
ko00592	alpha-Linolenic acid metabolism	6/804	26/3833	0.472281554742818	0.999997853758838	0.890205804533091	CP3g3274/CP4g4167/CP5g4861/CP8g6513/CP3g3299/CP10g8399	6
ko00950	Isoquinoline alkaloid biosynthesis	3/804	12/3833	0.47612393477183	0.999997853758838	0.890205804533091	CP13g9206/CP1g103/CP4g3617	3
ko04341	Hedgehog signaling pathway - fly	3/804	12/3833	0.47612393477183	0.999997853758838	0.890205804533091	CP3g3067/CP9g7350/CP7g7212	3
ko00561	Glycerolipid metabolism	10/804	45/3833	0.477005910911995	0.999997853758838	0.890205804533091	CP11g7969/CP5g4572/CP14g9695/CP1g1276/CP1g1534/CP3g3560/CP13g9099/CP9g7414/CP1g1205/CP14g9609	10
ko05206	NA	7/804	31/3833	0.483256694282662	0.999997853758838	0.890205804533091	CP3g3288/CP2g2140/CP4g4453/CP6g5447/CP4g3692/CP4g4410/CP5g4844	7
ko00061	Fatty acid biosynthesis	11/804	50/3833	0.484993826236564	0.999997853758838	0.890205804533091	CP2g2223/CP6g6080/CP14g9429/CP3g3448/CP2g2114/CP10g8560/CP1g17/CP3g2881/CP8g6187/CP1g838/CP8g6188	11
ko00290	Valine, leucine and isoleucine biosynthesis	4/804	17/3833	0.491860812865632	0.999997853758838	0.890205804533091	CP8g6597/CP2g2303/CP3g3245/CP1g92	4
ko04657	IL-17 signaling pathway	4/804	17/3833	0.491860812865632	0.999997853758838	0.890205804533091	CP1g8/CP7g7212/CP4g4462/CP2g2085	4
ko05165	NA	17/804	79/3833	0.497456566932707	0.999997853758838	0.890205804533091	CP4g3969/CP3g3075/CP7g7212/CP2g1874/CP12g8813/CP3g3575/CP3g3434/CP1g693/CP5g5123/CP10g8398/CP5g5064/CP2g1756/CP10g8566/CP6g5754/CP11g8066/CP1g965/CP4g3786	17
ko00332	Carbapenem biosynthesis	1/804	3/3833	0.506609147392714	0.999997853758838	0.890205804533091	CP14g9503	1
ko00945	Stilbenoid, diarylheptanoid and gingerol biosynthesis	1/804	3/3833	0.506609147392714	0.999997853758838	0.890205804533091	CP8g6348	1
ko00966	Glucosinolate biosynthesis	1/804	3/3833	0.506609147392714	0.999997853758838	0.890205804533091	CP1g92	1
ko04550	Signaling pathways regulating pluripotency of stem cells	1/804	3/3833	0.506609147392714	0.999997853758838	0.890205804533091	CP7g7212	1
ko04913	Ovarian steroidogenesis	1/804	3/3833	0.506609147392714	0.999997853758838	0.890205804533091	CP1g309	1
ko04015	Rap1 signaling pathway	2/804	8/3833	0.52514454568863	0.999997853758838	0.890205804533091	CP10g8367/CP9g7581	2
ko04977	Vitamin digestion and absorption	2/804	8/3833	0.52514454568863	0.999997853758838	0.890205804533091	CP1g309/CP5g4844	2
ko00340	Histidine metabolism	4/804	18/3833	0.54073432340766	0.999997853758838	0.890205804533091	CP6g5817/CP13g9099/CP1g1205/CP14g9609	4
ko04720	Long-term potentiation	4/804	18/3833	0.54073432340766	0.999997853758838	0.890205804533091	CP9g7683/CP3g3108/CP10g8367/CP14g9339	4
ko04972	Pancreatic secretion	4/804	18/3833	0.54073432340766	0.999997853758838	0.890205804533091	CP15g9930/CP2g1952/CP3g3264/CP4g3695	4
ko05131	NA	11/804	52/3833	0.542704047984715	0.999997853758838	0.890205804533091	CP6g6008/CP3g2885/CP1g719/CP7g7212/CP2g2415/CP3g2698/CP4g3785/CP10g8435/CP1g104/CP9g7581/CP13g9193	11
ko05140	NA	5/804	23/3833	0.546316296248565	0.999997853758838	0.890205804533091	CP6g5813/CP9g7462/CP2g2196/CP6g5812/CP3g2916	5
ko04010	MAPK signaling pathway	14/804	67/3833	0.555481414911822	0.999997853758838	0.890205804533091	CP2g2196/CP10g8411/CP9g7545/CP2g1801/CP3g3108/CP9g7626/CP1g1519/CP2g2468/CP3g2916/CP13g9203/CP9g7576/CP14g9339/CP2g1784/CP2g2469	14
ko04151	PI3K-Akt signaling pathway	14/804	67/3833	0.555481414911822	0.999997853758838	0.890205804533091	CP4g4075/CP4g3969/CP3g2793/CP1g8/CP10g8411/CP7g7212/CP11g7938/CP2g1801/CP11g7917/CP3g3575/CP3g3434/CP2g2085/CP10g8566/CP4g3786	14
ko04016	MAPK signaling pathway - plant	20/804	97/3833	0.575823473385119	0.999997853758838	0.890205804533091	CP6g5432/CP3g3222/CP8g6178/CP8g6445/CP6g5760/CP1g378/CP2g1819/CP6g5547/CP1g943/CP5g4626/CP10g8367/CP3g2753/CP3g2801/CP5g5388/CP9g7316/CP2g1603/CP13g9282/CP5g5367/CP3g3480/CP5g5100	20
ko05132	NA	21/804	102/3833	0.578775133831327	0.999997853758838	0.890205804533091	CP2g2196/CP3g2653/CP9g7667/CP1g8/CP1g207/CP6g6147/CP4g4525/CP5g4996/CP4g3864/CP3g3066/CP2g2085/CP10g8361/CP15g9963/CP1g104/CP9g7581/CP3g2916/CP12g8691/CP3g2643/CP1g1068/CP7g6895/CP1g237	21
ko04210	Apoptosis	4/804	19/3833	0.587084090417111	0.999997853758838	0.890205804533091	CP1g1318/CP1g207/CP5g5296/CP2g2033	4
ko00940	Phenylpropanoid biosynthesis	3/804	14/3833	0.588203050860555	0.999997853758838	0.890205804533091	CP14g9607/CP3g3415/CP16g10000	3
ko04924	Renin secretion	3/804	14/3833	0.588203050860555	0.999997853758838	0.890205804533091	CP3g3108/CP10g8367/CP14g9339	3
ko04020	Calcium signaling pathway	6/804	29/3833	0.588639067642544	0.999997853758838	0.890205804533091	CP7g6795/CP3g3108/CP10g8367/CP2g2367/CP14g9339/CP6g5912	6
ko04976	Bile secretion	6/804	29/3833	0.588639067642544	0.999997853758838	0.890205804533091	CP2g2158/CP2g1606/CP1g309/CP3g2947/CP4g4410/CP4g3721	6
ko04721	Synaptic vesicle cycle	7/804	34/3833	0.590198375769495	0.999997853758838	0.890205804533091	CP11g7992/CP16g10058/CP12g8813/CP5g5064/CP2g1756/CP6g5754/CP11g8066	7
ko04728	Dopaminergic synapse	7/804	34/3833	0.590198375769495	0.999997853758838	0.890205804533091	CP10g8411/CP7g7212/CP9g7683/CP2g1801/CP3g3575/CP3g3434/CP10g8367	7
ko04022	cGMP-PKG signaling pathway	8/804	39/3833	0.591989018930535	0.999997853758838	0.890205804533091	CP10g8411/CP7g6795/CP9g7683/CP2g1801/CP3g3108/CP10g8367/CP14g9339/CP6g5912	8
ko04915	Estrogen signaling pathway	8/804	39/3833	0.591989018930535	0.999997853758838	0.890205804533091	CP1g8/CP10g8411/CP2g1801/CP10g8367/CP9g7626/CP2g2085/CP9g7576/CP2g1784	8
ko05211	NA	2/804	9/3833	0.592967386151801	0.999997853758838	0.890205804533091	CP10g8325/CP15g9965	2
ko04218	Cellular senescence	10/804	49/3833	0.595915756279394	0.999997853758838	0.890205804533091	CP12g8766/CP5g4919/CP7g6795/CP9g7683/CP3g3108/CP10g8367/CP1g965/CP14g9339/CP6g5912/CP3g2613	10
ko00604	Glycosphingolipid biosynthesis - ganglio series	1/804	4/3833	0.610182579637168	0.999997853758838	0.890205804533091	CP7g7084	1
ko00909	Sesquiterpenoid and triterpenoid biosynthesis	1/804	4/3833	0.610182579637168	0.999997853758838	0.890205804533091	CP5g4544	1
ko02040	Flagellar assembly	1/804	4/3833	0.610182579637168	0.999997853758838	0.890205804533091	CP2g1877	1
ko04013	MAPK signaling pathway - fly	6/804	30/3833	0.624351878717899	0.999997853758838	0.890205804533091	CP6g6008/CP10g8411/CP1g627/CP2g1801/CP1g1297/CP9g7581	6
ko00480	Glutathione metabolism	11/804	55/3833	0.624397676672448	0.999997853758838	0.890205804533091	CP2g2371/CP4g4323/CP6g5569/CP1g160/CP5g5228/CP14g9591/CP13g9066/CP1g81/CP8g6374/CP5g5124/CP7g6932	11
ko00350	Tyrosine metabolism	4/804	20/3833	0.630579530859612	0.999997853758838	0.890205804533091	CP13g9206/CP3g2759/CP1g103/CP4g3617	4
ko00450	Selenocompound metabolism	4/804	20/3833	0.630579530859612	0.999997853758838	0.890205804533091	CP7g6996/CP1g1433/CP1g221/CP3g3025	4
ko04011	MAPK signaling pathway - yeast	4/804	20/3833	0.630579530859612	0.999997853758838	0.890205804533091	CP4g4075/CP3g3202/CP6g5547/CP6g5810	4
ko04927	Cortisol synthesis and secretion	3/804	15/3833	0.638106814601746	0.999997853758838	0.890205804533091	CP10g8411/CP2g1801/CP1g309	3
ko00240	Pyrimidine metabolism	10/804	51/3833	0.650366035384787	0.999997853758838	0.890205804533091	CP11g7997/CP1g159/CP2g1655/CP5g5388/CP3g2731/CP2g1992/CP5g4639/CP1g549/CP3g3344/CP7g6932	10
ko04142	Lysosome	10/804	51/3833	0.650366035384787	0.999997853758838	0.890205804533091	CP14g9616/CP7g7084/CP5g5296/CP2g1756/CP2g2033/CP6g5754/CP11g8066/CP1g1491/CP8g6427/CP8g6552	10
ko00261	Monobactam biosynthesis	2/804	10/3833	0.653265686848628	0.999997853758838	0.890205804533091	CP7g6996/CP1g1433	2
ko04150	mTOR signaling pathway	6/804	31/3833	0.658214722982357	0.999997853758838	0.890205804533091	CP3g2793/CP7g7212/CP11g7938/CP12g8813/CP11g7917/CP5g5064	6
ko05031	NA	6/804	31/3833	0.658214722982357	0.999997853758838	0.890205804533091	CP10g8411/CP9g7683/CP2g1801/CP3g3108/CP10g8367/CP14g9339	6
ko00790	Folate biosynthesis	5/804	26/3833	0.663251848445109	0.999997853758838	0.890205804533091	CP8g6279/CP8g6457/CP9g7412/CP14g9643/CP3g3324	5
ko04722	Neurotrophin signaling pathway	5/804	26/3833	0.663251848445109	0.999997853758838	0.890205804533091	CP4g4075/CP2g2196/CP7g7212/CP10g8367/CP3g2916	5
ko03040	Spliceosome	29/804	146/3833	0.664589738308563	0.999997853758838	0.890205804533091	CP14g9583/CP5g5068/CP8g6399/CP3g2771/CP4g4262/CP7g7192/CP3g2663/CP11g7915/CP14g9549/CP7g7190/CP4g4462/CP2g2366/CP4g3779/CP1g408/CP8g6456/CP14g9578/CP1g775/CP9g7560/CP9g7626/CP6g5752/CP1g1069/CP4g3592/CP11g7814/CP4g4398/CP4g4112/CP5g4982/CP9g7576/CP7g7193/CP2g1784	29
ko00360	Phenylalanine metabolism	4/804	21/3833	0.671014501641692	0.999997853758838	0.890205804533091	CP13g9206/CP1g103/CP4g3617/CP6g5610	4
ko04810	Regulation of actin cytoskeleton	4/804	21/3833	0.671014501641692	0.999997853758838	0.890205804533091	CP9g7683/CP1g104/CP9g7581/CP6g5810	4
ko05142	NA	4/804	21/3833	0.671014501641692	0.999997853758838	0.890205804533091	CP2g2196/CP3g3434/CP3g2916/CP4g4355	4
ko05145	NA	9/804	47/3833	0.678088637780638	0.999997853758838	0.890205804533091	CP4g4415/CP2g2196/CP7g6746/CP8g6424/CP9g7626/CP3g2916/CP9g7576/CP2g1784/CP4g4087	9
ko05215	NA	3/804	16/3833	0.683607778217566	0.999997853758838	0.890205804533091	CP1g8/CP7g7212/CP2g2085	3
ko00785	Lipoic acid metabolism	1/804	5/3833	0.692035075320563	0.999997853758838	0.890205804533091	CP2g2101	1
ko04062	Chemokine signaling pathway	1/804	5/3833	0.692035075320563	0.999997853758838	0.890205804533091	CP7g7212	1
ko04744	Phototransduction	1/804	5/3833	0.692035075320563	0.999997853758838	0.890205804533091	CP10g8367	1
ko04310	Wnt signaling pathway	5/804	27/3833	0.697545054946081	0.999997853758838	0.890205804533091	CP3g3067/CP10g8501/CP7g7212/CP3g3108/CP14g9339	5
ko04540	Gap junction	2/804	11/3833	0.706208740996073	0.999997853758838	0.890205804533091	CP1g207/CP4g3864	2
ko04916	Melanogenesis	2/804	11/3833	0.706208740996073	0.999997853758838	0.890205804533091	CP7g7212/CP10g8367	2
ko04064	NF-kappa B signaling pathway	4/804	22/3833	0.708288501465466	0.999997853758838	0.890205804533091	CP2g2196/CP10g8501/CP2g2140/CP3g2916	4
ko00760	Nicotinate and nicotinamide metabolism	6/804	33/3833	0.719985931198633	0.999997853758838	0.890205804533091	CP3g3130/CP4g3662/CP3g3487/CP1g1185/CP1g549/CP1g480	6
ko04024	cAMP signaling pathway	6/804	33/3833	0.719985931198633	0.999997853758838	0.890205804533091	CP9g7683/CP3g3274/CP4g4167/CP5g4861/CP10g8367/CP10g8399	6
ko04624	Toll and Imd signaling pathway	6/804	33/3833	0.719985931198633	0.999997853758838	0.890205804533091	CP2g2196/CP6g6008/CP10g8411/CP2g2415/CP2g1801/CP3g2916	6
ko04130	SNARE interactions in vesicular transport	3/804	17/3833	0.724696413650124	0.999997853758838	0.890205804533091	CP1g1164/CP1g166/CP1g1352	3
ko05231	NA	3/804	17/3833	0.724696413650124	0.999997853758838	0.890205804533091	CP5g5046/CP1g1254/CP6g5810	3
ko00983	Drug metabolism - other enzymes	7/804	39/3833	0.739505602907862	0.999997853758838	0.890205804533091	CP2g2371/CP4g4323/CP8g6374/CP2g1655/CP5g5388/CP3g3344/CP7g6932	7
ko05205	NA	7/804	39/3833	0.739505602907862	0.999997853758838	0.890205804533091	CP11g7938/CP9g7683/CP1g775/CP2g2033/CP10g8566/CP6g5447/CP4g3786	7
ko05130	NA	11/804	60/3833	0.741822905503114	0.999997853758838	0.890205804533091	CP2g2196/CP9g7667/CP1g207/CP3g3203/CP5g5127/CP5g4996/CP4g3864/CP4g4192/CP1g104/CP3g2916/CP1g237	11
ko04072	Phospholipase D signaling pathway	4/804	23/3833	0.742387913090077	0.999997853758838	0.890205804533091	CP11g7992/CP6g5810/CP2g2367/CP3g3560	4
ko04512	ECM-receptor interaction	4/804	23/3833	0.742387913090077	0.999997853758838	0.890205804533091	CP4g3969/CP4g4233/CP10g8566/CP4g3786	4
ko04380	Osteoclast differentiation	2/804	12/3833	0.752225702240921	0.999997853758838	0.890205804533091	CP3g3108/CP14g9339	2
ko04750	Inflammatory mediator regulation of TRP channels	2/804	12/3833	0.752225702240921	0.999997853758838	0.890205804533091	CP9g7683/CP10g8367	2
ko04012	ErbB signaling pathway	1/804	6/3833	0.756717363576118	0.999997853758838	0.890205804533091	CP7g7212	1
ko04114	Oocyte meiosis	8/804	45/3833	0.756796949306168	0.999997853758838	0.890205804533091	CP4g4075/CP9g7683/CP3g3575/CP5g5216/CP3g3108/CP10g8367/CP13g9063/CP14g9339	8
ko00052	Galactose metabolism	5/804	29/3833	0.758666017993796	0.999997853758838	0.890205804533091	CP1g879/CP7g7084/CP15g9918/CP4g4298/CP11g7789	5
ko04613	Neutrophil extracellular trap formation	5/804	29/3833	0.758666017993796	0.999997853758838	0.890205804533091	CP7g6795/CP12g8814/CP5g4809/CP3g2698/CP6g5912	5
ko04935	Growth hormone synthesis, secretion and action	3/804	18/3833	0.761488831698616	0.999997853758838	0.890205804533091	CP10g8411/CP7g7212/CP2g1801	3
ko04934	NA	6/804	35/3833	0.773555061135291	0.999997853758838	0.890205804533091	CP10g8411/CP7g7212/CP1g1454/CP2g1801/CP1g309/CP15g9965	6
ko03013	RNA transport	25/804	134/3833	0.779765527755282	0.999997853758838	0.890205804533091	CP1g1318/CP1g983/CP6g5813/CP3g2793/CP2g2424/CP1g65/CP9g7462/CP6g5812/CP6g5494/CP7g7192/CP3g3216/CP5g4786/CP3g2663/CP7g7190/CP3g3219/CP3g3325/CP2g2366/CP4g3673/CP13g9307/CP2g2500/CP14g9501/CP2g2140/CP10g8502/CP7g7058/CP7g7193	25
ko04261	Adrenergic signaling in cardiomyocytes	6/804	36/3833	0.797291577250733	0.999997853758838	0.890205804533091	CP10g8411/CP9g7683/CP2g1801/CP3g3575/CP3g3434/CP10g8367	6
ko04510	Focal adhesion	6/804	36/3833	0.797291577250733	0.999997853758838	0.890205804533091	CP4g3969/CP7g7212/CP9g7683/CP10g8566/CP6g5810/CP4g3786	6
ko00941	Flavonoid biosynthesis	1/804	7/3833	0.807827695346383	0.999997853758838	0.890205804533091	CP2g2155	1
ko04964	Proximal tubule bicarbonate reclamation	1/804	7/3833	0.807827695346383	0.999997853758838	0.890205804533091	CP14g9675	1
ko05221	NA	1/804	7/3833	0.807827695346383	0.999997853758838	0.890205804533091	CP1g965	1
ko00260	Glycine, serine and threonine metabolism	9/804	53/3833	0.811284722964163	0.999997853758838	0.890205804533091	CP3g3282/CP10g8474/CP5g5012/CP11g7876/CP9g7627/CP5g5383/CP3g2762/CP11g8167/CP1g958	9
ko05017	NA	14/804	80/3833	0.817618504711861	0.999997853758838	0.890205804533091	CP1g955/CP7g6795/CP5g4887/CP2g2361/CP2g2282/CP5g5123/CP11g7885/CP10g8435/CP2g1837/CP11g8135/CP4g4129/CP6g5581/CP6g5912/CP12g8771	14
ko04666	Fc gamma R-mediated phagocytosis	3/804	20/3833	0.823062107129361	0.999997853758838	0.890205804533091	CP1g104/CP6g5810/CP2g2367	3
ko04978	Mineral absorption	3/804	20/3833	0.823062107129361	0.999997853758838	0.890205804533091	CP5g5005/CP3g2801/CP11g8039	3
ko00563	Glycosylphosphatidylinositol (GPI)-anchor biosynthesis	2/804	14/3833	0.825837058002212	0.999997853758838	0.890205804533091	CP14g9401/CP8g6383	2
ko05100	NA	2/804	14/3833	0.825837058002212	0.999997853758838	0.890205804533091	CP11g7992/CP1g104	2
ko00660	C5-Branched dibasic acid metabolism	1/804	8/3833	0.848211002440347	0.999997853758838	0.890205804533091	CP2g2303	1
ko05133	NA	3/804	21/3833	0.848403374710639	0.999997853758838	0.890205804533091	CP2g2196/CP10g8367/CP3g2916	3
ko05135	NA	5/804	33/3833	0.852256459706785	0.999997853758838	0.890205804533091	CP2g2196/CP7g7212/CP1g104/CP3g2916/CP6g5810	5
ko05225	NA	5/804	33/3833	0.852256459706785	0.999997853758838	0.890205804533091	CP2g2371/CP4g4323/CP7g7212/CP8g6374/CP1g1277	5
ko00300	Lysine biosynthesis	2/804	15/3833	0.854718633909976	0.999997853758838	0.890205804533091	CP3g3386/CP3g3387	2
ko04270	Vascular smooth muscle contraction	2/804	15/3833	0.854718633909976	0.999997853758838	0.890205804533091	CP9g7683/CP10g8367	2
ko04745	Phototransduction - fly	2/804	15/3833	0.854718633909976	0.999997853758838	0.890205804533091	CP10g8367/CP3g3561	2
ko05030	NA	2/804	15/3833	0.854718633909976	0.999997853758838	0.890205804533091	CP10g8411/CP2g1801	2
ko05034	NA	7/804	45/3833	0.862429627664189	0.999997853758838	0.890205804533091	CP10g8411/CP9g7683/CP12g8814/CP2g1801/CP5g4809/CP3g2698/CP10g8367	7
ko01523	NA	5/804	34/3833	0.870266616514995	0.999997853758838	0.890205804533091	CP2g2158/CP2g1606/CP3g2947/CP4g3721/CP5g4844	5
ko04918	Thyroid hormone synthesis	5/804	34/3833	0.870266616514995	0.999997853758838	0.890205804533091	CP1g8/CP10g8411/CP3g3354/CP2g1801/CP4g4118	5
ko05203	NA	13/804	79/3833	0.874189054788807	0.999997853758838	0.890205804533091	CP4g4075/CP3g3075/CP10g8411/CP2g1874/CP6g6093/CP12g8814/CP2g1801/CP5g4809/CP1g693/CP5g5123/CP10g8398/CP6g5754/CP1g965	13
ko04140	Autophagy - animal	10/804	63/3833	0.879429614725476	0.999997853758838	0.890205804533091	CP1g1318/CP6g5745/CP2g2361/CP11g7917/CP4g3785/CP4g4100/CP4g4192/CP10g8435/CP2g2033/CP1g1068	10
ko04520	Adherens junction	1/804	9/3833	0.880116454476415	0.999997853758838	0.890205804533091	CP10g8501	1
ko05217	NA	1/804	9/3833	0.880116454476415	0.999997853758838	0.890205804533091	CP7g7212	1
ko04214	Apoptosis - fly	4/804	29/3833	0.886398764445175	0.999997853758838	0.890205804533091	CP1g372/CP3g3505/CP3g3464/CP3g2744	4
ko04115	p53 signaling pathway	3/804	23/3833	0.889747605148242	0.999997853758838	0.890205804533091	CP10g8274/CP6g5822/CP7g6932	3
ko04139	Mitophagy - yeast	3/804	23/3833	0.889747605148242	0.999997853758838	0.890205804533091	CP10g8501/CP4g3785/CP6g5810	3
ko04120	Ubiquitin mediated proteolysis	15/804	92/3833	0.896078731372888	0.999997853758838	0.890205804533091	CP7g6949/CP8g6519/CP6g6008/CP3g2885/CP1g719/CP9g7350/CP9g7308/CP6g5496/CP5g5216/CP7g6846/CP10g8278/CP1g113/CP2g2140/CP8g6462/CP10g8325	15
ko04144	Endocytosis	15/804	92/3833	0.896078731372888	0.999997853758838	0.890205804533091	CP1g1140/CP11g7992/CP13g9122/CP5g5214/CP4g4228/CP3g2584/CP11g7840/CP9g7626/CP5g4630/CP1g104/CP6g5810/CP9g7576/CP2g2558/CP2g1784/CP1g1068	15
ko00562	Inositol phosphate metabolism	5/804	36/3833	0.900755149695625	0.999997853758838	0.890205804533091	CP3g3327/CP1g404/CP13g9017/CP6g5810/CP11g7838	5
ko05202	NA	4/804	30/3833	0.901917213459974	0.999997853758838	0.890205804533091	CP6g5984/CP1g775/CP3g2698/CP1g965	4
ko00460	Cyanoamino acid metabolism	1/804	10/3833	0.905322095323947	0.999997853758838	0.890205804533091	CP3g3415	1
ko04912	GnRH signaling pathway	1/804	10/3833	0.905322095323947	0.999997853758838	0.890205804533091	CP10g8367	1
ko04971	Gastric acid secretion	1/804	10/3833	0.905322095323947	0.999997853758838	0.890205804533091	CP10g8367	1
ko04914	Progesterone-mediated oocyte maturation	3/804	24/3833	0.906373226198224	0.999997853758838	0.890205804533091	CP5g5216/CP2g2085/CP1g965	3
ko04928	Parathyroid hormone synthesis, secretion and action	3/804	24/3833	0.906373226198224	0.999997853758838	0.890205804533091	CP10g8411/CP14g9593/CP2g1801	3
ko03060	Protein export	4/804	31/3833	0.915532751599877	0.999997853758838	0.890205804533091	CP4g4118/CP3g3317/CP6g5909/CP6g5986	4
ko05164	NA	4/804	31/3833	0.915532751599877	0.999997853758838	0.890205804533091	CP1g1318/CP2g2196/CP3g2916/CP6g5912	4
ko00740	Riboflavin metabolism	3/804	25/3833	0.92069620329601	0.999997853758838	0.890205804533091	CP4g3818/CP2g2031/CP1g549	3
ko03015	mRNA surveillance pathway	11/804	73/3833	0.923475494554932	0.999997853758838	0.890205804533091	CP7g7192/CP3g2663/CP7g7190/CP3g3325/CP9g7683/CP2g2366/CP3g3575/CP3g3434/CP1g197/CP10g8502/CP7g7193	11
ko00333	Prodigiosin biosynthesis	1/804	11/3833	0.925233430756735	0.999997853758838	0.890205804533091	CP1g17	1
ko00511	Other glycan degradation	1/804	11/3833	0.925233430756735	0.999997853758838	0.890205804533091	CP7g7084	1
ko04740	Olfactory transduction	1/804	11/3833	0.925233430756735	0.999997853758838	0.890205804533091	CP10g8367	1
ko00514	Other types of O-glycan biosynthesis	4/804	32/3833	0.927435220322876	0.999997853758838	0.890205804533091	CP16g10001/CP6g5645/CP6g5644/CP1g1355	4
ko00130	Ubiquinone and other terpenoid-quinone biosynthesis	3/804	26/3833	0.932989884828323	0.999997853758838	0.890205804533091	CP14g9607/CP14g9418/CP14g9396	3
ko04974	Protein digestion and absorption	6/804	45/3833	0.933492907234329	0.999997853758838	0.890205804533091	CP4g3969/CP6g5971/CP5g4603/CP10g8566/CP4g3786/CP7g7076	6
ko04925	Aldosterone synthesis and secretion	5/804	39/3833	0.934788360316961	0.999997853758838	0.890205804533091	CP10g8411/CP2g1801/CP1g309/CP10g8367/CP3g3561	5
ko04138	Autophagy - yeast	10/804	69/3833	0.936523589290387	0.999997853758838	0.890205804533091	CP1g1318/CP1g166/CP4g3785/CP4g4100/CP10g8435/CP1g104/CP12g8884/CP12g8883/CP7g7076/CP1g1068	10
ko03020	RNA polymerase	4/804	33/3833	0.937804704545785	0.999997853758838	0.890205804533091	CP1g1273/CP6g5767/CP4g4097/CP1g1057	4
ko03018	RNA degradation	14/804	92/3833	0.938160503456759	0.999997853758838	0.890205804533091	CP2g2086/CP11g7887/CP1g879/CP3g3325/CP6g5930/CP5g5393/CP12g8974/CP5g5315/CP14g9578/CP5g4696/CP6g5752/CP1g1040/CP4g3592/CP10g8502	14
ko03070	Bacterial secretion system	1/804	12/3833	0.940961406076354	0.999997853758838	0.890205804533091	CP6g5909	1
ko04713	Circadian entrainment	1/804	12/3833	0.940961406076354	0.999997853758838	0.890205804533091	CP10g8367	1
ko04136	Autophagy - other	3/804	27/3833	0.943505874823063	0.999997853758838	0.890205804533091	CP4g3785/CP4g4100/CP10g8435	3
ko04361	Axon regeneration	2/804	20/3833	0.943543719707183	0.999997853758838	0.890205804533091	CP11g7917/CP13g9203	2
ko04668	TNF signaling pathway	2/804	20/3833	0.943543719707183	0.999997853758838	0.890205804533091	CP10g8411/CP2g1801	2
ko04911	Insulin secretion	2/804	20/3833	0.943543719707183	0.999997853758838	0.890205804533091	CP10g8411/CP2g1801	2
ko05226	NA	2/804	20/3833	0.943543719707183	0.999997853758838	0.890205804533091	CP7g7212/CP4g4410	2
ko04141	Protein processing in endoplasmic reticulum	20/804	127/3833	0.947193397471185	0.999997853758838	0.890205804533091	CP1g1318/CP6g6008/CP1g8/CP3g3354/CP3g3018/CP4g4498/CP3g3101/CP9g7626/CP2g2085/CP4g4118/CP12g8885/CP8g6435/CP1g40/CP3g3317/CP11g7835/CP9g7576/CP6g5986/CP4g4270/CP2g1784/CP4g4355	20
ko04111	Cell cycle - yeast	10/804	71/3833	0.949453403139637	0.999997853758838	0.890205804533091	CP2g2450/CP5g5216/CP10g8286/CP3g3434/CP8g6186/CP13g9051/CP3g3566/CP4g4424/CP13g9063/CP2g2462	10
ko05213	NA	1/804	13/3833	0.953384078024695	0.999997853758838	0.890205804533091	CP7g7212	1
ko04620	Toll-like receptor signaling pathway	2/804	21/3833	0.953558492864715	0.999997853758838	0.890205804533091	CP2g2196/CP3g2916	2
ko05161	NA	6/804	48/3833	0.955937982556055	0.999997853758838	0.890205804533091	CP2g2196/CP10g8411/CP6g6093/CP2g1801/CP3g2916/CP1g965	6
ko04923	Regulation of lipolysis in adipocytes	1/804	14/3833	0.963195387257194	0.999997853758838	0.890205804533091	CP5g4572	1
ko05222	NA	1/804	14/3833	0.963195387257194	0.999997853758838	0.890205804533091	CP1g383	1
ko05170	NA	6/804	50/3833	0.966829033860974	0.999997853758838	0.890205804533091	CP2g2196/CP3g3108/CP10g8367/CP3g2916/CP14g9339/CP4g4355	6
ko04611	Platelet activation	4/804	37/3833	0.967134094152632	0.999997853758838	0.890205804533091	CP9g7683/CP10g8566/CP10g8246/CP4g3786	4
ko03050	Proteasome	5/804	44/3833	0.968950430123727	0.999997853758838	0.890205804533091	CP3g3428/CP5g4887/CP2g2282/CP2g1837/CP4g4129	5
ko05223	NA	1/804	15/3833	0.970943726781995	0.999997853758838	0.890205804533091	CP1g383	1
ko05224	NA	1/804	15/3833	0.970943726781995	0.999997853758838	0.890205804533091	CP7g7212	1
ko05146	NA	3/804	31/3833	0.972028614377458	0.999997853758838	0.890205804533091	CP10g8566/CP4g3786/CP1g1068	3
ko05200	NA	10/804	76/3833	0.972179405395156	0.999997853758838	0.890205804533091	CP2g2371/CP1g8/CP4g4323/CP7g7212/CP8g6374/CP10g8367/CP2g2085/CP1g965/CP10g8325/CP15g9965	10
ko04926	Relaxin signaling pathway	4/804	39/3833	0.976377981193157	0.999997853758838	0.890205804533091	CP10g8411/CP2g1801/CP10g8566/CP4g3786	4
ko04622	RIG-I-like receptor signaling pathway	1/804	16/3833	0.977062439109726	0.999997853758838	0.890205804533091	CP6g6093	1
ko04933	NA	2/804	25/3833	0.979068197404548	0.999997853758838	0.890205804533091	CP10g8566/CP4g3786	2
ko01524	NA	4/804	41/3833	0.983135504976086	0.999997853758838	0.890205804533091	CP2g2371/CP4g4323/CP8g6374/CP3g2801	4
ko03022	Basal transcription factors	3/804	34/3833	0.983788230235662	0.999997853758838	0.890205804533091	CP11g7998/CP11g8084/CP5g5123	3
ko00670	One carbon pool by folate	1/804	18/3833	0.98570873054544	0.999997853758838	0.890205804533091	CP1g1151	1
ko02010	ABC transporters	6/804	56/3833	0.986405822355779	0.999997853758838	0.890205804533091	CP2g2158/CP2g1606/CP3g2947/CP4g4410/CP4g3721/CP5g4844	6
ko04070	Phosphatidylinositol signaling system	3/804	35/3833	0.986524017242837	0.999997853758838	0.890205804533091	CP3g3327/CP10g8367/CP6g5810	3
ko04919	Thyroid hormone signaling pathway	2/804	28/3833	0.988643870273071	0.999997853758838	0.890205804533091	CP7g7212/CP1g879	2
ko04961	Endocrine and other factor-regulated calcium reabsorption	1/804	19/3833	0.988720573439665	0.999997853758838	0.890205804533091	CP11g7992	1
ko00515	Mannose type O-glycan biosynthesis	1/804	20/3833	0.991098302583479	0.999997853758838	0.890205804533091	CP16g10001	1
ko00780	Biotin metabolism	1/804	20/3833	0.991098302583479	0.999997853758838	0.890205804533091	CP1g17	1
ko03410	Base excision repair	3/804	39/3833	0.99365074092451	0.999997853758838	0.890205804533091	CP4g4493/CP16g10122/CP10g8269	3
ko00513	Various types of N-glycan biosynthesis	2/804	31/3833	0.993897745540351	0.999997853758838	0.890205804533091	CP10g8660/CP3g3443	2
ko05210	NA	1/804	23/3833	0.995626313707607	0.999997853758838	0.890205804533091	CP7g7212	1
ko05214	NA	1/804	23/3833	0.995626313707607	0.999997853758838	0.890205804533091	CP10g8367	1
ko04113	Meiosis - yeast	4/804	49/3833	0.995862617402246	0.999997853758838	0.890205804533091	CP9g7683/CP3g3575/CP5g5216/CP13g9063	4
ko05169	NA	7/804	71/3833	0.9962137020682	0.999997853758838	0.890205804533091	CP2g2196/CP2g2282/CP3g2916/CP4g4406/CP1g965/CP4g4129/CP4g4355	7
ko03008	Ribosome biogenesis in eukaryotes	7/804	78/3833	0.998772193811395	0.999997853758838	0.890205804533091	CP1g225/CP10g8501/CP1g718/CP11g7802/CP11g7750/CP7g6803/CP14g9501	7
ko04014	Ras signaling pathway	1/804	29/3833	0.998946162093459	0.999997853758838	0.890205804533091	CP10g8367	1
ko04110	Cell cycle	5/804	68/3833	0.999470775918614	0.999997853758838	0.890205804533091	CP4g4075/CP7g7212/CP5g5216/CP1g965/CP13g9063	5
ko00564	Glycerophospholipid metabolism	4/804	61/3833	0.999559848091413	0.999997853758838	0.890205804533091	CP5g5046/CP6g6078/CP1g1534/CP3g3560	4
ko00510	N-Glycan biosynthesis	1/804	41/3833	0.99993928181998	0.999997853758838	0.890205804533091	CP3g3443	1
ko00970	Aminoacyl-tRNA biosynthesis	2/804	63/3833	0.999994292573779	0.999997853758838	0.890205804533091	CP7g6802/CP11g8094	2
ko03460	Fanconi anemia pathway	1/804	55/3833	0.999997853758838	0.999997853758838	0.890205804533091	CP1g113	1
