# Supplementary material for: Cross-species dissection of saline-related genes by genetically deciphering a euryhaline microalga Chlorella sp
Source: Nat Commun. 2026 Jan 13;17:1577. doi: 10.1038/s41467-026-68287-6 (PMC12902096; doi:10.1038/s41467-026-68287-6)
Supplement: Supplementary file 6 — Source Data [file 41467_2026_68287_MOESM6_ESM.zip › 8-Source_Data_and_code/Fig5_data_and_code/Fig5b/KEGG_result_of_SS-24H.tab]

ID	Description	GeneRatio	BgRatio	pvalue	p.adjust	qvalue	geneID	Count
ko03010	Ribosome	109/927	147/3833	7.85404042890337e-39	2.70964394797166e-36	2.53809517018246e-36	CP11g8045/CP11g8069/CP9g7680/CP9g7673/CP1g674/CP7g6854/CP12g8713/CP5g5220/CP1g1133/CP2g1557/CP3g3369/CP15g9897/CP5g4803/CP6g5847/CP6g5846/CP2g2495/CP1g768/CP9g7667/CP10g8627/CP16g10094/CP3g2885/CP5g5115/CP5g4706/CP10g8537/CP1g719/CP3g2803/CP14g9621/CP10g8598/CP5g5052/CP10g8590/CP1g737/CP10g8628/CP1g661/CP6g5897/CP3g2789/CP16g10118/CP2g2413/CP4g3784/CP15g9881/CP8g6627/CP12g8780/CP15g9967/CP2g1572/…	109
ko05171	NA	80/927	106/3833	1.826899613487e-29	3.15140183326507e-27	2.95188516495004e-27	CP11g8045/CP11g8069/CP9g7680/CP9g7673/CP1g674/CP7g6854/CP12g8713/CP5g5220/CP1g1133/CP2g1557/CP3g3369/CP15g9897/CP5g4803/CP6g5847/CP6g5846/CP2g2495/CP1g768/CP9g7667/CP10g8627/CP16g10094/CP3g2885/CP5g5115/CP5g4706/CP10g8537/CP1g719/CP3g2803/CP14g9621/CP10g8598/CP5g5052/CP10g8590/CP1g737/CP10g8628/CP1g661/CP6g5897/CP3g2789/CP16g10118/CP2g2413/CP4g3784/CP8g6627/CP12g8780/CP15g9967/CP2g1572/CP7g6714/C…	80
ko05012	NA	70/927	139/3833	9.05600945885266e-12	1.04144108776806e-09	9.75506983813252e-10	CP1g1318/CP2g1876/CP4g4392/CP1g819/CP1g698/CP3g2962/CP6g6064/CP3g2885/CP1g719/CP7g6993/CP1g207/CP7g6795/CP14g9590/CP7g6797/CP2g2387/CP5g4974/CP6g6147/CP5g4722/CP5g4887/CP1g970/CP1g1296/CP14g9429/CP10g8506/CP7g6835/CP3g3154/CP10g8242/CP6g5851/CP8g6286/CP13g9299/CP1g442/CP11g8124/CP3g3239/CP5g4620/CP2g1838/CP2g1798/CP5g5305/CP6g6142/CP2g2282/CP8g6247/CP4g3864/CP2g2291/CP8g6179/CP1g271/CP16g10111/CP…	70
ko05020	NA	64/927	132/3833	5.82485287661918e-10	5.02393560608404e-08	4.70586798190023e-08	CP1g1318/CP2g1876/CP4g4392/CP1g819/CP1g698/CP3g2962/CP6g6064/CP10g8501/CP7g6993/CP10g8411/CP7g7212/CP1g207/CP7g6795/CP14g9590/CP7g6797/CP2g2387/CP11g7808/CP5g4974/CP5g4722/CP5g4887/CP1g970/CP1g1296/CP14g9429/CP10g8506/CP7g6835/CP6g5851/CP8g6286/CP2g1801/CP13g9299/CP1g442/CP11g8124/CP3g3239/CP5g4620/CP2g1838/CP2g1798/CP5g5305/CP2g2282/CP8g6247/CP4g3864/CP2g2291/CP1g271/CP16g10111/CP1g1530/CP7g7196…	64
ko05010	NA	65/927	137/3833	1.3386019326006e-09	9.23635333494417e-08	8.65159564859759e-08	CP1g1318/CP2g1876/CP4g4392/CP1g819/CP1g698/CP3g2962/CP3g3067/CP6g6064/CP10g8501/CP7g6993/CP7g7212/CP1g207/CP7g6795/CP14g9590/CP7g6797/CP2g2387/CP5g4974/CP5g4722/CP5g4887/CP1g970/CP1g1296/CP5g5395/CP14g9429/CP10g8506/CP7g6835/CP6g5851/CP8g6286/CP13g9299/CP1g442/CP2g2361/CP11g8124/CP3g3239/CP5g4620/CP2g1838/CP2g1798/CP5g5305/CP2g2282/CP5g4996/CP8g6247/CP4g3864/CP2g2291/CP1g271/CP10g8435/CP16g10111/…	65
ko05022	NA	77/927	182/3833	2.60399126438064e-08	1.49729497701887e-06	1.40250055818396e-06	CP1g1318/CP2g1876/CP4g4392/CP1g819/CP1g698/CP3g2962/CP3g3067/CP6g6064/CP3g2885/CP10g8501/CP1g719/CP7g6993/CP7g7212/CP1g207/CP7g6795/CP14g9590/CP7g6797/CP2g2387/CP5g4974/CP5g4722/CP5g4887/CP1g970/CP1g1296/CP5g5395/CP14g9429/CP10g8506/CP7g6835/CP3g3154/CP10g8242/CP6g5851/CP8g6286/CP13g9299/CP1g442/CP2g2361/CP11g8124/CP3g3239/CP5g4620/CP2g1838/CP2g1798/CP5g5305/CP4g3785/CP2g2282/CP6g5547/CP8g6247/CP…	77
ko00190	Oxidative phosphorylation	38/927	71/3833	7.55328548075789e-08	3.72269070123068e-06	3.48700547758297e-06	CP2g1876/CP4g4392/CP1g819/CP1g698/CP3g2962/CP2g1763/CP6g6064/CP7g6993/CP14g9590/CP5g4722/CP2g1543/CP4g4150/CP1g1296/CP14g9429/CP12g8813/CP10g8434/CP10g8506/CP6g5851/CP8g6286/CP13g9299/CP1g442/CP14g9388/CP3g2973/CP3g3239/CP5g4620/CP2g1838/CP2g1798/CP8g6247/CP2g2291/CP2g2213/CP8g6459/CP1g271/CP2g1756/CP1g1530/CP7g6694/CP6g5754/CP8g6363/CP12g8792	38
ko00195	Photosynthesis	29/927	49/3833	1.51731260904005e-07	6.5434106264852e-06	6.12914435493808e-06	CP2g1763/CP2g2068/CP1g816/CP4g3985/CP10g8434/CP4g3645/CP1g172/CP9g7268/CP2g2381/CP6g5755/CP2g2213/CP9g7271/CP4g4465/CP4g3615/CP2g1683/CP5g4553/CP1g909/CP10g8423/CP8g6430/CP1g1139/CP3g3050/CP15g9783/CP9g7621/CP4g4184/CP3g3449/CP6g5689/CP4g4200/CP12g8932/CP2g1548	29
ko05016	NA	66/927	157/3833	3.63499433510383e-07	1.39341449512313e-05	1.30519679634722e-05	CP2g1876/CP4g4392/CP1g819/CP1g698/CP3g2962/CP6g6064/CP7g6993/CP1g207/CP7g6795/CP1g1273/CP14g9590/CP7g6797/CP2g2387/CP5g4974/CP5g4722/CP5g4887/CP1g970/CP1g1296/CP14g9429/CP1g627/CP10g8506/CP7g6835/CP6g5851/CP8g6286/CP13g9299/CP1g442/CP2g2361/CP11g8124/CP3g3239/CP5g4620/CP2g1838/CP2g1798/CP5g5305/CP2g2282/CP4g4097/CP8g6247/CP4g3864/CP2g2291/CP5g5123/CP1g1297/CP1g271/CP10g8435/CP16g10111/CP12g8699/C…	66
ko04932	NA	30/927	57/3833	2.90759809099672e-06	0.000100312134139387	9.39613277827363e-05	CP1g1318/CP2g1876/CP3g2767/CP4g4392/CP1g819/CP1g698/CP6g6064/CP7g6993/CP7g7212/CP14g9590/CP7g6797/CP5g4722/CP2g1806/CP14g9429/CP6g5851/CP1g442/CP3g3239/CP5g4620/CP7g7126/CP2g1838/CP2g1798/CP5g4955/CP8g6247/CP2g2291/CP1g271/CP1g1530/CP7g6694/CP15g9862/CP8g6363/CP3g3437	30
ko05014	NA	73/927	190/3833	5.27579341895851e-06	0.000165468066321881	0.000154992208576102	CP1g1318/CP2g1876/CP4g4392/CP1g819/CP1g698/CP3g2962/CP6g6064/CP7g6993/CP1g207/CP14g9590/CP7g6797/CP2g2387/CP14g9549/CP5g4974/CP3g3219/CP5g4722/CP1g475/CP5g4887/CP1g970/CP1g1296/CP14g9429/CP2g2366/CP10g8506/CP7g6835/CP6g5851/CP8g6286/CP13g9299/CP1g442/CP2g2361/CP11g8124/CP3g3239/CP5g4620/CP5g4809/CP2g1838/CP2g1798/CP5g5305/CP14g9558/CP4g3785/CP2g2282/CP6g5547/CP8g6247/CP4g3864/CP2g2291/CP4g4192/CP…	73
ko03050	Proteasome	24/927	44/3833	1.30560635817115e-05	0.000375361827974204	0.000351597501718019	CP3g3428/CP2g2387/CP5g4974/CP5g4887/CP1g970/CP7g6835/CP11g8124/CP5g5305/CP2g2282/CP16g10111/CP7g7196/CP6g5613/CP1g668/CP5g4961/CP2g1837/CP5g5311/CP7g7139/CP2g2016/CP7g7049/CP4g4129/CP2g2507/CP5g5147/CP4g4065/CP6g6138	24
ko05415	NA	43/927	105/3833	8.77405352035774e-05	0.00232849881886417	0.0021810805107286	CP2g1876/CP4g4392/CP1g819/CP1g698/CP3g2962/CP6g6064/CP7g6993/CP7g7212/CP5g4661/CP7g6795/CP14g9590/CP5g4722/CP12g8877/CP1g1296/CP14g9537/CP14g9429/CP9g7683/CP10g8506/CP6g5851/CP8g6286/CP13g9299/CP1g442/CP3g3239/CP5g4620/CP2g1838/CP2g1798/CP5g4996/CP8g6247/CP2g2291/CP1g271/CP4g4524/CP2g2247/CP1g1530/CP1g259/CP7g6694/CP5g4733/CP1g624/CP8g6363/CP6g5912/CP11g7883/CP3g2798/CP3g2797/CP3g2816	43
ko00620	Pyruvate metabolism	35/927	82/3833	0.000149691894732629	0.0036888359773398	0.00345529411149754	CP2g2275/CP3g3075/CP2g1874/CP3g2758/CP12g8877/CP6g6080/CP14g9537/CP14g9476/CP3g2830/CP3g2773/CP3g2605/CP9g7627/CP3g3448/CP10g8398/CP11g8059/CP6g5886/CP4g4524/CP11g7949/CP4g4439/CP3g2759/CP3g2924/CP3g3298/CP15g9771/CP3g3382/CP10g8482/CP3g2748/CP7g6699/CP4g3774/CP4g3959/CP7g6698/CP4g4413/CP13g9099/CP9g7414/CP1g1205/CP16g10063	35
ko05017	NA	34/927	80/3833	0.000205269956504893	0.00472120899961255	0.00442230713312297	CP1g955/CP7g6795/CP7g6797/CP2g2387/CP5g4974/CP5g4887/CP1g970/CP7g6835/CP2g2361/CP11g8124/CP5g5305/CP2g2282/CP5g5123/CP11g7885/CP10g8435/CP16g10111/CP7g7196/CP6g5613/CP1g668/CP3g2945/CP5g4961/CP2g1837/CP11g8135/CP5g5311/CP7g7139/CP2g2016/CP7g7049/CP4g4129/CP2g2507/CP5g5147/CP4g4065/CP6g6138/CP6g5912/CP12g8771	34
ko04212	Longevity regulating pathway - worm	22/927	45/3833	0.00025662619679554	0.00553350236840382	0.00518317384317307	CP3g3031/CP2g2371/CP4g4323/CP12g8789/CP6g5829/CP11g7887/CP12g8987/CP1g627/CP16g10088/CP4g3785/CP6g5547/CP8g6394/CP1g1297/CP5g4696/CP3g2945/CP1g1040/CP9g7351/CP10g8498/CP11g7755/CP3g3472/CP2g2243/CP1g1515	22
ko05134	NA	14/927	24/3833	0.000346397226587318	0.00702982606897793	0.00658476461686109	CP6g5813/CP9g7462/CP6g5812/CP7g6797/CP11g7887/CP3g3018/CP4g4192/CP1g800/CP3g3101/CP9g7626/CP1g1040/CP10g8498/CP9g7576/CP2g1784	14
ko04391	Hippo signaling pathway - fly	6/927	7/3833	0.00109817254724226	0.0210483071554766	0.0197157293569224	CP4g4075/CP3g3067/CP1g446/CP3g3434/CP3g3506/CP9g7625	6
ko04217	Necroptosis	15/927	29/3833	0.0011902760186059	0.0216129066536335	0.0202445838067597	CP1g1140/CP7g6795/CP13g9122/CP3g3143/CP7g6693/CP3g2584/CP4g3943/CP5g5005/CP1g373/CP2g2085/CP4g3712/CP11g8039/CP3g3106/CP1g963/CP6g5912	15
ko00630	Glyoxylate and dicarboxylate metabolism	23/927	53/3833	0.00153639864406874	0.0261645229104455	0.024508035189952	CP3g2758/CP14g9606/CP3g3282/CP7g6693/CP3g3555/CP14g9476/CP3g2747/CP2g2023/CP5g4876/CP6g5547/CP9g7627/CP3g2924/CP12g8783/CP3g3106/CP3g3382/CP10g8508/CP3g2762/CP1g1152/CP1g963/CP10g8482/CP1g782/CP4g4413/CP3g3472	23
ko00196	Photosynthesis - antenna proteins	11/927	19/3833	0.00166846233052116	0.0261645229104455	0.024508035189952	CP14g9681/CP1g1405/CP9g7232/CP12g8969/CP5g4977/CP10g8481/CP4g3649/CP14g9683/CP14g9682/CP14g9684/CP14g9685	11
ko04712	Circadian rhythm - plant	11/927	19/3833	0.00166846233052116	0.0261645229104455	0.024508035189952	CP1g771/CP10g8501/CP8g6250/CP3g3135/CP1g584/CP12g8917/CP6g5440/CP1g1440/CP10g8618/CP3g2705/CP5g4907	11
ko04390	Hippo signaling pathway	8/927	12/3833	0.00217726594377779	0.0313050200671418	0.029323085158238	CP4g4075/CP3g3067/CP7g7212/CP1g446/CP9g7683/CP3g3434/CP3g3506/CP9g7625	8
ko04714	Thermogenesis	42/927	116/3833	0.00217774052640986	0.0313050200671418	0.029323085158238	CP2g1876/CP3g2767/CP4g4392/CP1g819/CP1g698/CP3g2962/CP6g6064/CP7g6993/CP10g8411/CP14g9590/CP1g295/CP6g5773/CP5g4722/CP11g7938/CP4g4150/CP1g1296/CP2g1806/CP14g9429/CP10g8506/CP6g5851/CP8g6286/CP2g1801/CP1g1197/CP13g9299/CP1g442/CP3g3239/CP5g4620/CP2g1838/CP2g1798/CP5g4955/CP8g6247/CP2g2291/CP8g6459/CP1g271/CP1g1530/CP7g6694/CP15g9862/CP3g2881/CP15g9860/CP8g6363/CP10g8650/CP8g6367	42
ko00710	Carbon fixation in photosynthetic organisms	23/927	55/3833	0.00277052617912491	0.0372211329774715	0.0348646462977384	CP3g2758/CP5g5070/CP1g682/CP6g5890/CP9g7739/CP14g9476/CP3g2830/CP3g2773/CP5g4996/CP2g2103/CP12g8782/CP13g9206/CP1g259/CP6g5607/CP1g1189/CP13g9017/CP3g3382/CP10g8494/CP1g1152/CP2g2496/CP10g8482/CP1g646/CP4g3959	23
ko00910	Nitrogen metabolism	15/927	31/3833	0.00280507089105582	0.0372211329774715	0.0348646462977384	CP7g6693/CP14g9661/CP14g9664/CP10g8540/CP14g9663/CP2g2180/CP6g5616/CP6g5615/CP2g2179/CP3g3106/CP4g4051/CP1g963/CP4g3717/CP1g782/CP2g2403	15
ko02026	Biofilm formation - Escherichia coli	7/927	11/3833	0.00614199165105753	0.0784810044301796	0.0735123367202597	CP1g869/CP3g3143/CP4g3943/CP3g3483/CP3g2966/CP11g8068/CP5g4893	7
ko00020	Citrate cycle (TCA cycle)	19/927	47/3833	0.00965863956357423	0.115839993935555	0.10850611178708	CP2g2275/CP3g2758/CP12g8877/CP14g9537/CP16g10119/CP14g9476/CP2g1798/CP3g2830/CP2g2291/CP9g7627/CP1g81/CP4g4524/CP1g1530/CP11g7949/CP10g8412/CP4g4188/CP3g3382/CP10g8482/CP13g9226	19
ko00062	Fatty acid elongation	9/927	17/3833	0.00973727485255391	0.115839993935555	0.10850611178708	CP2g2099/CP2g2098/CP2g2114/CP1g174/CP16g10091/CP5g5361/CP11g7958/CP13g9047/CP15g9776	9
ko00480	Glutathione metabolism	21/927	55/3833	0.0139766764749127	0.160731779461496	0.150555778168358	CP2g2371/CP6g5801/CP4g4323/CP6g5829/CP6g5569/CP1g160/CP13g9066/CP1g81/CP12g8699/CP2g2247/CP2g2571/CP5g5124/CP10g8412/CP4g3585/CP5g4733/CP7g6932/CP15g9764/CP1g912/CP2g2243/CP1g1515/CP2g1989	21
ko04112	Cell cycle - Caulobacter	7/927	13/3833	0.0201209441958401	0.223926637018221	0.20974974085307	CP12g8789/CP12g8987/CP16g10088/CP8g6394/CP9g7351/CP11g7755/CP3g2855	7
ko00500	Starch and sucrose metabolism	23/927	65/3833	0.0271654746845928	0.289775378241792	0.271429568635332	CP4g4159/CP1g869/CP2g1561/CP1g619/CP3g3143/CP1g1104/CP15g9930/CP4g3943/CP3g3415/CP3g3483/CP4g3594/CP6g6060/CP10g8323/CP3g2966/CP11g8068/CP2g1952/CP14g9350/CP7g6953/CP4g4298/CP3g3264/CP1g1455/CP11g7789/CP5g4893	23
ko00330	Arginine and proline metabolism	17/927	45/3833	0.0285575735078867	0.289775378241792	0.271429568635332	CP2g1757/CP4g3678/CP3g3091/CP11g8223/CP6g5569/CP1g1409/CP2g2333/CP14g9617/CP13g9206/CP14g9505/CP1g103/CP3g3525/CP8g6403/CP14g9503/CP13g9099/CP1g1205/CP3g3123	17
ko04723	Retrograde endocannabinoid signaling	17/927	45/3833	0.0285575735078867	0.289775378241792	0.271429568635332	CP2g1876/CP4g4392/CP1g819/CP1g698/CP6g6064/CP7g6993/CP14g9590/CP5g4722/CP14g9429/CP6g5851/CP1g442/CP5g4620/CP2g1838/CP2g2270/CP8g6247/CP8g6363/CP10g8650	17
ko00010	Glycolysis / Gluconeogenesis	31/927	95/3833	0.0369676231651378	0.359567239332741	0.336802875591614	CP2g2275/CP3g3075/CP2g1874/CP5g5070/CP12g8877/CP14g9537/CP6g5890/CP12g8974/CP9g7739/CP3g2830/CP5g4996/CP2g2103/CP9g7627/CP10g8398/CP4g4524/CP1g259/CP11g7949/CP4g4298/CP3g2759/CP3g2827/CP1g1525/CP13g9017/CP10g8494/CP1g646/CP4g3959/CP8g6637/CP11g7771/CP4g4413/CP13g9099/CP9g7414/CP1g1205	31
ko03040	Spliceosome	45/927	146/3833	0.0375200597564599	0.359567239332741	0.336802875591614	CP14g9583/CP5g5068/CP8g6399/CP3g2771/CP4g4262/CP7g7192/CP1g72/CP16g10065/CP3g2662/CP3g2663/CP11g7915/CP14g9549/CP7g7190/CP3g3507/CP3g2872/CP4g4462/CP2g2366/CP4g3779/CP4g3605/CP4g4249/CP8g6456/CP14g9578/CP1g775/CP9g7560/CP1g988/CP4g3806/CP12g8847/CP2g2515/CP4g4269/CP5g4865/CP2g2237/CP11g7842/CP9g7744/CP9g7626/CP4g3861/CP4g3592/CP1g389/CP3g2600/CP13g9236/CP4g4398/CP10g8610/CP5g4982/CP9g7576/CP2g179…	45
ko04940	NA	3/927	4/3833	0.046230832918175	0.431071279912713	0.403779963182923	CP11g7887/CP1g1040/CP10g8498	3
ko00980	Metabolism of xenobiotics by cytochrome P450	7/927	15/3833	0.0477893299657766	0.433876811531393	0.406407875332228	CP2g2371/CP4g4323/CP6g5829/CP8g6457/CP3g2759/CP2g2243/CP1g1515	7
ko04146	Peroxisome	27/927	83/3833	0.0511225244237886	0.452237716056591	0.423606342728829	CP1g960/CP6g5788/CP12g8964/CP5g5285/CP9g7228/CP6g5773/CP1g627/CP4g3726/CP3g2747/CP12g8879/CP5g4861/CP6g5547/CP8g6559/CP1g81/CP8g6436/CP1g1297/CP3g2881/CP3g3299/CP10g8412/CP3g2762/CP1g1398/CP12g8799/CP12g8800/CP5g5137/CP1g491/CP2g2412/CP3g3472	27
ko04711	Circadian rhythm - fly	2/927	2/3833	0.0584421791420185	0.50406379509991	0.472151289384202	CP3g3067/CP7g7212	2
ko00053	Ascorbate and aldarate metabolism	12/927	32/3833	0.0640817300793701	0.53873346962306	0.504626011210617	CP5g5391/CP1g160/CP9g7231/CP1g665/CP5g5124/CP4g4403/CP8g6549/CP1g297/CP13g9099/CP9g7414/CP14g9420/CP1g1205	12
ko04213	Longevity regulating pathway - multiple species	14/927	39/3833	0.0672872983415938	0.53873346962306	0.504626011210617	CP3g2767/CP2g1806/CP1g627/CP5g4955/CP6g5547/CP1g1297/CP9g7626/CP4g4361/CP15g9862/CP9g7576/CP4g3654/CP4g3655/CP2g1784/CP3g3472	14
ko05204	NA	7/927	16/3833	0.067758942060334	0.53873346962306	0.504626011210617	CP2g2371/CP4g4323/CP6g5829/CP8g6457/CP3g2759/CP2g2243/CP1g1515	7
ko04340	Hedgehog signaling pathway	5/927	10/3833	0.0687080367055497	0.53873346962306	0.504626011210617	CP3g3067/CP9g7350/CP7g7212/CP8g6603/CP7g6846	5
ko02020	Two-component system	10/927	26/3833	0.0745873305452649	0.571836200847031	0.535632993623306	CP15g9727/CP3g3554/CP7g6797/CP7g6693/CP3g3239/CP7g6953/CP9g7689/CP1g1455/CP3g3106/CP1g963	10
ko05160	NA	7/927	17/3833	0.0920091767945996	0.690068825959497	0.646380258030711	CP1g1318/CP4g4075/CP7g7212/CP7g6797/CP3g3434/CP3g3506/CP9g7625	7
ko04392	Hippo signaling pathway - multiple species	3/927	5/3833	0.094968511405863	0.697109285851547	0.65297498323852	CP3g3202/CP3g3067/CP1g446	3
ko00982	Drug metabolism - cytochrome P450	6/927	14/3833	0.0974596745762129	0.700491411016531	0.656142984537223	CP2g2371/CP4g4323/CP6g5829/CP3g2759/CP2g2243/CP1g1515	6
ko04973	Carbohydrate digestion and absorption	4/927	8/3833	0.102614006753287	0.722486374079266	0.676745436589885	CP2g1650/CP15g9930/CP2g1952/CP3g3264	4
ko05418	NA	19/927	60/3833	0.11450422227611	0.783034642997463	0.733460367353841	CP2g2371/CP4g4323/CP6g5829/CP6g6147/CP4g3673/CP6g6142/CP10g8367/CP3g3066/CP12g8687/CP2g2033/CP2g2085/CP10g8361/CP15g9862/CP15g9963/CP1g941/CP12g8691/CP12g8683/CP2g2243/CP1g1515	19
ko00380	Tryptophan metabolism	10/927	28/3833	0.115752947225712	0.783034642997463	0.733460367353841	CP2g2099/CP2g2098/CP16g10119/CP4g4088/CP6g5547/CP9g7627/CP10g8587/CP13g9099/CP3g3472/CP1g1205	10
ko04931	NA	11/927	32/3833	0.12769461717203	0.818543150201103	0.766720814986236	CP3g2767/CP7g7212/CP3g3143/CP2g1806/CP9g7683/CP4g3943/CP5g4955/CP15g9862/CP1g624/CP1g932/CP1g1355	11
ko00750	Vitamin B6 metabolism	6/927	15/3833	0.130573237649837	0.818543150201103	0.766720814986236	CP4g4460/CP2g2316/CP11g7876/CP9g7701/CP1g46/CP3g2768	6
ko04612	Antigen processing and presentation	8/927	22/3833	0.13907492014037	0.818543150201103	0.766720814986236	CP3g3354/CP1g1312/CP9g7626/CP2g2033/CP2g2085/CP1g1102/CP9g7576/CP2g1784	8
ko04214	Apoptosis - fly	10/927	29/3833	0.140267425637492	0.818543150201103	0.766720814986236	CP7g6797/CP1g372/CP3g3505/CP3g3464/CP9g7241/CP3g2744/CP8g6179/CP2g1733/CP13g9223/CP11g7790	10
ko04341	Hedgehog signaling pathway - fly	5/927	12/3833	0.140930995100523	0.818543150201103	0.766720814986236	CP6g6020/CP3g3067/CP9g7350/CP7g7212/CP8g6603	5
ko00332	Carbapenem biosynthesis	2/927	3/3833	0.147104655042152	0.818543150201103	0.766720814986236	CP14g9505/CP14g9503	2
ko00903	Limonene and pinene degradation	2/927	3/3833	0.147104655042152	0.818543150201103	0.766720814986236	CP13g9099/CP1g1205	2
ko00981	Insect hormone biosynthesis	2/927	3/3833	0.147104655042152	0.818543150201103	0.766720814986236	CP13g9099/CP1g1205	2
ko04080	Neuroactive ligand-receptor interaction	2/927	3/3833	0.147104655042152	0.818543150201103	0.766720814986236	CP3g3464/CP3g2744	2
ko00030	Pentose phosphate pathway	13/927	40/3833	0.147363278501776	0.818543150201103	0.766720814986236	CP1g682/CP9g7739/CP1g1086/CP13g9066/CP15g9721/CP2g2103/CP3g3184/CP4g4298/CP3g2827/CP1g1525/CP1g1189/CP10g8494/CP2g2496	13
ko00040	Pentose and glucuronate interconversions	7/927	19/3833	0.152826165780116	0.818543150201103	0.766720814986236	CP5g5391/CP15g9727/CP1g682/CP1g1456/CP11g7789/CP9g7414/CP1g129	7
ko04210	Apoptosis	7/927	19/3833	0.152826165780116	0.818543150201103	0.766720814986236	CP1g1318/CP1g207/CP7g6797/CP8g6179/CP5g5296/CP2g2033/CP11g7790	7
ko05417	NA	17/927	55/3833	0.155085390457682	0.818543150201103	0.766720814986236	CP1g1318/CP7g7212/CP7g6797/CP11g7887/CP1g627/CP1g1297/CP10g8367/CP12g8687/CP9g7626/CP2g2085/CP1g1040/CP1g1102/CP3g2916/CP10g8498/CP9g7576/CP12g8683/CP2g1784	17
ko00541	O-Antigen nucleotide sugar biosynthesis	3/927	6/3833	0.156590863516733	0.818543150201103	0.766720814986236	CP5g5391/CP2g1904/CP11g7789	3
ko00625	Chloroalkane and chloroalkene degradation	3/927	6/3833	0.156590863516733	0.818543150201103	0.766720814986236	CP3g2759/CP13g9099/CP1g1205	3
ko01040	Biosynthesis of unsaturated fatty acids	8/927	23/3833	0.170434214818037	0.865564375124446	0.810765104998337	CP3g3031/CP6g5487/CP6g5488/CP5g4861/CP1g174/CP16g10091/CP3g3299/CP11g7888	8
ko04211	Longevity regulating pathway	13/927	41/3833	0.170603992778152	0.865564375124446	0.810765104998337	CP3g2793/CP3g2767/CP10g8411/CP2g1806/CP1g627/CP2g1801/CP7g7126/CP5g4955/CP6g5547/CP1g1297/CP15g9862/CP3g3437/CP3g3472	13
ko00220	Arginine biosynthesis	11/927	34/3833	0.178124249209547	0.890621246047737	0.834235614146927	CP3g2874/CP7g6693/CP13g9206/CP1g557/CP1g103/CP3g3106/CP1g1152/CP4g4051/CP1g963/CP14g9669/CP5g4594	11
ko05230	NA	9/927	27/3833	0.184702302064634	0.910318488747123	0.852685815546505	CP3g3075/CP2g1874/CP12g8877/CP14g9537/CP10g8398/CP1g81/CP4g4524/CP3g2827/CP10g8412	9
ko00250	Alanine, aspartate and glutamate metabolism	13/927	42/3833	0.195541772888582	0.950167769669872	0.890012220560338	CP11g8223/CP7g6693/CP3g2747/CP4g3662/CP14g9617/CP13g9206/CP1g159/CP1g103/CP3g3106/CP3g2762/CP1g1152/CP4g4051/CP1g963	13
ko04920	Adipocytokine signaling pathway	8/927	24/3833	0.204639818180931	0.980565795450294	0.91848573364833	CP3g2767/CP6g5773/CP2g1806/CP7g7126/CP5g4955/CP15g9862/CP3g2881/CP3g3437	8
ko04710	Circadian rhythm	6/927	17/3833	0.209854163117506	0.99177652432246	0.928986706230344	CP6g6020/CP3g2767/CP3g3067/CP2g1806/CP5g4955/CP15g9862	6
ko03015	mRNA surveillance pathway	21/927	73/3833	0.213611473626252	0.995891329744013	0.932841001468839	CP1g1235/CP7g7192/CP3g2663/CP7g7190/CP3g3507/CP3g3325/CP4g3975/CP9g7683/CP2g2366/CP3g3575/CP1g1284/CP1g1075/CP3g3434/CP12g8847/CP3g3506/CP9g7625/CP4g4383/CP3g2644/CP1g197/CP2g1851/CP10g8502	21
ko04066	HIF-1 signaling pathway	13/927	43/3833	0.222037259759801	0.999997962358558	0.936687641324416	CP3g2793/CP5g5070/CP12g8877/CP11g7938/CP14g9537/CP12g8974/CP9g7739/CP5g4996/CP4g4524/CP1g259/CP3g2827/CP10g8494/CP1g646	13
ko01521	NA	3/927	7/3833	0.226707020367212	0.999997962358558	0.936687641324416	CP3g2793/CP7g7212/CP11g7938	3
ko04068	FoxO signaling pathway	10/927	32/3833	0.2277617814372	0.999997962358558	0.936687641324416	CP3g2767/CP3g3067/CP2g1806/CP1g627/CP5g4955/CP4g3785/CP6g5547/CP1g1297/CP15g9862/CP3g3472	10
ko05167	NA	8/927	25/3833	0.241279057277967	0.999997962358558	0.936687641324416	CP3g2885/CP1g719/CP7g7212/CP7g6797/CP4g3785/CP10g8367/CP2g2226/CP1g590	8
ko00523	Polyketide sugar unit biosynthesis	1/927	1/3833	0.241847117140621	0.999997962358558	0.936687641324416	CP15g9775	1
ko01051	Biosynthesis of ansamycins	1/927	1/3833	0.241847117140621	0.999997962358558	0.936687641324416	CP1g1189	1
ko01503	NA	1/927	1/3833	0.241847117140621	0.999997962358558	0.936687641324416	CP4g3712	1
ko04976	Bile secretion	9/927	29/3833	0.252055316490948	0.999997962358558	0.936687641324416	CP2g1650/CP2g1606/CP4g3648/CP3g2947/CP5g4581/CP3g2835/CP12g8702/CP15g9914/CP14g9705	9
ko00340	Histidine metabolism	6/927	18/3833	0.254555582850842	0.999997962358558	0.936687641324416	CP4g3970/CP1g39/CP8g6167/CP6g5817/CP13g9099/CP1g1205	6
ko04621	NOD-like receptor signaling pathway	16/927	56/3833	0.263994352378773	0.999997962358558	0.936687641324416	CP4g4075/CP7g6795/CP6g6147/CP6g5577/CP4g3785/CP6g6142/CP3g3066/CP2g2085/CP10g8361/CP1g734/CP15g9963/CP3g2916/CP1g455/CP1g941/CP1g454/CP12g8691	16
ko05410	NA	4/927	11/3833	0.264302492676021	0.999997962358558	0.936687641324416	CP3g2767/CP2g1806/CP5g4955/CP15g9862	4
ko04530	Tight junction	9/927	30/3833	0.288402753737802	0.999997962358558	0.936687641324416	CP3g2767/CP1g207/CP2g1806/CP5g4955/CP3g3434/CP3g3506/CP9g7625/CP15g9862/CP1g1102	9
ko01523	NA	10/927	34/3833	0.295209935046299	0.999997962358558	0.936687641324416	CP2g1606/CP3g2947/CP5g4581/CP12g8783/CP3g2835/CP5g4844/CP12g8702/CP15g9914/CP14g9374/CP14g9705	10
ko04721	Synaptic vesicle cycle	10/927	34/3833	0.295209935046299	0.999997962358558	0.936687641324416	CP11g7992/CP16g10058/CP13g9110/CP12g8813/CP12g8949/CP2g2270/CP1g418/CP2g1756/CP3g3234/CP6g5754	10
ko04918	Thyroid hormone synthesis	10/927	34/3833	0.295209935046299	0.999997962358558	0.936687641324416	CP10g8411/CP3g3354/CP2g1650/CP2g1801/CP12g8699/CP2g2247/CP12g8687/CP5g4733/CP12g8683/CP2g1989	10
ko04977	Vitamin digestion and absorption	3/927	8/3833	0.301162828535567	0.999997962358558	0.936687641324416	CP14g9437/CP5g4844/CP14g9374	3
ko00730	Thiamine metabolism	6/927	19/3833	0.301507621498869	0.999997962358558	0.936687641324416	CP5g5221/CP9g7459/CP9g7624/CP5g4690/CP5g5086/CP9g7509	6
ko03070	Bacterial secretion system	4/927	12/3833	0.32598824146377	0.999997962358558	0.936687641324416	CP5g5316/CP6g5909/CP6g6021/CP16g9973	4
ko04260	Cardiac muscle contraction	4/927	12/3833	0.32598824146377	0.999997962358558	0.936687641324416	CP2g1650/CP3g3239/CP1g271/CP7g6694	4
ko00640	Propanoate metabolism	10/927	35/3833	0.330739384541589	0.999997962358558	0.936687641324416	CP2g2099/CP6g6080/CP2g2098/CP5g4861/CP9g7627/CP3g3448/CP11g8059/CP4g4402/CP13g9226/CP4g4413	10
ko00983	Drug metabolism - other enzymes	11/927	39/3833	0.334513063559132	0.999997962358558	0.936687641324416	CP6g5977/CP2g2371/CP6g5801/CP4g4323/CP6g5829/CP15g9954/CP5g5388/CP1g151/CP7g6932/CP2g2243/CP1g1515	11
ko04915	Estrogen signaling pathway	11/927	39/3833	0.334513063559132	0.999997962358558	0.936687641324416	CP10g8411/CP2g1801/CP10g8367/CP12g8687/CP9g7626/CP2g2085/CP4g4274/CP9g7576/CP5g5091/CP12g8683/CP2g1784	11
ko05168	NA	13/927	47/3833	0.340024990253157	0.999997962358558	0.936687641324416	CP1g1318/CP1g65/CP5g4866/CP7g6797/CP14g9549/CP9g7683/CP4g4462/CP2g2366/CP8g6666/CP4g4512/CP13g9236/CP4g4398/CP3g2916	13
ko04011	MAPK signaling pathway - yeast	6/927	20/3833	0.349841067981116	0.999997962358558	0.936687641324416	CP4g4075/CP3g3202/CP6g5629/CP6g5547/CP2g1542/CP3g3472	6
ko04361	Axon regeneration	6/927	20/3833	0.349841067981116	0.999997962358558	0.936687641324416	CP5g5395/CP4g4088/CP15g9862/CP4g3834/CP13g9203/CP9g7742	6
ko00440	Phosphonate and phosphinate metabolism	2/927	5/3833	0.349985121006307	0.999997962358558	0.936687641324416	CP5g5046/CP6g6078	2
ko00785	Lipoic acid metabolism	2/927	5/3833	0.349985121006307	0.999997962358558	0.936687641324416	CP2g2101/CP1g1237	2
ko00071	Fatty acid degradation	9/927	32/3833	0.364445357140881	0.999997962358558	0.936687641324416	CP2g2099/CP6g5773/CP2g2098/CP5g4861/CP3g2881/CP3g2759/CP3g3299/CP13g9099/CP1g1205	9
ko00920	Sulfur metabolism	9/927	32/3833	0.364445357140881	0.999997962358558	0.936687641324416	CP4g4017/CP6g5779/CP7g6996/CP1g553/CP1g695/CP2g1591/CP13g9329/CP4g4248/CP2g2174	9
ko00680	Methane metabolism	11/927	40/3833	0.368957769225198	0.999997962358558	0.936687641324416	CP12g8974/CP9g7739/CP3g2747/CP2g2103/CP3g2759/CP3g2827/CP12g8783/CP10g8494/CP3g2762/CP1g1390/CP4g4413	11
ko05131	NA	14/927	52/3833	0.372292518167572	0.999997962358558	0.936687641324416	CP6g6020/CP6g6008/CP3g2885/CP1g719/CP7g7212/CP7g6797/CP2g2415/CP4g3785/CP10g8435/CP4g3752/CP9g7581/CP13g9193/CP4g4245/CP2g2226	14
ko04922	Glucagon signaling pathway	17/927	64/3833	0.373423037862733	0.999997962358558	0.936687641324416	CP3g2767/CP3g3075/CP10g8411/CP2g1874/CP12g8877/CP3g3143/CP14g9537/CP2g1806/CP4g3943/CP2g1801/CP5g4955/CP2g2103/CP10g8398/CP4g4524/CP10g8367/CP15g9862/CP3g2827	17
ko00930	Caprolactam degradation	3/927	9/3833	0.37645565624673	0.999997962358558	0.936687641324416	CP2g2099/CP2g2098/CP9g7414	3
ko04215	Apoptosis - multiple species	3/927	9/3833	0.37645565624673	0.999997962358558	0.936687641324416	CP7g6797/CP8g6179/CP11g7790	3
ko04979	Cholesterol metabolism	3/927	9/3833	0.37645565624673	0.999997962358558	0.936687641324416	CP7g6795/CP3g3464/CP3g2744	3
ko00290	Valine, leucine and isoleucine biosynthesis	5/927	17/3833	0.394865679063718	0.999997962358558	0.936687641324416	CP8g6597/CP2g2303/CP3g2605/CP10g8611/CP5g4540	5
ko04657	IL-17 signaling pathway	5/927	17/3833	0.394865679063718	0.999997962358558	0.936687641324416	CP7g7212/CP4g4462/CP12g8687/CP2g2085/CP12g8683	5
ko00100	Steroid biosynthesis	6/927	21/3833	0.39871958086744	0.999997962358558	0.936687641324416	CP1g1187/CP8g6221/CP1g192/CP5g4544/CP1g419/CP2g1611	6
ko00590	Arachidonic acid metabolism	6/927	21/3833	0.39871958086744	0.999997962358558	0.936687641324416	CP14g9588/CP8g6457/CP12g8699/CP2g2571/CP1g304/CP2g1989	6
ko04137	Mitophagy - animal	7/927	25/3833	0.401077912578899	0.999997962358558	0.936687641324416	CP3g2885/CP10g8501/CP1g719/CP2g2361/CP4g3785/CP4g4100/CP2g2226	7
ko04071	Sphingolipid signaling pathway	8/927	29/3833	0.402507602983911	0.999997962358558	0.936687641324416	CP11g7879/CP3g3575/CP3g3434/CP3g3506/CP9g7625/CP11g7880/CP5g4844/CP14g9374	8
ko00073	Cutin, suberine and wax biosynthesis	1/927	2/3833	0.425252055139223	0.999997962358558	0.936687641324416	CP5g4674	1
ko00626	Naphthalene degradation	1/927	2/3833	0.425252055139223	0.999997962358558	0.936687641324416	CP3g2759	1
ko00902	Monoterpenoid biosynthesis	1/927	2/3833	0.425252055139223	0.999997962358558	0.936687641324416	CP2g1620	1
ko04917	Prolactin signaling pathway	1/927	2/3833	0.425252055139223	0.999997962358558	0.936687641324416	CP7g7212	1
ko05162	NA	10/927	38/3833	0.440483289368337	0.999997962358558	0.936687641324416	CP1g1318/CP1g983/CP10g8501/CP7g7212/CP7g6797/CP9g7626/CP3g2916/CP2g1841/CP9g7576/CP2g1784	10
ko04728	Dopaminergic synapse	9/927	34/3833	0.442243027238682	0.999997962358558	0.936687641324416	CP10g8411/CP7g7212/CP9g7683/CP2g1801/CP3g3575/CP3g3434/CP3g3506/CP9g7625/CP10g8367	9
ko00400	Phenylalanine, tyrosine and tryptophan biosynthesis	7/927	26/3833	0.445727592736513	0.999997962358558	0.936687641324416	CP7g7133/CP4g4157/CP6g5903/CP4g3957/CP4g3958/CP13g9206/CP1g103	7
ko00460	Cyanoamino acid metabolism	3/927	10/3833	0.449869538616027	0.999997962358558	0.936687641324416	CP3g3415/CP2g2571/CP12g8783	3
ko05169	NA	18/927	71/3833	0.454211227584105	0.999997962358558	0.936687641324416	CP7g6797/CP2g2387/CP5g4974/CP5g4579/CP4g4249/CP5g5305/CP2g2282/CP6g5613/CP1g668/CP5g4961/CP5g5311/CP2g2016/CP3g2916/CP4g4406/CP7g7049/CP4g4129/CP2g2507/CP6g6138	18
ko00860	Porphyrin and chlorophyll metabolism	16/927	63/3833	0.459044986443374	0.999997962358558	0.936687641324416	CP6g5493/CP7g7010/CP3g2590/CP16g10032/CP10g8335/CP1g1016/CP1g332/CP13g9007/CP11g7866/CP1g331/CP1g217/CP5g4879/CP7g7072/CP2g1825/CP8g6404/CP4g3700	16
ko04145	Phagosome	9/927	35/3833	0.480840442018444	0.999997962358558	0.936687641324416	CP3g3354/CP1g207/CP12g8813/CP6g5990/CP4g3864/CP2g1756/CP2g2033/CP6g5754/CP4g4236	9
ko03013	RNA transport	33/927	134/3833	0.485846726658411	0.999997962358558	0.936687641324416	CP1g1318/CP1g1235/CP11g7869/CP1g983/CP6g5813/CP3g2793/CP2g2424/CP1g65/CP9g7462/CP6g5812/CP5g4866/CP6g5494/CP7g7192/CP3g3216/CP5g4786/CP3g2663/CP1g1361/CP7g7190/CP3g3507/CP3g3219/CP3g3325/CP2g2366/CP8g6666/CP4g3673/CP14g9558/CP12g8847/CP4g4512/CP1g1142/CP2g2500/CP2g1733/CP14g9501/CP10g8502/CP4g4302	33
ko04072	Phospholipase D signaling pathway	6/927	23/3833	0.495119799182219	0.999997962358558	0.936687641324416	CP11g7992/CP13g9110/CP4g3752/CP2g1542/CP4g3834/CP4g4245	6
ko04115	p53 signaling pathway	6/927	23/3833	0.495119799182219	0.999997962358558	0.936687641324416	CP10g8274/CP6g5801/CP7g6797/CP6g5684/CP6g5822/CP7g6932	6
ko04970	Salivary secretion	6/927	23/3833	0.495119799182219	0.999997962358558	0.936687641324416	CP12g8761/CP2g1650/CP15g9930/CP2g1952/CP10g8367/CP3g3264	6
ko04910	Insulin signaling pathway	12/927	48/3833	0.503181555021701	0.999997962358558	0.936687641324416	CP3g2793/CP3g2767/CP7g7212/CP11g7938/CP3g3143/CP2g1806/CP9g7683/CP4g3943/CP5g4955/CP2g2103/CP10g8367/CP15g9862	12
ko04261	Adrenergic signaling in cardiomyocytes	9/927	36/3833	0.518780677715596	0.999997962358558	0.936687641324416	CP10g8411/CP2g1650/CP9g7683/CP2g1801/CP3g3575/CP3g3434/CP3g3506/CP9g7625/CP10g8367	9
ko03320	PPAR signaling pathway	8/927	32/3833	0.525241908590983	0.999997962358558	0.936687641324416	CP3g3031/CP6g5773/CP5g4861/CP2g2390/CP3g2881/CP3g3299/CP5g4707/CP2g2226	8
ko00430	Taurine and hypotaurine metabolism	2/927	7/3833	0.534672341504646	0.999997962358558	0.936687641324416	CP3g3394/CP2g2571	2
ko00627	Aminobenzoate degradation	2/927	7/3833	0.534672341504646	0.999997962358558	0.936687641324416	CP2g2099/CP2g2098	2
ko04730	Long-term depression	2/927	7/3833	0.534672341504646	0.999997962358558	0.936687641324416	CP3g3506/CP9g7625	2
ko04626	Plant-pathogen interaction	17/927	70/3833	0.538835842220535	0.999997962358558	0.936687641324416	CP4g4415/CP3g3222/CP4g3663/CP7g6746/CP6g5577/CP10g8367/CP12g8687/CP2g2085/CP1g734/CP11g8190/CP3g3249/CP7g7113/CP13g9249/CP12g8683/CP3g3480/CP4g4087/CP3g3479	17
ko00720	Carbon fixation pathways in prokaryotes	6/927	24/3833	0.541381654544747	0.999997962358558	0.936687641324416	CP6g6080/CP3g3448/CP1g81/CP10g8412/CP4g3959/CP4g4413	6
ko02024	Quorum sensing	6/927	24/3833	0.541381654544747	0.999997962358558	0.936687641324416	CP4g4157/CP6g5773/CP3g2881/CP6g5909/CP2g2073/CP16g9973	6
ko00561	Glycerolipid metabolism	11/927	45/3833	0.541607969585534	0.999997962358558	0.936687641324416	CP11g7969/CP1g1101/CP7g6690/CP4g3834/CP1g1276/CP10g8650/CP14g9442/CP13g9099/CP9g7414/CP1g1205/CP3g3113	11
ko00450	Selenocompound metabolism	5/927	20/3833	0.551981815958934	0.999997962358558	0.936687641324416	CP4g4017/CP7g6996/CP8g6254/CP15g9915/CP3g3025	5
ko04978	Mineral absorption	5/927	20/3833	0.551981815958934	0.999997962358558	0.936687641324416	CP2g1650/CP5g5005/CP3g2801/CP11g8039/CP11g8104	5
ko05323	NA	5/927	20/3833	0.551981815958934	0.999997962358558	0.936687641324416	CP12g8813/CP2g1756/CP2g2033/CP6g5754/CP1g288	5
ko00520	Amino sugar and nucleotide sugar metabolism	14/927	58/3833	0.554546051110194	0.999997962358558	0.936687641324416	CP5g5391/CP15g9775/CP7g6985/CP2g1904/CP1g869/CP5g4549/CP5g4927/CP10g8323/CP3g2966/CP11g8068/CP4g4298/CP11g7789/CP5g4893/CP14g9420	14
ko00254	Aflatoxin biosynthesis	1/927	3/3833	0.564325755187759	0.999997962358558	0.936687641324416	CP4g3631	1
ko00966	Glucosinolate biosynthesis	1/927	3/3833	0.564325755187759	0.999997962358558	0.936687641324416	CP10g8611	1
ko04550	Signaling pathways regulating pluripotency of stem cells	1/927	3/3833	0.564325755187759	0.999997962358558	0.936687641324416	CP7g7212	1
ko05416	NA	1/927	3/3833	0.564325755187759	0.999997962358558	0.936687641324416	CP7g6797	1
ko05215	NA	4/927	16/3833	0.565480466887419	0.999997962358558	0.936687641324416	CP7g7212/CP12g8687/CP2g2085/CP12g8683	4
ko04151	PI3K-Akt signaling pathway	16/927	67/3833	0.571053574347269	0.999997962358558	0.936687641324416	CP4g4075/CP4g3969/CP3g2793/CP10g8411/CP7g7212/CP11g7938/CP2g1801/CP3g3575/CP3g3434/CP3g3506/CP9g7625/CP12g8687/CP2g2085/CP15g9862/CP11g7958/CP12g8683	16
ko00950	Isoquinoline alkaloid biosynthesis	3/927	12/3833	0.583946827303448	0.999997962358558	0.936687641324416	CP13g9206/CP1g103/CP1g998	3
ko04350	TGF-beta signaling pathway	3/927	12/3833	0.583946827303448	0.999997962358558	0.936687641324416	CP6g6020/CP3g3506/CP9g7625	3
ko04930	NA	3/927	12/3833	0.583946827303448	0.999997962358558	0.936687641324416	CP3g3075/CP2g1874/CP10g8398	3
ko04966	Collecting duct acid secretion	3/927	12/3833	0.583946827303448	0.999997962358558	0.936687641324416	CP12g8813/CP2g1756/CP6g5754	3
ko00740	Riboflavin metabolism	6/927	25/3833	0.585688099376067	0.999997962358558	0.936687641324416	CP4g3818/CP9g7389/CP2g2031/CP1g982/CP2g2073/CP1g288	6
ko04075	Plant hormone signal transduction	13/927	55/3833	0.590412517828915	0.999997962358558	0.936687641324416	CP3g2972/CP6g5432/CP5g5257/CP9g7501/CP6g5760/CP5g4626/CP3g2753/CP9g7316/CP1g932/CP1g1437/CP5g5367/CP13g9103/CP8g6412	13
ko00900	Terpenoid backbone biosynthesis	9/927	38/3833	0.591545195666109	0.999997962358558	0.936687641324416	CP11g7886/CP10g8444/CP6g6105/CP9g7624/CP11g7749/CP1g900/CP10g8425/CP1g217/CP14g9405	9
ko04921	Oxytocin signaling pathway	9/927	38/3833	0.591545195666109	0.999997962358558	0.936687641324416	CP3g2767/CP12g8954/CP12g8955/CP11g8015/CP2g1806/CP9g7683/CP5g4955/CP10g8367/CP15g9862	9
ko04216	Ferroptosis	5/927	21/3833	0.599876264425026	0.999997962358558	0.936687641324416	CP7g6795/CP6g5773/CP5g5005/CP3g2881/CP11g8039	5
ko04727	GABAergic synapse	5/927	21/3833	0.599876264425026	0.999997962358558	0.936687641324416	CP7g6693/CP4g3785/CP2g2270/CP3g3106/CP1g963	5
ko00410	beta-Alanine metabolism	8/927	34/3833	0.601798608031194	0.999997962358558	0.936687641324416	CP2g2099/CP2g2098/CP15g9954/CP5g4861/CP4g4402/CP1g998/CP13g9099/CP1g1205	8
ko05152	NA	11/927	47/3833	0.606326937098812	0.999997962358558	0.936687641324416	CP7g6797/CP11g7887/CP6g5990/CP1g1312/CP2g1756/CP10g8367/CP5g4696/CP6g5754/CP1g1040/CP3g2916/CP10g8498	11
ko05130	NA	14/927	60/3833	0.611560794954303	0.999997962358558	0.936687641324416	CP9g7667/CP1g207/CP3g3203/CP7g6797/CP5g5127/CP6g5667/CP5g4980/CP5g4996/CP4g3864/CP4g4192/CP4g3752/CP1g259/CP3g2916/CP4g4245	14
ko05166	NA	14/927	60/3833	0.611560794954303	0.999997962358558	0.936687641324416	CP10g8411/CP3g3354/CP7g6795/CP1g505/CP1g1312/CP2g1801/CP3g3464/CP5g5216/CP3g2744/CP2g2400/CP5g5123/CP14g9501/CP6g5912/CP1g590	14
ko00660	C5-Branched dibasic acid metabolism	2/927	8/3833	0.612508845827672	0.999997962358558	0.936687641324416	CP2g2303/CP10g8611	2
ko04015	Rap1 signaling pathway	2/927	8/3833	0.612508845827672	0.999997962358558	0.936687641324416	CP10g8367/CP9g7581	2
ko05322	NA	2/927	8/3833	0.612508845827672	0.999997962358558	0.936687641324416	CP4g4262/CP1g72	2
ko04013	MAPK signaling pathway - fly	7/927	30/3833	0.613657459777535	0.999997962358558	0.936687641324416	CP6g6008/CP10g8411/CP1g627/CP2g1801/CP3g3506/CP1g1297/CP9g7581	7
ko04130	SNARE interactions in vesicular transport	4/927	17/3833	0.617977324679327	0.999997962358558	0.936687641324416	CP1g1164/CP1g166/CP3g2583/CP4g4236	4
ko02010	ABC transporters	13/927	56/3833	0.619305060503209	0.999997962358558	0.936687641324416	CP6g5779/CP8g6314/CP2g1606/CP4g3648/CP3g2947/CP5g4581/CP3g2835/CP5g4844/CP12g8702/CP5g5137/CP15g9914/CP14g9374/CP14g9705	13
ko00130	Ubiquinone and other terpenoid-quinone biosynthesis	6/927	26/3833	0.627676251367933	0.999997962358558	0.936687641324416	CP14g9607/CP2g2359/CP14g9418/CP2g1913/CP1g834/CP4g3747	6
ko05120	NA	3/927	13/3833	0.642620422423381	0.999997962358558	0.936687641324416	CP12g8813/CP2g1756/CP6g5754	3
ko00260	Glycine, serine and threonine metabolism	12/927	53/3833	0.656332573228282	0.999997962358558	0.936687641324416	CP3g3282/CP1g1274/CP3g2747/CP2g2023/CP11g7876/CP9g7627/CP5g4540/CP12g8783/CP1g998/CP10g8508/CP3g2762/CP1g1152	12
ko04972	Pancreatic secretion	4/927	18/3833	0.666304817249405	0.999997962358558	0.936687641324416	CP2g1650/CP15g9930/CP2g1952/CP3g3264	4
ko04136	Autophagy - other	6/927	27/3833	0.667085146922009	0.999997962358558	0.936687641324416	CP4g3785/CP3g3506/CP4g4100/CP1g669/CP10g8435/CP3g2945	6
ko00604	Glycosphingolipid biosynthesis - ganglio series	1/927	4/3833	0.669774847861636	0.999997962358558	0.936687641324416	CP7g7084	1
ko00909	Sesquiterpenoid and triterpenoid biosynthesis	1/927	4/3833	0.669774847861636	0.999997962358558	0.936687641324416	CP5g4544	1
ko02040	Flagellar assembly	1/927	4/3833	0.669774847861636	0.999997962358558	0.936687641324416	CP2g1877	1
ko04960	Aldosterone-regulated sodium reabsorption	1/927	4/3833	0.669774847861636	0.999997962358558	0.936687641324416	CP2g1650	1
ko05033	NA	1/927	4/3833	0.669774847861636	0.999997962358558	0.936687641324416	CP2g2270	1
ko05143	NA	1/927	4/3833	0.669774847861636	0.999997962358558	0.936687641324416	CP15g9772	1
ko00562	Inositol phosphate metabolism	8/927	36/3833	0.671597318030984	0.999997962358558	0.936687641324416	CP6g5890/CP3g3127/CP1g404/CP4g4248/CP13g9141/CP2g1542/CP4g4403/CP13g9017	8
ko04139	Mitophagy - yeast	5/927	23/3833	0.686288637502424	0.999997962358558	0.936687641324416	CP10g8501/CP4g3785/CP1g669/CP3g2945/CP2g1542	5
ko00280	Valine, leucine and isoleucine degradation	7/927	32/3833	0.686429964688092	0.999997962358558	0.936687641324416	CP2g2099/CP2g2098/CP9g7627/CP3g3299/CP4g4402/CP13g9099/CP1g1205	7
ko04371	Apelin signaling pathway	7/927	32/3833	0.686429964688092	0.999997962358558	0.936687641324416	CP3g2767/CP11g7938/CP2g1806/CP5g4955/CP4g3785/CP10g8367/CP15g9862	7
ko00051	Fructose and mannose metabolism	9/927	41/3833	0.68970847699918	0.999997962358558	0.936687641324416	CP2g1904/CP6g5890/CP9g7739/CP2g2103/CP10g8323/CP3g2827/CP13g9017/CP10g8494/CP1g129	9
ko00061	Fatty acid biosynthesis	11/927	50/3833	0.694311312719384	0.999997962358558	0.936687641324416	CP6g5773/CP6g6080/CP14g9429/CP3g3448/CP2g2114/CP3g2881/CP11g7888/CP5g5361/CP13g9047/CP15g9776/CP4g4139	11
ko00940	Phenylpropanoid biosynthesis	3/927	14/3833	0.69518928270599	0.999997962358558	0.936687641324416	CP14g9607/CP3g3415/CP15g9764	3
ko00960	Tropane, piperidine and pyridine alkaloid biosynthesis	3/927	14/3833	0.69518928270599	0.999997962358558	0.936687641324416	CP13g9206/CP1g103/CP1g998	3
ko04923	Regulation of lipolysis in adipocytes	3/927	14/3833	0.69518928270599	0.999997962358558	0.936687641324416	CP8g6270/CP9g7335/CP10g8650	3
ko05100	NA	3/927	14/3833	0.69518928270599	0.999997962358558	0.936687641324416	CP11g7992/CP13g9110/CP3g3234	3
ko04961	Endocrine and other factor-regulated calcium reabsorption	4/927	19/3833	0.710267000792052	0.999997962358558	0.936687641324416	CP11g7992/CP13g9110/CP2g1650/CP3g3234	4
ko04152	AMPK signaling pathway	14/927	64/3833	0.714072050807663	0.999997962358558	0.936687641324416	CP3g3031/CP3g2767/CP11g8015/CP2g1806/CP3g3575/CP7g7126/CP5g4955/CP3g3434/CP3g3506/CP2g2103/CP9g7625/CP15g9862/CP3g2827/CP3g3437	14
ko00521	Streptomycin biosynthesis	2/927	10/3833	0.737473383195206	0.999997962358558	0.936687641324416	CP1g404/CP4g4298	2
ko04971	Gastric acid secretion	2/927	10/3833	0.737473383195206	0.999997962358558	0.936687641324416	CP2g1650/CP10g8367	2
ko00300	Lysine biosynthesis	3/927	15/3833	0.74168085788392	0.999997962358558	0.936687641324416	CP3g3386/CP5g4819/CP3g3387	3
ko04724	Glutamatergic synapse	3/927	15/3833	0.74168085788392	0.999997962358558	0.936687641324416	CP7g6693/CP3g3106/CP1g963	3
ko00140	Steroid hormone biosynthesis	1/927	5/3833	0.749722279575468	0.999997962358558	0.936687641324416	CP1g174	1
ko00531	Glycosaminoglycan degradation	1/927	5/3833	0.749722279575468	0.999997962358558	0.936687641324416	CP7g7084	1
ko04062	Chemokine signaling pathway	1/927	5/3833	0.749722279575468	0.999997962358558	0.936687641324416	CP7g7212	1
ko04614	Renin-angiotensin system	1/927	5/3833	0.749722279575468	0.999997962358558	0.936687641324416	CP15g9772	1
ko04662	B cell receptor signaling pathway	1/927	5/3833	0.749722279575468	0.999997962358558	0.936687641324416	CP7g7212	1
ko04744	Phototransduction	1/927	5/3833	0.749722279575468	0.999997962358558	0.936687641324416	CP10g8367	1
ko00906	Carotenoid biosynthesis	7/927	34/3833	0.749792190215554	0.999997962358558	0.936687641324416	CP8g6554/CP9g7740/CP14g9611/CP8g6501/CP16g10041/CP1g671/CP7g6745	7
ko00350	Tyrosine metabolism	4/927	20/3833	0.749838297000331	0.999997962358558	0.936687641324416	CP13g9206/CP3g2759/CP1g103/CP1g998	4
ko04911	Insulin secretion	4/927	20/3833	0.749838297000331	0.999997962358558	0.936687641324416	CP10g8411/CP2g1650/CP2g1801/CP1g418	4
ko05132	NA	22/927	102/3833	0.768440733746003	0.999997962358558	0.936687641324416	CP6g6020/CP9g7667/CP1g207/CP7g6797/CP6g6147/CP6g5990/CP6g6142/CP5g4996/CP4g3864/CP4g3752/CP1g259/CP3g3066/CP12g8687/CP2g2085/CP10g8361/CP15g9963/CP9g7581/CP3g2916/CP4g4245/CP1g941/CP12g8691/CP12g8683	22
ko00830	Retinol metabolism	3/927	16/3833	0.78234248657542	0.999997962358558	0.936687641324416	CP3g2759/CP1g563/CP2g2412	3
ko05142	NA	4/927	21/3833	0.785123481135697	0.999997962358558	0.936687641324416	CP3g3434/CP3g3506/CP9g7625/CP3g2916	4
ko04330	Notch signaling pathway	2/927	11/3833	0.785921428162245	0.999997962358558	0.936687641324416	CP5g5395/CP4g4249	2
ko04540	Gap junction	2/927	11/3833	0.785921428162245	0.999997962358558	0.936687641324416	CP1g207/CP4g3864	2
ko04916	Melanogenesis	2/927	11/3833	0.785921428162245	0.999997962358558	0.936687641324416	CP7g7212/CP10g8367	2
ko00592	alpha-Linolenic acid metabolism	5/927	26/3833	0.790398231166595	0.999997962358558	0.936687641324416	CP7g6881/CP5g4861/CP3g3299/CP4g4290/CP5g5317	5
ko00600	Sphingolipid metabolism	5/927	26/3833	0.790398231166595	0.999997962358558	0.936687641324416	CP9g7630/CP14g9616/CP11g7879/CP7g7084/CP11g7880	5
ko00790	Folate biosynthesis	5/927	26/3833	0.790398231166595	0.999997962358558	0.936687641324416	CP4g4088/CP8g6457/CP1g982/CP9g7412/CP2g2073	5
ko04722	Neurotrophin signaling pathway	5/927	26/3833	0.790398231166595	0.999997962358558	0.936687641324416	CP4g4075/CP7g7212/CP5g5395/CP10g8367/CP3g2916	5
ko03060	Protein export	6/927	31/3833	0.796727179919851	0.999997962358558	0.936687641324416	CP3g2842/CP5g5316/CP5g4862/CP6g5909/CP6g6021/CP16g9973	6
ko04150	mTOR signaling pathway	6/927	31/3833	0.796727179919851	0.999997962358558	0.936687641324416	CP3g2793/CP7g7212/CP11g7938/CP12g8813/CP3g2945/CP15g9862	6
ko01524	NA	8/927	41/3833	0.810324485993213	0.999997962358558	0.936687641324416	CP2g2371/CP4g4323/CP7g6797/CP6g5829/CP3g2801/CP11g8104/CP2g2243/CP1g1515	8
ko00591	Linoleic acid metabolism	1/927	6/3833	0.810330285540343	0.999997962358558	0.936687641324416	CP2g1783	1
ko04012	ErbB signaling pathway	1/927	6/3833	0.810330285540343	0.999997962358558	0.936687641324416	CP7g7212	1
ko05231	NA	3/927	17/3833	0.817563592696011	0.999997962358558	0.936687641324416	CP5g5046/CP2g1542/CP4g3834	3
ko04310	Wnt signaling pathway	5/927	27/3833	0.818423932131273	0.999997962358558	0.936687641324416	CP6g6020/CP3g3067/CP10g8501/CP7g7212/CP5g5395	5
ko03018	RNA degradation	19/927	92/3833	0.821586868372604	0.999997962358558	0.936687641324416	CP2g2086/CP11g7887/CP3g3325/CP6g5930/CP5g5393/CP12g8974/CP5g5315/CP14g9578/CP1g995/CP5g4696/CP14g9354/CP1g1040/CP3g2827/CP4g3592/CP5g5062/CP5g4973/CP10g8502/CP10g8498/CP2g1794	19
ko00310	Lysine degradation	6/927	32/3833	0.822180383434872	0.999997962358558	0.936687641324416	CP2g2099/CP2g2098/CP16g10119/CP9g7627/CP13g9099/CP1g1205	6
ko00240	Pyrimidine metabolism	10/927	51/3833	0.823769282523172	0.999997962358558	0.936687641324416	CP6g5977/CP6g5801/CP11g7996/CP11g7997/CP15g9954/CP1g159/CP5g5388/CP1g151/CP11g7893/CP7g6932	10
ko04750	Inflammatory mediator regulation of TRP channels	2/927	12/3833	0.826316348334004	0.999997962358558	0.936687641324416	CP9g7683/CP10g8367	2
ko05216	NA	2/927	12/3833	0.826316348334004	0.999997962358558	0.936687641324416	CP14g9558/CP4g3832	2
ko05165	NA	16/927	79/3833	0.83044338522674	0.999997962358558	0.936687641324416	CP4g3969/CP3g3075/CP7g7212/CP2g1874/CP5g5395/CP12g8813/CP3g3575/CP3g3434/CP3g3506/CP5g5123/CP9g7625/CP10g8398/CP2g1756/CP6g5754/CP2g2016/CP12g8982	16
ko05145	NA	9/927	47/3833	0.837057584021898	0.999997962358558	0.936687641324416	CP4g4415/CP7g6797/CP7g6746/CP9g7626/CP3g2916/CP3g3249/CP9g7576/CP2g1784/CP4g4087	9
ko00650	Butanoate metabolism	4/927	23/3833	0.843697431785582	0.999997962358558	0.936687641324416	CP2g2099/CP2g2098/CP2g2303/CP11g8059	4
ko05140	NA	4/927	23/3833	0.843697431785582	0.999997962358558	0.936687641324416	CP6g5813/CP9g7462/CP6g5812/CP3g2916	4
ko00760	Nicotinate and nicotinamide metabolism	6/927	33/3833	0.845037596799234	0.999997962358558	0.936687641324416	CP4g3662/CP15g9853/CP3g3487/CP1g1185/CP11g7893/CP1g480	6
ko05225	NA	6/927	33/3833	0.845037596799234	0.999997962358558	0.936687641324416	CP2g2371/CP4g4323/CP7g7212/CP6g5829/CP2g2243/CP1g1515	6
ko04935	Growth hormone synthesis, secretion and action	3/927	18/3833	0.847815347785333	0.999997962358558	0.936687641324416	CP10g8411/CP7g7212/CP2g1801	3
ko00941	Flavonoid biosynthesis	1/927	7/3833	0.856273276212959	0.999997962358558	0.936687641324416	CP2g2155	1
ko04726	Serotonergic synapse	1/927	7/3833	0.856273276212959	0.999997962358558	0.936687641324416	CP4g4088	1
ko04964	Proximal tubule bicarbonate reclamation	1/927	7/3833	0.856273276212959	0.999997962358558	0.936687641324416	CP2g1650	1
ko04020	Calcium signaling pathway	5/927	29/3833	0.865390898800544	0.999997962358558	0.936687641324416	CP12g8954/CP7g6795/CP12g8955/CP10g8367/CP6g5912	5
ko05163	NA	5/927	29/3833	0.865390898800544	0.999997962358558	0.936687641324416	CP10g8411/CP7g7212/CP7g6797/CP2g1801/CP10g8367	5
ko03022	Basal transcription factors	6/927	34/3833	0.865447326781452	0.999997962358558	0.936687641324416	CP11g7998/CP11g8084/CP11g7757/CP5g5123/CP2g1573/CP1g990	6
ko04022	cGMP-PKG signaling pathway	7/927	39/3833	0.866839417588089	0.999997962358558	0.936687641324416	CP10g8411/CP2g1650/CP7g6795/CP9g7683/CP2g1801/CP10g8367/CP6g5912	7
ko04070	Phosphatidylinositol signaling system	6/927	35/3833	0.883574900264672	0.999997962358558	0.936687641324416	CP3g3127/CP10g8626/CP4g4248/CP10g8367/CP2g1542/CP4g3834	6
ko04114	Oocyte meiosis	8/927	45/3833	0.884993173780594	0.999997962358558	0.936687641324416	CP4g4075/CP6g6020/CP9g7683/CP3g3575/CP5g5216/CP3g3506/CP9g7625/CP10g8367	8
ko04016	MAPK signaling pathway - plant	19/927	97/3833	0.885118734607483	0.999997962358558	0.936687641324416	CP6g5432/CP3g3222/CP5g5257/CP8g6178/CP6g5760/CP6g5547/CP5g4626/CP10g8367/CP3g2753/CP3g2801/CP5g5388/CP9g7316/CP11g8104/CP1g932/CP5g5367/CP3g3480/CP3g3472/CP8g6412/CP3g3479	19
ko00563	Glycosylphosphatidylinositol (GPI)-anchor biosynthesis	2/927	14/3833	0.887136661737896	0.999997962358558	0.936687641324416	CP5g4903/CP8g6383	2
ko05222	NA	2/927	14/3833	0.887136661737896	0.999997962358558	0.936687641324416	CP7g6797/CP1g383	2
ko04360	Axon guidance	1/927	8/3833	0.891096766268	0.999997962358558	0.936687641324416	CP7g7212	1
ko04659	Th17 cell differentiation	1/927	8/3833	0.891096766268	0.999997962358558	0.936687641324416	CP2g2085	1
ko04962	Vasopressin-regulated water reabsorption	1/927	8/3833	0.891096766268	0.999997962358558	0.936687641324416	CP6g5990	1
ko05235	NA	1/927	8/3833	0.891096766268	0.999997962358558	0.936687641324416	CP10g8501	1
ko00270	Cysteine and methionine metabolism	11/927	60/3833	0.89145288657613	0.999997962358558	0.936687641324416	CP4g4017/CP1g695/CP3g2758/CP14g9476/CP2g1591/CP13g9206/CP1g103/CP3g3382/CP10g8482/CP1g912/CP3g3025	11
ko05164	NA	5/927	31/3833	0.901687136280058	0.999997962358558	0.936687641324416	CP1g1318/CP7g6797/CP2g1851/CP3g2916/CP6g5912	5
ko04270	Vascular smooth muscle contraction	2/927	15/3833	0.909514477715431	0.999997962358558	0.936687641324416	CP9g7683/CP10g8367	2
ko04927	Cortisol synthesis and secretion	2/927	15/3833	0.909514477715431	0.999997962358558	0.936687641324416	CP10g8411/CP2g1801	2
ko05030	NA	2/927	15/3833	0.909514477715431	0.999997962358558	0.936687641324416	CP10g8411/CP2g1801	2
ko05200	NA	14/927	76/3833	0.910011611392333	0.999997962358558	0.936687641324416	CP6g6020/CP2g2371/CP4g4323/CP7g7212/CP7g6797/CP6g5829/CP14g9558/CP4g3832/CP10g8367/CP12g8687/CP2g2085/CP12g8683/CP2g2243/CP1g1515	14
ko00360	Phenylalanine metabolism	3/927	21/3833	0.913834209629474	0.999997962358558	0.936687641324416	CP13g9206/CP1g103/CP1g998	3
ko04810	Regulation of actin cytoskeleton	3/927	21/3833	0.913834209629474	0.999997962358558	0.936687641324416	CP9g7683/CP2g1542/CP9g7581	3
ko00770	Pantothenate and CoA biosynthesis	5/927	32/3833	0.916410609029167	0.999997962358558	0.936687641324416	CP8g6597/CP2g2303/CP15g9954/CP13g9099/CP1g1205	5
ko03450	Non-homologous end-joining	1/927	9/3833	0.917489785266579	0.999997962358558	0.936687641324416	CP5g4532	1
ko04520	Adherens junction	1/927	9/3833	0.917489785266579	0.999997962358558	0.936687641324416	CP10g8501	1
ko04625	C-type lectin receptor signaling pathway	1/927	9/3833	0.917489785266579	0.999997962358558	0.936687641324416	CP10g8367	1
ko05217	NA	1/927	9/3833	0.917489785266579	0.999997962358558	0.936687641324416	CP7g7212	1
ko04140	Autophagy - animal	11/927	63/3833	0.924387431283136	0.999997962358558	0.936687641324416	CP1g1318/CP6g5745/CP2g2361/CP4g3785/CP3g3506/CP4g4100/CP4g4192/CP10g8435/CP2g2033/CP3g2945/CP15g9862	11
ko04144	Endocytosis	17/927	92/3833	0.925280415968373	0.999997962358558	0.936687641324416	CP1g1140/CP11g7992/CP13g9110/CP13g9122/CP6g5990/CP4g4228/CP3g2584/CP1g373/CP4g3752/CP9g7626/CP3g3234/CP2g1542/CP4g4245/CP9g7576/CP4g4189/CP2g1784/CP5g4950	17
ko04024	cAMP signaling pathway	5/927	33/3833	0.929155789784512	0.999997962358558	0.936687641324416	CP2g1650/CP9g7683/CP5g4861/CP10g8367/CP14g9705	5
ko04624	Toll and Imd signaling pathway	5/927	33/3833	0.929155789784512	0.999997962358558	0.936687641324416	CP6g6008/CP10g8411/CP2g2415/CP2g1801/CP3g2916	5
ko05110	NA	3/927	22/3833	0.929230875997041	0.999997962358558	0.936687641324416	CP12g8813/CP2g1756/CP6g5754	3
ko04925	Aldosterone synthesis and secretion	6/927	39/3833	0.936788471502199	0.999997962358558	0.936687641324416	CP12g8954/CP10g8411/CP2g1650/CP12g8955/CP2g1801/CP10g8367	6
ko00261	Monobactam biosynthesis	1/927	10/3833	0.937491607718954	0.999997962358558	0.936687641324416	CP7g6996	1
ko00565	Ether lipid metabolism	1/927	10/3833	0.937491607718954	0.999997962358558	0.936687641324416	CP7g7078	1
ko04122	Sulfur relay system	1/927	10/3833	0.937491607718954	0.999997962358558	0.936687641324416	CP9g7509	1
ko04660	T cell receptor signaling pathway	1/927	10/3833	0.937491607718954	0.999997962358558	0.936687641324416	CP7g7212	1
ko04912	GnRH signaling pathway	1/927	10/3833	0.937491607718954	0.999997962358558	0.936687641324416	CP10g8367	1
ko05032	NA	1/927	10/3833	0.937491607718954	0.999997962358558	0.936687641324416	CP2g2270	1
ko04141	Protein processing in endoplasmic reticulum	24/927	127/3833	0.939006640329817	0.999997962358558	0.936687641324416	CP1g1318/CP6g6020/CP6g6008/CP3g3354/CP1g475/CP3g3018/CP3g3154/CP3g2842/CP12g8687/CP3g3101/CP9g7626/CP6g5431/CP6g5430/CP2g2085/CP1g40/CP11g7835/CP8g6327/CP1g339/CP9g7576/CP12g8982/CP12g8683/CP4g4270/CP2g1784/CP1g1275	24
ko05214	NA	3/927	23/3833	0.942060892628759	0.999997962358558	0.936687641324416	CP12g8954/CP12g8955/CP10g8367	3
ko00052	Galactose metabolism	4/927	29/3833	0.945209832102298	0.999997962358558	0.936687641324416	CP7g7084/CP4g4298/CP3g2827/CP11g7789	4
ko04142	Lysosome	8/927	51/3833	0.950194116829753	0.999997962358558	0.936687641324416	CP14g9616/CP7g7084/CP5g5296/CP2g1756/CP2g2033/CP3g3234/CP6g5754/CP1g288	8
ko00230	Purine metabolism	17/927	96/3833	0.95158741562842	0.999997962358558	0.936687641324416	CP7g6996/CP6g5801/CP5g5221/CP3g3075/CP2g1874/CP1g1086/CP7g6929/CP13g9329/CP10g8398/CP9g7459/CP1g383/CP5g5388/CP4g4298/CP1g1185/CP11g7893/CP4g4152/CP7g6932	17
ko00333	Prodigiosin biosynthesis	1/927	11/3833	0.952648625674625	0.999997962358558	0.936687641324416	CP4g4139	1
ko00511	Other glycan degradation	1/927	11/3833	0.952648625674625	0.999997962358558	0.936687641324416	CP7g7084	1
ko04740	Olfactory transduction	1/927	11/3833	0.952648625674625	0.999997962358558	0.936687641324416	CP10g8367	1
ko04928	Parathyroid hormone synthesis, secretion and action	3/927	24/3833	0.952704947671632	0.999997962358558	0.936687641324416	CP10g8411/CP14g9593/CP2g1801	3
ko00670	One carbon pool by folate	2/927	18/3833	0.954182971524393	0.999997962358558	0.936687641324416	CP2g2023/CP12g8783	2
ko04720	Long-term potentiation	2/927	18/3833	0.954182971524393	0.999997962358558	0.936687641324416	CP9g7683/CP10g8367	2
ko04120	Ubiquitin mediated proteolysis	16/927	92/3833	0.95609833677556	0.999997962358558	0.936687641324416	CP6g6020/CP8g6519/CP6g6008/CP3g2885/CP1g719/CP9g7350/CP8g6664/CP6g5496/CP3g3154/CP10g8242/CP5g5216/CP7g6737/CP7g6846/CP10g8278/CP1g113/CP2g2226	16
ko05031	NA	4/927	31/3833	0.962335720670211	0.999997962358558	0.936687641324416	CP10g8411/CP9g7683/CP2g1801/CP10g8367	4
ko04380	Osteoclast differentiation	1/927	12/3833	0.964133378160136	0.999997962358558	0.936687641324416	CP1g288	1
ko04713	Circadian entrainment	1/927	12/3833	0.964133378160136	0.999997962358558	0.936687641324416	CP10g8367	1
ko05203	NA	13/927	79/3833	0.964920075337145	0.999997962358558	0.936687641324416	CP4g4075/CP3g3075/CP10g8411/CP2g1874/CP2g1801/CP4g4249/CP11g7757/CP5g4809/CP2g2400/CP5g5123/CP10g8398/CP6g5754/CP2g2016	13
ko00514	Other types of O-glycan biosynthesis	4/927	32/3833	0.968896450904645	0.999997962358558	0.936687641324416	CP16g10001/CP6g5645/CP6g5644/CP1g1355	4
ko00515	Mannose type O-glycan biosynthesis	2/927	20/3833	0.971242176253417	0.999997962358558	0.936687641324416	CP14g9595/CP16g10001	2
ko04668	TNF signaling pathway	2/927	20/3833	0.971242176253417	0.999997962358558	0.936687641324416	CP10g8411/CP2g1801	2
ko05226	NA	2/927	20/3833	0.971242176253417	0.999997962358558	0.936687641324416	CP7g7212/CP4g3648	2
ko04623	Cytosolic DNA-sensing pathway	1/927	13/3833	0.97283485904094	0.999997962358558	0.936687641324416	CP4g3837	1
ko05213	NA	1/927	13/3833	0.97283485904094	0.999997962358558	0.936687641324416	CP7g7212	1
ko04111	Cell cycle - yeast	11/927	71/3833	0.973839779702459	0.999997962358558	0.936687641324416	CP6g6020/CP2g2450/CP1g446/CP1g505/CP5g5216/CP3g3434/CP3g3506/CP9g7625/CP8g6186/CP13g9051/CP4g4424	11
ko03020	RNA polymerase	4/927	33/3833	0.974377921403974	0.999997962358558	0.936687641324416	CP1g1273/CP4g3837/CP4g4097/CP1g1057	4
ko00564	Glycerophospholipid metabolism	9/927	61/3833	0.975547459244795	0.999997962358558	0.936687641324416	CP5g5046/CP6g5805/CP7g6881/CP10g8626/CP6g6078/CP7g6690/CP4g3834/CP2g2406/CP5g5317	9
ko05133	NA	2/927	21/3833	0.977285120108569	0.999997962358558	0.936687641324416	CP10g8367/CP3g2916	2
ko04924	Renin secretion	1/927	14/3833	0.979427028064251	0.999997962358558	0.936687641324416	CP10g8367	1
ko04919	Thyroid hormone signaling pathway	3/927	28/3833	0.979537096894409	0.999997962358558	0.936687641324416	CP7g7212/CP2g1650/CP3g2827	3
ko04064	NF-kappa B signaling pathway	2/927	22/3833	0.982090544519722	0.999997962358558	0.936687641324416	CP10g8501/CP3g2916	2
ko04934	NA	4/927	35/3833	0.982733357380428	0.999997962358558	0.936687641324416	CP10g8411/CP7g7212/CP1g1454/CP2g1801	4
ko04613	Neutrophil extracellular trap formation	3/927	29/3833	0.983497935139652	0.999997962358558	0.936687641324416	CP7g6795/CP5g4809/CP6g5912	3
ko04745	Phototransduction - fly	1/927	15/3833	0.984420781660596	0.999997962358558	0.936687641324416	CP10g8367	1
ko05223	NA	1/927	15/3833	0.984420781660596	0.999997962358558	0.936687641324416	CP1g383	1
ko05224	NA	1/927	15/3833	0.984420781660596	0.999997962358558	0.936687641324416	CP7g7212	1
ko04510	Focal adhesion	4/927	36/3833	0.985871580355552	0.999997962358558	0.936687641324416	CP4g3969/CP7g7212/CP9g7683/CP2g1542	4
ko04512	ECM-receptor interaction	2/927	23/3833	0.985902892318861	0.999997962358558	0.936687641324416	CP4g3969/CP4g4233	2
ko05210	NA	2/927	23/3833	0.985902892318861	0.999997962358558	0.936687641324416	CP7g7212/CP7g6797	2
ko05202	NA	3/927	30/3833	0.986718806057621	0.999997962358558	0.936687641324416	CP6g5984/CP1g775/CP5g5017	3
ko04622	RIG-I-like receptor signaling pathway	1/927	16/3833	0.988203373436559	0.999997962358558	0.936687641324416	CP10g8402	1
ko04113	Meiosis - yeast	6/927	49/3833	0.988567373181791	0.999997962358558	0.936687641324416	CP9g7683/CP3g3575/CP5g5216/CP3g3506/CP9g7625/CP5g4567	6
ko04218	Cellular senescence	6/927	49/3833	0.988567373181791	0.999997962358558	0.936687641324416	CP12g8766/CP7g6795/CP9g7683/CP10g8367/CP11g8165/CP6g5912	6
ko04914	Progesterone-mediated oocyte maturation	2/927	24/3833	0.988920887286791	0.999997962358558	0.936687641324416	CP5g5216/CP2g2085	2
ko05206	NA	3/927	31/3833	0.989331279491987	0.999997962358558	0.936687641324416	CP4g3648/CP5g4844/CP14g9374	3
ko05034	NA	5/927	45/3833	0.992050587079639	0.999997962358558	0.936687641324416	CP10g8411/CP9g7683/CP2g1801/CP5g4809/CP10g8367	5
ko05205	NA	4/927	39/3833	0.992350796181371	0.999997962358558	0.936687641324416	CP11g7938/CP9g7683/CP1g775/CP2g2033	4
ko05135	NA	3/927	33/3833	0.993151957864175	0.999997962358558	0.936687641324416	CP7g7212/CP2g1542/CP3g2916	3
ko04138	Autophagy - yeast	9/927	69/3833	0.993158250392857	0.999997962358558	0.936687641324416	CP1g1318/CP1g166/CP12g8949/CP4g3785/CP3g3506/CP4g4100/CP1g669/CP10g8435/CP3g2945	9
ko00780	Biotin metabolism	1/927	20/3833	0.996125270119177	0.999997962358558	0.936687641324416	CP4g4139	1
ko04666	Fc gamma R-mediated phagocytosis	1/927	20/3833	0.996125270119177	0.999997962358558	0.936687641324416	CP2g1542	1
ko04014	Ras signaling pathway	2/927	29/3833	0.996743549163386	0.999997962358558	0.936687641324416	CP6g5990/CP10g8367	2
ko04620	Toll-like receptor signaling pathway	1/927	21/3833	0.997067277619708	0.999997962358558	0.936687641324416	CP3g2916	1
ko03430	Mismatch repair	3/927	39/3833	0.998253653551122	0.999997962358558	0.936687641324416	CP2g1870/CP4g4028/CP4g4029	3
ko04010	MAPK signaling pathway	7/927	67/3833	0.99880491777845	0.999997962358558	0.936687641324416	CP10g8411/CP2g1801/CP9g7626/CP3g2916/CP13g9203/CP9g7576/CP2g1784	7
ko05161	NA	4/927	48/3833	0.998888980152417	0.999997962358558	0.936687641324416	CP10g8411/CP7g6797/CP2g1801/CP3g2916	4
ko00970	Aminoacyl-tRNA biosynthesis	6/927	63/3833	0.999238712243497	0.999997962358558	0.936687641324416	CP2g1822/CP7g6802/CP7g6826/CP8g6416/CP4g4084/CP5g4833	6
ko05170	NA	4/927	50/3833	0.999287103782063	0.999997962358558	0.936687641324416	CP6g6020/CP7g6797/CP10g8367/CP3g2916	4
ko04110	Cell cycle	6/927	68/3833	0.999728963033416	0.999997962358558	0.936687641324416	CP4g4075/CP6g6020/CP7g7212/CP1g505/CP5g5216/CP1g990	6
ko04926	Relaxin signaling pathway	2/927	39/3833	0.999738638268538	0.999997962358558	0.936687641324416	CP10g8411/CP2g1801	2
ko00513	Various types of N-glycan biosynthesis	1/927	31/3833	0.999819885073342	0.999997962358558	0.936687641324416	CP3g3443	1
ko05146	NA	1/927	31/3833	0.999819885073342	0.999997962358558	0.936687641324416	CP6g5990	1
ko04974	Protein digestion and absorption	2/927	45/3833	0.999944359585404	0.999997962358558	0.936687641324416	CP4g3969/CP2g1650	2
ko04611	Platelet activation	1/927	37/3833	0.999966368128163	0.999997962358558	0.936687641324416	CP9g7683	1
ko03008	Ribosome biogenesis in eukaryotes	6/927	78/3833	0.999968253011644	0.999997962358558	0.936687641324416	CP1g225/CP10g8501/CP14g9453/CP11g7802/CP7g6803/CP14g9501	6
ko03420	Nucleotide excision repair	3/927	56/3833	0.999970511529169	0.999997962358558	0.936687641324416	CP2g1870/CP2g1573/CP1g990	3
ko03440	Homologous recombination	2/927	49/3833	0.999980372197315	0.999997962358558	0.936687641324416	CP7g6924/CP2g1870	2
ko03410	Base excision repair	1/927	39/3833	0.9999807902041	0.999997962358558	0.936687641324416	CP4g4493	1
ko00510	N-Glycan biosynthesis	1/927	41/3833	0.99998903151968	0.999997962358558	0.936687641324416	CP3g3443	1
ko03460	Fanconi anemia pathway	2/927	55/3833	0.999995942257941	0.999997962358558	0.936687641324416	CP2g1870/CP1g113	2
ko03030	DNA replication	1/927	47/3833	0.999997962358558	0.999997962358558	0.936687641324416	CP2g1870	1
