# Supplementary material for: Cross-species dissection of saline-related genes by genetically deciphering a euryhaline microalga Chlorella sp
Source: Nat Commun. 2026 Jan 13;17:1577. doi: 10.1038/s41467-026-68287-6 (PMC12902096; doi:10.1038/s41467-026-68287-6)
Supplement: Supplementary file 6 — Source Data [file 41467_2026_68287_MOESM6_ESM.zip › 8-Source_Data_and_code/Fig5_data_and_code/Fig5b/KEGG_result_of_SS-3h.txt]

ID	Description	GeneRatio	BgRatio	pvalue	p.adjust	qvalue	geneID	Count
ko03010	Ribosome	109/759	147/3833	4.81309072604848e-48	1.5690675766918e-45	1.49459133072032e-45	CP11g8045/CP11g8069/CP9g7680/CP9g7673/CP1g674/CP7g6854/CP12g8713/CP5g5220/CP1g1133/CP2g1557/CP3g3369/CP15g9897/CP5g4803/CP6g5847/CP6g5846/CP2g2495/CP1g768/CP9g7667/CP10g8627/CP16g10094/CP3g2885/CP5g5115/CP5g4706/CP10g8537/CP1g719/CP3g2803/CP14g9621/CP10g8598/CP5g5052/CP10g8590/CP1g737/CP10g8628/CP1g661/CP6g5897/CP3g2789/CP16g10118/CP2g2413/CP4g3784/CP15g9881/CP8g6627/CP12g8780/CP15g9967/CP2g1572/…	109
ko05171	NA	81/759	106/3833	2.77715602540494e-37	4.52676432141005e-35	4.31190014470767e-35	CP11g8045/CP11g8069/CP9g7680/CP9g7673/CP1g674/CP7g6854/CP12g8713/CP5g5220/CP1g1133/CP2g1557/CP3g3369/CP15g9897/CP5g4803/CP6g5847/CP6g5846/CP2g2495/CP1g768/CP9g7667/CP10g8627/CP16g10094/CP3g2885/CP5g5115/CP5g4706/CP10g8537/CP1g719/CP3g2803/CP14g9621/CP10g8598/CP5g5052/CP10g8590/CP1g737/CP10g8628/CP1g661/CP6g5897/CP3g2789/CP16g10118/CP2g2413/CP4g3784/CP8g6627/CP12g8780/CP15g9967/CP2g1572/CP7g6714/C…	81
ko00195	Photosynthesis	29/759	49/3833	1.21591132165495e-09	1.32129030286505e-07	1.25857487680074e-07	CP2g1763/CP2g2068/CP1g816/CP4g3985/CP10g8434/CP1g172/CP9g7268/CP2g2381/CP1g1159/CP6g5755/CP2g2213/CP9g7271/CP4g4465/CP4g3615/CP2g1683/CP5g4553/CP1g909/CP10g8423/CP8g6430/CP10g8277/CP1g1139/CP3g3050/CP15g9783/CP1g1319/CP9g7621/CP4g4184/CP3g3449/CP6g5689/CP4g4200	29
ko00196	Photosynthesis - antenna proteins	14/759	19/3833	5.51588137322486e-07	4.49544331917826e-05	4.28206580289825e-05	CP14g9681/CP4g3650/CP1g1405/CP9g7232/CP12g8969/CP5g4977/CP5g4731/CP1g1331/CP1g1404/CP5g4976/CP10g8481/CP4g3649/CP14g9683/CP14g9682	14
ko00190	Oxidative phosphorylation	31/759	71/3833	3.31906765732839e-06	0.000216403211257811	0.000206131570297237	CP2g1876/CP4g4392/CP1g698/CP3g2962/CP2g1763/CP6g6064/CP14g9590/CP5g4722/CP2g1543/CP1g1296/CP14g9429/CP10g8434/CP10g8506/CP6g5851/CP8g6286/CP13g9299/CP1g442/CP14g9388/CP3g2973/CP3g3239/CP5g4620/CP2g1798/CP8g6247/CP2g2291/CP2g2213/CP4g4421/CP2g1756/CP1g1530/CP7g6694/CP8g6363/CP12g8792	31
ko04932	NA	25/759	57/3833	2.71535893955986e-05	0.00147534502382752	0.00140531734591256	CP1g1318/CP2g1876/CP4g4392/CP1g698/CP6g6064/CP13g8998/CP14g9590/CP5g4722/CP2g1806/CP14g9429/CP6g5851/CP1g442/CP3g3239/CP5g4620/CP7g7126/CP2g1798/CP5g4955/CP8g6247/CP2g2291/CP1g1530/CP7g6694/CP15g9862/CP2g2468/CP8g6363/CP2g2469	25
ko04712	Circadian rhythm - plant	12/759	19/3833	4.26146860224285e-05	0.00198462680618738	0.0018904259212957	CP1g771/CP10g8501/CP8g6250/CP3g3135/CP1g584/CP12g8917/CP6g5440/CP1g1440/CP6g5840/CP10g8618/CP3g2705/CP5g4907	12
ko05134	NA	13/759	24/3833	0.000185254442874648	0.00754911854714191	0.007190797453687	CP6g5813/CP9g7462/CP6g5812/CP11g7887/CP3g3018/CP4g4192/CP1g800/CP3g3101/CP9g7626/CP1g1040/CP10g8498/CP9g7576/CP2g1784	13
ko05012	NA	45/759	139/3833	0.000245860518812451	0.00890561434809546	0.00848290678943546	CP1g1318/CP2g1876/CP4g4392/CP1g698/CP3g2653/CP3g2962/CP6g6064/CP3g2885/CP1g719/CP1g207/CP7g6795/CP14g9590/CP6g6147/CP5g4722/CP5g4887/CP1g1296/CP14g9429/CP10g8506/CP3g3154/CP10g8242/CP6g5851/CP8g6286/CP13g9299/CP1g442/CP3g3239/CP5g4620/CP2g1798/CP6g6142/CP8g6247/CP4g3864/CP2g2291/CP10g8367/CP1g1530/CP3g3066/CP6g5613/CP7g6694/CP10g8361/CP5g4961/CP6g5913/CP8g6363/CP12g8691/CP3g2643/CP6g6138/CP6g5912…	45
ko04212	Longevity regulating pathway - worm	19/759	45/3833	0.000455406260596121	0.0148462440954335	0.0141415628290374	CP3g3031/CP2g2371/CP4g4323/CP12g8789/CP11g7887/CP12g8987/CP1g627/CP16g10088/CP4g3785/CP6g5547/CP8g6394/CP8g6374/CP1g1297/CP5g4696/CP1g1040/CP9g7351/CP10g8498/CP11g7755/CP3g3472	19
ko00630	Glyoxylate and dicarboxylate metabolism	21/759	53/3833	0.000649146647112188	0.019238346087143	0.0183251924304398	CP3g2758/CP14g9606/CP3g3282/CP7g6693/CP3g3555/CP14g9476/CP3g2747/CP6g5547/CP8g6223/CP3g2924/CP12g8783/CP3g3106/CP10g8508/CP3g2762/CP1g1152/CP10g8482/CP1g782/CP14g9675/CP4g4413/CP5g5149/CP3g3472	21
ko04217	Necroptosis	13/759	29/3833	0.00188167144760376	0.0511187409932356	0.0486923751792202	CP1g1140/CP7g6795/CP13g9122/CP5g5214/CP7g6693/CP3g2584/CP5g5005/CP2g2085/CP4g3712/CP11g8039/CP6g5913/CP3g3106/CP6g5912	13
ko04016	MAPK signaling pathway - plant	31/759	97/3833	0.00279152069038882	0.0700027496205197	0.066680048879733	CP7g7020/CP6g5432/CP3g3222/CP8g6178/CP1g478/CP8g6445/CP1g378/CP6g5547/CP1g943/CP5g4626/CP10g8367/CP3g2753/CP5g5388/CP9g7316/CP11g8104/CP2g1603/CP1g914/CP1g932/CP13g9282/CP5g5229/CP3g3224/CP5g5367/CP3g3480/CP1g916/CP3g3472/CP5g5100/CP8g6412/CP3g3479/CP7g6791/CP4g3768/CP13g9095	31
ko04146	Peroxisome	27/759	83/3833	0.00388413449990808	0.0904448462121453	0.086151855449089	CP1g960/CP6g5788/CP12g8964/CP2g2223/CP4g4049/CP9g7228/CP6g5773/CP1g627/CP4g3726/CP3g2747/CP12g8879/CP5g4861/CP6g5547/CP8g6559/CP1g81/CP8g6436/CP1g1297/CP3g2881/CP3g3299/CP10g8399/CP3g2762/CP1g1398/CP12g8799/CP12g8800/CP1g491/CP2g2412/CP3g3472	27
ko05020	NA	39/759	132/3833	0.00417640114061762	0.0907671181227562	0.0864588306303296	CP1g1318/CP2g1876/CP4g4392/CP1g698/CP3g2962/CP6g6064/CP10g8501/CP10g8411/CP1g207/CP7g6795/CP14g9590/CP11g7808/CP5g4722/CP5g4887/CP1g1296/CP14g9429/CP10g8506/CP6g5851/CP8g6286/CP2g1801/CP13g9299/CP1g442/CP3g3239/CP5g4620/CP2g1798/CP8g6247/CP4g3864/CP2g2291/CP1g1530/CP6g5613/CP7g6694/CP9g7626/CP5g4961/CP6g5913/CP8g6363/CP9g7576/CP2g1784/CP6g6138/CP6g5912	39
ko04714	Thermogenesis	35/759	116/3833	0.0044888415578625	0.0914601467414484	0.0871189644453577	CP2g1876/CP4g4392/CP1g698/CP3g2962/CP2g2223/CP6g6064/CP10g8411/CP13g8998/CP14g9590/CP1g295/CP6g5773/CP5g4722/CP11g7938/CP1g1296/CP2g1806/CP14g9429/CP5g4572/CP10g8506/CP6g5851/CP8g6286/CP2g1801/CP13g9299/CP1g442/CP3g3239/CP5g4620/CP2g1798/CP5g4955/CP8g6247/CP2g2291/CP1g1530/CP7g6694/CP15g9862/CP3g2881/CP8g6363/CP10g8650	35
ko05415	NA	32/759	105/3833	0.00546090696860986	0.104720921868636	0.0997503130489108	CP2g1876/CP4g4392/CP1g698/CP3g2962/CP6g6064/CP5g4661/CP7g6795/CP14g9590/CP5g4722/CP1g1296/CP14g9429/CP9g7683/CP10g8506/CP6g5851/CP8g6286/CP13g9299/CP1g442/CP3g3239/CP5g4620/CP2g1798/CP12g8889/CP14g9591/CP5g4996/CP8g6247/CP2g2291/CP1g1530/CP7g6694/CP10g8566/CP6g5913/CP8g6363/CP4g3786/CP6g5912	32
ko04112	Cell cycle - Caulobacter	7/759	13/3833	0.00652194108579816	0.118119599665011	0.112513018731606	CP12g8789/CP12g8987/CP16g10088/CP8g6394/CP9g7351/CP11g7755/CP3g2855	7
ko04075	Plant hormone signal transduction	19/759	55/3833	0.00709525106049216	0.121739570827392	0.115961166916631	CP3g2972/CP7g7020/CP6g5432/CP1g478/CP9g7501/CP8g6445/CP5g4626/CP3g2753/CP9g7316/CP7g7013/CP1g932/CP1g1437/CP9g7570/CP5g5367/CP13g9103/CP5g5100/CP8g6412/CP4g3768/CP13g9095	19
ko00910	Nitrogen metabolism	12/759	31/3833	0.0114483219981638	0.18660764857007	0.177750262603069	CP7g6693/CP14g9661/CP14g9664/CP10g8540/CP14g9663/CP10g8243/CP6g5615/CP6g5937/CP3g3106/CP4g4051/CP4g3717/CP1g782	12
ko04213	Longevity regulating pathway - multiple species	14/759	39/3833	0.0136976307917874	0.212639411339176	0.202546420229438	CP13g8998/CP2g1806/CP1g627/CP5g4955/CP6g5547/CP1g1297/CP9g7626/CP4g4361/CP15g9862/CP9g7576/CP4g3654/CP4g3655/CP2g1784/CP3g3472	14
ko00710	Carbon fixation in photosynthetic organisms	18/759	55/3833	0.0157994555802886	0.234119205417004	0.22300666967393	CP3g2758/CP11g7978/CP5g5070/CP1g682/CP9g7739/CP14g9476/CP3g2830/CP3g2773/CP5g4996/CP12g8782/CP13g9206/CP4g3599/CP6g5607/CP1g1189/CP1g1152/CP10g8482/CP14g9675/CP4g3959	18
ko05022	NA	48/759	182/3833	0.0166586003009104	0.236117552091165	0.224910164245701	CP1g1318/CP2g1876/CP4g4392/CP1g698/CP3g2962/CP3g3067/CP6g6064/CP3g2885/CP10g8501/CP1g719/CP1g207/CP7g6795/CP14g9590/CP5g4722/CP5g4887/CP1g1296/CP14g9429/CP10g8506/CP3g3154/CP10g8242/CP6g5851/CP8g6286/CP13g9299/CP1g442/CP2g2361/CP3g3239/CP5g4620/CP2g1798/CP4g3785/CP6g5547/CP8g6247/CP4g3864/CP2g2291/CP4g4192/CP10g8367/CP1g1530/CP8g6553/CP6g5613/CP7g6694/CP3g3101/CP5g4961/CP6g5913/CP8g6363/CP6g6138/…	48
ko00330	Arginine and proline metabolism	15/759	45/3833	0.0223032442829022	0.290834305449044	0.27702977109289	CP2g1757/CP4g3678/CP3g3091/CP11g8223/CP6g5569/CP2g2333/CP1g634/CP14g9617/CP13g9206/CP14g9505/CP1g103/CP8g6403/CP14g9503/CP1g1205/CP3g3123	15
ko04723	Retrograde endocannabinoid signaling	15/759	45/3833	0.0223032442829022	0.290834305449044	0.27702977109289	CP2g1876/CP4g4392/CP1g698/CP6g6064/CP14g9590/CP5g4722/CP14g9429/CP5g4572/CP6g5851/CP1g442/CP5g4620/CP2g2270/CP8g6247/CP8g6363/CP10g8650	15
ko05010	NA	37/759	137/3833	0.0232259805649395	0.291218064006549	0.277395314439561	CP1g1318/CP2g1876/CP4g4392/CP1g698/CP3g2962/CP3g3067/CP6g6064/CP10g8501/CP1g207/CP7g6795/CP14g9590/CP5g4722/CP5g4887/CP1g1296/CP14g9429/CP10g8506/CP6g5851/CP8g6286/CP13g9299/CP1g442/CP2g2361/CP3g3239/CP5g4620/CP2g1798/CP5g4996/CP8g6247/CP4g3864/CP2g2291/CP10g8367/CP1g1530/CP6g5613/CP7g6694/CP5g4961/CP6g5913/CP8g6363/CP6g6138/CP6g5912	37
ko04940	NA	3/759	4/3833	0.0263759845978638	0.312018254899676	0.297208218260912	CP11g7887/CP1g1040/CP10g8498	3
ko00250	Alanine, aspartate and glutamate metabolism	14/759	42/3833	0.0267991139177636	0.312018254899676	0.297208218260912	CP11g8223/CP7g6693/CP3g2747/CP4g3662/CP14g9617/CP13g9206/CP1g159/CP8g6264/CP2g1992/CP1g103/CP3g3106/CP3g2762/CP1g1152/CP4g4051	14
ko03320	PPAR signaling pathway	11/759	32/3833	0.0378483358199902	0.425467499217821	0.405272561411873	CP3g3031/CP2g2223/CP6g5773/CP5g4861/CP2g2390/CP3g2881/CP3g3299/CP10g8399/CP1g511/CP5g4707/CP2g2226	11
ko00620	Pyruvate metabolism	23/759	82/3833	0.0437762050070942	0.475701427743757	0.453122122003256	CP2g2275/CP2g1874/CP3g2758/CP6g6080/CP14g9476/CP3g2830/CP3g2773/CP3g2605/CP3g3448/CP11g8059/CP6g5886/CP14g9695/CP4g4439/CP3g2924/CP10g8482/CP3g2748/CP7g6699/CP14g9675/CP4g3959/CP7g6698/CP4g4413/CP9g7414/CP1g1205	23
ko04626	Plant-pathogen interaction	20/759	70/3833	0.0483008173929821	0.507937628068134	0.483828221763318	CP4g4415/CP3g3222/CP1g8/CP4g3663/CP7g6746/CP6g5577/CP4g4102/CP10g8367/CP2g2085/CP2g1603/CP3g3249/CP13g9282/CP7g7113/CP5g5229/CP3g3224/CP13g9249/CP3g3480/CP4g4087/CP3g3479/CP4g3768	20
ko00930	Caprolactam degradation	4/759	9/3833	0.0828047217051393	0.764039882526072	0.727774508702587	CP2g2099/CP2g2098/CP14g9695/CP9g7414	4
ko00053	Ascorbate and aldarate metabolism	10/759	32/3833	0.0842023396464403	0.764039882526072	0.727774508702587	CP5g5391/CP1g160/CP9g7231/CP1g665/CP14g9695/CP4g4403/CP8g6549/CP9g7414/CP14g9420/CP1g1205	10
ko00071	Fatty acid degradation	10/759	32/3833	0.0842023396464403	0.764039882526072	0.727774508702587	CP2g2099/CP2g2223/CP6g5773/CP2g2098/CP5g4861/CP8g6513/CP3g2881/CP3g3299/CP10g8399/CP1g1205	10
ko04068	FoxO signaling pathway	10/759	32/3833	0.0842023396464403	0.764039882526072	0.727774508702587	CP3g3067/CP13g8998/CP2g1806/CP1g627/CP5g4955/CP4g3785/CP6g5547/CP1g1297/CP15g9862/CP3g3472	10
ko04920	Adipocytokine signaling pathway	8/759	24/3833	0.0843725023648423	0.764039882526072	0.727774508702587	CP2g2223/CP13g8998/CP6g5773/CP2g1806/CP7g7126/CP5g4955/CP15g9862/CP3g2881	8
ko04211	Longevity regulating pathway	12/759	41/3833	0.0951453084186402	0.838307312012884	0.798516813186312	CP3g2793/CP10g8411/CP13g8998/CP2g1806/CP1g627/CP2g1801/CP7g7126/CP5g4955/CP6g5547/CP1g1297/CP15g9862/CP3g3472	12
ko00332	Carbapenem biosynthesis	2/759	3/3833	0.102028507214611	0.875297193472712	0.833750959232968	CP14g9505/CP14g9503	2
ko00220	Arginine biosynthesis	10/759	34/3833	0.118250036337744	0.963191681361113	0.917473509853175	CP3g2874/CP3g3175/CP7g6693/CP13g9206/CP1g103/CP3g3106/CP1g1152/CP4g4051/CP14g9669/CP5g4594	10
ko00020	Citrate cycle (TCA cycle)	13/759	47/3833	0.121758158521036	0.963191681361113	0.917473509853175	CP2g2275/CP3g2758/CP16g10119/CP14g9476/CP2g1798/CP3g2830/CP2g2291/CP1g81/CP1g1530/CP8g6223/CP10g8482/CP14g9675/CP5g5149	13
ko02020	Two-component system	8/759	26/3833	0.124893731889374	0.963191681361113	0.917473509853175	CP15g9727/CP3g3554/CP7g6693/CP3g3239/CP7g6953/CP9g7689/CP1g1455/CP3g3106	8
ko00940	Phenylpropanoid biosynthesis	5/759	14/3833	0.125220711823486	0.963191681361113	0.917473509853175	CP14g9607/CP7g6959/CP12g8750/CP3g2742/CP15g9764	5
ko04612	Antigen processing and presentation	7/759	22/3833	0.127046755516957	0.963191681361113	0.917473509853175	CP3g3354/CP9g7626/CP2g2033/CP2g2085/CP1g1102/CP9g7576/CP2g1784	7
ko05016	NA	37/759	157/3833	0.134950857784555	0.999863173585563	0.952404379101521	CP2g1876/CP4g4392/CP1g698/CP3g2962/CP6g6064/CP1g207/CP7g6795/CP14g9590/CP5g4722/CP5g4887/CP1g1296/CP6g5767/CP14g9429/CP1g627/CP10g8506/CP6g5851/CP8g6286/CP13g9299/CP1g442/CP2g2361/CP3g3239/CP5g4620/CP2g1798/CP8g6247/CP4g3864/CP2g2291/CP1g1297/CP1g1530/CP8g6553/CP6g5613/CP7g6694/CP5g4961/CP6g5913/CP8g6363/CP6g6138/CP6g5912/CP2g1989	37
ko04391	Hippo signaling pathway - fly	3/759	7/3833	0.144457328337309	0.999999192608225	0.952533941941964	CP4g4075/CP3g3067/CP3g3434	3
ko01040	Biosynthesis of unsaturated fatty acids	7/759	23/3833	0.153112217489449	0.999999192608225	0.952533941941964	CP3g3031/CP6g5487/CP6g5488/CP5g4861/CP3g3299/CP10g8399/CP11g7888	7
ko02026	Biofilm formation - Escherichia coli	4/759	11/3833	0.156483941711181	0.999999192608225	0.952533941941964	CP1g869/CP8g6660/CP3g2966/CP11g8068	4
ko05410	NA	4/759	11/3833	0.156483941711181	0.999999192608225	0.952533941941964	CP13g8998/CP2g1806/CP5g4955/CP15g9862	4
ko00040	Pentose and glucuronate interconversions	6/759	19/3833	0.156904650675147	0.999999192608225	0.952533941941964	CP5g5391/CP15g9727/CP1g682/CP14g9695/CP1g1456/CP9g7414	6
ko00750	Vitamin B6 metabolism	5/759	15/3833	0.158749189067658	0.999999192608225	0.952533941941964	CP4g4460/CP11g7834/CP11g7876/CP1g46/CP3g2768	5
ko00860	Porphyrin and chlorophyll metabolism	16/759	63/3833	0.166608789636827	0.999999192608225	0.952533941941964	CP6g5493/CP7g7010/CP15g9794/CP3g2590/CP10g8255/CP1g1016/CP11g8047/CP13g9007/CP11g7866/CP1g217/CP5g4879/CP7g7072/CP8g6318/CP2g1825/CP8g6404/CP6g5618	16
ko02040	Flagellar assembly	2/759	4/3833	0.177681029831357	0.999999192608225	0.952533941941964	CP2g1877/CP2g2302	2
ko05014	NA	43/759	190/3833	0.18041295458858	0.999999192608225	0.952533941941964	CP1g1318/CP2g1876/CP4g4392/CP1g698/CP3g2962/CP6g6064/CP1g207/CP14g9590/CP14g9549/CP5g4722/CP1g475/CP5g4887/CP1g1296/CP14g9429/CP2g2366/CP10g8506/CP6g5851/CP8g6286/CP13g9299/CP1g442/CP2g2361/CP3g3239/CP5g4620/CP5g4809/CP2g1798/CP4g3785/CP6g5547/CP8g6247/CP4g3864/CP2g2291/CP4g4192/CP1g1530/CP8g6553/CP6g5613/CP7g6694/CP3g3101/CP5g4961/CP6g5705/CP13g9236/CP8g6363/CP6g6138/CP3g3472/CP2g1989	43
ko05417	NA	14/759	55/3833	0.184853542665459	0.999999192608225	0.952533941941964	CP1g1318/CP1g8/CP11g7887/CP1g627/CP1g1297/CP10g8367/CP9g7626/CP2g2085/CP1g1040/CP1g1102/CP3g2916/CP10g8498/CP9g7576/CP2g1784	14
ko05418	NA	15/759	60/3833	0.193716310879164	0.999999192608225	0.952533941941964	CP2g2371/CP3g2653/CP1g8/CP4g4323/CP6g6147/CP6g6142/CP8g6374/CP10g8367/CP3g3066/CP2g2033/CP2g2085/CP10g8361/CP15g9862/CP12g8691/CP3g2643	15
ko00523	Polyketide sugar unit biosynthesis	1/759	1/3833	0.198017218888599	0.999999192608225	0.952533941941964	CP15g9775	1
ko01051	Biosynthesis of ansamycins	1/759	1/3833	0.198017218888599	0.999999192608225	0.952533941941964	CP1g1189	1
ko01503	NA	1/759	1/3833	0.198017218888599	0.999999192608225	0.952533941941964	CP4g3712	1
ko04973	Carbohydrate digestion and absorption	3/759	8/3833	0.198557172422662	0.999999192608225	0.952533941941964	CP2g1650/CP2g1952/CP3g3264	3
ko04390	Hippo signaling pathway	4/759	12/3833	0.199905376942885	0.999999192608225	0.952533941941964	CP4g4075/CP3g3067/CP9g7683/CP3g3434	4
ko00900	Terpenoid backbone biosynthesis	10/759	38/3833	0.205330974658299	0.999999192608225	0.952533941941964	CP11g7886/CP10g8255/CP6g6105/CP9g7624/CP11g7749/CP1g900/CP1g511/CP10g8425/CP1g217/CP6g6074	10
ko05168	NA	12/759	47/3833	0.205889000908468	0.999999192608225	0.952533941941964	CP1g1318/CP1g65/CP14g9549/CP9g7683/CP4g4462/CP2g2366/CP8g6666/CP4g4512/CP6g5896/CP13g9236/CP4g4398/CP3g2916	12
ko04216	Ferroptosis	6/759	21/3833	0.222988298993636	0.999999192608225	0.952533941941964	CP2g2223/CP7g6795/CP6g5773/CP5g5005/CP3g2881/CP11g8039	6
ko04530	Tight junction	8/759	30/3833	0.229788201133705	0.999999192608225	0.952533941941964	CP13g8998/CP1g207/CP2g1806/CP5g4955/CP3g3434/CP15g9862/CP1g1102/CP1g104	8
ko00290	Valine, leucine and isoleucine biosynthesis	5/759	17/3833	0.234698728093061	0.999999192608225	0.952533941941964	CP8g6597/CP2g2303/CP3g2605/CP3g3245/CP10g8611	5
ko04710	Circadian rhythm	5/759	17/3833	0.234698728093061	0.999999192608225	0.952533941941964	CP3g3067/CP13g8998/CP2g1806/CP5g4955/CP15g9862	5
ko00400	Phenylalanine, tyrosine and tryptophan biosynthesis	7/759	26/3833	0.243688735521371	0.999999192608225	0.952533941941964	CP7g7133/CP4g4157/CP6g5903/CP4g3957/CP4g3958/CP13g9206/CP1g103	7
ko00531	Glycosaminoglycan degradation	2/759	5/3833	0.25860887852245	0.999999192608225	0.952533941941964	CP7g7084/CP8g6427	2
ko04392	Hippo signaling pathway - multiple species	2/759	5/3833	0.25860887852245	0.999999192608225	0.952533941941964	CP3g3202/CP3g3067	2
ko00480	Glutathione metabolism	13/759	55/3833	0.283886770682711	0.999999192608225	0.952533941941964	CP2g2371/CP4g4323/CP6g5569/CP1g160/CP14g9591/CP13g9066/CP1g81/CP8g6374/CP8g6553/CP7g6932/CP15g9764/CP1g912/CP2g1989	13
ko04371	Apelin signaling pathway	8/759	32/3833	0.291159571042558	0.999999192608225	0.952533941941964	CP13g8998/CP11g7938/CP2g1806/CP5g4955/CP4g3785/CP10g8367/CP15g9862/CP2g2367	8
ko04923	Regulation of lipolysis in adipocytes	4/759	14/3833	0.29481707552613	0.999999192608225	0.952533941941964	CP5g4572/CP8g6270/CP9g7335/CP10g8650	4
ko00650	Butanoate metabolism	6/759	23/3833	0.296326669670782	0.999999192608225	0.952533941941964	CP2g2099/CP2g2098/CP2g2303/CP11g8059/CP1g511/CP8g6372	6
ko00500	Starch and sucrose metabolism	15/759	65/3833	0.296830615154356	0.999999192608225	0.952533941941964	CP4g4159/CP1g869/CP1g619/CP1g1104/CP8g6660/CP4g3594/CP3g2966/CP11g8068/CP2g1952/CP14g9350/CP7g6953/CP3g3264/CP1g1455/CP1g549/CP6g5578	15
ko04621	NOD-like receptor signaling pathway	13/759	56/3833	0.307915072328273	0.999999192608225	0.952533941941964	CP4g4075/CP3g2653/CP7g6795/CP6g6147/CP6g5577/CP4g3785/CP6g6142/CP3g3066/CP2g2085/CP10g8361/CP3g2916/CP12g8691/CP3g2643	13
ko00380	Tryptophan metabolism	7/759	28/3833	0.311476250552629	0.999999192608225	0.952533941941964	CP2g2099/CP2g2098/CP16g10119/CP4g4088/CP6g5547/CP3g3472/CP1g1205	7
ko04340	Hedgehog signaling pathway	3/759	10/3833	0.316134471249972	0.999999192608225	0.952533941941964	CP3g3067/CP9g7350/CP7g6846	3
ko02024	Quorum sensing	6/759	24/3833	0.334629957537653	0.999999192608225	0.952533941941964	CP2g2223/CP4g4157/CP6g5773/CP3g2881/CP6g5909/CP2g2073	6
ko00541	O-Antigen nucleotide sugar biosynthesis	2/759	6/3833	0.33976399324631	0.999999192608225	0.952533941941964	CP5g5391/CP2g1904	2
ko04976	Bile secretion	7/759	29/3833	0.346627985845568	0.999999192608225	0.952533941941964	CP2g1650/CP2g1606/CP3g2947/CP4g4410/CP3g2835/CP12g8702/CP15g9914	7
ko00906	Carotenoid biosynthesis	8/759	34/3833	0.355914585176241	0.999999192608225	0.952533941941964	CP8g6554/CP9g7740/CP14g9611/CP16g10041/CP16g10040/CP5g4922/CP1g671/CP8g6259	8
ko01523	NA	8/759	34/3833	0.355914585176241	0.999999192608225	0.952533941941964	CP1g422/CP2g1606/CP3g2947/CP12g8783/CP3g2835/CP5g4844/CP12g8702/CP15g9914	8
ko00073	Cutin, suberine and wax biosynthesis	1/759	2/3833	0.35686506097199	0.999999192608225	0.952533941941964	CP5g4674	1
ko00902	Monoterpenoid biosynthesis	1/759	2/3833	0.35686506097199	0.999999192608225	0.952533941941964	CP2g1620	1
ko04711	Circadian rhythm - fly	1/759	2/3833	0.35686506097199	0.999999192608225	0.952533941941964	CP3g3067	1
ko04361	Axon regeneration	5/759	20/3833	0.361574567933803	0.999999192608225	0.952533941941964	CP4g4088/CP15g9862/CP13g9203/CP14g9547/CP9g7742	5
ko04915	Estrogen signaling pathway	9/759	39/3833	0.363347342107399	0.999999192608225	0.952533941941964	CP1g8/CP10g8411/CP2g1801/CP10g8367/CP9g7626/CP2g2085/CP9g7576/CP5g5091/CP2g1784	9
ko04137	Mitophagy - animal	6/759	25/3833	0.373448218240252	0.999999192608225	0.952533941941964	CP3g2885/CP10g8501/CP1g719/CP2g2361/CP4g3785/CP2g2226	6
ko05167	NA	6/759	25/3833	0.373448218240252	0.999999192608225	0.952533941941964	CP3g2885/CP1g719/CP4g3785/CP10g8367/CP2g2226/CP1g590	6
ko00640	Propanoate metabolism	8/759	35/3833	0.388924424487806	0.999999192608225	0.952533941941964	CP2g2099/CP6g6080/CP2g2098/CP5g4861/CP3g3448/CP11g8059/CP10g8399/CP4g4413	8
ko00030	Pentose phosphate pathway	9/759	40/3833	0.394291472717345	0.999999192608225	0.952533941941964	CP11g7978/CP1g682/CP9g7739/CP14g9591/CP1g1086/CP13g9066/CP15g9721/CP3g2827/CP1g1189	9
ko00561	Glycerolipid metabolism	10/759	45/3833	0.398675007091729	0.999999192608225	0.952533941941964	CP11g7969/CP5g4572/CP14g9695/CP1g1101/CP7g6690/CP10g8650/CP14g9442/CP9g7414/CP1g1205/CP3g3113	10
ko04727	GABAergic synapse	5/759	21/3833	0.404882776977605	0.999999192608225	0.952533941941964	CP7g6693/CP4g3785/CP2g2270/CP3g3106/CP14g9643	5
ko00270	Cysteine and methionine metabolism	13/759	60/3833	0.408054132672037	0.999999192608225	0.952533941941964	CP4g4017/CP3g2758/CP1g796/CP14g9476/CP2g1591/CP13g9206/CP1g103/CP8g6509/CP10g8482/CP14g9489/CP14g9675/CP1g912/CP3g3025	13
ko00592	alpha-Linolenic acid metabolism	6/759	26/3833	0.412376063055916	0.999999192608225	0.952533941941964	CP1g316/CP7g6881/CP5g4861/CP8g6513/CP3g3299/CP10g8399	6
ko00600	Sphingolipid metabolism	6/759	26/3833	0.412376063055916	0.999999192608225	0.952533941941964	CP9g7630/CP14g9616/CP11g7879/CP7g7084/CP11g7880/CP2g2367	6
ko00627	Aminobenzoate degradation	2/759	7/3833	0.41788665920991	0.999999192608225	0.952533941941964	CP2g2099/CP2g2098	2
ko01521	NA	2/759	7/3833	0.41788665920991	0.999999192608225	0.952533941941964	CP3g2793/CP11g7938	2
ko04964	Proximal tubule bicarbonate reclamation	2/759	7/3833	0.41788665920991	0.999999192608225	0.952533941941964	CP2g1650/CP14g9675	2
ko00240	Pyrimidine metabolism	11/759	51/3833	0.430174202532746	0.999999192608225	0.952533941941964	CP6g5977/CP11g7996/CP11g7997/CP1g159/CP5g5388/CP3g2731/CP2g2516/CP2g1992/CP5g4639/CP1g549/CP7g6932	11
ko00950	Isoquinoline alkaloid biosynthesis	3/759	12/3833	0.434702767455063	0.999999192608225	0.952533941941964	CP13g9206/CP1g103/CP1g998	3
ko04260	Cardiac muscle contraction	3/759	12/3833	0.434702767455063	0.999999192608225	0.952533941941964	CP2g1650/CP3g3239/CP7g6694	3
ko00062	Fatty acid elongation	4/759	17/3833	0.442904429419843	0.999999192608225	0.952533941941964	CP2g2099/CP2g2098/CP4g4102/CP11g7958	4
ko00920	Sulfur metabolism	7/759	32/3833	0.453321237071281	0.999999192608225	0.952533941941964	CP4g4017/CP6g5779/CP7g6996/CP2g1591/CP13g9329/CP3g2722/CP4g4248	7
ko04931	NA	7/759	32/3833	0.453321237071281	0.999999192608225	0.952533941941964	CP13g8998/CP2g1806/CP9g7683/CP5g4955/CP15g9862/CP1g932/CP1g1355	7
ko00903	Limonene and pinene degradation	1/759	3/3833	0.48428333785068	0.999999192608225	0.952533941941964	CP1g1205	1
ko00966	Glucosinolate biosynthesis	1/759	3/3833	0.48428333785068	0.999999192608225	0.952533941941964	CP10g8611	1
ko00981	Insect hormone biosynthesis	1/759	3/3833	0.48428333785068	0.999999192608225	0.952533941941964	CP1g1205	1
ko04080	Neuroactive ligand-receptor interaction	1/759	3/3833	0.48428333785068	0.999999192608225	0.952533941941964	CP3g3464	1
ko04921	Oxytocin signaling pathway	8/759	38/3833	0.487607746271358	0.999999192608225	0.952533941941964	CP12g8954/CP13g8998/CP11g8015/CP2g1806/CP9g7683/CP5g4955/CP10g8367/CP15g9862	8
ko05162	NA	8/759	38/3833	0.487607746271358	0.999999192608225	0.952533941941964	CP1g1318/CP1g983/CP10g8501/CP9g7626/CP3g2916/CP2g1841/CP9g7576/CP2g1784	8
ko04970	Salivary secretion	5/759	23/3833	0.48987511366651	0.999999192608225	0.952533941941964	CP12g8761/CP2g1650/CP2g1952/CP10g8367/CP3g3264	5
ko00660	C5-Branched dibasic acid metabolism	2/759	8/3833	0.490996488138992	0.999999192608225	0.952533941941964	CP2g2303/CP10g8611	2
ko03013	RNA transport	27/759	134/3833	0.49473032481769	0.999999192608225	0.952533941941964	CP1g1318/CP1g1235/CP1g983/CP6g5813/CP3g2793/CP2g2424/CP1g65/CP9g7462/CP6g5812/CP6g5494/CP7g7192/CP3g3216/CP5g4786/CP3g2663/CP1g1361/CP7g7190/CP3g3325/CP2g2366/CP8g6666/CP4g4512/CP6g5997/CP13g9307/CP6g5896/CP2g2500/CP2g1733/CP14g9501/CP10g8502	27
ko04022	cGMP-PKG signaling pathway	8/759	39/3833	0.519674947345928	0.999999192608225	0.952533941941964	CP10g8411/CP2g1650/CP7g6795/CP9g7683/CP2g1801/CP10g8367/CP6g5913/CP6g5912	8
ko00410	beta-Alanine metabolism	7/759	34/3833	0.522675728187725	0.999999192608225	0.952533941941964	CP2g2099/CP2g2098/CP1g634/CP5g4861/CP10g8399/CP1g998/CP1g1205	7
ko04918	Thyroid hormone synthesis	7/759	34/3833	0.522675728187725	0.999999192608225	0.952533941941964	CP1g8/CP10g8411/CP3g3354/CP2g1650/CP2g1801/CP8g6553/CP2g1989	7
ko04020	Calcium signaling pathway	6/759	29/3833	0.52626940782764	0.999999192608225	0.952533941941964	CP12g8954/CP7g6795/CP10g8367/CP6g5913/CP2g2367/CP6g5912	6
ko03040	Spliceosome	29/759	146/3833	0.52678825058064	0.999999192608225	0.952533941941964	CP14g9583/CP8g6399/CP3g2771/CP4g4262/CP7g7192/CP3g2663/CP11g7915/CP14g9549/CP7g7190/CP3g2872/CP4g4462/CP2g2366/CP4g3779/CP4g3605/CP4g4249/CP8g6456/CP1g775/CP9g7560/CP2g2237/CP9g7744/CP9g7626/CP1g389/CP3g2600/CP13g9236/CP4g4398/CP9g7675/CP5g4982/CP9g7576/CP2g1784	29
ko00720	Carbon fixation pathways in prokaryotes	5/759	24/3833	0.530729102121472	0.999999192608225	0.952533941941964	CP6g6080/CP3g3448/CP1g81/CP4g3959/CP4g4413	5
ko00960	Tropane, piperidine and pyridine alkaloid biosynthesis	3/759	14/3833	0.544765732757926	0.999999192608225	0.952533941941964	CP13g9206/CP1g103/CP1g998	3
ko00982	Drug metabolism - cytochrome P450	3/759	14/3833	0.544765732757926	0.999999192608225	0.952533941941964	CP2g2371/CP4g4323/CP8g6374	3
ko05100	NA	3/759	14/3833	0.544765732757926	0.999999192608225	0.952533941941964	CP11g7992/CP13g9110/CP1g104	3
ko00680	Methane metabolism	8/759	40/3833	0.551020816003074	0.999999192608225	0.952533941941964	CP11g7978/CP12g8974/CP9g7739/CP3g2747/CP3g2827/CP12g8783/CP3g2762/CP4g4413	8
ko04979	Cholesterol metabolism	2/759	9/3833	0.55801451395544	0.999999192608225	0.952533941941964	CP7g6795/CP3g3464	2
ko00450	Selenocompound metabolism	4/759	20/3833	0.580295364071575	0.999999192608225	0.952533941941964	CP4g4017/CP7g6996/CP15g9915/CP3g3025	4
ko04011	MAPK signaling pathway - yeast	4/759	20/3833	0.580295364071575	0.999999192608225	0.952533941941964	CP4g4075/CP3g3202/CP6g5547/CP3g3472	4
ko04978	Mineral absorption	4/759	20/3833	0.580295364071575	0.999999192608225	0.952533941941964	CP2g1650/CP5g5005/CP11g8039/CP11g8104	4
ko04151	PI3K-Akt signaling pathway	13/759	67/3833	0.582420146496286	0.999999192608225	0.952533941941964	CP4g4075/CP4g3969/CP3g2793/CP1g8/CP10g8411/CP11g7938/CP2g1801/CP3g3434/CP2g2085/CP10g8566/CP15g9862/CP4g3786/CP11g7958	13
ko00072	Synthesis and degradation of ketone bodies	1/759	4/3833	0.586484107190453	0.999999192608225	0.952533941941964	CP1g511	1
ko00604	Glycosphingolipid biosynthesis - ganglio series	1/759	4/3833	0.586484107190453	0.999999192608225	0.952533941941964	CP7g7084	1
ko04960	Aldosterone-regulated sodium reabsorption	1/759	4/3833	0.586484107190453	0.999999192608225	0.952533941941964	CP2g1650	1
ko05033	NA	1/759	4/3833	0.586484107190453	0.999999192608225	0.952533941941964	CP2g2270	1
ko05143	NA	1/759	4/3833	0.586484107190453	0.999999192608225	0.952533941941964	CP15g9772	1
ko00300	Lysine biosynthesis	3/759	15/3833	0.594883089206014	0.999999192608225	0.952533941941964	CP3g3386/CP3g3387/CP8g6509	3
ko00980	Metabolism of xenobiotics by cytochrome P450	3/759	15/3833	0.594883089206014	0.999999192608225	0.952533941941964	CP2g2371/CP4g4323/CP8g6374	3
ko05152	NA	9/759	47/3833	0.603623453661968	0.999999192608225	0.952533941941964	CP11g7887/CP6g5990/CP2g1756/CP10g8367/CP5g4696/CP1g1040/CP3g2916/CP10g8498/CP2g2367	9
ko00520	Amino sugar and nucleotide sugar metabolism	11/759	58/3833	0.616745192830011	0.999999192608225	0.952533941941964	CP5g5391/CP15g9775/CP7g6985/CP2g1904/CP1g869/CP5g4549/CP3g2966/CP11g8068/CP6g5578/CP14g9420/CP7g6791	11
ko00261	Monobactam biosynthesis	2/759	10/3833	0.618484524631807	0.999999192608225	0.952533941941964	CP7g6996/CP8g6509	2
ko04122	Sulfur relay system	2/759	10/3833	0.618484524631807	0.999999192608225	0.952533941941964	CP9g7509/CP3g3324	2
ko04971	Gastric acid secretion	2/759	10/3833	0.618484524631807	0.999999192608225	0.952533941941964	CP2g1650/CP10g8367	2
ko00770	Pantothenate and CoA biosynthesis	6/759	32/3833	0.630102135939962	0.999999192608225	0.952533941941964	CP8g6597/CP2g2303/CP1g634/CP3g3245/CP1g549/CP1g1205	6
ko04910	Insulin signaling pathway	9/759	48/3833	0.63071657174176	0.999999192608225	0.952533941941964	CP3g2793/CP13g8998/CP11g7978/CP11g7938/CP2g1806/CP9g7683/CP5g4955/CP10g8367/CP15g9862	9
ko05204	NA	3/759	16/3833	0.641260374568078	0.999999192608225	0.952533941941964	CP2g2371/CP4g4323/CP8g6374	3
ko04218	Cellular senescence	9/759	49/3833	0.656786092493835	0.999999192608225	0.952533941941964	CP5g4919/CP7g6795/CP3g3009/CP9g7683/CP10g8367/CP1g965/CP6g5913/CP11g8165/CP6g5912	9
ko05130	NA	11/759	60/3833	0.664351272142449	0.999999192608225	0.952533941941964	CP9g7667/CP1g207/CP3g3203/CP5g5127/CP5g4996/CP4g3864/CP4g4192/CP1g104/CP3g2916/CP4g4245/CP8g6243	11
ko05166	NA	11/759	60/3833	0.664351272142449	0.999999192608225	0.952533941941964	CP10g8411/CP3g3354/CP7g6795/CP2g1801/CP3g3464/CP5g5216/CP14g9501/CP1g965/CP6g5913/CP6g5912/CP1g590	11
ko04144	Endocytosis	17/759	92/3833	0.667857168112927	0.999999192608225	0.952533941941964	CP1g1140/CP11g7992/CP13g9110/CP13g9122/CP5g5214/CP6g5990/CP4g4228/CP3g2584/CP11g7840/CP9g7626/CP5g4630/CP1g104/CP4g4245/CP9g7576/CP4g4189/CP2g1784/CP5g4950	17
ko00140	Steroid hormone biosynthesis	1/759	5/3833	0.668452914357454	0.999999192608225	0.952533941941964	CP6g5790	1
ko00440	Phosphonate and phosphinate metabolism	1/759	5/3833	0.668452914357454	0.999999192608225	0.952533941941964	CP5g5046	1
ko04614	Renin-angiotensin system	1/759	5/3833	0.668452914357454	0.999999192608225	0.952533941941964	CP15g9772	1
ko04744	Phototransduction	1/759	5/3833	0.668452914357454	0.999999192608225	0.952533941941964	CP10g8367	1
ko04540	Gap junction	2/759	11/3833	0.672369214588427	0.999999192608225	0.952533941941964	CP1g207/CP4g3864	2
ko00983	Drug metabolism - other enzymes	7/759	39/3833	0.677821524054985	0.999999192608225	0.952533941941964	CP6g5977/CP2g2371/CP4g4323/CP8g6374/CP5g5388/CP7g6932/CP11g7899	7
ko04657	IL-17 signaling pathway	3/759	17/3833	0.683765219956985	0.999999192608225	0.952533941941964	CP1g8/CP4g4462/CP2g2085	3
ko05160	NA	3/759	17/3833	0.683765219956985	0.999999192608225	0.952533941941964	CP1g1318/CP4g4075/CP3g3434	3
ko04072	Phospholipase D signaling pathway	4/759	23/3833	0.696038949445855	0.999999192608225	0.952533941941964	CP11g7992/CP13g9110/CP4g4245/CP2g2367	4
ko04115	p53 signaling pathway	4/759	23/3833	0.696038949445855	0.999999192608225	0.952533941941964	CP10g8274/CP6g5684/CP6g5822/CP7g6932	4
ko04512	ECM-receptor interaction	4/759	23/3833	0.696038949445855	0.999999192608225	0.952533941941964	CP4g3969/CP4g4233/CP10g8566/CP4g3786	4
ko05140	NA	4/759	23/3833	0.696038949445855	0.999999192608225	0.952533941941964	CP6g5813/CP9g7462/CP6g5812/CP3g2916	4
ko04071	Sphingolipid signaling pathway	5/759	29/3833	0.707995528009106	0.999999192608225	0.952533941941964	CP11g7879/CP3g3434/CP11g7880/CP2g2367/CP5g4844	5
ko04214	Apoptosis - fly	5/759	29/3833	0.707995528009106	0.999999192608225	0.952533941941964	CP1g372/CP3g3505/CP3g3464/CP9g7241/CP2g1733	5
ko04145	Phagosome	6/759	35/3833	0.719359724459459	0.999999192608225	0.952533941941964	CP3g3354/CP1g207/CP6g5990/CP4g3864/CP2g1756/CP2g2033	6
ko04341	Hedgehog signaling pathway - fly	2/759	12/3833	0.7199025040151	0.999999192608225	0.952533941941964	CP3g3067/CP9g7350	2
ko04750	Inflammatory mediator regulation of TRP channels	2/759	12/3833	0.7199025040151	0.999999192608225	0.952533941941964	CP9g7683/CP10g8367	2
ko04972	Pancreatic secretion	3/759	18/3833	0.722393837307282	0.999999192608225	0.952533941941964	CP2g1650/CP2g1952/CP3g3264	3
ko05131	NA	9/759	52/3833	0.72828166680185	0.999999192608225	0.952533941941964	CP6g6008/CP3g2885/CP1g719/CP2g2415/CP4g3785/CP1g104/CP13g9193/CP4g4245/CP2g2226	9
ko00591	Linoleic acid metabolism	1/759	6/3833	0.734190698579683	0.999999192608225	0.952533941941964	CP2g1783	1
ko00625	Chloroalkane and chloroalkene degradation	1/759	6/3833	0.734190698579683	0.999999192608225	0.952533941941964	CP1g1205	1
ko04013	MAPK signaling pathway - fly	5/759	30/3833	0.737136677670172	0.999999192608225	0.952533941941964	CP6g6008/CP10g8411/CP1g627/CP2g1801/CP1g1297	5
ko00230	Purine metabolism	17/759	96/3833	0.737653542107229	0.999999192608225	0.952533941941964	CP7g6996/CP5g5221/CP2g1874/CP1g422/CP11g7750/CP1g1086/CP7g6929/CP13g9329/CP8g6264/CP1g383/CP5g5388/CP3g2731/CP10g8625/CP1g1185/CP1g549/CP7g6932/CP11g7899	17
ko05145	NA	8/759	47/3833	0.74020740179791	0.999999192608225	0.952533941941964	CP4g4415/CP7g6746/CP9g7626/CP3g2916/CP3g3249/CP9g7576/CP2g1784/CP4g4087	8
ko04261	Adrenergic signaling in cardiomyocytes	6/759	36/3833	0.745535848140653	0.999999192608225	0.952533941941964	CP10g8411/CP2g1650/CP9g7683/CP2g1801/CP3g3434/CP10g8367	6
ko04152	AMPK signaling pathway	11/759	64/3833	0.748689935277163	0.999999192608225	0.952533941941964	CP3g3031/CP13g8998/CP11g7978/CP11g8015/CP2g1806/CP7g7126/CP5g4955/CP3g3434/CP15g9862/CP3g2827/CP1g965	11
ko00260	Glycine, serine and threonine metabolism	9/759	53/3833	0.749760259451813	0.999999192608225	0.952533941941964	CP3g3282/CP3g2747/CP11g7876/CP12g8783/CP1g998/CP8g6509/CP10g8508/CP3g2762/CP1g1152	9
ko00730	Thiamine metabolism	3/759	19/3833	0.757239330894143	0.999999192608225	0.952533941941964	CP5g5221/CP9g7624/CP9g7509	3
ko04210	Apoptosis	3/759	19/3833	0.757239330894143	0.999999192608225	0.952533941941964	CP1g1318/CP1g207/CP2g2033	3
ko04961	Endocrine and other factor-regulated calcium reabsorption	3/759	19/3833	0.757239330894143	0.999999192608225	0.952533941941964	CP11g7992/CP13g9110/CP2g1650	3
ko00740	Riboflavin metabolism	4/759	25/3833	0.759396460971486	0.999999192608225	0.952533941941964	CP4g3818/CP1g549/CP2g2073/CP1g288	4
ko05164	NA	5/759	31/3833	0.764094554644804	0.999999192608225	0.952533941941964	CP1g1318/CP2g1851/CP3g2916/CP6g5913/CP6g5912	5
ko04066	HIF-1 signaling pathway	7/759	43/3833	0.776196679041417	0.999999192608225	0.952533941941964	CP3g2793/CP5g5070/CP11g7938/CP12g8974/CP9g7739/CP5g4996/CP3g2827	7
ko00430	Taurine and hypotaurine metabolism	1/759	7/3833	0.786908038474645	0.999999192608225	0.952533941941964	CP3g3394	1
ko00941	Flavonoid biosynthesis	1/759	7/3833	0.786908038474645	0.999999192608225	0.952533941941964	CP2g2155	1
ko04726	Serotonergic synapse	1/759	7/3833	0.786908038474645	0.999999192608225	0.952533941941964	CP4g4088	1
ko05221	NA	1/759	7/3833	0.786908038474645	0.999999192608225	0.952533941941964	CP1g965	1
ko00130	Ubiquinone and other terpenoid-quinone biosynthesis	4/759	26/3833	0.786997531060616	0.999999192608225	0.952533941941964	CP14g9607/CP2g2359/CP6g5474/CP6g5549	4
ko00790	Folate biosynthesis	4/759	26/3833	0.786997531060616	0.999999192608225	0.952533941941964	CP4g4088/CP2g2073/CP14g9643/CP3g3324	4
ko00350	Tyrosine metabolism	3/759	20/3833	0.788464736804008	0.999999192608225	0.952533941941964	CP13g9206/CP1g103/CP1g998	3
ko04911	Insulin secretion	3/759	20/3833	0.788464736804008	0.999999192608225	0.952533941941964	CP10g8411/CP2g1650/CP2g1801	3
ko05323	NA	3/759	20/3833	0.788464736804008	0.999999192608225	0.952533941941964	CP2g1756/CP2g2033/CP1g288	3
ko00280	Valine, leucine and isoleucine degradation	5/759	32/3833	0.788907965516071	0.999999192608225	0.952533941941964	CP2g2099/CP2g2098/CP3g3299/CP1g511/CP1g1205	5
ko00563	Glycosylphosphatidylinositol (GPI)-anchor biosynthesis	2/759	14/3833	0.797603492698808	0.999999192608225	0.952533941941964	CP5g4903/CP8g6383	2
ko04010	MAPK signaling pathway	11/759	67/3833	0.801732318090808	0.999999192608225	0.952533941941964	CP10g8411/CP2g1801/CP9g7626/CP1g1519/CP2g2468/CP3g2916/CP13g9203/CP14g9547/CP9g7576/CP2g1784/CP2g2469	11
ko00061	Fatty acid biosynthesis	8/759	50/3833	0.801872589827204	0.999999192608225	0.952533941941964	CP2g2223/CP6g5773/CP6g6080/CP14g9429/CP2g1691/CP3g3448/CP3g2881/CP11g7888	8
ko02010	ABC transporters	9/759	56/3833	0.807013239250089	0.999999192608225	0.952533941941964	CP6g5779/CP8g6314/CP2g1606/CP3g2947/CP4g4410/CP3g2835/CP5g4844/CP12g8702/CP15g9914	9
ko03015	mRNA surveillance pathway	12/759	73/3833	0.807807302372062	0.999999192608225	0.952533941941964	CP1g1235/CP7g7192/CP3g2663/CP7g7190/CP3g3325/CP4g3975/CP9g7683/CP2g2366/CP3g3434/CP1g197/CP2g1851/CP10g8502	12
ko00760	Nicotinate and nicotinamide metabolism	5/759	33/3833	0.811640769041384	0.999999192608225	0.952533941941964	CP4g3662/CP15g9853/CP3g3487/CP1g1185/CP1g549	5
ko04024	cAMP signaling pathway	5/759	33/3833	0.811640769041384	0.999999192608225	0.952533941941964	CP2g1650/CP9g7683/CP5g4861/CP10g8367/CP10g8399	5
ko04624	Toll and Imd signaling pathway	5/759	33/3833	0.811640769041384	0.999999192608225	0.952533941941964	CP6g6008/CP10g8411/CP2g2415/CP2g1801/CP3g2916	5
ko05230	NA	4/759	27/3833	0.812010951575602	0.999999192608225	0.952533941941964	CP2g1874/CP14g9591/CP1g81/CP3g2827	4
ko05205	NA	6/759	39/3833	0.813343001959234	0.999999192608225	0.952533941941964	CP11g7938/CP9g7683/CP1g775/CP2g2033/CP10g8566/CP4g3786	6
ko00360	Phenylalanine metabolism	3/759	21/3833	0.816280707275336	0.999999192608225	0.952533941941964	CP13g9206/CP1g103/CP1g998	3
ko00590	Arachidonic acid metabolism	3/759	21/3833	0.816280707275336	0.999999192608225	0.952533941941964	CP14g9588/CP8g6553/CP2g1989	3
ko05132	NA	17/759	102/3833	0.823413125944207	0.999999192608225	0.952533941941964	CP3g2653/CP9g7667/CP1g8/CP1g207/CP6g6147/CP6g5990/CP6g6142/CP5g4996/CP4g3864/CP3g3066/CP2g2085/CP10g8361/CP1g104/CP3g2916/CP4g4245/CP12g8691/CP3g2643	17
ko05017	NA	13/759	80/3833	0.827718795614108	0.999999192608225	0.952533941941964	CP1g955/CP2g1727/CP7g6795/CP5g4887/CP2g2361/CP6g5613/CP5g4961/CP6g5898/CP11g8135/CP6g5913/CP6g6138/CP6g5912/CP12g8771	13
ko04270	Vascular smooth muscle contraction	2/759	15/3833	0.828791247082314	0.999999192608225	0.952533941941964	CP9g7683/CP10g8367	2
ko04724	Glutamatergic synapse	2/759	15/3833	0.828791247082314	0.999999192608225	0.952533941941964	CP7g6693/CP3g3106	2
ko04927	Cortisol synthesis and secretion	2/759	15/3833	0.828791247082314	0.999999192608225	0.952533941941964	CP10g8411/CP2g1801	2
ko05030	NA	2/759	15/3833	0.828791247082314	0.999999192608225	0.952533941941964	CP10g8411/CP2g1801	2
ko04015	Rap1 signaling pathway	1/759	8/3833	0.829181117094024	0.999999192608225	0.952533941941964	CP10g8367	1
ko04370	VEGF signaling pathway	1/759	8/3833	0.829181117094024	0.999999192608225	0.952533941941964	CP2g2367	1
ko04659	Th17 cell differentiation	1/759	8/3833	0.829181117094024	0.999999192608225	0.952533941941964	CP2g2085	1
ko04962	Vasopressin-regulated water reabsorption	1/759	8/3833	0.829181117094024	0.999999192608225	0.952533941941964	CP6g5990	1
ko04977	Vitamin digestion and absorption	1/759	8/3833	0.829181117094024	0.999999192608225	0.952533941941964	CP5g4844	1
ko05235	NA	1/759	8/3833	0.829181117094024	0.999999192608225	0.952533941941964	CP10g8501	1
ko05322	NA	1/759	8/3833	0.829181117094024	0.999999192608225	0.952533941941964	CP4g4262	1
ko04728	Dopaminergic synapse	5/759	34/3833	0.83237630393029	0.999999192608225	0.952533941941964	CP10g8411/CP9g7683/CP2g1801/CP3g3434/CP10g8367	5
ko04922	Glucagon signaling pathway	10/759	64/3833	0.842610172842323	0.999999192608225	0.952533941941964	CP10g8411/CP13g8998/CP2g1874/CP11g7978/CP2g1806/CP2g1801/CP5g4955/CP10g8367/CP15g9862/CP3g2827	10
ko04613	Neutrophil extracellular trap formation	4/759	29/3833	0.854820605241813	0.999999192608225	0.952533941941964	CP7g6795/CP5g4809/CP6g5913/CP6g5912	4
ko00830	Retinol metabolism	2/759	16/3833	0.855581371727206	0.999999192608225	0.952533941941964	CP4g4049/CP2g2412	2
ko05215	NA	2/759	16/3833	0.855581371727206	0.999999192608225	0.952533941941964	CP1g8/CP2g2085	2
ko04520	Adherens junction	1/759	9/3833	0.863076942486347	0.999999192608225	0.952533941941964	CP10g8501	1
ko04625	C-type lectin receptor signaling pathway	1/759	9/3833	0.863076942486347	0.999999192608225	0.952533941941964	CP10g8367	1
ko00010	Glycolysis / Gluconeogenesis	15/759	95/3833	0.871283842611314	0.999999192608225	0.952533941941964	CP2g2275/CP2g1874/CP11g7978/CP5g5070/CP12g8974/CP9g7739/CP3g2830/CP5g4996/CP14g9695/CP3g2827/CP4g3959/CP8g6637/CP4g4413/CP9g7414/CP1g1205	15
ko04130	SNARE interactions in vesicular transport	2/759	17/3833	0.878490191963235	0.999999192608225	0.952533941941964	CP1g1164/CP1g166	2
ko04914	Progesterone-mediated oocyte maturation	3/759	24/3833	0.881740759796194	0.999999192608225	0.952533941941964	CP5g5216/CP2g2085/CP1g965	3
ko04928	Parathyroid hormone synthesis, secretion and action	3/759	24/3833	0.881740759796194	0.999999192608225	0.952533941941964	CP10g8411/CP14g9593/CP2g1801	3
ko05031	NA	4/759	31/3833	0.889048976012429	0.999999192608225	0.952533941941964	CP10g8411/CP9g7683/CP2g1801/CP10g8367	4
ko05146	NA	4/759	31/3833	0.889048976012429	0.999999192608225	0.952533941941964	CP6g5990/CP12g8889/CP10g8566/CP4g3786	4
ko00460	Cyanoamino acid metabolism	1/759	10/3833	0.890253877803519	0.999999192608225	0.952533941941964	CP12g8783	1
ko00521	Streptomycin biosynthesis	1/759	10/3833	0.890253877803519	0.999999192608225	0.952533941941964	CP1g404	1
ko04912	GnRH signaling pathway	1/759	10/3833	0.890253877803519	0.999999192608225	0.952533941941964	CP10g8367	1
ko05032	NA	1/759	10/3833	0.890253877803519	0.999999192608225	0.952533941941964	CP2g2270	1
ko00340	Histidine metabolism	2/759	18/3833	0.898002236295229	0.999999192608225	0.952533941941964	CP4g3970/CP1g1205	2
ko00670	One carbon pool by folate	2/759	18/3833	0.898002236295229	0.999999192608225	0.952533941941964	CP1g422/CP12g8783	2
ko04720	Long-term potentiation	2/759	18/3833	0.898002236295229	0.999999192608225	0.952533941941964	CP9g7683/CP10g8367	2
ko04935	Growth hormone synthesis, secretion and action	2/759	18/3833	0.898002236295229	0.999999192608225	0.952533941941964	CP10g8411/CP2g1801	2
ko04933	NA	3/759	25/3833	0.898424073272291	0.999999192608225	0.952533941941964	CP12g8889/CP10g8566/CP4g3786	3
ko04141	Protein processing in endoplasmic reticulum	20/759	127/3833	0.902364402768404	0.999999192608225	0.952533941941964	CP1g1318/CP6g6008/CP1g8/CP3g3354/CP1g475/CP3g3018/CP3g3154/CP3g3101/CP9g7626/CP6g5431/CP6g5430/CP2g2085/CP12g8885/CP1g40/CP11g7835/CP9g7576/CP4g4270/CP2g1784/CP10g8374/CP1g1275	20
ko00310	Lysine degradation	4/759	32/3833	0.903354834654766	0.999999192608225	0.952533941941964	CP2g2099/CP2g2098/CP16g10119/CP1g1205	4
ko04142	Lysosome	7/759	51/3833	0.903450510050051	0.999999192608225	0.952533941941964	CP14g9616/CP7g7084/CP2g1756/CP2g2033/CP8g6427/CP1g288/CP15g9843	7
ko04925	Aldosterone synthesis and secretion	5/759	39/3833	0.909798177721479	0.999999192608225	0.952533941941964	CP12g8954/CP10g8411/CP2g1650/CP2g1801/CP10g8367	5
ko04926	Relaxin signaling pathway	5/759	39/3833	0.909798177721479	0.999999192608225	0.952533941941964	CP10g8411/CP2g1801/CP12g8889/CP10g8566/CP4g3786	5
ko00511	Other glycan degradation	1/759	11/3833	0.912042344125028	0.999999192608225	0.952533941941964	CP7g7084	1
ko04330	Notch signaling pathway	1/759	11/3833	0.912042344125028	0.999999192608225	0.952533941941964	CP4g4249	1
ko04740	Olfactory transduction	1/759	11/3833	0.912042344125028	0.999999192608225	0.952533941941964	CP10g8367	1
ko04916	Melanogenesis	1/759	11/3833	0.912042344125028	0.999999192608225	0.952533941941964	CP10g8367	1
ko04722	Neurotrophin signaling pathway	3/759	26/3833	0.91295797008251	0.999999192608225	0.952533941941964	CP4g4075/CP10g8367/CP3g2916	3
ko04721	Synaptic vesicle cycle	4/759	34/3833	0.927155550157593	0.999999192608225	0.952533941941964	CP11g7992/CP13g9110/CP2g2270/CP2g1756	4
ko04666	Fc gamma R-mediated phagocytosis	2/759	20/3833	0.928573449363023	0.999999192608225	0.952533941941964	CP1g104/CP2g2367	2
ko04668	TNF signaling pathway	2/759	20/3833	0.928573449363023	0.999999192608225	0.952533941941964	CP10g8411/CP2g1801	2
ko03070	Bacterial secretion system	1/759	12/3833	0.929509602316839	0.999999192608225	0.952533941941964	CP6g5909	1
ko04380	Osteoclast differentiation	1/759	12/3833	0.929509602316839	0.999999192608225	0.952533941941964	CP1g288	1
ko04713	Circadian entrainment	1/759	12/3833	0.929509602316839	0.999999192608225	0.952533941941964	CP10g8367	1
ko04930	NA	1/759	12/3833	0.929509602316839	0.999999192608225	0.952533941941964	CP2g1874	1
ko04966	Collecting duct acid secretion	1/759	12/3833	0.929509602316839	0.999999192608225	0.952533941941964	CP2g1756	1
ko00051	Fructose and mannose metabolism	5/759	41/3833	0.930668054069989	0.999999192608225	0.952533941941964	CP2g1904/CP11g7978/CP9g7739/CP3g2827/CP6g5578	5
ko04120	Ubiquitin mediated proteolysis	13/759	92/3833	0.939968831949286	0.999999192608225	0.952533941941964	CP7g6949/CP8g6519/CP6g6008/CP3g2885/CP1g719/CP9g7350/CP8g6664/CP6g5496/CP3g3154/CP10g8242/CP5g5216/CP7g6846/CP2g2226	13
ko04810	Regulation of actin cytoskeleton	2/759	21/3833	0.940393738003832	0.999999192608225	0.952533941941964	CP9g7683/CP1g104	2
ko05133	NA	2/759	21/3833	0.940393738003832	0.999999192608225	0.952533941941964	CP10g8367/CP3g2916	2
ko05142	NA	2/759	21/3833	0.940393738003832	0.999999192608225	0.952533941941964	CP3g3434/CP3g2916	2
ko04623	Cytosolic DNA-sensing pathway	1/759	13/3833	0.943511751450971	0.999999192608225	0.952533941941964	CP4g3842	1
ko05120	NA	1/759	13/3833	0.943511751450971	0.999999192608225	0.952533941941964	CP2g1756	1
ko04510	Focal adhesion	4/759	36/3833	0.945541873805299	0.999999192608225	0.952533941941964	CP4g3969/CP9g7683/CP10g8566/CP4g3786	4
ko04014	Ras signaling pathway	3/759	29/3833	0.945921472250874	0.999999192608225	0.952533941941964	CP6g5990/CP10g8367/CP12g8924	3
ko05163	NA	3/759	29/3833	0.945921472250874	0.999999192608225	0.952533941941964	CP10g8411/CP2g1801/CP10g8367	3
ko04064	NF-kappa B signaling pathway	2/759	22/3833	0.950340362056182	0.999999192608225	0.952533941941964	CP10g8501/CP3g2916	2
ko04611	Platelet activation	4/759	37/3833	0.953047019612174	0.999999192608225	0.952533941941964	CP9g7683/CP12g8889/CP10g8566/CP4g3786	4
ko05202	NA	3/759	30/3833	0.954032099737835	0.999999192608225	0.952533941941964	CP6g5984/CP1g775/CP1g965	3
ko04924	Renin secretion	1/759	14/3833	0.954735463662676	0.999999192608225	0.952533941941964	CP10g8367	1
ko05222	NA	1/759	14/3833	0.954735463662676	0.999999192608225	0.952533941941964	CP1g383	1
ko04139	Mitophagy - yeast	2/759	23/3833	0.958690798472436	0.999999192608225	0.952533941941964	CP10g8501/CP4g3785	2
ko05214	NA	2/759	23/3833	0.958690798472436	0.999999192608225	0.952533941941964	CP12g8954/CP10g8367	2
ko04974	Protein digestion and absorption	5/759	45/3833	0.959956681866212	0.999999192608225	0.952533941941964	CP4g3969/CP2g1650/CP12g8889/CP10g8566/CP4g3786	5
ko05034	NA	5/759	45/3833	0.959956681866212	0.999999192608225	0.952533941941964	CP10g8411/CP9g7683/CP2g1801/CP5g4809/CP10g8367	5
ko04150	mTOR signaling pathway	3/759	31/3833	0.960994577279843	0.999999192608225	0.952533941941964	CP3g2793/CP11g7938/CP15g9862	3
ko03008	Ribosome biogenesis in eukaryotes	10/759	78/3833	0.962014027667266	0.999999192608225	0.952533941941964	CP1g225/CP10g8501/CP2g1727/CP1g975/CP8g6390/CP1g718/CP11g7802/CP11g7750/CP7g6803/CP14g9501	10
ko04745	Phototransduction - fly	1/759	15/3833	0.963731479132702	0.999999192608225	0.952533941941964	CP10g8367	1
ko05212	NA	1/759	15/3833	0.963731479132702	0.999999192608225	0.952533941941964	CP7g7208	1
ko05223	NA	1/759	15/3833	0.963731479132702	0.999999192608225	0.952533941941964	CP1g383	1
ko05224	NA	1/759	15/3833	0.963731479132702	0.999999192608225	0.952533941941964	CP7g7208	1
ko00514	Other types of O-glycan biosynthesis	3/759	32/3833	0.966957309275541	0.999999192608225	0.952533941941964	CP16g10001/CP6g5644/CP1g1355	3
ko04622	RIG-I-like receptor signaling pathway	1/759	16/3833	0.970941486293069	0.999999192608225	0.952533941941964	CP6g6093	1
ko05225	NA	3/759	33/3833	0.972052535142951	0.999999192608225	0.952533941941964	CP2g2371/CP4g4323/CP8g6374	3
ko05161	NA	5/759	48/3833	0.973937117403425	0.999999192608225	0.952533941941964	CP10g8411/CP6g6093/CP2g1801/CP3g2916/CP1g965	5
ko01524	NA	4/759	41/3833	0.974494076056956	0.999999192608225	0.952533941941964	CP2g2371/CP4g4323/CP8g6374/CP11g8104	4
ko05231	NA	1/759	17/3833	0.976719692188683	0.999999192608225	0.952533941941964	CP5g5046	1
ko04140	Autophagy - animal	7/759	63/3833	0.978081347494487	0.999999192608225	0.952533941941964	CP1g1318/CP6g5745/CP2g2361/CP4g3785/CP4g4192/CP2g2033/CP15g9862	7
ko04070	Phosphatidylinositol signaling system	3/759	35/3833	0.980095161384196	0.999999192608225	0.952533941941964	CP10g8626/CP4g4248/CP10g8367	3
ko04934	NA	3/759	35/3833	0.980095161384196	0.999999192608225	0.952533941941964	CP10g8411/CP1g1454/CP2g1801	3
ko04310	Wnt signaling pathway	2/759	27/3833	0.980483791081764	0.999999192608225	0.952533941941964	CP3g3067/CP10g8501	2
ko00562	Inositol phosphate metabolism	3/759	36/3833	0.983236369345914	0.999999192608225	0.952533941941964	CP1g404/CP4g4248/CP4g4403	3
ko04919	Thyroid hormone signaling pathway	2/759	28/3833	0.983867371578112	0.999999192608225	0.952533941941964	CP2g1650/CP3g2827	2
ko03050	Proteasome	4/759	44/3833	0.984118476153408	0.999999192608225	0.952533941941964	CP5g4887/CP6g5613/CP5g4961/CP6g6138	4
ko03018	RNA degradation	11/759	92/3833	0.984162685702719	0.999999192608225	0.952533941941964	CP11g7887/CP3g3325/CP6g5930/CP12g8974/CP5g5315/CP5g4696/CP12g8930/CP1g1040/CP3g2827/CP10g8502/CP10g8498	11
ko04114	Oocyte meiosis	4/759	45/3833	0.986475724376549	0.999999192608225	0.952533941941964	CP4g4075/CP9g7683/CP5g5216/CP10g8367	4
ko00052	Galactose metabolism	2/759	29/3833	0.986678178935685	0.999999192608225	0.952533941941964	CP7g7084/CP3g2827	2
ko00515	Mannose type O-glycan biosynthesis	1/759	20/3833	0.988033555678861	0.999999192608225	0.952533941941964	CP16g10001	1
ko05226	NA	1/759	20/3833	0.988033555678861	0.999999192608225	0.952533941941964	CP4g4410	1
ko05200	NA	8/759	76/3833	0.990411624606202	0.999999192608225	0.952533941941964	CP2g2371/CP1g8/CP4g4323/CP7g7208/CP8g6374/CP10g8367/CP2g2085/CP1g965	8
ko00100	Steroid biosynthesis	1/759	21/3833	0.990415546562613	0.999999192608225	0.952533941941964	CP8g6221	1
ko04620	Toll-like receptor signaling pathway	1/759	21/3833	0.990415546562613	0.999999192608225	0.952533941941964	CP3g2916	1
ko05206	NA	2/759	31/3833	0.990942142732475	0.999999192608225	0.952533941941964	CP4g4410/CP5g4844	2
ko05110	NA	1/759	22/3833	0.992323888681967	0.999999192608225	0.952533941941964	CP2g1756	1
ko05169	NA	7/759	71/3833	0.992721843945635	0.999999192608225	0.952533941941964	CP4g4249/CP6g5613/CP5g4961/CP3g2916/CP4g4406/CP1g965/CP6g6138	7
ko05203	NA	8/759	79/3833	0.993634698585221	0.999999192608225	0.952533941941964	CP4g4075/CP10g8411/CP2g1874/CP6g6093/CP2g1801/CP4g4249/CP5g4809/CP1g965	8
ko03020	RNA polymerase	2/759	33/3833	0.993862976564227	0.999999192608225	0.952533941941964	CP6g5767/CP4g3842	2
ko05135	NA	2/759	33/3833	0.993862976564227	0.999999192608225	0.952533941941964	CP1g104/CP3g2916	2
ko03022	Basal transcription factors	2/759	34/3833	0.994954574808387	0.999999192608225	0.952533941941964	CP11g7998/CP2g2058	2
ko00564	Glycerophospholipid metabolism	5/759	61/3833	0.996479270795016	0.999999192608225	0.952533941941964	CP5g5046/CP1g316/CP7g6881/CP10g8626/CP7g6690	5
ko04138	Autophagy - yeast	6/759	69/3833	0.996685866240784	0.999999192608225	0.952533941941964	CP1g1318/CP1g166/CP4g3785/CP1g104/CP12g8884/CP12g8883	6
ko04136	Autophagy - other	1/759	27/3833	0.997473114787699	0.999999192608225	0.952533941941964	CP4g3785	1
ko05165	NA	7/759	79/3833	0.997751103226202	0.999999192608225	0.952533941941964	CP4g3969/CP2g1874/CP3g3434/CP2g1756/CP10g8566/CP1g965/CP4g3786	7
ko03430	Mismatch repair	2/759	39/3833	0.998125187767768	0.999999192608225	0.952533941941964	CP2g1870/CP14g9474	2
ko04113	Meiosis - yeast	3/759	49/3833	0.998373831237812	0.999999192608225	0.952533941941964	CP9g7683/CP5g5216/CP5g4567	3
ko00513	Various types of N-glycan biosynthesis	1/759	31/3833	0.998962401026518	0.999999192608225	0.952533941941964	CP2g2121	1
ko03060	Protein export	1/759	31/3833	0.998962401026518	0.999999192608225	0.952533941941964	CP6g5909	1
ko04111	Cell cycle - yeast	5/759	71/3833	0.999330843543667	0.999999192608225	0.952533941941964	CP2g2450/CP5g5216/CP10g8286/CP3g3434/CP4g4424	5
ko03030	DNA replication	2/759	47/3833	0.999626918387288	0.999999192608225	0.952533941941964	CP2g1870/CP14g9474	2
ko03440	Homologous recombination	2/759	49/3833	0.999752022014322	0.999999192608225	0.952533941941964	CP2g1870/CP7g7208	2
ko05170	NA	2/759	50/3833	0.999797958671745	0.999999192608225	0.952533941941964	CP10g8367/CP3g2916	2
ko03410	Base excision repair	1/759	39/3833	0.999825598862118	0.999999192608225	0.952533941941964	CP4g4493	1
ko03460	Fanconi anemia pathway	2/759	55/3833	0.999927886411906	0.999999192608225	0.952533941941964	CP2g1870/CP7g7208	2
ko03420	Nucleotide excision repair	2/759	56/3833	0.999941378843768	0.999999192608225	0.952533941941964	CP2g1870/CP14g9474	2
ko04110	Cell cycle	3/759	68/3833	0.999957245150396	0.999999192608225	0.952533941941964	CP4g4075/CP5g5216/CP1g965	3
ko00970	Aminoacyl-tRNA biosynthesis	1/759	63/3833	0.999999192608225	0.999999192608225	0.952533941941964	CP7g6802	1
