# Supplementary material for: Cross-species dissection of saline-related genes by genetically deciphering a euryhaline microalga Chlorella sp
Source: Nat Commun. 2026 Jan 13;17:1577. doi: 10.1038/s41467-026-68287-6 (PMC12902096; doi:10.1038/s41467-026-68287-6)
Supplement: Supplementary file 6 — Source Data [file 41467_2026_68287_MOESM6_ESM.zip › 8-Source_Data_and_code/Fig5_data_and_code/Fig5b/R.code]

library(GOplot)
library(purrr)
library(tidyverse)
library(clusterProfiler)
library(DOSE)
library(enrichplot)
library(GSEABase)
term2gene <- read.table("term2gene.txt",sep="\t",header = TRUE)
term2name2 <- read.table("term2name2.txt",sep="\t",header = TRUE)
genem3 <- read.csv("mh3-60.txt",header = F,sep=",")
genem3 <- as.factor(genem3$V1)
x=genem3
ekp <- enricher(x,
TERM2GENE = term2gene,
TERM2NAME = term2name2,
pvalueCutoff = 10,
qvalueCutoff = 10,
pAdjustMethod = "BH",
minGSSize = 1)
barplot(ekp, showCategory=10)
ekp3 <-data.frame(ekp)
write.table(ekp3,"mc3-60-ekp.tab",row.names = F,sep = "\t")
