# Supplementary material for: Cross-species dissection of saline-related genes by genetically deciphering a euryhaline microalga Chlorella sp
Source: Nat Commun. 2026 Jan 13;17:1577. doi: 10.1038/s41467-026-68287-6 (PMC12902096; doi:10.1038/s41467-026-68287-6)
Supplement: Supplementary file 6 — Source Data [file 41467_2026_68287_MOESM6_ESM.zip › 8-Source_Data_and_code/Fig5_data_and_code/Fig5b/term2gene.txt]

ko	gene
ko00982	CP6g5513
ko00625	CP6g5513
ko00620	CP6g5513
ko00830	CP6g5513
ko00010	CP6g5513
ko00350	CP6g5513
ko00071	CP6g5513
ko00980	CP6g5513
ko00626	CP6g5513
ko00930	CP1g143
ko00053	CP1g143
ko00620	CP1g143
ko00010	CP1g143
ko00040	CP1g143
ko00561	CP1g143
ko00930	CP2g1667
ko00053	CP2g1667
ko00620	CP2g1667
ko00010	CP2g1667
ko00040	CP2g1667
ko00561	CP2g1667
ko00930	CP3g2955
ko00053	CP3g2955
ko00620	CP3g2955
ko00010	CP3g2955
ko00040	CP3g2955
ko00561	CP3g2955
ko00930	CP14g9695
ko00053	CP14g9695
ko00620	CP14g9695
ko00010	CP14g9695
ko00040	CP14g9695
ko00561	CP14g9695
ko00930	CP9g7414
ko00053	CP9g7414
ko00620	CP9g7414
ko00010	CP9g7414
ko00040	CP9g7414
ko00561	CP9g7414
ko04011	CP10g8513
ko00564	CP10g8513
ko00051	CP1g129
ko00040	CP1g129
ko00051	CP2g1554
ko00040	CP2g1554
ko00521	CP2g1662
ko00562	CP2g1662
ko00521	CP3g2897
ko00562	CP3g2897
ko00541	CP5g5391
ko00520	CP5g5391
ko00040	CP5g5391
ko00053	CP5g5391
ko00340	CP4g3970
ko00280	CP1g1107
ko00620	CP1g1061
ko00270	CP1g1061
ko00630	CP1g1061
ko00710	CP1g1061
ko04964	CP1g1061
ko00020	CP1g1061
ko00620	CP14g9675
ko00270	CP14g9675
ko00630	CP14g9675
ko00710	CP14g9675
ko04964	CP14g9675
ko00020	CP14g9675
ko00710	CP10g8482
ko00270	CP10g8482
ko00630	CP10g8482
ko00620	CP10g8482
ko00020	CP10g8482
ko00710	CP14g9476
ko00270	CP14g9476
ko00630	CP14g9476
ko00620	CP14g9476
ko00020	CP14g9476
ko00710	CP3g3382
ko00270	CP3g3382
ko00630	CP3g3382
ko00620	CP3g3382
ko00020	CP3g3382
ko00710	CP3g2758
ko00270	CP3g2758
ko00630	CP3g2758
ko00620	CP3g2758
ko00020	CP3g2758
ko00620	CP13g9045
ko00710	CP13g9045
ko00710	CP9g7605
ko00620	CP9g7605
ko03320	CP9g7605
ko00710	CP1g1349
ko00620	CP1g1349
ko03320	CP1g1349
ko00710	CP3g3107
ko00620	CP3g3107
ko03320	CP3g3107
ko00020	CP7g6796
ko00020	CP4g4188
ko00720	CP10g8412
ko00480	CP10g8412
ko04146	CP10g8412
ko05230	CP10g8412
ko00020	CP10g8412
ko00720	CP1g81
ko00480	CP1g81
ko04146	CP1g81
ko05230	CP1g81
ko00020	CP1g81
ko00480	CP13g9066
ko00030	CP13g9066
ko00030	CP5g4875
ko05415	CP5g4875
ko05230	CP5g4875
ko00480	CP5g4875
ko00030	CP14g9591
ko05415	CP14g9591
ko05230	CP14g9591
ko00480	CP14g9591
ko00620	CP3g2773
ko00710	CP3g2773
ko00660	CP9g7285
ko00290	CP9g7285
ko00290	CP2g2448
ko00770	CP2g2448
ko00290	CP8g6597
ko00770	CP8g6597
ko00260	CP3g3558
ko00270	CP3g3558
ko00680	CP3g3558
ko00260	CP13g9128
ko00270	CP13g9128
ko00680	CP13g9128
ko00780	CP4g4139
ko00061	CP4g4139
ko00333	CP4g4139
ko00780	CP8g6483
ko00061	CP8g6483
ko00333	CP8g6483
ko00780	CP1g17
ko00061	CP1g17
ko00333	CP1g17
ko00780	CP15g9913
ko00061	CP15g9913
ko00333	CP15g9913
ko00780	CP5g5224
ko00061	CP5g5224
ko00333	CP5g5224
ko00780	CP6g5850
ko00061	CP6g5850
ko00333	CP6g5850
ko00260	CP7g6832
ko05202	CP1g1008
ko00360	CP6g5610
ko00362	CP6g5610
ko00650	CP6g5610
ko00360	CP2g1865
ko00362	CP2g1865
ko00650	CP2g1865
ko05204	CP8g6457
ko00980	CP8g6457
ko00790	CP8g6457
ko00590	CP8g6457
ko00230	CP6g5636
ko00983	CP6g5636
ko00900	CP14g9405
ko00620	CP12g8779
ko00053	CP1g307
ko00983	CP3g3450
ko00230	CP3g3450
ko00232	CP3g3450
ko04146	CP3g3450
ko00650	CP1g368
ko00650	CP8g6372
ko00564	CP6g6066
ko00010	CP3g2759
ko00071	CP3g2759
ko00980	CP3g2759
ko00620	CP3g2759
ko05204	CP3g2759
ko00626	CP3g2759
ko00625	CP3g2759
ko00830	CP3g2759
ko00680	CP3g2759
ko00350	CP3g2759
ko00982	CP3g2759
ko00280	CP1g1205
ko00310	CP1g1205
ko00625	CP1g1205
ko00340	CP1g1205
ko00010	CP1g1205
ko00903	CP1g1205
ko00330	CP1g1205
ko00770	CP1g1205
ko00380	CP1g1205
ko00053	CP1g1205
ko00071	CP1g1205
ko00981	CP1g1205
ko00410	CP1g1205
ko00620	CP1g1205
ko00561	CP1g1205
ko00280	CP14g9609
ko00310	CP14g9609
ko00625	CP14g9609
ko00340	CP14g9609
ko00010	CP14g9609
ko00903	CP14g9609
ko00330	CP14g9609
ko00770	CP14g9609
ko00380	CP14g9609
ko00053	CP14g9609
ko00071	CP14g9609
ko00981	CP14g9609
ko00410	CP14g9609
ko00620	CP14g9609
ko00561	CP14g9609
ko00280	CP13g9099
ko00310	CP13g9099
ko00625	CP13g9099
ko00340	CP13g9099
ko00010	CP13g9099
ko00903	CP13g9099
ko00330	CP13g9099
ko00770	CP13g9099
ko00380	CP13g9099
ko00053	CP13g9099
ko00071	CP13g9099
ko00981	CP13g9099
ko00410	CP13g9099
ko00620	CP13g9099
ko00561	CP13g9099
ko00260	CP7g6974
ko00260	CP13g9071
ko00030	CP1g1525
ko00010	CP1g1525
ko00300	CP3g2630
ko00270	CP3g2630
ko00261	CP3g2630
ko00260	CP3g2630
ko00300	CP6g5789
ko00270	CP6g5789
ko00261	CP6g5789
ko00260	CP6g5789
ko00300	CP8g6509
ko00270	CP8g6509
ko00261	CP8g6509
ko00260	CP8g6509
ko00710	CP1g259
ko05132	CP1g259
ko05130	CP1g259
ko00010	CP1g259
ko04066	CP1g259
ko05010	CP1g259
ko05415	CP1g259
ko00710	CP1g237
ko05132	CP1g237
ko05130	CP1g237
ko00010	CP1g237
ko04066	CP1g237
ko05010	CP1g237
ko05415	CP1g237
ko00710	CP5g4996
ko05132	CP5g4996
ko05130	CP5g4996
ko00010	CP5g4996
ko04066	CP5g4996
ko05010	CP5g4996
ko05415	CP5g4996
ko00710	CP5g4995
ko05132	CP5g4995
ko05130	CP5g4995
ko00010	CP5g4995
ko04066	CP5g4995
ko05010	CP5g4995
ko05415	CP5g4995
ko00710	CP5g4963
ko05132	CP5g4963
ko05130	CP5g4963
ko00010	CP5g4963
ko04066	CP5g4963
ko05010	CP5g4963
ko05415	CP5g4963
ko00710	CP1g148
ko05132	CP1g148
ko05130	CP1g148
ko00010	CP1g148
ko04066	CP1g148
ko05010	CP1g148
ko05415	CP1g148
ko00710	CP1g1510
ko05132	CP1g1510
ko05130	CP1g1510
ko00010	CP1g1510
ko04066	CP1g1510
ko05010	CP1g1510
ko05415	CP1g1510
ko00710	CP1g380
ko05132	CP1g380
ko05130	CP1g380
ko00010	CP1g380
ko04066	CP1g380
ko05010	CP1g380
ko05415	CP1g380
ko00562	CP11g7986
ko00280	CP11g7986
ko00410	CP11g7986
ko00640	CP11g7986
ko00220	CP3g3361
ko05230	CP12g8877
ko00620	CP12g8877
ko05415	CP12g8877
ko04066	CP12g8877
ko00010	CP12g8877
ko04922	CP12g8877
ko00020	CP12g8877
ko05230	CP4g4524
ko00620	CP4g4524
ko05415	CP4g4524
ko04066	CP4g4524
ko00010	CP4g4524
ko04922	CP4g4524
ko00020	CP4g4524
ko00010	CP8g6476
ko04922	CP8g6476
ko00620	CP8g6476
ko00020	CP8g6476
ko05415	CP8g6476
ko04066	CP8g6476
ko05230	CP8g6476
ko00010	CP14g9537
ko04922	CP14g9537
ko00620	CP14g9537
ko00020	CP14g9537
ko05415	CP14g9537
ko04066	CP14g9537
ko05230	CP14g9537
ko00020	CP7g6988
ko00280	CP2g2389
ko00640	CP2g2389
ko00240	CP2g1655
ko00770	CP2g1655
ko00410	CP2g1655
ko00983	CP2g1655
ko00780	CP3g2836
ko00333	CP3g2836
ko00061	CP3g2836
ko00300	CP6g6023
ko00261	CP6g6023
ko00860	CP7g7037
ko00860	CP11g8047
ko00100	CP1g1187
ko00592	CP7g7159
ko00053	CP10g8373
ko00100	CP2g1611
ko00100	CP8g6583
ko00860	CP8g6318
ko00860	CP3g3304
ko00860	CP8g6321
ko00860	CP8g6320
ko00860	CP2g2184
ko00071	CP8g6555
ko01040	CP8g6555
ko04024	CP8g6555
ko03320	CP8g6555
ko00592	CP8g6555
ko00410	CP8g6555
ko00640	CP8g6555
ko04146	CP8g6555
ko00071	CP4g4167
ko01040	CP4g4167
ko04024	CP4g4167
ko03320	CP4g4167
ko00592	CP4g4167
ko00410	CP4g4167
ko00640	CP4g4167
ko04146	CP4g4167
ko00071	CP5g4861
ko01040	CP5g4861
ko04024	CP5g4861
ko03320	CP5g4861
ko00592	CP5g4861
ko00410	CP5g4861
ko00640	CP5g4861
ko04146	CP5g4861
ko00071	CP21g10197
ko01040	CP21g10197
ko04024	CP21g10197
ko03320	CP21g10197
ko00592	CP21g10197
ko00410	CP21g10197
ko00640	CP21g10197
ko04146	CP21g10197
ko00071	CP14g9524
ko01040	CP14g9524
ko04024	CP14g9524
ko03320	CP14g9524
ko00592	CP14g9524
ko00410	CP14g9524
ko00640	CP14g9524
ko04146	CP14g9524
ko00071	CP3g3274
ko01040	CP3g3274
ko04024	CP3g3274
ko03320	CP3g3274
ko00592	CP3g3274
ko00410	CP3g3274
ko00640	CP3g3274
ko04146	CP3g3274
ko00071	CP10g8399
ko01040	CP10g8399
ko04024	CP10g8399
ko03320	CP10g8399
ko00592	CP10g8399
ko00410	CP10g8399
ko00640	CP10g8399
ko04146	CP10g8399
ko00071	CP15g9854
ko01040	CP15g9854
ko04024	CP15g9854
ko03320	CP15g9854
ko00592	CP15g9854
ko00410	CP15g9854
ko00640	CP15g9854
ko04146	CP15g9854
ko05014	CP1g1299
ko00190	CP1g1299
ko04932	CP1g1299
ko05415	CP1g1299
ko00020	CP1g1299
ko05010	CP1g1299
ko05012	CP1g1299
ko05016	CP1g1299
ko05020	CP1g1299
ko05022	CP1g1299
ko04714	CP1g1299
ko04932	CP2g1798
ko05010	CP2g1798
ko00020	CP2g1798
ko00190	CP2g1798
ko04714	CP2g1798
ko05415	CP2g1798
ko05014	CP2g1798
ko05016	CP2g1798
ko05022	CP2g1798
ko05012	CP2g1798
ko05020	CP2g1798
ko05010	CP1g1530
ko05020	CP1g1530
ko04714	CP1g1530
ko05016	CP1g1530
ko05022	CP1g1530
ko05415	CP1g1530
ko00020	CP1g1530
ko05014	CP1g1530
ko04932	CP1g1530
ko00190	CP1g1530
ko05012	CP1g1530
ko05016	CP2g2291
ko00020	CP2g2291
ko05010	CP2g2291
ko05012	CP2g2291
ko05022	CP2g2291
ko04932	CP2g2291
ko00190	CP2g2291
ko04714	CP2g2291
ko05020	CP2g2291
ko05415	CP2g2291
ko05014	CP2g2291
ko00280	CP9g7266
ko03320	CP9g7266
ko00071	CP9g7266
ko00280	CP5g4760
ko00280	CP1g833
ko00280	CP5g4622
ko00240	CP2g2339
ko04217	CP8g6620
ko00471	CP8g6620
ko00910	CP8g6620
ko04964	CP8g6620
ko00250	CP8g6620
ko00220	CP8g6620
ko00220	CP4g4051
ko00910	CP4g4051
ko00250	CP4g4051
ko00220	CP12g8770
ko00910	CP12g8770
ko00250	CP12g8770
ko00220	CP1g707
ko00910	CP1g707
ko00250	CP1g707
ko00250	CP3g2757
ko00910	CP3g2757
ko00311	CP11g8167
ko00472	CP11g8167
ko00260	CP11g8167
ko04146	CP11g8167
ko00330	CP11g8167
ko00750	CP1g1076
ko00750	CP9g7701
ko00750	CP9g7347
ko00750	CP4g4460
ko00750	CP5g5095
ko00410	CP1g998
ko00350	CP1g998
ko00360	CP1g998
ko00960	CP1g998
ko00950	CP1g998
ko00260	CP1g998
ko00410	CP5g4573
ko00350	CP5g4573
ko00360	CP5g4573
ko00960	CP5g4573
ko00950	CP5g4573
ko00260	CP5g4573
ko00410	CP4g4208
ko00350	CP4g4208
ko00360	CP4g4208
ko00960	CP4g4208
ko00950	CP4g4208
ko00260	CP4g4208
ko00410	CP1g1497
ko00350	CP1g1497
ko00360	CP1g1497
ko00960	CP1g1497
ko00950	CP1g1497
ko00260	CP1g1497
ko00760	CP1g1025
ko00250	CP1g1025
ko00760	CP4g3662
ko00250	CP4g3662
ko00260	CP10g8508
ko00630	CP10g8508
ko00630	CP1g782
ko00910	CP1g782
ko00330	CP3g3091
ko00330	CP3g3123
ko00670	CP14g9465
ko00670	CP14g9466
ko00670	CP1g1151
ko00250	CP14g9617
ko00330	CP14g9617
ko00250	CP11g8223
ko00330	CP11g8223
ko00720	CP3g2788
ko01523	CP3g2788
ko00670	CP3g2788
ko00260	CP13g9120
ko04146	CP13g9120
ko00310	CP13g9120
ko00330	CP2g1757
ko00760	CP1g480
ko00760	CP1g479
ko00520	CP1g1249
ko00520	CP2g2309
ko00520	CP14g9680
ko00520	CP6g5700
ko00520	CP6g5634
ko00232	CP3g3017
ko00230	CP3g3017
ko00910	CP1g528
ko00910	CP14g9663
ko00920	CP7g6758
ko00920	CP7g6756
ko00920	CP3g2722
ko00310	CP14g9542
ko00620	CP14g9542
ko00260	CP14g9542
ko00020	CP14g9542
ko00380	CP14g9542
ko00640	CP14g9542
ko00010	CP14g9542
ko00630	CP14g9542
ko00280	CP14g9542
ko00310	CP9g7627
ko00620	CP9g7627
ko00260	CP9g7627
ko00020	CP9g7627
ko00380	CP9g7627
ko00640	CP9g7627
ko00010	CP9g7627
ko00630	CP9g7627
ko00280	CP9g7627
ko04918	CP5g4733
ko05415	CP5g4733
ko00480	CP5g4733
ko04918	CP2g2247
ko05415	CP2g2247
ko00480	CP2g2247
ko00450	CP2g2489
ko00450	CP1g114
ko00450	CP2g2490
ko00450	CP1g221
ko00450	CP15g9915
ko00920	CP7g6990
ko00920	CP1g553
ko05022	CP3g3239
ko02020	CP3g3239
ko04714	CP3g3239
ko05010	CP3g3239
ko05016	CP3g3239
ko05012	CP3g3239
ko05415	CP3g3239
ko00190	CP3g3239
ko04932	CP3g3239
ko05014	CP3g3239
ko04260	CP3g3239
ko05020	CP3g3239
ko00190	CP6g6063
ko05022	CP6g6063
ko04714	CP6g6063
ko05415	CP6g6063
ko04260	CP6g6063
ko04932	CP6g6063
ko05010	CP6g6063
ko02020	CP6g6063
ko05020	CP6g6063
ko05016	CP6g6063
ko05014	CP6g6063
ko05012	CP6g6063
ko05020	CP2g2386
ko04932	CP2g2386
ko05415	CP2g2386
ko05022	CP2g2386
ko05010	CP2g2386
ko05014	CP2g2386
ko05012	CP2g2386
ko04714	CP2g2386
ko04260	CP2g2386
ko05016	CP2g2386
ko00190	CP2g2386
ko05016	CP5g5055
ko05014	CP5g5055
ko05010	CP5g5055
ko00190	CP5g5055
ko04714	CP5g5055
ko05012	CP5g5055
ko05020	CP5g5055
ko04932	CP5g5055
ko05415	CP5g5055
ko04260	CP5g5055
ko05022	CP5g5055
ko05016	CP1g271
ko05014	CP1g271
ko05010	CP1g271
ko00190	CP1g271
ko04714	CP1g271
ko05012	CP1g271
ko05020	CP1g271
ko04932	CP1g271
ko05415	CP1g271
ko04260	CP1g271
ko05022	CP1g271
ko00053	CP6g5698
ko00940	CP7g6959
ko00940	CP16g10000
ko00940	CP7g6825
ko00940	CP12g8750
ko00940	CP3g2742
ko00590	CP12g8697
ko05014	CP12g8697
ko05016	CP12g8697
ko00480	CP12g8697
ko04918	CP12g8697
ko05022	CP12g8697
ko00590	CP12g8696
ko05014	CP12g8696
ko05016	CP12g8696
ko00480	CP12g8696
ko04918	CP12g8696
ko05022	CP12g8696
ko00590	CP2g1989
ko05014	CP2g1989
ko05016	CP2g1989
ko00480	CP2g1989
ko04918	CP2g1989
ko05022	CP2g1989
ko00590	CP3g2818
ko05014	CP3g2818
ko05016	CP3g2818
ko00480	CP3g2818
ko04918	CP3g2818
ko05022	CP3g2818
ko00590	CP12g8699
ko05014	CP12g8699
ko05016	CP12g8699
ko00480	CP12g8699
ko04918	CP12g8699
ko05022	CP12g8699
ko00590	CP3g2791
ko05014	CP3g2791
ko05016	CP3g2791
ko00480	CP3g2791
ko04918	CP3g2791
ko05022	CP3g2791
ko00590	CP8g6553
ko05014	CP8g6553
ko05016	CP8g6553
ko00480	CP8g6553
ko04918	CP8g6553
ko05022	CP8g6553
ko00480	CP1g160
ko00053	CP1g160
ko00480	CP1g885
ko00053	CP1g885
ko00480	CP5g5228
ko00053	CP5g5228
ko00480	CP9g7732
ko00053	CP9g7732
ko00350	CP4g3730
ko00643	CP4g3730
ko00270	CP1g395
ko00430	CP1g395
ko00360	CP4g3595
ko00130	CP4g3595
ko00350	CP4g3595
ko00360	CP4g3600
ko00130	CP4g3600
ko00350	CP4g3600
ko00562	CP4g4403
ko00053	CP4g4403
ko00330	CP1g824
ko00330	CP1g1409
ko00330	CP1g203
ko00330	CP2g1953
ko00330	CP2g2201
ko00330	CP4g4495
ko00330	CP9g7571
ko00330	CP4g3678
ko00330	CP4g4186
ko00330	CP4g4185
ko00330	CP2g1712
ko04020	CP10g8431
ko04260	CP10g8431
ko04146	CP15g9920
ko04146	CP3g3022
ko04146	CP11g7999
ko00380	CP1g499
ko00260	CP10g8379
ko00260	CP10g8380
ko00380	CP4g4088
ko04361	CP4g4088
ko04726	CP4g4088
ko00790	CP4g4088
ko01040	CP7g6999
ko04152	CP7g6999
ko04212	CP7g6999
ko03320	CP7g6999
ko01040	CP3g3031
ko04152	CP3g3031
ko04212	CP3g3031
ko03320	CP3g3031
ko00100	CP5g4544
ko00909	CP5g4544
ko00906	CP16g10041
ko00906	CP16g10040
ko04217	CP5g5005
ko04216	CP5g5005
ko04978	CP5g5005
ko04217	CP11g8039
ko04216	CP11g8039
ko04978	CP11g8039
ko00270	CP15g9796
ko00270	CP3g3208
ko00670	CP3g3208
ko00450	CP3g3208
ko00450	CP1g663
ko00270	CP1g663
ko00450	CP15g9962
ko00270	CP15g9962
ko00564	CP1g246
ko00270	CP4g3693
ko05206	CP4g3693
ko00270	CP1g292
ko05206	CP1g292
ko00270	CP4g3692
ko05206	CP4g3692
ko00270	CP4g4453
ko05206	CP4g4453
ko00270	CP8g6590
ko05206	CP8g6590
ko03015	CP3g3001
ko00900	CP15g9856
ko00900	CP8g6262
ko00900	CP1g900
ko00945	CP7g6910
ko00941	CP7g6910
ko00940	CP7g6910
ko00130	CP14g9409
ko00670	CP1g1001
ko01523	CP1g1001
ko00260	CP1g1001
ko00460	CP1g1001
ko00680	CP1g1001
ko00630	CP1g1001
ko00670	CP3g2690
ko01523	CP3g2690
ko00260	CP3g2690
ko00460	CP3g2690
ko00680	CP3g2690
ko00630	CP3g2690
ko00670	CP12g8783
ko01523	CP12g8783
ko00260	CP12g8783
ko00460	CP12g8783
ko00680	CP12g8783
ko00630	CP12g8783
ko00670	CP1g1425
ko01523	CP1g1425
ko00260	CP1g1425
ko00460	CP1g1425
ko00680	CP1g1425
ko00630	CP1g1425
ko00230	CP6g5938
ko00670	CP6g5938
ko00670	CP1g422
ko00230	CP1g422
ko01523	CP1g422
ko00670	CP1g1380
ko00970	CP1g1380
ko00670	CP2g2023
ko00260	CP2g2023
ko00630	CP2g2023
ko00770	CP11g7881
ko00250	CP11g7890
ko00240	CP11g7890
ko00250	CP11g7891
ko00240	CP11g7891
ko00220	CP2g2561
ko00220	CP5g4594
ko00220	CP14g9669
ko00220	CP3g2874
ko00710	CP1g1189
ko00030	CP1g1189
ko01051	CP1g1189
ko00030	CP1g1403
ko00030	CP15g9721
ko00030	CP3g3184
ko00220	CP4g4090
ko00220	CP4g4093
ko00650	CP3g3167
ko00630	CP3g3167
ko00380	CP3g3167
ko00310	CP3g3167
ko00720	CP3g3167
ko00640	CP3g3167
ko00900	CP3g3167
ko00362	CP3g3167
ko00280	CP3g3167
ko00620	CP3g3167
ko00072	CP3g3167
ko00071	CP3g3167
ko02020	CP3g3167
ko04975	CP3g3167
ko00010	CP3g2833
ko00020	CP3g2833
ko00620	CP3g2833
ko00010	CP1g158
ko00020	CP1g158
ko00620	CP1g158
ko00010	CP3g3330
ko00020	CP3g3330
ko00620	CP3g3330
ko00010	CP2g2267
ko00020	CP2g2267
ko00620	CP2g2267
ko00010	CP11g7949
ko00020	CP11g7949
ko00620	CP11g7949
ko00010	CP11g7948
ko00020	CP11g7948
ko00620	CP11g7948
ko00010	CP16g9981
ko00020	CP16g9981
ko00620	CP16g9981
ko00010	CP2g2275
ko00020	CP2g2275
ko00620	CP2g2275
ko00010	CP4g3870
ko00020	CP4g3870
ko00620	CP4g3870
ko00564	CP7g6690
ko00561	CP7g6690
ko00920	CP3g3116
ko00270	CP3g3116
ko05111	CP3g3116
ko00333	CP11g7867
ko00061	CP11g7867
ko00333	CP9g7727
ko00061	CP9g7727
ko00333	CP14g9353
ko00061	CP14g9353
ko00333	CP7g7012
ko00061	CP7g7012
ko00061	CP6g5505
ko00780	CP2g1608
ko04138	CP3g3126
ko04071	CP3g3126
ko00600	CP3g3126
ko04138	CP11g7804
ko04071	CP11g7804
ko00600	CP11g7804
ko04138	CP14g9700
ko04071	CP14g9700
ko00600	CP14g9700
ko00564	CP7g7059
ko00561	CP7g7059
ko00650	CP11g8059
ko00620	CP11g8059
ko00640	CP11g8059
ko00310	CP3g3070
ko00380	CP3g3070
ko00020	CP3g3070
ko00310	CP16g10119
ko00380	CP16g10119
ko00020	CP16g10119
ko00061	CP3g3131
ko04910	CP3g3131
ko04152	CP3g3131
ko00061	CP1g1415
ko04910	CP1g1415
ko04152	CP1g1415
ko00061	CP1g1413
ko04910	CP1g1413
ko04152	CP1g1413
ko00061	CP11g8082
ko04910	CP11g8082
ko04152	CP11g8082
ko00061	CP3g3132
ko04910	CP3g3132
ko04152	CP3g3132
ko00061	CP16g9982
ko04910	CP16g9982
ko04152	CP16g9982
ko00061	CP5g5294
ko04910	CP5g5294
ko04152	CP5g5294
ko02026	CP4g3943
ko04931	CP4g3943
ko04922	CP4g3943
ko00500	CP4g3943
ko04910	CP4g3943
ko04217	CP4g3943
ko02026	CP4g3828
ko04931	CP4g3828
ko04922	CP4g3828
ko00500	CP4g3828
ko04910	CP4g3828
ko04217	CP4g3828
ko02026	CP3g3143
ko04931	CP3g3143
ko04922	CP3g3143
ko00500	CP3g3143
ko04910	CP3g3143
ko04217	CP3g3143
ko00500	CP1g619
ko00500	CP4g4004
ko00520	CP12g8838
ko00520	CP12g8871
ko00500	CP4g3594
ko00500	CP2g2572
ko00500	CP3g3483
ko02026	CP3g3483
ko00500	CP6g6092
ko02026	CP6g6092
ko00500	CP8g6660
ko02026	CP8g6660
ko00500	CP13g9046
ko02026	CP13g9046
ko00500	CP6g5821
ko00500	CP7g6725
ko00500	CP7g6853
ko04011	CP7g6853
ko00600	CP6g5515
ko00510	CP7g6913
ko00510	CP7g6907
ko00510	CP7g6906
ko00513	CP9g7497
ko00510	CP9g7497
ko00513	CP4g4044
ko00510	CP4g4044
ko00513	CP4g3672
ko00510	CP4g3672
ko00515	CP16g10001
ko00514	CP16g10001
ko00510	CP9g7480
ko00534	CP5g5079
ko00532	CP5g5079
ko00534	CP10g8265
ko00532	CP10g8265
ko00240	CP1g151
ko00983	CP1g151
ko00230	CP16g9990
ko00983	CP11g7899
ko00230	CP11g7899
ko00240	CP9g7470
ko00230	CP1g53
ko00250	CP1g53
ko00340	CP6g5468
ko00400	CP3g3255
ko00760	CP4g3658
ko00510	CP7g7055
ko00514	CP7g7055
ko03013	CP6g5919
ko03013	CP14g9497
ko03013	CP8g6400
ko03013	CP11g8086
ko03013	CP3g3216
ko03013	CP6g5918
ko05166	CP3g2968
ko00900	CP3g2968
ko05164	CP3g2968
ko00270	CP3g3200
ko00908	CP13g9310
ko00740	CP10g8357
ko00740	CP10g8439
ko00330	CP3g3389
ko00270	CP3g3389
ko00480	CP3g3389
ko00860	CP15g9835
ko00480	CP3g2828
ko00983	CP3g2828
ko00982	CP3g2828
ko01524	CP3g2828
ko04212	CP3g2828
ko00980	CP3g2828
ko05225	CP3g2828
ko05204	CP3g2828
ko05418	CP3g2828
ko05200	CP3g2828
ko00480	CP1g1515
ko00983	CP1g1515
ko00982	CP1g1515
ko01524	CP1g1515
ko04212	CP1g1515
ko00980	CP1g1515
ko05225	CP1g1515
ko05204	CP1g1515
ko05418	CP1g1515
ko05200	CP1g1515
ko00480	CP4g4323
ko00983	CP4g4323
ko00982	CP4g4323
ko01524	CP4g4323
ko04212	CP4g4323
ko00980	CP4g4323
ko05225	CP4g4323
ko05204	CP4g4323
ko05418	CP4g4323
ko05200	CP4g4323
ko00480	CP2g2371
ko00983	CP2g2371
ko00982	CP2g2371
ko01524	CP2g2371
ko04212	CP2g2371
ko00980	CP2g2371
ko05225	CP2g2371
ko05204	CP2g2371
ko05418	CP2g2371
ko05200	CP2g2371
ko00480	CP2g2486
ko00983	CP2g2486
ko00982	CP2g2486
ko01524	CP2g2486
ko04212	CP2g2486
ko00980	CP2g2486
ko05225	CP2g2486
ko05204	CP2g2486
ko05418	CP2g2486
ko05200	CP2g2486
ko00480	CP5g4597
ko00983	CP5g4597
ko00982	CP5g4597
ko01524	CP5g4597
ko04212	CP5g4597
ko00980	CP5g4597
ko05225	CP5g4597
ko05204	CP5g4597
ko05418	CP5g4597
ko05200	CP5g4597
ko00480	CP8g6374
ko00983	CP8g6374
ko00982	CP8g6374
ko01524	CP8g6374
ko04212	CP8g6374
ko00980	CP8g6374
ko05225	CP8g6374
ko05204	CP8g6374
ko05418	CP8g6374
ko05200	CP8g6374
ko00480	CP6g5829
ko00983	CP6g5829
ko00982	CP6g5829
ko01524	CP6g5829
ko04212	CP6g5829
ko00980	CP6g5829
ko05225	CP6g5829
ko05204	CP6g5829
ko05418	CP6g5829
ko05200	CP6g5829
ko00480	CP2g2243
ko00983	CP2g2243
ko00982	CP2g2243
ko01524	CP2g2243
ko04212	CP2g2243
ko00980	CP2g2243
ko05225	CP2g2243
ko05204	CP2g2243
ko05418	CP2g2243
ko05200	CP2g2243
ko00480	CP3g3409
ko00983	CP3g3409
ko00982	CP3g3409
ko01524	CP3g3409
ko04212	CP3g3409
ko00980	CP3g3409
ko05225	CP3g3409
ko05204	CP3g3409
ko05418	CP3g3409
ko05200	CP3g3409
ko00480	CP3g3385
ko00983	CP3g3385
ko00982	CP3g3385
ko01524	CP3g3385
ko04212	CP3g3385
ko00980	CP3g3385
ko05225	CP3g3385
ko05204	CP3g3385
ko05418	CP3g3385
ko05200	CP3g3385
ko00480	CP2g2277
ko00983	CP2g2277
ko00982	CP2g2277
ko01524	CP2g2277
ko04212	CP2g2277
ko00980	CP2g2277
ko05225	CP2g2277
ko05204	CP2g2277
ko05418	CP2g2277
ko05200	CP2g2277
ko00400	CP8g6630
ko00909	CP15g9782
ko00100	CP15g9782
ko00350	CP1g103
ko00330	CP1g103
ko00270	CP1g103
ko00400	CP1g103
ko00950	CP1g103
ko00360	CP1g103
ko00220	CP1g103
ko00960	CP1g103
ko00250	CP1g103
ko00220	CP7g6772
ko00710	CP7g6772
ko00250	CP7g6772
ko00220	CP3g2761
ko00710	CP3g2761
ko00250	CP3g2761
ko00950	CP1g586
ko00960	CP1g586
ko00270	CP1g586
ko00350	CP1g586
ko00360	CP1g586
ko00401	CP1g586
ko00130	CP1g586
ko00400	CP1g586
ko05204	CP15g9734
ko00380	CP15g9734
ko00450	CP15g9734
ko00270	CP15g9734
ko00360	CP1g1043
ko00401	CP1g1043
ko00960	CP1g1043
ko00400	CP1g1043
ko00340	CP1g1043
ko00350	CP1g1043
ko00220	CP1g555
ko00220	CP9g7737
ko00220	CP9g7738
ko00220	CP1g557
ko00330	CP2g2333
ko00520	CP6g5521
ko05415	CP6g5521
ko00250	CP6g5521
ko04931	CP6g5521
ko00520	CP12g8861
ko05415	CP12g8861
ko00250	CP12g8861
ko04931	CP12g8861
ko00650	CP1g559
ko00250	CP1g559
ko00410	CP1g559
ko00640	CP1g559
ko00380	CP6g5466
ko00310	CP6g5466
ko00300	CP6g5466
ko00380	CP2g2206
ko00310	CP2g2206
ko00300	CP2g2206
ko00270	CP7g7018
ko00966	CP7g7018
ko00290	CP7g7018
ko00280	CP7g7018
ko00770	CP7g7018
ko00270	CP1g92
ko00966	CP1g92
ko00290	CP1g92
ko00280	CP1g92
ko00770	CP1g92
ko00270	CP9g7592
ko00250	CP9g7592
ko00280	CP9g7592
ko00260	CP9g7592
ko00630	CP3g2762
ko04146	CP3g2762
ko00250	CP3g2762
ko00680	CP3g2762
ko00260	CP3g2762
ko00630	CP3g2747
ko04146	CP3g2747
ko00250	CP3g2747
ko00680	CP3g2747
ko00260	CP3g2747
ko00270	CP5g5383
ko00750	CP5g5383
ko00260	CP5g5383
ko00680	CP5g5383
ko00380	CP2g1855
ko00270	CP2g1855
ko04066	CP4g4030
ko00521	CP4g4030
ko00052	CP4g4030
ko05131	CP4g4030
ko04910	CP4g4030
ko00010	CP4g4030
ko00520	CP4g4030
ko05230	CP4g4030
ko00500	CP4g4030
ko04973	CP4g4030
ko00524	CP4g4030
ko00051	CP4g4030
ko04930	CP4g4030
ko00521	CP19g10186
ko00524	CP19g10186
ko00052	CP19g10186
ko00010	CP19g10186
ko00520	CP19g10186
ko00500	CP19g10186
ko00521	CP1g843
ko00524	CP1g843
ko00052	CP1g843
ko00010	CP1g843
ko00520	CP1g843
ko00500	CP1g843
ko00500	CP6g5578
ko00051	CP6g5578
ko00520	CP6g5578
ko00500	CP10g8323
ko00051	CP10g8323
ko00520	CP10g8323
ko00520	CP10g8457
ko00052	CP10g8457
ko03018	CP1g1435
ko00051	CP1g1435
ko04919	CP1g1435
ko04152	CP1g1435
ko00680	CP1g1435
ko05230	CP1g1435
ko00010	CP1g1435
ko04922	CP1g1435
ko00030	CP1g1435
ko04066	CP1g1435
ko00052	CP1g1435
ko03018	CP1g878
ko00051	CP1g878
ko04919	CP1g878
ko04152	CP1g878
ko00680	CP1g878
ko05230	CP1g878
ko00010	CP1g878
ko04922	CP1g878
ko00030	CP1g878
ko04066	CP1g878
ko00052	CP1g878
ko03018	CP1g879
ko00051	CP1g879
ko04919	CP1g879
ko04152	CP1g879
ko00680	CP1g879
ko05230	CP1g879
ko00010	CP1g879
ko04922	CP1g879
ko00030	CP1g879
ko04066	CP1g879
ko00052	CP1g879
ko03018	CP3g3144
ko00051	CP3g3144
ko04919	CP3g3144
ko04152	CP3g3144
ko00680	CP3g3144
ko05230	CP3g3144
ko00010	CP3g3144
ko04922	CP3g3144
ko00030	CP3g3144
ko04066	CP3g3144
ko00052	CP3g3144
ko03018	CP3g2827
ko00051	CP3g2827
ko04919	CP3g2827
ko04152	CP3g2827
ko00680	CP3g2827
ko05230	CP3g2827
ko00010	CP3g2827
ko04922	CP3g2827
ko00030	CP3g2827
ko04066	CP3g2827
ko00052	CP3g2827
ko03018	CP4g3629
ko00051	CP4g3629
ko04919	CP4g3629
ko04152	CP4g3629
ko00680	CP4g3629
ko05230	CP4g3629
ko00010	CP4g3629
ko04922	CP4g3629
ko00030	CP4g3629
ko04066	CP4g3629
ko00052	CP4g3629
ko00030	CP7g7151
ko00030	CP9g7526
ko00030	CP16g10061
ko00040	CP6g5586
ko00710	CP6g5607
ko00230	CP4g4152
ko00230	CP11g8098
ko00230	CP4g4132
ko00230	CP3g3374
ko00983	CP6g5977
ko00240	CP6g5977
ko00760	CP4g3761
ko00760	CP12g8874
ko00760	CP3g3130
ko00760	CP7g6833
ko00770	CP3g3169
ko00770	CP1g360
ko00230	CP13g9329
ko00920	CP13g9329
ko00230	CP12g8821
ko00920	CP12g8821
ko00740	CP3g3501
ko00561	CP9g7418
ko00680	CP9g7418
ko00051	CP9g7418
ko04622	CP9g7418
ko03320	CP1g612
ko04626	CP1g612
ko00561	CP1g612
ko00750	CP11g7834
ko00750	CP11g7833
ko00260	CP11g7878
ko05230	CP2g1874
ko04922	CP2g1874
ko00620	CP2g1874
ko05165	CP2g1874
ko00230	CP2g1874
ko04930	CP2g1874
ko05203	CP2g1874
ko00010	CP2g1874
ko05230	CP3g3321
ko04922	CP3g3321
ko00620	CP3g3321
ko05165	CP3g3321
ko00230	CP3g3321
ko04930	CP3g3321
ko05203	CP3g3321
ko00010	CP3g3321
ko05230	CP8g6220
ko04922	CP8g6220
ko00620	CP8g6220
ko05165	CP8g6220
ko00230	CP8g6220
ko04930	CP8g6220
ko05203	CP8g6220
ko00010	CP8g6220
ko05230	CP1g693
ko04922	CP1g693
ko00620	CP1g693
ko05165	CP1g693
ko00230	CP1g693
ko04930	CP1g693
ko05203	CP1g693
ko00010	CP1g693
ko05230	CP3g3075
ko04922	CP3g3075
ko00620	CP3g3075
ko05165	CP3g3075
ko00230	CP3g3075
ko04930	CP3g3075
ko05203	CP3g3075
ko00010	CP3g3075
ko05230	CP3g3431
ko04922	CP3g3431
ko00620	CP3g3431
ko05165	CP3g3431
ko00230	CP3g3431
ko04930	CP3g3431
ko05203	CP3g3431
ko00010	CP3g3431
ko05230	CP7g6836
ko04922	CP7g6836
ko00620	CP7g6836
ko05165	CP7g6836
ko00230	CP7g6836
ko04930	CP7g6836
ko05203	CP7g6836
ko00010	CP7g6836
ko05230	CP10g8398
ko04922	CP10g8398
ko00620	CP10g8398
ko05165	CP10g8398
ko00230	CP10g8398
ko04930	CP10g8398
ko05203	CP10g8398
ko00010	CP10g8398
ko05230	CP7g6969
ko04922	CP7g6969
ko00620	CP7g6969
ko05165	CP7g6969
ko00230	CP7g6969
ko04930	CP7g6969
ko05203	CP7g6969
ko00010	CP7g6969
ko00240	CP1g1423
ko00983	CP1g1423
ko00240	CP1g187
ko00983	CP1g187
ko00730	CP5g5087
ko04011	CP9g7496
ko00562	CP9g7496
ko04070	CP9g7496
ko04011	CP3g2574
ko00562	CP3g2574
ko04070	CP3g2574
ko05135	CP2g1542
ko04810	CP2g1542
ko04139	CP2g1542
ko05231	CP2g1542
ko04072	CP2g1542
ko04666	CP2g1542
ko04144	CP2g1542
ko00562	CP2g1542
ko04070	CP2g1542
ko04011	CP2g1542
ko04510	CP2g1542
ko05135	CP6g5992
ko04810	CP6g5992
ko04139	CP6g5992
ko05231	CP6g5992
ko04072	CP6g5992
ko04666	CP6g5992
ko04144	CP6g5992
ko00562	CP6g5992
ko04070	CP6g5992
ko04011	CP6g5992
ko04510	CP6g5992
ko05135	CP2g1541
ko04810	CP2g1541
ko04139	CP2g1541
ko05231	CP2g1541
ko04072	CP2g1541
ko04666	CP2g1541
ko04144	CP2g1541
ko00562	CP2g1541
ko04070	CP2g1541
ko04011	CP2g1541
ko04510	CP2g1541
ko05135	CP6g5810
ko04810	CP6g5810
ko04139	CP6g5810
ko05231	CP6g5810
ko04072	CP6g5810
ko04666	CP6g5810
ko04144	CP6g5810
ko00562	CP6g5810
ko04070	CP6g5810
ko04011	CP6g5810
ko04510	CP6g5810
ko05135	CP5g5035
ko04810	CP5g5035
ko04139	CP5g5035
ko05231	CP5g5035
ko04072	CP5g5035
ko04666	CP5g5035
ko04144	CP5g5035
ko00562	CP5g5035
ko04070	CP5g5035
ko04011	CP5g5035
ko04510	CP5g5035
ko05135	CP10g8476
ko04810	CP10g8476
ko04139	CP10g8476
ko05231	CP10g8476
ko04072	CP10g8476
ko04666	CP10g8476
ko04144	CP10g8476
ko00562	CP10g8476
ko04070	CP10g8476
ko04011	CP10g8476
ko04510	CP10g8476
ko00400	CP8g6246
ko00230	CP5g4665
ko00240	CP5g4665
ko00564	CP9g7466
ko00030	CP3g2995
ko00010	CP3g2995
ko00051	CP3g2995
ko00030	CP1g742
ko00010	CP1g742
ko00051	CP1g742
ko05415	CP5g4661
ko00270	CP3g3065
ko05231	CP3g3238
ko04070	CP3g3238
ko00564	CP3g3238
ko04072	CP3g3238
ko00561	CP3g3238
ko04361	CP3g3238
ko05231	CP4g3834
ko04070	CP4g3834
ko00564	CP4g3834
ko04072	CP4g3834
ko00561	CP4g3834
ko04361	CP4g3834
ko00510	CP14g9642
ko00510	CP14g9641
ko00562	CP7g6716
ko04070	CP7g6716
ko00562	CP7g6715
ko04070	CP7g6715
ko05152	CP4g4141
ko04136	CP4g4141
ko05010	CP4g4141
ko04140	CP4g4141
ko00562	CP4g4141
ko05022	CP4g4141
ko05014	CP4g4141
ko05132	CP4g4141
ko04138	CP4g4141
ko05167	CP4g4141
ko04371	CP4g4141
ko05016	CP4g4141
ko04145	CP4g4141
ko05131	CP4g4141
ko05017	CP4g4141
ko04070	CP4g4141
ko04138	CP3g3358
ko00562	CP3g3358
ko04070	CP3g3358
ko00900	CP3g3553
ko04145	CP1g421
ko04070	CP1g421
ko04810	CP1g421
ko00562	CP1g421
ko00430	CP3g3572
ko00680	CP3g3572
ko00640	CP3g3572
ko00720	CP3g3572
ko00620	CP3g3572
ko00430	CP2g2539
ko00680	CP2g2539
ko00640	CP2g2539
ko00720	CP2g2539
ko00620	CP2g2539
ko00710	CP1g636
ko04066	CP1g636
ko00010	CP1g636
ko00710	CP5g5070
ko04066	CP5g5070
ko00010	CP5g5070
ko00710	CP1g646
ko04066	CP1g646
ko00010	CP1g646
ko00261	CP14g9571
ko00270	CP14g9571
ko00260	CP14g9571
ko00300	CP14g9571
ko00220	CP3g3175
ko00330	CP14g9503
ko00332	CP14g9503
ko00330	CP14g9505
ko00332	CP14g9505
ko00330	CP10g8516
ko00332	CP10g8516
ko00230	CP5g5302
ko00730	CP5g5302
ko00230	CP4g4264
ko00730	CP4g4264
ko00230	CP1g251
ko00730	CP1g251
ko00230	CP9g7459
ko00730	CP9g7459
ko00230	CP4g4006
ko00730	CP4g4006
ko00230	CP12g8830
ko00730	CP12g8830
ko00230	CP5g5221
ko00730	CP5g5221
ko00240	CP5g5388
ko00983	CP5g5388
ko00230	CP5g5388
ko04016	CP5g5388
ko00240	CP14g9456
ko00983	CP14g9456
ko00230	CP14g9456
ko04016	CP14g9456
ko00230	CP9g7647
ko00240	CP8g6265
ko00240	CP11g7996
ko00240	CP11g7997
ko00030	CP1g1086
ko00230	CP1g1086
ko00730	CP3g3297
ko00230	CP7g6929
ko00230	CP12g8734
ko00230	CP3g2929
ko00230	CP12g8735
ko00740	CP3g3348
ko00740	CP4g4268
ko00230	CP7g6996
ko00450	CP7g6996
ko00920	CP7g6996
ko00261	CP7g6996
ko00230	CP1g1433
ko00450	CP1g1433
ko00920	CP1g1433
ko00261	CP1g1433
ko03018	CP5g4979
ko03018	CP4g4106
ko00541	CP11g7789
ko00052	CP11g7789
ko00500	CP11g7789
ko00040	CP11g7789
ko00520	CP11g7789
ko00051	CP4g3767
ko00520	CP4g3767
ko00564	CP6g6075
ko00440	CP6g6075
ko00564	CP6g6076
ko00440	CP6g6076
ko00564	CP6g6078
ko00440	CP6g6078
ko00564	CP5g5046
ko00440	CP5g5046
ko05231	CP5g5046
ko00520	CP14g9507
ko03013	CP6g5783
ko03013	CP3g3466
ko02026	CP3g2966
ko00500	CP3g2966
ko00520	CP3g2966
ko02026	CP1g869
ko00500	CP1g869
ko00520	CP1g869
ko02026	CP5g4893
ko00500	CP5g4893
ko00520	CP5g4893
ko02026	CP11g8068
ko00500	CP11g8068
ko00520	CP11g8068
ko00540	CP7g7103
ko00564	CP7g6707
ko04070	CP7g6707
ko00564	CP10g8626
ko04070	CP10g8626
ko00920	CP7g6719
ko00230	CP7g6719
ko00920	CP1g1471
ko00230	CP1g1471
ko00920	CP1g1470
ko00230	CP1g1470
ko00900	CP2g2536
ko00564	CP6g5566
ko00565	CP6g5566
ko00440	CP6g5566
ko00564	CP2g2406
ko00564	CP10g8336
ko00562	CP4g3604
ko00564	CP4g3604
ko04070	CP4g3604
ko00510	CP7g7068
ko00720	CP4g3959
ko00710	CP4g3959
ko00010	CP4g3959
ko00620	CP4g3959
ko00720	CP8g6211
ko00710	CP8g6211
ko00010	CP8g6211
ko00620	CP8g6211
ko00920	CP10g8460
ko00270	CP10g8460
ko04122	CP10g8460
ko00780	CP8g6446
ko00780	CP2g1612
ko05204	CP15g9900
ko00072	CP5g5038
ko00280	CP5g5038
ko00650	CP5g5038
ko02020	CP15g9727
ko00040	CP15g9727
ko04142	CP11g8032
ko00100	CP11g8032
ko04979	CP11g8032
ko04142	CP4g4490
ko00100	CP4g4490
ko04979	CP4g4490
ko04142	CP9g7652
ko00100	CP9g7652
ko04979	CP9g7652
ko00053	CP12g8911
ko00030	CP12g8911
ko00930	CP12g8911
ko04714	CP6g6058
ko04923	CP6g6058
ko00561	CP6g6058
ko04723	CP6g6058
ko04714	CP10g8650
ko04923	CP10g8650
ko00561	CP10g8650
ko04723	CP10g8650
ko04714	CP5g5130
ko04923	CP5g5130
ko00561	CP5g5130
ko04723	CP5g5130
ko04714	CP5g4572
ko04923	CP5g4572
ko00561	CP5g4572
ko04723	CP5g4572
ko00030	CP3g3458
ko00030	CP3g3456
ko00361	CP14g9349
ko00364	CP14g9349
ko00623	CP14g9349
ko00565	CP7g7078
ko00620	CP4g4439
ko00620	CP3g3298
ko00680	CP1g1390
ko00061	CP9g7549
ko00061	CP12g8705
ko00061	CP9g7548
ko04142	CP11g7960
ko00062	CP11g7960
ko00260	CP13g9126
ko00680	CP13g9126
ko00600	CP2g2192
ko00561	CP2g2192
ko00564	CP2g2192
ko00565	CP2g2192
ko05231	CP2g2192
ko04072	CP2g2192
ko04666	CP2g2192
ko04975	CP2g2192
ko00760	CP3g3306
ko00230	CP3g3306
ko00240	CP3g3306
ko00760	CP6g5414
ko00230	CP6g5414
ko00240	CP6g5414
ko00760	CP11g7893
ko00230	CP11g7893
ko00240	CP11g7893
ko00760	CP1g216
ko00230	CP1g216
ko00240	CP1g216
ko00920	CP4g3976
ko00920	CP9g7257
ko00500	CP12g8859
ko04070	CP3g3327
ko00562	CP3g3327
ko00521	CP3g3327
ko04070	CP1g761
ko00562	CP1g761
ko00521	CP1g761
ko00564	CP4g3917
ko00520	CP2g1592
ko00710	CP4g3599
ko00710	CP13g9082
ko04152	CP8g6468
ko00051	CP8g6468
ko04066	CP8g6468
ko04152	CP8g6474
ko00051	CP8g6474
ko04066	CP8g6474
ko04152	CP8g6469
ko00051	CP8g6469
ko04066	CP8g6469
ko02020	CP3g3554
ko02020	CP14g9408
ko02020	CP4g3833
ko00790	CP4g3833
ko02020	CP1g165
ko00790	CP1g165
ko03410	CP11g8161
ko03018	CP12g8972
ko03018	CP8g6472
ko03008	CP13g9217
ko03013	CP13g9217
ko04210	CP1g1004
ko00500	CP15g9930
ko04970	CP15g9930
ko04973	CP15g9930
ko04972	CP15g9930
ko00500	CP2g1950
ko04970	CP2g1950
ko04973	CP2g1950
ko04972	CP2g1950
ko00500	CP2g1952
ko04970	CP2g1952
ko04973	CP2g1952
ko04972	CP2g1952
ko00500	CP3g3264
ko04970	CP3g3264
ko04973	CP3g3264
ko04972	CP3g3264
ko00500	CP4g3695
ko04970	CP4g3695
ko04973	CP4g3695
ko04972	CP4g3695
ko00500	CP7g7011
ko00500	CP1g1104
ko00500	CP4g4170
ko00500	CP7g7005
ko00500	CP14g9670
ko02020	CP14g9670
ko00500	CP14g9671
ko02020	CP14g9671
ko00500	CP1g1455
ko02020	CP1g1455
ko00500	CP7g6953
ko02020	CP7g6953
ko00500	CP1g1018
ko02020	CP1g1018
ko00500	CP1g1364
ko02020	CP1g1364
ko00500	CP1g1346
ko02020	CP1g1346
ko00500	CP5g5374
ko02020	CP5g5374
ko00520	CP4g3587
ko00520	CP12g8915
ko00520	CP4g4119
ko00520	CP6g5940
ko00520	CP4g3825
ko00460	CP3g3415
ko00940	CP3g3415
ko00500	CP3g3415
ko00511	CP4g3612
ko00052	CP4g3612
ko00600	CP4g3612
ko00511	CP4g3593
ko00052	CP4g3593
ko00600	CP4g3593
ko00511	CP5g4872
ko00511	CP13g9265
ko04142	CP13g9265
ko00511	CP13g9267
ko04142	CP13g9267
ko00511	CP13g9264
ko04142	CP13g9264
ko00052	CP9g7725
ko00500	CP9g7725
ko00052	CP9g7724
ko00500	CP9g7724
ko00052	CP1g903
ko00500	CP1g903
ko00500	CP13g9027
ko04142	CP8g6427
ko00531	CP8g6427
ko00520	CP1g68
ko00520	CP14g9416
ko00500	CP5g5188
ko00500	CP12g8989
ko00500	CP14g9517
ko00500	CP21g10190
ko00511	CP5g4860
ko04141	CP8g6266
ko00510	CP8g6266
ko04141	CP6g5435
ko00510	CP6g5435
ko00513	CP6g5435
ko04141	CP3g2658
ko00510	CP3g2658
ko00513	CP3g2658
ko00230	CP7g7064
ko00760	CP7g7064
ko00240	CP10g8391
ko00760	CP10g8391
ko00240	CP6g6111
ko00760	CP6g6111
ko00270	CP6g5748
ko03410	CP6g5709
ko03410	CP1g1338
ko00270	CP8g6287
ko00270	CP1g796
ko00590	CP11g7824
ko00590	CP4g3879
ko00480	CP1g613
ko00480	CP13g9235
ko00480	CP4g3585
ko04974	CP4g3878
ko04614	CP4g3878
ko00790	CP3g3498
ko01523	CP3g3498
ko00790	CP8g6669
ko01523	CP8g6669
ko04614	CP21g10198
ko04614	CP14g9525
ko04138	CP12g8884
ko04138	CP12g8883
ko04138	CP9g7635
ko04112	CP4g4388
ko05143	CP5g4880
ko05142	CP5g4880
ko05143	CP11g7848
ko05142	CP11g7848
ko04212	CP9g7351
ko04112	CP9g7351
ko04212	CP11g7755
ko04112	CP11g7755
ko04212	CP12g8789
ko04112	CP12g8789
ko04212	CP8g6394
ko04112	CP8g6394
ko04212	CP11g8074
ko04112	CP11g8074
ko04212	CP13g9233
ko04112	CP13g9233
ko04212	CP12g8987
ko04112	CP12g8987
ko04212	CP16g10088
ko04112	CP16g10088
ko05205	CP2g1986
ko05418	CP2g1986
ko04140	CP2g1986
ko04145	CP2g1986
ko04210	CP2g1986
ko05323	CP2g1986
ko04612	CP2g1986
ko04142	CP2g1986
ko05205	CP4g3772
ko05418	CP4g3772
ko04140	CP4g3772
ko04145	CP4g3772
ko04210	CP4g3772
ko05323	CP4g3772
ko04612	CP4g3772
ko04142	CP4g3772
ko05205	CP2g2033
ko05418	CP2g2033
ko04140	CP2g2033
ko04145	CP2g2033
ko04210	CP2g2033
ko05323	CP2g2033
ko04612	CP2g2033
ko04142	CP2g2033
ko04142	CP1g1464
ko04612	CP1g1464
ko04142	CP1g1491
ko04612	CP1g1491
ko04142	CP23g10224
ko04612	CP23g10224
ko04614	CP15g9772
ko05143	CP15g9772
ko04614	CP14g9526
ko05143	CP14g9526
ko05010	CP6g5453
ko00250	CP10g8556
ko00460	CP10g8556
ko00627	CP2g2350
ko00643	CP2g2350
ko00380	CP2g2350
ko00360	CP2g2350
ko00330	CP2g2350
ko00627	CP5g4605
ko00643	CP5g4605
ko00380	CP5g4605
ko00360	CP5g4605
ko00330	CP5g4605
ko00627	CP1g1494
ko00643	CP1g1494
ko00380	CP1g1494
ko00360	CP1g1494
ko00330	CP1g1494
ko00410	CP15g9954
ko00770	CP15g9954
ko00983	CP15g9954
ko00240	CP15g9954
ko00670	CP1g434
ko00630	CP1g434
ko00511	CP1g323
[truncated: 9,482 more rows]
