# Supplementary material for: Cross-species dissection of saline-related genes by genetically deciphering a euryhaline microalga Chlorella sp
Source: Nat Commun. 2026 Jan 13;17:1577. doi: 10.1038/s41467-026-68287-6 (PMC12902096; doi:10.1038/s41467-026-68287-6)
Supplement: Supplementary file 6 — Source Data [file 41467_2026_68287_MOESM6_ESM.zip › 8-Source_Data_and_code/Fig5_data_and_code/Fig5b/term2name.txt]

ko	L3
ko00010	Glycolysis / Gluconeogenesis
ko00010	Glycolysis / Gluconeogenesis
ko00010	Glycolysis / Gluconeogenesis
ko00010	Glycolysis / Gluconeogenesis
ko00010	Glycolysis / Gluconeogenesis
ko00010	Glycolysis / Gluconeogenesis
ko00010	Glycolysis / Gluconeogenesis
ko00010	Glycolysis / Gluconeogenesis
ko00010	Glycolysis / Gluconeogenesis
ko00010	Glycolysis / Gluconeogenesis
ko00010	Glycolysis / Gluconeogenesis
ko00010	Glycolysis / Gluconeogenesis
ko00010	Glycolysis / Gluconeogenesis
ko00010	Glycolysis / Gluconeogenesis
ko00010	Glycolysis / Gluconeogenesis
ko00010	Glycolysis / Gluconeogenesis
ko00010	Glycolysis / Gluconeogenesis
ko00010	Glycolysis / Gluconeogenesis
ko00010	Glycolysis / Gluconeogenesis
ko00010	Glycolysis / Gluconeogenesis
ko00010	Glycolysis / Gluconeogenesis
ko00010	Glycolysis / Gluconeogenesis
ko00010	Glycolysis / Gluconeogenesis
ko00010	Glycolysis / Gluconeogenesis
ko00010	Glycolysis / Gluconeogenesis
ko00010	Glycolysis / Gluconeogenesis
ko00010	Glycolysis / Gluconeogenesis
ko00010	Glycolysis / Gluconeogenesis
ko00010	Glycolysis / Gluconeogenesis
ko00010	Glycolysis / Gluconeogenesis
ko00010	Glycolysis / Gluconeogenesis
ko00010	Glycolysis / Gluconeogenesis
ko00010	Glycolysis / Gluconeogenesis
ko00010	Glycolysis / Gluconeogenesis
ko00010	Glycolysis / Gluconeogenesis
ko00010	Glycolysis / Gluconeogenesis
ko00010	Glycolysis / Gluconeogenesis
ko00010	Glycolysis / Gluconeogenesis
ko00010	Glycolysis / Gluconeogenesis
ko00010	Glycolysis / Gluconeogenesis
ko00010	Glycolysis / Gluconeogenesis
ko00010	Glycolysis / Gluconeogenesis
ko00010	Glycolysis / Gluconeogenesis
ko00010	Glycolysis / Gluconeogenesis
ko00010	Glycolysis / Gluconeogenesis
ko00010	Glycolysis / Gluconeogenesis
ko00010	Glycolysis / Gluconeogenesis
ko00010	Glycolysis / Gluconeogenesis
ko00010	Glycolysis / Gluconeogenesis
ko00010	Glycolysis / Gluconeogenesis
ko00010	Glycolysis / Gluconeogenesis
ko00010	Glycolysis / Gluconeogenesis
ko00010	Glycolysis / Gluconeogenesis
ko00010	Glycolysis / Gluconeogenesis
ko00010	Glycolysis / Gluconeogenesis
ko00010	Glycolysis / Gluconeogenesis
ko00010	Glycolysis / Gluconeogenesis
ko00010	Glycolysis / Gluconeogenesis
ko00010	Glycolysis / Gluconeogenesis
ko00010	Glycolysis / Gluconeogenesis
ko00010	Glycolysis / Gluconeogenesis
ko00010	Glycolysis / Gluconeogenesis
ko00010	Glycolysis / Gluconeogenesis
ko00010	Glycolysis / Gluconeogenesis
ko00010	Glycolysis / Gluconeogenesis
ko00010	Glycolysis / Gluconeogenesis
ko00010	Glycolysis / Gluconeogenesis
ko00010	Glycolysis / Gluconeogenesis
ko00010	Glycolysis / Gluconeogenesis
ko00010	Glycolysis / Gluconeogenesis
ko00010	Glycolysis / Gluconeogenesis
ko00010	Glycolysis / Gluconeogenesis
ko00010	Glycolysis / Gluconeogenesis
ko00010	Glycolysis / Gluconeogenesis
ko00010	Glycolysis / Gluconeogenesis
ko00010	Glycolysis / Gluconeogenesis
ko00010	Glycolysis / Gluconeogenesis
ko00010	Glycolysis / Gluconeogenesis
ko00010	Glycolysis / Gluconeogenesis
ko00010	Glycolysis / Gluconeogenesis
ko00010	Glycolysis / Gluconeogenesis
ko00010	Glycolysis / Gluconeogenesis
ko00010	Glycolysis / Gluconeogenesis
ko00010	Glycolysis / Gluconeogenesis
ko00010	Glycolysis / Gluconeogenesis
ko00010	Glycolysis / Gluconeogenesis
ko00010	Glycolysis / Gluconeogenesis
ko00010	Glycolysis / Gluconeogenesis
ko00010	Glycolysis / Gluconeogenesis
ko00010	Glycolysis / Gluconeogenesis
ko00010	Glycolysis / Gluconeogenesis
ko00010	Glycolysis / Gluconeogenesis
ko00010	Glycolysis / Gluconeogenesis
ko00010	Glycolysis / Gluconeogenesis
ko00010	Glycolysis / Gluconeogenesis
ko00010	Glycolysis / Gluconeogenesis
ko00010	Glycolysis / Gluconeogenesis
ko00010	Glycolysis / Gluconeogenesis
ko00010	Glycolysis / Gluconeogenesis
ko00010	Glycolysis / Gluconeogenesis
ko00010	Glycolysis / Gluconeogenesis
ko00010	Glycolysis / Gluconeogenesis
ko00010	Glycolysis / Gluconeogenesis
ko00010	Glycolysis / Gluconeogenesis
ko00010	Glycolysis / Gluconeogenesis
ko00010	Glycolysis / Gluconeogenesis
ko00020	Citrate cycle (TCA cycle)
ko00020	Citrate cycle (TCA cycle)
ko00020	Citrate cycle (TCA cycle)
ko00020	Citrate cycle (TCA cycle)
ko00020	Citrate cycle (TCA cycle)
ko00020	Citrate cycle (TCA cycle)
ko00020	Citrate cycle (TCA cycle)
ko00020	Citrate cycle (TCA cycle)
ko00020	Citrate cycle (TCA cycle)
ko00020	Citrate cycle (TCA cycle)
ko00020	Citrate cycle (TCA cycle)
ko00020	Citrate cycle (TCA cycle)
ko00020	Citrate cycle (TCA cycle)
ko00020	Citrate cycle (TCA cycle)
ko00020	Citrate cycle (TCA cycle)
ko00020	Citrate cycle (TCA cycle)
ko00020	Citrate cycle (TCA cycle)
ko00020	Citrate cycle (TCA cycle)
ko00020	Citrate cycle (TCA cycle)
ko00020	Citrate cycle (TCA cycle)
ko00020	Citrate cycle (TCA cycle)
ko00020	Citrate cycle (TCA cycle)
ko00020	Citrate cycle (TCA cycle)
ko00020	Citrate cycle (TCA cycle)
ko00020	Citrate cycle (TCA cycle)
ko00020	Citrate cycle (TCA cycle)
ko00020	Citrate cycle (TCA cycle)
ko00020	Citrate cycle (TCA cycle)
ko00020	Citrate cycle (TCA cycle)
ko00020	Citrate cycle (TCA cycle)
ko00020	Citrate cycle (TCA cycle)
ko00020	Citrate cycle (TCA cycle)
ko00020	Citrate cycle (TCA cycle)
ko00020	Citrate cycle (TCA cycle)
ko00020	Citrate cycle (TCA cycle)
ko00020	Citrate cycle (TCA cycle)
ko00020	Citrate cycle (TCA cycle)
ko00020	Citrate cycle (TCA cycle)
ko00020	Citrate cycle (TCA cycle)
ko00020	Citrate cycle (TCA cycle)
ko00020	Citrate cycle (TCA cycle)
ko00020	Citrate cycle (TCA cycle)
ko00020	Citrate cycle (TCA cycle)
ko00020	Citrate cycle (TCA cycle)
ko00020	Citrate cycle (TCA cycle)
ko00020	Citrate cycle (TCA cycle)
ko00020	Citrate cycle (TCA cycle)
ko00020	Citrate cycle (TCA cycle)
ko00020	Citrate cycle (TCA cycle)
ko00020	Citrate cycle (TCA cycle)
ko00020	Citrate cycle (TCA cycle)
ko00020	Citrate cycle (TCA cycle)
ko00020	Citrate cycle (TCA cycle)
ko00020	Citrate cycle (TCA cycle)
ko00020	Citrate cycle (TCA cycle)
ko00020	Citrate cycle (TCA cycle)
ko00020	Citrate cycle (TCA cycle)
ko00020	Citrate cycle (TCA cycle)
ko00020	Citrate cycle (TCA cycle)
ko00020	Citrate cycle (TCA cycle)
ko00020	Citrate cycle (TCA cycle)
ko00020	Citrate cycle (TCA cycle)
ko00020	Citrate cycle (TCA cycle)
ko00030	Pentose phosphate pathway
ko00030	Pentose phosphate pathway
ko00030	Pentose phosphate pathway
ko00030	Pentose phosphate pathway
ko00030	Pentose phosphate pathway
ko00030	Pentose phosphate pathway
ko00030	Pentose phosphate pathway
ko00030	Pentose phosphate pathway
ko00030	Pentose phosphate pathway
ko00030	Pentose phosphate pathway
ko00030	Pentose phosphate pathway
ko00030	Pentose phosphate pathway
ko00030	Pentose phosphate pathway
ko00030	Pentose phosphate pathway
ko00030	Pentose phosphate pathway
ko00030	Pentose phosphate pathway
ko00030	Pentose phosphate pathway
ko00030	Pentose phosphate pathway
ko00030	Pentose phosphate pathway
ko00030	Pentose phosphate pathway
ko00030	Pentose phosphate pathway
ko00030	Pentose phosphate pathway
ko00030	Pentose phosphate pathway
ko00030	Pentose phosphate pathway
ko00030	Pentose phosphate pathway
ko00030	Pentose phosphate pathway
ko00030	Pentose phosphate pathway
ko00030	Pentose phosphate pathway
ko00030	Pentose phosphate pathway
ko00030	Pentose phosphate pathway
ko00030	Pentose phosphate pathway
ko00030	Pentose phosphate pathway
ko00030	Pentose phosphate pathway
ko00030	Pentose phosphate pathway
ko00030	Pentose phosphate pathway
ko00030	Pentose phosphate pathway
ko00030	Pentose phosphate pathway
ko00030	Pentose phosphate pathway
ko00030	Pentose phosphate pathway
ko00030	Pentose phosphate pathway
ko00030	Pentose phosphate pathway
ko00030	Pentose phosphate pathway
ko00030	Pentose phosphate pathway
ko00030	Pentose phosphate pathway
ko00030	Pentose phosphate pathway
ko00030	Pentose phosphate pathway
ko00030	Pentose phosphate pathway
ko00030	Pentose phosphate pathway
ko00030	Pentose phosphate pathway
ko00030	Pentose phosphate pathway
ko00030	Pentose phosphate pathway
ko00030	Pentose phosphate pathway
ko00030	Pentose phosphate pathway
ko00030	Pentose phosphate pathway
ko00030	Pentose phosphate pathway
ko00030	Pentose phosphate pathway
ko00030	Pentose phosphate pathway
ko00030	Pentose phosphate pathway
ko00030	Pentose phosphate pathway
ko00030	Pentose phosphate pathway
ko00030	Pentose phosphate pathway
ko00030	Pentose phosphate pathway
ko00030	Pentose phosphate pathway
ko00030	Pentose phosphate pathway
ko00030	Pentose phosphate pathway
ko00030	Pentose phosphate pathway
ko00030	Pentose phosphate pathway
ko00030	Pentose phosphate pathway
ko00030	Pentose phosphate pathway
ko00030	Pentose phosphate pathway
ko00030	Pentose phosphate pathway
ko00030	Pentose phosphate pathway
ko00030	Pentose phosphate pathway
ko00030	Pentose phosphate pathway
ko00030	Pentose phosphate pathway
ko00030	Pentose phosphate pathway
ko00030	Pentose phosphate pathway
ko00030	Pentose phosphate pathway
ko00030	Pentose phosphate pathway
ko00030	Pentose phosphate pathway
ko00030	Pentose phosphate pathway
ko00030	Pentose phosphate pathway
ko00030	Pentose phosphate pathway
ko00030	Pentose phosphate pathway
ko00040	Pentose and glucuronate interconversions
ko00040	Pentose and glucuronate interconversions
ko00040	Pentose and glucuronate interconversions
ko00040	Pentose and glucuronate interconversions
ko00040	Pentose and glucuronate interconversions
ko00040	Pentose and glucuronate interconversions
ko00040	Pentose and glucuronate interconversions
ko00040	Pentose and glucuronate interconversions
ko00040	Pentose and glucuronate interconversions
ko00040	Pentose and glucuronate interconversions
ko00040	Pentose and glucuronate interconversions
ko00040	Pentose and glucuronate interconversions
ko00040	Pentose and glucuronate interconversions
ko00040	Pentose and glucuronate interconversions
ko00040	Pentose and glucuronate interconversions
ko00040	Pentose and glucuronate interconversions
ko00040	Pentose and glucuronate interconversions
ko00040	Pentose and glucuronate interconversions
ko00040	Pentose and glucuronate interconversions
ko00040	Pentose and glucuronate interconversions
ko00040	Pentose and glucuronate interconversions
ko00040	Pentose and glucuronate interconversions
ko00040	Pentose and glucuronate interconversions
ko00040	Pentose and glucuronate interconversions
ko00040	Pentose and glucuronate interconversions
ko00040	Pentose and glucuronate interconversions
ko00040	Pentose and glucuronate interconversions
ko00040	Pentose and glucuronate interconversions
ko00040	Pentose and glucuronate interconversions
ko00040	Pentose and glucuronate interconversions
ko00040	Pentose and glucuronate interconversions
ko00040	Pentose and glucuronate interconversions
ko00040	Pentose and glucuronate interconversions
ko00040	Pentose and glucuronate interconversions
ko00040	Pentose and glucuronate interconversions
ko00040	Pentose and glucuronate interconversions
ko00040	Pentose and glucuronate interconversions
ko00040	Pentose and glucuronate interconversions
ko00040	Pentose and glucuronate interconversions
ko00040	Pentose and glucuronate interconversions
ko00040	Pentose and glucuronate interconversions
ko00040	Pentose and glucuronate interconversions
ko00040	Pentose and glucuronate interconversions
ko00040	Pentose and glucuronate interconversions
ko00040	Pentose and glucuronate interconversions
ko00040	Pentose and glucuronate interconversions
ko00040	Pentose and glucuronate interconversions
ko00040	Pentose and glucuronate interconversions
ko00040	Pentose and glucuronate interconversions
ko00040	Pentose and glucuronate interconversions
ko00040	Pentose and glucuronate interconversions
ko00040	Pentose and glucuronate interconversions
ko00040	Pentose and glucuronate interconversions
ko00040	Pentose and glucuronate interconversions
ko00040	Pentose and glucuronate interconversions
ko00040	Pentose and glucuronate interconversions
ko00040	Pentose and glucuronate interconversions
ko00040	Pentose and glucuronate interconversions
ko00040	Pentose and glucuronate interconversions
ko00040	Pentose and glucuronate interconversions
ko00040	Pentose and glucuronate interconversions
ko00040	Pentose and glucuronate interconversions
ko00040	Pentose and glucuronate interconversions
ko00040	Pentose and glucuronate interconversions
ko00040	Pentose and glucuronate interconversions
ko00040	Pentose and glucuronate interconversions
ko00040	Pentose and glucuronate interconversions
ko00040	Pentose and glucuronate interconversions
ko00040	Pentose and glucuronate interconversions
ko00040	Pentose and glucuronate interconversions
ko00040	Pentose and glucuronate interconversions
ko00040	Pentose and glucuronate interconversions
ko00040	Pentose and glucuronate interconversions
ko00040	Pentose and glucuronate interconversions
ko00040	Pentose and glucuronate interconversions
ko00040	Pentose and glucuronate interconversions
ko00040	Pentose and glucuronate interconversions
ko00040	Pentose and glucuronate interconversions
ko00040	Pentose and glucuronate interconversions
ko00040	Pentose and glucuronate interconversions
ko00040	Pentose and glucuronate interconversions
ko00040	Pentose and glucuronate interconversions
ko00040	Pentose and glucuronate interconversions
ko00040	Pentose and glucuronate interconversions
ko00040	Pentose and glucuronate interconversions
ko00051	Fructose and mannose metabolism
ko00051	Fructose and mannose metabolism
ko00051	Fructose and mannose metabolism
ko00051	Fructose and mannose metabolism
ko00051	Fructose and mannose metabolism
ko00051	Fructose and mannose metabolism
ko00051	Fructose and mannose metabolism
ko00051	Fructose and mannose metabolism
ko00051	Fructose and mannose metabolism
ko00051	Fructose and mannose metabolism
ko00051	Fructose and mannose metabolism
ko00051	Fructose and mannose metabolism
ko00051	Fructose and mannose metabolism
ko00051	Fructose and mannose metabolism
ko00051	Fructose and mannose metabolism
ko00051	Fructose and mannose metabolism
ko00051	Fructose and mannose metabolism
ko00051	Fructose and mannose metabolism
ko00051	Fructose and mannose metabolism
ko00051	Fructose and mannose metabolism
ko00051	Fructose and mannose metabolism
ko00051	Fructose and mannose metabolism
ko00051	Fructose and mannose metabolism
ko00051	Fructose and mannose metabolism
ko00051	Fructose and mannose metabolism
ko00051	Fructose and mannose metabolism
ko00051	Fructose and mannose metabolism
ko00051	Fructose and mannose metabolism
ko00051	Fructose and mannose metabolism
ko00051	Fructose and mannose metabolism
ko00051	Fructose and mannose metabolism
ko00051	Fructose and mannose metabolism
ko00051	Fructose and mannose metabolism
ko00051	Fructose and mannose metabolism
ko00051	Fructose and mannose metabolism
ko00051	Fructose and mannose metabolism
ko00051	Fructose and mannose metabolism
ko00051	Fructose and mannose metabolism
ko00051	Fructose and mannose metabolism
ko00051	Fructose and mannose metabolism
ko00051	Fructose and mannose metabolism
ko00051	Fructose and mannose metabolism
ko00051	Fructose and mannose metabolism
ko00051	Fructose and mannose metabolism
ko00051	Fructose and mannose metabolism
ko00051	Fructose and mannose metabolism
ko00051	Fructose and mannose metabolism
ko00051	Fructose and mannose metabolism
ko00051	Fructose and mannose metabolism
ko00051	Fructose and mannose metabolism
ko00051	Fructose and mannose metabolism
ko00051	Fructose and mannose metabolism
ko00051	Fructose and mannose metabolism
ko00051	Fructose and mannose metabolism
ko00051	Fructose and mannose metabolism
ko00051	Fructose and mannose metabolism
ko00051	Fructose and mannose metabolism
ko00051	Fructose and mannose metabolism
ko00051	Fructose and mannose metabolism
ko00051	Fructose and mannose metabolism
ko00051	Fructose and mannose metabolism
ko00051	Fructose and mannose metabolism
ko00051	Fructose and mannose metabolism
ko00051	Fructose and mannose metabolism
ko00051	Fructose and mannose metabolism
ko00051	Fructose and mannose metabolism
ko00051	Fructose and mannose metabolism
ko00051	Fructose and mannose metabolism
ko00051	Fructose and mannose metabolism
ko00051	Fructose and mannose metabolism
ko00051	Fructose and mannose metabolism
ko00051	Fructose and mannose metabolism
ko00051	Fructose and mannose metabolism
ko00051	Fructose and mannose metabolism
ko00051	Fructose and mannose metabolism
ko00051	Fructose and mannose metabolism
ko00051	Fructose and mannose metabolism
ko00051	Fructose and mannose metabolism
ko00051	Fructose and mannose metabolism
ko00051	Fructose and mannose metabolism
ko00051	Fructose and mannose metabolism
ko00051	Fructose and mannose metabolism
ko00051	Fructose and mannose metabolism
ko00051	Fructose and mannose metabolism
ko00051	Fructose and mannose metabolism
ko00051	Fructose and mannose metabolism
ko00051	Fructose and mannose metabolism
ko00051	Fructose and mannose metabolism
ko00051	Fructose and mannose metabolism
ko00051	Fructose and mannose metabolism
ko00051	Fructose and mannose metabolism
ko00051	Fructose and mannose metabolism
ko00051	Fructose and mannose metabolism
ko00051	Fructose and mannose metabolism
ko00051	Fructose and mannose metabolism
ko00051	Fructose and mannose metabolism
ko00051	Fructose and mannose metabolism
ko00051	Fructose and mannose metabolism
ko00051	Fructose and mannose metabolism
ko00051	Fructose and mannose metabolism
ko00051	Fructose and mannose metabolism
ko00051	Fructose and mannose metabolism
ko00051	Fructose and mannose metabolism
ko00051	Fructose and mannose metabolism
ko00051	Fructose and mannose metabolism
ko00051	Fructose and mannose metabolism
ko00051	Fructose and mannose metabolism
ko00051	Fructose and mannose metabolism
ko00051	Fructose and mannose metabolism
ko00051	Fructose and mannose metabolism
ko00051	Fructose and mannose metabolism
ko00052	Galactose metabolism
ko00052	Galactose metabolism
ko00052	Galactose metabolism
ko00052	Galactose metabolism
ko00052	Galactose metabolism
ko00052	Galactose metabolism
ko00052	Galactose metabolism
ko00052	Galactose metabolism
ko00052	Galactose metabolism
ko00052	Galactose metabolism
ko00052	Galactose metabolism
ko00052	Galactose metabolism
ko00052	Galactose metabolism
ko00052	Galactose metabolism
ko00052	Galactose metabolism
ko00052	Galactose metabolism
ko00052	Galactose metabolism
ko00052	Galactose metabolism
ko00052	Galactose metabolism
ko00052	Galactose metabolism
ko00052	Galactose metabolism
ko00052	Galactose metabolism
ko00052	Galactose metabolism
ko00052	Galactose metabolism
ko00052	Galactose metabolism
ko00052	Galactose metabolism
ko00052	Galactose metabolism
ko00052	Galactose metabolism
ko00052	Galactose metabolism
ko00052	Galactose metabolism
ko00052	Galactose metabolism
ko00052	Galactose metabolism
ko00052	Galactose metabolism
ko00052	Galactose metabolism
ko00052	Galactose metabolism
ko00052	Galactose metabolism
ko00052	Galactose metabolism
ko00052	Galactose metabolism
ko00052	Galactose metabolism
ko00052	Galactose metabolism
ko00052	Galactose metabolism
ko00052	Galactose metabolism
ko00052	Galactose metabolism
ko00052	Galactose metabolism
ko00052	Galactose metabolism
ko00052	Galactose metabolism
ko00052	Galactose metabolism
ko00052	Galactose metabolism
ko00052	Galactose metabolism
ko00052	Galactose metabolism
ko00052	Galactose metabolism
ko00052	Galactose metabolism
ko00052	Galactose metabolism
ko00052	Galactose metabolism
ko00052	Galactose metabolism
ko00052	Galactose metabolism
ko00052	Galactose metabolism
ko00052	Galactose metabolism
ko00052	Galactose metabolism
ko00052	Galactose metabolism
ko00052	Galactose metabolism
ko00052	Galactose metabolism
ko00052	Galactose metabolism
ko00052	Galactose metabolism
ko00052	Galactose metabolism
ko00052	Galactose metabolism
ko00052	Galactose metabolism
ko00052	Galactose metabolism
ko00052	Galactose metabolism
ko00052	Galactose metabolism
ko00052	Galactose metabolism
ko00052	Galactose metabolism
ko00052	Galactose metabolism
ko00052	Galactose metabolism
ko00052	Galactose metabolism
ko00052	Galactose metabolism
ko00052	Galactose metabolism
ko00053	Ascorbate and aldarate metabolism
ko00053	Ascorbate and aldarate metabolism
ko00053	Ascorbate and aldarate metabolism
ko00053	Ascorbate and aldarate metabolism
ko00053	Ascorbate and aldarate metabolism
ko00053	Ascorbate and aldarate metabolism
ko00053	Ascorbate and aldarate metabolism
ko00053	Ascorbate and aldarate metabolism
ko00053	Ascorbate and aldarate metabolism
ko00053	Ascorbate and aldarate metabolism
ko00053	Ascorbate and aldarate metabolism
ko00053	Ascorbate and aldarate metabolism
ko00053	Ascorbate and aldarate metabolism
ko00053	Ascorbate and aldarate metabolism
ko00053	Ascorbate and aldarate metabolism
ko00053	Ascorbate and aldarate metabolism
ko00053	Ascorbate and aldarate metabolism
ko00053	Ascorbate and aldarate metabolism
ko00053	Ascorbate and aldarate metabolism
ko00053	Ascorbate and aldarate metabolism
ko00053	Ascorbate and aldarate metabolism
ko00053	Ascorbate and aldarate metabolism
ko00053	Ascorbate and aldarate metabolism
ko00053	Ascorbate and aldarate metabolism
ko00053	Ascorbate and aldarate metabolism
ko00053	Ascorbate and aldarate metabolism
ko00053	Ascorbate and aldarate metabolism
ko00053	Ascorbate and aldarate metabolism
ko00053	Ascorbate and aldarate metabolism
ko00053	Ascorbate and aldarate metabolism
ko00053	Ascorbate and aldarate metabolism
ko00053	Ascorbate and aldarate metabolism
ko00053	Ascorbate and aldarate metabolism
ko00053	Ascorbate and aldarate metabolism
ko00053	Ascorbate and aldarate metabolism
ko00053	Ascorbate and aldarate metabolism
ko00053	Ascorbate and aldarate metabolism
ko00053	Ascorbate and aldarate metabolism
ko00053	Ascorbate and aldarate metabolism
ko00053	Ascorbate and aldarate metabolism
ko00053	Ascorbate and aldarate metabolism
ko00053	Ascorbate and aldarate metabolism
ko00053	Ascorbate and aldarate metabolism
ko00053	Ascorbate and aldarate metabolism
ko00053	Ascorbate and aldarate metabolism
ko00053	Ascorbate and aldarate metabolism
ko00053	Ascorbate and aldarate metabolism
ko00053	Ascorbate and aldarate metabolism
ko00053	Ascorbate and aldarate metabolism
ko00053	Ascorbate and aldarate metabolism
ko00053	Ascorbate and aldarate metabolism
ko00053	Ascorbate and aldarate metabolism
ko00053	Ascorbate and aldarate metabolism
ko00053	Ascorbate and aldarate metabolism
ko00053	Ascorbate and aldarate metabolism
ko00053	Ascorbate and aldarate metabolism
ko00053	Ascorbate and aldarate metabolism
ko00053	Ascorbate and aldarate metabolism
ko00053	Ascorbate and aldarate metabolism
ko00053	Ascorbate and aldarate metabolism
ko00053	Ascorbate and aldarate metabolism
ko00500	Starch and sucrose metabolism
ko00500	Starch and sucrose metabolism
ko00500	Starch and sucrose metabolism
ko00500	Starch and sucrose metabolism
ko00500	Starch and sucrose metabolism
ko00500	Starch and sucrose metabolism
ko00500	Starch and sucrose metabolism
ko00500	Starch and sucrose metabolism
ko00500	Starch and sucrose metabolism
ko00500	Starch and sucrose metabolism
ko00500	Starch and sucrose metabolism
ko00500	Starch and sucrose metabolism
ko00500	Starch and sucrose metabolism
ko00500	Starch and sucrose metabolism
ko00500	Starch and sucrose metabolism
ko00500	Starch and sucrose metabolism
ko00500	Starch and sucrose metabolism
ko00500	Starch and sucrose metabolism
ko00500	Starch and sucrose metabolism
ko00500	Starch and sucrose metabolism
ko00500	Starch and sucrose metabolism
ko00500	Starch and sucrose metabolism
ko00500	Starch and sucrose metabolism
ko00500	Starch and sucrose metabolism
ko00500	Starch and sucrose metabolism
ko00500	Starch and sucrose metabolism
ko00500	Starch and sucrose metabolism
ko00500	Starch and sucrose metabolism
ko00500	Starch and sucrose metabolism
ko00500	Starch and sucrose metabolism
ko00500	Starch and sucrose metabolism
ko00500	Starch and sucrose metabolism
ko00500	Starch and sucrose metabolism
ko00500	Starch and sucrose metabolism
ko00500	Starch and sucrose metabolism
ko00500	Starch and sucrose metabolism
ko00500	Starch and sucrose metabolism
ko00500	Starch and sucrose metabolism
ko00500	Starch and sucrose metabolism
ko00500	Starch and sucrose metabolism
ko00500	Starch and sucrose metabolism
ko00500	Starch and sucrose metabolism
ko00500	Starch and sucrose metabolism
ko00500	Starch and sucrose metabolism
ko00500	Starch and sucrose metabolism
ko00500	Starch and sucrose metabolism
ko00500	Starch and sucrose metabolism
ko00500	Starch and sucrose metabolism
ko00500	Starch and sucrose metabolism
ko00500	Starch and sucrose metabolism
ko00500	Starch and sucrose metabolism
ko00500	Starch and sucrose metabolism
ko00500	Starch and sucrose metabolism
ko00500	Starch and sucrose metabolism
ko00500	Starch and sucrose metabolism
ko00500	Starch and sucrose metabolism
ko00500	Starch and sucrose metabolism
ko00500	Starch and sucrose metabolism
ko00500	Starch and sucrose metabolism
ko00500	Starch and sucrose metabolism
ko00500	Starch and sucrose metabolism
ko00500	Starch and sucrose metabolism
ko00500	Starch and sucrose metabolism
ko00500	Starch and sucrose metabolism
ko00500	Starch and sucrose metabolism
ko00500	Starch and sucrose metabolism
ko00500	Starch and sucrose metabolism
ko00500	Starch and sucrose metabolism
ko00500	Starch and sucrose metabolism
ko00500	Starch and sucrose metabolism
ko00500	Starch and sucrose metabolism
ko00500	Starch and sucrose metabolism
ko00500	Starch and sucrose metabolism
ko00500	Starch and sucrose metabolism
ko00500	Starch and sucrose metabolism
ko00500	Starch and sucrose metabolism
ko00500	Starch and sucrose metabolism
ko00500	Starch and sucrose metabolism
ko00500	Starch and sucrose metabolism
ko00500	Starch and sucrose metabolism
ko00500	Starch and sucrose metabolism
ko00500	Starch and sucrose metabolism
ko00500	Starch and sucrose metabolism
ko00500	Starch and sucrose metabolism
ko00500	Starch and sucrose metabolism
ko00500	Starch and sucrose metabolism
ko00500	Starch and sucrose metabolism
ko00500	Starch and sucrose metabolism
ko00500	Starch and sucrose metabolism
ko00500	Starch and sucrose metabolism
ko00500	Starch and sucrose metabolism
ko00500	Starch and sucrose metabolism
ko00500	Starch and sucrose metabolism
ko00500	Starch and sucrose metabolism
ko00500	Starch and sucrose metabolism
ko00500	Starch and sucrose metabolism
ko00500	Starch and sucrose metabolism
ko00500	Starch and sucrose metabolism
ko00500	Starch and sucrose metabolism
ko00500	Starch and sucrose metabolism
ko00500	Starch and sucrose metabolism
ko00500	Starch and sucrose metabolism
ko00500	Starch and sucrose metabolism
ko00500	Starch and sucrose metabolism
ko00500	Starch and sucrose metabolism
ko00520	Amino sugar and nucleotide sugar metabolism
ko00520	Amino sugar and nucleotide sugar metabolism
ko00520	Amino sugar and nucleotide sugar metabolism
ko00520	Amino sugar and nucleotide sugar metabolism
ko00520	Amino sugar and nucleotide sugar metabolism
ko00520	Amino sugar and nucleotide sugar metabolism
ko00520	Amino sugar and nucleotide sugar metabolism
ko00520	Amino sugar and nucleotide sugar metabolism
ko00520	Amino sugar and nucleotide sugar metabolism
ko00520	Amino sugar and nucleotide sugar metabolism
ko00520	Amino sugar and nucleotide sugar metabolism
ko00520	Amino sugar and nucleotide sugar metabolism
ko00520	Amino sugar and nucleotide sugar metabolism
ko00520	Amino sugar and nucleotide sugar metabolism
ko00520	Amino sugar and nucleotide sugar metabolism
ko00520	Amino sugar and nucleotide sugar metabolism
ko00520	Amino sugar and nucleotide sugar metabolism
ko00520	Amino sugar and nucleotide sugar metabolism
ko00520	Amino sugar and nucleotide sugar metabolism
ko00520	Amino sugar and nucleotide sugar metabolism
ko00520	Amino sugar and nucleotide sugar metabolism
ko00520	Amino sugar and nucleotide sugar metabolism
ko00520	Amino sugar and nucleotide sugar metabolism
ko00520	Amino sugar and nucleotide sugar metabolism
ko00520	Amino sugar and nucleotide sugar metabolism
ko00520	Amino sugar and nucleotide sugar metabolism
ko00520	Amino sugar and nucleotide sugar metabolism
ko00520	Amino sugar and nucleotide sugar metabolism
ko00520	Amino sugar and nucleotide sugar metabolism
ko00520	Amino sugar and nucleotide sugar metabolism
ko00520	Amino sugar and nucleotide sugar metabolism
ko00520	Amino sugar and nucleotide sugar metabolism
ko00520	Amino sugar and nucleotide sugar metabolism
ko00520	Amino sugar and nucleotide sugar metabolism
ko00520	Amino sugar and nucleotide sugar metabolism
ko00520	Amino sugar and nucleotide sugar metabolism
ko00520	Amino sugar and nucleotide sugar metabolism
ko00520	Amino sugar and nucleotide sugar metabolism
ko00520	Amino sugar and nucleotide sugar metabolism
ko00520	Amino sugar and nucleotide sugar metabolism
ko00520	Amino sugar and nucleotide sugar metabolism
ko00520	Amino sugar and nucleotide sugar metabolism
ko00520	Amino sugar and nucleotide sugar metabolism
ko00520	Amino sugar and nucleotide sugar metabolism
ko00520	Amino sugar and nucleotide sugar metabolism
ko00520	Amino sugar and nucleotide sugar metabolism
ko00520	Amino sugar and nucleotide sugar metabolism
ko00520	Amino sugar and nucleotide sugar metabolism
ko00520	Amino sugar and nucleotide sugar metabolism
ko00520	Amino sugar and nucleotide sugar metabolism
ko00520	Amino sugar and nucleotide sugar metabolism
ko00520	Amino sugar and nucleotide sugar metabolism
ko00520	Amino sugar and nucleotide sugar metabolism
ko00520	Amino sugar and nucleotide sugar metabolism
ko00520	Amino sugar and nucleotide sugar metabolism
ko00520	Amino sugar and nucleotide sugar metabolism
ko00520	Amino sugar and nucleotide sugar metabolism
ko00520	Amino sugar and nucleotide sugar metabolism
ko00520	Amino sugar and nucleotide sugar metabolism
ko00520	Amino sugar and nucleotide sugar metabolism
ko00520	Amino sugar and nucleotide sugar metabolism
ko00520	Amino sugar and nucleotide sugar metabolism
ko00520	Amino sugar and nucleotide sugar metabolism
ko00520	Amino sugar and nucleotide sugar metabolism
ko00520	Amino sugar and nucleotide sugar metabolism
ko00520	Amino sugar and nucleotide sugar metabolism
ko00520	Amino sugar and nucleotide sugar metabolism
ko00520	Amino sugar and nucleotide sugar metabolism
ko00520	Amino sugar and nucleotide sugar metabolism
ko00520	Amino sugar and nucleotide sugar metabolism
ko00520	Amino sugar and nucleotide sugar metabolism
ko00520	Amino sugar and nucleotide sugar metabolism
ko00520	Amino sugar and nucleotide sugar metabolism
ko00520	Amino sugar and nucleotide sugar metabolism
ko00520	Amino sugar and nucleotide sugar metabolism
ko00520	Amino sugar and nucleotide sugar metabolism
ko00520	Amino sugar and nucleotide sugar metabolism
ko00520	Amino sugar and nucleotide sugar metabolism
ko00520	Amino sugar and nucleotide sugar metabolism
ko00520	Amino sugar and nucleotide sugar metabolism
ko00520	Amino sugar and nucleotide sugar metabolism
ko00520	Amino sugar and nucleotide sugar metabolism
ko00520	Amino sugar and nucleotide sugar metabolism
ko00520	Amino sugar and nucleotide sugar metabolism
ko00520	Amino sugar and nucleotide sugar metabolism
ko00520	Amino sugar and nucleotide sugar metabolism
ko00520	Amino sugar and nucleotide sugar metabolism
ko00520	Amino sugar and nucleotide sugar metabolism
ko00520	Amino sugar and nucleotide sugar metabolism
ko00520	Amino sugar and nucleotide sugar metabolism
ko00520	Amino sugar and nucleotide sugar metabolism
ko00520	Amino sugar and nucleotide sugar metabolism
ko00520	Amino sugar and nucleotide sugar metabolism
ko00520	Amino sugar and nucleotide sugar metabolism
ko00520	Amino sugar and nucleotide sugar metabolism
ko00520	Amino sugar and nucleotide sugar metabolism
ko00520	Amino sugar and nucleotide sugar metabolism
ko00520	Amino sugar and nucleotide sugar metabolism
ko00520	Amino sugar and nucleotide sugar metabolism
ko00520	Amino sugar and nucleotide sugar metabolism
ko00520	Amino sugar and nucleotide sugar metabolism
ko00520	Amino sugar and nucleotide sugar metabolism
ko00520	Amino sugar and nucleotide sugar metabolism
ko00520	Amino sugar and nucleotide sugar metabolism
ko00520	Amino sugar and nucleotide sugar metabolism
ko00520	Amino sugar and nucleotide sugar metabolism
ko00520	Amino sugar and nucleotide sugar metabolism
ko00520	Amino sugar and nucleotide sugar metabolism
ko00520	Amino sugar and nucleotide sugar metabolism
ko00520	Amino sugar and nucleotide sugar metabolism
ko00520	Amino sugar and nucleotide sugar metabolism
ko00520	Amino sugar and nucleotide sugar metabolism
ko00520	Amino sugar and nucleotide sugar metabolism
ko00520	Amino sugar and nucleotide sugar metabolism
ko00520	Amino sugar and nucleotide sugar metabolism
ko00520	Amino sugar and nucleotide sugar metabolism
ko00520	Amino sugar and nucleotide sugar metabolism
ko00520	Amino sugar and nucleotide sugar metabolism
ko00520	Amino sugar and nucleotide sugar metabolism
ko00520	Amino sugar and nucleotide sugar metabolism
ko00520	Amino sugar and nucleotide sugar metabolism
ko00520	Amino sugar and nucleotide sugar metabolism
ko00520	Amino sugar and nucleotide sugar metabolism
ko00520	Amino sugar and nucleotide sugar metabolism
ko00520	Amino sugar and nucleotide sugar metabolism
ko00520	Amino sugar and nucleotide sugar metabolism
ko00520	Amino sugar and nucleotide sugar metabolism
ko00520	Amino sugar and nucleotide sugar metabolism
ko00520	Amino sugar and nucleotide sugar metabolism
ko00520	Amino sugar and nucleotide sugar metabolism
ko00520	Amino sugar and nucleotide sugar metabolism
ko00520	Amino sugar and nucleotide sugar metabolism
ko00520	Amino sugar and nucleotide sugar metabolism
ko00520	Amino sugar and nucleotide sugar metabolism
ko00520	Amino sugar and nucleotide sugar metabolism
ko00520	Amino sugar and nucleotide sugar metabolism
ko00520	Amino sugar and nucleotide sugar metabolism
ko00520	Amino sugar and nucleotide sugar metabolism
ko00520	Amino sugar and nucleotide sugar metabolism
ko00520	Amino sugar and nucleotide sugar metabolism
ko00520	Amino sugar and nucleotide sugar metabolism
ko00520	Amino sugar and nucleotide sugar metabolism
ko00520	Amino sugar and nucleotide sugar metabolism
ko00520	Amino sugar and nucleotide sugar metabolism
ko00520	Amino sugar and nucleotide sugar metabolism
ko00520	Amino sugar and nucleotide sugar metabolism
ko00520	Amino sugar and nucleotide sugar metabolism
ko00620	Pyruvate metabolism
ko00620	Pyruvate metabolism
ko00620	Pyruvate metabolism
ko00620	Pyruvate metabolism
ko00620	Pyruvate metabolism
ko00620	Pyruvate metabolism
ko00620	Pyruvate metabolism
ko00620	Pyruvate metabolism
ko00620	Pyruvate metabolism
ko00620	Pyruvate metabolism
ko00620	Pyruvate metabolism
ko00620	Pyruvate metabolism
ko00620	Pyruvate metabolism
ko00620	Pyruvate metabolism
ko00620	Pyruvate metabolism
ko00620	Pyruvate metabolism
ko00620	Pyruvate metabolism
ko00620	Pyruvate metabolism
ko00620	Pyruvate metabolism
ko00620	Pyruvate metabolism
ko00620	Pyruvate metabolism
ko00620	Pyruvate metabolism
ko00620	Pyruvate metabolism
ko00620	Pyruvate metabolism
ko00620	Pyruvate metabolism
ko00620	Pyruvate metabolism
ko00620	Pyruvate metabolism
ko00620	Pyruvate metabolism
ko00620	Pyruvate metabolism
ko00620	Pyruvate metabolism
ko00620	Pyruvate metabolism
ko00620	Pyruvate metabolism
ko00620	Pyruvate metabolism
ko00620	Pyruvate metabolism
ko00620	Pyruvate metabolism
ko00620	Pyruvate metabolism
ko00620	Pyruvate metabolism
ko00620	Pyruvate metabolism
ko00620	Pyruvate metabolism
ko00620	Pyruvate metabolism
ko00620	Pyruvate metabolism
ko00620	Pyruvate metabolism
ko00620	Pyruvate metabolism
ko00620	Pyruvate metabolism
ko00620	Pyruvate metabolism
ko00620	Pyruvate metabolism
ko00620	Pyruvate metabolism
ko00620	Pyruvate metabolism
ko00620	Pyruvate metabolism
ko00620	Pyruvate metabolism
ko00620	Pyruvate metabolism
ko00620	Pyruvate metabolism
ko00620	Pyruvate metabolism
ko00620	Pyruvate metabolism
ko00620	Pyruvate metabolism
ko00620	Pyruvate metabolism
ko00620	Pyruvate metabolism
ko00620	Pyruvate metabolism
ko00620	Pyruvate metabolism
ko00620	Pyruvate metabolism
ko00620	Pyruvate metabolism
ko00620	Pyruvate metabolism
ko00620	Pyruvate metabolism
ko00620	Pyruvate metabolism
ko00620	Pyruvate metabolism
ko00620	Pyruvate metabolism
ko00620	Pyruvate metabolism
ko00620	Pyruvate metabolism
ko00620	Pyruvate metabolism
ko00620	Pyruvate metabolism
ko00620	Pyruvate metabolism
ko00620	Pyruvate metabolism
ko00620	Pyruvate metabolism
ko00620	Pyruvate metabolism
ko00620	Pyruvate metabolism
ko00620	Pyruvate metabolism
ko00620	Pyruvate metabolism
ko00620	Pyruvate metabolism
ko00620	Pyruvate metabolism
ko00620	Pyruvate metabolism
ko00620	Pyruvate metabolism
ko00620	Pyruvate metabolism
ko00620	Pyruvate metabolism
ko00620	Pyruvate metabolism
ko00620	Pyruvate metabolism
ko00620	Pyruvate metabolism
ko00620	Pyruvate metabolism
ko00620	Pyruvate metabolism
ko00620	Pyruvate metabolism
ko00620	Pyruvate metabolism
ko00620	Pyruvate metabolism
ko00620	Pyruvate metabolism
ko00620	Pyruvate metabolism
ko00620	Pyruvate metabolism
ko00620	Pyruvate metabolism
ko00620	Pyruvate metabolism
ko00620	Pyruvate metabolism
ko00620	Pyruvate metabolism
ko00620	Pyruvate metabolism
ko00620	Pyruvate metabolism
ko00620	Pyruvate metabolism
ko00620	Pyruvate metabolism
ko00620	Pyruvate metabolism
ko00620	Pyruvate metabolism
ko00620	Pyruvate metabolism
ko00620	Pyruvate metabolism
ko00620	Pyruvate metabolism
ko00620	Pyruvate metabolism
ko00620	Pyruvate metabolism
ko00620	Pyruvate metabolism
ko00620	Pyruvate metabolism
ko00620	Pyruvate metabolism
ko00620	Pyruvate metabolism
ko00620	Pyruvate metabolism
ko00620	Pyruvate metabolism
ko00620	Pyruvate metabolism
ko00620	Pyruvate metabolism
ko00620	Pyruvate metabolism
ko00620	Pyruvate metabolism
ko00620	Pyruvate metabolism
ko00620	Pyruvate metabolism
ko00620	Pyruvate metabolism
ko00620	Pyruvate metabolism
ko00620	Pyruvate metabolism
ko00620	Pyruvate metabolism
ko00620	Pyruvate metabolism
ko00620	Pyruvate metabolism
ko00630	Glyoxylate and dicarboxylate metabolism
ko00630	Glyoxylate and dicarboxylate metabolism
ko00630	Glyoxylate and dicarboxylate metabolism
ko00630	Glyoxylate and dicarboxylate metabolism
ko00630	Glyoxylate and dicarboxylate metabolism
ko00630	Glyoxylate and dicarboxylate metabolism
ko00630	Glyoxylate and dicarboxylate metabolism
ko00630	Glyoxylate and dicarboxylate metabolism
ko00630	Glyoxylate and dicarboxylate metabolism
ko00630	Glyoxylate and dicarboxylate metabolism
ko00630	Glyoxylate and dicarboxylate metabolism
ko00630	Glyoxylate and dicarboxylate metabolism
ko00630	Glyoxylate and dicarboxylate metabolism
ko00630	Glyoxylate and dicarboxylate metabolism
ko00630	Glyoxylate and dicarboxylate metabolism
ko00630	Glyoxylate and dicarboxylate metabolism
ko00630	Glyoxylate and dicarboxylate metabolism
ko00630	Glyoxylate and dicarboxylate metabolism
ko00630	Glyoxylate and dicarboxylate metabolism
ko00630	Glyoxylate and dicarboxylate metabolism
ko00630	Glyoxylate and dicarboxylate metabolism
ko00630	Glyoxylate and dicarboxylate metabolism
ko00630	Glyoxylate and dicarboxylate metabolism
ko00630	Glyoxylate and dicarboxylate metabolism
ko00630	Glyoxylate and dicarboxylate metabolism
ko00630	Glyoxylate and dicarboxylate metabolism
ko00630	Glyoxylate and dicarboxylate metabolism
ko00630	Glyoxylate and dicarboxylate metabolism
ko00630	Glyoxylate and dicarboxylate metabolism
ko00630	Glyoxylate and dicarboxylate metabolism
ko00630	Glyoxylate and dicarboxylate metabolism
ko00630	Glyoxylate and dicarboxylate metabolism
ko00630	Glyoxylate and dicarboxylate metabolism
ko00630	Glyoxylate and dicarboxylate metabolism
ko00630	Glyoxylate and dicarboxylate metabolism
ko00630	Glyoxylate and dicarboxylate metabolism
ko00630	Glyoxylate and dicarboxylate metabolism
ko00630	Glyoxylate and dicarboxylate metabolism
ko00630	Glyoxylate and dicarboxylate metabolism
ko00630	Glyoxylate and dicarboxylate metabolism
ko00630	Glyoxylate and dicarboxylate metabolism
ko00630	Glyoxylate and dicarboxylate metabolism
ko00630	Glyoxylate and dicarboxylate metabolism
ko00630	Glyoxylate and dicarboxylate metabolism
ko00630	Glyoxylate and dicarboxylate metabolism
ko00630	Glyoxylate and dicarboxylate metabolism
ko00630	Glyoxylate and dicarboxylate metabolism
ko00630	Glyoxylate and dicarboxylate metabolism
ko00630	Glyoxylate and dicarboxylate metabolism
ko00630	Glyoxylate and dicarboxylate metabolism
ko00630	Glyoxylate and dicarboxylate metabolism
ko00630	Glyoxylate and dicarboxylate metabolism
ko00630	Glyoxylate and dicarboxylate metabolism
ko00630	Glyoxylate and dicarboxylate metabolism
ko00630	Glyoxylate and dicarboxylate metabolism
ko00630	Glyoxylate and dicarboxylate metabolism
ko00630	Glyoxylate and dicarboxylate metabolism
ko00630	Glyoxylate and dicarboxylate metabolism
ko00630	Glyoxylate and dicarboxylate metabolism
ko00630	Glyoxylate and dicarboxylate metabolism
ko00630	Glyoxylate and dicarboxylate metabolism
ko00630	Glyoxylate and dicarboxylate metabolism
ko00630	Glyoxylate and dicarboxylate metabolism
ko00630	Glyoxylate and dicarboxylate metabolism
ko00630	Glyoxylate and dicarboxylate metabolism
ko00630	Glyoxylate and dicarboxylate metabolism
ko00630	Glyoxylate and dicarboxylate metabolism
ko00630	Glyoxylate and dicarboxylate metabolism
ko00630	Glyoxylate and dicarboxylate metabolism
ko00630	Glyoxylate and dicarboxylate metabolism
ko00630	Glyoxylate and dicarboxylate metabolism
ko00630	Glyoxylate and dicarboxylate metabolism
ko00630	Glyoxylate and dicarboxylate metabolism
ko00630	Glyoxylate and dicarboxylate metabolism
ko00630	Glyoxylate and dicarboxylate metabolism
ko00630	Glyoxylate and dicarboxylate metabolism
ko00630	Glyoxylate and dicarboxylate metabolism
ko00630	Glyoxylate and dicarboxylate metabolism
ko00630	Glyoxylate and dicarboxylate metabolism
ko00630	Glyoxylate and dicarboxylate metabolism
ko00630	Glyoxylate and dicarboxylate metabolism
ko00630	Glyoxylate and dicarboxylate metabolism
ko00630	Glyoxylate and dicarboxylate metabolism
ko00630	Glyoxylate and dicarboxylate metabolism
ko00630	Glyoxylate and dicarboxylate metabolism
ko00630	Glyoxylate and dicarboxylate metabolism
ko00630	Glyoxylate and dicarboxylate metabolism
ko00630	Glyoxylate and dicarboxylate metabolism
ko00630	Glyoxylate and dicarboxylate metabolism
ko00630	Glyoxylate and dicarboxylate metabolism
ko00630	Glyoxylate and dicarboxylate metabolism
ko00630	Glyoxylate and dicarboxylate metabolism
ko00630	Glyoxylate and dicarboxylate metabolism
ko00630	Glyoxylate and dicarboxylate metabolism
ko00630	Glyoxylate and dicarboxylate metabolism
ko00630	Glyoxylate and dicarboxylate metabolism
ko00630	Glyoxylate and dicarboxylate metabolism
ko00630	Glyoxylate and dicarboxylate metabolism
ko00630	Glyoxylate and dicarboxylate metabolism
ko00630	Glyoxylate and dicarboxylate metabolism
ko00640	Propanoate metabolism
ko00640	Propanoate metabolism
ko00640	Propanoate metabolism
ko00640	Propanoate metabolism
ko00640	Propanoate metabolism
ko00640	Propanoate metabolism
ko00640	Propanoate metabolism
ko00640	Propanoate metabolism
ko00640	Propanoate metabolism
ko00640	Propanoate metabolism
ko00640	Propanoate metabolism
ko00640	Propanoate metabolism
ko00640	Propanoate metabolism
ko00640	Propanoate metabolism
ko00640	Propanoate metabolism
ko00640	Propanoate metabolism
ko00640	Propanoate metabolism
ko00640	Propanoate metabolism
ko00640	Propanoate metabolism
ko00640	Propanoate metabolism
ko00640	Propanoate metabolism
ko00640	Propanoate metabolism
ko00640	Propanoate metabolism
ko00640	Propanoate metabolism
ko00640	Propanoate metabolism
ko00640	Propanoate metabolism
ko00640	Propanoate metabolism
ko00640	Propanoate metabolism
ko00640	Propanoate metabolism
ko00640	Propanoate metabolism
ko00640	Propanoate metabolism
ko00640	Propanoate metabolism
ko00640	Propanoate metabolism
ko00640	Propanoate metabolism
ko00640	Propanoate metabolism
ko00640	Propanoate metabolism
ko00640	Propanoate metabolism
ko00640	Propanoate metabolism
ko00640	Propanoate metabolism
ko00640	Propanoate metabolism
ko00640	Propanoate metabolism
ko00640	Propanoate metabolism
ko00640	Propanoate metabolism
ko00640	Propanoate metabolism
ko00640	Propanoate metabolism
ko00640	Propanoate metabolism
ko00640	Propanoate metabolism
ko00640	Propanoate metabolism
ko00640	Propanoate metabolism
ko00640	Propanoate metabolism
ko00640	Propanoate metabolism
ko00640	Propanoate metabolism
ko00640	Propanoate metabolism
ko00640	Propanoate metabolism
ko00640	Propanoate metabolism
ko00640	Propanoate metabolism
ko00640	Propanoate metabolism
ko00640	Propanoate metabolism
ko00640	Propanoate metabolism
ko00640	Propanoate metabolism
ko00640	Propanoate metabolism
ko00640	Propanoate metabolism
ko00640	Propanoate metabolism
ko00640	Propanoate metabolism
ko00640	Propanoate metabolism
ko00640	Propanoate metabolism
ko00640	Propanoate metabolism
ko00640	Propanoate metabolism
ko00640	Propanoate metabolism
ko00640	Propanoate metabolism
ko00640	Propanoate metabolism
ko00640	Propanoate metabolism
ko00640	Propanoate metabolism
ko00640	Propanoate metabolism
ko00640	Propanoate metabolism
ko00640	Propanoate metabolism
ko00640	Propanoate metabolism
ko00640	Propanoate metabolism
ko00640	Propanoate metabolism
ko00640	Propanoate metabolism
ko00640	Propanoate metabolism
ko00640	Propanoate metabolism
ko00640	Propanoate metabolism
ko00640	Propanoate metabolism
ko00640	Propanoate metabolism
ko00640	Propanoate metabolism
ko00640	Propanoate metabolism
ko00640	Propanoate metabolism
ko00640	Propanoate metabolism
ko00640	Propanoate metabolism
ko00640	Propanoate metabolism
ko00640	Propanoate metabolism
ko00640	Propanoate metabolism
ko00640	Propanoate metabolism
ko00640	Propanoate metabolism
ko00640	Propanoate metabolism
ko00640	Propanoate metabolism
ko00640	Propanoate metabolism
ko00640	Propanoate metabolism
ko00640	Propanoate metabolism
ko00640	Propanoate metabolism
ko00640	Propanoate metabolism
ko00640	Propanoate metabolism
ko00640	Propanoate metabolism
ko00640	Propanoate metabolism
ko00640	Propanoate metabolism
ko00640	Propanoate metabolism
ko00640	Propanoate metabolism
ko00640	Propanoate metabolism
ko00640	Propanoate metabolism
ko00650	Butanoate metabolism
ko00650	Butanoate metabolism
ko00650	Butanoate metabolism
ko00650	Butanoate metabolism
ko00650	Butanoate metabolism
ko00650	Butanoate metabolism
ko00650	Butanoate metabolism
ko00650	Butanoate metabolism
ko00650	Butanoate metabolism
ko00650	Butanoate metabolism
ko00650	Butanoate metabolism
ko00650	Butanoate metabolism
ko00650	Butanoate metabolism
ko00650	Butanoate metabolism
ko00650	Butanoate metabolism
ko00650	Butanoate metabolism
ko00650	Butanoate metabolism
ko00650	Butanoate metabolism
ko00650	Butanoate metabolism
ko00650	Butanoate metabolism
ko00650	Butanoate metabolism
ko00650	Butanoate metabolism
ko00650	Butanoate metabolism
ko00650	Butanoate metabolism
ko00650	Butanoate metabolism
ko00650	Butanoate metabolism
ko00650	Butanoate metabolism
ko00650	Butanoate metabolism
ko00650	Butanoate metabolism
ko00650	Butanoate metabolism
ko00650	Butanoate metabolism
ko00650	Butanoate metabolism
ko00650	Butanoate metabolism
ko00650	Butanoate metabolism
ko00650	Butanoate metabolism
ko00650	Butanoate metabolism
ko00650	Butanoate metabolism
ko00650	Butanoate metabolism
ko00650	Butanoate metabolism
ko00650	Butanoate metabolism
ko00650	Butanoate metabolism
ko00650	Butanoate metabolism
ko00650	Butanoate metabolism
ko00650	Butanoate metabolism
ko00650	Butanoate metabolism
ko00650	Butanoate metabolism
ko00650	Butanoate metabolism
ko00650	Butanoate metabolism
ko00650	Butanoate metabolism
ko00650	Butanoate metabolism
ko00650	Butanoate metabolism
ko00650	Butanoate metabolism
ko00650	Butanoate metabolism
ko00650	Butanoate metabolism
ko00650	Butanoate metabolism
ko00650	Butanoate metabolism
ko00650	Butanoate metabolism
ko00650	Butanoate metabolism
ko00650	Butanoate metabolism
ko00650	Butanoate metabolism
ko00650	Butanoate metabolism
ko00650	Butanoate metabolism
ko00650	Butanoate metabolism
ko00650	Butanoate metabolism
ko00650	Butanoate metabolism
ko00650	Butanoate metabolism
ko00650	Butanoate metabolism
ko00650	Butanoate metabolism
ko00650	Butanoate metabolism
ko00650	Butanoate metabolism
ko00650	Butanoate metabolism
ko00650	Butanoate metabolism
ko00650	Butanoate metabolism
ko00650	Butanoate metabolism
ko00650	Butanoate metabolism
ko00650	Butanoate metabolism
ko00650	Butanoate metabolism
ko00650	Butanoate metabolism
ko00650	Butanoate metabolism
ko00650	Butanoate metabolism
ko00650	Butanoate metabolism
ko00650	Butanoate metabolism
ko00650	Butanoate metabolism
ko00650	Butanoate metabolism
ko00650	Butanoate metabolism
ko00650	Butanoate metabolism
ko00650	Butanoate metabolism
ko00650	Butanoate metabolism
ko00650	Butanoate metabolism
ko00650	Butanoate metabolism
ko00650	Butanoate metabolism
ko00650	Butanoate metabolism
ko00650	Butanoate metabolism
ko00650	Butanoate metabolism
ko00650	Butanoate metabolism
ko00650	Butanoate metabolism
ko00650	Butanoate metabolism
ko00650	Butanoate metabolism
ko00650	Butanoate metabolism
ko00660	C5-Branched dibasic acid metabolism
ko00660	C5-Branched dibasic acid metabolism
ko00660	C5-Branched dibasic acid metabolism
ko00660	C5-Branched dibasic acid metabolism
ko00660	C5-Branched dibasic acid metabolism
ko00660	C5-Branched dibasic acid metabolism
ko00660	C5-Branched dibasic acid metabolism
ko00660	C5-Branched dibasic acid metabolism
ko00660	C5-Branched dibasic acid metabolism
ko00660	C5-Branched dibasic acid metabolism
ko00660	C5-Branched dibasic acid metabolism
ko00660	C5-Branched dibasic acid metabolism
ko00660	C5-Branched dibasic acid metabolism
ko00660	C5-Branched dibasic acid metabolism
ko00660	C5-Branched dibasic acid metabolism
ko00660	C5-Branched dibasic acid metabolism
ko00660	C5-Branched dibasic acid metabolism
ko00660	C5-Branched dibasic acid metabolism
ko00660	C5-Branched dibasic acid metabolism
ko00660	C5-Branched dibasic acid metabolism
ko00660	C5-Branched dibasic acid metabolism
ko00660	C5-Branched dibasic acid metabolism
ko00660	C5-Branched dibasic acid metabolism
ko00660	C5-Branched dibasic acid metabolism
ko00660	C5-Branched dibasic acid metabolism
ko00660	C5-Branched dibasic acid metabolism
ko00660	C5-Branched dibasic acid metabolism
ko00660	C5-Branched dibasic acid metabolism
ko00660	C5-Branched dibasic acid metabolism
ko00562	Inositol phosphate metabolism
ko00562	Inositol phosphate metabolism
ko00562	Inositol phosphate metabolism
ko00562	Inositol phosphate metabolism
ko00562	Inositol phosphate metabolism
ko00562	Inositol phosphate metabolism
ko00562	Inositol phosphate metabolism
ko00562	Inositol phosphate metabolism
ko00562	Inositol phosphate metabolism
ko00562	Inositol phosphate metabolism
ko00562	Inositol phosphate metabolism
ko00562	Inositol phosphate metabolism
ko00562	Inositol phosphate metabolism
ko00562	Inositol phosphate metabolism
ko00562	Inositol phosphate metabolism
ko00562	Inositol phosphate metabolism
ko00562	Inositol phosphate metabolism
ko00562	Inositol phosphate metabolism
ko00562	Inositol phosphate metabolism
ko00562	Inositol phosphate metabolism
ko00562	Inositol phosphate metabolism
ko00562	Inositol phosphate metabolism
ko00562	Inositol phosphate metabolism
ko00562	Inositol phosphate metabolism
ko00562	Inositol phosphate metabolism
ko00562	Inositol phosphate metabolism
ko00562	Inositol phosphate metabolism
ko00562	Inositol phosphate metabolism
ko00562	Inositol phosphate metabolism
ko00562	Inositol phosphate metabolism
ko00562	Inositol phosphate metabolism
ko00562	Inositol phosphate metabolism
ko00562	Inositol phosphate metabolism
ko00562	Inositol phosphate metabolism
ko00562	Inositol phosphate metabolism
ko00562	Inositol phosphate metabolism
ko00562	Inositol phosphate metabolism
ko00562	Inositol phosphate metabolism
ko00562	Inositol phosphate metabolism
ko00562	Inositol phosphate metabolism
ko00562	Inositol phosphate metabolism
ko00562	Inositol phosphate metabolism
ko00562	Inositol phosphate metabolism
ko00562	Inositol phosphate metabolism
ko00562	Inositol phosphate metabolism
ko00562	Inositol phosphate metabolism
ko00562	Inositol phosphate metabolism
ko00562	Inositol phosphate metabolism
ko00562	Inositol phosphate metabolism
ko00562	Inositol phosphate metabolism
ko00562	Inositol phosphate metabolism
ko00562	Inositol phosphate metabolism
ko00562	Inositol phosphate metabolism
ko00562	Inositol phosphate metabolism
ko00562	Inositol phosphate metabolism
ko00562	Inositol phosphate metabolism
ko00562	Inositol phosphate metabolism
ko00562	Inositol phosphate metabolism
ko00562	Inositol phosphate metabolism
ko00562	Inositol phosphate metabolism
ko00562	Inositol phosphate metabolism
ko00562	Inositol phosphate metabolism
ko00562	Inositol phosphate metabolism
ko00562	Inositol phosphate metabolism
ko00562	Inositol phosphate metabolism
ko00562	Inositol phosphate metabolism
ko00562	Inositol phosphate metabolism
ko00562	Inositol phosphate metabolism
ko00562	Inositol phosphate metabolism
ko00562	Inositol phosphate metabolism
ko00562	Inositol phosphate metabolism
ko00562	Inositol phosphate metabolism
ko00562	Inositol phosphate metabolism
ko00562	Inositol phosphate metabolism
ko00562	Inositol phosphate metabolism
ko00562	Inositol phosphate metabolism
ko00190	Oxidative phosphorylation
ko00190	Oxidative phosphorylation
ko00190	Oxidative phosphorylation
ko00190	Oxidative phosphorylation
ko00190	Oxidative phosphorylation
ko00190	Oxidative phosphorylation
ko00190	Oxidative phosphorylation
ko00190	Oxidative phosphorylation
ko00190	Oxidative phosphorylation
ko00190	Oxidative phosphorylation
ko00190	Oxidative phosphorylation
ko00190	Oxidative phosphorylation
ko00190	Oxidative phosphorylation
ko00190	Oxidative phosphorylation
ko00190	Oxidative phosphorylation
ko00190	Oxidative phosphorylation
ko00190	Oxidative phosphorylation
ko00190	Oxidative phosphorylation
ko00190	Oxidative phosphorylation
ko00190	Oxidative phosphorylation
ko00190	Oxidative phosphorylation
ko00190	Oxidative phosphorylation
ko00190	Oxidative phosphorylation
ko00190	Oxidative phosphorylation
ko00190	Oxidative phosphorylation
ko00190	Oxidative phosphorylation
ko00190	Oxidative phosphorylation
ko00190	Oxidative phosphorylation
ko00190	Oxidative phosphorylation
ko00190	Oxidative phosphorylation
ko00190	Oxidative phosphorylation
ko00190	Oxidative phosphorylation
ko00190	Oxidative phosphorylation
ko00190	Oxidative phosphorylation
ko00190	Oxidative phosphorylation
ko00190	Oxidative phosphorylation
ko00190	Oxidative phosphorylation
ko00190	Oxidative phosphorylation
ko00190	Oxidative phosphorylation
ko00190	Oxidative phosphorylation
ko00190	Oxidative phosphorylation
ko00190	Oxidative phosphorylation
ko00190	Oxidative phosphorylation
ko00190	Oxidative phosphorylation
ko00190	Oxidative phosphorylation
ko00190	Oxidative phosphorylation
ko00190	Oxidative phosphorylation
ko00190	Oxidative phosphorylation
ko00190	Oxidative phosphorylation
ko00190	Oxidative phosphorylation
ko00190	Oxidative phosphorylation
ko00190	Oxidative phosphorylation
ko00190	Oxidative phosphorylation
ko00190	Oxidative phosphorylation
ko00190	Oxidative phosphorylation
ko00190	Oxidative phosphorylation
ko00190	Oxidative phosphorylation
ko00190	Oxidative phosphorylation
ko00190	Oxidative phosphorylation
ko00190	Oxidative phosphorylation
ko00190	Oxidative phosphorylation
ko00190	Oxidative phosphorylation
ko00190	Oxidative phosphorylation
ko00190	Oxidative phosphorylation
ko00190	Oxidative phosphorylation
ko00190	Oxidative phosphorylation
ko00190	Oxidative phosphorylation
ko00190	Oxidative phosphorylation
ko00190	Oxidative phosphorylation
ko00190	Oxidative phosphorylation
ko00190	Oxidative phosphorylation
ko00190	Oxidative phosphorylation
ko00190	Oxidative phosphorylation
ko00190	Oxidative phosphorylation
ko00190	Oxidative phosphorylation
ko00190	Oxidative phosphorylation
ko00190	Oxidative phosphorylation
ko00190	Oxidative phosphorylation
ko00190	Oxidative phosphorylation
ko00190	Oxidative phosphorylation
ko00190	Oxidative phosphorylation
ko00190	Oxidative phosphorylation
ko00190	Oxidative phosphorylation
ko00190	Oxidative phosphorylation
ko00190	Oxidative phosphorylation
ko00190	Oxidative phosphorylation
ko00190	Oxidative phosphorylation
ko00190	Oxidative phosphorylation
ko00190	Oxidative phosphorylation
ko00190	Oxidative phosphorylation
ko00190	Oxidative phosphorylation
ko00190	Oxidative phosphorylation
ko00190	Oxidative phosphorylation
ko00190	Oxidative phosphorylation
ko00190	Oxidative phosphorylation
ko00190	Oxidative phosphorylation
ko00190	Oxidative phosphorylation
ko00190	Oxidative phosphorylation
ko00190	Oxidative phosphorylation
ko00190	Oxidative phosphorylation
ko00190	Oxidative phosphorylation
ko00190	Oxidative phosphorylation
ko00190	Oxidative phosphorylation
ko00190	Oxidative phosphorylation
ko00190	Oxidative phosphorylation
ko00190	Oxidative phosphorylation
ko00190	Oxidative phosphorylation
ko00190	Oxidative phosphorylation
ko00190	Oxidative phosphorylation
ko00190	Oxidative phosphorylation
ko00190	Oxidative phosphorylation
ko00190	Oxidative phosphorylation
ko00190	Oxidative phosphorylation
ko00190	Oxidative phosphorylation
ko00190	Oxidative phosphorylation
ko00190	Oxidative phosphorylation
ko00190	Oxidative phosphorylation
ko00190	Oxidative phosphorylation
ko00190	Oxidative phosphorylation
ko00190	Oxidative phosphorylation
ko00190	Oxidative phosphorylation
ko00190	Oxidative phosphorylation
ko00190	Oxidative phosphorylation
ko00190	Oxidative phosphorylation
ko00190	Oxidative phosphorylation
ko00190	Oxidative phosphorylation
ko00190	Oxidative phosphorylation
ko00190	Oxidative phosphorylation
ko00190	Oxidative phosphorylation
ko00190	Oxidative phosphorylation
ko00190	Oxidative phosphorylation
ko00190	Oxidative phosphorylation
ko00190	Oxidative phosphorylation
ko00190	Oxidative phosphorylation
ko00190	Oxidative phosphorylation
ko00190	Oxidative phosphorylation
ko00190	Oxidative phosphorylation
ko00190	Oxidative phosphorylation
ko00190	Oxidative phosphorylation
ko00190	Oxidative phosphorylation
ko00190	Oxidative phosphorylation
ko00190	Oxidative phosphorylation
ko00190	Oxidative phosphorylation
ko00190	Oxidative phosphorylation
ko00190	Oxidative phosphorylation
ko00190	Oxidative phosphorylation
ko00190	Oxidative phosphorylation
ko00190	Oxidative phosphorylation
ko00190	Oxidative phosphorylation
ko00190	Oxidative phosphorylation
ko00190	Oxidative phosphorylation
ko00190	Oxidative phosphorylation
ko00190	Oxidative phosphorylation
ko00190	Oxidative phosphorylation
ko00190	Oxidative phosphorylation
ko00190	Oxidative phosphorylation
ko00190	Oxidative phosphorylation
ko00190	Oxidative phosphorylation
ko00190	Oxidative phosphorylation
ko00190	Oxidative phosphorylation
ko00190	Oxidative phosphorylation
ko00190	Oxidative phosphorylation
ko00190	Oxidative phosphorylation
ko00190	Oxidative phosphorylation
ko00190	Oxidative phosphorylation
ko00190	Oxidative phosphorylation
ko00190	Oxidative phosphorylation
ko00190	Oxidative phosphorylation
ko00190	Oxidative phosphorylation
ko00190	Oxidative phosphorylation
ko00190	Oxidative phosphorylation
ko00190	Oxidative phosphorylation
ko00190	Oxidative phosphorylation
ko00190	Oxidative phosphorylation
ko00190	Oxidative phosphorylation
ko00190	Oxidative phosphorylation
ko00190	Oxidative phosphorylation
ko00190	Oxidative phosphorylation
ko00190	Oxidative phosphorylation
ko00190	Oxidative phosphorylation
ko00190	Oxidative phosphorylation
ko00190	Oxidative phosphorylation
ko00190	Oxidative phosphorylation
ko00190	Oxidative phosphorylation
ko00190	Oxidative phosphorylation
ko00190	Oxidative phosphorylation
ko00190	Oxidative phosphorylation
ko00190	Oxidative phosphorylation
ko00190	Oxidative phosphorylation
ko00190	Oxidative phosphorylation
ko00190	Oxidative phosphorylation
ko00190	Oxidative phosphorylation
ko00190	Oxidative phosphorylation
ko00190	Oxidative phosphorylation
ko00190	Oxidative phosphorylation
ko00190	Oxidative phosphorylation
ko00190	Oxidative phosphorylation
ko00190	Oxidative phosphorylation
ko00190	Oxidative phosphorylation
ko00190	Oxidative phosphorylation
ko00190	Oxidative phosphorylation
ko00190	Oxidative phosphorylation
ko00190	Oxidative phosphorylation
ko00190	Oxidative phosphorylation
ko00190	Oxidative phosphorylation
ko00190	Oxidative phosphorylation
ko00190	Oxidative phosphorylation
ko00190	Oxidative phosphorylation
ko00190	Oxidative phosphorylation
ko00190	Oxidative phosphorylation
ko00190	Oxidative phosphorylation
ko00190	Oxidative phosphorylation
ko00190	Oxidative phosphorylation
ko00190	Oxidative phosphorylation
ko00190	Oxidative phosphorylation
ko00190	Oxidative phosphorylation
ko00190	Oxidative phosphorylation
ko00190	Oxidative phosphorylation
ko00195	Photosynthesis
ko00195	Photosynthesis
ko00195	Photosynthesis
ko00195	Photosynthesis
ko00195	Photosynthesis
ko00195	Photosynthesis
ko00195	Photosynthesis
ko00195	Photosynthesis
ko00195	Photosynthesis
ko00195	Photosynthesis
ko00195	Photosynthesis
ko00195	Photosynthesis
ko00195	Photosynthesis
ko00195	Photosynthesis
ko00195	Photosynthesis
ko00195	Photosynthesis
ko00195	Photosynthesis
ko00195	Photosynthesis
ko00195	Photosynthesis
ko00195	Photosynthesis
ko00195	Photosynthesis
ko00195	Photosynthesis
ko00195	Photosynthesis
ko00195	Photosynthesis
ko00195	Photosynthesis
ko00195	Photosynthesis
ko00195	Photosynthesis
ko00195	Photosynthesis
ko00195	Photosynthesis
ko00195	Photosynthesis
ko00195	Photosynthesis
ko00195	Photosynthesis
ko00195	Photosynthesis
ko00195	Photosynthesis
ko00195	Photosynthesis
ko00195	Photosynthesis
ko00195	Photosynthesis
ko00195	Photosynthesis
ko00195	Photosynthesis
ko00195	Photosynthesis
ko00195	Photosynthesis
ko00195	Photosynthesis
ko00195	Photosynthesis
ko00195	Photosynthesis
ko00195	Photosynthesis
ko00195	Photosynthesis
ko00195	Photosynthesis
ko00195	Photosynthesis
ko00195	Photosynthesis
ko00195	Photosynthesis
ko00195	Photosynthesis
ko00195	Photosynthesis
ko00195	Photosynthesis
ko00195	Photosynthesis
ko00195	Photosynthesis
ko00195	Photosynthesis
ko00195	Photosynthesis
ko00195	Photosynthesis
ko00195	Photosynthesis
ko00195	Photosynthesis
ko00195	Photosynthesis
ko00195	Photosynthesis
ko00195	Photosynthesis
ko00196	Photosynthesis - antenna proteins
ko00196	Photosynthesis - antenna proteins
ko00196	Photosynthesis - antenna proteins
ko00196	Photosynthesis - antenna proteins
ko00196	Photosynthesis - antenna proteins
ko00196	Photosynthesis - antenna proteins
ko00196	Photosynthesis - antenna proteins
ko00196	Photosynthesis - antenna proteins
ko00196	Photosynthesis - antenna proteins
ko00196	Photosynthesis - antenna proteins
ko00196	Photosynthesis - antenna proteins
ko00196	Photosynthesis - antenna proteins
ko00196	Photosynthesis - antenna proteins
ko00196	Photosynthesis - antenna proteins
ko00196	Photosynthesis - antenna proteins
ko00196	Photosynthesis - antenna proteins
ko00196	Photosynthesis - antenna proteins
ko00196	Photosynthesis - antenna proteins
ko00196	Photosynthesis - antenna proteins
ko00196	Photosynthesis - antenna proteins
ko00196	Photosynthesis - antenna proteins
ko00196	Photosynthesis - antenna proteins
ko00196	Photosynthesis - antenna proteins
ko00196	Photosynthesis - antenna proteins
ko00196	Photosynthesis - antenna proteins
ko00196	Photosynthesis - antenna proteins
ko00196	Photosynthesis - antenna proteins
ko00196	Photosynthesis - antenna proteins
ko00196	Photosynthesis - antenna proteins
ko00196	Photosynthesis - antenna proteins
ko00196	Photosynthesis - antenna proteins
ko00196	Photosynthesis - antenna proteins
ko00196	Photosynthesis - antenna proteins
ko00196	Photosynthesis - antenna proteins
ko00196	Photosynthesis - antenna proteins
ko00196	Photosynthesis - antenna proteins
ko00196	Photosynthesis - antenna proteins
ko00196	Photosynthesis - antenna proteins
ko00196	Photosynthesis - antenna proteins
ko00196	Photosynthesis - antenna proteins
ko00196	Photosynthesis - antenna proteins
ko00196	Photosynthesis - antenna proteins
ko00710	Carbon fixation in photosynthetic organisms
ko00710	Carbon fixation in photosynthetic organisms
ko00710	Carbon fixation in photosynthetic organisms
ko00710	Carbon fixation in photosynthetic organisms
ko00710	Carbon fixation in photosynthetic organisms
ko00710	Carbon fixation in photosynthetic organisms
ko00710	Carbon fixation in photosynthetic organisms
ko00710	Carbon fixation in photosynthetic organisms
ko00710	Carbon fixation in photosynthetic organisms
ko00710	Carbon fixation in photosynthetic organisms
ko00710	Carbon fixation in photosynthetic organisms
ko00710	Carbon fixation in photosynthetic organisms
ko00710	Carbon fixation in photosynthetic organisms
ko00710	Carbon fixation in photosynthetic organisms
ko00710	Carbon fixation in photosynthetic organisms
ko00710	Carbon fixation in photosynthetic organisms
ko00710	Carbon fixation in photosynthetic organisms
ko00710	Carbon fixation in photosynthetic organisms
ko00710	Carbon fixation in photosynthetic organisms
ko00710	Carbon fixation in photosynthetic organisms
ko00710	Carbon fixation in photosynthetic organisms
ko00710	Carbon fixation in photosynthetic organisms
ko00710	Carbon fixation in photosynthetic organisms
ko00710	Carbon fixation in photosynthetic organisms
ko00710	Carbon fixation in photosynthetic organisms
ko00710	Carbon fixation in photosynthetic organisms
ko00710	Carbon fixation in photosynthetic organisms
ko00710	Carbon fixation in photosynthetic organisms
ko00710	Carbon fixation in photosynthetic organisms
ko00710	Carbon fixation in photosynthetic organisms
ko00710	Carbon fixation in photosynthetic organisms
ko00710	Carbon fixation in photosynthetic organisms
ko00710	Carbon fixation in photosynthetic organisms
ko00710	Carbon fixation in photosynthetic organisms
ko00710	Carbon fixation in photosynthetic organisms
ko00710	Carbon fixation in photosynthetic organisms
ko00720	Carbon fixation pathways in prokaryotes
ko00720	Carbon fixation pathways in prokaryotes
ko00720	Carbon fixation pathways in prokaryotes
ko00720	Carbon fixation pathways in prokaryotes
ko00720	Carbon fixation pathways in prokaryotes
ko00720	Carbon fixation pathways in prokaryotes
ko00720	Carbon fixation pathways in prokaryotes
ko00720	Carbon fixation pathways in prokaryotes
ko00720	Carbon fixation pathways in prokaryotes
ko00720	Carbon fixation pathways in prokaryotes
ko00720	Carbon fixation pathways in prokaryotes
ko00720	Carbon fixation pathways in prokaryotes
ko00720	Carbon fixation pathways in prokaryotes
ko00720	Carbon fixation pathways in prokaryotes
ko00720	Carbon fixation pathways in prokaryotes
ko00720	Carbon fixation pathways in prokaryotes
ko00720	Carbon fixation pathways in prokaryotes
ko00720	Carbon fixation pathways in prokaryotes
ko00720	Carbon fixation pathways in prokaryotes
ko00720	Carbon fixation pathways in prokaryotes
ko00720	Carbon fixation pathways in prokaryotes
ko00720	Carbon fixation pathways in prokaryotes
ko00720	Carbon fixation pathways in prokaryotes
ko00720	Carbon fixation pathways in prokaryotes
ko00720	Carbon fixation pathways in prokaryotes
ko00720	Carbon fixation pathways in prokaryotes
ko00720	Carbon fixation pathways in prokaryotes
ko00720	Carbon fixation pathways in prokaryotes
ko00720	Carbon fixation pathways in prokaryotes
ko00720	Carbon fixation pathways in prokaryotes
ko00720	Carbon fixation pathways in prokaryotes
ko00720	Carbon fixation pathways in prokaryotes
ko00720	Carbon fixation pathways in prokaryotes
ko00720	Carbon fixation pathways in prokaryotes
ko00720	Carbon fixation pathways in prokaryotes
ko00720	Carbon fixation pathways in prokaryotes
ko00720	Carbon fixation pathways in prokaryotes
ko00720	Carbon fixation pathways in prokaryotes
ko00720	Carbon fixation pathways in prokaryotes
ko00720	Carbon fixation pathways in prokaryotes
ko00720	Carbon fixation pathways in prokaryotes
ko00720	Carbon fixation pathways in prokaryotes
ko00720	Carbon fixation pathways in prokaryotes
ko00720	Carbon fixation pathways in prokaryotes
ko00720	Carbon fixation pathways in prokaryotes
ko00720	Carbon fixation pathways in prokaryotes
ko00720	Carbon fixation pathways in prokaryotes
ko00720	Carbon fixation pathways in prokaryotes
ko00720	Carbon fixation pathways in prokaryotes
ko00720	Carbon fixation pathways in prokaryotes
ko00720	Carbon fixation pathways in prokaryotes
ko00720	Carbon fixation pathways in prokaryotes
ko00720	Carbon fixation pathways in prokaryotes
ko00720	Carbon fixation pathways in prokaryotes
ko00720	Carbon fixation pathways in prokaryotes
ko00720	Carbon fixation pathways in prokaryotes
ko00720	Carbon fixation pathways in prokaryotes
ko00720	Carbon fixation pathways in prokaryotes
ko00720	Carbon fixation pathways in prokaryotes
ko00720	Carbon fixation pathways in prokaryotes
ko00720	Carbon fixation pathways in prokaryotes
ko00720	Carbon fixation pathways in prokaryotes
ko00720	Carbon fixation pathways in prokaryotes
ko00720	Carbon fixation pathways in prokaryotes
ko00720	Carbon fixation pathways in prokaryotes
ko00720	Carbon fixation pathways in prokaryotes
ko00720	Carbon fixation pathways in prokaryotes
ko00720	Carbon fixation pathways in prokaryotes
ko00720	Carbon fixation pathways in prokaryotes
ko00720	Carbon fixation pathways in prokaryotes
ko00720	Carbon fixation pathways in prokaryotes
ko00720	Carbon fixation pathways in prokaryotes
ko00720	Carbon fixation pathways in prokaryotes
ko00720	Carbon fixation pathways in prokaryotes
ko00720	Carbon fixation pathways in prokaryotes
ko00720	Carbon fixation pathways in prokaryotes
ko00720	Carbon fixation pathways in prokaryotes
ko00720	Carbon fixation pathways in prokaryotes
ko00720	Carbon fixation pathways in prokaryotes
ko00720	Carbon fixation pathways in prokaryotes
ko00720	Carbon fixation pathways in prokaryotes
ko00720	Carbon fixation pathways in prokaryotes
ko00720	Carbon fixation pathways in prokaryotes
ko00720	Carbon fixation pathways in prokaryotes
ko00720	Carbon fixation pathways in prokaryotes
ko00720	Carbon fixation pathways in prokaryotes
ko00720	Carbon fixation pathways in prokaryotes
ko00720	Carbon fixation pathways in prokaryotes
ko00720	Carbon fixation pathways in prokaryotes
ko00720	Carbon fixation pathways in prokaryotes
ko00720	Carbon fixation pathways in prokaryotes
ko00720	Carbon fixation pathways in prokaryotes
ko00720	Carbon fixation pathways in prokaryotes
ko00720	Carbon fixation pathways in prokaryotes
ko00720	Carbon fixation pathways in prokaryotes
ko00720	Carbon fixation pathways in prokaryotes
ko00720	Carbon fixation pathways in prokaryotes
ko00720	Carbon fixation pathways in prokaryotes
ko00720	Carbon fixation pathways in prokaryotes
ko00720	Carbon fixation pathways in prokaryotes
ko00720	Carbon fixation pathways in prokaryotes
ko00720	Carbon fixation pathways in prokaryotes
ko00720	Carbon fixation pathways in prokaryotes
ko00720	Carbon fixation pathways in prokaryotes
ko00720	Carbon fixation pathways in prokaryotes
ko00720	Carbon fixation pathways in prokaryotes
ko00680	Methane metabolism
ko00680	Methane metabolism
ko00680	Methane metabolism
ko00680	Methane metabolism
ko00680	Methane metabolism
ko00680	Methane metabolism
ko00680	Methane metabolism
ko00680	Methane metabolism
ko00680	Methane metabolism
ko00680	Methane metabolism
ko00680	Methane metabolism
ko00680	Methane metabolism
ko00680	Methane metabolism
ko00680	Methane metabolism
ko00680	Methane metabolism
ko00680	Methane metabolism
ko00680	Methane metabolism
ko00680	Methane metabolism
ko00680	Methane metabolism
ko00680	Methane metabolism
ko00680	Methane metabolism
ko00680	Methane metabolism
ko00680	Methane metabolism
ko00680	Methane metabolism
ko00680	Methane metabolism
ko00680	Methane metabolism
ko00680	Methane metabolism
ko00680	Methane metabolism
ko00680	Methane metabolism
ko00680	Methane metabolism
ko00680	Methane metabolism
ko00680	Methane metabolism
ko00680	Methane metabolism
ko00680	Methane metabolism
ko00680	Methane metabolism
ko00680	Methane metabolism
ko00680	Methane metabolism
ko00680	Methane metabolism
ko00680	Methane metabolism
ko00680	Methane metabolism
ko00680	Methane metabolism
ko00680	Methane metabolism
ko00680	Methane metabolism
ko00680	Methane metabolism
ko00680	Methane metabolism
ko00680	Methane metabolism
ko00680	Methane metabolism
ko00680	Methane metabolism
ko00680	Methane metabolism
ko00680	Methane metabolism
ko00680	Methane metabolism
ko00680	Methane metabolism
ko00680	Methane metabolism
ko00680	Methane metabolism
ko00680	Methane metabolism
ko00680	Methane metabolism
ko00680	Methane metabolism
ko00680	Methane metabolism
ko00680	Methane metabolism
ko00680	Methane metabolism
ko00680	Methane metabolism
ko00680	Methane metabolism
ko00680	Methane metabolism
ko00680	Methane metabolism
ko00680	Methane metabolism
ko00680	Methane metabolism
ko00680	Methane metabolism
ko00680	Methane metabolism
ko00680	Methane metabolism
ko00680	Methane metabolism
ko00680	Methane metabolism
ko00680	Methane metabolism
ko00680	Methane metabolism
ko00680	Methane metabolism
ko00680	Methane metabolism
ko00680	Methane metabolism
ko00680	Methane metabolism
ko00680	Methane metabolism
ko00680	Methane metabolism
ko00680	Methane metabolism
ko00680	Methane metabolism
ko00680	Methane metabolism
ko00680	Methane metabolism
ko00680	Methane metabolism
ko00680	Methane metabolism
ko00680	Methane metabolism
ko00680	Methane metabolism
ko00680	Methane metabolism
ko00680	Methane metabolism
ko00680	Methane metabolism
ko00680	Methane metabolism
ko00680	Methane metabolism
ko00680	Methane metabolism
ko00680	Methane metabolism
ko00680	Methane metabolism
ko00680	Methane metabolism
ko00680	Methane metabolism
ko00680	Methane metabolism
ko00680	Methane metabolism
ko00680	Methane metabolism
ko00680	Methane metabolism
ko00680	Methane metabolism
ko00680	Methane metabolism
ko00680	Methane metabolism
ko00680	Methane metabolism
ko00680	Methane metabolism
ko00680	Methane metabolism
ko00680	Methane metabolism
ko00680	Methane metabolism
ko00680	Methane metabolism
ko00680	Methane metabolism
ko00680	Methane metabolism
ko00680	Methane metabolism
ko00680	Methane metabolism
ko00680	Methane metabolism
ko00680	Methane metabolism
ko00680	Methane metabolism
ko00680	Methane metabolism
ko00680	Methane metabolism
ko00680	Methane metabolism
ko00680	Methane metabolism
ko00680	Methane metabolism
ko00680	Methane metabolism
ko00680	Methane metabolism
ko00680	Methane metabolism
ko00680	Methane metabolism
ko00680	Methane metabolism
ko00680	Methane metabolism
ko00680	Methane metabolism
ko00680	Methane metabolism
ko00680	Methane metabolism
ko00680	Methane metabolism
ko00680	Methane metabolism
ko00680	Methane metabolism
ko00680	Methane metabolism
ko00680	Methane metabolism
ko00680	Methane metabolism
ko00680	Methane metabolism
ko00680	Methane metabolism
ko00680	Methane metabolism
ko00680	Methane metabolism
ko00680	Methane metabolism
ko00680	Methane metabolism
ko00680	Methane metabolism
ko00680	Methane metabolism
ko00680	Methane metabolism
ko00680	Methane metabolism
ko00680	Methane metabolism
ko00680	Methane metabolism
ko00680	Methane metabolism
ko00680	Methane metabolism
ko00680	Methane metabolism
ko00680	Methane metabolism
ko00680	Methane metabolism
[truncated: 31,790 more rows]
