# Supplementary material for: Cross-species dissection of saline-related genes by genetically deciphering a euryhaline microalga Chlorella sp
Source: Nat Commun. 2026 Jan 13;17:1577. doi: 10.1038/s41467-026-68287-6 (PMC12902096; doi:10.1038/s41467-026-68287-6)
Supplement: Supplementary file 6 — Source Data [file 41467_2026_68287_MOESM6_ESM.zip › 8-Source_Data_and_code/Fig6_data_and_code/Fig6a/GWAS_phenotype.txt]

FID	CN1	CN2	CN3	CS1	CS2	CS3	DW1	DW2	DW3
100-1	0.64	0.70	0.67	4.3	4.3	4.2	0.93	0.93	0.81
100-2	0.67	0.68	0.68	4.0	4.1	3.9	0.49	0.52	0.40
100-3	1.23	1.28	1.26	4.3	4.4	4.1	0.78	0.82	0.78
100-4	0.50	0.57	0.54	4.4	4.6	4.2	0.67	0.74	0.56
109-1	0.94	1.04	0.99	4.1	4.3	3.9	0.43	0.52	0.42
109-2	0.63	0.67	0.65	5.3	5.5	5.1	0.69	0.80	0.63
109-3	0.72	0.76	0.74	4.7	4.9	4.6	0.53	0.62	0.53
111-1	0.64	0.67	0.66	4.9	5.1	4.8	0.47	0.55	0.38
111-2	0.72	0.79	0.76	4.7	4.8	4.6	0.64	0.77	0.60
114-1	0.70	0.77	0.74	4.9	5.0	4.8	0.48	0.55	0.40
115-1	0.72	0.76	0.74	4.3	4.4	4.1	0.57	0.57	0.51
116-1	0.99	1.01	1.00	4.3	4.5	4.1	0.53	0.65	0.46
116-2	0.64	0.71	0.67	5.2	5.2	5.2	0.63	0.76	0.61
119-1	0.47	0.54	0.50	4.8	4.9	4.7	0.35	0.36	0.33
119-1-2	0.78	0.79	0.78	4.9	4.9	4.9	0.61	0.74	0.49
121-1	0.86	0.90	0.88	3.8	3.9	3.8	0.75	0.86	0.70
121-2	0.36	0.40	0.38	5.2	5.4	5.0	0.73	0.79	0.62
121-3	0.59	0.60	0.60	5.5	5.6	5.4	0.34	0.40	0.28
121-4	0.29	0.33	0.31	4.1	4.2	4.1	0.69	0.75	0.66
121-5	0.83	0.86	0.84	4.0	4.0	3.9	0.72	0.85	0.68
121-6	0.19	0.21	0.20	4.4	4.4	4.4	0.38	0.45	0.27
122-1	0.69	0.70	0.69	4.3	4.3	4.2	0.80	0.89	0.68
122-2	0.15	0.17	0.16	4.7	4.7	4.7	0.50	0.52	0.42
123-1	0.66	0.73	0.69	4.0	4.2	3.9	0.61	0.66	0.52
123-2	0.68	0.69	0.69	3.9	4.0	3.8	0.75	0.78	0.73
123-3	1.24	1.30	1.27	4.2	4.3	4.0	1.10	1.17	1.05
123-4	0.60	0.66	0.63	4.1	4.3	3.9	0.68	0.73	0.67
124-1	0.43	0.52	0.48	5.5	5.7	5.3	0.71	0.72	0.69
124-2	0.74	0.79	0.76	4.6	4.8	4.4	0.86	0.89	0.80
125-1	0.51	0.52	0.51	4.6	4.6	4.6	0.70	0.74	0.59
126-1	1.07	1.11	1.09	4.4	4.6	4.3	0.90	0.95	0.80
126-2	0.24	0.29	0.26	5.1	5.3	4.9	0.61	0.61	0.59
126-3	1.14	1.15	1.15	4.5	4.6	4.4	0.65	0.71	0.61
126-4	0.75	0.79	0.77	4.1	4.1	4.1	0.74	0.80	0.74
126-5	0.38	0.41	0.39	4.3	4.5	4.1	0.75	0.83	0.72
126-6	0.66	0.72	0.69	5.4	5.6	5.2	0.87	0.87	0.86
126-7	0.21	0.22	0.21	5.4	5.6	5.2	0.72	0.75	0.62
126-8	0.49	0.53	0.51	4.8	4.9	4.7	0.76	0.88	0.72
127-1	0.61	0.68	0.64	4.1	4.1	4.0	0.67	0.69	0.67
127-2	0.95	1.04	1.00	4.1	4.2	4.0	0.50	0.62	0.42
128-1	0.58	0.62	0.60	4.5	4.6	4.4	0.78	0.88	0.68
128-2	0.04	0.13	0.09	5.8	5.9	5.7	0.59	0.72	0.47
129-1	0.68	0.76	0.72	4.6	4.6	4.5	0.92	0.96	0.83
129-2	0.34	0.37	0.35	4.8	5.0	4.6	0.49	0.54	0.40
129-3	0.57	0.67	0.62	4.5	4.6	4.4	0.77	0.88	0.66
129-4	0.04	0.07	0.06	5.9	6.1	5.8	0.77	0.83	0.73
129-5	0.66	0.71	0.68	4.5	4.6	4.4	1.12	1.24	1.06
130-1	0.38	0.40	0.39	4.0	4.1	3.8	0.44	0.48	0.36
130-2	0.22	0.29	0.25	4.9	5.1	4.7	0.70	0.74	0.61
130-3	0.46	0.48	0.47	3.7	3.9	3.5	0.81	0.92	0.71
131-1	0.34	0.43	0.39	5.5	5.7	5.3	0.27	0.35	0.26
131-2	0.60	0.64	0.62	5.1	5.1	5.1	0.87	0.89	0.82
131-3	0.58	0.67	0.62	5.7	5.8	5.5	1.09	1.10	0.99
131-4	1.09	1.18	1.13	4.7	4.9	4.5	1.03	1.14	0.99
132-1	1.01	1.10	1.06	4.4	4.6	4.2	1.20	1.30	1.11
133-1	1.20	1.29	1.24	4.5	4.7	4.4	0.67	0.76	0.57
133-2	1.11	1.17	1.14	4.6	4.6	4.5	0.88	0.90	0.78
133-3	0.85	0.88	0.86	4.8	5.0	4.7	0.43	0.46	0.30
133-4	0.62	0.72	0.67	5.6	5.8	5.4	0.82	0.89	0.71
134-1	0.69	0.75	0.72	4.8	5.0	4.7	0.23	0.30	0.12
134-2	1.26	1.27	1.26	4.2	4.3	4.1	1.08	1.15	0.99
134-3	0.90	0.96	0.93	4.5	4.6	4.4	0.77	0.82	0.74
134-4	1.13	1.15	1.14	4.2	4.3	4.1	1.22	1.27	1.09
134-5	0.56	0.60	0.58	5.1	5.3	4.9	1.11	1.17	1.01
134-6	1.12	1.14	1.13	4.4	4.5	4.4	0.65	0.71	0.58
135-1	0.97	1.04	1.00	4.7	4.7	4.7	0.73	0.81	0.60
135-2	0.97	0.98	0.98	4.7	4.7	4.7	0.68	0.72	0.64
135-3	0.98	1.04	1.01	4.8	4.8	4.8	0.86	0.89	0.75
135-4	1.24	1.34	1.29	4.7	4.7	4.6	1.71	1.83	1.59
135-5	0.61	0.69	0.65	4.2	4.3	4.1	0.63	0.75	0.63
136-1	0.61	0.62	0.62	6.0	6.1	5.9	0.80	0.82	0.72
165-1	0.79	0.81	0.80	4.3	4.3	4.3	0.79	0.90	0.72
167-1	0.76	0.79	0.77	5.3	5.3	5.3	0.83	0.94	0.72
167-2	1.07	1.11	1.09	4.3	4.5	4.2	0.97	1.02	0.89
167-3	0.81	0.88	0.85	5.2	5.3	5.1	0.23	0.23	0.11
167-4	1.20	1.29	1.24	4.5	4.7	4.4	0.82	0.88	0.75
167-5	0.61	0.66	0.64	4.6	4.7	4.4	0.46	0.46	0.33
167-6	0.35	0.39	0.37	5.5	5.7	5.3	0.43	0.55	0.34
174-1	1.05	1.08	1.07	4.0	4.1	3.9	0.64	0.66	0.57
174-2	1.21	1.26	1.23	4.1	4.3	3.9	0.73	0.75	0.65
174-3	1.07	1.15	1.11	4.6	4.6	4.6	0.53	0.53	0.50
175-1	1.02	1.09	1.06	4.9	5.1	4.7	0.30	0.33	0.20
175-2	1.34	1.35	1.35	4.6	4.7	4.5	0.37	0.37	0.36
175-3	0.83	0.88	0.86	5.2	5.2	5.2	0.70	0.83	0.68
176-1	1.06	1.10	1.08	4.9	5.1	4.7	1.04	1.07	1.04
177-1	0.66	0.75	0.71	4.5	4.5	4.5	1.08	1.21	0.99
178-1	0.87	0.94	0.91	4.4	4.6	4.3	0.56	0.62	0.43
179-1	0.65	0.69	0.67	4.4	4.5	4.3	0.59	0.67	0.47
179-2	0.86	0.87	0.86	5.0	5.2	4.8	0.52	0.54	0.42
181-1	0.88	0.90	0.89	4.5	4.6	4.4	0.56	0.68	0.45
182-1	0.96	1.00	0.98	4.6	4.6	4.6	0.68	0.69	0.60
182-2	1.23	1.29	1.26	4.6	4.8	4.5	0.98	0.99	0.98
182-3	0.89	0.90	0.90	5.1	5.2	4.9	0.54	0.63	0.49
182-4	0.46	0.48	0.47	5.5	5.5	5.5	0.16	0.18	0.08
183-4	0.77	0.79	0.78	5.2	5.2	5.2	0.52	0.56	0.41
184-1	1.20	1.28	1.24	4.9	5.1	4.7	0.61	0.63	0.51
184-2	0.45	0.52	0.48	4.8	4.8	4.8	0.57	0.62	0.44
184-3	0.74	0.83	0.78	4.5	4.7	4.4	0.82	0.95	0.77
184-4	0.85	0.90	0.87	4.7	4.8	4.7	0.50	0.56	0.41
184-5	0.86	0.88	0.87	6.0	6.2	5.9	0.42	0.53	0.36
185-2	0.73	0.74	0.74	4.7	4.7	4.7	0.59	0.71	0.56
186-1	1.14	1.16	1.15	4.4	4.5	4.3	1.63	1.63	1.55
186-2	0.73	0.74	0.74	4.8	4.9	4.6	0.38	0.41	0.31
186-3	0.90	0.94	0.92	4.7	4.8	4.6	1.02	1.12	0.91
187-1	0.90	1.00	0.95	4.5	4.6	4.5	0.92	1.05	0.81
187-5	1.21	1.25	1.23	4.6	4.6	4.6	0.38	0.48	0.37
187-6	0.87	0.93	0.90	4.6	4.8	4.5	0.52	0.58	0.48
187-7	1.02	1.05	1.04	4.6	4.8	4.5	0.63	0.68	0.55
187-9	0.47	0.48	0.47	5.3	5.5	5.1	0.81	0.87	0.75
188-2	0.92	0.99	0.96	4.2	4.3	4.1	0.82	0.85	0.75
188-3	0.98	1.01	1.00	4.5	4.5	4.5	0.54	0.56	0.50
188-4	0.79	0.82	0.80	4.5	4.5	4.5	0.59	0.66	0.52
189-1	1.10	1.14	1.12	4.1	4.1	4.1	0.73	0.85	0.67
189-3	0.67	0.74	0.70	4.6	4.8	4.5	1.00	1.04	0.99
189-4	1.07	1.14	1.11	4.6	4.7	4.5	0.98	1.09	0.90
190-1	1.16	1.19	1.17	4.4	4.5	4.4	0.67	0.73	0.63
190-3	0.72	0.74	0.73	5.6	5.7	5.5	1.33	1.35	1.29
190-4	1.01	1.02	1.02	5.3	5.5	5.1	1.53	1.54	1.49
190-5	1.01	1.05	1.03	4.6	4.6	4.6	0.43	0.56	0.34
19-1	0.90	0.91	0.90	4.4	4.5	4.2	0.81	0.90	0.75
191-1	1.04	1.09	1.06	4.1	4.2	4.0	0.54	0.63	0.49
191-2	1.01	1.05	1.03	4.3	4.4	4.2	0.67	0.76	0.59
191-3	1.12	1.13	1.13	4.5	4.7	4.4	1.09	1.19	1.08
192-1	1.43	1.48	1.45	4.4	4.6	4.2	0.99	1.11	0.97
192-2	1.42	1.50	1.46	4.4	4.5	4.3	1.13	1.25	1.11
192-3	0.07	0.17	0.12	8.3	8.4	8.2	0.55	0.66	0.53
192-4	1.50	1.56	1.53	4.4	4.5	4.2	0.90	0.95	0.80
192-5	0.25	0.26	0.25	5.7	5.8	5.7	0.40	0.40	0.32
193-1	1.03	1.11	1.07	5.0	5.2	4.8	1.08	1.13	1.01
201-1	1.14	1.24	1.19	4.9	5.1	4.7	1.58	1.61	1.55
202-1	0.62	0.69	0.65	4.4	4.4	4.3	0.14	0.26	0.12
31-1	1.15	1.16	1.16	3.9	4.0	3.8	0.84	0.84	0.75
31-2	0.18	0.27	0.23	5.1	5.2	5.0	0.23	0.23	0.17
32-1	1.05	1.11	1.08	4.8	4.9	4.7	0.96	1.03	0.86
33-1	1.06	1.10	1.08	4.2	4.3	4.1	0.53	0.58	0.50
33-2	0.86	0.88	0.87	4.4	4.6	4.3	0.45	0.49	0.41
35-1	0.99	1.05	1.02	4.7	4.7	4.7	0.79	0.89	0.76
38-1	1.04	1.06	1.05	4.6	4.6	4.6	1.75	1.87	1.75
38-2	0.62	0.66	0.64	5.0	5.0	5.0	0.32	0.43	0.20
40-1	0.59	0.67	0.63	4.7	4.7	4.7	0.40	0.40	0.40
44-1	1.06	1.10	1.08	4.5	4.7	4.3	0.33	0.34	0.30
48-1	0.59	0.61	0.60	5.7	5.9	5.5	0.99	1.07	0.87
48-2	0.72	0.76	0.74	5.0	5.1	4.9	0.73	0.78	0.66
49_1_1	0.42	0.44	0.43	5.6	5.7	5.5	0.83	0.94	0.75
49_1_2	0.65	0.72	0.68	4.9	5.0	4.8	0.48	0.59	0.37
49-2	0.83	0.93	0.88	4.7	4.7	4.6	0.56	0.57	0.43
50-1	0.86	0.94	0.90	4.8	5.0	4.7	0.64	0.68	0.61
59-1	0.85	0.92	0.88	5.2	5.3	5.1	0.47	0.54	0.37
62-1	0.87	0.89	0.88	4.7	4.8	4.6	0.45	0.56	0.35
62-2	0.84	0.89	0.86	4.5	4.7	4.3	0.72	0.76	0.59
63-1	0.69	0.73	0.71	5.5	5.6	5.4	0.70	0.79	0.58
63-2	0.64	0.74	0.69	4.5	4.7	4.4	0.53	0.65	0.46
63-3	0.53	0.57	0.55	5.4	5.5	5.2	0.56	0.65	0.50
66-1	0.74	0.75	0.74	4.6	4.7	4.4	0.30	0.30	0.26
66-3	0.56	0.66	0.61	5.3	5.5	5.1	0.58	0.71	0.46
68-1	0.39	0.40	0.40	5.8	5.9	5.6	0.63	0.64	0.63
68-2	1.32	1.37	1.34	4.1	4.2	4.0	1.21	1.21	1.17
68-3	0.94	1.03	0.98	5.0	5.0	5.0	0.42	0.54	0.37
70-1	0.67	0.77	0.72	5.1	5.2	5.0	0.36	0.39	0.33
71_1_2	0.96	1.05	1.01	4.6	4.7	4.4	0.71	0.71	0.68
71-1	1.06	1.07	1.07	4.4	4.5	4.3	0.49	0.62	0.43
71-2	0.78	0.79	0.78	4.5	4.6	4.4	0.70	0.82	0.62
74-1	1.06	1.07	1.07	4.4	4.4	4.4	0.47	0.49	0.43
75-1	0.63	0.73	0.68	5.5	5.7	5.3	0.30	0.35	0.26
77-1	0.21	0.26	0.23	6.3	6.3	6.3	0.34	0.44	0.25
78-1	0.07	0.13	0.10	7.7	7.8	7.5	0.63	0.70	0.51
78-2	0.87	0.88	0.88	4.4	4.4	4.3	0.66	0.73	0.60
81-1	1.08	1.15	1.12	4.6	4.8	4.5	1.07	1.09	1.05
81-4	1.12	1.22	1.17	4.7	4.9	4.6	0.84	0.84	0.84
81-6	1.41	1.44	1.42	4.1	4.2	4.0	1.11	1.23	1.09
81-9	0.78	0.79	0.78	5.1	5.2	5.0	0.62	0.72	0.49
83-1	0.74	0.81	0.78	4.9	5.0	4.7	0.88	0.92	0.84
83-2	1.33	1.39	1.36	4.6	4.7	4.5	0.90	1.03	0.90
83-3	1.06	1.15	1.11	4.9	5.0	4.7	0.62	0.63	0.56
87-1	0.21	0.30	0.25	5.3	5.4	5.3	0.58	0.59	0.50
87-2	0.82	0.88	0.85	5.0	5.2	4.8	0.64	0.69	0.60
89-1	1.05	1.09	1.07	4.1	4.2	4.1	0.71	0.79	0.65
89-2	0.83	0.93	0.88	4.8	4.8	4.7	0.51	0.60	0.51
90-1	0.95	1.03	0.99	4.5	4.6	4.4	1.65	1.71	1.61
90-2	1.13	1.18	1.15	4.2	4.4	4.0	0.25	0.36	0.18
91-1	0.87	0.92	0.90	4.4	4.6	4.2	0.58	0.64	0.51
91-2	1.04	1.10	1.07	4.8	4.9	4.6	0.45	0.53	0.42
91-3	0.93	0.98	0.95	4.3	4.3	4.2	0.57	0.63	0.51
91-4	0.66	0.68	0.67	4.5	4.6	4.4	0.81	0.87	0.68
92-1	0.78	0.86	0.82	4.6	4.6	4.6	0.52	0.54	0.45
92-2	0.38	0.42	0.40	5.8	6.0	5.6	0.30	0.33	0.27
94-1	0.42	0.49	0.45	3.9	4.0	3.7	0.67	0.70	0.66
94-2	0.39	0.45	0.42	3.9	4.1	3.8	0.93	0.96	0.92
94-3	0.77	0.85	0.81	4.1	4.3	4.0	0.77	0.79	0.67
95-1	0.69	0.79	0.74	4.0	4.2	3.8	0.69	0.75	0.65
96-1	0.94	0.97	0.95	4.2	4.4	4.0	0.87	0.96	0.74
96-2	0.46	0.56	0.51	4.3	4.5	4.1	0.55	0.60	0.46
99-1	0.31	0.34	0.33	4.3	4.5	4.1	0.64	0.66	0.61
WT1	0.92	0.94	0.93	4.7	4.8	4.5	0.90	0.93	0.79
WT2	0.89	0.98	0.94	4.5	4.6	4.3	0.90	0.91	0.81
WT3	0.90	0.97	0.94	4.5	4.7	4.4	0.84	0.86	0.76
