# Supplementary material for: Cross-species dissection of saline-related genes by genetically deciphering a euryhaline microalga Chlorella sp
Source: Nat Commun. 2026 Jan 13;17:1577. doi: 10.1038/s41467-026-68287-6 (PMC12902096; doi:10.1038/s41467-026-68287-6)
Supplement: Supplementary file 6 — Source Data [file 41467_2026_68287_MOESM6_ESM.zip › 8-Source_Data_and_code/Fig6_data_and_code/Fig6b/ReadMe.txt]

Distribution of genetic variations (n= 167,199) across the 195 mutants’ genomes. The color scale (bottom) indicates the density of variations per 1 kb, ranging from low (green) to high (red).
The snp.position.txt file records all mutation sites that occur in MEM25.
