# Supplementary material for: Cross-species dissection of saline-related genes by genetically deciphering a euryhaline microalga Chlorella sp
Source: Nat Commun. 2026 Jan 13;17:1577. doi: 10.1038/s41467-026-68287-6 (PMC12902096; doi:10.1038/s41467-026-68287-6)
Supplement: Supplementary file 6 — Source Data [file 41467_2026_68287_MOESM6_ESM.zip › 8-Source_Data_and_code/Fig6_data_and_code/Fig6b/snp.position.txt]

snp	chr	pos
2	1	783
3	1	1156
4	1	2243
5	1	2274
6	1	2483
7	1	2554
8	1	2588
9	1	2610
10	1	2623
11	1	2648
12	1	3318
13	1	3513
14	1	4188
15	1	4516
16	1	4520
17	1	5839
18	1	6914
19	1	8944
20	1	9489
21	1	10632
22	1	10921
23	1	11480
24	1	11486
25	1	12224
26	1	12336
27	1	12586
28	1	12781
29	1	13006
30	1	13016
31	1	13021
32	1	13060
33	1	13067
34	1	13068
35	1	13457
36	1	14056
37	1	14250
38	1	14263
39	1	14515
40	1	14628
41	1	14697
42	1	14709
43	1	14710
44	1	16840
45	1	18111
46	1	18271
47	1	18710
48	1	19302
49	1	20870
50	1	21822
51	1	22178
52	1	22689
53	1	22690
54	1	23236
55	1	23578
56	1	23582
57	1	23589
58	1	23591
59	1	23593
60	1	23604
61	1	23613
62	1	23617
63	1	24329
64	1	24355
65	1	24358
66	1	24360
67	1	24365
68	1	24374
69	1	24444
70	1	24448
71	1	24453
72	1	24467
73	1	24499
74	1	24561
75	1	24583
76	1	25085
77	1	25092
78	1	25095
79	1	25592
80	1	26589
81	1	26734
82	1	28265
83	1	29712
84	1	30316
85	1	30323
86	1	30329
87	1	30331
88	1	30611
89	1	31702
90	1	32169
91	1	32272
92	1	32289
93	1	32293
94	1	32298
95	1	32614
96	1	34490
97	1	35333
98	1	36013
99	1	36014
100	1	36022
101	1	36051
102	1	36071
103	1	36174
104	1	36176
105	1	36185
106	1	36201
107	1	36678
108	1	37521
109	1	37826
110	1	38204
111	1	38247
112	1	39027
113	1	39257
114	1	39265
115	1	39556
116	1	39579
117	1	39747
118	1	39752
119	1	40086
120	1	40326
121	1	40638
122	1	40753
123	1	41642
124	1	41668
125	1	41843
126	1	41856
127	1	42018
128	1	42020
129	1	42023
130	1	42029
131	1	42041
132	1	42785
133	1	44277
134	1	44361
135	1	44406
136	1	44417
137	1	44840
138	1	44843
139	1	44851
140	1	45330
141	1	45485
142	1	45655
143	1	45760
144	1	45876
145	1	46061
146	1	46242
147	1	46251
148	1	46255
149	1	46312
150	1	46403
151	1	46408
152	1	46923
153	1	47536
154	1	47571
155	1	47937
156	1	48357
157	1	48402
158	1	48406
159	1	48456
160	1	49107
161	1	51058
162	1	51214
163	1	51468
164	1	51963
165	1	52089
166	1	52447
167	1	56316
168	1	56438
169	1	58719
170	1	58831
171	1	59030
172	1	59135
173	1	64900
174	1	65525
175	1	65663
176	1	65675
177	1	67269
178	1	67526
179	1	67539
180	1	67602
181	1	70346
182	1	71137
183	1	72872
184	1	76691
185	1	76695
186	1	76862
187	1	77603
188	1	79355
189	1	79626
190	1	79905
191	1	81285
192	1	81476
193	1	81528
194	1	83656
195	1	83775
196	1	86062
197	1	86563
198	1	87556
199	1	87803
200	1	88565
201	1	88612
202	1	88638
203	1	88648
204	1	88656
205	1	88665
206	1	88674
207	1	88681
208	1	88685
209	1	88695
210	1	88720
211	1	88801
212	1	89234
213	1	89237
214	1	89245
215	1	89406
216	1	90281
217	1	90465
218	1	90528
219	1	92050
220	1	92064
221	1	92775
222	1	93746
223	1	93894
224	1	93898
225	1	93902
226	1	93907
227	1	93919
228	1	94506
229	1	94605
230	1	94892
231	1	95220
232	1	96593
233	1	96933
234	1	97466
235	1	97883
236	1	99437
237	1	99525
238	1	99799
239	1	99850
240	1	100739
241	1	102412
242	1	102448
243	1	102760
244	1	102771
245	1	103579
246	1	103678
247	1	103718
248	1	104040
249	1	105185
250	1	106452
251	1	106579
252	1	107598
253	1	108191
254	1	108507
255	1	108510
256	1	109452
257	1	109784
258	1	109789
259	1	112097
260	1	112102
261	1	112103
262	1	112107
263	1	112111
264	1	112112
265	1	112113
266	1	112115
267	1	112125
268	1	112996
269	1	113000
270	1	113004
271	1	113050
272	1	113065
273	1	113104
274	1	113286
275	1	113954
276	1	113956
277	1	114352
278	1	114741
279	1	114878
280	1	115302
281	1	115488
282	1	115495
283	1	116265
284	1	117136
285	1	117715
286	1	117733
287	1	117838
288	1	117839
289	1	117843
290	1	117847
291	1	117852
292	1	117854
293	1	117855
294	1	118245
295	1	118585
296	1	118607
297	1	119369
298	1	119535
299	1	119548
300	1	119994
301	1	120324
302	1	121094
303	1	122388
304	1	122859
305	1	123209
306	1	124436
307	1	124438
308	1	124474
309	1	125323
310	1	126264
311	1	126556
312	1	126561
313	1	126970
314	1	128004
315	1	128010
316	1	128033
317	1	128045
318	1	128119
319	1	128266
320	1	128429
321	1	128559
322	1	128561
323	1	128562
324	1	128564
325	1	128566
326	1	128847
327	1	128891
328	1	128910
329	1	128920
330	1	128989
331	1	130154
332	1	131214
333	1	131414
334	1	131770
335	1	131793
336	1	132111
337	1	132567
338	1	133074
339	1	133865
340	1	136759
341	1	138272
342	1	150360
343	1	167777
344	1	167929
345	1	167945
346	1	167947
347	1	168084
348	1	168103
349	1	168106
350	1	168122
351	1	168128
352	1	168138
353	1	168412
354	1	168433
355	1	168434
356	1	168440
357	1	168446
358	1	168456
359	1	168461
360	1	168469
361	1	168487
362	1	168515
363	1	168751
364	1	168960
365	1	168961
366	1	169048
367	1	169144
368	1	169259
369	1	169390
370	1	169408
371	1	169410
372	1	169553
373	1	169687
374	1	170066
375	1	170166
376	1	170288
377	1	172504
378	1	173011
379	1	174820
380	1	174860
381	1	175004
382	1	176009
383	1	176994
384	1	177210
385	1	184467
386	1	185258
387	1	186300
388	1	186759
389	1	187595
390	1	187796
391	1	187825
392	1	187856
393	1	187863
394	1	187866
395	1	187872
396	1	187889
397	1	187891
398	1	187911
399	1	187917
400	1	187921
401	1	187927
402	1	187929
403	1	187936
404	1	187942
405	1	187950
406	1	187957
407	1	187970
408	1	188001
409	1	188002
410	1	189421
411	1	190097
412	1	190476
413	1	190632
414	1	190784
415	1	192600
416	1	193876
417	1	195321
418	1	197629
419	1	197652
420	1	197671
421	1	198891
422	1	199309
423	1	199435
424	1	200543
425	1	201442
426	1	201463
427	1	201480
428	1	201485
429	1	201491
430	1	201506
431	1	201518
432	1	201691
433	1	201704
434	1	201725
435	1	201758
436	1	201781
437	1	201785
438	1	201792
439	1	201829
440	1	201837
441	1	201839
442	1	201862
443	1	201869
444	1	201871
445	1	202155
446	1	202252
447	1	202351
448	1	202940
449	1	203597
450	1	204676
451	1	205489
452	1	205641
453	1	206049
454	1	206226
455	1	207422
456	1	207916
457	1	208551
458	1	208556
459	1	208567
460	1	208605
461	1	208966
462	1	209019
463	1	209456
464	1	209509
465	1	210519
466	1	210800
467	1	210802
468	1	210806
469	1	210810
470	1	210814
471	1	210817
472	1	210819
473	1	211581
474	1	211605
475	1	213194
476	1	214373
477	1	214810
478	1	215851
479	1	216567
480	1	217089
481	1	217094
482	1	219576
483	1	220173
484	1	220570
485	1	221109
486	1	221117
487	1	221138
488	1	221146
489	1	221601
490	1	221731
491	1	221986
492	1	222147
493	1	222487
494	1	222490
495	1	222491
496	1	222795
497	1	222881
498	1	222888
499	1	223021
500	1	223022
501	1	223026
502	1	223031
503	1	223036
504	1	223042
505	1	223044
506	1	223049
507	1	223059
508	1	223290
509	1	224024
510	1	224170
511	1	224238
512	1	224259
513	1	225397
514	1	225459
515	1	225536
516	1	225616
517	1	225631
518	1	225661
519	1	225683
520	1	225869
521	1	225877
522	1	225882
523	1	225886
524	1	225904
525	1	226172
526	1	226181
527	1	226340
528	1	226424
529	1	226749
530	1	226798
531	1	226835
532	1	226955
533	1	227048
534	1	227081
535	1	227115
536	1	227117
537	1	227156
538	1	227212
539	1	227344
540	1	227427
541	1	227436
542	1	227444
543	1	227449
544	1	227452
545	1	227478
546	1	227786
547	1	227881
548	1	228134
549	1	228158
550	1	228160
551	1	228213
552	1	228219
553	1	228270
554	1	228735
555	1	229042
556	1	229515
557	1	229520
558	1	229572
559	1	229955
560	1	230467
561	1	231442
562	1	232287
563	1	232548
564	1	234534
565	1	235762
566	1	236840
567	1	237197
568	1	238760
569	1	238826
570	1	238954
571	1	238995
572	1	238999
573	1	239052
574	1	239121
575	1	239247
576	1	239485
577	1	239895
578	1	240500
579	1	241311
580	1	241312
581	1	241967
582	1	242358
583	1	243576
584	1	243976
585	1	244058
586	1	244807
587	1	244813
588	1	245473
589	1	246753
590	1	246773
591	1	246792
592	1	246913
593	1	247491
594	1	247782
595	1	247783
596	1	247842
597	1	247967
598	1	247968
599	1	248323
600	1	249600
601	1	252458
602	1	252976
603	1	254725
604	1	255649
605	1	255980
606	1	256245
607	1	256887
608	1	257475
609	1	257823
610	1	258083
611	1	258328
612	1	258426
613	1	259023
614	1	261079
615	1	262966
616	1	263116
617	1	263152
618	1	263315
619	1	263338
620	1	264516
621	1	264525
622	1	264585
623	1	265277
624	1	265286
625	1	265493
626	1	265503
627	1	265575
628	1	265578
629	1	265591
630	1	265599
631	1	265906
632	1	265924
633	1	266089
634	1	266128
635	1	266145
636	1	266159
637	1	266183
638	1	267741
639	1	267747
640	1	269064
641	1	269871
642	1	271388
643	1	272616
644	1	273042
645	1	273129
646	1	274485
647	1	275281
648	1	275399
649	1	275557
650	1	277765
651	1	277854
652	1	278414
653	1	279884
654	1	280308
655	1	282603
656	1	284777
657	1	285243
658	1	285913
659	1	286153
660	1	286240
661	1	286907
662	1	286972
663	1	288084
664	1	289200
665	1	290324
666	1	290410
667	1	291817
668	1	292538
669	1	292681
670	1	292721
671	1	293349
672	1	294314
673	1	296268
674	1	297780
675	1	298948
676	1	299060
677	1	299933
678	1	300147
679	1	300226
680	1	300499
681	1	301398
682	1	301637
683	1	304805
684	1	304997
685	1	308546
686	1	309136
687	1	309340
688	1	309409
689	1	309434
690	1	309435
691	1	309441
692	1	309451
693	1	309460
694	1	309484
695	1	309489
696	1	309494
697	1	309499
698	1	309842
699	1	309908
700	1	310205
701	1	310209
702	1	310216
703	1	310223
704	1	310225
705	1	311172
706	1	311546
707	1	312270
708	1	312390
709	1	312614
710	1	312771
711	1	313178
712	1	313431
713	1	313475
714	1	313519
715	1	314041
716	1	314306
717	1	314574
718	1	314585
719	1	314937
720	1	315155
721	1	315325
722	1	315450
723	1	315619
724	1	315676
725	1	316336
726	1	319134
727	1	319720
728	1	321346
729	1	321533
730	1	323876
731	1	323888
732	1	323891
733	1	323962
734	1	324072
735	1	324077
736	1	324090
737	1	324099
738	1	324116
739	1	324121
740	1	324129
741	1	324453
742	1	325208
743	1	325209
744	1	325219
745	1	325471
746	1	329561
747	1	329669
748	1	329926
749	1	333764
750	1	335877
751	1	335995
752	1	336877
753	1	337409
754	1	337440
755	1	337452
756	1	338591
757	1	338750
758	1	338888
759	1	338895
760	1	338901
761	1	339963
762	1	340282
763	1	340779
764	1	340821
765	1	341289
766	1	341443
767	1	341454
768	1	341469
769	1	341881
770	1	341889
771	1	342242
772	1	342253
773	1	342257
774	1	342264
775	1	342265
776	1	342319
777	1	342470
778	1	342720
779	1	342721
780	1	342727
781	1	342733
782	1	342741
783	1	343414
784	1	343448
785	1	343457
786	1	343819
787	1	343857
788	1	344959
789	1	345211
790	1	345553
791	1	345716
792	1	347100
793	1	347516
794	1	347695
795	1	348335
796	1	348406
797	1	349013
798	1	349785
799	1	351844
800	1	352808
801	1	353072
802	1	353514
803	1	355241
804	1	355357
805	1	356454
806	1	356463
807	1	357770
808	1	357774
809	1	358033
810	1	358195
811	1	359932
812	1	360504
813	1	361211
814	1	361224
815	1	361229
816	1	361234
817	1	361239
818	1	361779
819	1	361816
820	1	361826
821	1	362376
822	1	362379
823	1	362383
824	1	362389
825	1	362423
826	1	362853
827	1	363254
828	1	363442
829	1	363459
830	1	363732
831	1	363777
832	1	363793
833	1	364688
834	1	364693
835	1	364705
836	1	365243
837	1	365861
838	1	367019
839	1	368783
840	1	369545
841	1	370134
842	1	370140
843	1	370146
844	1	370158
845	1	370396
846	1	370843
847	1	371457
848	1	372172
849	1	372174
850	1	372315
851	1	372535
852	1	372541
853	1	372545
854	1	372557
855	1	372775
856	1	373587
857	1	373735
858	1	374133
859	1	374267
860	1	374545
861	1	374547
862	1	375286
863	1	375292
864	1	375295
865	1	375319
866	1	375323
867	1	375361
868	1	375447
869	1	375545
870	1	375561
871	1	375580
872	1	375794
873	1	376141
874	1	376174
875	1	376220
876	1	376464
877	1	376937
878	1	376971
879	1	377594
880	1	377603
881	1	377607
882	1	377612
883	1	377677
884	1	377918
885	1	377919
886	1	378540
887	1	379180
888	1	379852
889	1	379859
890	1	380071
891	1	380122
892	1	380138
893	1	380142
894	1	380144
895	1	380147
896	1	380148
897	1	380834
898	1	382159
899	1	383620
900	1	384229
901	1	384641
902	1	384861
903	1	384869
904	1	385265
905	1	386070
906	1	387954
907	1	388563
908	1	388975
909	1	389021
910	1	389030
911	1	389062
912	1	389110
913	1	389147
914	1	389411
915	1	389781
916	1	389800
917	1	390120
918	1	390135
919	1	390143
920	1	390524
921	1	390618
922	1	390654
923	1	390661
924	1	390814
925	1	390946
926	1	391068
927	1	391070
928	1	391230
929	1	391442
930	1	391474
931	1	391882
932	1	391959
933	1	392058
934	1	392357
935	1	392359
936	1	392603
937	1	392612
938	1	392626
939	1	392635
940	1	393871
941	1	393941
942	1	395276
943	1	395331
944	1	395482
945	1	395889
946	1	395925
947	1	396044
948	1	396849
949	1	398347
950	1	398723
951	1	400287
952	1	400591
953	1	403292
954	1	403412
955	1	403550
956	1	403724
957	1	403768
958	1	404514
959	1	404540
960	1	405003
961	1	407635
962	1	407745
963	1	407763
964	1	407847
965	1	410741
966	1	410854
967	1	410858
968	1	410895
969	1	411255
970	1	411513
971	1	411520
972	1	411537
973	1	411741
974	1	412495
975	1	413020
976	1	413657
977	1	413708
978	1	414761
979	1	414980
980	1	414986
981	1	415158
982	1	415429
983	1	415862
984	1	416466
985	1	416829
986	1	416836
987	1	416837
988	1	417636
989	1	417968
990	1	418346
991	1	418930
992	1	419173
993	1	419284
994	1	419327
995	1	419582
996	1	419691
997	1	419715
998	1	419733
999	1	419739
1000	1	419748
1001	1	419765
1002	1	419781
1003	1	420213
1004	1	420526
1005	1	421062
1006	1	421206
1007	1	421639
1008	1	421677
1009	1	421690
1010	1	421719
1011	1	421794
1012	1	422183
1013	1	422394
1014	1	422588
1015	1	422589
1016	1	422598
1017	1	422603
1018	1	422605
1019	1	422608
1020	1	422613
1021	1	422905
1022	1	422951
1023	1	422957
1024	1	422994
1025	1	423077
1026	1	423743
1027	1	424423
1028	1	424425
1029	1	424428
1030	1	424481
1031	1	424665
1032	1	424700
1033	1	425031
1034	1	425049
1035	1	425073
1036	1	425197
1037	1	425996
1038	1	426855
1039	1	426935
1040	1	426939
1041	1	426943
1042	1	426958
1043	1	427023
1044	1	427067
1045	1	427187
1046	1	427244
1047	1	427251
1048	1	427259
1049	1	427264
1050	1	427271
1051	1	427283
1052	1	427288
1053	1	427367
1054	1	427482
1055	1	427956
1056	1	428307
1057	1	428335
1058	1	429567
1059	1	430220
1060	1	430879
1061	1	431413
1062	1	431436
1063	1	431447
1064	1	431448
1065	1	431752
1066	1	431889
1067	1	432121
1068	1	432132
1069	1	432215
1070	1	433532
1071	1	433617
1072	1	435263
1073	1	438936
1074	1	439688
1075	1	440351
1076	1	440505
1077	1	441272
1078	1	441469
1079	1	441520
1080	1	442655
1081	1	443995
1082	1	445120
1083	1	445271
1084	1	445915
1085	1	446022
1086	1	446120
1087	1	446121
1088	1	447046
1089	1	447996
1090	1	448200
1091	1	448250
1092	1	448281
1093	1	448708
1094	1	449352
1095	1	452299
1096	1	454460
1097	1	454504
1098	1	456128
1099	1	457996
1100	1	458449
1101	1	458617
1102	1	458969
1103	1	459061
1104	1	459178
1105	1	459522
1106	1	462634
1107	1	462755
1108	1	463410
1109	1	464179
1110	1	464871
1111	1	466194
1112	1	466224
1113	1	466275
1114	1	466342
1115	1	466414
1116	1	466454
1117	1	466457
1118	1	466918
1119	1	468147
1120	1	469242
1121	1	469640
1122	1	470065
1123	1	471338
1124	1	471339
1125	1	471342
1126	1	471358
1127	1	472149
1128	1	473375
1129	1	473953
1130	1	474727
1131	1	474865
1132	1	475913
1133	1	477904
1134	1	478129
1135	1	478550
1136	1	478893
1137	1	479620
1138	1	479725
1139	1	479933
1140	1	480019
1141	1	480352
1142	1	484326
1143	1	484679
1144	1	486909
1145	1	487926
1146	1	488554
1147	1	489071
1148	1	490651
1149	1	493918
1150	1	493919
1151	1	495671
1152	1	496646
1153	1	497172
1154	1	498569
1155	1	499007
1156	1	500003
1157	1	501781
1158	1	502626
1159	1	502775
1160	1	507033
1161	1	509227
1162	1	509553
1163	1	509836
1164	1	510098
1165	1	513768
1166	1	513824
1167	1	513825
1168	1	514270
1169	1	514585
1170	1	515295
1171	1	515651
1172	1	515937
1173	1	516881
1174	1	518766
1175	1	520789
1176	1	521225
1177	1	522216
1178	1	525478
1179	1	526160
1180	1	526913
1181	1	527186
1182	1	527328
1183	1	527980
1184	1	528865
1185	1	531400
1186	1	532610
1187	1	532886
1188	1	533043
1189	1	533047
1190	1	533060
1191	1	533443
1192	1	533696
1193	1	534436
1194	1	534461
1195	1	535108
1196	1	535325
1197	1	537182
1198	1	538541
1199	1	540254
1200	1	540653
1201	1	540659
1202	1	540661
1203	1	540953
1204	1	541378
1205	1	542644
1206	1	543669
1207	1	543670
1208	1	543885
1209	1	544843
1210	1	546378
1211	1	546937
1212	1	547682
1213	1	549019
1214	1	549142
1215	1	552091
1216	1	552407
1217	1	553348
1218	1	553761
1219	1	554941
1220	1	556091
1221	1	557467
1222	1	557692
1223	1	557696
1224	1	557697
1225	1	557698
1226	1	557727
1227	1	557746
1228	1	557747
1229	1	557795
1230	1	557836
1231	1	557843
1232	1	557852
1233	1	557878
1234	1	557896
1235	1	557905
1236	1	557939
1237	1	557946
1238	1	557977
1239	1	557978
1240	1	558022
1241	1	558036
1242	1	558156
1243	1	558162
1244	1	558681
1245	1	558960
1246	1	559951
1247	1	560028
1248	1	560280
1249	1	560283
1250	1	561085
1251	1	561336
1252	1	568348
1253	1	571147
1254	1	571327
1255	1	571587
1256	1	571927
1257	1	571959
1258	1	571981
1259	1	573465
1260	1	579274
1261	1	579561
1262	1	583305
1263	1	584693
1264	1	584694
1265	1	585225
1266	1	585991
1267	1	586531
1268	1	586750
1269	1	586762
1270	1	587046
1271	1	587472
1272	1	587784
1273	1	588107
1274	1	588258
1275	1	588327
1276	1	588580
1277	1	588677
1278	1	588699
1279	1	588850
1280	1	588857
1281	1	588888
1282	1	589017
1283	1	589315
1284	1	589626
1285	1	589653
1286	1	590328
1287	1	590392
1288	1	590407
1289	1	591615
1290	1	591742
1291	1	592303
1292	1	592861
1293	1	592967
1294	1	593272
1295	1	593381
1296	1	593512
1297	1	593622
1298	1	593649
1299	1	594169
1300	1	594278
1301	1	594297
1302	1	594351
1303	1	594623
1304	1	594838
1305	1	594859
1306	1	594899
1307	1	595203
1308	1	597212
1309	1	597252
1310	1	597459
1311	1	597668
1312	1	597894
1313	1	600558
1314	1	600560
1315	1	600561
1316	1	600936
1317	1	601379
1318	1	601617
1319	1	602326
1320	1	603540
1321	1	603741
1322	1	603780
1323	1	603882
1324	1	604865
1325	1	604908
1326	1	605507
1327	1	606336
1328	1	606339
1329	1	606343
1330	1	606385
1331	1	606482
1332	1	606596
1333	1	606642
1334	1	606658
1335	1	606928
1336	1	607106
1337	1	607661
1338	1	607917
1339	1	607925
1340	1	608017
1341	1	608935
1342	1	610905
1343	1	611518
1344	1	611665
1345	1	614363
1346	1	614364
1347	1	614703
1348	1	614929
1349	1	614940
1350	1	614943
1351	1	614945
1352	1	615041
1353	1	615446
1354	1	615712
1355	1	616214
1356	1	616625
1357	1	616675
1358	1	616698
1359	1	617617
1360	1	617786
1361	1	618124
1362	1	618464
1363	1	618548
1364	1	618913
1365	1	618934
1366	1	619595
1367	1	619677
1368	1	620022
1369	1	620047
1370	1	620065
1371	1	620073
1372	1	620523
1373	1	620720
1374	1	621324
1375	1	621647
1376	1	621871
1377	1	622075
1378	1	622083
1379	1	622739
1380	1	623174
1381	1	623781
1382	1	623790
1383	1	623791
1384	1	623792
1385	1	623796
1386	1	623802
1387	1	623915
1388	1	624379
1389	1	624380
1390	1	624381
1391	1	624393
1392	1	624394
1393	1	624401
1394	1	624402
1395	1	624405
1396	1	624409
1397	1	624413
1398	1	624415
1399	1	624789
1400	1	624793
1401	1	624800
1402	1	625217
1403	1	625344
1404	1	625353
1405	1	625363
1406	1	625368
1407	1	625489
1408	1	625548
1409	1	625672
1410	1	625827
1411	1	625832
1412	1	626013
1413	1	626025
1414	1	626063
1415	1	626483
1416	1	626703
1417	1	626798
1418	1	626857
1419	1	627058
1420	1	627063
1421	1	627214
1422	1	627690
1423	1	628440
1424	1	628577
1425	1	628578
1426	1	628579
1427	1	628586
1428	1	629045
1429	1	629056
1430	1	629057
1431	1	629274
1432	1	629286
1433	1	629324
1434	1	629401
1435	1	629437
1436	1	629586
1437	1	630159
1438	1	630676
1439	1	630959
1440	1	631438
1441	1	631883
1442	1	631896
1443	1	632676
1444	1	633317
1445	1	633397
1446	1	633790
1447	1	634249
1448	1	635134
1449	1	636322
1450	1	636404
1451	1	638467
1452	1	639027
1453	1	639163
1454	1	639800
1455	1	640007
1456	1	640030
1457	1	640035
1458	1	640335
1459	1	640972
1460	1	642159
1461	1	642588
1462	1	642606
1463	1	642626
1464	1	643040
1465	1	643531
1466	1	643538
1467	1	643892
1468	1	644549
1469	1	644680
1470	1	645310
1471	1	645311
1472	1	645929
1473	1	645936
1474	1	645972
1475	1	646053
1476	1	646282
1477	1	647187
1478	1	648902
1479	1	649261
1480	1	649673
1481	1	651154
1482	1	651155
1483	1	651760
1484	1	651972
1485	1	652321
1486	1	652738
1487	1	653039
1488	1	653317
1489	1	653408
1490	1	653547
1491	1	653614
1492	1	653973
1493	1	656308
1494	1	656464
1495	1	656601
1496	1	656604
1497	1	656611
1498	1	656612
1499	1	656783
1500	1	656832
1501	1	656843
1502	1	657346
1503	1	657414
1504	1	657574
1505	1	658077
1506	1	658079
1507	1	658083
1508	1	658091
1509	1	658092
1510	1	658096
1511	1	658117
1512	1	658276
1513	1	658403
1514	1	659013
1515	1	659096
1516	1	661189
1517	1	661369
1518	1	661844
1519	1	663089
1520	1	664281
1521	1	664858
1522	1	666095
1523	1	666890
1524	1	667270
1525	1	668083
1526	1	668136
1527	1	668293
1528	1	668312
1529	1	668345
1530	1	669120
1531	1	669126
1532	1	669141
1533	1	669151
1534	1	669200
1535	1	669210
1536	1	669234
1537	1	669282
1538	1	669883
1539	1	669917
1540	1	669928
1541	1	669947
1542	1	669975
1543	1	669984
1544	1	670058
1545	1	670428
1546	1	670716
1547	1	671191
1548	1	671194
1549	1	671411
1550	1	671617
1551	1	671622
1552	1	671628
1553	1	672141
1554	1	672172
1555	1	672191
1556	1	672200
1557	1	672280
1558	1	672391
1559	1	672396
1560	1	672537
1561	1	672661
1562	1	672991
1563	1	673410
1564	1	673553
1565	1	673555
1566	1	673682
1567	1	674436
1568	1	674649
1569	1	674651
1570	1	674660
1571	1	675039
1572	1	675096
1573	1	675446
1574	1	675527
1575	1	675834
1576	1	675863
1577	1	676301
1578	1	676332
1579	1	676436
1580	1	676769
1581	1	677734
1582	1	677864
1583	1	677987
1584	1	678345
1585	1	678452
1586	1	678637
1587	1	678871
1588	1	678910
1589	1	679360
1590	1	679649
1591	1	681248
1592	1	681649
1593	1	681785
1594	1	681875
1595	1	681908
1596	1	682408
1597	1	682475
1598	1	682503
1599	1	682831
1600	1	683287
1601	1	683375
1602	1	683488
1603	1	684531
1604	1	685461
1605	1	686541
1606	1	686545
1607	1	687457
1608	1	688022
1609	1	689441
1610	1	690198
1611	1	691149
1612	1	691580
1613	1	691584
1614	1	691586
1615	1	691587
1616	1	692991
1617	1	693095
1618	1	693601
1619	1	693642
1620	1	693652
1621	1	693667
1622	1	693695
1623	1	693907
1624	1	697090
1625	1	697130
1626	1	697131
1627	1	697136
1628	1	697405
1629	1	697419
1630	1	697424
1631	1	697618
1632	1	698344
1633	1	698568
1634	1	698578
1635	1	698583
1636	1	698590
1637	1	698875
1638	1	698879
1639	1	698887
1640	1	699347
1641	1	699534
1642	1	700305
1643	1	700531
1644	1	700590
1645	1	700597
1646	1	701009
1647	1	701027
1648	1	702050
1649	1	702859
1650	1	703116
1651	1	703161
1652	1	703274
1653	1	703477
1654	1	703485
1655	1	703500
1656	1	704279
1657	1	704291
1658	1	704294
1659	1	704299
1660	1	704430
1661	1	705131
1662	1	705469
1663	1	706158
1664	1	706169
1665	1	706387
1666	1	706411
1667	1	706838
1668	1	706868
1669	1	706872
1670	1	706895
1671	1	707035
1672	1	707420
1673	1	707615
1674	1	707681
1675	1	707713
1676	1	707715
1677	1	707719
1678	1	707720
1679	1	707727
1680	1	707877
1681	1	707899
1682	1	707912
1683	1	707915
1684	1	707960
1685	1	707976
1686	1	707993
1687	1	708090
1688	1	708236
1689	1	708266
1690	1	708287
1691	1	708371
1692	1	709025
1693	1	709449
1694	1	710396
1695	1	711294
1696	1	711499
1697	1	712386
1698	1	712909
1699	1	712932
1700	1	713081
1701	1	713687
1702	1	714793
1703	1	715293
1704	1	715300
1705	1	715310
1706	1	715414
1707	1	716136
1708	1	716257
1709	1	716337
1710	1	717211
1711	1	717220
1712	1	717222
1713	1	717273
1714	1	717823
1715	1	718004
1716	1	718131
1717	1	718506
1718	1	718610
1719	1	718616
1720	1	718617
1721	1	718622
1722	1	718625
1723	1	718640
1724	1	718644
1725	1	718763
1726	1	718767
1727	1	718772
1728	1	718774
1729	1	718779
1730	1	718781
1731	1	718784
1732	1	718792
1733	1	718820
1734	1	718821
1735	1	718827
1736	1	718923
1737	1	718928
1738	1	719022
1739	1	719108
1740	1	719220
1741	1	719242
1742	1	719751
1743	1	719852
1744	1	720163
1745	1	720392
1746	1	720757
1747	1	721151
1748	1	721158
1749	1	721172
1750	1	721179
1751	1	721187
1752	1	721188
1753	1	721192
1754	1	722197
1755	1	722345
1756	1	722455
1757	1	722961
1758	1	723821
1759	1	724349
1760	1	724881
1761	1	725346
1762	1	726405
1763	1	726418
1764	1	726442
1765	1	726501
1766	1	726857
1767	1	727424
1768	1	727888
1769	1	727984
1770	1	728048
1771	1	728160
1772	1	731123
1773	1	731206
1774	1	731614
1775	1	734953
1776	1	735081
1777	1	735591
1778	1	735593
1779	1	735601
1780	1	735626
1781	1	735630
1782	1	735632
1783	1	735634
1784	1	735636
1785	1	736223
1786	1	738700
1787	1	739217
1788	1	740095
1789	1	741558
1790	1	744440
1791	1	744621
1792	1	744695
1793	1	745557
1794	1	746716
1795	1	746815
1796	1	746933
1797	1	746998
1798	1	747588
1799	1	749830
1800	1	749891
1801	1	749918
1802	1	750697
1803	1	750698
1804	1	750700
1805	1	750701
1806	1	750764
1807	1	751430
1808	1	752322
1809	1	752523
1810	1	752526
1811	1	752531
1812	1	752535
1813	1	752745
1814	1	753043
1815	1	753930
1816	1	756092
1817	1	756601
1818	1	756693
1819	1	760095
1820	1	760155
1821	1	762003
1822	1	763093
1823	1	763171
1824	1	764616
1825	1	764939
1826	1	765092
1827	1	765127
1828	1	765275
1829	1	766508
1830	1	767645
1831	1	768126
1832	1	768504
1833	1	769800
1834	1	771267
1835	1	771398
1836	1	771424
1837	1	771519
1838	1	771685
1839	1	771936
1840	1	772015
1841	1	772023
1842	1	772050
1843	1	772060
1844	1	772066
1845	1	772649
1846	1	772651
1847	1	772662
1848	1	772731
1849	1	772953
1850	1	772959
1851	1	773042
1852	1	773093
1853	1	773099
1854	1	773125
1855	1	773129
1856	1	773143
1857	1	773184
1858	1	773519
1859	1	773554
1860	1	774002
1861	1	774137
1862	1	774237
1863	1	774249
1864	1	774420
1865	1	774638
1866	1	775017
1867	1	775088
1868	1	775878
1869	1	777630
1870	1	777694
1871	1	778322
1872	1	779347
1873	1	779674
1874	1	779698
1875	1	780736
1876	1	780739
1877	1	780740
1878	1	780743
1879	1	782517
1880	1	783946
1881	1	784500
1882	1	784508
1883	1	784527
1884	1	786013
1885	1	786583
1886	1	787587
1887	1	787891
1888	1	788072
1889	1	790975
1890	1	793501
1891	1	793602
1892	1	793662
1893	1	794260
1894	1	794341
1895	1	794878
1896	1	795045
1897	1	795048
1898	1	795054
1899	1	795057
1900	1	795294
1901	1	795349
1902	1	795449
1903	1	795482
1904	1	795489
1905	1	795549
1906	1	796308
1907	1	796796
1908	1	797509
1909	1	797609
1910	1	798188
1911	1	798343
1912	1	798701
1913	1	798792
1914	1	799094
1915	1	800476
1916	1	800645
1917	1	801130
1918	1	801244
1919	1	801418
1920	1	802096
1921	1	804947
1922	1	805274
1923	1	805426
1924	1	806150
1925	1	806837
1926	1	806844
1927	1	806846
1928	1	806856
1929	1	807083
1930	1	807171
1931	1	808538
1932	1	808552
1933	1	808609
1934	1	808723
1935	1	809077
1936	1	809668
1937	1	811368
1938	1	811667
1939	1	813273
1940	1	814113
1941	1	814134
1942	1	816978
1943	1	818172
1944	1	819513
1945	1	819523
1946	1	819991
1947	1	820888
1948	1	822890
1949	1	823562
1950	1	823667
1951	1	824007
1952	1	826010
1953	1	826196
1954	1	826268
1955	1	826291
1956	1	826307
1957	1	826315
1958	1	826317
1959	1	826321
1960	1	826323
1961	1	826326
1962	1	826651
1963	1	826936
1964	1	827038
1965	1	827128
1966	1	827311
1967	1	827558
1968	1	828317
1969	1	829494
1970	1	830327
1971	1	830333
1972	1	830336
1973	1	830356
1974	1	830983
1975	1	831334
1976	1	831364
1977	1	831514
1978	1	831605
1979	1	831608
1980	1	831617
1981	1	832385
1982	1	832435
1983	1	832523
1984	1	832537
1985	1	832604
1986	1	832612
1987	1	832930
1988	1	833326
1989	1	833446
1990	1	834105
1991	1	834289
1992	1	835146
1993	1	835974
1994	1	836053
1995	1	836156
1996	1	837079
1997	1	837087
1998	1	837391
1999	1	837591
2000	1	838688
[truncated: 165,200 more rows]
