# Supplementary material for: Cross-species dissection of saline-related genes by genetically deciphering a euryhaline microalga Chlorella sp
Source: Nat Commun. 2026 Jan 13;17:1577. doi: 10.1038/s41467-026-68287-6 (PMC12902096; doi:10.1038/s41467-026-68287-6)
Supplement: Supplementary file 6 — Source Data [file 41467_2026_68287_MOESM6_ESM.zip › 8-Source_Data_and_code/Fig6_data_and_code/Fig6c/dw.assoc.linear]

CHR	SNP	BP	A1	TEST	NMISS	BETA	SE	L95	U95	STAT	P
4	S04_3657761	3657761	G	ADD	85	-0.01618	0.002495	-0.02107	-0.01129	-6.483	6.073E-09
12	S12_1668186	1668186	T	ADD	17	0.00851	0.001012	0.006525	0.01049	8.406	4.658E-07
11	S11_218648	218648	G	ADD	19	-0.01561	0.002431	-0.02037	-0.01084	-6.42	0.000006338
2	S02_1227856	1227856	G	ADD	31	-0.01716	0.00327	-0.02357	-0.01075	-5.247	0.00001276
2	S02_1227860	1227860	A	ADD	31	-0.01716	0.00327	-0.02357	-0.01075	-5.247	0.00001276
2	S02_1227867	1227867	C	ADD	31	-0.01716	0.00327	-0.02357	-0.01075	-5.247	0.00001276
4	S04_1150292	1150292	G	ADD	14	-0.01716	0.002531	-0.02212	-0.0122	-6.781	0.00001954
6	S06_2201119	2201119	A	ADD	44	-0.009999	0.002089	-0.01409	-0.005905	-4.787	0.00002118
2	S02_4482418	4482418	A	ADD	15	-0.01628	0.002581	-0.02134	-0.01122	-6.308	0.00002711
5	S05_3331907	3331907	AC	ADD	24	-0.01545	0.003021	-0.02138	-0.009533	-5.115	0.00003985
6	S06_3330590	3330590	T	ADD	19	0.00863	0.001622	0.005452	0.01181	5.321	0.00005626
6	S06_2839905	2839905	C	ADD	12	-0.01631	0.002518	-0.02125	-0.01138	-6.479	0.00007085
5	S05_4215246	4215246	G	ADD	9	-0.01046	0.001386	-0.01317	-0.00774	-7.545	0.0001322
12	S12_1154758	1154758	T	ADD	21	-0.00287	0.000623	-0.004091	-0.001649	-4.607	0.0001923
4	S04_2215462	2215462	A	ADD	77	0.004081	0.001048	0.002027	0.006135	3.894	0.0002125
13	S13_74967	74967	T	ADD	192	0.00327	0.0009023	0.001502	0.005038	3.624	0.0003722
4	S04_910936	910936	C	ADD	9	-0.01032	0.001627	-0.01351	-0.007135	-6.346	0.0003867
1	S01_986449	986449	TC	ADD	78	0.003156	0.0008615	0.001468	0.004845	3.664	0.0004573
11	S11_218644	218644	G	ADD	12	-0.01554	0.003079	-0.02157	-0.009501	-5.045	0.0005027
10	S10_598098	598098	A	ADD	10	-0.009297	0.001664	-0.01256	-0.006036	-5.588	0.0005174
2	S02_2591832	2591832	G	ADD	10	0.008195	0.001475	0.005304	0.01109	5.556	0.0005369
1	S01_4311894	4311894	AG	ADD	10	-0.008801	0.001601	-0.01194	-0.005664	-5.499	0.0005746
5	S05_143675	143675	A	ADD	25	0.005937	0.001505	0.002986	0.008887	3.944	0.0006463
11	S11_2161104	2161104	C	ADD	48	0.004775	0.001314	0.0022	0.00735	3.634	0.0007005
6	S06_1752678	1752678	A	ADD	192	-0.005384	0.001594	-0.008508	-0.00226	-3.378	0.0008861
6	S06_1752679	1752679	G	ADD	192	-0.005384	0.001594	-0.008508	-0.00226	-3.378	0.0008861
9	S09_1750648	1750648	G	ADD	18	0.01073	0.002759	0.005322	0.01614	3.889	0.001304
16	S16_1063476	1063476	T	ADD	11	-0.009718	0.002168	-0.01397	-0.005469	-4.483	0.001526
1	S01_2469797	2469797	T	ADD	12	-0.002174	0.000505	-0.003164	-0.001185	-4.306	0.001547
6	S06_1493548	1493548	A	ADD	14	0.009407	0.002324	0.004853	0.01396	4.049	0.001614
1	S01_3025126	3025126	AG	ADD	162	0.002056	0.0006413	0.000799	0.003313	3.206	0.001626
9	S09_976294	976294	T	ADD	21	0.007015	0.001927	0.003239	0.01079	3.641	0.001737
12	S12_2004796	2004796	T	ADD	28	0.00718	0.002057	0.003148	0.01121	3.49	0.00174
6	S06_222415	222415	T	ADD	12	0.01024	0.002433	0.005475	0.01501	4.211	0.001798
13	S13_716675	716675	A	ADD	20	-0.009364	0.002569	-0.0144	-0.004329	-3.645	0.001853
4	S04_1646737	1646737	G	ADD	13	0.009648	0.002405	0.004934	0.01436	4.012	0.002046
5	S05_3917380	3917380	AC	ADD	12	0.009011	0.002198	0.004704	0.01332	4.101	0.002142
7	S07_1785752	1785752	A	ADD	25	0.004487	0.001298	0.001942	0.007031	3.456	0.002147
2	S02_1126871	1126871	A	ADD	191	0.002214	0.0007201	0.0008023	0.003625	3.074	0.002424
11	S11_2172752	2172752	A	ADD	23	-0.006193	0.001816	-0.009753	-0.002633	-3.41	0.002636
4	S04_4389443	4389443	TG	ADD	10	-0.008151	0.001943	-0.01196	-0.004342	-4.194	0.00302
3	S03_1531996	1531996	C	ADD	14	0.005465	0.001488	0.002548	0.008382	3.672	0.003197
9	S09_2117008	2117008	A	ADD	20	0.009958	0.002956	0.004165	0.01575	3.369	0.003418
7	S07_704909	704909	T	ADD	15	-0.005323	0.001503	-0.008268	-0.002377	-3.542	0.003614
11	S11_259312	259312	T	ADD	16	0.01047	0.003033	0.004529	0.01642	3.453	0.003881
7	S07_1741401	1741401	G	ADD	12	0.003733	0.001008	0.001756	0.005709	3.702	0.004096
15	S15_1083366	1083366	C	ADD	149	0.001928	0.0006615	0.0006317	0.003225	2.915	0.004115
5	S05_1744062	1744062	G	ADD	23	-0.008627	0.002703	-0.01392	-0.00333	-3.192	0.004385
5	S05_1795234	1795234	A	ADD	30	0.003841	0.001246	0.001398	0.006284	3.082	0.004586
5	S05_3221064	3221064	C	ADD	37	0.003866	0.001286	0.001345	0.006387	3.005	0.004881
7	S07_1960436	1960436	C	ADD	24	-0.006739	0.002163	-0.01098	-0.0025	-3.116	0.005034
13	S13_1476995	1476995	T	ADD	24	-0.004808	0.001554	-0.007855	-0.001762	-3.093	0.005306
4	S04_1434098	1434098	TG	ADD	10	-0.003357	0.0008886	-0.005099	-0.001616	-3.778	0.005402
2	S02_1815129	1815129	G	ADD	13	-0.004782	0.001391	-0.007508	-0.002055	-3.438	0.005548
13	S13_1077518	1077518	A	ADD	23	-0.006885	0.00223	-0.01126	-0.002514	-3.087	0.005584
7	S07_215427	215427	G	ADD	119	-0.001199	0.0004255	-0.002032	-0.0003645	-2.817	0.005697
3	S03_2463156	2463156	CG	ADD	14	-0.003954	0.001186	-0.006279	-0.001629	-3.334	0.005957
6	S06_3339575	3339575	T	ADD	14	-0.009154	0.002794	-0.01463	-0.003679	-3.277	0.006621
2	S02_2535153	2535153	C	ADD	13	-0.00996	0.003022	-0.01588	-0.004037	-3.296	0.007128
14	S14_1500166	1500166	T	ADD	14	-0.003881	0.001201	-0.006235	-0.001528	-3.232	0.007188
13	S13_1123860	1123860	AG	ADD	21	-0.007887	0.00262	-0.01302	-0.002752	-3.01	0.007197
8	S08_202403	202403	TC	ADD	12	-0.007906	0.002378	-0.01257	-0.003245	-3.324	0.007689
9	S09_970859	970859	T	ADD	17	0.01079	0.003561	0.003807	0.01777	3.029	0.008459
2	S02_4901406	4901406	C	ADD	36	0.002144	0.0007725	0.0006297	0.003658	2.775	0.008904
4	S04_3864989	3864989	T	ADD	19	-0.004871	0.001652	-0.00811	-0.001632	-2.948	0.009
9	S09_1169481	1169481	T	ADD	108	0.0008448	0.0003184	0.0002208	0.001469	2.653	0.009192
7	S07_819408	819408	T	ADD	130	0.00134	0.0005082	0.0003439	0.002336	2.637	0.009408
5	S05_3897858	3897858	GCC	ADD	48	0.001007	0.0003727	0.0002761	0.001737	2.701	0.00965
11	S11_517547	517547	C	ADD	10	-0.004502	0.001335	-0.007119	-0.001885	-3.371	0.009764
16	S16_592548	592548	G	ADD	15	0.005448	0.001846	0.001829	0.009067	2.95	0.01126
4	S04_317255	317255	T	ADD	18	-0.004928	0.001729	-0.008316	-0.001539	-2.85	0.01157
4	S04_2237741	2237741	AG	ADD	21	-0.007936	0.002855	-0.01353	-0.00234	-2.78	0.01194
4	S04_936555	936555	T	ADD	116	-0.001457	0.0005714	-0.002577	-0.0003373	-2.55	0.01209
6	S06_71950	71950	A	ADD	11	-0.009453	0.003019	-0.01537	-0.003535	-3.131	0.0121
7	S07_571252	571252	GC	ADD	10	0.0064	0.001989	0.002502	0.0103	3.218	0.01228
2	S02_1227872	1227872	C	ADD	23	0.007537	0.002756	0.002136	0.01294	2.735	0.0124
1	S01_1662359	1662359	A	ADD	10	-0.007235	0.002258	-0.01166	-0.00281	-3.204	0.01253
14	S14_1630651	1630651	A	ADD	102	0.001598	0.0006287	0.0003662	0.002831	2.542	0.01254
6	S06_1752676	1752676	A	ADD	192	-0.003647	0.001448	-0.006485	-0.0008094	-2.519	0.01259
2	S02_3922652	3922652	A	ADD	15	0.003494	0.001209	0.001124	0.005864	2.889	0.01266
2	S02_5092713	5092713	A	ADD	39	-0.006755	0.002582	-0.01181	-0.001694	-2.616	0.01279
1	S01_668098	668098	A	ADD	11	0.004246	0.001375	0.001551	0.006941	3.088	0.01297
6	S06_1267705	1267705	T	ADD	18	0.003319	0.001187	0.0009914	0.005646	2.795	0.01298
10	S10_1705319	1705319	G	ADD	20	-0.003449	0.001254	-0.005907	-0.0009911	-2.75	0.01317
1	S01_7170954	7170954	AC	ADD	14	0.01015	0.003494	0.003299	0.017	2.904	0.01322
5	S05_750725	750725	A	ADD	91	0.00155	0.0006132	0.0003484	0.002752	2.528	0.01323
9	S09_2397656	2397656	C	ADD	11	0.003292	0.001071	0.001194	0.005391	3.075	0.01325
6	S06_3315970	3315970	A	ADD	11	0.001981	0.0006457	0.0007151	0.003246	3.067	0.01341
9	S09_1194128	1194128	A	ADD	11	-0.003165	0.001033	-0.00519	-0.001141	-3.064	0.01348
12	S12_116457	116457	C	ADD	9	-0.007488	0.002288	-0.01197	-0.003004	-3.273	0.01362
2	S02_1774992	1774992	A	ADD	143	0.001046	0.0004229	0.0002171	0.001875	2.473	0.01458
6	S06_2949655	2949655	A	ADD	10	0.009513	0.003077	0.003483	0.01554	3.092	0.01484
5	S05_1764511	1764511	A	ADD	49	-0.001845	0.0007318	-0.003279	-0.0004106	-2.521	0.01515
4	S04_2557106	2557106	A	ADD	51	0.00201	0.0008018	0.0004385	0.003581	2.507	0.01555
3	S03_879122	879122	C	ADD	10	0.002291	0.0007505	0.0008201	0.003762	3.053	0.01576
13	S13_94777	94777	G	ADD	14	-0.002491	0.0008874	-0.00423	-0.0007514	-2.807	0.01585
2	S02_3136355	3136355	T	ADD	22	-0.001923	0.0007312	-0.003356	-0.0004902	-2.63	0.01603
2	S02_4499001	4499001	T	ADD	12	0.002427	0.0008391	0.0007824	0.004071	2.892	0.01604
4	S04_1270027	1270027	AG	ADD	172	-0.001352	0.0005607	-0.002451	-0.0002529	-2.411	0.01698
7	S07_887205	887205	A	ADD	126	0.001508	0.0006246	0.0002833	0.002732	2.414	0.01726
13	S13_2022114	2022114	A	ADD	124	0.0009243	0.0003874	0.0001651	0.001684	2.386	0.01857
9	S09_931072	931072	T	ADD	18	0.003843	0.001471	0.0009607	0.006725	2.613	0.01883
9	S09_931080	931080	T	ADD	18	0.003843	0.001471	0.0009607	0.006725	2.613	0.01883
9	S09_931081	931081	G	ADD	18	0.003843	0.001471	0.0009607	0.006725	2.613	0.01883
11	S11_692423	692423	T	ADD	11	0.00303	0.001061	0.0009511	0.005108	2.857	0.01888
16	S16_859906	859906	TG	ADD	10	-0.002972	0.001015	-0.004962	-0.0009823	-2.928	0.01907
6	S06_2605299	2605299	A	ADD	19	0.003414	0.001321	0.0008245	0.006004	2.584	0.01931
9	S09_2449954	2449954	T	ADD	58	0.001523	0.0006383	0.0002717	0.002774	2.386	0.02046
10	S10_1579634	1579634	ACC	ADD	15	-0.003848	0.001468	-0.006725	-0.0009706	-2.621	0.02114
6	S06_2381212	2381212	T	ADD	10	0.005342	0.001869	0.001679	0.009005	2.858	0.02121
1	S01_4504092	4504092	A	ADD	9	0.005045	0.001707	0.001699	0.008391	2.955	0.02124
9	S09_829658	829658	GC	ADD	17	-0.008683	0.003397	-0.01534	-0.002026	-2.556	0.02192
13	S13_715325	715325	T	ADD	17	0.007521	0.002956	0.001728	0.01331	2.545	0.02244
1	S01_4187707	4187707	T	ADD	10	0.004687	0.001668	0.001416	0.007957	2.809	0.02288
11	S11_728147	728147	C	ADD	17	0.005222	0.00206	0.001184	0.00926	2.534	0.02289
10	S10_859356	859356	T	ADD	13	0.002681	0.001024	0.0006732	0.004688	2.617	0.02395
5	S05_1060909	1060909	A	ADD	33	-0.002094	0.0008828	-0.003824	-0.000364	-2.372	0.02407
2	S02_1196328	1196328	CAG	ADD	15	0.009961	0.003918	0.002281	0.01764	2.542	0.02456
1	S01_2074140	2074140	T	ADD	13	0.003363	0.001297	0.0008209	0.005905	2.593	0.02501
16	S16_589029	589029	C	ADD	10	0.003066	0.001123	0.0008649	0.005268	2.73	0.02585
3	S03_1984725	1984725	A	ADD	30	0.00471	0.002003	0.000784	0.008637	2.351	0.02598
5	S05_1095402	1095402	A	ADD	25	0.003922	0.001651	0.0006863	0.007157	2.376	0.02623
11	S11_1564349	1564349	T	ADD	104	0.001094	0.0004849	0.0001431	0.002044	2.255	0.02627
2	S02_1196320	1196320	G	ADD	32	0.004132	0.00177	0.0006642	0.007601	2.335	0.02641
13	S13_248339	248339	G	ADD	13	-0.002979	0.001163	-0.005258	-0.0006991	-2.561	0.02647
4	S04_1135814	1135814	A	ADD	10	0.003944	0.001456	0.001089	0.006798	2.708	0.02674
1	S01_3129771	3129771	A	ADD	53	0.002025	0.0008879	0.0002851	0.003766	2.281	0.02676
2	S02_3507914	3507914	A	ADD	29	-0.00223	0.000952	-0.004096	-0.0003641	-2.342	0.02678
9	S09_2378648	2378648	T	ADD	22	-0.005822	0.002439	-0.0106	-0.001041	-2.387	0.02698
6	S06_1645432	1645432	A	ADD	19	-0.004908	0.002029	-0.008884	-0.0009322	-2.419	0.02704
2	S02_3670256	3670256	AC	ADD	16	-0.003286	0.001334	-0.005901	-0.0006718	-2.464	0.02732
7	S07_2592600	2592600	T	ADD	17	0.002664	0.001093	0.0005214	0.004806	2.437	0.02774
2	S02_4578912	4578912	T	ADD	10	0.004088	0.001525	0.0011	0.007076	2.681	0.02788
1	S01_5980057	5980057	G	ADD	26	-0.004566	0.00196	-0.008408	-0.0007243	-2.329	0.02858
11	S11_468001	468001	A	ADD	117	-0.001335	0.0006033	-0.002517	-0.0001526	-2.213	0.02888
1	S01_4333628	4333628	A	ADD	16	0.003276	0.001348	0.0006341	0.005918	2.43	0.02912
6	S06_2086933	2086933	T	ADD	110	-0.001055	0.0004796	-0.001995	-0.000115	-2.2	0.02995
9	S09_2402687	2402687	T	ADD	150	-0.001193	0.0005455	-0.002262	-0.0001241	-2.187	0.03028
4	S04_3211490	3211490	A	ADD	18	0.002261	0.0009522	0.0003952	0.004128	2.375	0.03039
5	S05_2908848	2908848	T	ADD	10	0.001551	0.0005911	0.0003921	0.002709	2.623	0.0305
6	S06_497877	497877	T	ADD	10	-0.00448	0.001709	-0.00783	-0.001129	-2.621	0.03062
2	S02_3972237	3972237	AC	ADD	174	0.001521	0.0007007	0.0001479	0.002894	2.171	0.03129
8	S08_1936195	1936195	A	ADD	10	0.002646	0.001016	0.0006542	0.004637	2.604	0.03143
1	S01_2632606	2632606	G	ADD	16	-0.00312	0.001307	-0.005682	-0.0005577	-2.387	0.03167
11	S11_2183640	2183640	T	ADD	10	0.004058	0.001571	0.0009778	0.007137	2.582	0.0325
9	S09_1513424	1513424	A	ADD	18	0.002571	0.001102	0.0004117	0.00473	2.334	0.03299
13	S13_1997259	1997259	C	ADD	29	-0.007	0.003116	-0.01311	-0.0008932	-2.247	0.03304
2	S02_1563958	1563958	A	ADD	29	-0.003868	0.001725	-0.007248	-0.0004872	-2.242	0.03334
10	S10_733615	733615	A	ADD	43	-0.001813	0.0008243	-0.003428	-0.0001969	-2.199	0.03358
3	S03_470814	470814	AG	ADD	176	0.001639	0.0007657	0.0001382	0.00314	2.14	0.03372
14	S14_655749	655749	A	ADD	161	-0.001154	0.0005396	-0.002212	-9.67E-05	-2.139	0.03395
2	S02_1196324	1196324	G	ADD	28	0.004241	0.001895	0.0005278	0.007954	2.239	0.03397
7	S07_2280390	2280390	C	ADD	17	-0.004747	0.002037	-0.008738	-0.000755	-2.331	0.03413
10	S10_441069	441069	T	ADD	19	0.01038	0.004506	0.001544	0.01921	2.303	0.03421
8	S08_2295184	2295184	CG	ADD	9	0.003579	0.001365	0.000903	0.006255	2.621	0.03434
3	S03_2054853	2054853	A	ADD	13	0.00252	0.001045	0.0004709	0.004569	2.41	0.03459
8	S08_338651	338651	G	ADD	185	-0.001563	0.0007348	-0.003003	-0.0001231	-2.127	0.03472
15	S15_1103136	1103136	A	ADD	13	0.003121	0.001298	0.0005772	0.005664	2.405	0.03494
12	S12_1905760	1905760	G	ADD	16	0.003482	0.001495	0.0005525	0.006412	2.33	0.03531
1	S01_7368560	7368560	GGGGGGGGGGGT	ADD	12	0.004723	0.001942	0.0009162	0.00853	2.432	0.03535
4	S04_1610341	1610341	C	ADD	12	0.004724	0.001943	0.0009157	0.008532	2.431	0.03538
14	S14_1461125	1461125	AC	ADD	18	-0.004544	0.001983	-0.00843	-0.0006571	-2.291	0.03585
1	S01_5957891	5957891	A	ADD	54	0.001668	0.0007745	0.0001502	0.003186	2.154	0.03591
8	S08_595521	595521	T	ADD	34	0.003102	0.001416	0.0003254	0.005878	2.19	0.03595
2	S02_1466622	1466622	T	ADD	37	0.003268	0.001499	0.0003292	0.006206	2.18	0.03611
10	S10_2240276	2240276	TC	ADD	24	-0.004058	0.00182	-0.007624	-0.0004912	-2.23	0.03628
3	S03_301778	301778	A	ADD	12	0.004247	0.001767	0.0007827	0.00771	2.403	0.03714
15	S15_1293476	1293476	T	ADD	14	-0.004287	0.001845	-0.007904	-0.0006711	-2.324	0.03851
1	S01_4452434	4452434	A	ADD	9	0.004863	0.001916	0.001108	0.008617	2.538	0.03877
6	S06_2119334	2119334	A	ADD	182	0.003027	0.001454	0.0001771	0.005877	2.082	0.03878
14	S14_1532368	1532368	C	ADD	23	0.001364	0.0006257	0.0001379	0.00259	2.18	0.04075
1	S01_6993913	6993913	T	ADD	36	0.00145	0.0006832	0.0001108	0.002789	2.122	0.04119
6	S06_1556137	1556137	T	ADD	11	-0.008459	0.003558	-0.01543	-0.001485	-2.377	0.04141
10	S10_1621273	1621273	C	ADD	10	-0.003797	0.001576	-0.006886	-0.0007087	-2.41	0.04253
10	S10_1321847	1321847	AC	ADD	18	-0.00351	0.001596	-0.006637	-0.0003823	-2.2	0.04289
7	S07_691832	691832	A	ADD	16	0.004356	0.001958	0.0005185	0.008194	2.225	0.04305
2	S02_2554491	2554491	C	ADD	10	-0.002151	0.0008959	-0.003907	-0.000395	-2.401	0.04311
4	S04_2162887	2162887	A	ADD	14	0.003905	0.001734	0.0005063	0.007303	2.252	0.04384
1	S01_1071912	1071912	T	ADD	19	-0.001658	0.0007623	-0.003152	-0.0001639	-2.175	0.04403
13	S13_65815	65815	TG	ADD	11	0.005318	0.002277	0.0008562	0.009781	2.336	0.04431
9	S09_939041	939041	T	ADD	175	-0.0008638	0.0004266	-0.0017	-2.78E-05	-2.025	0.04439
15	S15_926432	926432	A	ADD	14	-0.00765	0.003408	-0.01433	-0.0009698	-2.245	0.04444
16	S16_486340	486340	A	ADD	10	0.001411	0.0005926	0.0002497	0.002573	2.381	0.04445
2	S02_1206290	1206290	C	ADD	15	-0.00605	0.002725	-0.01139	-0.0007101	-2.221	0.04477
4	S04_1611712	1611712	TG	ADD	15	0.0053	0.002398	0.0006002	0.01	2.21	0.04563
3	S03_4480732	4480732	C	ADD	11	0.002219	0.0009577	0.0003423	0.004096	2.317	0.04568
1	S01_633681	633681	T	ADD	22	0.006935	0.003257	0.0005513	0.01332	2.129	0.04585
6	S06_887376	887376	AG	ADD	29	0.002757	0.001319	0.0001708	0.005342	2.089	0.04623
9	S09_1585451	1585451	TC	ADD	192	-0.001459	0.0007283	-0.002886	-3.13E-05	-2.003	0.0466
8	S08_1924593	1924593	T	ADD	16	0.002995	0.001377	0.0002958	0.005694	2.175	0.04728
10	S10_1464363	1464363	A	ADD	39	0.002163	0.001057	9.05E-05	0.004235	2.045	0.04796
6	S06_2877227	2877227	A	ADD	10	0.005927	0.002551	0.0009262	0.01093	2.323	0.04869
3	S03_1369264	1369264	T	ADD	57	0.0009577	0.0004776	2.16E-05	0.001894	2.005	0.04987
3	S03_4885253	4885253	A	ADD	96	0.001329	0.00067	1.57E-05	0.002642	1.983	0.05024
2	S02_3851181	3851181	T	ADD	45	0.00402	0.001996	0.0001071	0.007933	2.014	0.05033
2	S02_3813226	3813226	AG	ADD	30	-0.005144	0.002516	-0.01007	-0.0002136	-2.045	0.05037
4	S04_3752275	3752275	G	ADD	26	-0.001219	0.0005925	-0.00238	-5.79E-05	-2.058	0.05064
9	S09_1740078	1740078	A	ADD	17	0.005251	0.002476	0.0003986	0.0101	2.121	0.051
7	S07_2646734	2646734	T	ADD	17	-0.003292	0.001557	-0.006344	-0.0002402	-2.114	0.05165
8	S08_459026	459026	A	ADD	24	0.002232	0.001087	0.0001018	0.004362	2.054	0.05209
6	S06_2265771	2265771	T	ADD	26	0.003786	0.001855	0.0001498	0.007421	2.041	0.05243
9	S09_1792109	1792109	T	ADD	10	-0.001672	0.0007362	-0.003114	-0.0002286	-2.27	0.05285
8	S08_1700155	1700155	T	ADD	34	0.001495	0.0007468	3.13E-05	0.002959	2.002	0.05384
3	S03_653696	653696	AG	ADD	14	-0.002999	0.001403	-0.005749	-0.0002487	-2.137	0.05386
11	S11_2277182	2277182	G	ADD	160	0.00141	0.000727	-1.47E-05	0.002835	1.94	0.05419
9	S09_2078332	2078332	A	ADD	36	-0.004198	0.002105	-0.008324	-7.17E-05	-1.994	0.05422
14	S14_1445934	1445934	T	ADD	19	-0.001448	0.0007006	-0.002821	-7.49E-05	-2.067	0.05432
9	S09_1547454	1547454	AC	ADD	12	0.003518	0.001616	0.0003503	0.006685	2.177	0.05455
4	S04_2200129	2200129	C	ADD	71	-0.001498	0.0007661	-0.002999	3.92E-06	-1.955	0.05465
12	S12_1181439	1181439	G	ADD	10	-0.00159	0.0007079	-0.002978	-0.0002029	-2.247	0.05486
1	S01_5075791	5075791	T	ADD	192	0.003615	0.001872	-5.32E-05	0.007284	1.932	0.0549
11	S11_1517531	1517531	A	ADD	37	-0.001871	0.0009427	-0.003718	-2.32E-05	-1.985	0.05508
1	S01_4895620	4895620	TG	ADD	12	-0.005465	0.00252	-0.0104	-0.0005266	-2.169	0.05527
11	S11_811085	811085	A	ADD	82	-0.001066	0.000548	-0.00214	8.35E-06	-1.945	0.05532
6	S06_1204359	1204359	C	ADD	11	0.003779	0.001718	0.0004108	0.007146	2.199	0.05543
6	S06_1752654	1752654	C	ADD	192	-0.002114	0.001098	-0.004266	3.89E-05	-1.925	0.05578
4	S04_3624895	3624895	T	ADD	13	0.001704	0.0007992	0.0001379	0.003271	2.133	0.05633
16	S16_902931	902931	A	ADD	22	-0.001286	0.0006347	-0.00253	-4.16E-05	-2.025	0.05637
11	S11_1677264	1677264	AG	ADD	11	-0.003023	0.001382	-0.005732	-0.000314	-2.187	0.05651
1	S01_5620900	5620900	AG	ADD	26	0.003301	0.001652	6.32E-05	0.006539	1.998	0.05714
2	S02_5181450	5181450	A	ADD	32	-0.001142	0.0005788	-0.002276	-7.49E-06	-1.973	0.05778
12	S12_768245	768245	T	ADD	17	0.002708	0.00132	0.000121	0.005296	2.052	0.05809
1	S01_3502853	3502853	C	ADD	35	0.00267	0.001363	-3.44E-07	0.005341	1.96	0.05852
2	S02_1126864	1126864	C	ADD	190	0.001151	0.0006051	-3.49E-05	0.002337	1.902	0.05866
4	S04_123513	123513	T	ADD	22	0.0023	0.001148	5.03E-05	0.004549	2.004	0.05883
4	S04_3826012	3826012	AC	ADD	11	0.002467	0.001142	0.0002291	0.004704	2.161	0.059
4	S04_1139243	1139243	G	ADD	11	-0.004199	0.001944	-0.008009	-0.0003886	-2.16	0.05908
6	S06_246049	246049	AG	ADD	10	-0.002832	0.001288	-0.005355	-0.0003079	-2.199	0.05908
1	S01_591179	591179	C	ADD	41	0.00294	0.001513	-2.61E-05	0.005906	1.943	0.0593
9	S09_2071282	2071282	AG	ADD	8	0.006116	0.002639	0.0009435	0.01129	2.317	0.05966
14	S14_1735961	1735961	T	ADD	26	-0.001794	0.0009075	-0.003573	-1.53E-05	-1.977	0.05966
3	S03_541365	541365	A	ADD	16	0.002945	0.001439	0.000125	0.005765	2.047	0.05993
3	S03_3939584	3939584	TG	ADD	12	-0.003825	0.001805	-0.007362	-0.0002872	-2.119	0.06011
3	S03_212188	212188	A	ADD	22	0.003592	0.001803	5.88E-05	0.007126	1.993	0.06013
3	S03_1555378	1555378	G	ADD	18	0.004628	0.002289	0.0001423	0.009114	2.022	0.06021
1	S01_1637764	1637764	A	ADD	33	0.002842	0.001457	-1.43E-05	0.005699	1.95	0.06025
2	S02_4888976	4888976	T	ADD	13	0.001808	0.0008635	0.0001153	0.0035	2.094	0.06027
4	S04_3747906	3747906	T	ADD	10	-0.006039	0.002771	-0.01147	-0.0006078	-2.179	0.06093
6	S06_1914866	1914866	A	ADD	41	-0.005095	0.002642	-0.01027	8.24E-05	-1.929	0.06106
7	S07_1084101	1084101	A	ADD	60	0.002189	0.001147	-5.79E-05	0.004437	1.909	0.06116
2	S02_4793442	4793442	A	ADD	42	0.00101	0.0005242	-1.78E-05	0.002037	1.926	0.06122
13	S13_94772	94772	G	ADD	20	-0.001608	0.000806	-0.003188	-2.83E-05	-1.995	0.0614
7	S07_2591495	2591495	A	ADD	18	-0.00289	0.001443	-0.005718	-6.10E-05	-2.002	0.06251
9	S09_1738224	1738224	T	ADD	25	0.001372	0.000701	-2.16E-06	0.002746	1.957	0.06261
6	S06_699561	699561	G	ADD	19	0.002118	0.001063	3.42E-05	0.004202	1.992	0.06267
9	S09_1750908	1750908	A	ADD	10	0.004201	0.001946	0.000388	0.008014	2.159	0.06285
4	S04_895731	895731	A	ADD	90	0.001013	0.0005379	-4.13E-05	0.002067	1.883	0.06297
1	S01_5113742	5113742	AG	ADD	10	-0.00356	0.001654	-0.006801	-0.0003178	-2.152	0.06357
11	S11_2170551	2170551	G	ADD	12	-0.004249	0.002039	-0.008246	-0.0002527	-2.084	0.06378
6	S06_1639083	1639083	T	ADD	13	0.004987	0.002442	0.0002006	0.009774	2.042	0.06587
4	S04_867937	867937	AG	ADD	85	-0.001934	0.00104	-0.003972	0.0001033	-1.861	0.06634
4	S04_2998967	2998967	T	ADD	34	0.001367	0.0007203	-4.50E-05	0.002778	1.897	0.06682
2	S02_403136	403136	T	ADD	16	-0.00267	0.001345	-0.005307	-3.30E-05	-1.985	0.06715
4	S04_3483994	3483994	C	ADD	33	-0.002241	0.001185	-0.004564	8.27E-05	-1.89	0.06812
4	S04_3870629	3870629	TG	ADD	21	-0.008052	0.004166	-0.01622	0.0001128	-1.933	0.06829
9	S09_2073607	2073607	TG	ADD	71	-0.001632	0.0008835	-0.003364	9.95E-05	-1.847	0.06898
7	S07_2642980	2642980	A	ADD	21	-0.002863	0.001487	-0.005777	5.14E-05	-1.925	0.06928
2	S02_1114303	1114303	A	ADD	12	-0.00423	0.002082	-0.00831	-0.0001503	-2.032	0.06955
2	S02_3430153	3430153	C	ADD	79	-0.0009703	0.0005284	-0.002006	6.52E-05	-1.836	0.07014
11	S11_943524	943524	A	ADD	75	0.0009875	0.0005379	-6.67E-05	0.002042	1.836	0.07043
14	S14_403699	403699	T	ADD	12	-0.002196	0.001085	-0.004321	-6.99E-05	-2.024	0.07046
3	S03_2387865	2387865	A	ADD	11	0.003698	0.001808	0.0001553	0.007241	2.046	0.07108
10	S10_1109371	1109371	C	ADD	57	0.0009635	0.0005235	-6.25E-05	0.001989	1.841	0.07108
1	S01_1417811	1417811	C	ADD	19	0.003033	0.001576	-5.52E-05	0.006121	1.925	0.07114
3	S03_216381	216381	C	ADD	17	0.002725	0.001408	-3.39E-05	0.005484	1.936	0.07196
3	S03_2115836	2115836	AC	ADD	13	0.003169	0.001594	4.47E-05	0.006294	1.988	0.07227
3	S03_1218536	1218536	G	ADD	31	-0.001253	0.000672	-0.00257	6.43E-05	-1.864	0.07244
14	S14_1532812	1532812	A	ADD	12	-0.004272	0.002128	-0.008443	-0.0001016	-2.008	0.07245
1	S01_1481724	1481724	T	ADD	25	-0.003386	0.001802	-0.006919	0.000146	-1.879	0.07298
6	S06_2119278	2119278	C	ADD	182	0.00292	0.001626	-0.0002666	0.006107	1.796	0.07417
6	S06_2119279	2119279	A	ADD	182	0.00292	0.001626	-0.0002666	0.006107	1.796	0.07417
9	S09_2442452	2442452	AG	ADD	10	-0.003945	0.001929	-0.007727	-0.0001635	-2.045	0.07512
2	S02_4567958	4567958	AC	ADD	11	0.004009	0.001995	9.97E-05	0.007919	2.01	0.07534
15	S15_311818	311818	TC	ADD	24	-0.002627	0.001411	-0.005392	0.0001374	-1.863	0.07593
16	S16_1086655	1086655	AG	ADD	158	0.001444	0.0008087	-0.0001413	0.003029	1.785	0.07616
1	S01_5075659	5075659	G	ADD	191	0.005658	0.003175	-0.0005645	0.01188	1.782	0.07633
14	S14_972487	972487	C	ADD	18	0.002526	0.001335	-9.01E-05	0.005142	1.892	0.07667
2	S02_4463279	4463279	A	ADD	9	0.001636	0.0007887	9.02E-05	0.003182	2.074	0.07672
8	S08_1765684	1765684	AG	ADD	13	0.002377	0.001217	-8.97E-06	0.004762	1.953	0.07678
7	S07_2219300	2219300	T	ADD	18	0.001666	0.0008817	-6.24E-05	0.003394	1.889	0.07712
1	S01_3747080	3747080	A	ADD	37	-0.002487	0.001368	-0.005169	0.0001945	-1.818	0.07766
12	S12_957792	957792	A	ADD	18	-0.00329	0.001746	-0.006712	0.0001328	-1.884	0.07788
5	S05_3052025	3052025	C	ADD	20	-0.001706	0.0009139	-0.003497	8.52E-05	-1.867	0.07831
7	S07_1706805	1706805	AG	ADD	9	0.002548	0.001237	0.0001229	0.004973	2.059	0.07845
4	S04_3123918	3123918	GC	ADD	35	-0.003586	0.001974	-0.007455	0.0002841	-1.816	0.07846
3	S03_1404785	1404785	CG	ADD	186	0.0009726	0.0005497	-0.0001049	0.00205	1.769	0.07852
4	S04_2178116	2178116	T	ADD	10	-0.00376	0.00187	-0.007426	-9.37E-05	-2.01	0.07927
15	S15_572771	572771	C	ADD	17	-0.002819	0.001498	-0.005754	0.0001165	-1.882	0.07936
8	S08_1985021	1985021	TC	ADD	20	0.004158	0.002242	-0.0002375	0.008553	1.854	0.08019
4	S04_1199350	1199350	AC	ADD	26	-0.002385	0.001306	-0.004944	0.0001742	-1.827	0.08024
1	S01_7099333	7099333	T	ADD	21	0.003574	0.001936	-0.0002206	0.007369	1.846	0.08053
3	S03_2062805	2062805	GC	ADD	11	-0.003792	0.001929	-0.007572	-1.14E-05	-1.966	0.08088
2	S02_721739	721739	A	ADD	14	-0.002284	0.001199	-0.004633	6.51E-05	-1.906	0.08092
3	S03_4246858	4246858	G	ADD	57	-0.00137	0.0007749	-0.002889	0.0001487	-1.768	0.08259
4	S04_1633229	1633229	C	ADD	10	-0.007181	0.003621	-0.01428	-8.30E-05	-1.983	0.08268
13	S13_267917	267917	CG	ADD	175	-0.001007	0.0005773	-0.002139	0.0001242	-1.745	0.08278
1	S01_2204666	2204666	G	ADD	28	-0.002909	0.001614	-0.006072	0.0002539	-1.803	0.08305
4	S04_1005516	1005516	A	ADD	25	0.001093	0.0006039	-9.08E-05	0.002277	1.81	0.08343
2	S02_1445089	1445089	G	ADD	9	-0.003947	0.001959	-0.007786	-0.0001078	-2.015	0.08374
1	S01_1397848	1397848	T	ADD	15	-0.002892	0.001544	-0.005918	0.0001345	-1.873	0.08375
3	S03_2597946	2597946	G	ADD	27	0.003674	0.002042	-0.0003289	0.007677	1.799	0.08412
11	S11_1038798	1038798	A	ADD	12	0.004335	0.002261	-9.61E-05	0.008767	1.917	0.08416
13	S13_1981252	1981252	G	ADD	11	0.002608	0.001346	-2.96E-05	0.005245	1.938	0.08458
9	S09_2429819	2429819	A	ADD	23	0.005088	0.002816	-0.0004306	0.01061	1.807	0.0851
14	S14_181437	181437	T	ADD	19	0.002344	0.001286	-0.0001767	0.004865	1.823	0.086
11	S11_1615583	1615583	A	ADD	33	-0.001417	0.0008018	-0.002989	0.0001543	-1.767	0.08699
15	S15_911122	911122	A	ADD	32	0.001873	0.001059	-0.000203	0.003949	1.768	0.08719
3	S03_2172381	2172381	C	ADD	18	0.001848	0.001016	-0.000144	0.003839	1.818	0.08779
13	S13_353510	353510	T	ADD	58	-0.00183	0.001054	-0.003895	0.0002353	-1.737	0.08794
1	S01_2457203	2457203	T	ADD	21	0.002262	0.00126	-0.0002073	0.004732	1.795	0.0885
8	S08_2694180	2694180	T	ADD	22	-0.003245	0.001814	-0.006802	0.0003109	-1.789	0.08883
15	S15_22650	22650	C	ADD	16	-0.004493	0.002465	-0.009323	0.0003376	-1.823	0.08973
10	S10_2170410	2170410	T	ADD	18	-0.002793	0.001552	-0.005834	0.0002479	-1.8	0.09071
11	S11_1888949	1888949	A	ADD	17	0.001857	0.001029	-0.0001608	0.003874	1.804	0.09139
5	S05_3590286	3590286	A	ADD	12	-0.001821	0.0009764	-0.003735	9.24E-05	-1.865	0.0917
9	S09_1095894	1095894	A	ADD	20	0.001549	0.0008696	-0.0001556	0.003253	1.781	0.09179
6	S06_2119313	2119313	T	ADD	182	0.002755	0.001628	-0.0004351	0.005945	1.693	0.09225
14	S14_1416618	1416618	T	ADD	11	0.001262	0.0006728	-5.61E-05	0.002581	1.877	0.09332
2	S02_424072	424072	A	ADD	123	0.001207	0.0007141	-0.0001923	0.002607	1.691	0.09346
6	S06_2611613	2611613	T	ADD	49	-0.0008127	0.000475	-0.001744	0.0001183	-1.711	0.09369
10	S10_762556	762556	A	ADD	12	0.001052	0.0005709	-6.74E-05	0.002171	1.842	0.0953
3	S03_1219481	1219481	TG	ADD	25	0.002064	0.001188	-0.0002637	0.004392	1.738	0.0956
14	S14_1275231	1275231	T	ADD	10	-0.007865	0.004165	-0.01603	0.0002976	-1.889	0.09564
4	S04_2720041	2720041	G	ADD	14	0.002638	0.00146	-0.0002237	0.005499	1.807	0.09592
1	S01_3865493	3865493	A	ADD	81	0.001082	0.000642	-0.0001767	0.00234	1.685	0.09599
5	S05_622869	622869	A	ADD	69	0.001671	0.0009908	-0.0002712	0.003613	1.686	0.09641
12	S12_630212	630212	G	ADD	21	-0.003258	0.001869	-0.006922	0.0004052	-1.743	0.09746
5	S05_1874257	1874257	A	ADD	21	0.001945	0.001117	-0.0002432	0.004134	1.742	0.09765
4	S04_2985234	2985234	C	ADD	9	0.00238	0.001246	-6.16E-05	0.004821	1.911	0.09769
1	S01_4980166	4980166	A	ADD	10	-0.00152	0.0008149	-0.003117	7.76E-05	-1.865	0.09921
12	S12_1101545	1101545	A	ADD	14	-0.001893	0.00106	-0.00397	0.0001836	-1.787	0.09925
3	S03_1757570	1757570	TC	ADD	14	0.003614	0.002029	-0.0003624	0.00759	1.781	0.1002
11	S11_221962	221962	G	ADD	132	0.0008653	0.0005229	-0.0001595	0.00189	1.655	0.1004
12	S12_2065946	2065946	C	ADD	16	0.001069	0.000608	-0.0001232	0.00226	1.757	0.1007
1	S01_5112905	5112905	T	ADD	11	0.002002	0.001095	-0.0001442	0.004148	1.828	0.1008
2	S02_2635254	2635254	C	ADD	9	-0.003596	0.001906	-0.007332	0.0001394	-1.887	0.1011
3	S03_4426425	4426425	A	ADD	53	0.002633	0.001579	-0.0004611	0.005728	1.668	0.1015
1	S01_2160382	2160382	T	ADD	15	-0.005058	0.002872	-0.01069	0.000572	-1.761	0.1018
2	S02_3297787	3297787	AG	ADD	17	0.001878	0.001079	-0.0002368	0.003992	1.74	0.1023
13	S13_896222	896222	A	ADD	14	-0.002183	0.001235	-0.004603	0.0002362	-1.769	0.1023
4	S04_1359782	1359782	TG	ADD	183	0.001187	0.0007245	-0.0002334	0.002607	1.638	0.1032
6	S06_125472	125472	C	ADD	20	0.001949	0.001136	-0.0002784	0.004176	1.715	0.1035
3	S03_298505	298505	T	ADD	174	-0.001078	0.000659	-0.002369	0.000214	-1.635	0.1038
5	S05_1924402	1924402	A	ADD	114	-0.0008457	0.000516	-0.001857	0.0001658	-1.639	0.1041
15	S15_208039	208039	A	ADD	10	0.001335	0.000729	-9.39E-05	0.002764	1.831	0.1044
9	S09_2724602	2724602	TC	ADD	172	0.001291	0.0007911	-0.0002594	0.002842	1.632	0.1045
6	S06_1286764	1286764	GC	ADD	14	0.003318	0.00189	-0.0003863	0.007023	1.756	0.1046
6	S06_2578360	2578360	A	ADD	10	-0.001199	0.0006551	-0.002483	8.49E-05	-1.83	0.1046
1	S01_2268078	2268078	G	ADD	192	0.00306	0.001877	-0.0006188	0.006739	1.63	0.1047
3	S03_2434414	2434414	A	ADD	9	0.001835	0.0009846	-9.51E-05	0.003764	1.863	0.1047
2	S02_714430	714430	T	ADD	15	-0.002096	0.001202	-0.004453	0.0002604	-1.743	0.1048
3	S03_2232127	2232127	T	ADD	49	-0.0007191	0.0004358	-0.001573	0.0001351	-1.65	0.1056
7	S07_949888	949888	CG	ADD	113	-0.00107	0.0006569	-0.002358	0.0002173	-1.629	0.1061
3	S03_4461171	4461171	A	ADD	11	0.004792	0.002671	-0.000443	0.01003	1.794	0.1064
2	S02_3025768	3025768	GC	ADD	10	-0.004933	0.002713	-0.01025	0.0003846	-1.818	0.1065
6	S06_3697117	3697117	A	ADD	155	0.000885	0.0005452	-0.0001837	0.001954	1.623	0.1066
6	S06_1815760	1815760	A	ADD	10	-0.003019	0.001663	-0.006279	0.0002409	-1.815	0.107
6	S06_3271398	3271398	T	ADD	10	-0.004074	0.002244	-0.008472	0.0003239	-1.816	0.107
4	S04_1219205	1219205	TC	ADD	98	0.004458	0.002743	-0.0009179	0.009833	1.625	0.1074
1	S01_3209476	3209476	G	ADD	11	-0.003569	0.001999	-0.007488	0.0003495	-1.785	0.1079
3	S03_552481	552481	G	ADD	192	0.0007538	0.0004669	-0.0001612	0.001669	1.615	0.108
3	S03_552491	552491	A	ADD	192	0.0007538	0.0004669	-0.0001612	0.001669	1.615	0.108
9	S09_1603368	1603368	CG	ADD	90	0.001236	0.0007614	-0.0002568	0.002728	1.623	0.1082
10	S10_1398410	1398410	C	ADD	34	0.003193	0.001932	-0.000594	0.00698	1.653	0.1082
9	S09_731106	731106	C	ADD	29	-0.002418	0.001456	-0.005273	0.0004359	-1.661	0.1084
10	S10_1329807	1329807	A	ADD	82	0.0006898	0.0004249	-0.0001431	0.001523	1.623	0.1085
1	S01_5754672	5754672	T	ADD	36	0.00116	0.0007042	-0.0002206	0.00254	1.647	0.1088
5	S05_4185016	4185016	G	ADD	69	0.0009255	0.0005702	-0.0001922	0.002043	1.623	0.1093
6	S06_1552862	1552862	T	ADD	21	0.001381	0.0008241	-0.0002339	0.002996	1.676	0.1101
16	S16_335793	335793	C	ADD	14	0.002002	0.00116	-0.0002724	0.004276	1.725	0.1101
14	S14_645690	645690	AG	ADD	170	-0.001081	0.0006744	-0.002403	0.0002405	-1.603	0.1107
1	S01_2888575	2888575	A	ADD	72	0.0009284	0.0005749	-0.0001983	0.002055	1.615	0.1108
10	S10_1325009	1325009	A	ADD	26	-0.002898	0.001753	-0.006333	0.0005375	-1.653	0.1113
2	S02_3527507	3527507	T	ADD	17	-0.005065	0.002995	-0.01093	0.0008052	-1.691	0.1115
4	S04_3972920	3972920	A	ADD	17	-0.004264	0.002524	-0.009211	0.0006823	-1.69	0.1118
3	S03_211172	211172	T	ADD	13	0.004053	0.002347	-0.0005478	0.008653	1.727	0.1122
8	S08_1161090	1161090	GC	ADD	102	0.001042	0.0006499	-0.0002322	0.002315	1.603	0.1122
4	S04_3657713	3657713	T	ADD	10	-0.004553	0.002555	-0.009562	0.0004554	-1.782	0.1126
13	S13_1357004	1357004	C	ADD	36	0.001615	0.0009919	-0.0003291	0.003559	1.628	0.1127
2	S02_3091477	3091477	A	ADD	16	0.002151	0.001273	-0.0003434	0.004645	1.69	0.1131
13	S13_1910533	1910533	AG	ADD	31	0.002894	0.001773	-0.0005799	0.006368	1.633	0.1133
1	S01_3880330	3880330	T	ADD	18	0.002662	0.001591	-0.0004554	0.00578	1.674	0.1136
6	S06_2615994	2615994	AC	ADD	12	-0.002512	0.00145	-0.005354	0.0003288	-1.733	0.1137
4	S04_116906	116906	T	ADD	28	-0.00385	0.002352	-0.00846	0.0007606	-1.637	0.1138
7	S07_1434759	1434759	A	ADD	25	0.0046	0.002802	-0.0008914	0.01009	1.642	0.1142
14	S14_776704	776704	C	ADD	42	-0.001565	0.0009722	-0.003471	0.0003401	-1.61	0.1152
9	S09_1979708	1979708	C	ADD	27	-0.002166	0.001327	-0.004768	0.0004357	-1.632	0.1153
3	S03_2985768	2985768	A	ADD	62	0.001914	0.001199	-0.0004363	0.004265	1.596	0.1157
5	S05_2360568	2360568	A	ADD	12	0.003099	0.001801	-0.0004309	0.006628	1.721	0.116
4	S04_4071955	4071955	C	ADD	45	-0.001645	0.001028	-0.003659	0.0003694	-1.6	0.1168
12	S12_719243	719243	G	ADD	16	0.001753	0.00105	-0.0003052	0.003811	1.669	0.1173
13	S13_1403138	1403138	CG	ADD	184	-0.001061	0.0006762	-0.002387	0.0002638	-1.57	0.1182
4	S04_4374022	4374022	T	ADD	10	-0.003792	0.002169	-0.008043	0.0004583	-1.749	0.1185
7	S07_2010786	2010786	A	ADD	18	0.003146	0.00191	-0.0005966	0.006889	1.648	0.1189
7	S07_2259880	2259880	T	ADD	33	0.002863	0.001786	-0.0006365	0.006363	1.603	0.119
9	S09_976283	976283	A	ADD	22	0.002749	0.001688	-0.0005585	0.006057	1.629	0.119
9	S09_976286	976286	A	ADD	22	0.002749	0.001688	-0.0005585	0.006057	1.629	0.119
13	S13_257861	257861	T	ADD	23	-0.002806	0.001727	-0.006192	0.0005795	-1.625	0.1192
9	S09_2429814	2429814	A	ADD	28	0.004491	0.002789	-0.0009757	0.009957	1.61	0.1194
1	S01_5405446	5405446	T	ADD	22	-0.001942	0.001195	-0.004284	0.0003999	-1.625	0.1198
12	S12_451390	451390	TG	ADD	9	0.003525	0.00199	-0.0003756	0.007426	1.771	0.1198
1	S01_7368561	7368561	GGGGGGGGGGT	ADD	64	-0.001721	0.001092	-0.003862	0.0004191	-1.576	0.1201
3	S03_4573122	4573122	C	ADD	13	-0.004073	0.002417	-0.00881	0.0006644	-1.685	0.1201
4	S04_1172566	1172566	A	ADD	9	-0.004675	0.002642	-0.009853	0.0005034	-1.769	0.1201
10	S10_542313	542313	A	ADD	35	0.001012	0.0006342	-0.0002312	0.002255	1.595	0.1201
2	S02_610773	610773	G	ADD	10	0.001065	0.0006127	-0.0001361	0.002266	1.738	0.1204
15	S15_896864	896864	C	ADD	46	-0.0008972	0.0005671	-0.002009	0.0002144	-1.582	0.1208
1	S01_2016735	2016735	C	ADD	21	0.003651	0.00225	-0.0007592	0.008062	1.623	0.1212
4	S04_959905	959905	T	ADD	10	-0.003721	0.002147	-0.00793	0.0004874	-1.733	0.1213
7	S07_1448944	1448944	T	ADD	77	0.001126	0.0007202	-0.0002853	0.002538	1.564	0.1221
5	S05_59910	59910	AG	ADD	19	-0.00327	0.002011	-0.007212	0.0006721	-1.626	0.1224
3	S03_1215957	1215957	GC	ADD	19	-0.004807	0.002957	-0.0106	0.0009896	-1.625	0.1225
2	S02_237218	237218	A	ADD	43	-0.001322	0.0008403	-0.002969	0.0003247	-1.574	0.1233
3	S03_4663973	4663973	T	ADD	74	0.0007007	0.0004501	-0.0001815	0.001583	1.557	0.1239
12	S12_1544654	1544654	G	ADD	17	-0.00425	0.002607	-0.009359	0.0008597	-1.63	0.1239
7	S07_1436774	1436774	C	ADD	168	0.000923	0.0005975	-0.000248	0.002094	1.545	0.1243
5	S05_3585205	3585205	AC	ADD	12	-0.002432	0.001451	-0.005276	0.0004115	-1.676	0.1246
16	S16_125911	125911	A	ADD	53	-0.0009261	0.000594	-0.00209	0.0002381	-1.559	0.1251
4	S04_1647236	1647236	A	ADD	21	-0.004012	0.002504	-0.00892	0.0008959	-1.602	0.1256
5	S05_2024955	2024955	T	ADD	10	-0.002898	0.001696	-0.006223	0.0004266	-1.709	0.1259
11	S11_916688	916688	A	ADD	17	0.00207	0.00128	-0.000439	0.00458	1.617	0.1267
5	S05_2317593	2317593	T	ADD	20	-0.002208	0.001382	-0.004917	0.0005002	-1.598	0.1275
5	S05_1942220	1942220	T	ADD	11	0.002738	0.001631	-0.0004597	0.005935	1.678	0.1276
2	S02_3029822	3029822	C	ADD	16	-0.002804	0.001733	-0.006201	0.0005933	-1.618	0.128
12	S12_2064169	2064169	C	ADD	17	0.002557	0.001588	-0.0005548	0.005668	1.611	0.1281
4	S04_3861753	3861753	AG	ADD	12	0.002986	0.0018	-0.0005426	0.006515	1.659	0.1282
10	S10_929407	929407	G	ADD	13	0.001744	0.001061	-0.0003348	0.003824	1.644	0.1283
9	S09_2703241	2703241	AC	ADD	23	-0.002797	0.001768	-0.006262	0.0006684	-1.582	0.1286
1	S01_1055923	1055923	A	ADD	103	0.001104	0.000721	-0.0003089	0.002517	1.532	0.1288
4	S04_3713642	3713642	T	ADD	10	-0.003537	0.002089	-0.007631	0.0005576	-1.693	0.1289
4	S04_1300313	1300313	GC	ADD	15	0.003871	0.002392	-0.0008174	0.00856	1.618	0.1296
9	S09_884932	884932	T	ADD	15	-0.003197	0.001976	-0.00707	0.0006756	-1.618	0.1296
11	S11_1584822	1584822	G	ADD	10	-0.003037	0.001804	-0.006574	0.0004997	-1.683	0.1309
3	S03_2573956	2573956	T	ADD	11	0.003368	0.002027	-0.0006049	0.007341	1.662	0.131
5	S05_3594106	3594106	C	ADD	10	0.00307	0.001825	-0.0005063	0.006647	1.683	0.131
10	S10_2049885	2049885	C	ADD	27	0.001527	0.000978	-0.0003896	0.003444	1.562	0.131
11	S11_1897760	1897760	AG	ADD	44	-0.003181	0.002066	-0.007231	0.0008681	-1.54	0.1311
6	S06_159409	159409	A	ADD	13	-0.00177	0.001085	-0.003897	0.000357	-1.631	0.1312
3	S03_552728	552728	C	ADD	191	0.0007176	0.0004738	-0.000211	0.001646	1.515	0.1316
4	S04_957559	957559	AG	ADD	28	0.003016	0.001938	-0.000783	0.006815	1.556	0.1318
4	S04_1356099	1356099	CG	ADD	23	-0.00346	0.00221	-0.007792	0.0008727	-1.565	0.1325
4	S04_1151779	1151779	A	ADD	36	-0.001538	0.0009985	-0.003495	0.0004187	-1.541	0.1327
4	S04_3667976	3667976	C	ADD	13	-0.00308	0.001899	-0.006802	0.0006412	-1.622	0.133
5	S05_3220653	3220653	A	ADD	28	0.0006251	0.000403	-0.0001647	0.001415	1.551	0.133
4	S04_3972919	3972919	A	ADD	16	-0.004203	0.002635	-0.009368	0.0009622	-1.595	0.1331
8	S08_538881	538881	T	ADD	122	0.0008578	0.0005682	-0.0002558	0.001971	1.51	0.1337
15	S15_529881	529881	A	ADD	11	0.003045	0.001851	-0.0005817	0.006672	1.646	0.1342
4	S04_2164712	2164712	A	ADD	17	0.003018	0.001907	-0.0007187	0.006755	1.583	0.1343
4	S04_121662	121662	A	ADD	52	0.0009452	0.0006211	-0.0002721	0.002162	1.522	0.1344
2	S02_664056	664056	C	ADD	20	-0.00201	0.001284	-0.004526	0.0005053	-1.566	0.1347
1	S01_3312909	3312909	T	ADD	12	0.002554	0.001572	-0.0005264	0.005635	1.625	0.1352
13	S13_1947949	1947949	A	ADD	34	-0.002384	0.001556	-0.005435	0.0006662	-1.532	0.1354
4	S04_1207055	1207055	CG	ADD	11	-0.004095	0.002498	-0.008991	0.0008008	-1.639	0.1356
3	S03_1163796	1163796	A	ADD	12	0.001179	0.0007267	-0.0002449	0.002604	1.623	0.1357
15	S15_713065	713065	A	ADD	31	-0.00294	0.001916	-0.006696	0.0008155	-1.534	0.1358
5	S05_192098	192098	A	ADD	105	-0.0008399	0.000559	-0.001935	0.0002556	-1.503	0.136
8	S08_2307689	2307689	A	ADD	18	-0.004208	0.002682	-0.009464	0.001048	-1.569	0.1362
10	S10_1208894	1208894	G	ADD	116	-0.0006507	0.0004348	-0.001503	0.0002014	-1.497	0.1372
5	S05_2419882	2419882	T	ADD	20	-0.003667	0.002362	-0.008296	0.0009611	-1.553	0.1378
6	S06_1629398	1629398	A	ADD	17	0.003493	0.002228	-0.0008743	0.007861	1.568	0.1378
15	S15_443046	443046	T	ADD	10	-0.004132	0.002506	-0.009044	0.0007809	-1.648	0.1379
1	S01_2072665	2072665	G	ADD	23	-0.001848	0.001199	-0.004199	0.0005019	-1.541	0.1382
7	S07_2847137	2847137	G	ADD	14	0.006215	0.003915	-0.001459	0.01389	1.587	0.1384
4	S04_3747902	3747902	A	ADD	12	-0.004238	0.002633	-0.009398	0.0009226	-1.61	0.1386
2	S02_862128	862128	A	ADD	12	-0.002504	0.001558	-0.005558	0.0005491	-1.607	0.139
1	S01_4420854	4420854	GC	ADD	189	-0.0008972	0.0006045	-0.002082	0.0002876	-1.484	0.1395
1	S01_5509913	5509913	C	ADD	12	0.003183	0.001983	-0.0007033	0.00707	1.605	0.1395
2	S02_2668590	2668590	C	ADD	21	-0.00205	0.001333	-0.004663	0.0005636	-1.537	0.1407
6	S06_2851850	2851850	T	ADD	17	-0.00164	0.001055	-0.003707	0.000428	-1.554	0.141
1	S01_3186066	3186066	G	ADD	11	-0.002116	0.001312	-0.004687	0.0004548	-1.613	0.1411
1	S01_2841228	2841228	T	ADD	29	-0.002142	0.001414	-0.004913	0.0006284	-1.515	0.1413
2	S02_2689466	2689466	C	ADD	11	-0.00348	0.002159	-0.007713	0.0007521	-1.612	0.1415
3	S03_2115616	2115616	AG	ADD	25	-0.002002	0.001316	-0.00458	0.0005767	-1.522	0.1417
3	S03_492553	492553	G	ADD	22	0.003429	0.002244	-0.0009698	0.007828	1.528	0.1422
3	S03_2142911	2142911	A	ADD	192	0.004769	0.003238	-0.001577	0.01112	1.473	0.1424
14	S14_925963	925963	C	ADD	9	-0.003509	0.002139	-0.007702	0.0006839	-1.64	0.145
8	S08_1924589	1924589	A	ADD	14	0.002771	0.001779	-0.0007157	0.006258	1.558	0.1453
7	S07_382892	382892	A	ADD	28	0.0008258	0.0005509	-0.0002539	0.001905	1.499	0.1459
7	S07_2045511	2045511	C	ADD	17	0.001757	0.001148	-0.0004926	0.004006	1.531	0.1466
4	S04_1144253	1144253	T	ADD	166	-0.0006214	0.0004264	-0.001457	0.0002143	-1.457	0.1469
2	S02_1756563	1756563	G	ADD	12	-0.003365	0.002141	-0.007561	0.0008306	-1.572	0.147
9	S09_1011248	1011248	T	ADD	13	0.002049	0.001314	-0.0005258	0.004623	1.56	0.1471
3	S03_4471633	4471633	C	ADD	19	-0.001444	0.0009507	-0.003307	0.0004195	-1.519	0.1472
8	S08_397873	397873	T	ADD	19	-0.001705	0.001123	-0.003905	0.0004952	-1.519	0.1472
8	S08_511667	511667	TC	ADD	9	-0.003886	0.002386	-0.008562	0.0007894	-1.629	0.1473
16	S16_93536	93536	CG	ADD	30	-0.003813	0.002559	-0.008829	0.001203	-1.49	0.1474
2	S02_2421501	2421501	TC	ADD	15	0.001403	0.0009118	-0.0003838	0.003191	1.539	0.1478
2	S02_5028388	5028388	T	ADD	17	-0.00164	0.001076	-0.003749	0.0004691	-1.524	0.1483
7	S07_1845685	1845685	T	ADD	18	0.003945	0.002598	-0.001148	0.009037	1.518	0.1485
3	S03_807430	807430	A	ADD	13	0.001971	0.00127	-0.0005174	0.004459	1.552	0.1488
13	S13_378823	378823	A	ADD	22	0.0009711	0.0006473	-0.0002975	0.00224	1.5	0.1492
2	S02_2270853	2270853	T	ADD	21	0.001626	0.001084	-0.0004983	0.003751	1.5	0.15
4	S04_3588513	3588513	G	ADD	76	0.001241	0.0008542	-0.0004334	0.002915	1.453	0.1506
6	S06_2263890	2263890	T	ADD	24	-0.002209	0.001488	-0.005125	0.000706	-1.485	0.1516
1	S01_309471	309471	T	ADD	10	0.002995	0.001891	-0.0007119	0.006703	1.584	0.1519
15	S15_1053689	1053689	A	ADD	14	0.00253	0.001656	-0.0007163	0.005777	1.528	0.1525
12	S12_644372	644372	T	ADD	14	0.004378	0.002867	-0.001242	0.009998	1.527	0.1527
7	S07_677367	677367	A	ADD	12	0.00323	0.002088	-0.0008626	0.007322	1.547	0.1529
11	S11_848796	848796	C	ADD	19	0.0009307	0.0006226	-0.0002895	0.002151	1.495	0.1533
4	S04_802701	802701	CG	ADD	189	-0.001036	0.0007231	-0.002453	0.0003811	-1.433	0.1536
1	S01_1441898	1441898	A	ADD	11	-0.002236	0.001436	-0.00505	0.0005776	-1.558	0.1537
7	S07_226284	226284	A	ADD	11	0.002644	0.001697	-0.0006828	0.00597	1.558	0.1537
4	S04_3971525	3971525	T	ADD	72	-0.001164	0.000808	-0.002748	0.0004198	-1.44	0.1542
6	S06_2542758	2542758	T	ADD	45	-0.0009614	0.0006631	-0.002261	0.0003382	-1.45	0.1543
4	S04_4099294	4099294	T	ADD	98	0.0007666	0.0005345	-0.000281	0.001814	1.434	0.1547
12	S12_1572845	1572845	G	ADD	11	-0.002671	0.001724	-0.006049	0.0007077	-1.549	0.1557
3	S03_413816	413816	T	ADD	9	-0.003035	0.001909	-0.006776	0.0007057	-1.59	0.1558
5	S05_470533	470533	T	ADD	20	0.003622	0.002446	-0.001172	0.008415	1.481	0.1559
14	S14_143578	143578	T	ADD	21	0.004306	0.002915	-0.001407	0.01002	1.477	0.156
14	S14_1516809	1516809	T	ADD	21	-0.001125	0.0007622	-0.002619	0.0003688	-1.476	0.1563
1	S01_6215806	6215806	C	ADD	13	-0.001563	0.001029	-0.00358	0.000454	-1.519	0.157
13	S13_467015	467015	A	ADD	13	-0.0007142	0.0004718	-0.001639	0.0002105	-1.514	0.1583
6	S06_1728177	1728177	A	ADD	51	0.0007225	0.0005059	-0.0002691	0.001714	1.428	0.1596
9	S09_2801917	2801917	TC	ADD	10	-0.001798	0.001161	-0.004074	0.0004785	-1.548	0.1602
3	S03_1166517	1166517	T	ADD	41	0.0005506	0.0003851	-0.0002041	0.001305	1.43	0.1607
6	S06_1205533	1205533	T	ADD	58	-0.000974	0.0006867	-0.00232	0.0003718	-1.419	0.1616
5	S05_1670727	1670727	A	ADD	14	-0.004726	0.003169	-0.01094	0.001486	-1.491	0.1617
9	S09_1272806	1272806	T	ADD	10	-0.004011	0.002602	-0.00911	0.001089	-1.541	0.1618
9	S09_2664036	2664036	T	ADD	63	-0.0008594	0.0006074	-0.00205	0.0003311	-1.415	0.1622
8	S08_82992	82992	A	ADD	12	-0.001231	0.0008164	-0.002831	0.0003691	-1.508	0.1625
1	S01_2787936	2787936	A	ADD	17	-0.001931	0.001315	-0.004508	0.0006467	-1.468	0.1627
2	S02_3003622	3003622	AG	ADD	10	0.00195	0.001269	-0.0005381	0.004437	1.536	0.1631
3	S03_1012714	1012714	T	ADD	81	0.0007618	0.0005417	-0.0002999	0.001823	1.406	0.1635
4	S04_3596643	3596643	AG	ADD	90	-0.001217	0.0008664	-0.002915	0.0004814	-1.404	0.1637
13	S13_1644934	1644934	TC	ADD	169	0.001004	0.0007185	-0.0004043	0.002412	1.397	0.1642
1	S01_7465854	7465854	A	ADD	16	-0.004304	0.002933	-0.01005	0.001445	-1.467	0.1644
11	S11_824461	824461	A	ADD	25	0.001561	0.001087	-0.0005698	0.003693	1.436	0.1645
13	S13_467884	467884	T	ADD	13	0.006298	0.004234	-0.002	0.0146	1.488	0.165
10	S10_1910770	1910770	G	ADD	15	0.00517	0.003514	-0.001718	0.01206	1.471	0.1651
1	S01_3006278	3006278	TC	ADD	188	0.0009087	0.0006529	-0.0003711	0.002188	1.392	0.1657
2	S02_179217	179217	A	ADD	71	0.0007072	0.0005048	-0.0002821	0.001697	1.401	0.1657
8	S08_2661085	2661085	A	ADD	146	0.000734	0.000527	-0.0002988	0.001767	1.393	0.1658
5	S05_721786	721786	AC	ADD	48	0.004743	0.003374	-0.001869	0.01135	1.406	0.1665
11	S11_2170186	2170186	T	ADD	18	-0.004799	0.003317	-0.0113	0.001703	-1.447	0.1673
7	S07_966021	966021	A	ADD	13	0.001011	0.0006847	-0.000331	0.002353	1.477	0.1678
2	S02_2584529	2584529	CA	ADD	17	-0.001139	0.0007876	-0.002683	0.0004047	-1.446	0.1687
16	S16_796571	796571	T	ADD	12	0.003155	0.00213	-0.001021	0.00733	1.481	0.1694
2	S02_3317927	3317927	A	ADD	41	-0.002278	0.001629	-0.005471	0.0009138	-1.399	0.1697
5	S05_1216474	1216474	C	ADD	11	-0.003509	0.002352	-0.008119	0.001101	-1.492	0.1699
6	S06_1241747	1241747	GC	ADD	9	-0.003443	0.002251	-0.007855	0.0009688	-1.53	0.17
4	S04_2142232	2142232	TG	ADD	16	-0.001486	0.001027	-0.003499	0.0005274	-1.446	0.1701
16	S16_445801	445801	T	ADD	89	0.0005585	0.0004041	-0.0002335	0.001351	1.382	0.1705
6	S06_3118704	3118704	G	ADD	15	-0.002086	0.001439	-0.004907	0.000734	-1.45	0.1708
4	S04_1205484	1205484	A	ADD	18	-0.001947	0.001358	-0.004609	0.0007148	-1.434	0.1709
11	S11_1964178	1964178	T	ADD	31	0.001592	0.001135	-0.0006324	0.003817	1.403	0.1713
3	S03_241765	241765	CG	ADD	14	0.002392	0.001645	-0.0008321	0.005615	1.454	0.1716
3	S03_1945472	1945472	T	ADD	10	0.003405	0.00227	-0.001043	0.007854	1.5	0.1719
16	S16_374661	374661	A	ADD	10	-0.001413	0.0009418	-0.003259	0.0004328	-1.5	0.1719
3	S03_2359150	2359150	T	ADD	10	0.002787	0.001859	-0.0008565	0.00643	1.499	0.1722
4	S04_731669	731669	G	ADD	16	0.001945	0.001354	-0.0007085	0.004599	1.437	0.1728
4	S04_3207619	3207619	AG	ADD	20	0.001863	0.001315	-0.0007132	0.00444	1.417	0.1734
9	S09_1751329	1751329	T	ADD	22	-0.002337	0.001656	-0.005582	0.0009087	-1.411	0.1735
9	S09_2483179	2483179	A	ADD	80	-0.0009782	0.0007125	-0.002375	0.0004183	-1.373	0.1737
1	S01_3504413	3504413	G	ADD	35	0.0007738	0.0005566	-0.0003171	0.001865	1.39	0.1738
12	S12_96953	96953	C	ADD	12	-0.002668	0.001828	-0.006251	0.0009143	-1.46	0.175
15	S15_740280	740280	T	ADD	20	0.001953	0.001383	-0.0007581	0.004665	1.412	0.175
6	S06_2119289	2119289	T	ADD	182	0.001992	0.001464	-0.000877	0.004861	1.361	0.1752
6	S06_2119301	2119301	A	ADD	182	0.001992	0.001464	-0.000877	0.004861	1.361	0.1752
6	S06_2119302	2119302	T	ADD	182	0.001992	0.001464	-0.000877	0.004861	1.361	0.1752
4	S04_1408888	1408888	A	ADD	22	0.00245	0.001744	-0.0009686	0.005868	1.405	0.1755
10	S10_1570644	1570644	T	ADD	36	-0.001107	0.0008003	-0.002676	0.0004613	-1.384	0.1755
5	S05_3454323	3454323	T	ADD	19	0.0006667	0.0004721	-0.0002586	0.001592	1.412	0.1759
8	S08_2286281	2286281	TC	ADD	187	-0.000805	0.0005932	-0.001968	0.0003577	-1.357	0.1764
4	S04_3229125	3229125	T	ADD	31	0.004606	0.003326	-0.001913	0.01112	1.385	0.1767
10	S10_13203	13203	G	ADD	44	-0.001341	0.000978	-0.003258	0.0005756	-1.371	0.1775
4	S04_3936368	3936368	C	ADD	12	-0.002569	0.001772	-0.006042	0.0009032	-1.45	0.1776
15	S15_1095593	1095593	A	ADD	19	-0.002083	0.001481	-0.004987	0.0008202	-1.406	0.1777
3	S03_3098338	3098338	G	ADD	192	-0.002209	0.001633	-0.00541	0.0009926	-1.352	0.1779
16	S16_1145881	1145881	G	ADD	60	0.00158	0.001159	-0.0006918	0.003853	1.363	0.1781
14	S14_255866	255866	A	ADD	40	-0.0008023	0.0005851	-0.001949	0.0003446	-1.371	0.1784
5	S05_1015663	1015663	T	ADD	25	0.004171	0.003007	-0.001723	0.01006	1.387	0.1787
5	S05_2909877	2909877	TC	ADD	50	0.003114	0.002285	-0.001364	0.007593	1.363	0.1792
1	S01_2688038	2688038	A	ADD	9	-0.004351	0.002916	-0.01007	0.001365	-1.492	0.1794
1	S01_5364699	5364699	T	ADD	10	0.003283	0.002234	-0.001095	0.007661	1.47	0.1798
6	S06_1119700	1119700	T	ADD	17	-0.002341	0.001664	-0.005602	0.0009199	-1.407	0.1798
1	S01_7167515	7167515	C	ADD	11	0.002108	0.001451	-0.0007362	0.004953	1.453	0.1803
1	S01_3913592	3913592	C	ADD	11	0.002638	0.001817	-0.0009229	0.0062	1.452	0.1804
12	S12_4152	4152	A	ADD	24	0.001508	0.00109	-0.0006295	0.003645	1.383	0.1807
13	S13_1234123	1234123	T	ADD	16	-0.002202	0.001564	-0.005267	0.0008623	-1.408	0.1808
8	S08_2758634	2758634	A	ADD	14	-0.003613	0.002544	-0.008598	0.001373	-1.42	0.181
11	S11_1563749	1563749	A	ADD	11	0.002291	0.001582	-0.0008096	0.005393	1.448	0.1815
6	S06_1162534	1162534	AC	ADD	86	-0.001399	0.001038	-0.003434	0.0006366	-1.347	0.1816
5	S05_2316009	2316009	A	ADD	18	0.00221	0.001583	-0.0008931	0.005314	1.396	0.1818
2	S02_3545987	3545987	A	ADD	16	0.001899	0.001353	-0.0007537	0.004551	1.403	0.1824
6	S06_2148958	2148958	T	ADD	29	0.003707	0.002709	-0.001602	0.009017	1.368	0.1824
9	S09_2781224	2781224	T	ADD	19	-0.002434	0.001752	-0.005868	0.0009994	-1.39	0.1826
8	S08_1791796	1791796	A	ADD	14	0.003485	0.002464	-0.001344	0.008314	1.414	0.1827
9	S09_2871561	2871561	TC	ADD	22	-0.001726	0.001252	-0.004179	0.0007272	-1.379	0.1831
13	S13_2037406	2037406	T	ADD	20	0.001512	0.001093	-0.0006298	0.003653	1.384	0.1834
4	S04_1346766	1346766	T	ADD	10	0.004341	0.002985	-0.001509	0.01019	1.454	0.1839
2	S02_3630607	3630607	G	ADD	87	-0.001275	0.0009519	-0.003141	0.0005906	-1.339	0.184
4	S04_2161427	2161427	A	ADD	11	0.002178	0.001515	-0.0007915	0.005147	1.438	0.1844
6	S06_2611156	2611156	A	ADD	10	0.004355	0.003003	-0.00153	0.01024	1.451	0.185
7	S07_299704	299704	C	ADD	13	0.002912	0.00206	-0.001125	0.006949	1.414	0.1851
4	S04_1418864	1418864	A	ADD	24	-0.003819	0.002793	-0.009294	0.001656	-1.367	0.1854
4	S04_1337585	1337585	TG	ADD	23	-0.001401	0.001024	-0.003408	0.0006067	-1.368	0.1859
11	S11_1680253	1680253	A	ADD	89	-0.0005456	0.0004092	-0.001348	0.0002565	-1.333	0.186
3	S03_2391859	2391859	T	ADD	20	0.001438	0.001046	-0.0006129	0.003488	1.374	0.1863
4	S04_4159583	4159583	AG	ADD	14	0.001818	0.001297	-0.0007246	0.00436	1.401	0.1864
11	S11_1421167	1421167	T	ADD	36	-0.002688	0.001995	-0.006598	0.001222	-1.348	0.1867
8	S08_2059774	2059774	TC	ADD	21	-0.0025	0.001826	-0.006078	0.001078	-1.369	0.1869
8	S08_1496005	1496005	A	ADD	13	0.002828	0.00201	-0.001111	0.006766	1.407	0.1871
7	S07_306332	306332	G	ADD	24	0.005377	0.003955	-0.002374	0.01313	1.36	0.1877
2	S02_2698115	2698115	A	ADD	9	-0.00251	0.001723	-0.005887	0.0008663	-1.457	0.1884
6	S06_563948	563948	G	ADD	15	0.00117	0.0008436	-0.0004833	0.002823	1.387	0.1887
5	S05_1213390	1213390	G	ADD	10	0.003826	0.002668	-0.001402	0.009054	1.434	0.1894
14	S14_781733	781733	TG	ADD	131	-0.0008364	0.0006351	-0.002081	0.0004085	-1.317	0.1902
3	S03_552719	552719	A	ADD	191	0.0006268	0.0004771	-0.0003083	0.001562	1.314	0.1905
3	S03_1375226	1375226	TG	ADD	9	0.003196	0.002207	-0.001129	0.007522	1.448	0.1908
3	S03_3009960	3009960	T	ADD	62	0.0008098	0.000612	-0.0003896	0.002009	1.323	0.1908
8	S08_2381314	2381314	TC	ADD	173	-0.001012	0.0007704	-0.002522	0.000498	-1.314	0.1908
2	S02_328268	328268	A	ADD	19	0.003088	0.002269	-0.00136	0.007535	1.361	0.1913
10	S10_1166914	1166914	TC	ADD	32	0.001794	0.001342	-0.000836	0.004425	1.337	0.1913
2	S02_2143313	2143313	G	ADD	77	0.0007688	0.0005836	-0.0003751	0.001913	1.317	0.1918
5	S05_3454001	3454001	GC	ADD	160	-0.0009987	0.0007618	-0.002492	0.0004944	-1.311	0.1918
6	S06_1311517	1311517	CG	ADD	161	-0.0007773	0.0005931	-0.00194	0.0003852	-1.311	0.1919
5	S05_3706755	3706755	A	ADD	47	-0.001042	0.0007871	-0.002584	0.0005011	-1.323	0.1924
13	S13_1534399	1534399	A	ADD	10	0.006155	0.004323	-0.002319	0.01463	1.424	0.1924
5	S05_2080037	2080037	A	ADD	34	0.003499	0.00263	-0.001656	0.008653	1.33	0.1928
6	S06_2692146	2692146	T	ADD	30	-0.003847	0.002885	-0.009502	0.001808	-1.333	0.1932
3	S03_718468	718468	G	ADD	27	0.00218	0.001631	-0.001017	0.005377	1.337	0.1934
1	S01_3508781	3508781	T	ADD	107	0.000745	0.0005697	-0.0003715	0.001862	1.308	0.1938
4	S04_2199348	2199348	A	ADD	36	-0.001222	0.0009222	-0.00303	0.0005853	-1.325	0.1939
2	S02_5103272	5103272	G	ADD	55	-0.00103	0.000783	-0.002565	0.0005048	-1.315	0.1941
3	S03_3098472	3098472	G	ADD	192	0.001308	0.001004	-0.0006596	0.003276	1.303	0.1941
5	S05_1592654	1592654	C	ADD	33	0.001424	0.001073	-0.0006792	0.003528	1.327	0.1941
12	S12_1522702	1522702	CG	ADD	32	0.003472	0.002616	-0.001655	0.0086	1.327	0.1944
2	S02_4724148	4724148	A	ADD	190	0.000828	0.0006359	-0.0004183	0.002074	1.302	0.1945
4	S04_757282	757282	T	ADD	14	0.00118	0.0008589	-0.0005037	0.002863	1.373	0.1947
1	S01_1400302	1400302	A	ADD	9	-0.005753	0.004018	-0.01363	0.002121	-1.432	0.1953
3	S03_93909	93909	GC	ADD	19	0.001514	0.001127	-0.000694	0.003723	1.344	0.1966
1	S01_377919	377919	A	ADD	28	0.001018	0.0007687	-0.0004884	0.002525	1.325	0.1968
9	S09_931144	931144	C	ADD	12	0.001758	0.001273	-0.0007357	0.004253	1.382	0.1971
4	S04_4071395	4071395	G	ADD	17	0.002986	0.002214	-0.001354	0.007326	1.348	0.1975
11	S11_526791	526791	G	ADD	25	-0.0009871	0.0007439	-0.002445	0.0004709	-1.327	0.1976
9	S09_392004	392004	T	ADD	13	0.001549	0.00113	-0.0006656	0.003764	1.371	0.1977
5	S05_1358641	1358641	AC	ADD	11	0.0022	0.001585	-0.0009066	0.005306	1.388	0.1986
10	S10_2210661	2210661	G	ADD	106	0.001377	0.001065	-0.0007098	0.003464	1.293	0.1988
11	S11_842805	842805	G	ADD	16	-0.003104	0.002302	-0.007615	0.001408	-1.348	0.1989
1	S01_848859	848859	T	ADD	15	-0.002631	0.001944	-0.006441	0.001179	-1.353	0.199
4	S04_691407	691407	T	ADD	84	-0.0007518	0.0005806	-0.00189	0.0003862	-1.295	0.199
4	S04_2201788	2201788	T	ADD	10	0.004254	0.003038	-0.001701	0.01021	1.4	0.1991
13	S13_1504912	1504912	T	ADD	10	0.003336	0.002383	-0.001335	0.008007	1.4	0.1992
9	S09_2714145	2714145	G	ADD	22	0.002475	0.001865	-0.00118	0.00613	1.327	0.1994
2	S02_4954126	4954126	T	ADD	141	-0.0007316	0.0005679	-0.001845	0.0003815	-1.288	0.1998
14	S14_166523	166523	A	ADD	11	0.00167	0.001207	-0.0006955	0.004036	1.384	0.1998
2	S02_716995	716995	T	ADD	15	-0.003357	0.002489	-0.008235	0.001521	-1.349	0.2004
16	S16_736617	736617	C	ADD	14	0.001683	0.001243	-0.0007528	0.004119	1.354	0.2006
2	S02_561645	561645	G	ADD	13	-0.00318	0.002338	-0.007761	0.001402	-1.36	0.201
3	S03_267291	267291	TC	ADD	24	0.005121	0.00389	-0.002504	0.01275	1.316	0.2016
1	S01_833433	833433	A	ADD	21	-0.002532	0.001915	-0.006285	0.001222	-1.322	0.2019
11	S11_735480	735480	T	ADD	91	0.0007368	0.0005735	-0.0003872	0.001861	1.285	0.2022
7	S07_2807575	2807575	C	ADD	10	0.004051	0.002918	-0.001668	0.00977	1.388	0.2025
14	S14_717010	717010	T	ADD	37	-0.001856	0.00143	-0.00466	0.0009472	-1.298	0.2029
1	S01_4441289	4441289	T	ADD	88	-0.0006976	0.0005439	-0.001764	0.0003685	-1.283	0.2031
4	S04_1127539	1127539	G	ADD	14	0.001839	0.001366	-0.0008386	0.004516	1.346	0.2032
4	S04_4053572	4053572	T	ADD	14	0.00287	0.002135	-0.001314	0.007054	1.344	0.2037
6	S06_2683118	2683118	TC	ADD	133	-0.001129	0.0008839	-0.002861	0.0006037	-1.277	0.2039
11	S11_1537999	1537999	T	ADD	14	-0.001791	0.001333	-0.004403	0.0008215	-1.344	0.2039
7	S07_2036641	2036641	C	ADD	19	0.003473	0.002629	-0.001679	0.008625	1.321	0.204
6	S06_608340	608340	TC	ADD	34	0.002018	0.001557	-0.001034	0.005071	1.296	0.2042
12	S12_1486273	1486273	AG	ADD	12	-0.003132	0.002307	-0.007654	0.001389	-1.358	0.2043
13	S13_1329138	1329138	C	ADD	28	0.001006	0.0007733	-0.0005097	0.002521	1.301	0.2047
2	S02_643875	643875	GC	ADD	26	0.002381	0.001827	-0.0012	0.005962	1.303	0.2048
5	S05_169175	169175	AG	ADD	82	0.0025	0.001956	-0.001334	0.006334	1.278	0.2049
1	S01_4483877	4483877	T	ADD	13	0.001997	0.001484	-0.000911	0.004905	1.346	0.2054
1	S01_2268114	2268114	G	ADD	192	0.004119	0.003243	-0.002236	0.01047	1.27	0.2055
3	S03_2142815	2142815	T	ADD	192	0.004119	0.003243	-0.002236	0.01047	1.27	0.2055
9	S09_1589744	1589744	G	ADD	192	0.004119	0.003243	-0.002236	0.01047	1.27	0.2055
4	S04_2164726	2164726	A	ADD	10	0.00335	0.002431	-0.001415	0.008115	1.378	0.2056
4	S04_3524393	3524393	G	ADD	9	-0.002333	0.001676	-0.005617	0.0009509	-1.392	0.2064
3	S03_3948255	3948255	A	ADD	14	-0.005929	0.00444	-0.01463	0.002773	-1.335	0.2065
8	S08_1126674	1126674	T	ADD	10	-0.005941	0.004345	-0.01446	0.002576	-1.367	0.2088
8	S08_2188237	2188237	A	ADD	22	-0.001364	0.00105	-0.003423	0.0006945	-1.299	0.2088
4	S04_1649480	1649480	AG	ADD	10	-0.003102	0.00227	-0.007552	0.001347	-1.366	0.209
6	S06_62862	62862	A	ADD	12	0.003993	0.002974	-0.001836	0.009822	1.343	0.2091
7	S07_2193099	2193099	A	ADD	29	-0.0009812	0.000763	-0.002477	0.0005143	-1.286	0.2094
1	S01_5075749	5075749	T	ADD	192	0.001846	0.001466	-0.001027	0.004718	1.259	0.2095
3	S03_1602316	1602316	A	ADD	10	0.002223	0.00163	-0.0009706	0.005417	1.364	0.2096
12	S12_475122	475122	T	ADD	16	0.001502	0.001144	-0.0007394	0.003744	1.313	0.2102
9	S09_1361112	1361112	G	ADD	71	-0.0007956	0.0006293	-0.002029	0.0004378	-1.264	0.2104
9	S09_1470101	1470101	T	ADD	43	-0.0007531	0.0005918	-0.001913	0.0004069	-1.272	0.2104
11	S11_536537	536537	A	ADD	17	0.002141	0.001637	-0.001067	0.00535	1.308	0.2105
11	S11_2334237	2334237	G	ADD	10	-0.002043	0.001501	-0.004985	0.0008988	-1.361	0.2106
7	S07_330363	330363	C	ADD	44	0.001004	0.0007903	-0.0005448	0.002553	1.271	0.2109
2	S02_3282487	3282487	A	ADD	14	0.002851	0.002159	-0.00138	0.007082	1.321	0.2113
8	S08_2187245	2187245	T	ADD	16	-0.002358	0.0018	-0.005886	0.001171	-1.309	0.2115
6	S06_2376091	2376091	C	ADD	16	0.002144	0.001638	-0.001067	0.005354	1.309	0.2117
1	S01_6764577	6764577	AGG	ADD	15	0.001589	0.001211	-0.000785	0.003963	1.312	0.2123
10	S10_2172382	2172382	T	ADD	47	-0.002066	0.001634	-0.005268	0.001136	-1.265	0.2124
16	S16_243567	243567	A	ADD	36	-0.001713	0.00135	-0.004358	0.0009328	-1.269	0.2131
3	S03_2791796	2791796	C	ADD	19	-0.001222	0.0009452	-0.003075	0.0006302	-1.293	0.2132
2	S02_2070319	2070319	A	ADD	65	0.0009774	0.0007773	-0.0005461	0.002501	1.257	0.2133
1	S01_971598	971598	T	ADD	19	0.001783	0.001382	-0.0009265	0.004493	1.29	0.2144
2	S02_2388769	2388769	CG	ADD	108	-0.001235	0.0009897	-0.003175	0.0007049	-1.248	0.2149
2	S02_3209273	3209273	A	ADD	28	-0.0007517	0.0005916	-0.001911	0.0004078	-1.271	0.2151
8	S08_2378379	2378379	G	ADD	16	-0.002244	0.001728	-0.00563	0.001143	-1.298	0.2151
1	S01_1153951	1153951	A	ADD	19	-0.003743	0.002912	-0.00945	0.001965	-1.285	0.2159
1	S01_4319719	4319719	G	ADD	17	-0.002038	0.001578	-0.00513	0.001055	-1.291	0.2161
5	S05_1692949	1692949	G	ADD	17	-0.002354	0.001825	-0.005932	0.001223	-1.29	0.2166
1	S01_2090088	2090088	GC	ADD	12	0.002287	0.001735	-0.001112	0.005687	1.319	0.2167
11	S11_1153672	1153672	A	ADD	11	0.001823	0.001373	-0.0008676	0.004514	1.328	0.2169
6	S06_3118706	3118706	A	ADD	13	-0.00224	0.001713	-0.005596	0.001117	-1.308	0.2176
4	S04_2591155	2591155	T	ADD	19	-0.002942	0.002298	-0.007446	0.001563	-1.28	0.2178
14	S14_297329	297329	AG	ADD	15	0.002273	0.001755	-0.001167	0.005712	1.295	0.2178
7	S07_1448538	1448538	A	ADD	23	-0.001625	0.001282	-0.004138	0.0008876	-1.268	0.2188
1	S01_2127182	2127182	A	ADD	21	0.002249	0.001769	-0.001218	0.005717	1.271	0.2189
13	S13_1400633	1400633	A	ADD	20	-0.003898	0.003061	-0.009897	0.002102	-1.273	0.2191
13	S13_1275524	1275524	A	ADD	35	-0.00148	0.001182	-0.003796	0.0008358	-1.253	0.2192
12	S12_1568570	1568570	T	ADD	11	-0.004892	0.003704	-0.01215	0.002369	-1.321	0.2193
4	S04_2605727	2605727	T	ADD	9	0.001935	0.001436	-0.000879	0.004749	1.348	0.2197
7	S07_1746524	1746524	A	ADD	62	0.000796	0.0006425	-0.0004633	0.002055	1.239	0.2202
16	S16_1036458	1036458	A	ADD	49	-0.0007919	0.0006373	-0.002041	0.0004573	-1.243	0.2202
1	S01_3502869	3502869	A	ADD	12	-0.003811	0.002917	-0.009527	0.001905	-1.307	0.2206
8	S08_1008910	1008910	G	ADD	43	-0.0006768	0.0005448	-0.001745	0.0003909	-1.242	0.2211
16	S16_74999	74999	T	ADD	33	0.001061	0.0008493	-0.000604	0.002725	1.249	0.2211
5	S05_4187248	4187248	C	ADD	9	0.004122	0.003069	-0.001893	0.01014	1.343	0.2212
2	S02_713876	713876	TC	ADD	31	0.001251	0.001001	-0.0007109	0.003212	1.25	0.2214
8	S08_1559455	1559455	CA	ADD	62	-0.0008548	0.0006929	-0.002213	0.0005033	-1.234	0.2222
15	S15_311439	311439	A	ADD	30	-0.0005722	0.0004583	-0.001471	0.0003261	-1.248	0.2222
9	S09_2825326	2825326	A	ADD	21	0.001163	0.000922	-0.0006437	0.002971	1.262	0.2223
10	S10_437187	437187	T	ADD	12	-0.001766	0.001357	-0.004426	0.0008943	-1.301	0.2224
1	S01_7174150	7174150	T	ADD	17	-0.002087	0.001641	-0.005303	0.00113	-1.272	0.2229
9	S09_1962777	1962777	C	ADD	15	0.002744	0.002147	-0.001463	0.006952	1.278	0.2235
7	S07_1509963	1509963	A	ADD	15	-0.002039	0.001595	-0.005166	0.001088	-1.278	0.2236
3	S03_2333613	2333613	G	ADD	16	0.003327	0.002614	-0.001797	0.008451	1.272	0.2239
6	S06_1752725	1752725	TGAAAAAATG	ADD	192	-0.003956	0.003244	-0.01031	0.002401	-1.22	0.2241
15	S15_348899	348899	AC	ADD	25	0.001528	0.001224	-0.0008711	0.003927	1.248	0.2245
3	S03_1797559	1797559	T	ADD	14	0.0009262	0.0007237	-0.0004922	0.002345	1.28	0.2248
4	S04_1299942	1299942	T	ADD	17	0.001477	0.001167	-0.0008111	0.003765	1.265	0.2251
9	S09_846511	846511	G	ADD	18	-0.003513	0.002784	-0.00897	0.001944	-1.262	0.2251
3	S03_176741	176741	A	ADD	43	0.001585	0.001288	-0.0009395	0.00411	1.231	0.2255
3	S03_4236161	4236161	T	ADD	11	-0.001811	0.001391	-0.004538	0.0009166	-1.301	0.2255
2	S02_2734891	2734891	A	ADD	35	0.0007649	0.0006194	-0.0004491	0.001979	1.235	0.2256
8	S08_1682216	1682216	T	ADD	23	0.001046	0.0008381	-0.0005962	0.002689	1.249	0.2256
2	S02_1127345	1127345	TG	ADD	16	0.002835	0.002238	-0.001551	0.007221	1.267	0.2259
12	S12_104692	104692	T	ADD	54	-0.0005377	0.0004389	-0.001398	0.0003226	-1.225	0.2261
13	S13_1958610	1958610	T	ADD	17	0.002638	0.00209	-0.001459	0.006735	1.262	0.2262
12	S12_619866	619866	A	ADD	10	-0.003891	0.002968	-0.00971	0.001927	-1.311	0.2263
1	S01_126275	126275	G	ADD	120	0.0006247	0.0005144	-0.0003834	0.001633	1.215	0.227
1	S01_1273475	1273475	TG	ADD	21	0.005406	0.004329	-0.00308	0.01389	1.249	0.227
13	S13_1091510	1091510	T	ADD	45	0.00159	0.001298	-0.0009541	0.004135	1.225	0.2272
11	S11_1895688	1895688	C	ADD	16	0.00223	0.001768	-0.001235	0.005695	1.261	0.2278
14	S14_894041	894041	GC	ADD	11	-0.001664	0.001286	-0.004184	0.0008558	-1.294	0.2278
8	S08_410173	410173	A	ADD	27	0.002313	0.001872	-0.001357	0.005982	1.235	0.2282
2	S02_2751350	2751350	AC	ADD	15	0.003019	0.002388	-0.001661	0.007698	1.264	0.2283
4	S04_1146142	1146142	T	ADD	14	0.002335	0.001839	-0.00127	0.005939	1.269	0.2283
12	S12_222762	222762	A	ADD	167	-0.0006066	0.0005017	-0.00159	0.0003766	-1.209	0.2283
16	S16_369644	369644	A	ADD	77	-0.0006599	0.0005432	-0.001725	0.0004048	-1.215	0.2283
13	S13_1538222	1538222	A	ADD	49	0.0008036	0.000659	-0.000488	0.002095	1.219	0.2287
3	S03_1121449	1121449	CG	ADD	187	0.0006885	0.0005711	-0.0004309	0.001808	1.206	0.2295
5	S05_114156	114156	A	ADD	22	0.0007992	0.0006459	-0.0004668	0.002065	1.237	0.2303
6	S06_2770170	2770170	G	ADD	136	0.003918	0.003253	-0.002458	0.01029	1.204	0.2306
6	S06_2770172	2770172	A	ADD	136	0.003918	0.003253	-0.002458	0.01029	1.204	0.2306
6	S06_2770177	2770177	C	ADD	136	0.003918	0.003253	-0.002458	0.01029	1.204	0.2306
6	S06_2770193	2770193	T	ADD	136	0.003918	0.003253	-0.002458	0.01029	1.204	0.2306
6	S06_2770201	2770201	G	ADD	136	0.003918	0.003253	-0.002458	0.01029	1.204	0.2306
6	S06_2770206	2770206	A	ADD	136	0.003918	0.003253	-0.002458	0.01029	1.204	0.2306
6	S06_2770216	2770216	T	ADD	136	0.003918	0.003253	-0.002458	0.01029	1.204	0.2306
6	S06_2770217	2770217	A	ADD	136	0.003918	0.003253	-0.002458	0.01029	1.204	0.2306
6	S06_2770219	2770219	GAA	ADD	136	0.003918	0.003253	-0.002458	0.01029	1.204	0.2306
6	S06_2770228	2770228	T	ADD	136	0.003918	0.003253	-0.002458	0.01029	1.204	0.2306
6	S06_2770230	2770230	T	ADD	136	0.003918	0.003253	-0.002458	0.01029	1.204	0.2306
6	S06_2770248	2770248	A	ADD	136	0.003918	0.003253	-0.002458	0.01029	1.204	0.2306
5	S05_3584830	3584830	A	ADD	9	0.001971	0.001503	-0.0009736	0.004916	1.312	0.2309
8	S08_1475654	1475654	A	ADD	12	0.001534	0.001204	-0.0008253	0.003894	1.274	0.2313
16	S16_590198	590198	T	ADD	36	-0.004089	0.003359	-0.01067	0.002494	-1.217	0.2318
10	S10_1318166	1318166	C	ADD	17	-0.001557	0.001249	-0.004005	0.0008919	-1.246	0.2319
1	S01_5873779	5873779	C	ADD	33	0.001447	0.001187	-0.0008792	0.003772	1.219	0.232
7	S07_1111323	1111323	C	ADD	15	0.001825	0.001456	-0.001029	0.004679	1.254	0.2321
1	S01_4699934	4699934	T	ADD	10	0.001649	0.001277	-0.0008541	0.004152	1.291	0.2327
3	S03_2319101	2319101	C	ADD	10	-0.003152	0.002445	-0.007944	0.00164	-1.289	0.2333
4	S04_1479362	1479362	A	ADD	10	-0.003161	0.002452	-0.007968	0.001646	-1.289	0.2334
7	S07_1353730	1353730	A	ADD	18	0.003239	0.002616	-0.001888	0.008366	1.238	0.2335
1	S01_5729446	5729446	G	ADD	57	-0.0007447	0.0006185	-0.001957	0.0004675	-1.204	0.2337
16	S16_416508	416508	T	ADD	58	-0.00175	0.001454	-0.004599	0.001099	-1.204	0.2337
10	S10_89318	89318	G	ADD	14	0.001362	0.001089	-0.0007717	0.003496	1.251	0.2348
1	S01_2936756	2936756	A	ADD	13	0.001013	0.0008062	-0.000567	0.002593	1.257	0.2349
6	S06_3482195	3482195	A	ADD	13	0.003926	0.003125	-0.002198	0.01005	1.257	0.235
1	S01_4869804	4869804	G	ADD	16	-0.002494	0.002011	-0.006436	0.001448	-1.24	0.2353
10	S10_1158398	1158398	A	ADD	11	0.001948	0.001535	-0.00106	0.004956	1.269	0.2362
16	S16_340360	340360	A	ADD	13	-0.0008564	0.0006836	-0.002196	0.0004833	-1.253	0.2362
6	S06_582918	582918	A	ADD	21	0.001993	0.00163	-0.001202	0.005188	1.223	0.2364
2	S02_1116004	1116004	AG	ADD	12	-0.002014	0.0016	-0.00515	0.001121	-1.259	0.2365
14	S14_132913	132913	A	ADD	21	-0.0007415	0.0006068	-0.001931	0.0004479	-1.222	0.2367
9	S09_2499155	2499155	AG	ADD	12	-0.001985	0.001577	-0.005076	0.001107	-1.258	0.2369
13	S13_1627236	1627236	C	ADD	13	-0.001063	0.0008496	-0.002728	0.0006025	-1.251	0.237
7	S07_2592843	2592843	T	ADD	13	0.003105	0.002485	-0.001766	0.007977	1.249	0.2374
3	S03_3615722	3615722	C	ADD	17	0.001299	0.001056	-0.0007707	0.003369	1.23	0.2376
12	S12_1485474	1485474	T	ADD	22	-0.001058	0.0008693	-0.002762	0.0006461	-1.217	0.2379
5	S05_3366853	3366853	A	ADD	16	-0.002235	0.001821	-0.005804	0.001333	-1.228	0.2398
7	S07_1745075	1745075	T	ADD	11	0.0007789	0.0006191	-0.0004346	0.001992	1.258	0.24
2	S02_716187	716187	AG	ADD	184	-0.0008235	0.0006987	-0.002193	0.000546	-1.179	0.2401
3	S03_242068	242068	ACC	ADD	20	0.0008149	0.0006707	-0.0004996	0.002129	1.215	0.2401
1	S01_6202034	6202034	T	ADD	24	0.001899	0.001574	-0.001186	0.004984	1.206	0.2405
7	S07_685236	685236	A	ADD	12	-0.004503	0.003609	-0.01158	0.00257	-1.248	0.2405
1	S01_7209228	7209228	T	ADD	33	0.0009589	0.0008019	-0.0006128	0.002531	1.196	0.2409
13	S13_757549	757549	A	ADD	21	-0.001208	0.0009981	-0.003164	0.0007482	-1.21	0.241
14	S14_170355	170355	AG	ADD	33	0.001655	0.001385	-0.001059	0.00437	1.195	0.241
16	S16_358772	358772	T	ADD	11	-0.001692	0.001348	-0.004335	0.0009501	-1.255	0.241
4	S04_4049009	4049009	G	ADD	11	0.00502	0.004005	-0.002829	0.01287	1.253	0.2416
7	S07_2187731	2187731	AG	ADD	41	-0.001165	0.00098	-0.003085	0.0007561	-1.188	0.2418
3	S03_1602042	1602042	TC	ADD	10	0.002656	0.002102	-0.001464	0.006776	1.264	0.242
3	S03_2731861	2731861	TC	ADD	13	-0.002242	0.001815	-0.005799	0.001314	-1.236	0.2423
6	S06_3605459	3605459	C	ADD	31	0.001264	0.001059	-0.0008123	0.003339	1.193	0.2425
1	S01_795805	795805	T	ADD	9	0.002233	0.001751	-0.001198	0.005665	1.275	0.2428
4	S04_3261898	3261898	T	ADD	19	0.002038	0.001685	-0.001264	0.005341	1.21	0.243
6	S06_1460347	1460347	G	ADD	10	0.001042	0.000827	-0.0005789	0.002663	1.26	0.2432
13	S13_1517588	1517588	T	ADD	17	0.002592	0.002144	-0.001609	0.006794	1.209	0.2453
3	S03_1063253	1063253	T	ADD	11	0.008588	0.006914	-0.004963	0.02214	1.242	0.2456
13	S13_305597	305597	AC	ADD	28	-0.00579	0.004878	-0.01535	0.003772	-1.187	0.246
5	S05_3659555	3659555	G	ADD	25	-0.002162	0.001818	-0.005725	0.001401	-1.189	0.2465
11	S11_1575256	1575256	GC	ADD	171	0.0007808	0.0006714	-0.0005352	0.002097	1.163	0.2465
9	S09_1641740	1641740	A	ADD	43	0.001071	0.0009122	-0.0007172	0.002859	1.174	0.2473
13	S13_1024142	1024142	A	ADD	10	0.002965	0.002378	-0.001695	0.007625	1.247	0.2476
3	S03_2571127	2571127	A	ADD	18	-0.002343	0.001954	-0.006172	0.001486	-1.199	0.2479
9	S09_783374	783374	G	ADD	16	-0.002012	0.001669	-0.005284	0.001259	-1.205	0.248
13	S13_1623155	1623155	T	ADD	28	-0.001718	0.001454	-0.004568	0.001132	-1.181	0.2482
12	S12_1330868	1330868	TC	ADD	15	0.001491	0.001233	-0.0009262	0.003907	1.209	0.2483
3	S03_481009	481009	AG	ADD	149	0.00103	0.0008894	-0.0007128	0.002774	1.159	0.2485
5	S05_2242226	2242226	A	ADD	29	0.001196	0.001014	-0.0007922	0.003185	1.179	0.2487
2	S02_1812972	1812972	A	ADD	171	-0.000594	0.0005135	-0.0016	0.0004124	-1.157	0.249
1	S01_5075698	5075698	T	ADD	191	-0.003688	0.00319	-0.00994	0.002565	-1.156	0.2491
4	S04_942388	942388	G	ADD	173	-0.000882	0.000764	-0.002379	0.0006155	-1.154	0.25
2	S02_1651837	1651837	A	ADD	34	0.001129	0.000965	-0.0007623	0.003021	1.17	0.2506
4	S04_793579	793579	A	ADD	15	0.001233	0.001025	-0.0007763	0.003242	1.203	0.2506
4	S04_2555152	2555152	A	ADD	35	0.002133	0.001826	-0.001446	0.005711	1.168	0.2512
12	S12_756037	756037	AG	ADD	13	-0.001673	0.001382	-0.004383	0.001036	-1.21	0.2515
14	S14_1582678	1582678	A	ADD	75	0.002273	0.001973	-0.001593	0.00614	1.152	0.253
1	S01_3185748	3185748	A	ADD	31	-0.0009859	0.000847	-0.002646	0.0006742	-1.164	0.2539
6	S06_3161806	3161806	T	ADD	17	0.003535	0.002981	-0.002308	0.009378	1.186	0.2542
16	S16_423500	423500	T	ADD	10	-0.001807	0.001472	-0.004692	0.001078	-1.228	0.2544
15	S15_791399	791399	G	ADD	21	0.0006096	0.0005194	-0.0004084	0.001628	1.174	0.255
15	S15_1210959	1210959	A	ADD	29	-0.001654	0.001423	-0.004444	0.001135	-1.162	0.2553
1	S01_5394393	5394393	G	ADD	12	0.003219	0.002669	-0.002013	0.00845	1.206	0.2556
8	S08_879231	879231	A	ADD	23	-0.0009408	0.0008057	-0.00252	0.0006382	-1.168	0.256
2	S02_4508614	4508614	AG	ADD	13	0.001769	0.001477	-0.001125	0.004663	1.198	0.2561
6	S06_2119393	2119393	A	ADD	18	0.003033	0.002586	-0.002035	0.008102	1.173	0.258
3	S03_599423	599423	A	ADD	58	0.0007744	0.0006788	-0.000556	0.002105	1.141	0.2588
9	S09_1134067	1134067	T	ADD	18	0.002391	0.002043	-0.001614	0.006395	1.17	0.2591
14	S14_1557760	1557760	C	ADD	25	0.00239	0.002068	-0.001663	0.006442	1.156	0.2597
6	S06_2537547	2537547	GC	ADD	14	0.002557	0.002162	-0.001681	0.006795	1.183	0.2598
15	S15_701772	701772	G	ADD	16	-0.002949	0.002511	-0.00787	0.001973	-1.174	0.2598
1	S01_3533414	3533414	AG	ADD	123	-0.001102	0.0009739	-0.003011	0.0008069	-1.131	0.2601
6	S06_1488110	1488110	GC	ADD	22	-0.002174	0.001876	-0.005851	0.001503	-1.159	0.2601
1	S01_3937297	3937297	A	ADD	54	-0.001204	0.001058	-0.003279	0.0008696	-1.138	0.2602
1	S01_3027363	3027363	AC	ADD	19	0.002935	0.002524	-0.002012	0.007882	1.163	0.2609
9	S09_2465014	2465014	T	ADD	49	0.001468	0.001291	-0.001062	0.003998	1.137	0.2612
8	S08_1134143	1134143	A	ADD	25	-0.001001	0.0008694	-0.002705	0.0007028	-1.152	0.2613
6	S06_2489290	2489290	TC	ADD	15	0.005666	0.004831	-0.003803	0.01514	1.173	0.2619
7	S07_1775606	1775606	T	ADD	10	0.001001	0.00083	-0.0006257	0.002628	1.206	0.2622
1	S01_4197367	4197367	A	ADD	24	-0.0008245	0.0007169	-0.00223	0.0005805	-1.15	0.2624
7	S07_1839885	1839885	A	ADD	11	-0.001952	0.001633	-0.005153	0.001248	-1.196	0.2624
10	S10_410936	410936	G	ADD	10	0.001917	0.001591	-0.0012	0.005035	1.205	0.2625
9	S09_970277	970277	G	ADD	51	-0.0006544	0.0005777	-0.001787	0.0004779	-1.133	0.2628
11	S11_2517939	2517939	T	ADD	12	-0.002724	0.002296	-0.007223	0.001775	-1.187	0.2628
13	S13_1235765	1235765	A	ADD	92	-0.004046	0.003591	-0.01108	0.002992	-1.127	0.2628
2	S02_2577159	2577159	C	ADD	24	0.00122	0.001062	-0.0008612	0.003301	1.149	0.2629
4	S04_3818703	3818703	T	ADD	182	-0.003649	0.003251	-0.01002	0.002722	-1.123	0.2631
10	S10_1642954	1642954	GC	ADD	11	-0.002609	0.002186	-0.006893	0.001675	-1.194	0.2631
11	S11_823462	823462	TC	ADD	13	-0.002955	0.002505	-0.007865	0.001956	-1.179	0.2631
1	S01_7227977	7227977	T	ADD	15	-0.00136	0.001163	-0.00364	0.0009196	-1.169	0.2632
7	S07_1170066	1170066	T	ADD	58	-0.001037	0.0009189	-0.002838	0.0007638	-1.129	0.2638
3	S03_2981220	2981220	A	ADD	39	-0.001132	0.0009984	-0.003089	0.0008245	-1.134	0.264
1	S01_1191170	1191170	AG	ADD	19	0.002091	0.001814	-0.001465	0.005647	1.152	0.2651
7	S07_2606614	2606614	AC	ADD	20	0.002198	0.001911	-0.001548	0.005944	1.15	0.2651
3	S03_208443	208443	T	ADD	17	0.0008788	0.0007606	-0.0006119	0.002369	1.155	0.266
7	S07_1436929	1436929	G	ADD	11	0.0009221	0.0007779	-0.0006026	0.002447	1.185	0.2662
2	S02_715922	715922	T	ADD	12	0.003394	0.002883	-0.002257	0.009045	1.177	0.2665
4	S04_2755799	2755799	AC	ADD	18	-0.003744	0.003253	-0.01012	0.002631	-1.151	0.2666
11	S11_809314	809314	G	ADD	74	-0.0004639	0.0004147	-0.001277	0.000349	-1.118	0.2671
16	S16_192327	192327	AC	ADD	12	-0.001072	0.0009122	-0.00286	0.0007158	-1.175	0.2671
3	S03_4218201	4218201	C	ADD	58	-0.0009744	0.0008694	-0.002678	0.0007296	-1.121	0.2672
11	S11_1615925	1615925	A	ADD	28	-0.000721	0.0006365	-0.001968	0.0005265	-1.133	0.2676
4	S04_4083022	4083022	T	ADD	11	0.001206	0.001022	-0.0007965	0.003208	1.18	0.2681
9	S09_1405957	1405957	A	ADD	56	-0.001743	0.00156	-0.004802	0.001315	-1.117	0.2688
4	S04_3657650	3657650	A	ADD	49	-0.003008	0.00269	-0.008281	0.002264	-1.118	0.2692
10	S10_1236308	1236308	A	ADD	20	-0.001656	0.001453	-0.004505	0.001192	-1.14	0.2693
14	S14_783289	783289	GC	ADD	14	-0.002728	0.002356	-0.007346	0.00189	-1.158	0.2695
16	S16_36646	36646	T	ADD	57	-0.001471	0.001319	-0.004057	0.001115	-1.115	0.2698
1	S01_5745366	5745366	T	ADD	27	-0.0005702	0.0005065	-0.001563	0.0004226	-1.126	0.271
1	S01_6187335	6187335	GC	ADD	188	-0.0008149	0.0007384	-0.002262	0.0006323	-1.104	0.2712
14	S14_268770	268770	AC	ADD	24	-0.001985	0.00176	-0.005434	0.001464	-1.128	0.2714
1	S01_1083944	1083944	A	ADD	17	-0.002388	0.002094	-0.006491	0.001716	-1.14	0.272
3	S03_552876	552876	C	ADD	147	0.0007086	0.0006426	-0.000551	0.001968	1.103	0.272
10	S10_1621821	1621821	AG	ADD	182	-0.000714	0.0006479	-0.001984	0.000556	-1.102	0.272
8	S08_1150943	1150943	A	ADD	15	-0.0008958	0.0007812	-0.002427	0.0006354	-1.147	0.2722
4	S04_4414561	4414561	GC	ADD	9	-0.003648	0.003063	-0.009651	0.002355	-1.191	0.2724
9	S09_2429809	2429809	A	ADD	27	0.004904	0.004378	-0.003677	0.01348	1.12	0.2733
12	S12_977944	977944	C	ADD	22	0.001193	0.001059	-0.0008838	0.003269	1.126	0.2736
7	S07_1982438	1982438	C	ADD	21	-0.002051	0.001821	-0.005619	0.001517	-1.127	0.2739
1	S01_7024080	7024080	A	ADD	15	-0.0009871	0.0008646	-0.002682	0.0007075	-1.142	0.2742
7	S07_2804085	2804085	T	ADD	26	-0.001462	0.001307	-0.004024	0.0011	-1.119	0.2743
2	S02_4844316	4844316	T	ADD	12	-0.0007286	0.0006304	-0.001964	0.000507	-1.156	0.2747
12	S12_305704	305704	G	ADD	180	-0.0005401	0.0004931	-0.001506	0.0004263	-1.095	0.2749
7	S07_1736630	1736630	A	ADD	15	0.002039	0.001791	-0.00147	0.005549	1.139	0.2753
1	S01_1117625	1117625	A	ADD	13	-0.001811	0.001578	-0.004903	0.001281	-1.148	0.2754
12	S12_1121243	1121243	T	ADD	17	-0.001973	0.001745	-0.005392	0.001447	-1.131	0.2759
2	S02_4712308	4712308	A	ADD	145	0.001526	0.001398	-0.001215	0.004266	1.091	0.277
4	S04_22251	22251	C	ADD	16	-0.002905	0.002572	-0.007946	0.002136	-1.129	0.2777
3	S03_2909843	2909843	A	ADD	102	-0.0006195	0.0005682	-0.001733	0.0004943	-1.09	0.2783
8	S08_543637	543637	TCC	ADD	16	0.0009224	0.0008179	-0.0006807	0.002526	1.128	0.2784
6	S06_1784187	1784187	T	ADD	20	-0.001124	0.001006	-0.003095	0.0008478	-1.117	0.2786
3	S03_2979306	2979306	G	ADD	18	0.002584	0.002304	-0.001933	0.007101	1.121	0.2787
7	S07_1447867	1447867	A	ADD	18	-0.002268	0.002025	-0.006236	0.001701	-1.12	0.2793
5	S05_933301	933301	AG	ADD	183	-0.0008188	0.0007548	-0.002298	0.0006605	-1.085	0.2794
3	S03_1806444	1806444	T	ADD	12	-0.002294	0.002006	-0.006225	0.001638	-1.143	0.2795
3	S03_4163914	4163914	A	ADD	15	-0.00122	0.001081	-0.003339	0.0008993	-1.128	0.2797
15	S15_483693	483693	A	ADD	192	0.001774	0.001636	-0.001433	0.00498	1.084	0.2797
1	S01_3101434	3101434	G	ADD	12	-0.002995	0.002621	-0.008132	0.002143	-1.142	0.2799
1	S01_3536566	3536566	T	ADD	135	-0.0006607	0.0006101	-0.001856	0.0005351	-1.083	0.2808
2	S02_4813440	4813440	A	ADD	15	0.0024	0.002133	-0.00178	0.00658	1.125	0.2808
3	S03_3302520	3302520	A	ADD	24	0.001183	0.00107	-0.0009138	0.003279	1.106	0.2808
8	S08_1082126	1082126	AG	ADD	13	0.003067	0.002706	-0.002237	0.008371	1.133	0.2811
5	S05_1432238	1432238	AG	ADD	19	0.001886	0.001698	-0.001442	0.005213	1.111	0.2822
6	S06_3033779	3033779	A	ADD	150	-0.0005231	0.0004851	-0.001474	0.0004277	-1.078	0.2826
1	S01_3218335	3218335	T	ADD	12	0.003292	0.0029	-0.002392	0.008976	1.135	0.2828
9	S09_2678901	2678901	A	ADD	11	0.00255	0.002235	-0.001831	0.006931	1.141	0.2833
9	S09_916389	916389	G	ADD	37	-0.001238	0.001137	-0.003467	0.0009908	-1.089	0.2837
15	S15_1027161	1027161	AG	ADD	14	-0.003998	0.003563	-0.01098	0.002986	-1.122	0.2838
2	S02_3018693	3018693	G	ADD	16	0.002715	0.00244	-0.002068	0.007498	1.113	0.2846
6	S06_1996248	1996248	T	ADD	40	-0.001554	0.001434	-0.004366	0.001257	-1.084	0.2853
15	S15_530754	530754	GC	ADD	15	0.001943	0.001745	-0.001477	0.005364	1.114	0.2856
3	S03_4462268	4462268	T	ADD	51	-0.001249	0.001158	-0.003519	0.001021	-1.079	0.286
13	S13_1511759	1511759	A	ADD	21	0.003324	0.00303	-0.002614	0.009263	1.097	0.2862
3	S03_211166	211166	T	ADD	18	-0.002819	0.002559	-0.007835	0.002197	-1.101	0.287
11	S11_1742680	1742680	CA	ADD	84	0.0008115	0.0007575	-0.0006731	0.002296	1.071	0.2872
4	S04_4064493	4064493	G	ADD	41	-0.000884	0.0008195	-0.00249	0.0007222	-1.079	0.2873
6	S06_2119310	2119310	C	ADD	182	0.002454	0.0023	-0.002054	0.006961	1.067	0.2874
13	S13_521784	521784	AG	ADD	25	0.001576	0.001448	-0.001262	0.004415	1.088	0.2877
5	S05_1076037	1076037	G	ADD	13	-0.001657	0.001485	-0.004567	0.001252	-1.116	0.288
7	S07_2043985	2043985	C	ADD	10	-0.001796	0.001579	-0.00489	0.001298	-1.138	0.2882
5	S05_2316591	2316591	G	ADD	40	-0.001585	0.001472	-0.00447	0.0013	-1.077	0.2884
10	S10_1240375	1240375	A	ADD	65	0.001393	0.001302	-0.00116	0.003946	1.069	0.289
4	S04_3949550	3949550	CG	ADD	160	-0.0006622	0.000624	-0.001885	0.0005609	-1.061	0.2902
13	S13_1511754	1511754	A	ADD	24	0.003125	0.002885	-0.00253	0.00878	1.083	0.2905
7	S07_703935	703935	C	ADD	14	0.001168	0.001057	-0.0009039	0.00324	1.105	0.2908
7	S07_2921358	2921358	A	ADD	18	-0.001174	0.001075	-0.003281	0.0009331	-1.092	0.291
8	S08_1357288	1357288	AC	ADD	18	0.003096	0.002837	-0.002465	0.008657	1.091	0.2913
6	S06_2366420	2366420	A	ADD	10	0.001044	0.0009261	-0.0007708	0.002859	1.128	0.2921
7	S07_1155165	1155165	G	ADD	20	-0.0009533	0.0008797	-0.002678	0.0007709	-1.084	0.2928
14	S14_1465511	1465511	A	ADD	14	0.00129	0.001172	-0.001008	0.003587	1.1	0.2928
2	S02_612065	612065	T	ADD	10	-0.001604	0.001426	-0.004398	0.00119	-1.125	0.2932
9	S09_2036163	2036163	C	ADD	16	0.001366	0.00125	-0.001085	0.003816	1.092	0.2932
11	S11_1846623	1846623	A	ADD	10	-0.004291	0.003816	-0.01177	0.003188	-1.124	0.2934
11	S11_1235311	1235311	G	ADD	14	-0.002623	0.002388	-0.007303	0.002057	-1.098	0.2935
7	S07_281073	281073	T	ADD	10	0.001316	0.001171	-0.0009789	0.003611	1.124	0.2936
5	S05_3621422	3621422	A	ADD	41	-0.001309	0.00123	-0.003721	0.001103	-1.064	0.294
11	S11_1144089	1144089	TG	ADD	182	-0.0006262	0.0005952	-0.001793	0.0005403	-1.052	0.2941
6	S06_1752641	1752641	T	ADD	192	0.001163	0.001106	-0.001004	0.00333	1.052	0.2943
14	S14_1464062	1464062	G	ADD	28	-0.001278	0.001194	-0.003619	0.001062	-1.07	0.2943
1	S01_2473693	2473693	C	ADD	16	-0.003033	0.002785	-0.008492	0.002426	-1.089	0.2946
3	S03_422171	422171	A	ADD	12	0.002301	0.002081	-0.001778	0.006379	1.106	0.2947
4	S04_2161521	2161521	A	ADD	11	0.002538	0.002284	-0.001939	0.007014	1.111	0.2953
9	S09_2420879	2420879	A	ADD	25	-0.00191	0.001784	-0.005408	0.001587	-1.071	0.2955
1	S01_3231659	3231659	A	ADD	28	0.00446	0.004183	-0.003739	0.01266	1.066	0.2961
2	S02_3146280	3146280	A	ADD	13	-0.00249	0.002272	-0.006942	0.001962	-1.096	0.2964
1	S01_1042529	1042529	T	ADD	38	0.001417	0.001339	-0.001206	0.00404	1.059	0.2968
11	S11_925259	925259	AC	ADD	24	0.002863	0.002679	-0.002389	0.008115	1.069	0.2969
1	S01_7467243	7467243	A	ADD	10	-0.002738	0.002454	-0.007548	0.002073	-1.115	0.297
5	S05_3607012	3607012	A	ADD	83	-0.0004511	0.0004298	-0.001293	0.0003913	-1.05	0.2971
8	S08_501848	501848	A	ADD	21	0.003907	0.003646	-0.003238	0.01105	1.072	0.2973
6	S06_2965634	2965634	G	ADD	12	0.002029	0.001845	-0.001588	0.005645	1.099	0.2974
8	S08_2345551	2345551	A	ADD	33	0.001978	0.001869	-0.001685	0.005642	1.058	0.298
10	S10_1748689	1748689	G	ADD	88	0.002214	0.002116	-0.001933	0.006361	1.046	0.2984
7	S07_80179	80179	G	ADD	10	-0.0017	0.001529	-0.004697	0.001298	-1.111	0.2987
6	S06_3160795	3160795	G	ADD	36	-0.002199	0.002085	-0.006286	0.001887	-1.055	0.2989
3	S03_1352026	1352026	T	ADD	13	0.00215	0.001973	-0.001717	0.006017	1.09	0.2991
4	S04_1198602	1198602	T	ADD	16	0.001435	0.001332	-0.001176	0.004045	1.077	0.2996
12	S12_825833	825833	AC	ADD	14	0.001497	0.001381	-0.00121	0.004203	1.084	0.2997
15	S15_989979	989979	T	ADD	19	0.002689	0.002516	-0.002241	0.00762	1.069	0.3
1	S01_5429692	5429692	CG	ADD	40	-0.003129	0.002979	-0.008968	0.002709	-1.051	0.3001
12	S12_67526	67526	AG	ADD	10	0.004401	0.003977	-0.003394	0.0122	1.107	0.3006
3	S03_3380720	3380720	A	ADD	43	0.0008309	0.0007932	-0.0007236	0.002385	1.048	0.301
1	S01_427251	427251	T	ADD	29	0.001515	0.001437	-0.001302	0.004332	1.054	0.3012
5	S05_2009352	2009352	T	ADD	33	-0.001177	0.001122	-0.003375	0.001021	-1.049	0.3021
1	S01_672649	672649	G	ADD	12	0.003001	0.002759	-0.002406	0.008408	1.088	0.3023
6	S06_888655	888655	AG	ADD	114	-0.0008288	0.0007997	-0.002396	0.0007387	-1.036	0.3023
8	S08_707250	707250	AG	ADD	26	0.004649	0.00441	-0.003995	0.01329	1.054	0.3023
15	S15_565189	565189	T	ADD	17	0.002557	0.002394	-0.002134	0.007249	1.068	0.3023
2	S02_5140894	5140894	A	ADD	20	-0.003736	0.003521	-0.01064	0.003165	-1.061	0.3027
4	S04_126859	126859	G	ADD	22	0.002585	0.002445	-0.002206	0.007376	1.058	0.3029
3	S03_3379312	3379312	G	ADD	17	0.0008181	0.0007679	-0.000687	0.002323	1.065	0.3036
1	S01_378512	378512	A	ADD	130	0.000545	0.0005278	-0.0004895	0.00158	1.033	0.3037
8	S08_1738679	1738679	C	ADD	28	0.00103	0.0009816	-0.0008942	0.002954	1.049	0.3038
7	S07_969670	969670	A	ADD	10	-0.001676	0.001527	-0.004669	0.001317	-1.098	0.3043
15	S15_400657	400657	T	ADD	10	-0.0009445	0.0008619	-0.002634	0.0007447	-1.096	0.305
4	S04_1643352	1643352	A	ADD	115	0.0004958	0.0004813	-0.0004475	0.001439	1.03	0.3051
7	S07_665492	665492	TC	ADD	19	-0.001035	0.0009787	-0.002953	0.0008838	-1.057	0.3053
15	S15_1002504	1002504	A	ADD	43	0.001249	0.001204	-0.001111	0.003608	1.037	0.3056
8	S08_2264259	2264259	G	ADD	20	-0.001441	0.001368	-0.004121	0.001239	-1.054	0.306
9	S09_1202688	1202688	G	ADD	10	0.004039	0.003693	-0.0032	0.01128	1.094	0.306
1	S01_6383840	6383840	G	ADD	18	0.001592	0.001508	-0.001363	0.004547	1.056	0.3066
2	S02_3073905	3073905	TC	ADD	10	-0.002694	0.002468	-0.007531	0.002143	-1.092	0.3068
5	S05_2489071	2489071	TC	ADD	11	0.002015	0.001862	-0.001635	0.005664	1.082	0.3074
7	S07_2892513	2892513	G	ADD	26	-0.0009458	0.0009076	-0.002725	0.0008332	-1.042	0.3078
3	S03_3918020	3918020	A	ADD	10	0.001307	0.0012	-0.001046	0.003659	1.089	0.308
11	S11_1858018	1858018	T	ADD	29	0.002177	0.002097	-0.001932	0.006287	1.039	0.3082
3	S03_407801	407801	A	ADD	11	0.001518	0.001406	-0.001238	0.004275	1.08	0.3083
3	S03_1966207	1966207	AC	ADD	10	-0.003574	0.003294	-0.01003	0.002882	-1.085	0.3095
15	S15_1103390	1103390	AC	ADD	22	0.003313	0.00318	-0.00292	0.009546	1.042	0.31
5	S05_3158934	3158934	G	ADD	10	-0.002938	0.002714	-0.008258	0.002382	-1.082	0.3106
2	S02_3449664	3449664	A	ADD	11	-0.001889	0.001759	-0.005336	0.001559	-1.074	0.3109
11	S11_690006	690006	C	ADD	32	0.002762	0.00268	-0.002491	0.008015	1.03	0.311
4	S04_1952891	1952891	GT	ADD	14	-0.00126	0.001192	-0.003596	0.001076	-1.057	0.3113
2	S02_3309734	3309734	C	ADD	19	-0.0007745	0.0007425	-0.00223	0.0006808	-1.043	0.3115
1	S01_2150837	2150837	T	ADD	61	0.0005167	0.0005065	-0.000476	0.001509	1.02	0.3118
1	S01_1427284	1427284	C	ADD	40	0.001244	0.001214	-0.001135	0.003623	1.025	0.3119
10	S10_2354908	2354908	G	ADD	49	0.001066	0.001043	-0.000978	0.00311	1.022	0.3119
11	S11_1778677	1778677	G	ADD	11	0.000627	0.0005852	-0.0005201	0.001774	1.071	0.3119
5	S05_1809711	1809711	G	ADD	28	-0.001557	0.001511	-0.004518	0.001405	-1.03	0.3124
12	S12_1157172	1157172	A	ADD	17	-0.001244	0.001191	-0.003578	0.00109	-1.045	0.3127
8	S08_2055136	2055136	TC	ADD	11	0.001264	0.001183	-0.001054	0.003583	1.069	0.313
9	S09_2466552	2466552	A	ADD	45	-0.0004771	0.0004679	-0.001394	0.0004399	-1.02	0.3135
5	S05_2745476	2745476	T	ADD	56	0.001045	0.001028	-0.0009696	0.003059	1.016	0.3139
1	S01_3642315	3642315	T	ADD	17	0.001164	0.001118	-0.001029	0.003356	1.04	0.3147
15	S15_1136108	1136108	T	ADD	94	-0.0006361	0.0006295	-0.00187	0.0005978	-1.01	0.3149
2	S02_1049302	1049302	A	ADD	26	0.001425	0.001389	-0.001297	0.004147	1.026	0.3151
2	S02_599	599	T	ADD	14	0.000856	0.0008178	-0.0007468	0.002459	1.047	0.3159
1	S01_1664902	1664902	T	ADD	15	-0.0008655	0.0008299	-0.002492	0.0007611	-1.043	0.316
8	S08_2176000	2176000	A	ADD	100	-0.0005204	0.0005164	-0.001533	0.0004918	-1.008	0.3161
4	S04_1302734	1302734	C	ADD	20	-0.0007828	0.0007594	-0.002271	0.0007056	-1.031	0.3163
11	S11_109905	109905	A	ADD	11	0.001943	0.001833	-0.001649	0.005535	1.06	0.3166
1	S01_5903431	5903431	A	ADD	13	-0.002869	0.002738	-0.008235	0.002498	-1.048	0.3172
1	S01_5744885	5744885	TC	ADD	173	0.0004807	0.0004796	-0.0004593	0.001421	1.002	0.3176
7	S07_1293683	1293683	A	ADD	14	0.001951	0.001871	-0.001716	0.005618	1.043	0.3177
5	S05_1222441	1222441	A	ADD	12	-0.001329	0.001264	-0.003807	0.001149	-1.051	0.3179
1	S01_2838389	2838389	A	ADD	85	0.0008216	0.0008196	-0.0007848	0.002428	1.002	0.319
9	S09_1825746	1825746	T	ADD	14	-0.000963	0.0009262	-0.002778	0.0008524	-1.04	0.319
8	S08_2691409	2691409	A	ADD	12	0.003205	0.00306	-0.002793	0.009203	1.047	0.3197
7	S07_2797703	2797703	AG	ADD	16	0.002557	0.002481	-0.002304	0.007419	1.031	0.32
14	S14_1432620	1432620	G	ADD	33	0.001016	0.001006	-0.0009553	0.002987	1.01	0.3203
3	S03_1359871	1359871	T	ADD	21	-0.0007026	0.0006887	-0.002052	0.0006472	-1.02	0.3204
2	S02_3201212	3201212	T	ADD	49	0.000518	0.000516	-0.0004934	0.001529	1.004	0.3206
2	S02_913593	913593	T	ADD	32	-0.001511	0.001497	-0.004445	0.001423	-1.009	0.3208
1	S01_5372137	5372137	T	ADD	54	-0.001425	0.001423	-0.004214	0.001364	-1.001	0.3213
14	S14_193626	193626	G	ADD	69	-0.0008198	0.0008206	-0.002428	0.0007886	-0.999	0.3214
8	S08_866584	866584	A	ADD	81	0.0003937	0.0003947	-0.00038	0.001167	0.9973	0.3216
16	S16_753783	753783	G	ADD	37	0.001405	0.001398	-0.001335	0.004146	1.005	0.3217
3	S03_4442622	4442622	T	ADD	10	-0.0009242	0.0008751	-0.002639	0.000791	-1.056	0.3218
6	S06_2402924	2402924	T	ADD	104	-0.0008078	0.0008114	-0.002398	0.0007824	-0.9957	0.3218
6	S06_2563337	2563337	G	ADD	10	-0.0005171	0.0004899	-0.001477	0.0004431	-1.055	0.322
9	S09_1742100	1742100	T	ADD	46	-0.0008966	0.0008966	-0.002654	0.0008607	-1	0.3228
2	S02_5140881	5140881	T	ADD	9	-0.003791	0.003565	-0.01078	0.003197	-1.063	0.3229
1	S01_7216318	7216318	A	ADD	14	-0.0027	0.002621	-0.007836	0.002437	-1.03	0.3233
9	S09_1991354	1991354	C	ADD	23	0.001962	0.001944	-0.001848	0.005772	1.01	0.3242
5	S05_1931035	1931035	T	ADD	16	-0.001649	0.001614	-0.004812	0.001515	-1.022	0.3243
4	S04_4325599	4325599	G	ADD	18	0.002191	0.002158	-0.002039	0.006421	1.015	0.3251
6	S06_1256119	1256119	A	ADD	16	-0.001394	0.001367	-0.004073	0.001285	-1.02	0.3252
7	S07_1266015	1266015	A	ADD	66	-0.0006223	0.0006294	-0.001856	0.0006113	-0.9887	0.3265
7	S07_2216700	2216700	A	ADD	144	0.0002978	0.0003024	-0.0002949	0.0008904	0.9846	0.3265
9	S09_2373489	2373489	A	ADD	19	-0.00136	0.001347	-0.004	0.001279	-1.01	0.3265
1	S01_5339092	5339092	T	ADD	15	0.0007347	0.0007208	-0.0006781	0.002148	1.019	0.3267
8	S08_1480662	1480662	C	ADD	32	-0.00226	0.002267	-0.006702	0.002183	-0.997	0.3267
4	S04_1205467	1205467	C	ADD	29	0.0006439	0.0006454	-0.0006212	0.001909	0.9976	0.3274
2	S02_4982701	4982701	A	ADD	23	-0.0006073	0.000606	-0.001795	0.0005805	-1.002	0.3277
1	S01_379837	379837	A	ADD	10	-0.001177	0.00113	-0.003391	0.001037	-1.042	0.3278
4	S04_2998987	2998987	A	ADD	12	0.00167	0.001624	-0.001513	0.004852	1.028	0.3281
9	S09_969487	969487	A	ADD	30	-0.001635	0.001643	-0.004855	0.001585	-0.9954	0.3281
5	S05_3106523	3106523	T	ADD	12	0.003644	0.003553	-0.00332	0.01061	1.026	0.3293
1	S01_5521329	5521329	A	ADD	74	-0.0008544	0.0008704	-0.00256	0.0008516	-0.9816	0.3296
6	S06_594844	594844	GC	ADD	19	0.003755	0.003743	-0.003581	0.01109	1.003	0.3298
3	S03_2800113	2800113	T	ADD	10	-0.0009429	0.0009093	-0.002725	0.0008393	-1.037	0.3301
12	S12_430461	430461	T	ADD	8	-0.001619	0.00153	-0.004618	0.00138	-1.058	0.3308
11	S11_692737	692737	T	ADD	80	0.0005739	0.0005869	-0.0005765	0.001724	0.9778	0.3312
14	S14_1219918	1219918	G	ADD	25	-0.001264	0.001274	-0.00376	0.001232	-0.9927	0.3312
9	S09_2471426	2471426	A	ADD	30	-0.0008924	0.0009029	-0.002662	0.0008771	-0.9884	0.3314
16	S16_870197	870197	G	ADD	11	-0.0006653	0.000648	-0.001935	0.0006047	-1.027	0.3314
1	S01_877018	877018	G	ADD	22	-0.000581	0.0005842	-0.001726	0.0005639	-0.9946	0.3318
7	S07_2592859	2592859	A	ADD	12	-0.001741	0.001711	-0.005094	0.001612	-1.018	0.3328
5	S05_3503643	3503643	T	ADD	37	-0.002559	0.002611	-0.007676	0.002558	-0.98	0.3338
4	S04_4162098	4162098	A	ADD	43	0.0007108	0.0007275	-0.000715	0.002137	0.9772	0.3342
12	S12_474726	474726	AG	ADD	14	-0.001809	0.001798	-0.005333	0.001715	-1.006	0.3343
10	S10_1964124	1964124	G	ADD	70	-0.0005153	0.0005302	-0.001554	0.0005237	-0.9721	0.3345
4	S04_529567	529567	A	ADD	31	-0.00242	0.002466	-0.007252	0.002413	-0.9813	0.3346
3	S03_4126689	4126689	G	ADD	11	-0.001369	0.001348	-0.004011	0.001273	-1.016	0.3363
8	S08_1496011	1496011	A	ADD	12	0.002115	0.002095	-0.001991	0.006222	1.01	0.3365
6	S06_3297087	3297087	A	ADD	21	-0.001034	0.00105	-0.003092	0.001024	-0.9846	0.3372
7	S07_429240	429240	AC	ADD	11	0.00196	0.001933	-0.001829	0.005749	1.014	0.3372
1	S01_5459481	5459481	C	ADD	16	0.004551	0.004581	-0.004428	0.01353	0.9934	0.3374
4	S04_4034091	4034091	GC	ADD	14	-0.002966	0.002968	-0.008782	0.002851	-0.9993	0.3374
2	S02_1188748	1188748	C	ADD	14	0.003191	0.003194	-0.003069	0.009452	0.9991	0.3375
6	S06_1288485	1288485	T	ADD	14	0.001653	0.001655	-0.001591	0.004897	0.9988	0.3376
4	S04_167812	167812	T	ADD	72	-0.0004365	0.0004527	-0.001324	0.0004508	-0.9642	0.3383
2	S02_3058084	3058084	A	ADD	25	-0.001678	0.001718	-0.005045	0.001689	-0.9766	0.3389
14	S14_1650361	1650361	T	ADD	37	0.001305	0.001346	-0.001333	0.003942	0.9696	0.3389
6	S06_1807359	1807359	T	ADD	10	0.002484	0.002447	-0.002312	0.007281	1.015	0.3397
7	S07_1436596	1436596	A	ADD	49	0.0005992	0.0006219	-0.0006197	0.001818	0.9635	0.3402
9	S09_212610	212610	T	ADD	20	-0.001276	0.001302	-0.003827	0.001276	-0.9798	0.3402
8	S08_1565452	1565452	C	ADD	48	-0.001204	0.00125	-0.003653	0.001245	-0.9635	0.3403
2	S02_1102274	1102274	G	ADD	82	-0.0005575	0.0005817	-0.001698	0.0005825	-0.9585	0.3407
8	S08_1063692	1063692	T	ADD	12	0.003332	0.003336	-0.003208	0.009871	0.9986	0.3415
3	S03_1666984	1666984	A	ADD	43	-0.0009087	0.0009445	-0.00276	0.0009424	-0.9621	0.3416
16	S16_312323	312323	T	ADD	71	-0.0005329	0.0005571	-0.001625	0.0005589	-0.9567	0.342
4	S04_1117794	1117794	AG	ADD	11	0.002192	0.002187	-0.002093	0.006478	1.003	0.3422
9	S09_1525698	1525698	T	ADD	12	0.001925	0.001931	-0.00186	0.005709	0.9968	0.3424
8	S08_1914678	1914678	T	ADD	13	0.005303	0.005348	-0.005179	0.01579	0.9916	0.3427
9	S09_705974	705974	TC	ADD	14	0.00106	0.001073	-0.001043	0.003164	0.9879	0.3427
7	S07_722135	722135	GC	ADD	28	-0.001081	0.001118	-0.003273	0.001112	-0.9661	0.3429
9	S09_1610377	1610377	A	ADD	32	0.001801	0.00187	-0.001865	0.005467	0.9626	0.3434
5	S05_3248813	3248813	T	ADD	66	0.0005822	0.0006101	-0.0006135	0.001778	0.9543	0.3435
6	S06_2185886	2185886	TC	ADD	15	0.003046	0.0031	-0.003029	0.009122	0.9827	0.3437
12	S12_664792	664792	T	ADD	27	0.001293	0.00134	-0.001333	0.003919	0.965	0.3438
1	S01_3922126	3922126	TC	ADD	11	0.002656	0.002659	-0.002556	0.007867	0.9988	0.344
7	S07_2538930	2538930	A	ADD	10	-0.002524	0.002513	-0.00745	0.002402	-1.004	0.3447
3	S03_3298020	3298020	CG	ADD	16	0.001282	0.001312	-0.001288	0.003853	0.9776	0.3449
1	S01_4288762	4288762	A	ADD	26	-0.0009834	0.001021	-0.002985	0.001018	-0.9629	0.3452
5	S05_1059242	1059242	C	ADD	169	0.0006752	0.0007134	-0.0007231	0.002073	0.9464	0.3453
12	S12_1745951	1745951	G	ADD	10	-0.001019	0.001017	-0.003012	0.0009746	-1.002	0.3458
3	S03_2026605	2026605	AG	ADD	102	-0.0009448	0.0009979	-0.002901	0.001011	-0.9468	0.346
4	S04_3125371	3125371	G	ADD	35	-0.001374	0.001438	-0.004192	0.001444	-0.9558	0.3461
3	S03_1722448	1722448	T	ADD	72	0.0007167	0.0007576	-0.0007683	0.002202	0.946	0.3474
2	S02_4482218	4482218	A	ADD	17	0.0006852	0.0007076	-0.0007016	0.002072	0.9684	0.3482
7	S07_1616269	1616269	A	ADD	40	0.0005276	0.0005556	-0.0005615	0.001617	0.9495	0.3484
10	S10_1111554	1111554	A	ADD	42	-0.0007435	0.0007844	-0.002281	0.000794	-0.9478	0.3489
12	S12_355857	355857	G	ADD	16	-0.0009492	0.0009801	-0.00287	0.0009717	-0.9685	0.3492
6	S06_1155457	1155457	A	ADD	12	0.003274	0.003335	-0.003262	0.009811	0.9818	0.3493
13	S13_1064581	1064581	T	ADD	67	-0.002949	0.003128	-0.009081	0.003183	-0.9427	0.3493
4	S04_3267376	3267376	G	ADD	10	-0.001371	0.00138	-0.004075	0.001334	-0.9934	0.3496
8	S08_513149	513149	A	ADD	14	0.001058	0.001088	-0.001075	0.003191	0.9719	0.3503
6	S06_1752569	1752569	A	ADD	192	0.0009853	0.001052	-0.001078	0.003048	0.9362	0.3504
2	S02_5140889	5140889	A	ADD	23	-0.003568	0.003747	-0.01091	0.003776	-0.9522	0.3518
10	S10_31728	31728	G	ADD	79	0.0009647	0.00103	-0.001054	0.002983	0.9367	0.3518
1	S01_3531774	3531774	G	ADD	11	-0.002358	0.002404	-0.007071	0.002354	-0.9807	0.3523
14	S14_1578827	1578827	TC	ADD	20	-0.001321	0.001384	-0.004033	0.001392	-0.954	0.3527
3	S03_2121930	2121930	A	ADD	12	0.0007674	0.0007874	-0.000776	0.002311	0.9745	0.3528
6	S06_2689271	2689271	AG	ADD	24	-0.00236	0.002486	-0.007232	0.002512	-0.9493	0.3528
12	S12_150193	150193	TG	ADD	26	0.0012	0.001267	-0.001283	0.003683	0.9475	0.3528
16	S16_325061	325061	A	ADD	17	0.001276	0.00133	-0.001332	0.003883	0.959	0.3528
16	S16_442983	442983	G	ADD	120	0.000541	0.0005799	-0.0005957	0.001678	0.9328	0.3528
3	S03_2975954	2975954	AG	ADD	10	-0.002767	0.002806	-0.008267	0.002733	-0.9859	0.3531
5	S05_4045935	4045935	C	ADD	12	0.001862	0.001913	-0.001888	0.005611	0.9732	0.3534
6	S06_3330504	3330504	A	ADD	21	-0.0006849	0.0007218	-0.0021	0.0007298	-0.9489	0.3546
4	S04_1865791	1865791	C	ADD	22	0.001713	0.00181	-0.001834	0.005261	0.9466	0.3551
1	S01_5734995	5734995	AG	ADD	77	0.002605	0.002801	-0.002885	0.008095	0.9299	0.3554
6	S06_930955	930955	A	ADD	10	0.002185	0.00223	-0.002187	0.006557	0.9797	0.3559
4	S04_935430	935430	A	ADD	27	0.0009594	0.001022	-0.001044	0.002963	0.9385	0.357
11	S11_173122	173122	AC	ADD	22	-0.002739	0.002907	-0.008437	0.002958	-0.9423	0.3573
13	S13_848267	848267	C	ADD	21	0.0007989	0.0008472	-0.0008617	0.002459	0.9429	0.3576
1	S01_3618047	3618047	CA	ADD	135	-0.0006036	0.000654	-0.001885	0.0006782	-0.923	0.3577
9	S09_2580623	2580623	A	ADD	10	-0.002091	0.002144	-0.006294	0.002112	-0.975	0.3581
1	S01_5037615	5037615	G	ADD	32	-0.0005513	0.0005908	-0.001709	0.0006066	-0.9332	0.3582
8	S08_79909	79909	T	ADD	11	-0.002533	0.002617	-0.007662	0.002597	-0.9678	0.3584
4	S04_505716	505716	GC	ADD	14	-0.001724	0.001806	-0.005263	0.001815	-0.9546	0.3586
2	S02_3493027	3493027	T	ADD	33	0.001337	0.001435	-0.001476	0.004149	0.9314	0.3588
2	S02_2276665	2276665	G	ADD	11	-0.0007722	0.0008001	-0.00234	0.0007959	-0.9652	0.3597
6	S06_713444	713444	AC	ADD	119	-0.0008366	0.0009098	-0.00262	0.0009466	-0.9196	0.3597
4	S04_551724	551724	T	ADD	14	0.003811	0.004003	-0.004035	0.01166	0.952	0.3599
5	S05_3255732	3255732	T	ADD	12	0.002374	0.002474	-0.002475	0.007223	0.9596	0.3599
15	S15_1078597	1078597	A	ADD	10	-0.002388	0.002459	-0.007208	0.002431	-0.9713	0.3599
14	S14_170775	170775	GC	ADD	106	0.0008305	0.0009034	-0.0009402	0.002601	0.9192	0.3601
8	S08_1881579	1881579	A	ADD	137	-0.0005224	0.0005693	-0.001638	0.0005934	-0.9176	0.3605
5	S05_1668809	1668809	C	ADD	14	0.001865	0.001965	-0.001985	0.005716	0.9495	0.3611
11	S11_1686820	1686820	T	ADD	29	0.001236	0.00133	-0.001372	0.003844	0.929	0.3611
7	S07_2587595	2587595	T	ADD	38	0.003398	0.003676	-0.003807	0.0106	0.9244	0.3614
10	S10_2071253	2071253	T	ADD	10	-0.001196	0.001236	-0.003619	0.001226	-0.9679	0.3615
9	S09_2415883	2415883	A	ADD	13	-0.003154	0.003314	-0.00965	0.003342	-0.9516	0.3618
13	S13_798554	798554	A	ADD	35	0.0009514	0.00103	-0.001066	0.002969	0.9241	0.3621
8	S08_1590391	1590391	G	ADD	27	-0.001016	0.001094	-0.003161	0.001129	-0.9281	0.3622
15	S15_320536	320536	G	ADD	10	-0.001842	0.00191	-0.005586	0.001901	-0.9646	0.363
5	S05_3250867	3250867	T	ADD	10	-0.001932	0.00201	-0.005871	0.002007	-0.9613	0.3646
1	S01_1754555	1754555	T	ADD	18	-0.001003	0.001075	-0.00311	0.001104	-0.933	0.3647
1	S01_5507759	5507759	C	ADD	10	-0.002188	0.00228	-0.006656	0.00228	-0.9598	0.3652
2	S02_1496042	1496042	AC	ADD	11	-0.002472	0.002595	-0.007557	0.002614	-0.9525	0.3657
9	S09_423795	423795	A	ADD	20	-0.0007649	0.0008254	-0.002383	0.0008529	-0.9267	0.3663
2	S02_1240118	1240118	C	ADD	13	-0.002193	0.002328	-0.006756	0.00237	-0.9421	0.3664
16	S16_603083	603083	A	ADD	11	-0.003105	0.003268	-0.00951	0.003299	-0.9503	0.3668
1	S01_3916801	3916801	G	ADD	11	0.002604	0.002742	-0.00277	0.007978	0.9499	0.367
4	S04_3011811	3011811	A	ADD	108	-0.0005712	0.0006314	-0.001809	0.0006662	-0.9047	0.3677
3	S03_1083400	1083400	C	ADD	11	0.001487	0.001568	-0.001587	0.004561	0.948	0.3679
5	S05_744342	744342	CG	ADD	25	0.003452	0.003759	-0.003915	0.01082	0.9184	0.3679
1	S01_2088964	2088964	G	ADD	28	0.0008618	0.0009411	-0.0009827	0.002706	0.9158	0.3682
7	S07_1927942	1927942	C	ADD	17	-0.001062	0.001145	-0.003307	0.001182	-0.9277	0.3683
4	S04_552930	552930	A	ADD	21	-0.0005988	0.0006501	-0.001873	0.0006753	-0.9211	0.3685
11	S11_2466810	2466810	T	ADD	31	-0.0008202	0.0008982	-0.002581	0.0009402	-0.9131	0.3687
13	S13_499935	499935	TCC	ADD	170	-0.000556	0.0006175	-0.001766	0.0006543	-0.9004	0.3692
10	S10_1281448	1281448	TC	ADD	12	0.001847	0.001966	-0.002006	0.0057	0.9397	0.3695
2	S02_1218284	1218284	G	ADD	51	-0.001232	0.00136	-0.003898	0.001434	-0.9055	0.3696
7	S07_950089	950089	A	ADD	14	-0.00132	0.001419	-0.004101	0.001462	-0.9299	0.3707
12	S12_760148	760148	C	ADD	35	-0.0006155	0.0006787	-0.001946	0.0007147	-0.9069	0.371
8	S08_1762983	1762983	A	ADD	50	0.001091	0.001208	-0.001278	0.003459	0.9026	0.3712
14	S14_1477900	1477900	A	ADD	12	0.002612	0.002795	-0.002867	0.008091	0.9343	0.3722
2	S02_714992	714992	T	ADD	54	0.0006958	0.0007736	-0.0008204	0.002212	0.8994	0.3726
7	S07_2547581	2547581	A	ADD	41	-0.0009051	0.001004	-0.002874	0.001063	-0.9012	0.373
12	S12_309	309	C	ADD	109	0.0009249	0.001034	-0.001102	0.002951	0.8946	0.373
13	S13_1531023	1531023	A	ADD	36	0.0007897	0.000876	-0.0009272	0.002507	0.9015	0.3737
9	S09_1824450	1824450	T	ADD	51	-0.0008646	0.0009651	-0.002756	0.001027	-0.8959	0.3747
1	S01_4082351	4082351	A	ADD	32	0.00111	0.001232	-0.001305	0.003524	0.9008	0.3749
13	S13_1883572	1883572	T	ADD	11	-0.002421	0.002593	-0.007502	0.002661	-0.9336	0.3749
2	S02_5137509	5137509	A	ADD	56	0.0004391	0.0004915	-0.0005241	0.001402	0.8935	0.3756
4	S04_791920	791920	G	ADD	12	0.001292	0.001393	-0.001439	0.004023	0.9271	0.3757
7	S07_601574	601574	T	ADD	13	-0.00241	0.002616	-0.007536	0.002716	-0.9214	0.3766
1	S01_2822732	2822732	A	ADD	47	0.0009447	0.001058	-0.00113	0.003019	0.8927	0.3768
15	S15_197963	197963	TG	ADD	147	0.0007142	0.0008063	-0.0008662	0.002295	0.8857	0.3772
3	S03_552910	552910	T	ADD	24	0.001045	0.001162	-0.001232	0.003322	0.8995	0.3781
4	S04_3644264	3644264	C	ADD	55	-0.001257	0.001414	-0.004029	0.001515	-0.8888	0.3781
2	S02_4368424	4368424	A	ADD	28	-0.0009299	0.001038	-0.002964	0.001104	-0.8962	0.3784
1	S01_3554206	3554206	T	ADD	27	-0.001782	0.001987	-0.005676	0.002113	-0.8966	0.3785
1	S01_5975347	5975347	T	ADD	78	0.0005082	0.0005742	-0.0006171	0.001633	0.8851	0.3789
15	S15_1055016	1055016	T	ADD	12	-0.0008557	0.0009294	-0.002677	0.0009659	-0.9207	0.3789
2	S02_1218296	1218296	A	ADD	24	0.002572	0.002867	-0.003047	0.008191	0.8972	0.3793
3	S03_3692676	3692676	G	ADD	192	0.001443	0.001638	-0.001767	0.004653	0.8808	0.3795
5	S05_3354995	3354995	C	ADD	23	0.001593	0.001775	-0.001887	0.005073	0.8973	0.3797
1	S01_4304052	4304052	G	ADD	9	0.001236	0.00132	-0.001352	0.003823	0.9361	0.3804
10	S10_1638189	1638189	G	ADD	12	-0.003168	0.003454	-0.009939	0.003602	-0.9172	0.3806
1	S01_3649926	3649926	T	ADD	15	0.002706	0.002982	-0.00314	0.008551	0.9072	0.3808
3	S03_4705451	4705451	T	ADD	10	0.001309	0.001411	-0.001458	0.004075	0.9272	0.3809
14	S14_1529347	1529347	A	ADD	30	-0.001301	0.001463	-0.004169	0.001567	-0.8893	0.3814
1	S01_2087974	2087974	AG	ADD	19	0.002839	0.00316	-0.003354	0.009032	0.8985	0.3815
1	S01_2072855	2072855	T	ADD	47	-0.001086	0.001229	-0.003496	0.001323	-0.8837	0.3816
3	S03_1161173	1161173	C	ADD	11	-0.001284	0.001397	-0.004021	0.001454	-0.9192	0.382
9	S09_2382404	2382404	AC	ADD	14	-0.001932	0.002129	-0.006105	0.002241	-0.9075	0.382
10	S10_1746197	1746197	T	ADD	17	-0.0006804	0.0007562	-0.002163	0.0008016	-0.8998	0.3824
1	S01_779528	779528	C	ADD	15	-0.0008348	0.0009256	-0.002649	0.0009793	-0.9019	0.3835
4	S04_1237376	1237376	A	ADD	32	0.001351	0.001532	-0.001652	0.004354	0.8819	0.3848
16	S16_301802	301802	T	ADD	16	-0.002631	0.002934	-0.008382	0.00312	-0.8966	0.3851
3	S03_668962	668962	G	ADD	57	-0.003271	0.003737	-0.0106	0.004054	-0.8753	0.3852
12	S12_707884	707884	C	ADD	183	0.0006863	0.0007887	-0.0008594	0.002232	0.8702	0.3853
8	S08_1129304	1129304	A	ADD	14	-0.001114	0.001238	-0.00354	0.001311	-0.9005	0.3856
1	S01_6396967	6396967	T	ADD	43	-0.001228	0.0014	-0.003972	0.001517	-0.8766	0.3858
4	S04_1713837	1713837	T	ADD	14	-0.001881	0.002094	-0.005986	0.002224	-0.898	0.3868
11	S11_1966839	1966839	A	ADD	16	-0.001797	0.002013	-0.005742	0.002149	-0.8926	0.3872
2	S02_2137141	2137141	A	ADD	23	0.002671	0.003027	-0.003261	0.008604	0.8825	0.3875
7	S07_543650	543650	A	ADD	24	0.002315	0.002626	-0.002833	0.007462	0.8813	0.3877
13	S13_1431076	1431076	A	ADD	29	0.0007764	0.0008853	-0.0009586	0.002512	0.8771	0.3882
15	S15_1209220	1209220	TG	ADD	131	-0.0006864	0.0007929	-0.00224	0.0008676	-0.8657	0.3883
2	S02_581390	581390	T	ADD	12	-0.0008245	0.0009166	-0.002621	0.0009719	-0.8996	0.3895
7	S07_1812261	1812261	A	ADD	34	-0.0008322	0.000954	-0.002702	0.001038	-0.8723	0.3895
10	S10_1513851	1513851	A	ADD	17	0.001965	0.002218	-0.002382	0.006313	0.8861	0.3896
2	S02_881418	881418	GC	ADD	190	0.0006242	0.0007244	-0.0007957	0.002044	0.8616	0.39
13	S13_1239117	1239117	C	ADD	13	0.001825	0.00204	-0.002172	0.005823	0.895	0.39
16	S16_129254	129254	TC	ADD	26	0.003242	0.003704	-0.004018	0.0105	0.8753	0.3901
3	S03_719098	719098	T	ADD	16	0.001001	0.001129	-0.001212	0.003215	0.8864	0.3904
8	S08_2052013	2052013	T	ADD	14	-0.0017	0.001909	-0.005442	0.002042	-0.8904	0.3908
3	S03_3320878	3320878	A	ADD	26	0.000551	0.0006309	-0.0006856	0.001788	0.8733	0.3911
9	S09_2424348	2424348	AG	ADD	11	0.001652	0.001834	-0.001943	0.005247	0.9007	0.3912
3	S03_3098333	3098333	T	ADD	192	-0.00162	0.001886	-0.005318	0.002077	-0.859	0.3914
3	S03_1612719	1612719	T	ADD	20	0.000926	0.001055	-0.001141	0.002993	0.8779	0.3916
11	S11_756347	756347	G	ADD	191	0.0005691	0.0006636	-0.0007316	0.00187	0.8576	0.3922
2	S02_4871232	4871232	G	ADD	22	-0.001416	0.00162	-0.004591	0.001758	-0.8744	0.3923
15	S15_1211795	1211795	A	ADD	10	-0.002876	0.003184	-0.009117	0.003364	-0.9034	0.3927
6	S06_2654920	2654920	T	ADD	21	-0.001322	0.001513	-0.004288	0.001643	-0.874	0.3931
14	S14_787414	787414	GC	ADD	12	0.001264	0.001416	-0.001511	0.004039	0.8925	0.3931
14	S14_1287827	1287827	C	ADD	30	-0.002734	0.003153	-0.008914	0.003446	-0.867	0.3933
3	S03_267667	267667	A	ADD	100	0.0005075	0.0005922	-0.0006532	0.001668	0.857	0.3935
16	S16_140664	140664	AC	ADD	27	-0.003436	0.00396	-0.0112	0.004326	-0.8677	0.3938
3	S03_4790653	4790653	T	ADD	18	-0.0009672	0.001106	-0.003135	0.0012	-0.8747	0.3947
4	S04_2213258	2213258	T	ADD	27	0.00164	0.001895	-0.002074	0.005355	0.8654	0.395
9	S09_253274	253274	T	ADD	50	-0.0007225	0.0008425	-0.002374	0.0009287	-0.8576	0.3953
9	S09_1736003	1736003	T	ADD	52	0.000717	0.000839	-0.0009275	0.002362	0.8546	0.3969
15	S15_1072384	1072384	GC	ADD	192	-0.0006652	0.0007835	-0.002201	0.0008704	-0.849	0.397
4	S04_3569024	3569024	G	ADD	10	-0.001916	0.002143	-0.006116	0.002284	-0.8941	0.3974
1	S01_774420	774420	A	ADD	38	-0.001627	0.0019	-0.005352	0.002098	-0.856	0.3976
12	S12_1197379	1197379	A	ADD	48	0.0004702	0.000551	-0.0006098	0.00155	0.8533	0.3979
10	S10_1538660	1538660	A	ADD	19	0.0008604	0.0009926	-0.001085	0.002806	0.8668	0.3981
13	S13_1548262	1548262	T	ADD	55	-0.001446	0.001698	-0.004774	0.001881	-0.852	0.3981
8	S08_1090711	1090711	T	ADD	90	0.0004684	0.0005517	-0.0006129	0.00155	0.849	0.3982
10	S10_2240991	2240991	AG	ADD	151	-0.0007515	0.0008869	-0.00249	0.0009869	-0.8473	0.3982
2	S02_645354	645354	AC	ADD	18	0.004379	0.005046	-0.005511	0.01427	0.8678	0.3983
3	S03_481438	481438	C	ADD	52	-0.000485	0.0005693	-0.001601	0.0006308	-0.852	0.3983
6	S06_3647411	3647411	G	ADD	14	0.0008291	0.0009471	-0.001027	0.002685	0.8755	0.3985
7	S07_684222	684222	A	ADD	47	-0.001164	0.001367	-0.003844	0.001516	-0.8516	0.399
5	S05_1106561	1106561	A	ADD	22	-0.000979	0.001137	-0.003207	0.001249	-0.8612	0.3993
13	S13_1327076	1327076	C	ADD	10	-0.003397	0.003824	-0.01089	0.004098	-0.8884	0.4002
15	S15_558835	558835	GC	ADD	142	0.0007628	0.0009043	-0.00101	0.002535	0.8435	0.4004
11	S11_1588374	1588374	G	ADD	9	-0.003749	0.00419	-0.01196	0.004464	-0.8946	0.4007
1	S01_6832843	6832843	C	ADD	17	-0.002165	0.002505	-0.007076	0.002745	-0.8642	0.4011
1	S01_4992458	4992458	A	ADD	46	-0.0008766	0.001036	-0.002906	0.001153	-0.8465	0.4019
2	S02_4813232	4813232	C	ADD	45	-0.0005326	0.0006296	-0.001767	0.0007013	-0.846	0.4022
2	S02_2420914	2420914	C	ADD	10	-0.002006	0.002269	-0.006454	0.002442	-0.884	0.4025
6	S06_3313557	3313557	T	ADD	17	0.001138	0.001322	-0.001452	0.003729	0.8614	0.4026
12	S12_990256	990256	C	ADD	14	-0.001489	0.001718	-0.004856	0.001878	-0.8668	0.403
3	S03_5078321	5078321	T	ADD	9	-0.001515	0.001703	-0.004853	0.001823	-0.8895	0.4033
8	S08_848310	848310	C	ADD	135	-0.000468	0.0005583	-0.001562	0.0006262	-0.8383	0.4034
2	S02_917490	917490	A	ADD	26	-0.001068	0.001256	-0.00353	0.001394	-0.8504	0.4035
4	S04_127694	127694	A	ADD	112	-0.0005087	0.0006066	-0.001698	0.0006802	-0.8386	0.4035
15	S15_1074189	1074189	A	ADD	9	0.002252	0.002533	-0.002713	0.007216	0.8889	0.4036
1	S01_377308	377308	A	ADD	12	0.001552	0.00178	-0.001937	0.005041	0.8718	0.4037
4	S04_1340142	1340142	A	ADD	28	0.0007849	0.0009254	-0.001029	0.002599	0.8482	0.4041
6	S06_131550	131550	C	ADD	16	-0.0008112	0.0009436	-0.002661	0.001038	-0.8597	0.4044
7	S07_82258	82258	A	ADD	11	0.001302	0.001489	-0.001616	0.00422	0.8744	0.4046
2	S02_4932460	4932460	TG	ADD	12	0.001952	0.002244	-0.002447	0.006351	0.8696	0.4049
3	S03_407619	407619	TC	ADD	37	0.001426	0.001691	-0.001889	0.004741	0.843	0.4049
2	S02_4646815	4646815	AG	ADD	16	-0.002106	0.002457	-0.006923	0.00271	-0.8571	0.4058
1	S01_7173170	7173170	A	ADD	18	0.0009332	0.001095	-0.001214	0.00308	0.8519	0.4068
1	S01_714754	714754	A	ADD	9	-0.00559	0.006342	-0.01802	0.00684	-0.8815	0.4073
16	S16_318558	318558	A	ADD	134	0.0003358	0.0004045	-0.000457	0.001129	0.8302	0.4079
5	S05_3259661	3259661	A	ADD	17	-0.000514	0.0006042	-0.001698	0.0006701	-0.8508	0.4082
3	S03_3887163	3887163	AG	ADD	31	0.002085	0.002488	-0.002792	0.006963	0.838	0.4089
1	S01_1085700	1085700	A	ADD	42	0.000712	0.0008535	-0.0009608	0.002385	0.8342	0.4091
3	S03_723317	723317	T	ADD	10	0.001101	0.001264	-0.001377	0.003579	0.871	0.4091
6	S06_3131116	3131116	G	ADD	38	0.002385	0.002856	-0.003213	0.007984	0.8352	0.4091
6	S06_568186	568186	T	ADD	16	0.002118	0.00249	-0.002763	0.006999	0.8506	0.4093
10	S10_2217253	2217253	T	ADD	31	0.002384	0.002848	-0.003199	0.007967	0.837	0.4094
1	S01_2283017	2283017	A	ADD	13	-0.002101	0.002452	-0.006906	0.002703	-0.8572	0.4096
3	S03_4991976	4991976	A	ADD	11	-0.001916	0.002219	-0.006264	0.002433	-0.8634	0.4103
7	S07_2592862	2592862	A	ADD	10	-0.001652	0.001902	-0.00538	0.002076	-0.8684	0.4105
1	S01_4233740	4233740	AG	ADD	22	-0.001145	0.001362	-0.003814	0.001525	-0.8404	0.4106
12	S12_1146496	1146496	T	ADD	156	-0.0003429	0.0004157	-0.001158	0.0004718	-0.825	0.4106
13	S13_1334092	1334092	C	ADD	20	-0.0006936	0.0008234	-0.002307	0.0009203	-0.8423	0.4107
2	S02_4829898	4829898	A	ADD	175	0.0004165	0.0005054	-0.0005742	0.001407	0.824	0.4111
6	S06_663233	663233	G	ADD	21	0.0008344	0.0009929	-0.001112	0.00278	0.8404	0.4111
3	S03_2989587	2989587	A	ADD	19	-0.001519	0.001804	-0.005055	0.002017	-0.8418	0.4116
12	S12_562187	562187	T	ADD	18	0.001214	0.00144	-0.001608	0.004035	0.8429	0.4117
1	S01_2077926	2077926	G	ADD	31	-0.000615	0.0007387	-0.002063	0.0008329	-0.8325	0.4119
1	S01_309451	309451	T	ADD	10	-0.001792	0.002073	-0.005855	0.002272	-0.8642	0.4126
12	S12_1359175	1359175	AG	ADD	13	0.001641	0.001928	-0.002139	0.00542	0.8508	0.413
16	S16_297137	297137	A	ADD	29	-0.001137	0.001367	-0.003817	0.001543	-0.8314	0.413
1	S01_5727712	5727712	G	ADD	14	-0.001937	0.002284	-0.006414	0.002541	-0.8479	0.4131
8	S08_2417396	2417396	A	ADD	9	-0.001562	0.001797	-0.005084	0.00196	-0.8691	0.4136
11	S11_1684370	1684370	TC	ADD	12	0.002221	0.002605	-0.002884	0.007326	0.8527	0.4138
3	S03_2346833	2346833	T	ADD	33	0.001057	0.001279	-0.00145	0.003564	0.8265	0.4148
11	S11_1892361	1892361	A	ADD	79	0.0008317	0.001015	-0.001158	0.002821	0.8194	0.4151
9	S09_1794210	1794210	AC	ADD	12	0.002364	0.002781	-0.003088	0.007815	0.8497	0.4153
11	S11_917218	917218	C	ADD	12	0.003236	0.003808	-0.004228	0.0107	0.8499	0.4153
9	S09_1123666	1123666	A	ADD	57	0.003512	0.004283	-0.004883	0.01191	0.82	0.4158
3	S03_4888403	4888403	C	ADD	78	-0.0004269	0.0005219	-0.00145	0.000596	-0.818	0.4159
4	S04_3859907	3859907	A	ADD	11	-0.0006939	0.0008136	-0.002288	0.0009007	-0.8528	0.4159
5	S05_1667634	1667634	C	ADD	38	-0.001355	0.001648	-0.004584	0.001875	-0.822	0.4165
13	S13_426921	426921	G	ADD	12	0.001223	0.001443	-0.001605	0.004051	0.8474	0.4166
2	S02_1866110	1866110	G	ADD	11	-0.00308	0.003619	-0.01017	0.004013	-0.851	0.4168
3	S03_1671241	1671241	A	ADD	14	-0.001199	0.001427	-0.003995	0.001597	-0.8406	0.417
9	S09_269407	269407	A	ADD	97	-0.0005558	0.0006823	-0.001893	0.0007814	-0.8147	0.4173
11	S11_1925890	1925890	C	ADD	114	-0.0006914	0.0008495	-0.002356	0.0009735	-0.8139	0.4174
2	S02_424081	424081	T	ADD	80	0.0007724	0.0009483	-0.001086	0.002631	0.8145	0.4178
1	S01_3624153	3624153	T	ADD	11	0.001123	0.001323	-0.001471	0.003717	0.8486	0.4181
5	S05_2317016	2317016	T	ADD	13	0.00153	0.001819	-0.002035	0.005095	0.8413	0.4181
1	S01_1379786	1379786	A	ADD	19	-0.0009005	0.001086	-0.003029	0.001228	-0.8294	0.4184
13	S13_829572	829572	A	ADD	138	0.0004758	0.0005865	-0.0006737	0.001625	0.8113	0.4186
6	S06_1182721	1182721	T	ADD	12	0.001175	0.001394	-0.001557	0.003908	0.8429	0.419
12	S12_1275499	1275499	T	ADD	10	0.001251	0.001469	-0.001628	0.00413	0.8516	0.4192
5	S05_293920	293920	AC	ADD	19	-0.003793	0.004586	-0.01278	0.005195	-0.8272	0.4196
13	S13_984568	984568	A	ADD	17	0.0006838	0.0008243	-0.0009318	0.002299	0.8295	0.4198
4	S04_1799416	1799416	A	ADD	10	0.00188	0.002211	-0.002454	0.006214	0.8501	0.42
14	S14_1286045	1286045	T	ADD	25	0.0007785	0.0009489	-0.001081	0.002638	0.8204	0.4204
7	S07_685062	685062	G	ADD	16	-0.004059	0.004899	-0.01366	0.005542	-0.8286	0.4212
8	S08_1744444	1744444	T	ADD	13	0.002909	0.003483	-0.003917	0.009735	0.8352	0.4214
7	S07_339639	339639	AC	ADD	11	0.003424	0.004066	-0.004544	0.01139	0.8422	0.4215
6	S06_617040	617040	T	ADD	26	-0.0008285	0.001014	-0.002816	0.001159	-0.8172	0.4219
10	S10_147071	147071	A	ADD	48	-0.0005245	0.0006473	-0.001793	0.0007441	-0.8104	0.4219
11	S11_200217	200217	T	ADD	13	-0.001287	0.001543	-0.004312	0.001737	-0.8343	0.4219
8	S08_1934146	1934146	T	ADD	18	0.0008534	0.001036	-0.001176	0.002883	0.8241	0.422
9	S09_2464122	2464122	T	ADD	37	-0.001237	0.001523	-0.004222	0.001749	-0.8119	0.4223
5	S05_961256	961256	A	ADD	17	-0.002572	0.003123	-0.008693	0.00355	-0.8234	0.4232
2	S02_3154881	3154881	A	ADD	17	0.000478	0.0005806	-0.00066	0.001616	0.8233	0.4233
7	S07_2599351	2599351	C	ADD	122	0.0006214	0.0007736	-0.0008949	0.002138	0.8032	0.4234
5	S05_1037190	1037190	T	ADD	17	-0.00136	0.001653	-0.0046	0.001881	-0.8224	0.4237
11	S11_98041	98041	A	ADD	9	0.002225	0.00262	-0.002909	0.007359	0.8493	0.4238
9	S09_246545	246545	T	ADD	28	-0.001154	0.001421	-0.003939	0.00163	-0.8125	0.4239
6	S06_1200016	1200016	A	ADD	11	0.0005675	0.0006777	-0.0007608	0.001896	0.8374	0.4241
6	S06_218292	218292	G	ADD	25	0.00204	0.002512	-0.002883	0.006962	0.8122	0.425
8	S08_2181311	2181311	A	ADD	19	0.002295	0.002816	-0.003224	0.007815	0.8152	0.4262
1	S01_5111681	5111681	AC	ADD	23	0.001519	0.001875	-0.002156	0.005194	0.8101	0.427
9	S09_1375387	1375387	TC	ADD	12	-0.004748	0.005735	-0.01599	0.006493	-0.8279	0.4271
12	S12_1740629	1740629	G	ADD	15	-0.001461	0.001784	-0.004957	0.002035	-0.8191	0.4275
4	S04_1993895	1993895	C	ADD	7	0.000955	0.001108	-0.001217	0.003127	0.8618	0.4282
2	S02_707678	707678	G	ADD	14	-0.001883	0.002299	-0.00639	0.002623	-0.819	0.4287
10	S10_37277	37277	G	ADD	10	-0.002015	0.002418	-0.006753	0.002724	-0.8333	0.4288
11	S11_684945	684945	T	ADD	12	-0.0009516	0.001154	-0.003214	0.001311	-0.8245	0.4289
1	S01_1077306	1077306	A	ADD	39	0.0008637	0.00108	-0.001253	0.002981	0.7996	0.429
4	S04_548709	548709	GC	ADD	8	-0.0008601	0.001015	-0.00285	0.00113	-0.8472	0.4294
10	S10_717518	717518	A	ADD	18	0.001031	0.001271	-0.001461	0.003522	0.8108	0.4294
7	S07_2299080	2299080	A	ADD	12	-0.000469	0.0005698	-0.001586	0.0006478	-0.8231	0.4297
10	S10_2192572	2192572	AC	ADD	27	-0.001259	0.001568	-0.004333	0.001815	-0.8028	0.4297
11	S11_1962695	1962695	A	ADD	26	-0.0007065	0.0008803	-0.002432	0.001019	-0.8026	0.4301
6	S06_1121947	1121947	A	ADD	28	0.0005952	0.0007445	-0.0008639	0.002054	0.7995	0.4312
13	S13_1985237	1985237	G	ADD	147	0.0005235	0.0006637	-0.0007774	0.001824	0.7887	0.4316
10	S10_423125	423125	G	ADD	19	0.0008056	0.001001	-0.001157	0.002768	0.8046	0.4321
7	S07_1809255	1809255	A	ADD	29	-0.00366	0.00459	-0.01266	0.005337	-0.7973	0.4322
5	S05_1426694	1426694	A	ADD	10	0.00147	0.001778	-0.002014	0.004954	0.8269	0.4323
1	S01_2833892	2833892	AG	ADD	11	0.003344	0.00407	-0.004634	0.01132	0.8216	0.4325
1	S01_5738486	5738486	T	ADD	24	-0.0008148	0.001019	-0.002812	0.001182	-0.7996	0.4325
7	S07_451171	451171	G	ADD	10	-0.002397	0.002903	-0.008086	0.003293	-0.8256	0.433
8	S08_882251	882251	A	ADD	10	-0.002252	0.002731	-0.007605	0.003101	-0.8246	0.4335
12	S12_374607	374607	T	ADD	12	-0.001575	0.001932	-0.005363	0.002212	-0.8153	0.4339
6	S06_473359	473359	C	ADD	14	0.001932	0.002387	-0.002746	0.00661	0.8093	0.4341
3	S03_4456907	4456907	C	ADD	33	-0.001639	0.002071	-0.005699	0.00242	-0.7916	0.4346
2	S02_3925291	3925291	T	ADD	13	0.001446	0.001783	-0.002049	0.004942	0.8108	0.4347
5	S05_1788989	1788989	C	ADD	10	-0.002027	0.002465	-0.006859	0.002806	-0.822	0.4349
3	S03_1555572	1555572	A	ADD	12	0.002085	0.002564	-0.002941	0.00711	0.813	0.4351
2	S02_863562	863562	T	ADD	13	-0.0006355	0.0007856	-0.002175	0.0009042	-0.809	0.4357
13	S13_158539	158539	C	ADD	192	0.002538	0.003251	-0.003835	0.00891	0.7805	0.4361
2	S02_2417792	2417792	A	ADD	46	0.0008891	0.001132	-0.00133	0.003108	0.7851	0.4366
4	S04_3952320	3952320	C	ADD	16	0.0008934	0.001116	-0.001293	0.00308	0.8008	0.4367
11	S11_199668	199668	G	ADD	14	-0.001073	0.001334	-0.003689	0.001542	-0.8045	0.4368
6	S06_2510934	2510934	C	ADD	87	0.001311	0.001678	-0.001978	0.004599	0.7812	0.4369
6	S06_2510936	2510936	C	ADD	87	0.001311	0.001678	-0.001978	0.004599	0.7812	0.4369
6	S06_2510941	2510941	A	ADD	87	0.001311	0.001678	-0.001978	0.004599	0.7812	0.4369
5	S05_2293831	2293831	A	ADD	30	0.00237	0.003005	-0.00352	0.00826	0.7886	0.437
1	S01_3691918	3691918	T	ADD	57	-0.0003847	0.0004916	-0.001348	0.0005789	-0.7825	0.4373
13	S13_479455	479455	A	ADD	53	-0.0009425	0.001204	-0.003303	0.001418	-0.7827	0.4374
2	S02_2334617	2334617	A	ADD	22	-0.001445	0.001824	-0.005019	0.00213	-0.7922	0.4376
5	S05_3558849	3558849	A	ADD	142	-0.0003169	0.0004073	-0.001115	0.0004813	-0.7782	0.4378
3	S03_1963254	1963254	A	ADD	16	0.001054	0.001323	-0.001539	0.003647	0.7968	0.4389
9	S09_762603	762603	G	ADD	11	0.001581	0.001952	-0.002244	0.005406	0.8099	0.4389
7	S07_1997018	1997018	A	ADD	17	0.002414	0.003037	-0.003537	0.008366	0.7951	0.439
5	S05_3259684	3259684	T	ADD	10	-0.003901	0.004791	-0.01329	0.00549	-0.8141	0.4391
6	S06_3090620	3090620	TG	ADD	20	0.001156	0.001461	-0.001708	0.00402	0.7911	0.4392
1	S01_4189204	4189204	T	ADD	32	-0.0005191	0.0006624	-0.001817	0.0007791	-0.7837	0.4394
5	S05_1669988	1669988	C	ADD	13	0.0007253	0.0009044	-0.001047	0.002498	0.8019	0.4396
6	S06_467314	467314	A	ADD	27	-0.001791	0.002282	-0.006264	0.002682	-0.785	0.4399
9	S09_893409	893409	A	ADD	33	0.0007093	0.0009066	-0.001068	0.002486	0.7824	0.4399
1	S01_2701104	2701104	T	ADD	15	0.0004278	0.0005376	-0.0006258	0.001481	0.7959	0.4404
4	S04_1126075	1126075	C	ADD	124	-0.0004623	0.0005984	-0.001635	0.0007105	-0.7726	0.4412
12	S12_1543436	1543436	A	ADD	22	-0.0005848	0.0007444	-0.002044	0.0008742	-0.7856	0.4413
8	S08_1922872	1922872	G	ADD	16	0.001717	0.002166	-0.002529	0.005962	0.7924	0.4414
8	S08_2517128	2517128	C	ADD	10	-0.0007381	0.0009116	-0.002525	0.001049	-0.8097	0.4415
4	S04_2486726	2486726	AG	ADD	15	0.00112	0.001412	-0.001647	0.003886	0.7934	0.4418
3	S03_4147299	4147299	T	ADD	20	0.001181	0.001506	-0.001771	0.004134	0.7842	0.4431
1	S01_4492948	4492948	T	ADD	192	0.0006898	0.0009001	-0.001074	0.002454	0.7663	0.4444
13	S13_1885504	1885504	AG	ADD	10	-0.001338	0.001663	-0.004597	0.001922	-0.8043	0.4445
13	S13_493835	493835	A	ADD	25	-0.001118	0.001437	-0.003935	0.001699	-0.7779	0.4446
1	S01_1453562	1453562	G	ADD	15	-0.002888	0.003667	-0.01007	0.004298	-0.7877	0.445
2	S02_4849931	4849931	A	ADD	44	0.0004596	0.0005965	-0.0007095	0.001629	0.7705	0.4453
1	S01_6334260	6334260	A	ADD	39	-0.0008353	0.001084	-0.002961	0.00129	-0.7703	0.446
3	S03_38612	38612	A	ADD	89	0.0003986	0.0005213	-0.0006232	0.00142	0.7645	0.4466
7	S07_2793544	2793544	G	ADD	16	0.002966	0.003788	-0.004457	0.01039	0.7832	0.4466
4	S04_4416696	4416696	C	ADD	13	0.001068	0.001354	-0.001586	0.003722	0.7887	0.447
9	S09_702198	702198	C	ADD	108	-0.0005443	0.0007132	-0.001942	0.0008536	-0.7632	0.4471
13	S13_716043	716043	A	ADD	15	-0.001625	0.002074	-0.005691	0.00244	-0.7835	0.4474
11	S11_1941696	1941696	A	ADD	12	-0.001364	0.001728	-0.004751	0.002023	-0.7895	0.4481
7	S07_2578264	2578264	TC	ADD	12	0.001475	0.00187	-0.002189	0.00514	0.789	0.4484
7	S07_532734	532734	T	ADD	61	-0.0004938	0.0006473	-0.001763	0.0007749	-0.7629	0.4486
3	S03_820247	820247	A	ADD	37	-0.002027	0.002645	-0.007212	0.003158	-0.7662	0.4487
4	S04_1747608	1747608	T	ADD	63	-0.000413	0.000542	-0.001475	0.0006493	-0.762	0.449
8	S08_954613	954613	T	ADD	10	-0.001012	0.001272	-0.003505	0.001481	-0.7957	0.4492
14	S14_1254319	1254319	AG	ADD	148	-0.0005901	0.0007781	-0.002115	0.0009348	-0.7584	0.4494
7	S07_1539633	1539633	G	ADD	124	-0.0004248	0.0005605	-0.001523	0.0006737	-0.7579	0.45
9	S09_386468	386468	T	ADD	17	-0.0008254	0.001066	-0.002914	0.001263	-0.7747	0.4506
10	S10_89568	89568	G	ADD	140	0.0004787	0.0006328	-0.0007616	0.001719	0.7564	0.4507
13	S13_914300	914300	CG	ADD	19	-0.00109	0.001415	-0.003862	0.001683	-0.7703	0.4517
7	S07_2888945	2888945	C	ADD	22	-0.002201	0.002869	-0.007823	0.003422	-0.7671	0.452
7	S07_2868877	2868877	G	ADD	10	-0.00189	0.002395	-0.006585	0.002804	-0.7892	0.4527
6	S06_233638	233638	AC	ADD	16	0.002475	0.003205	-0.003807	0.008756	0.7722	0.4528
5	S05_3283279	3283279	TG	ADD	16	-0.001171	0.001516	-0.004142	0.001801	-0.7721	0.4529
7	S07_1873295	1873295	TG	ADD	12	-0.001017	0.001304	-0.003573	0.001539	-0.7797	0.4537
13	S13_1496501	1496501	A	ADD	10	0.001844	0.002342	-0.002746	0.006434	0.7874	0.4538
5	S05_643055	643055	A	ADD	40	-0.001739	0.002299	-0.006244	0.002767	-0.7564	0.4541
15	S15_1284802	1284802	C	ADD	14	-0.002035	0.002634	-0.007196	0.003127	-0.7725	0.4548
9	S09_2450734	2450734	TC	ADD	10	-0.002065	0.00263	-0.007221	0.00309	-0.7851	0.455
8	S08_1767074	1767074	A	ADD	20	-0.001589	0.002082	-0.00567	0.002493	-0.7628	0.4554
2	S02_3092512	3092512	AG	ADD	19	0.0009919	0.001301	-0.001557	0.003541	0.7627	0.4561
3	S03_2979318	2979318	A	ADD	20	0.001096	0.001439	-0.001725	0.003916	0.7612	0.4564
3	S03_1206099	1206099	T	ADD	10	0.0008475	0.001084	-0.001276	0.002971	0.7821	0.4567
16	S16_240316	240316	A	ADD	72	0.0006338	0.000847	-0.001026	0.002294	0.7483	0.4568
1	S01_6215807	6215807	C	ADD	11	-0.001486	0.001913	-0.005235	0.002264	-0.7765	0.4574
1	S01_735635	735635	G	ADD	103	-0.0003221	0.000432	-0.001169	0.0005246	-0.7456	0.4576
7	S07_1975134	1975134	C	ADD	10	0.001958	0.002512	-0.002965	0.006881	0.7795	0.4581
4	S04_732582	732582	T	ADD	16	0.002263	0.002967	-0.003553	0.008079	0.7627	0.4583
3	S03_2922592	2922592	T	ADD	15	-0.001423	0.001862	-0.005073	0.002227	-0.7642	0.4584
16	S16_693389	693389	C	ADD	15	0.002125	0.002781	-0.003326	0.007576	0.764	0.4585
2	S02_2152174	2152174	T	ADD	10	0.0009375	0.001204	-0.001422	0.003297	0.7786	0.4586
4	S04_3616159	3616159	T	ADD	12	-0.0008812	0.001143	-0.003122	0.001359	-0.7709	0.4586
10	S10_1272557	1272557	A	ADD	10	-0.0006934	0.0008911	-0.00244	0.001053	-0.7782	0.4589
2	S02_175980	175980	G	ADD	12	-0.001563	0.00203	-0.005542	0.002417	-0.7696	0.4593
8	S08_1345829	1345829	G	ADD	13	0.000784	0.001023	-0.001221	0.002789	0.7664	0.4596
7	S07_1268539	1268539	T	ADD	27	0.0008216	0.001094	-0.001323	0.002967	0.7507	0.4598
3	S03_4138090	4138090	C	ADD	11	0.0007825	0.001014	-0.001204	0.002769	0.772	0.4599
2	S02_376	376	C	ADD	78	0.0007839	0.001056	-0.001285	0.002853	0.7426	0.46
5	S05_1097602	1097602	C	ADD	13	0.001586	0.002073	-0.002477	0.005648	0.765	0.4604
1	S01_4920751	4920751	T	ADD	186	0.001415	0.001914	-0.002335	0.005166	0.7395	0.4605
12	S12_1217439	1217439	C	ADD	183	0.00239	0.003236	-0.003951	0.008732	0.7388	0.461
3	S03_3389987	3389987	A	ADD	22	-0.0007939	0.001058	-0.002867	0.001279	-0.7506	0.4616
1	S01_5364702	5364702	G	ADD	11	0.002521	0.003282	-0.003912	0.008954	0.7681	0.4621
10	S10_1938542	1938542	A	ADD	13	0.00224	0.00294	-0.003523	0.008002	0.7617	0.4622
14	S14_199972	199972	GC	ADD	190	-0.000555	0.0007537	-0.002032	0.0009223	-0.7363	0.4625
6	S06_2633333	2633333	A	ADD	126	-0.000332	0.0004507	-0.001215	0.0005514	-0.7367	0.4627
1	S01_2699885	2699885	A	ADD	24	0.0008527	0.001141	-0.001384	0.003089	0.7473	0.4628
3	S03_3380496	3380496	T	ADD	17	-0.0027	0.003583	-0.009722	0.004323	-0.7535	0.4628
16	S16_241851	241851	AG	ADD	19	0.001159	0.001546	-0.00187	0.004189	0.7501	0.4634
4	S04_1307373	1307373	G	ADD	10	-0.002082	0.002705	-0.007384	0.003219	-0.7698	0.4635
1	S01_1421096	1421096	A	ADD	10	0.001517	0.001973	-0.00235	0.005385	0.769	0.464
5	S05_2368575	2368575	A	ADD	16	0.001338	0.00178	-0.00215	0.004826	0.752	0.4645
13	S13_483665	483665	A	ADD	45	-0.000603	0.0008177	-0.002206	0.0009996	-0.7375	0.4648
8	S08_538896	538896	T	ADD	13	0.001556	0.002056	-0.002473	0.005586	0.757	0.4649
14	S14_202868	202868	C	ADD	13	-0.001455	0.001922	-0.005222	0.002312	-0.757	0.465
3	S03_3206949	3206949	A	ADD	44	-0.0004083	0.0005538	-0.001494	0.0006772	-0.7372	0.4651
13	S13_54388	54388	A	ADD	32	-0.002163	0.002925	-0.007895	0.00357	-0.7395	0.4654
2	S02_4812170	4812170	T	ADD	12	0.001161	0.001529	-0.001837	0.004158	0.7589	0.4655
14	S14_1176468	1176468	T	ADD	16	0.004008	0.005341	-0.00646	0.01448	0.7504	0.4655
4	S04_3932201	3932201	TG	ADD	18	-0.001077	0.001441	-0.003901	0.001747	-0.7474	0.4656
3	S03_1721589	1721589	A	ADD	55	-0.0007512	0.001022	-0.002755	0.001253	-0.7348	0.4657
13	S13_821819	821819	C	ADD	25	-0.001004	0.001354	-0.003658	0.001649	-0.7419	0.4657
4	S04_3806592	3806592	C	ADD	13	0.0009275	0.001228	-0.001479	0.003334	0.7555	0.4658
8	S08_1303337	1303337	G	ADD	45	-0.0007948	0.00108	-0.002911	0.001322	-0.7359	0.4658
12	S12_1476975	1476975	A	ADD	28	-0.000895	0.001209	-0.003265	0.001475	-0.7402	0.4658
11	S11_1568172	1568172	T	ADD	14	-0.001163	0.001546	-0.004193	0.001866	-0.7526	0.4662
7	S07_1256402	1256402	T	ADD	23	0.0006807	0.0009174	-0.001117	0.002479	0.742	0.4663
1	S01_889400	889400	GC	ADD	21	0.002094	0.002817	-0.003427	0.007615	0.7433	0.4664
10	S10_2420296	2420296	A	ADD	24	-0.0005945	0.0008024	-0.002167	0.0009781	-0.7409	0.4666
5	S05_1827926	1827926	T	ADD	20	-0.001495	0.002012	-0.005438	0.002448	-0.7432	0.4669
3	S03_3397819	3397819	A	ADD	28	-0.0009062	0.001228	-0.003313	0.001501	-0.7378	0.4672
3	S03_4144611	4144611	A	ADD	162	0.0003889	0.0005348	-0.0006592	0.001437	0.7273	0.4681
3	S03_3405626	3405626	A	ADD	11	0.001641	0.002167	-0.002607	0.005889	0.7573	0.4682
14	S14_325905	325905	A	ADD	24	-0.001432	0.001942	-0.005238	0.002373	-0.7377	0.4685
10	S10_88463	88463	AG	ADD	15	0.002799	0.003753	-0.004557	0.01015	0.7458	0.4691
15	S15_1005318	1005318	TG	ADD	9	0.001268	0.001657	-0.00198	0.004516	0.7653	0.4691
7	S07_2769315	2769315	A	ADD	51	0.0004549	0.0006241	-0.0007682	0.001678	0.7289	0.4695
9	S09_702193	702193	C	ADD	111	-0.000448	0.0006173	-0.001658	0.0007619	-0.7257	0.4696
8	S08_1354956	1354956	AG	ADD	17	-0.001434	0.001934	-0.005225	0.002357	-0.7415	0.4698
2	S02_1524006	1524006	A	ADD	17	-0.0006339	0.0008579	-0.002315	0.001047	-0.739	0.4713
1	S01_4126018	4126018	AC	ADD	13	0.001175	0.001575	-0.001912	0.004261	0.7459	0.4714
2	S02_1218293	1218293	A	ADD	32	-0.001688	0.002319	-0.006232	0.002857	-0.728	0.4723
13	S13_1048255	1048255	A	ADD	23	0.001865	0.002547	-0.003128	0.006857	0.732	0.4723
1	S01_5364693	5364693	A	ADD	10	0.001115	0.001479	-0.001785	0.004014	0.7535	0.4727
6	S06_2187115	2187115	C	ADD	121	0.0005714	0.0007948	-0.0009864	0.002129	0.7189	0.4736
10	S10_1460080	1460080	A	ADD	23	0.0003965	0.0005433	-0.0006684	0.001461	0.7297	0.4736
7	S07_2641458	2641458	T	ADD	23	-0.001934	0.002652	-0.007131	0.003263	-0.7295	0.4737
7	S07_2641462	2641462	A	ADD	23	-0.001934	0.002652	-0.007131	0.003263	-0.7295	0.4737
14	S14_518965	518965	A	ADD	59	-0.0004627	0.0006416	-0.00172	0.0007948	-0.7212	0.4738
11	S11_1588378	1588378	G	ADD	11	-0.002593	0.003472	-0.009398	0.004211	-0.7469	0.4742
3	S03_2426441	2426441	T	ADD	16	0.0004991	0.0006793	-0.0008322	0.00183	0.7348	0.4746
5	S05_1454902	1454902	T	ADD	93	-0.001437	0.002002	-0.00536	0.002486	-0.7179	0.4746
5	S05_1454903	1454903	G	ADD	93	-0.001437	0.002002	-0.00536	0.002486	-0.7179	0.4746
1	S01_4259394	4259394	A	ADD	10	-0.00115	0.00154	-0.004168	0.001868	-0.7467	0.4766
12	S12_495338	495338	C	ADD	23	-0.002108	0.002916	-0.007823	0.003606	-0.7231	0.4776
3	S03_1575446	1575446	A	ADD	10	0.003126	0.004199	-0.005103	0.01136	0.7446	0.4778
5	S05_3433019	3433019	A	ADD	16	0.001149	0.001576	-0.00194	0.004238	0.7289	0.4781
2	S02_2711887	2711887	A	ADD	37	0.0006984	0.0009744	-0.001211	0.002608	0.7167	0.4783
10	S10_1448222	1448222	CGG	ADD	24	-0.0003386	0.0004694	-0.001259	0.0005815	-0.7213	0.4783
11	S11_1849256	1849256	G	ADD	32	0.001752	0.00244	-0.003031	0.006535	0.7179	0.4784
1	S01_420196	420196	A	ADD	20	0.001062	0.001469	-0.001817	0.003942	0.7231	0.4789
11	S11_658714	658714	AC	ADD	14	-0.001121	0.001534	-0.004128	0.001886	-0.7306	0.479
3	S03_4413804	4413804	T	ADD	20	0.000848	0.001174	-0.001452	0.003148	0.7226	0.4792
13	S13_1094339	1094339	AG	ADD	66	0.002793	0.003933	-0.004915	0.0105	0.7103	0.4801
7	S07_1955845	1955845	A	ADD	20	0.0008354	0.00116	-0.001438	0.003109	0.7201	0.4807
1	S01_4484548	4484548	GC	ADD	11	-0.001556	0.002118	-0.005708	0.002596	-0.7345	0.4813
10	S10_1210736	1210736	T	ADD	76	-0.0004362	0.0006165	-0.001645	0.0007721	-0.7075	0.4815
15	S15_465922	465922	G	ADD	46	-0.001579	0.002236	-0.005961	0.002803	-0.7062	0.4838
12	S12_421120	421120	G	ADD	22	0.001514	0.002126	-0.002653	0.005682	0.7122	0.4846
3	S03_1656866	1656866	A	ADD	11	0.0005301	0.0007279	-0.0008966	0.001957	0.7283	0.485
14	S14_1537751	1537751	T	ADD	65	-0.000447	0.0006365	-0.001694	0.0008005	-0.7023	0.4851
6	S06_3596334	3596334	A	ADD	38	-0.001785	0.002532	-0.006747	0.003177	-0.7051	0.4853
7	S07_754222	754222	A	ADD	19	0.0008016	0.001124	-0.001401	0.003004	0.7133	0.4853
12	S12_52774	52774	A	ADD	11	0.002889	0.00397	-0.004892	0.01067	0.7277	0.4853
2	S02_4504757	4504757	A	ADD	95	0.0005383	0.0007688	-0.0009685	0.002045	0.7002	0.4855
8	S08_1578904	1578904	A	ADD	13	0.001593	0.002207	-0.002733	0.005918	0.7217	0.4855
3	S03_28667	28667	T	ADD	12	0.001115	0.00154	-0.001905	0.004134	0.7236	0.4859
4	S04_3950937	3950937	A	ADD	16	0.001245	0.001739	-0.002164	0.004654	0.7156	0.486
16	S16_1044971	1044971	A	ADD	14	-0.0009065	0.001261	-0.003378	0.001565	-0.7188	0.486
4	S04_3766565	3766565	C	ADD	9	0.001745	0.002375	-0.00291	0.0064	0.7348	0.4864
6	S06_1237549	1237549	T	ADD	26	0.0006493	0.0009197	-0.001153	0.002452	0.706	0.487
3	S03_2139604	2139604	T	ADD	62	0.0004391	0.0006284	-0.0007925	0.001671	0.6988	0.4874
15	S15_918468	918468	A	ADD	36	0.0007981	0.001137	-0.001431	0.003027	0.7018	0.4875
10	S10_1909954	1909954	G	ADD	10	-0.002346	0.003225	-0.008667	0.003976	-0.7273	0.4878
3	S03_3186173	3186173	TC	ADD	11	-0.001827	0.002531	-0.006787	0.003133	-0.7219	0.4887
5	S05_1462905	1462905	C	ADD	174	-0.0005321	0.0007676	-0.002037	0.0009724	-0.6932	0.4891
4	S04_847025	847025	A	ADD	27	-0.001445	0.00206	-0.005483	0.002592	-0.7015	0.4895
12	S12_434158	434158	T	ADD	106	0.0004945	0.0007144	-0.0009057	0.001895	0.6922	0.4903
14	S14_890679	890679	C	ADD	13	0.003369	0.004722	-0.005886	0.01262	0.7135	0.4904
14	S14_1183803	1183803	TC	ADD	12	0.0007194	0.001006	-0.001252	0.00269	0.7153	0.4908
7	S07_2259163	2259163	A	ADD	10	-0.001832	0.002538	-0.006806	0.003142	-0.7218	0.4909
2	S02_2008262	2008262	A	ADD	14	0.0009819	0.001382	-0.001728	0.003691	0.7103	0.4911
7	S07_2894110	2894110	G	ADD	59	-0.0004582	0.0006624	-0.001757	0.0008402	-0.6916	0.492
11	S11_251783	251783	A	ADD	11	0.00103	0.00144	-0.001792	0.003853	0.7154	0.4925
6	S06_393272	393272	A	ADD	10	-0.000999	0.001389	-0.003722	0.001724	-0.719	0.4926
11	S11_96989	96989	AC	ADD	10	0.001136	0.001585	-0.001971	0.004244	0.7166	0.494
14	S14_1236025	1236025	A	ADD	13	0.002677	0.003784	-0.00474	0.01009	0.7074	0.4941
4	S04_80577	80577	T	ADD	24	-0.001221	0.001757	-0.004665	0.002222	-0.6951	0.4942
1	S01_7143287	7143287	TG	ADD	11	0.004892	0.006869	-0.008571	0.01836	0.7122	0.4944
10	S10_526158	526158	A	ADD	150	0.0004016	0.0005866	-0.0007482	0.001551	0.6845	0.4947
1	S01_5126101	5126101	C	ADD	121	0.000353	0.0005156	-0.0006576	0.001364	0.6846	0.4949
16	S16_884040	884040	C	ADD	16	-0.001591	0.00227	-0.006041	0.002859	-0.7008	0.4949
3	S03_5048088	5048088	A	ADD	30	0.001833	0.002651	-0.003363	0.007028	0.6915	0.495
11	S11_747475	747475	C	ADD	122	-0.0003962	0.0005794	-0.001532	0.0007393	-0.6839	0.4953
4	S04_4411168	4411168	A	ADD	10	-0.001832	0.002566	-0.006861	0.003196	-0.7142	0.4954
5	S05_3082988	3082988	A	ADD	16	-0.0007579	0.001085	-0.002884	0.001368	-0.6986	0.4963
1	S01_3649930	3649930	A	ADD	12	0.002146	0.003041	-0.003814	0.008107	0.7058	0.4964
7	S07_1290036	1290036	T	ADD	18	-0.001676	0.002409	-0.006397	0.003046	-0.6956	0.4967
1	S01_1053854	1053854	T	ADD	16	-0.00193	0.002767	-0.007353	0.003493	-0.6976	0.4969
9	S09_1814791	1814791	T	ADD	14	0.0007553	0.00108	-0.001361	0.002871	0.6996	0.4975
5	S05_2383935	2383935	A	ADD	12	0.002303	0.003273	-0.004112	0.008718	0.7037	0.4977
14	S14_715935	715935	TG	ADD	11	-0.001116	0.001579	-0.004211	0.001979	-0.7066	0.4977
6	S06_1274864	1274864	T	ADD	22	-0.001515	0.002196	-0.00582	0.002789	-0.69	0.4981
3	S03_3328242	3328242	T	ADD	32	0.0007111	0.001037	-0.001321	0.002744	0.6857	0.4982
1	S01_5405443	5405443	A	ADD	14	-0.0008126	0.001164	-0.003095	0.00147	-0.6978	0.4986
11	S11_1457037	1457037	G	ADD	14	0.00187	0.002681	-0.003384	0.007124	0.6976	0.4987
2	S02_1616437	1616437	A	ADD	10	0.003409	0.004816	-0.00603	0.01285	0.7079	0.4991
5	S05_2880375	2880375	C	ADD	21	-0.0008401	0.001219	-0.00323	0.00155	-0.689	0.4992
11	S11_2093687	2093687	C	ADD	23	-0.0007322	0.001066	-0.002821	0.001356	-0.6871	0.4995
2	S02_1564245	1564245	T	ADD	10	0.001892	0.002676	-0.003354	0.007137	0.7069	0.4997
5	S05_301057	301057	AG	ADD	10	0.001336	0.001891	-0.002371	0.005043	0.7065	0.4999
5	S05_3720710	3720710	T	ADD	14	0.001616	0.002325	-0.002942	0.006174	0.695	0.5003
9	S09_1419535	1419535	C	ADD	44	0.0005955	0.0008768	-0.001123	0.002314	0.6792	0.5007
3	S03_723321	723321	G	ADD	10	0.0007532	0.001069	-0.001342	0.002848	0.7046	0.501
12	S12_1125130	1125130	GC	ADD	54	-0.0004729	0.0006981	-0.001841	0.0008953	-0.6774	0.5011
5	S05_2247378	2247378	G	ADD	14	-0.001142	0.001647	-0.004371	0.002086	-0.6935	0.5012
1	S01_3722750	3722750	G	ADD	26	0.001961	0.002874	-0.003672	0.007593	0.6824	0.5015
3	S03_57393	57393	T	ADD	17	-0.00085	0.001235	-0.00327	0.00157	-0.6884	0.5017
10	S10_297653	297653	A	ADD	12	-0.001849	0.002656	-0.007055	0.003357	-0.6962	0.5022
4	S04_187278	187278	C	ADD	11	0.001419	0.002033	-0.002565	0.005404	0.6983	0.5027
12	S12_332342	332342	A	ADD	16	-0.001214	0.001767	-0.004678	0.00225	-0.6871	0.5032
12	S12_2139031	2139031	A	ADD	10	-0.00193	0.002756	-0.007332	0.003471	-0.7004	0.5035
5	S05_1196081	1196081	A	ADD	29	-0.0004427	0.0006532	-0.001723	0.0008376	-0.6777	0.5038
3	S03_2108836	2108836	A	ADD	29	-0.0004155	0.0006133	-0.001618	0.0007866	-0.6775	0.5039
1	S01_309435	309435	C	ADD	11	0.001846	0.002652	-0.003351	0.007043	0.6961	0.504
5	S05_2673466	2673466	T	ADD	10	0.001302	0.001861	-0.002346	0.00495	0.6995	0.5041
4	S04_4113268	4113268	T	ADD	80	0.0004767	0.0007107	-0.0009162	0.00187	0.6708	0.5043
10	S10_1820185	1820185	AG	ADD	19	0.000747	0.001096	-0.0014	0.002894	0.6819	0.5045
10	S10_845830	845830	AG	ADD	64	-0.001893	0.002823	-0.007426	0.003639	-0.6707	0.5049
1	S01_1381764	1381764	C	ADD	23	-0.001774	0.002622	-0.006913	0.003366	-0.6764	0.5062
1	S01_3915545	3915545	T	ADD	121	-0.0003619	0.0005428	-0.001426	0.000702	-0.6667	0.5063
11	S11_1542671	1542671	C	ADD	27	0.0007695	0.001141	-0.001468	0.003007	0.6742	0.5064
2	S02_878156	878156	A	ADD	45	0.0004873	0.0007274	-0.0009383	0.001913	0.67	0.5065
5	S05_3455293	3455293	C	ADD	12	0.001353	0.001965	-0.002499	0.005205	0.6883	0.5069
3	S03_2990136	2990136	AC	ADD	14	-0.0006199	0.0009065	-0.002397	0.001157	-0.6838	0.5071
7	S07_906715	906715	A	ADD	13	0.0005958	0.0008688	-0.001107	0.002299	0.6857	0.5071
14	S14_511984	511984	T	ADD	11	-0.002168	0.003139	-0.008321	0.003985	-0.6905	0.5073
5	S05_3059201	3059201	G	ADD	60	-0.0005548	0.0008343	-0.00219	0.00108	-0.665	0.5087
9	S09_1725199	1725199	A	ADD	24	-0.001055	0.001571	-0.004133	0.002023	-0.6718	0.5087
3	S03_1117983	1117983	G	ADD	15	-0.001285	0.001893	-0.004996	0.002425	-0.6791	0.509
5	S05_457131	457131	A	ADD	125	0.0002983	0.0004506	-0.0005849	0.001182	0.662	0.5092
1	S01_3734583	3734583	A	ADD	18	0.001265	0.00188	-0.002419	0.00495	0.673	0.5105
2	S02_3966273	3966273	A	ADD	11	0.001322	0.001931	-0.002464	0.005107	0.6844	0.511
3	S03_3182653	3182653	T	ADD	26	-0.0009093	0.001363	-0.003581	0.001763	-0.667	0.5111
10	S10_2037738	2037738	CG	ADD	140	0.0005271	0.0007999	-0.001041	0.002095	0.6589	0.5111
9	S09_1643478	1643478	C	ADD	39	-0.0007022	0.001059	-0.002777	0.001373	-0.6633	0.5113
2	S02_4218331	4218331	A	ADD	12	-0.001125	0.001656	-0.004371	0.002121	-0.6793	0.5124
4	S04_406101	406101	TC	ADD	16	-0.00184	0.002743	-0.007215	0.003535	-0.6709	0.5132
8	S08_1303096	1303096	C	ADD	85	0.0004865	0.0007416	-0.0009669	0.00194	0.6561	0.5136
8	S08_164287	164287	G	ADD	51	0.0004068	0.0006186	-0.0008055	0.001619	0.6577	0.5138
16	S16_1119454	1119454	TC	ADD	138	0.000464	0.0007088	-0.0009252	0.001853	0.6547	0.5138
11	S11_826538	826538	T	ADD	36	-0.000636	0.0009642	-0.002526	0.001254	-0.6596	0.5139
8	S08_1344884	1344884	A	ADD	17	-0.0009799	0.001467	-0.003854	0.001894	-0.6682	0.5142
1	S01_6202757	6202757	A	ADD	14	0.001819	0.00271	-0.003493	0.007131	0.671	0.5149
3	S03_901697	901697	G	ADD	11	-0.001428	0.002108	-0.005559	0.002703	-0.6774	0.5152
4	S04_4585484	4585484	AG	ADD	29	-0.001985	0.003011	-0.007888	0.003917	-0.6593	0.5153
11	S11_1899175	1899175	CG	ADD	21	-0.0009103	0.001373	-0.003602	0.001781	-0.6628	0.5154
16	S16_376236	376236	G	ADD	17	0.001206	0.001811	-0.002344	0.004757	0.666	0.5155
2	S02_166902	166902	T	ADD	32	-0.001332	0.002035	-0.00532	0.002656	-0.6547	0.5176
1	S01_6402878	6402878	A	ADD	11	0.0008675	0.00129	-0.001661	0.003396	0.6725	0.5182
16	S16_436073	436073	TC	ADD	12	-0.002069	0.003092	-0.008131	0.003992	-0.6692	0.5185
15	S15_508902	508902	A	ADD	10	0.001515	0.002246	-0.002886	0.005917	0.6747	0.5189
6	S06_2581458	2581458	AC	ADD	10	0.004194	0.00622	-0.007997	0.01639	0.6743	0.5191
4	S04_3595014	3595014	T	ADD	23	0.0006523	0.0009953	-0.001298	0.002603	0.6554	0.5193
7	S07_667949	667949	A	ADD	53	0.0002422	0.0003735	-0.0004899	0.0009743	0.6484	0.5196
11	S11_276966	276966	A	ADD	43	-0.0003489	0.0005371	-0.001402	0.0007038	-0.6496	0.5196
4	S04_4401085	4401085	A	ADD	18	0.001651	0.002507	-0.003264	0.006565	0.6583	0.5197
13	S13_1235616	1235616	T	ADD	190	0.0009471	0.00147	-0.001933	0.003827	0.6445	0.52
3	S03_1675253	1675253	A	ADD	35	0.0007076	0.00109	-0.001428	0.002843	0.6495	0.5205
9	S09_2019926	2019926	C	ADD	191	-0.0003133	0.0004869	-0.001268	0.0006409	-0.6435	0.5207
3	S03_2436064	2436064	T	ADD	102	0.0004052	0.000629	-0.0008276	0.001638	0.6442	0.5209
5	S05_818597	818597	TC	ADD	29	0.002227	0.003429	-0.004494	0.008948	0.6495	0.5215
1	S01_4522983	4522983	A	ADD	62	-0.0009392	0.001458	-0.003796	0.001917	-0.6444	0.5218
6	S06_466513	466513	A	ADD	26	0.0003345	0.0005155	-0.0006759	0.001345	0.6489	0.5226
1	S01_5749163	5749163	T	ADD	14	-0.00108	0.001641	-0.004296	0.002136	-0.6581	0.5229
1	S01_4983074	4983074	C	ADD	53	-0.0004656	0.000724	-0.001885	0.0009534	-0.6432	0.523
7	S07_1477304	1477304	T	ADD	24	0.0009058	0.001395	-0.001829	0.003641	0.6491	0.523
8	S08_760730	760730	T	ADD	12	-0.00117	0.001769	-0.004637	0.002297	-0.6615	0.5233
10	S10_2176455	2176455	AG	ADD	10	-0.001587	0.002378	-0.006249	0.003074	-0.6674	0.5233
2	S02_3183617	3183617	A	ADD	155	-0.0003237	0.0005063	-0.001316	0.0006686	-0.6394	0.5235
3	S03_3987176	3987176	G	ADD	16	0.0005884	0.0008994	-0.001174	0.002351	0.6543	0.5235
4	S04_4581900	4581900	G	ADD	10	-0.001339	0.002007	-0.005273	0.002596	-0.6669	0.5236
10	S10_704551	704551	GC	ADD	11	-0.001305	0.001967	-0.00516	0.002551	-0.6633	0.5237
1	S01_4207484	4207484	AG	ADD	39	0.0009487	0.001474	-0.001941	0.003838	0.6434	0.5239
12	S12_777966	777966	T	ADD	11	-0.00106	0.001601	-0.004197	0.002077	-0.6624	0.5243
2	S02_2391100	2391100	G	ADD	62	-0.0003419	0.0005342	-0.001389	0.000705	-0.6401	0.5245
8	S08_1990272	1990272	T	ADD	88	-0.0004703	0.0007363	-0.001913	0.0009727	-0.6388	0.5247
2	S02_4885610	4885610	A	ADD	12	-0.0008182	0.001242	-0.003253	0.001616	-0.6587	0.5249
5	S05_1461982	1461982	T	ADD	58	0.0005082	0.0007948	-0.00105	0.002066	0.6394	0.5252
3	S03_3639367	3639367	T	ADD	37	-0.0006193	0.0009689	-0.002518	0.00128	-0.6392	0.5268
4	S04_1556469	1556469	T	ADD	13	0.0006985	0.00107	-0.001398	0.002795	0.6531	0.5271
8	S08_2118312	2118312	G	ADD	10	0.0007903	0.001196	-0.001553	0.003134	0.6609	0.5272
2	S02_3673743	3673743	A	ADD	9	0.002901	0.004365	-0.005655	0.01146	0.6645	0.5276
2	S02_4615819	4615819	T	ADD	16	0.0007384	0.001141	-0.001497	0.002974	0.6474	0.5278
6	S06_2540071	2540071	A	ADD	25	-0.001254	0.001955	-0.005086	0.002579	-0.6411	0.5278
16	S16_383230	383230	C	ADD	19	-0.001012	0.001571	-0.004091	0.002068	-0.644	0.5282
8	S08_1161495	1161495	A	ADD	11	0.002145	0.003273	-0.00427	0.00856	0.6553	0.5287
2	S02_4975513	4975513	AG	ADD	17	-0.001111	0.001725	-0.004491	0.002269	-0.6441	0.5292
3	S03_3644197	3644197	T	ADD	26	-0.0007176	0.001125	-0.002922	0.001487	-0.638	0.5295
9	S09_2643436	2643436	AC	ADD	134	-0.0005764	0.0009145	-0.002369	0.001216	-0.6303	0.5296
13	S13_1632418	1632418	T	ADD	29	0.001918	0.003015	-0.003991	0.007827	0.6361	0.53
5	S05_457643	457643	A	ADD	52	0.0003072	0.0004861	-0.0006455	0.00126	0.632	0.5302
6	S06_2759849	2759849	G	ADD	31	0.0005034	0.0007925	-0.00105	0.002057	0.6352	0.5303
4	S04_974894	974894	T	ADD	149	0.0002955	0.0004708	-0.0006273	0.001218	0.6277	0.5312
5	S05_1808434	1808434	T	ADD	24	0.001146	0.001802	-0.002385	0.004677	0.6362	0.5312
4	S04_4060731	4060731	A	ADD	22	-0.0005795	0.0009096	-0.002362	0.001203	-0.6371	0.5313
4	S04_4065269	4065269	C	ADD	94	-0.0004012	0.0006385	-0.001653	0.0008502	-0.6284	0.5313
16	S16_806528	806528	G	ADD	13	-0.001016	0.001572	-0.004096	0.002065	-0.6462	0.5314
10	S10_2207650	2207650	TG	ADD	29	0.001407	0.00222	-0.002944	0.005758	0.6339	0.5315
3	S03_1742725	1742725	A	ADD	44	0.0004878	0.0007734	-0.001028	0.002004	0.6307	0.5317
13	S13_318930	318930	T	ADD	15	-0.0004912	0.000765	-0.001991	0.001008	-0.6421	0.5319
1	S01_4322097	4322097	C	ADD	17	-0.001127	0.001761	-0.004578	0.002325	-0.6397	0.532
7	S07_1466329	1466329	AG	ADD	50	-0.002023	0.003222	-0.008337	0.004292	-0.6278	0.5331
8	S08_761901	761901	GC	ADD	25	-0.0006841	0.001081	-0.002803	0.001435	-0.6327	0.5331
4	S04_1363456	1363456	A	ADD	11	0.002393	0.003694	-0.004847	0.009634	0.6479	0.5332
3	S03_1193648	1193648	AG	ADD	19	0.001597	0.002513	-0.003328	0.006523	0.6356	0.5335
9	S09_1644404	1644404	AG	ADD	175	0.0004454	0.0007145	-0.000955	0.001846	0.6234	0.5339
1	S01_6462851	6462851	AG	ADD	190	0.0004038	0.0006483	-0.0008668	0.001675	0.6229	0.5341
1	S01_7177417	7177417	AC	ADD	18	0.001411	0.00222	-0.002941	0.005763	0.6355	0.5341
4	S04_3545087	3545087	TG	ADD	17	-0.0008043	0.001264	-0.003282	0.001674	-0.6361	0.5343
4	S04_4412110	4412110	AG	ADD	12	0.0009297	0.001444	-0.001901	0.003761	0.6437	0.5343
6	S06_324158	324158	A	ADD	54	0.0002572	0.0004112	-0.0005487	0.001063	0.6256	0.5343
9	S09_2414074	2414074	C	ADD	11	0.0006544	0.001013	-0.00133	0.002639	0.6462	0.5343
2	S02_2462386	2462386	G	ADD	69	0.0003742	0.0005993	-0.0008004	0.001549	0.6244	0.5345
1	S01_2077041	2077041	TC	ADD	11	0.002858	0.004425	-0.005816	0.01153	0.6457	0.5346
2	S02_1218287	1218287	T	ADD	48	-0.0009713	0.001554	-0.004017	0.002074	-0.6251	0.535
3	S03_359236	359236	A	ADD	17	-0.002317	0.003659	-0.009489	0.004854	-0.6333	0.536
1	S01_6731709	6731709	C	ADD	18	0.0006361	0.001007	-0.001338	0.00261	0.6317	0.5365
12	S12_1295519	1295519	T	ADD	16	-0.001587	0.002509	-0.006505	0.003331	-0.6325	0.5373
10	S10_719238	719238	T	ADD	23	0.0004568	0.0007285	-0.0009711	0.001885	0.627	0.5374
8	S08_2405323	2405323	G	ADD	192	-0.0005559	0.0009006	-0.002321	0.001209	-0.6172	0.5378
8	S08_2405326	2405326	A	ADD	192	-0.0005559	0.0009006	-0.002321	0.001209	-0.6172	0.5378
5	S05_3365119	3365119	A	ADD	13	-0.0009482	0.001492	-0.003872	0.001976	-0.6356	0.538
2	S02_1746034	1746034	T	ADD	18	-0.001648	0.002621	-0.006784	0.003488	-0.629	0.5382
5	S05_4197737	4197737	G	ADD	18	-0.001465	0.002333	-0.006037	0.003106	-0.6282	0.5387
1	S01_2779661	2779661	A	ADD	64	-0.0006758	0.001094	-0.00282	0.001469	-0.6176	0.5391
7	S07_2600289	2600289	T	ADD	154	0.0005087	0.0008329	-0.001124	0.002141	0.6108	0.5423
4	S04_21673	21673	TG	ADD	27	0.001033	0.001673	-0.002246	0.004311	0.6175	0.5425
1	S01_309460	309460	C	ADD	10	0.001791	0.00282	-0.003736	0.007319	0.6352	0.543
10	S10_1102206	1102206	C	ADD	16	0.001053	0.00169	-0.002259	0.004365	0.6231	0.5432
13	S13_1519482	1519482	G	ADD	64	0.0003528	0.0005772	-0.0007785	0.001484	0.6112	0.5433
1	S01_1555792	1555792	T	ADD	23	-0.0005061	0.0008219	-0.002117	0.001105	-0.6158	0.5446
14	S14_1092407	1092407	C	ADD	22	0.0007917	0.001284	-0.001726	0.003309	0.6164	0.5446
6	S06_1451591	1451591	G	ADD	20	0.0008766	0.00142	-0.001907	0.00366	0.6172	0.5448
12	S12_1297983	1297983	A	ADD	24	0.00133	0.002163	-0.00291	0.005569	0.6149	0.545
11	S11_698377	698377	CG	ADD	139	0.0004613	0.0007603	-0.001029	0.001951	0.6067	0.5451
13	S13_232490	232490	T	ADD	15	-0.002227	0.003592	-0.009267	0.004813	-0.6199	0.546
13	S13_177677	177677	A	ADD	14	-0.001464	0.002356	-0.006081	0.003154	-0.6212	0.5461
10	S10_73373	73373	A	ADD	12	-0.0008227	0.001318	-0.003406	0.001761	-0.6242	0.5465
3	S03_1661905	1661905	TG	ADD	191	-0.0003632	0.0006015	-0.001542	0.0008156	-0.6039	0.5466
7	S07_2489983	2489983	TG	ADD	16	0.001667	0.0027	-0.003624	0.006958	0.6174	0.5469
8	S08_476116	476116	A	ADD	20	0.001977	0.003222	-0.004339	0.008292	0.6135	0.5472
3	S03_373627	373627	G	ADD	11	0.002819	0.004508	-0.006016	0.01165	0.6253	0.5473
6	S06_3764095	3764095	TTTTAGGGTTTAGGGTTTAGGGTTTAGGGTTTAGGG	ADD	22	-0.0005577	0.0009119	-0.002345	0.00123	-0.6116	0.5477
2	S02_4421569	4421569	A	ADD	68	0.0002917	0.000483	-0.0006549	0.001238	0.604	0.5479
1	S01_2841245	2841245	A	ADD	11	-0.001436	0.002304	-0.005952	0.00308	-0.6232	0.5486
5	S05_2197805	2197805	C	ADD	18	0.001652	0.002697	-0.003634	0.006937	0.6124	0.5489
3	S03_2305211	2305211	T	ADD	12	-0.0007738	0.001249	-0.003222	0.001674	-0.6195	0.5494
3	S03_4168325	4168325	T	ADD	155	-0.0003406	0.0005679	-0.001454	0.0007725	-0.5998	0.5496
8	S08_193901	193901	A	ADD	13	0.0007676	0.001244	-0.00167	0.003205	0.6172	0.5497
9	S09_163495	163495	T	ADD	20	0.002772	0.004547	-0.006139	0.01168	0.6096	0.5497
9	S09_2470374	2470374	T	ADD	19	-0.001021	0.001673	-0.0043	0.002258	-0.6103	0.5498
7	S07_1264028	1264028	T	ADD	45	0.0003207	0.0005321	-0.0007222	0.001364	0.6027	0.5499
1	S01_5383253	5383253	G	ADD	8	-0.001179	0.001863	-0.004831	0.002473	-0.6328	0.5502
7	S07_1714688	1714688	T	ADD	36	-0.0008203	0.00136	-0.003486	0.001845	-0.6032	0.5504
12	S12_442837	442837	A	ADD	14	-0.00084	0.001368	-0.003521	0.001841	-0.6142	0.5506
12	S12_748107	748107	TG	ADD	10	-0.0005294	0.00085	-0.002195	0.001137	-0.6228	0.5507
1	S01_6742012	6742012	A	ADD	26	-0.0006407	0.001059	-0.002717	0.001435	-0.6049	0.5509
2	S02_2673200	2673200	C	ADD	20	-0.001221	0.002009	-0.005157	0.002716	-0.6078	0.5509
13	S13_655899	655899	A	ADD	10	0.001271	0.002045	-0.002736	0.005278	0.6216	0.5515
7	S07_1126237	1126237	GC	ADD	132	0.0004814	0.0008065	-0.001099	0.002062	0.5968	0.5516
6	S06_2556332	2556332	T	ADD	78	0.002134	0.003569	-0.004862	0.00913	0.5978	0.5518
3	S03_1350965	1350965	C	ADD	15	0.002212	0.003625	-0.004893	0.009316	0.6101	0.5523
13	S13_897274	897274	T	ADD	10	0.001848	0.002981	-0.003994	0.007691	0.6201	0.5524
1	S01_4785490	4785490	C	ADD	26	0.0008856	0.00147	-0.001996	0.003768	0.6023	0.5526
14	S14_716157	716157	A	ADD	14	-0.0007817	0.00128	-0.00329	0.001727	-0.6108	0.5527
6	S06_62047	62047	A	ADD	61	-0.0006448	0.001081	-0.002764	0.001474	-0.5964	0.5532
1	S01_4354242	4354242	C	ADD	26	0.0006414	0.001067	-0.001449	0.002732	0.6013	0.5533
4	S04_2460223	2460223	C	ADD	30	-0.0008158	0.00136	-0.00348	0.001849	-0.6	0.5533
2	S02_4311436	4311436	C	ADD	24	-0.0008864	0.001473	-0.003774	0.002001	-0.6017	0.5536
12	S12_1521170	1521170	A	ADD	38	0.0009556	0.001599	-0.002178	0.004089	0.5978	0.5537
1	S01_5371460	5371460	C	ADD	10	0.001341	0.002171	-0.002914	0.005595	0.6177	0.5539
14	S14_564084	564084	G	ADD	10	0.001787	0.002895	-0.003886	0.007461	0.6175	0.5541
4	S04_711350	711350	AG	ADD	16	0.002485	0.004102	-0.005555	0.01052	0.6058	0.5543
2	S02_4433160	4433160	T	ADD	10	0.00163	0.002642	-0.003549	0.006808	0.6169	0.5545
2	S02_4912715	4912715	AC	ADD	26	-0.00195	0.003254	-0.008327	0.004428	-0.5991	0.5547
15	S15_483282	483282	AG	ADD	58	0.002026	0.003415	-0.004666	0.008719	0.5934	0.5553
7	S07_1864225	1864225	G	ADD	17	-0.001258	0.002086	-0.005346	0.00283	-0.6032	0.5554
6	S06_1130268	1130268	A	ADD	10	-0.0007847	0.001276	-0.003285	0.001716	-0.615	0.5556
4	S04_3721191	3721191	A	ADD	13	-0.0006962	0.001146	-0.002942	0.001549	-0.6078	0.5557
10	S10_1287502	1287502	A	ADD	15	0.0006961	0.001151	-0.001561	0.002953	0.6045	0.5559
8	S08_2405320	2405320	G	ADD	192	-0.0005139	0.0008726	-0.002224	0.001196	-0.5889	0.5566
5	S05_3719772	3719772	T	ADD	117	-0.0003498	0.0005946	-0.001515	0.0008156	-0.5883	0.5575
6	S06_2821975	2821975	A	ADD	99	-0.0004193	0.0007124	-0.001816	0.000977	-0.5886	0.5575
6	S06_2119226	2119226	C	ADD	143	0.001941	0.003305	-0.004536	0.008418	0.5874	0.5579
6	S06_2119244	2119244	C	ADD	143	0.001941	0.003305	-0.004536	0.008418	0.5874	0.5579
4	S04_2200152	2200152	A	ADD	17	0.002293	0.003827	-0.005207	0.009793	0.5992	0.558
5	S05_1437266	1437266	T	ADD	14	0.001442	0.002397	-0.003256	0.00614	0.6014	0.5587
13	S13_1439592	1439592	A	ADD	22	0.001358	0.002283	-0.003117	0.005833	0.5948	0.5587
3	S03_3888096	3888096	A	ADD	136	-0.0002972	0.0005073	-0.001291	0.0006971	-0.5858	0.559
10	S10_1785352	1785352	TG	ADD	17	-0.00137	0.002293	-0.005864	0.003123	-0.5977	0.559
4	S04_1901965	1901965	C	ADD	19	0.000618	0.001038	-0.001416	0.002652	0.5955	0.5594
9	S09_2416440	2416440	A	ADD	23	-0.002384	0.00403	-0.01028	0.005515	-0.5916	0.5604
7	S07_2374688	2374688	A	ADD	100	0.0003826	0.0006551	-0.0009013	0.001667	0.5841	0.5605
11	S11_287988	287988	T	ADD	17	0.002169	0.003645	-0.004974	0.009313	0.5951	0.5606
1	S01_5976140	5976140	T	ADD	15	-0.0008931	0.001496	-0.003826	0.002039	-0.597	0.5608
4	S04_1336530	1336530	AC	ADD	56	-0.0011	0.001879	-0.004783	0.002583	-0.5853	0.5608
5	S05_402509	402509	C	ADD	33	0.0006538	0.001112	-0.001525	0.002833	0.588	0.5608
9	S09_131776	131776	C	ADD	11	0.001456	0.002412	-0.003271	0.006183	0.6038	0.5609
1	S01_5405451	5405451	T	ADD	11	0.001872	0.003105	-0.004214	0.007958	0.6028	0.5615
8	S08_660436	660436	T	ADD	11	0.0005881	0.0009759	-0.001325	0.002501	0.6026	0.5616
6	S06_2892532	2892532	A	ADD	28	-0.001821	0.003101	-0.007899	0.004257	-0.5871	0.5622
14	S14_20101	20101	T	ADD	38	-0.001085	0.001856	-0.004723	0.002553	-0.5847	0.5624
2	S02_3406128	3406128	TC	ADD	171	0.0003383	0.000583	-0.0008044	0.001481	0.5803	0.5625
4	S04_4114441	4114441	T	ADD	12	0.0005218	0.0008722	-0.001188	0.002231	0.5982	0.563
11	S11_1037879	1037879	T	ADD	10	-0.001686	0.002794	-0.007163	0.003791	-0.6034	0.563
11	S11_2519635	2519635	AG	ADD	10	0.001607	0.002665	-0.003617	0.006831	0.603	0.5632
5	S05_3244560	3244560	T	ADD	79	-0.0005227	0.0009004	-0.002287	0.001242	-0.5805	0.5633
2	S02_4347527	4347527	T	ADD	44	-0.0007115	0.001222	-0.003107	0.001684	-0.5821	0.5636
13	S13_371712	371712	T	ADD	76	0.0003852	0.0006649	-0.000918	0.001688	0.5793	0.5642
4	S04_904545	904545	C	ADD	23	-0.00107	0.001826	-0.004649	0.00251	-0.5857	0.5643
1	S01_4321910	4321910	AC	ADD	17	0.001436	0.002438	-0.003341	0.006214	0.5893	0.5645
7	S07_1868283	1868283	A	ADD	120	0.000328	0.0005683	-0.0007858	0.001442	0.5772	0.5649
3	S03_2999859	2999859	AC	ADD	14	0.001141	0.001931	-0.002643	0.004925	0.5909	0.5655
8	S08_915281	915281	A	ADD	15	-0.00167	0.002832	-0.00722	0.003881	-0.5896	0.5656
2	S02_492065	492065	G	ADD	70	0.0003828	0.0006633	-0.0009172	0.001683	0.5771	0.5657
1	S01_6743912	6743912	TG	ADD	13	0.00158	0.00267	-0.003653	0.006813	0.5919	0.5659
4	S04_1642073	1642073	A	ADD	12	-0.0009874	0.001663	-0.004248	0.002273	-0.5936	0.566
1	S01_7213193	7213193	GC	ADD	97	0.0006143	0.001068	-0.001478	0.002707	0.5754	0.5664
6	S06_342357	342357	A	ADD	25	-0.0004084	0.0007026	-0.001785	0.0009686	-0.5813	0.5667
16	S16_236106	236106	TC	ADD	18	0.001065	0.00182	-0.002502	0.004631	0.5849	0.5667
10	S10_1412471	1412471	G	ADD	14	-0.0009226	0.001567	-0.003994	0.002149	-0.5887	0.567
11	S11_2424234	2424234	A	ADD	45	-0.0005867	0.001018	-0.002581	0.001408	-0.5765	0.5673
6	S06_1807152	1807152	TC	ADD	10	0.001115	0.00187	-0.00255	0.00478	0.5962	0.5675
3	S03_95477	95477	TG	ADD	14	0.001225	0.002084	-0.00286	0.005309	0.5877	0.5676
3	S03_4955084	4955084	T	ADD	24	0.0005401	0.0009323	-0.001287	0.002367	0.5793	0.5683
10	S10_1056927	1056927	T	ADD	10	-0.0008462	0.001422	-0.003634	0.001941	-0.595	0.5683
15	S15_1087665	1087665	TG	ADD	13	-0.0007356	0.001251	-0.003188	0.001717	-0.5879	0.5685
6	S06_2696233	2696233	AC	ADD	14	0.002839	0.004845	-0.006657	0.01233	0.5859	0.5688
4	S04_3819041	3819041	AG	ADD	19	0.0009096	0.001568	-0.002164	0.003983	0.5801	0.5695
12	S12_1347156	1347156	T	ADD	18	-0.0005844	0.001006	-0.002557	0.001388	-0.5807	0.5696
4	S04_4409936	4409936	A	ADD	32	-0.0004531	0.0007885	-0.001999	0.001092	-0.5746	0.5698
2	S02_4981043	4981043	AGT	ADD	150	0.0003887	0.0006836	-0.0009511	0.001729	0.5686	0.5705
16	S16_454664	454664	A	ADD	13	-0.001438	0.002461	-0.006261	0.003385	-0.5843	0.5708
3	S03_1984533	1984533	C	ADD	176	0.0003114	0.0005484	-0.0007634	0.001386	0.5679	0.5709
6	S06_2499229	2499229	G	ADD	13	0.0006433	0.001102	-0.001516	0.002803	0.584	0.571
3	S03_2229040	2229040	T	ADD	24	0.0009654	0.001679	-0.002326	0.004257	0.5749	0.5712
5	S05_1863903	1863903	A	ADD	10	0.001688	0.002862	-0.003922	0.007298	0.5898	0.5716
1	S01_5364705	5364705	A	ADD	9	0.002068	0.003493	-0.004777	0.008913	0.5921	0.5724
2	S02_687088	687088	C	ADD	11	-0.0006959	0.001188	-0.003024	0.001632	-0.5858	0.5724
2	S02_409518	409518	A	ADD	10	0.001424	0.002421	-0.003321	0.00617	0.5883	0.5726
11	S11_1457208	1457208	C	ADD	35	-0.0007297	0.00128	-0.003239	0.00178	-0.5699	0.5726
3	S03_226542	226542	T	ADD	37	-0.0004268	0.0007497	-0.001896	0.001043	-0.5692	0.5728
4	S04_2284654	2284654	G	ADD	10	-0.001256	0.002136	-0.005443	0.002931	-0.5879	0.5728
6	S06_217425	217425	T	ADD	18	-0.001113	0.001935	-0.004905	0.00268	-0.575	0.5733
11	S11_1158021	1158021	A	ADD	10	0.001401	0.002386	-0.003276	0.006077	0.5871	0.5734
11	S11_874556	874556	T	ADD	14	0.001584	0.002738	-0.003783	0.006951	0.5784	0.5737
11	S11_2118180	2118180	C	ADD	16	-0.001662	0.002885	-0.007317	0.003994	-0.5759	0.5738
3	S03_3093104	3093104	T	ADD	62	-0.0007716	0.001365	-0.003446	0.001903	-0.5654	0.5739
4	S04_2202659	2202659	AC	ADD	13	0.001053	0.001819	-0.002513	0.004619	0.5789	0.5743
6	S06_3506599	3506599	AC	ADD	12	-0.0006467	0.001114	-0.002829	0.001536	-0.5807	0.5743
9	S09_1836776	1836776	AG	ADD	10	0.001332	0.002276	-0.003128	0.005793	0.5855	0.5744
1	S01_3599572	3599572	GC	ADD	14	0.001113	0.00193	-0.002669	0.004895	0.5768	0.5747
12	S12_1795728	1795728	A	ADD	12	0.0003361	0.0005806	-0.0008018	0.001474	0.5788	0.5755
4	S04_1651893	1651893	G	ADD	18	-0.001234	0.00216	-0.005467	0.002999	-0.5715	0.5756
9	S09_1193637	1193637	A	ADD	15	-0.0009874	0.001723	-0.004363	0.002389	-0.5732	0.5763
9	S09_1717053	1717053	C	ADD	14	-0.0009929	0.001729	-0.004381	0.002395	-0.5745	0.5763
4	S04_3201703	3201703	A	ADD	12	-0.003347	0.005799	-0.01471	0.008019	-0.5772	0.5766
6	S06_307856	307856	A	ADD	11	-0.0007694	0.00133	-0.003375	0.001837	-0.5786	0.577
1	S01_6771382	6771382	TG	ADD	15	0.001805	0.003155	-0.004379	0.007988	0.572	0.5771
10	S10_1106057	1106057	A	ADD	12	-0.000522	0.0009064	-0.002298	0.001255	-0.5759	0.5774
8	S08_1682761	1682761	G	ADD	68	-0.0003583	0.0006401	-0.001613	0.0008964	-0.5597	0.5776
3	S03_3182191	3182191	T	ADD	61	0.0006513	0.001165	-0.001632	0.002935	0.5591	0.5782
7	S07_268422	268422	A	ADD	150	0.0002173	0.0003899	-0.0005468	0.0009814	0.5573	0.5782
11	S11_727910	727910	A	ADD	13	-0.0004752	0.0008307	-0.002103	0.001153	-0.5721	0.5788
14	S14_1736003	1736003	G	ADD	55	0.00149	0.002671	-0.003745	0.006725	0.5579	0.5793
2	S02_4585767	4585767	A	ADD	22	-0.00108	0.001921	-0.004845	0.002684	-0.5625	0.58
10	S10_410954	410954	G	ADD	17	-0.0003632	0.0006421	-0.001622	0.0008952	-0.5657	0.58
15	S15_741378	741378	G	ADD	10	-0.00143	0.00248	-0.006291	0.003431	-0.5764	0.5802
12	S12_702342	702342	AC	ADD	20	-0.001745	0.0031	-0.00782	0.004331	-0.5629	0.5804
16	S16_245084	245084	G	ADD	12	0.0009434	0.001653	-0.002296	0.004183	0.5708	0.5807
2	S02_2423709	2423709	TG	ADD	12	-0.001419	0.002487	-0.006293	0.003455	-0.5706	0.5808
6	S06_692791	692791	T	ADD	27	-0.00149	0.002665	-0.006713	0.003732	-0.5594	0.5809
5	S05_3696524	3696524	A	ADD	10	-0.001517	0.002637	-0.006686	0.003652	-0.5752	0.581
11	S11_2265271	2265271	T	ADD	9	0.001038	0.001796	-0.002483	0.004559	0.5778	0.5815
6	S06_1703801	1703801	T	ADD	15	-0.001279	0.002264	-0.005715	0.003158	-0.5648	0.5818
8	S08_2171330	2171330	T	ADD	17	-0.001669	0.002965	-0.007481	0.004143	-0.5629	0.5818
8	S08_2730969	2730969	T	ADD	39	0.0005015	0.0009026	-0.001268	0.00227	0.5556	0.5818
10	S10_2217866	2217866	AG	ADD	24	0.001042	0.001864	-0.002612	0.004696	0.559	0.5818
2	S02_4424678	4424678	A	ADD	13	0.000946	0.001667	-0.002322	0.004214	0.5674	0.5819
5	S05_3358865	3358865	T	ADD	30	0.000501	0.0009001	-0.001263	0.002265	0.5566	0.5822
3	S03_4933319	4933319	GA	ADD	10	0.001071	0.00187	-0.002594	0.004737	0.5729	0.5824
12	S12_689352	689352	A	ADD	14	-0.002005	0.003549	-0.00896	0.004951	-0.5649	0.5826
12	S12_1484626	1484626	T	ADD	73	-0.001959	0.003553	-0.008923	0.005005	-0.5513	0.5832
1	S01_1027807	1027807	T	ADD	9	-0.0007097	0.001235	-0.003131	0.001712	-0.5745	0.5836
11	S11_2163486	2163486	T	ADD	20	0.0009095	0.00163	-0.002284	0.004103	0.5581	0.5836
15	S15_44364	44364	G	ADD	20	0.0008006	0.001437	-0.002016	0.003618	0.557	0.5844
4	S04_3523307	3523307	GC	ADD	158	-0.0003948	0.0007207	-0.001807	0.001018	-0.5478	0.5846
10	S10_2210666	2210666	C	ADD	105	0.0006153	0.001123	-0.001585	0.002815	0.5481	0.5848
7	S07_1173630	1173630	A	ADD	33	-0.001859	0.003373	-0.008469	0.004751	-0.5512	0.5855
4	S04_4024762	4024762	AG	ADD	10	-0.001688	0.002974	-0.007517	0.00414	-0.5677	0.5858
9	S09_1590116	1590116	C	ADD	192	-0.001255	0.002307	-0.005777	0.003266	-0.5442	0.5869
9	S09_372258	372258	G	ADD	12	-0.001212	0.002161	-0.005447	0.003022	-0.5612	0.587
8	S08_1306269	1306269	GC	ADD	19	-0.001383	0.002499	-0.006282	0.003516	-0.5533	0.5872
2	S02_712365	712365	C	ADD	44	-0.0002839	0.0005192	-0.001301	0.0007336	-0.5469	0.5873
13	S13_716867	716867	A	ADD	70	-0.0003627	0.000665	-0.001666	0.0009407	-0.5454	0.5873
5	S05_138766	138766	A	ADD	16	0.001271	0.00229	-0.003218	0.00576	0.555	0.5876
3	S03_4196848	4196848	A	ADD	11	0.0004842	0.0008622	-0.001206	0.002174	0.5616	0.5881
13	S13_318034	318034	T	ADD	11	0.0005761	0.001026	-0.001434	0.002586	0.5617	0.5881
5	S05_425935	425935	AG	ADD	20	-0.00256	0.004647	-0.01167	0.006547	-0.551	0.5884
3	S03_4053581	4053581	C	ADD	17	-0.0004944	0.0008951	-0.002249	0.00126	-0.5523	0.5889
7	S07_1816788	1816788	A	ADD	13	0.001165	0.002093	-0.002937	0.005266	0.5567	0.5889
7	S07_2583329	2583329	A	ADD	12	-0.0006631	0.001188	-0.002992	0.001666	-0.5579	0.5892
2	S02_604570	604570	G	ADD	9	-0.001737	0.003075	-0.007764	0.004289	-0.565	0.5897
11	S11_1453516	1453516	A	ADD	24	0.0004735	0.0008653	-0.001222	0.002169	0.5472	0.5897
6	S06_1057958	1057958	G	ADD	44	-0.0004396	0.0008091	-0.002025	0.001146	-0.5433	0.5898
7	S07_106711	106711	A	ADD	11	0.002489	0.004454	-0.006241	0.01122	0.5588	0.5899
9	S09_462498	462498	A	ADD	34	0.000779	0.001432	-0.002027	0.003585	0.5441	0.5902
12	S12_673097	673097	G	ADD	11	0.0006784	0.001215	-0.001704	0.00306	0.5582	0.5903
1	S01_3617092	3617092	A	ADD	20	-0.0003549	0.0006485	-0.001626	0.0009162	-0.5472	0.5909
4	S04_1172551	1172551	T	ADD	10	0.0005808	0.00104	-0.001457	0.002619	0.5586	0.5917
1	S01_1081318	1081318	AG	ADD	22	0.001916	0.003516	-0.004976	0.008807	0.5448	0.5919
11	S11_1558179	1558179	T	ADD	12	0.002177	0.003935	-0.005535	0.009888	0.5532	0.5923
4	S04_2707195	2707195	A	ADD	12	0.001088	0.001967	-0.002768	0.004944	0.553	0.5924
3	S03_4222940	4222940	A	ADD	19	-0.0009372	0.001719	-0.004306	0.002432	-0.5453	0.5926
5	S05_737636	737636	A	ADD	15	-0.0003227	0.0005883	-0.001476	0.0008303	-0.5486	0.5926
5	S05_4040510	4040510	A	ADD	21	-0.0006446	0.001185	-0.002968	0.001679	-0.5438	0.5929
3	S03_1625433	1625433	A	ADD	44	0.0005914	0.001099	-0.001563	0.002745	0.5382	0.5933
3	S03_1663379	1663379	AG	ADD	23	-0.001853	0.003416	-0.008549	0.004843	-0.5423	0.5933
10	S10_113159	113159	A	ADD	28	0.0009913	0.001833	-0.002602	0.004584	0.5408	0.5933
15	S15_430239	430239	G	ADD	192	0.001009	0.001889	-0.002692	0.004711	0.5344	0.5937
3	S03_3676586	3676586	G	ADD	10	-0.001208	0.002179	-0.005478	0.003062	-0.5545	0.5944
2	S02_4724108	4724108	C	ADD	187	-0.0002555	0.000479	-0.001194	0.0006834	-0.5333	0.5945
9	S09_980568	980568	A	ADD	17	0.001298	0.002387	-0.003381	0.005978	0.5439	0.5945
3	S03_2008832	2008832	AC	ADD	21	0.003221	0.005953	-0.008445	0.01489	0.5412	0.5947
9	S09_2601921	2601921	C	ADD	12	0.001279	0.002331	-0.003289	0.005847	0.5488	0.5952
12	S12_201740	201740	A	ADD	18	-0.0004943	0.000913	-0.002284	0.001295	-0.5414	0.5957
9	S09_2444399	2444399	G	ADD	13	0.000932	0.001706	-0.002412	0.004276	0.5462	0.5958
5	S05_105381	105381	T	ADD	15	0.0007373	0.001357	-0.001923	0.003398	0.5432	0.5962
8	S08_2376300	2376300	A	ADD	11	-0.00187	0.003403	-0.00854	0.004801	-0.5493	0.5962
1	S01_6747011	6747011	GC	ADD	40	0.001547	0.002905	-0.004146	0.00724	0.5327	0.5973
3	S03_1350258	1350258	T	ADD	15	0.000357	0.0006593	-0.0009352	0.001649	0.5415	0.5973
15	S15_150328	150328	A	ADD	12	-0.001653	0.003031	-0.007594	0.004287	-0.5455	0.5974
7	S07_897914	897914	AG	ADD	20	0.001492	0.002776	-0.003949	0.006933	0.5376	0.5975
7	S07_1303539	1303539	T	ADD	28	-0.001104	0.002068	-0.005158	0.00295	-0.5336	0.5982
1	S01_6461521	6461521	C	ADD	19	-0.001565	0.002915	-0.007278	0.004149	-0.5367	0.5984
2	S02_1181616	1181616	C	ADD	13	0.002116	0.003907	-0.005541	0.009774	0.5417	0.5988
2	S02_3970395	3970395	T	ADD	11	-0.0007468	0.00137	-0.003431	0.001938	-0.5453	0.5988
3	S03_541359	541359	G	ADD	30	-0.0006625	0.001245	-0.003103	0.001778	-0.5321	0.5989
7	S07_1803964	1803964	G	ADD	76	-0.0002853	0.00054	-0.001344	0.0007731	-0.5283	0.5989
15	S15_210088	210088	A	ADD	18	0.0002847	0.0005308	-0.0007556	0.001325	0.5363	0.5991
2	S02_1583685	1583685	T	ADD	25	-0.0006472	0.001214	-0.003027	0.001733	-0.533	0.5992
10	S10_1068223	1068223	G	ADD	86	0.0004436	0.000841	-0.001205	0.002092	0.5275	0.5993
13	S13_1455339	1455339	G	ADD	10	-0.0006156	0.001125	-0.002822	0.00159	-0.547	0.5993
1	S01_3245366	3245366	G	ADD	20	-0.0007784	0.001456	-0.003632	0.002076	-0.5346	0.5995
9	S09_946655	946655	G	ADD	11	-0.0009073	0.001673	-0.004187	0.002372	-0.5422	0.6008
10	S10_2063998	2063998	T	ADD	26	-0.0008344	0.001575	-0.003922	0.002253	-0.5296	0.6012
4	S04_4028488	4028488	C	ADD	9	0.0005872	0.001076	-0.001522	0.002696	0.5457	0.6022
5	S05_997957	997957	A	ADD	117	-0.0003185	0.0006103	-0.001515	0.0008777	-0.5218	0.6028
11	S11_782010	782010	A	ADD	11	0.0007244	0.001343	-0.001909	0.003357	0.5393	0.6028
3	S03_2167875	2167875	T	ADD	17	0.001179	0.002221	-0.003174	0.005531	0.5308	0.6034
4	S04_1236575	1236575	AC	ADD	11	-0.0006216	0.001155	-0.002884	0.001641	-0.5384	0.6034
1	S01_3612468	3612468	T	ADD	38	-0.0007866	0.001501	-0.003729	0.002155	-0.524	0.6035
2	S02_3133913	3133913	A	ADD	19	0.0006649	0.001257	-0.001799	0.003129	0.5289	0.6037
13	S13_1534381	1534381	A	ADD	40	-0.0006858	0.00131	-0.003254	0.001883	-0.5233	0.6038
1	S01_1100051	1100051	A	ADD	10	-0.0009906	0.001834	-0.004586	0.002605	-0.5401	0.6039
1	S01_1276007	1276007	TG	ADD	17	0.00124	0.002342	-0.003351	0.00583	0.5293	0.6043
16	S16_324393	324393	A	ADD	22	-0.0001949	0.0003718	-0.0009235	0.0005338	-0.5242	0.6059
5	S05_731575	731575	AG	ADD	23	-0.0009651	0.001843	-0.004578	0.002647	-0.5236	0.606
12	S12_670596	670596	AG	ADD	140	-0.0004098	0.0007928	-0.001964	0.001144	-0.5169	0.606
4	S04_1422758	1422758	GC	ADD	82	-0.0006154	0.001189	-0.002946	0.001715	-0.5176	0.6062
5	S05_3577400	3577400	T	ADD	8	-0.001114	0.00205	-0.005132	0.002905	-0.5432	0.6065
1	S01_5253994	5253994	AC	ADD	10	0.001467	0.002741	-0.003906	0.006839	0.5351	0.6072
2	S02_3818331	3818331	A	ADD	14	0.001282	0.002429	-0.003478	0.006043	0.5279	0.6072
3	S03_4893432	4893432	G	ADD	18	-0.0007609	0.001451	-0.003604	0.002083	-0.5244	0.6072
4	S04_2947370	2947370	A	ADD	16	0.001064	0.002023	-0.002902	0.00503	0.5258	0.6073
1	S01_1070571	1070571	C	ADD	10	0.001252	0.002342	-0.003339	0.005842	0.5343	0.6076
3	S03_4790019	4790019	G	ADD	19	0.0006971	0.001334	-0.001918	0.003312	0.5225	0.6081
9	S09_2557785	2557785	C	ADD	9	0.001226	0.002284	-0.003251	0.005703	0.5366	0.6082
6	S06_1531330	1531330	T	ADD	33	0.0009509	0.00184	-0.002655	0.004557	0.5168	0.609
4	S04_793850	793850	C	ADD	83	-0.0005141	0.001002	-0.002478	0.00145	-0.5131	0.6093
16	S16_135005	135005	T	ADD	13	0.00048	0.0009135	-0.001311	0.00227	0.5254	0.6097
1	S01_5406481	5406481	C	ADD	111	-0.0003267	0.0006393	-0.00158	0.0009263	-0.511	0.6104
1	S01_4515003	4515003	T	ADD	10	0.0003995	0.0007538	-0.001078	0.001877	0.53	0.6105
11	S11_1614623	1614623	AGG	ADD	10	-0.0004101	0.000774	-0.001927	0.001107	-0.5298	0.6106
1	S01_1399620	1399620	T	ADD	17	0.001393	0.00268	-0.00386	0.006647	0.5197	0.6108
5	S05_1314201	1314201	A	ADD	32	-0.002217	0.004312	-0.01067	0.006234	-0.5143	0.6108
9	S09_908111	908111	A	ADD	100	-0.0003159	0.0006204	-0.001532	0.0009002	-0.5091	0.6118
4	S04_817170	817170	T	ADD	10	-0.0007898	0.001496	-0.003722	0.002142	-0.5279	0.6119
6	S06_1359275	1359275	A	ADD	18	-0.000809	0.001564	-0.003874	0.002256	-0.5173	0.612
3	S03_2304556	2304556	T	ADD	23	-0.0005363	0.001043	-0.002581	0.001508	-0.5141	0.6126
11	S11_112392	112392	T	ADD	33	-0.001385	0.00271	-0.006696	0.003926	-0.5112	0.6128
1	S01_4441719	4441719	A	ADD	24	0.0004029	0.0007856	-0.001137	0.001943	0.5128	0.6132
1	S01_2315183	2315183	T	ADD	14	-0.0008118	0.001564	-0.003878	0.002254	-0.5189	0.6133
10	S10_168725	168725	A	ADD	25	0.0003482	0.0006803	-0.0009851	0.001682	0.5119	0.6136
2	S02_4480690	4480690	A	ADD	12	-0.0004035	0.0007747	-0.001922	0.001115	-0.5208	0.6138
1	S01_5075726	5075726	A	ADD	192	-0.001644	0.003254	-0.008022	0.004734	-0.5053	0.614
1	S01_5075729	5075729	G	ADD	192	-0.001644	0.003254	-0.008022	0.004734	-0.5053	0.614
1	S01_1042337	1042337	A	ADD	25	0.0004459	0.0008724	-0.001264	0.002156	0.5111	0.6141
3	S03_2010492	2010492	T	ADD	59	0.0001895	0.0003744	-0.0005444	0.0009234	0.506	0.6148
2	S02_169563	169563	T	ADD	45	-0.0002823	0.0005572	-0.001374	0.0008097	-0.5067	0.6149
6	S06_1183717	1183717	GC	ADD	180	-0.0002522	0.0005004	-0.001233	0.0007286	-0.504	0.6149
4	S04_4081747	4081747	T	ADD	35	0.0007439	0.001467	-0.002132	0.003619	0.507	0.6155
2	S02_4932700	4932700	T	ADD	47	-0.0007922	0.001567	-0.003863	0.002279	-0.5056	0.6156
10	S10_1599459	1599459	A	ADD	12	0.001646	0.003178	-0.004583	0.007874	0.5179	0.6158
4	S04_1493120	1493120	T	ADD	15	0.0004048	0.0007878	-0.001139	0.001949	0.5138	0.616
4	S04_793848	793848	CA	ADD	82	-0.0005062	0.001007	-0.00248	0.001467	-0.5028	0.6165
1	S01_4169870	4169870	C	ADD	10	-0.003059	0.005874	-0.01457	0.008455	-0.5207	0.6167
6	S06_3313562	3313562	T	ADD	12	0.001239	0.002399	-0.003463	0.005942	0.5166	0.6167
14	S14_657442	657442	A	ADD	10	-0.002349	0.004512	-0.01119	0.006495	-0.5205	0.6168
14	S14_703098	703098	A	ADD	17	-0.0009729	0.001904	-0.004705	0.002759	-0.511	0.6168
5	S05_2535343	2535343	GC	ADD	10	0.001817	0.003497	-0.005036	0.00867	0.5197	0.6174
2	S02_1185976	1185976	AG	ADD	14	0.001974	0.003851	-0.005574	0.009522	0.5126	0.6175
15	S15_749463	749463	T	ADD	13	0.001178	0.002295	-0.00332	0.005677	0.5134	0.6178
5	S05_884918	884918	A	ADD	9	0.001477	0.002833	-0.004075	0.007029	0.5214	0.6181
13	S13_934244	934244	A	ADD	57	0.0006483	0.001293	-0.001887	0.003183	0.5013	0.6182
1	S01_7327832	7327832	T	ADD	10	-0.002053	0.003967	-0.009829	0.005723	-0.5174	0.6189
11	S11_1678772	1678772	A	ADD	52	-0.0003474	0.0006939	-0.001707	0.001013	-0.5006	0.6189
11	S11_1887349	1887349	C	ADD	18	0.0006188	0.00122	-0.001773	0.00301	0.5071	0.619
3	S03_1509898	1509898	A	ADD	17	-0.0002788	0.0005495	-0.001356	0.0007981	-0.5074	0.6192
11	S11_1870769	1870769	A	ADD	77	-0.0004006	0.0008036	-0.001976	0.001174	-0.4985	0.6196
6	S06_2204085	2204085	T	ADD	159	-0.0002204	0.0004435	-0.00109	0.0006489	-0.4969	0.62
6	S06_1791706	1791706	G	ADD	11	-0.001418	0.002764	-0.006835	0.003999	-0.513	0.6203
14	S14_787427	787427	T	ADD	10	-0.001048	0.002039	-0.005044	0.002948	-0.5142	0.621
2	S02_1986710	1986710	AC	ADD	23	-0.001199	0.002391	-0.005886	0.003487	-0.5016	0.6211
14	S14_265326	265326	A	ADD	25	0.002221	0.004432	-0.006465	0.01091	0.5011	0.6211
2	S02_4803789	4803789	A	ADD	16	-0.0008437	0.00167	-0.004118	0.00243	-0.5051	0.6214
5	S05_1808759	1808759	AG	ADD	17	0.0008509	0.001689	-0.00246	0.004162	0.5038	0.6217
[truncated: 1,322 more rows]
