# Supplementary material for: Cross-species dissection of saline-related genes by genetically deciphering a euryhaline microalga Chlorella sp
Source: Nat Commun. 2026 Jan 13;17:1577. doi: 10.1038/s41467-026-68287-6 (PMC12902096; doi:10.1038/s41467-026-68287-6)
Supplement: Supplementary file 6 — Source Data [file 41467_2026_68287_MOESM6_ESM.zip › 8-Source_Data_and_code/Fig6_data_and_code/Fig6c/dw.assoc.linear.adjusted]

 CHR         SNP      UNADJ         GC       BONF       HOLM   SIDAK_SS   SIDAK_SD     FDR_BH     FDR_BY
   4 S04_3657761  6.073e-09  4.658e-07   2.03e-05  2.017e-05   2.03e-05  2.017e-05  8.826e-07  7.672e-06 
  12 S12_1668186  4.658e-07  0.0001322   0.001557   0.001546   0.001556   0.001545  6.488e-05  0.0005639 
  11  S11_218648  6.338e-06  1.954e-05    0.02119    0.02103    0.02096    0.02082  0.0008475   0.007366 
   2 S02_1227856  1.276e-05  6.073e-09    0.04267    0.04235    0.04177    0.04147   0.001524    0.01325 
   2 S02_1227860  1.276e-05  7.085e-05    0.04267    0.04235    0.04177    0.04147   0.001524    0.01325 
   2 S02_1227867  1.276e-05  6.338e-06    0.04267    0.04235    0.04177    0.04147   0.001524    0.01325 
   4 S04_1150292  1.954e-05  0.0003867    0.06532    0.06477    0.06323    0.06272   0.002252    0.01958 
   6 S06_2201119  2.118e-05  2.711e-05    0.07082     0.0702    0.06837    0.06779   0.002361    0.02052 
   2 S02_4482418  2.711e-05  0.0005174    0.09063    0.08982    0.08665    0.08591   0.002924    0.02541 
   5 S05_3331907  3.985e-05  0.0005369     0.1332      0.132     0.1247     0.1237   0.004163    0.03619 
   6 S06_3330590  5.626e-05  0.0005746     0.1881     0.1863     0.1715       0.17   0.005699    0.04954 
   6 S06_2839905  7.085e-05  5.626e-05     0.2369     0.2345     0.2109     0.2091   0.006966    0.06055 
   5 S05_4215246  0.0001322  1.276e-05     0.4421     0.4376     0.3573     0.3544    0.01263     0.1098 
  12 S12_1154758  0.0001923  1.276e-05     0.6428      0.636     0.4742     0.4706    0.01785     0.1552 
   4 S04_2215462  0.0002125  1.276e-05     0.7105     0.7028     0.5086     0.5049     0.0192     0.1669 
  13   S13_74967  0.0003722  3.985e-05          1          1     0.7119     0.7079    0.03274     0.2846 
   4  S04_910936  0.0003867  0.0005027          1          1     0.7256     0.7215    0.03315     0.2882 
   1  S01_986449  0.0004573  2.118e-05          1          1     0.7833     0.7794    0.03822     0.3322 
  11  S11_218644  0.0005027  0.0001923          1          1     0.8138       0.81    0.04099     0.3562 
  10  S10_598098  0.0005174   0.001526          1          1     0.8227     0.8189    0.04118     0.3579 
   2 S02_2591832  0.0005369   0.001547          1          1     0.8339     0.8301    0.04174     0.3628 
   1 S01_4311894  0.0005746   0.001798          1          1     0.8536       0.85    0.04366     0.3795 
   5  S05_143675  0.0006463    0.00302          1          1     0.8848     0.8815    0.04801     0.4173 
  11 S11_2161104  0.0007005   0.002142          1          1     0.9039     0.9009    0.05091     0.4425 
   6 S06_1752678  0.0008861   0.001614          1          1     0.9484     0.9462    0.06171     0.5364 
   6 S06_1752679  0.0008861   0.002046          1          1     0.9484     0.9462    0.06171     0.5364 
   9 S09_1750648   0.001304  0.0006463          1          1     0.9873     0.9864    0.08898     0.7734 
  16 S16_1063476   0.001526  0.0002125          1          1     0.9939     0.9935     0.1014     0.8816 
   1 S01_2469797   0.001547   0.001304          1          1     0.9944     0.9939     0.1014     0.8816 
   6 S06_1493548   0.001614   0.005402          1          1     0.9955     0.9951     0.1025     0.8913 
   1 S01_3025126   0.001626   0.004096          1          1     0.9957     0.9953     0.1025     0.8913 
   9  S09_976294   0.001737   0.003197          1          1      0.997     0.9967     0.1058     0.9192 
  12 S12_2004796    0.00174  0.0004573          1          1      0.997     0.9967     0.1058     0.9192 
   6  S06_222415   0.001798   0.001853          1          1     0.9976     0.9973     0.1074     0.9331 
  13  S13_716675   0.001853   0.001737          1          1      0.998     0.9977     0.1087     0.9445 
   4 S04_1646737   0.002046  0.0007005          1          1     0.9989     0.9988     0.1179          1 
   5 S05_3917380   0.002142  0.0003722          1          1     0.9992     0.9991     0.1196          1 
   7 S07_1785752   0.002147   0.003614          1          1     0.9992     0.9991     0.1196          1 
   2 S02_1126871   0.002424    0.00174          1          1     0.9997     0.9997     0.1328          1 
  11 S11_2172752   0.002636   0.002147          1          1     0.9999     0.9998     0.1421          1 
   4 S04_4389443    0.00302   0.003881          1          1          1          1     0.1602          1 
   3 S03_1531996   0.003197   0.005548          1          1          1          1      0.167          1 
   9 S09_2117008   0.003418   0.002636          1          1          1          1     0.1758          1 
   7  S07_704909   0.003614  0.0008861          1          1          1          1     0.1831          1 
  11  S11_259312   0.003881  0.0008861          1          1          1          1     0.1937          1 
   7 S07_1741401   0.004096   0.009764          1          1          1          1     0.1994          1 
  15 S15_1083366   0.004115   0.003418          1          1          1          1     0.1994          1 
   5 S05_1744062   0.004385   0.005957          1          1          1          1     0.2094          1 
   5 S05_1795234   0.004586   0.007689          1          1          1          1     0.2159          1 
   5 S05_3221064   0.004881   0.007128          1          1          1          1     0.2266          1 
   7 S07_1960436   0.005034   0.006621          1          1          1          1     0.2305          1 
  13 S13_1476995   0.005306    0.01362          1          1          1          1     0.2397          1 
   4 S04_1434098   0.005402   0.007188          1          1          1          1     0.2408          1 
   2 S02_1815129   0.005548    0.01228          1          1          1          1     0.2424          1 
  13 S13_1077518   0.005584   0.001626          1          1          1          1     0.2424          1 
   7  S07_215427   0.005697    0.01253          1          1          1          1     0.2442          1 
   3 S03_2463156   0.005957   0.004385          1          1          1          1     0.2521          1 
   6 S06_3339575   0.006621     0.0121          1          1          1          1     0.2767          1 
   2 S02_2535153   0.007128   0.005034          1          1          1          1     0.2899          1 
  14 S14_1500166   0.007188   0.005306          1          1          1          1     0.2899          1 
  13 S13_1123860   0.007197    0.01484          1          1          1          1     0.2899          1 
   8  S08_202403   0.007689    0.01297          1          1          1          1      0.306          1 
   9  S09_970859   0.008459   0.005584          1          1          1          1     0.3327          1 
   2 S02_4901406   0.008904   0.004586          1          1          1          1     0.3458          1 
   4 S04_3864989      0.009    0.01325          1          1          1          1     0.3458          1 
   9 S09_1169481   0.009192   0.002424          1          1          1          1     0.3492          1 
   7  S07_819408   0.009408    0.01341          1          1          1          1     0.3534          1 
   5 S05_3897858    0.00965    0.01348          1          1          1          1     0.3584          1 
  11  S11_517547   0.009764    0.01576          1          1          1          1     0.3587          1 
  16  S16_592548    0.01126   0.008459          1          1          1          1      0.406          1 
   4  S04_317255    0.01157   0.007197          1          1          1          1      0.406          1 
   4 S04_2237741    0.01194   0.004881          1          1          1          1      0.406          1 
   4  S04_936555    0.01209    0.02124          1          1          1          1      0.406          1 
   6   S06_71950     0.0121    0.01126          1          1          1          1      0.406          1 
   7  S07_571252    0.01228      0.009          1          1          1          1      0.406          1 
   2 S02_1227872     0.0124    0.01907          1          1          1          1      0.406          1 
   1 S01_1662359    0.01253   0.004115          1          1          1          1      0.406          1 
  14 S14_1630651    0.01254    0.01322          1          1          1          1      0.406          1 
   6 S06_1752676    0.01259    0.01604          1          1          1          1      0.406          1 
   2 S02_3922652    0.01266    0.01266          1          1          1          1      0.406          1 
   2 S02_5092713    0.01279    0.02121          1          1          1          1      0.406          1 
   1  S01_668098    0.01297    0.01888          1          1          1          1      0.406          1 
   6 S06_1267705    0.01298    0.01157          1          1          1          1      0.406          1 
  10 S10_1705319    0.01317   0.005697          1          1          1          1      0.406          1 
   1 S01_7170954    0.01322    0.02288          1          1          1          1      0.406          1 
   5  S05_750725    0.01323    0.01585          1          1          1          1      0.406          1 
   9 S09_2397656    0.01325    0.01298          1          1          1          1      0.406          1 
   6 S06_3315970    0.01341    0.01194          1          1          1          1      0.406          1 
   9 S09_1194128    0.01348   0.008904          1          1          1          1      0.406          1 
  12  S12_116457    0.01362    0.01317          1          1          1          1     0.4065          1 
   2 S02_1774992    0.01458     0.0124          1          1          1          1     0.4312          1 
   6 S06_2949655    0.01484    0.02585          1          1          1          1     0.4353          1 
   5 S05_1764511    0.01515    0.02674          1          1          1          1     0.4404          1 
   4 S04_2557106    0.01555    0.00965          1          1          1          1     0.4469          1 
   3  S03_879122    0.01576    0.02788          1          1          1          1     0.4469          1 
  13   S13_94777    0.01585   0.009192          1          1          1          1     0.4469          1 
   2 S02_3136355    0.01603   0.009408          1          1          1          1     0.4469          1 
   2 S02_4499001    0.01604    0.01603          1          1          1          1     0.4469          1 
   4 S04_1270027    0.01698     0.0305          1          1          1          1      0.469          1 
   7  S07_887205    0.01726    0.03434          1          1          1          1     0.4729          1 
  13 S13_2022114    0.01857    0.02114          1          1          1          1      0.497          1 
   9  S09_931072    0.01883    0.03062          1          1          1          1      0.497          1 
   9  S09_931080    0.01883    0.02395          1          1          1          1      0.497          1 
   9  S09_931081    0.01883    0.01279          1          1          1          1      0.497          1 
  11  S11_692423    0.01888    0.01883          1          1          1          1      0.497          1 
  16  S16_859906    0.01907    0.01883          1          1          1          1      0.498          1 
   6 S06_2605299    0.01931    0.01883          1          1          1          1     0.5004          1 
   9 S09_2449954    0.02046    0.03143          1          1          1          1     0.5261          1 
  10 S10_1579634    0.02114    0.02501          1          1          1          1      0.534          1 
   6 S06_2381212    0.02121    0.01931          1          1          1          1      0.534          1 
   1 S01_4504092    0.02124     0.0325          1          1          1          1      0.534          1 
   9  S09_829658    0.02192    0.02647          1          1          1          1     0.5469          1 
  13  S13_715325    0.02244    0.02192          1          1          1          1     0.5556          1 
   1 S01_4187707    0.02288    0.01209          1          1          1          1     0.5587          1 
  11  S11_728147    0.02289    0.02244          1          1          1          1     0.5587          1 
  10  S10_859356    0.02395    0.01254          1          1          1          1     0.5788          1 
   5 S05_1060909    0.02407    0.02456          1          1          1          1     0.5788          1 
   2 S02_1196328    0.02456    0.03877          1          1          1          1     0.5864          1 
   1 S01_2074140    0.02501    0.02289          1          1          1          1      0.593          1 
  16  S16_589029    0.02585    0.01323          1          1          1          1     0.5947          1 
   3 S03_1984725    0.02598    0.01515          1          1          1          1     0.5947          1 
   5 S05_1095402    0.02623    0.01259          1          1          1          1     0.5947          1 
  11 S11_1564349    0.02627    0.01555          1          1          1          1     0.5947          1 
   2 S02_1196320    0.02641    0.01458          1          1          1          1     0.5947          1 
  13  S13_248339    0.02647    0.02732          1          1          1          1     0.5947          1 
   4 S04_1135814    0.02674    0.02774          1          1          1          1     0.5947          1 
   1 S01_3129771    0.02676    0.03535          1          1          1          1     0.5947          1 
   2 S02_3507914    0.02678    0.03538          1          1          1          1     0.5947          1 
   9 S09_2378648    0.02698    0.02912          1          1          1          1     0.5947          1 
   6 S06_1645432    0.02704    0.02704          1          1          1          1     0.5947          1 
   2 S02_3670256    0.02732    0.01726          1          1          1          1     0.5969          1 
   7 S07_2592600    0.02774    0.01698          1          1          1          1     0.6012          1 
   2 S02_4578912    0.02788    0.03459          1          1          1          1     0.6012          1 
   1 S01_5980057    0.02858    0.04253          1          1          1          1     0.6124          1 
  11  S11_468001    0.02888    0.03494          1          1          1          1      0.615          1 
   1 S01_4333628    0.02912    0.03714          1          1          1          1     0.6162          1 
   6 S06_2086933    0.02995    0.04311          1          1          1          1      0.628          1 
   9 S09_2402687    0.03028    0.02698          1          1          1          1      0.628          1 
   4 S04_3211490    0.03039    0.03167          1          1          1          1      0.628          1 
   5 S05_2908848     0.0305    0.01857          1          1          1          1      0.628          1 
   6  S06_497877    0.03062    0.02046          1          1          1          1      0.628          1 
   2 S02_3972237    0.03129    0.04445          1          1          1          1     0.6368          1 
   8 S08_1936195    0.03143    0.04141          1          1          1          1     0.6368          1 
   1 S01_2632606    0.03167    0.02623          1          1          1          1     0.6378          1 
  11 S11_2183640     0.0325    0.03039          1          1          1          1     0.6451          1 
   9 S09_1513424    0.03299    0.02407          1          1          1          1     0.6451          1 
  13 S13_1997259    0.03304    0.02598          1          1          1          1     0.6451          1 
   2 S02_1563958    0.03334    0.02678          1          1          1          1     0.6451          1 
  10  S10_733615    0.03358    0.04431          1          1          1          1     0.6451          1 
   3  S03_470814    0.03372    0.02641          1          1          1          1     0.6451          1 
  14  S14_655749    0.03395    0.03299          1          1          1          1     0.6451          1 
   2 S02_1196324    0.03397    0.03413          1          1          1          1     0.6451          1 
   7 S07_2280390    0.03413    0.03531          1          1          1          1     0.6451          1 
  10  S10_441069    0.03421    0.02858          1          1          1          1     0.6451          1 
   8 S08_2295184    0.03434    0.03851          1          1          1          1     0.6451          1 
   3 S03_2054853    0.03459    0.04869          1          1          1          1     0.6451          1 
   8  S08_338651    0.03472    0.05966          1          1          1          1     0.6451          1 
  15 S15_1103136    0.03494    0.04568          1          1          1          1     0.6451          1 
  12 S12_1905760    0.03531    0.03421          1          1          1          1     0.6451          1 
   1 S01_7368560    0.03535    0.03585          1          1          1          1     0.6451          1 
   4 S04_1610341    0.03538    0.02676          1          1          1          1     0.6451          1 
  14 S14_1461125    0.03585    0.05285          1          1          1          1     0.6451          1 
   1 S01_5957891    0.03591    0.02627          1          1          1          1     0.6451          1 
   8  S08_595521    0.03595    0.04384          1          1          1          1     0.6451          1 
   2 S02_1466622    0.03611    0.03304          1          1          1          1     0.6451          1 
  10 S10_2240276    0.03628    0.05486          1          1          1          1     0.6451          1 
   3  S03_301778    0.03714    0.04444          1          1          1          1     0.6569          1 
  15 S15_1293476    0.03851    0.03334          1          1          1          1     0.6752          1 
   1 S01_4452434    0.03877    0.03397          1          1          1          1     0.6752          1 
   6 S06_2119334    0.03878    0.03628          1          1          1          1     0.6752          1 
  14 S14_1532368    0.04075    0.04305          1          1          1          1     0.7059          1 
   1 S01_6993913    0.04119    0.04477          1          1          1          1     0.7098          1 
   6 S06_1556137    0.04141    0.02888          1          1          1          1       0.71          1 
  10 S10_1621273    0.04253    0.04563          1          1          1          1     0.7243          1 
  10 S10_1321847    0.04289    0.02995          1          1          1          1     0.7243          1 
   7  S07_691832    0.04305    0.04289          1          1          1          1     0.7243          1 
   2 S02_2554491    0.04311    0.05908          1          1          1          1     0.7243          1 
   4 S04_2162887    0.04384    0.05543          1          1          1          1     0.7248          1 
   1 S01_1071912    0.04403    0.03358          1          1          1          1     0.7248          1 
  13   S13_65815    0.04431    0.03595          1          1          1          1     0.7248          1 
   9  S09_939041    0.04439    0.03028          1          1          1          1     0.7248          1 
  15  S15_926432    0.04444    0.05651          1          1          1          1     0.7248          1 
  16  S16_486340    0.04445    0.04075          1          1          1          1     0.7248          1 
   2 S02_1206290    0.04477    0.03611          1          1          1          1     0.7265          1 
   4 S04_1611712    0.04563    0.06093          1          1          1          1     0.7334          1 
   3 S03_4480732    0.04568    0.05455          1          1          1          1     0.7334          1 
   1  S01_633681    0.04585    0.04403          1          1          1          1     0.7334          1 
   6  S06_887376    0.04623    0.04728          1          1          1          1     0.7359          1 
   9 S09_1585451     0.0466    0.03129          1          1          1          1     0.7383          1 
   8 S08_1924593    0.04728    0.05527          1          1          1          1     0.7456          1 
  10 S10_1464363    0.04796      0.059          1          1          1          1     0.7528          1 
   6 S06_2877227    0.04869    0.05908          1          1          1          1     0.7607          1 
   3 S03_1369264    0.04987    0.06285          1          1          1          1     0.7724          1 
   3 S03_4885253    0.05024    0.03591          1          1          1          1     0.7724          1 
   2 S02_3851181    0.05033    0.06357          1          1          1          1     0.7724          1 
   2 S02_3813226    0.05037    0.03372          1          1          1          1     0.7724          1 
   4 S04_3752275    0.05064    0.03395          1          1          1          1      0.773          1 
   9 S09_1740078      0.051    0.05386          1          1          1          1      0.775          1 
   7 S07_2646734    0.05165    0.05633          1          1          1          1     0.7775          1 
   8  S08_459026    0.05209    0.04585          1          1          1          1     0.7775          1 
   6 S06_2265771    0.05243    0.03472          1          1          1          1     0.7775          1 
   9 S09_1792109    0.05285    0.04119          1          1          1          1     0.7775          1 
   8 S08_1700155    0.05384      0.051          1          1          1          1     0.7775          1 
   3  S03_653696    0.05386    0.06011          1          1          1          1     0.7775          1 
  11 S11_2277182    0.05419    0.05165          1          1          1          1     0.7775          1 
   9 S09_2078332    0.05422    0.06027          1          1          1          1     0.7775          1 
  14 S14_1445934    0.05432    0.04623          1          1          1          1     0.7775          1 
   9 S09_1547454    0.05455    0.06378          1          1          1          1     0.7775          1 
   4 S04_2200129    0.05465    0.03878          1          1          1          1     0.7775          1 
  12 S12_1181439    0.05486    0.07672          1          1          1          1     0.7775          1 
   1 S01_5075791     0.0549    0.05432          1          1          1          1     0.7775          1 
  11 S11_1517531    0.05508    0.07845          1          1          1          1     0.7775          1 
   1 S01_4895620    0.05527    0.05064          1          1          1          1     0.7775          1 
  11  S11_811085    0.05532    0.05209          1          1          1          1     0.7775          1 
   6 S06_1204359    0.05543    0.05809          1          1          1          1     0.7775          1 
   6 S06_1752654    0.05578    0.05993          1          1          1          1     0.7775          1 
   4 S04_3624895    0.05633    0.07108          1          1          1          1     0.7775          1 
  16  S16_902931    0.05637    0.04796          1          1          1          1     0.7775          1 
  11 S11_1677264    0.05651    0.05037          1          1          1          1     0.7775          1 
   1 S01_5620900    0.05714    0.07512          1          1          1          1     0.7775          1 
   2 S02_5181450    0.05778    0.06587          1          1          1          1     0.7775          1 
  12  S12_768245    0.05809    0.05243          1          1          1          1     0.7775          1 
   1 S01_3502853    0.05852    0.06955          1          1          1          1     0.7775          1 
   2 S02_1126864    0.05866    0.05637          1          1          1          1     0.7775          1 
   4  S04_123513    0.05883    0.04439          1          1          1          1     0.7775          1 
   4 S04_3826012      0.059    0.07046          1          1          1          1     0.7775          1 
   6  S06_246049    0.05908    0.06021          1          1          1          1     0.7775          1 
   4 S04_1139243    0.05908    0.08374          1          1          1          1     0.7775          1 
   1  S01_591179     0.0593    0.05033          1          1          1          1     0.7775          1 
   9 S09_2071282    0.05966    0.07927          1          1          1          1     0.7775          1 
  14 S14_1735961    0.05966    0.07534          1          1          1          1     0.7775          1 
   3  S03_541365    0.05993    0.07245          1          1          1          1     0.7775          1 
   3 S03_3939584    0.06011    0.04987          1          1          1          1     0.7775          1 
   3  S03_212188    0.06013    0.05883          1          1          1          1     0.7775          1 
   3 S03_1555378    0.06021     0.0466          1          1          1          1     0.7775          1 
   1 S01_1637764    0.06025    0.06251          1          1          1          1     0.7775          1 
   2 S02_4888976    0.06027    0.05384          1          1          1          1     0.7775          1 
   4 S04_3747906    0.06093    0.05714          1          1          1          1     0.7775          1 
   6 S06_1914866    0.06106     0.0614          1          1          1          1     0.7775          1 
   7 S07_1084101    0.06116    0.05422          1          1          1          1     0.7775          1 
   2 S02_4793442    0.06122    0.06013          1          1          1          1     0.7775          1 
  13   S13_94772     0.0614    0.06267          1          1          1          1     0.7775          1 
   7 S07_2591495    0.06251    0.07227          1          1          1          1     0.7826          1 
   9 S09_1738224    0.06261    0.05508          1          1          1          1     0.7826          1 
   6  S06_699561    0.06267    0.06715          1          1          1          1     0.7826          1 
   9 S09_1750908    0.06285    0.05024          1          1          1          1     0.7826          1 
   4  S04_895731    0.06297    0.08268          1          1          1          1     0.7826          1 
   1 S01_5113742    0.06357    0.05966          1          1          1          1     0.7868          1 
  11 S11_2170551    0.06378    0.05778          1          1          1          1     0.7868          1 
   6 S06_1639083    0.06587    0.08088          1          1          1          1     0.8095          1 
   4  S04_867937    0.06634    0.05852          1          1          1          1     0.8124          1 
   4 S04_2998967    0.06682    0.06261          1          1          1          1     0.8152          1 
   2  S02_403136    0.06715    0.05465          1          1          1          1     0.8164          1 
   4 S04_3483994    0.06812    0.07678          1          1          1          1     0.8242          1 
   4 S04_3870629    0.06829    0.06025          1          1          1          1     0.8242          1 
   9 S09_2073607    0.06898    0.05532          1          1          1          1     0.8295          1 
   7 S07_2642980    0.06928     0.0593          1          1          1          1     0.8301          1 
   2 S02_1114303    0.06955    0.05419          1          1          1          1     0.8304          1 
   2 S02_3430153    0.07014    0.08458          1          1          1          1     0.8315          1 
  11  S11_943524    0.07043    0.07196          1          1          1          1     0.8315          1 
  14  S14_403699    0.07046    0.06829          1          1          1          1     0.8315          1 
   3 S03_2387865    0.07108     0.0549          1          1          1          1     0.8315          1 
  10 S10_1109371    0.07108    0.06106          1          1          1          1     0.8315          1 
   1 S01_1417811    0.07114    0.06122          1          1          1          1     0.8315          1 
   3  S03_216381    0.07196    0.06928          1          1          1          1     0.8352          1 
   3 S03_2115836    0.07227    0.07114          1          1          1          1     0.8352          1 
   3 S03_1218536    0.07244    0.05578          1          1          1          1     0.8352          1 
  14 S14_1532812    0.07245    0.08416          1          1          1          1     0.8352          1 
   1 S01_1481724    0.07298    0.09769          1          1          1          1     0.8384          1 
   6 S06_2119278    0.07417    0.06116          1          1          1          1     0.8463          1 
   6 S06_2119279    0.07417    0.08092          1          1          1          1     0.8463          1 
   9 S09_2442452    0.07512    0.05866          1          1          1          1     0.8523          1 
   2 S02_4567958    0.07534    0.06682          1          1          1          1     0.8523          1 
  15  S15_311818    0.07593    0.07667          1          1          1          1     0.8523          1 
  16 S16_1086655    0.07616    0.06812          1          1          1          1     0.8523          1 
   1 S01_5075659    0.07633    0.07712          1          1          1          1     0.8523          1 
  14  S14_972487    0.07667    0.09564          1          1          1          1     0.8523          1 
   2 S02_4463279    0.07672     0.1011          1          1          1          1     0.8523          1 
   8 S08_1765684    0.07678    0.07788          1          1          1          1     0.8523          1 
   7 S07_2219300    0.07712    0.06297          1          1          1          1     0.8523          1 
   1 S01_3747080    0.07766    0.07936          1          1          1          1     0.8523          1 
  12  S12_957792    0.07788    0.07298          1          1          1          1     0.8523          1 
   5 S05_3052025    0.07831    0.09332          1          1          1          1     0.8523          1 
   7 S07_1706805    0.07845    0.08375          1          1          1          1     0.8523          1 
   4 S04_3123918    0.07846    0.07831          1          1          1          1     0.8523          1 
   3 S03_1404785    0.07852     0.0917          1          1          1          1     0.8523          1 
   4 S04_2178116    0.07927    0.09921          1          1          1          1     0.8558          1 
  15  S15_572771    0.07936    0.07244          1          1          1          1     0.8558          1 
   8 S08_1985021    0.08019     0.1047          1          1          1          1     0.8588          1 
   4 S04_1199350    0.08024    0.07593          1          1          1          1     0.8588          1 
   1 S01_7099333    0.08053    0.06634          1          1          1          1     0.8588          1 
   3 S03_2062805    0.08088    0.08019          1          1          1          1     0.8588          1 
   2  S02_721739    0.08092    0.06898          1          1          1          1     0.8588          1 
   3 S03_4246858    0.08259    0.08053          1          1          1          1     0.8684          1 
   4 S04_1633229    0.08268     0.0953          1          1          1          1     0.8684          1 
  13  S13_267917    0.08278    0.07108          1          1          1          1     0.8684          1 
   1 S01_2204666    0.08305    0.07014          1          1          1          1     0.8684          1 
   4 S04_1005516    0.08343    0.07043          1          1          1          1     0.8684          1 
   2 S02_1445089    0.08374     0.1044          1          1          1          1     0.8684          1 
   1 S01_1397848    0.08375     0.1046          1          1          1          1     0.8684          1 
   3 S03_2597946    0.08412     0.1008          1          1          1          1     0.8684          1 
  11 S11_1038798    0.08416    0.08024          1          1          1          1     0.8684          1 
  13 S13_1981252    0.08458    0.08973          1          1          1          1     0.8701          1 
   9 S09_2429819     0.0851      0.086          1          1          1          1     0.8727          1 
  14  S14_181437      0.086    0.08779          1          1          1          1     0.8792          1 
  11 S11_1615583    0.08699     0.1065          1          1          1          1     0.8859          1 
  15  S15_911122    0.08719    0.07766          1          1          1          1     0.8859          1 
   3 S03_2172381    0.08779    0.07846          1          1          1          1     0.8882          1 
  13  S13_353510    0.08794      0.107          1          1          1          1     0.8882          1 
   1 S01_2457203     0.0885      0.107          1          1          1          1     0.8912          1 
   8 S08_2694180    0.08883    0.08343          1          1          1          1     0.8918          1 
  15   S15_22650    0.08973     0.0851          1          1          1          1     0.8981          1 
  10 S10_2170410    0.09071    0.09592          1          1          1          1     0.9052          1 
  11 S11_1888949    0.09139    0.09139          1          1          1          1     0.9078          1 
   5 S05_3590286     0.0917    0.08305          1          1          1          1     0.9078          1 
   9 S09_1095894    0.09179    0.09071          1          1          1          1     0.9078          1 
   6 S06_2119313    0.09225    0.08412          1          1          1          1     0.9097          1 
  14 S14_1416618    0.09332    0.07417          1          1          1          1     0.9158          1 
   2  S02_424072    0.09346    0.07417          1          1          1          1     0.9158          1 
   6 S06_2611613    0.09369     0.0885          1          1          1          1     0.9158          1 
  10  S10_762556     0.0953     0.1064          1          1          1          1     0.9247          1 
   3 S03_1219481     0.0956    0.08883          1          1          1          1     0.9247          1 
  14 S14_1275231    0.09564    0.09925          1          1          1          1     0.9247          1 
   4 S04_2720041    0.09592    0.07616          1          1          1          1     0.9247          1 
   1 S01_3865493    0.09599     0.1079          1          1          1          1     0.9247          1 
   5  S05_622869    0.09641    0.07633          1          1          1          1     0.9261          1 
  12  S12_630212    0.09746     0.1126          1          1          1          1     0.9304          1 
   5 S05_1874257    0.09765     0.1002          1          1          1          1     0.9304          1 
   4 S04_2985234    0.09769    0.09179          1          1          1          1     0.9304          1 
   1 S01_4980166    0.09921     0.1198          1          1          1          1     0.9345          1 
  12 S12_1101545    0.09925     0.1201          1          1          1          1     0.9345          1 
   3 S03_1757570     0.1002    0.07852          1          1          1          1     0.9345          1 
  11  S11_221962     0.1004     0.1023          1          1          1          1     0.9345          1 
  12 S12_2065946     0.1007    0.08719          1          1          1          1     0.9345          1 
   1 S01_5112905     0.1008    0.08259          1          1          1          1     0.9345          1 
   2 S02_2635254     0.1011    0.08699          1          1          1          1     0.9345          1 
   3 S03_4426425     0.1015     0.1018          1          1          1          1     0.9345          1 
   1 S01_2160382     0.1018     0.1007          1          1          1          1     0.9345          1 
   2 S02_3297787     0.1023     0.1046          1          1          1          1     0.9345          1 
  13  S13_896222     0.1023     0.1185          1          1          1          1     0.9345          1 
   4 S04_1359782     0.1032    0.08278          1          1          1          1     0.9345          1 
   6  S06_125472     0.1035     0.1048          1          1          1          1     0.9345          1 
   3  S03_298505     0.1038    0.09746          1          1          1          1     0.9345          1 
   5 S05_1924402     0.1041    0.09765          1          1          1          1     0.9345          1 
  15  S15_208039     0.1044     0.1023          1          1          1          1     0.9345          1 
   9 S09_2724602     0.1045     0.0956          1          1          1          1     0.9345          1 
   6 S06_2578360     0.1046     0.1204          1          1          1          1     0.9345          1 
   6 S06_1286764     0.1046    0.08794          1          1          1          1     0.9345          1 
   3 S03_2434414     0.1047     0.1137          1          1          1          1     0.9345          1 
   1 S01_2268078     0.1047     0.1213          1          1          1          1     0.9345          1 
   2  S02_714430     0.1048     0.1122          1          1          1          1     0.9345          1 
   3 S03_2232127     0.1056     0.1101          1          1          1          1     0.9345          1 
   7  S07_949888     0.1061      0.116          1          1          1          1     0.9345          1 
   3 S03_4461171     0.1064     0.1035          1          1          1          1     0.9345          1 
   2 S02_3025768     0.1065    0.09369          1          1          1          1     0.9345          1 
   6 S06_3697117     0.1066     0.1259          1          1          1          1     0.9345          1 
   6 S06_3271398      0.107     0.1289          1          1          1          1     0.9345          1 
   6 S06_1815760      0.107    0.09225          1          1          1          1     0.9345          1 
   4 S04_1219205     0.1074     0.1115          1          1          1          1     0.9345          1 
   1 S01_3209476     0.1079    0.09346          1          1          1          1     0.9345          1 
   3  S03_552481      0.108     0.1131          1          1          1          1     0.9345          1 
   3  S03_552491      0.108     0.1118          1          1          1          1     0.9345          1 
  10 S10_1398410     0.1082    0.09641          1          1          1          1     0.9345          1 
   9 S09_1603368     0.1082     0.1201          1          1          1          1     0.9345          1 
   9  S09_731106     0.1084    0.09599          1          1          1          1     0.9345          1 
  10 S10_1329807     0.1085     0.1309          1          1          1          1     0.9345          1 
   1 S01_5754672     0.1088      0.131          1          1          1          1     0.9354          1 
   5 S05_4185016     0.1093     0.1276          1          1          1          1     0.9367          1 
   6 S06_1552862     0.1101     0.1246          1          1          1          1     0.9367          1 
  16  S16_335793     0.1101     0.1101          1          1          1          1     0.9367          1 
  14  S14_645690     0.1107     0.1136          1          1          1          1     0.9367          1 
   1 S01_2888575     0.1108     0.1173          1          1          1          1     0.9367          1 
  10 S10_1325009     0.1113     0.1015          1          1          1          1     0.9367          1 
   2 S02_3527507     0.1115      0.131          1          1          1          1     0.9367          1 
   4 S04_3972920     0.1118     0.1084          1          1          1          1     0.9367          1 
   8 S08_1161090     0.1122     0.1282          1          1          1          1     0.9367          1 
   3  S03_211172     0.1122     0.1004          1          1          1          1     0.9367          1 
   4 S04_3657713     0.1126     0.1113          1          1          1          1     0.9367          1 
  13 S13_1357004     0.1127     0.1082          1          1          1          1     0.9367          1 
   2 S02_3091477     0.1131     0.1056          1          1          1          1     0.9367          1 
  13 S13_1910533     0.1133     0.1379          1          1          1          1     0.9367          1 
   1 S01_3880330     0.1136     0.1189          1          1          1          1     0.9367          1 
   6 S06_2615994     0.1137     0.1088          1          1          1          1     0.9367          1 
   4  S04_116906     0.1138     0.1342          1          1          1          1     0.9367          1 
   7 S07_1434759     0.1142     0.1283          1          1          1          1     0.9383          1 
  14  S14_776704     0.1152     0.1142          1          1          1          1     0.9406          1 
   9 S09_1979708     0.1153      0.145          1          1          1          1     0.9406          1 
   3 S03_2985768     0.1157     0.1356          1          1          1          1     0.9406          1 
   5 S05_2360568      0.116     0.1041          1          1          1          1     0.9406          1 
   4 S04_4071955     0.1168     0.1032          1          1          1          1     0.9406          1 
  12  S12_719243     0.1173     0.1138          1          1          1          1     0.9406          1 
  13 S13_1403138     0.1182     0.1038          1          1          1          1     0.9406          1 
   4 S04_4374022     0.1185     0.1133          1          1          1          1     0.9406          1 
   7 S07_2010786     0.1189     0.1045          1          1          1          1     0.9406          1 
   9  S09_976283      0.119     0.1153          1          1          1          1     0.9406          1 
   9  S09_976286      0.119     0.1312          1          1          1          1     0.9406          1 
   7 S07_2259880      0.119     0.1047          1          1          1          1     0.9406          1 
  13  S13_257861     0.1192     0.1239          1          1          1          1     0.9406          1 
   9 S09_2429814     0.1194     0.1061          1          1          1          1     0.9406          1 
   1 S01_5405446     0.1198     0.1473          1          1          1          1     0.9406          1 
  12  S12_451390     0.1198      0.119          1          1          1          1     0.9406          1 
   1 S01_7368561     0.1201      0.119          1          1          1          1     0.9406          1 
   3 S03_4573122     0.1201     0.1127          1          1          1          1     0.9406          1 
  10  S10_542313     0.1201     0.1224          1          1          1          1     0.9406          1 
   4 S04_1172566     0.1201     0.1225          1          1          1          1     0.9406          1 
   2  S02_610773     0.1204     0.1198          1          1          1          1     0.9407          1 
  15  S15_896864     0.1208     0.1074          1          1          1          1     0.9411          1 
   1 S01_2016735     0.1212     0.1352          1          1          1          1     0.9411          1 
   4  S04_959905     0.1213     0.1192          1          1          1          1     0.9411          1 
   7 S07_1448944     0.1221     0.1085          1          1          1          1     0.9435          1 
   5   S05_59910     0.1224     0.1066          1          1          1          1     0.9435          1 
   3 S03_1215957     0.1225     0.1357          1          1          1          1     0.9435          1 
   2  S02_237218     0.1233     0.1093          1          1          1          1     0.9474          1 
  12 S12_1544654     0.1239     0.1082          1          1          1          1     0.9479          1 
   3 S03_4663973     0.1239     0.1212          1          1          1          1     0.9479          1 
   7 S07_1436774     0.1243      0.133          1          1          1          1     0.9487          1 
   5 S05_3585205     0.1246     0.1296          1          1          1          1     0.9488          1 
  16  S16_125911     0.1251     0.1296          1          1          1          1     0.9505          1 
   4 S04_1647236     0.1256      0.128          1          1          1          1     0.9505          1 
   5 S05_2024955     0.1259     0.1267          1          1          1          1     0.9505          1 
  11  S11_916688     0.1267     0.1108          1          1          1          1     0.9505          1 
   5 S05_2317593     0.1275      0.108          1          1          1          1     0.9505          1 
   5 S05_1942220     0.1276      0.108          1          1          1          1     0.9505          1 
   2 S02_3029822      0.128     0.1411          1          1          1          1     0.9505          1 
  12 S12_2064169     0.1281     0.1415          1          1          1          1     0.9505          1 
   4 S04_3861753     0.1282     0.1281          1          1          1          1     0.9505          1 
  10  S10_929407     0.1283     0.1152          1          1          1          1     0.9505          1 
   9 S09_2703241     0.1286     0.1194          1          1          1          1     0.9505          1 
   1 S01_1055923     0.1288     0.1386          1          1          1          1     0.9505          1 
   4 S04_3713642     0.1289      0.139          1          1          1          1     0.9505          1 
   4 S04_1300313     0.1296     0.1395          1          1          1          1     0.9505          1 
   9  S09_884932     0.1296      0.119          1          1          1          1     0.9505          1 
  11 S11_1584822     0.1309     0.1107          1          1          1          1     0.9505          1 
  10 S10_2049885      0.131     0.1122          1          1          1          1     0.9505          1 
   5 S05_3594106      0.131     0.1256          1          1          1          1     0.9505          1 
   3 S03_2573956      0.131     0.1168          1          1          1          1     0.9505          1 
  11 S11_1897760     0.1311     0.1275          1          1          1          1     0.9505          1 
   6  S06_159409     0.1312     0.1157          1          1          1          1     0.9505          1 
   3  S03_552728     0.1316     0.1201          1          1          1          1     0.9505          1 
   4  S04_957559     0.1318     0.1331          1          1          1          1     0.9505          1 
   4 S04_1356099     0.1325     0.1558          1          1          1          1     0.9505          1 
   4 S04_1151779     0.1327     0.1384          1          1          1          1     0.9505          1 
   5 S05_3220653      0.133     0.1519          1          1          1          1     0.9505          1 
   4 S04_3667976      0.133     0.1343          1          1          1          1     0.9505          1 
   4 S04_3972919     0.1331     0.1208          1          1          1          1     0.9505          1 
   8  S08_538881     0.1337     0.1286          1          1          1          1     0.9505          1 
  15  S15_529881     0.1342     0.1201          1          1          1          1     0.9505          1 
   4 S04_2164712     0.1343     0.1233          1          1          1          1     0.9505          1 
   4  S04_121662     0.1344      0.147          1          1          1          1     0.9505          1 
   2  S02_664056     0.1347     0.1182          1          1          1          1     0.9505          1 
   1 S01_3312909     0.1352     0.1362          1          1          1          1     0.9505          1 
  13 S13_1947949     0.1354     0.1378          1          1          1          1     0.9505          1 
   4 S04_1207055     0.1356     0.1347          1          1          1          1     0.9505          1 
   3 S03_1163796     0.1357     0.1325          1          1          1          1     0.9505          1 
  15  S15_713065     0.1358     0.1221          1          1          1          1     0.9505          1 
   5  S05_192098      0.136      0.131          1          1          1          1     0.9505          1 
   8 S08_2307689     0.1362     0.1471          1          1          1          1     0.9505          1 
  10 S10_1208894     0.1372     0.1251          1          1          1          1     0.9532          1 
   6 S06_1629398     0.1378     0.1537          1          1          1          1     0.9532          1 
   5 S05_2419882     0.1378     0.1453          1          1          1          1     0.9532          1 
  15  S15_443046     0.1379     0.1537          1          1          1          1     0.9532          1 
   1 S01_2072665     0.1382     0.1239          1          1          1          1     0.9532          1 
   7 S07_2847137     0.1384     0.1318          1          1          1          1     0.9532          1 
   4 S04_3747902     0.1386      0.141          1          1          1          1     0.9532          1 
   2  S02_862128      0.139     0.1378          1          1          1          1     0.9538          1 
   1 S01_4420854     0.1395     0.1488          1          1          1          1     0.9538          1 
   1 S01_5509913     0.1395      0.133          1          1          1          1     0.9538          1 
   2 S02_2668590     0.1407     0.1557          1          1          1          1     0.9573          1 
   6 S06_2851850      0.141     0.1602          1          1          1          1     0.9573          1 
   1 S01_3186066     0.1411     0.1529          1          1          1          1     0.9573          1 
   1 S01_2841228     0.1413     0.1243          1          1          1          1     0.9573          1 
   2 S02_2689466     0.1415     0.1618          1          1          1          1     0.9573          1 
   3 S03_2115616     0.1417     0.1382          1          1          1          1     0.9573          1 
   3  S03_492553     0.1422     0.1327          1          1          1          1     0.9581          1 
   3 S03_2142911     0.1424     0.1311          1          1          1          1     0.9581          1 
  14  S14_925963      0.145     0.1478          1          1          1          1     0.9702          1 
   8 S08_1924589     0.1453     0.1407          1          1          1          1     0.9702          1 
   7  S07_382892     0.1459     0.1631          1          1          1          1     0.9702          1 
   7 S07_2045511     0.1466     0.1358          1          1          1          1     0.9702          1 
   4 S04_1144253     0.1469     0.1354          1          1          1          1     0.9702          1 
   2 S02_1756563      0.147     0.1288          1          1          1          1     0.9702          1 
   9 S09_1011248     0.1471     0.1466          1          1          1          1     0.9702          1 
   8  S08_397873     0.1472       0.17          1          1          1          1     0.9702          1 
   3 S03_4471633     0.1472     0.1422          1          1          1          1     0.9702          1 
   8  S08_511667     0.1473     0.1525          1          1          1          1     0.9702          1 
  16   S16_93536     0.1474     0.1527          1          1          1          1     0.9702          1 
   2 S02_2421501     0.1478     0.1483          1          1          1          1     0.9705          1 
   2 S02_5028388     0.1483     0.1344          1          1          1          1     0.9715          1 
   7 S07_1845685     0.1485     0.1417          1          1          1          1     0.9715          1 
   3  S03_807430     0.1488     0.1472          1          1          1          1     0.9718          1 
  13  S13_378823     0.1492      0.157          1          1          1          1      0.972          1 
   2 S02_2270853       0.15     0.1472          1          1          1          1     0.9753          1 
   4 S04_3588513     0.1506     0.1485          1          1          1          1     0.9773          1 
   6 S06_2263890     0.1516     0.1413          1          1          1          1     0.9791          1 
   1  S01_309471     0.1519     0.1316          1          1          1          1     0.9791          1 
  15 S15_1053689     0.1525     0.1583          1          1          1          1     0.9791          1 
  12  S12_644372     0.1527     0.1337          1          1          1          1     0.9791          1 
   7  S07_677367     0.1529     0.1625          1          1          1          1     0.9791          1 
  11  S11_848796     0.1533      0.136          1          1          1          1     0.9791          1 
   4  S04_802701     0.1536     0.1719          1          1          1          1     0.9791          1 
   7  S07_226284     0.1537       0.15          1          1          1          1     0.9791          1 
   1 S01_1441898     0.1537     0.1492          1          1          1          1     0.9791          1 
   4 S04_3971525     0.1542     0.1719          1          1          1          1     0.9791          1 
   6 S06_2542758     0.1543     0.1722          1          1          1          1     0.9791          1 
   4 S04_4099294     0.1547     0.1459          1          1          1          1     0.9791          1 
  12 S12_1572845     0.1557     0.1372          1          1          1          1     0.9791          1 
   3  S03_413816     0.1558     0.1533          1          1          1          1     0.9791          1 
   5  S05_470533     0.1559     0.1699          1          1          1          1     0.9791          1 
  14  S14_143578      0.156     0.1794          1          1          1          1     0.9791          1 
  14 S14_1516809     0.1563     0.1617          1          1          1          1     0.9791          1 
   1 S01_6215806      0.157     0.1474          1          1          1          1     0.9791          1 
  13  S13_467015     0.1583      0.165          1          1          1          1     0.9791          1 
   6 S06_1728177     0.1596     0.1516          1          1          1          1     0.9791          1 
   9 S09_2801917     0.1602     0.1395          1          1          1          1     0.9791          1 
   3 S03_1166517     0.1607     0.1559          1          1          1          1     0.9791          1 
   6 S06_1205533     0.1616     0.1694          1          1          1          1     0.9791          1 
   5 S05_1670727     0.1617      0.156          1          1          1          1     0.9791          1 
   9 S09_1272806     0.1618     0.1678          1          1          1          1     0.9791          1 
   9 S09_2664036     0.1622     0.1563          1          1          1          1     0.9791          1 
   8   S08_82992     0.1625     0.1424          1          1          1          1     0.9791          1 
   1 S01_2787936     0.1627     0.1651          1          1          1          1     0.9791          1 
   2 S02_3003622     0.1631     0.1798          1          1          1          1     0.9791          1 
   3 S03_1012714     0.1635     0.1627          1          1          1          1     0.9791          1 
   4 S04_3596643     0.1637     0.1644          1          1          1          1     0.9791          1 
  13 S13_1644934     0.1642      0.175          1          1          1          1     0.9791          1 
   1 S01_7465854     0.1644     0.1469          1          1          1          1     0.9791          1 
  11  S11_824461     0.1645     0.1884          1          1          1          1     0.9791          1 
  13  S13_467884      0.165     0.1839          1          1          1          1     0.9791          1 
  10 S10_1910770     0.1651     0.1716          1          1          1          1     0.9791          1 
   2  S02_179217     0.1657     0.1803          1          1          1          1     0.9791          1 
   1 S01_3006278     0.1657     0.1506          1          1          1          1     0.9791          1 
   8 S08_2661085     0.1658     0.1804          1          1          1          1     0.9791          1 
   5  S05_721786     0.1665      0.185          1          1          1          1     0.9791          1 
  11 S11_2170186     0.1673     0.1776          1          1          1          1     0.9791          1 
   7  S07_966021     0.1678     0.1543          1          1          1          1     0.9791          1 
   2 S02_2584529     0.1687     0.1708          1          1          1          1     0.9791          1 
  16  S16_796571     0.1694     0.1815          1          1          1          1     0.9791          1 
   2 S02_3317927     0.1697     0.1908          1          1          1          1     0.9791          1 
   5 S05_1216474     0.1699     0.1673          1          1          1          1     0.9791          1 
   6 S06_1241747       0.17     0.1701          1          1          1          1     0.9791          1 
   4 S04_2142232     0.1701     0.1687          1          1          1          1     0.9791          1 
  16  S16_445801     0.1705     0.1542          1          1          1          1     0.9791          1 
   6 S06_3118704     0.1708     0.1844          1          1          1          1     0.9791          1 
   4 S04_1205484     0.1709     0.1728          1          1          1          1     0.9791          1 
  11 S11_1964178     0.1713     0.1645          1          1          1          1     0.9791          1 
   3  S03_241765     0.1716     0.1547          1          1          1          1     0.9791          1 
  16  S16_374661     0.1719     0.1894          1          1          1          1     0.9791          1 
   3 S03_1945472     0.1719     0.1709          1          1          1          1     0.9791          1 
   3 S03_2359150     0.1722     0.1536          1          1          1          1     0.9791          1 
   4  S04_731669     0.1728     0.1953          1          1          1          1     0.9791          1 
   4 S04_3207619     0.1734     0.1607          1          1          1          1     0.9791          1 
   9 S09_1751329     0.1735     0.1596          1          1          1          1     0.9791          1 
   9 S09_2483179     0.1737     0.1924          1          1          1          1     0.9791          1 
   1 S01_3504413     0.1738      0.181          1          1          1          1     0.9791          1 
  15  S15_740280      0.175     0.1616          1          1          1          1     0.9791          1 
  12   S12_96953      0.175     0.1734          1          1          1          1     0.9791          1 
   6 S06_2119289     0.1752     0.1622          1          1          1          1     0.9791          1 
   6 S06_2119301     0.1752     0.1827          1          1          1          1     0.9791          1 
   6 S06_2119302     0.1752     0.1851          1          1          1          1     0.9791          1 
   4 S04_1408888     0.1755     0.1759          1          1          1          1     0.9791          1 
  10 S10_1570644     0.1755      0.175          1          1          1          1     0.9791          1 
   5 S05_3454323     0.1759     0.1735          1          1          1          1     0.9791          1 
   8 S08_2286281     0.1764     0.1808          1          1          1          1     0.9791          1 
   4 S04_3229125     0.1767     0.1798          1          1          1          1     0.9791          1 
  10   S10_13203     0.1775     0.1871          1          1          1          1     0.9791          1 
   4 S04_3936368     0.1776     0.1635          1          1          1          1     0.9791          1 
  15 S15_1095593     0.1777     0.1777          1          1          1          1     0.9791          1 
   3 S03_3098338     0.1779     0.1665          1          1          1          1     0.9791          1 
  16 S16_1145881     0.1781     0.1755          1          1          1          1     0.9791          1 
  14  S14_255866     0.1784     0.1637          1          1          1          1     0.9791          1 
   5 S05_1015663     0.1787     0.1824          1          1          1          1     0.9791          1 
   5 S05_2909877     0.1792     0.1713          1          1          1          1     0.9791          1 
   1 S01_2688038     0.1794     0.1864          1          1          1          1     0.9791          1 
   6 S06_1119700     0.1798     0.1657          1          1          1          1     0.9791          1 
   1 S01_5364699     0.1798     0.1991          1          1          1          1     0.9791          1 
   1 S01_7167515     0.1803     0.1992          1          1          1          1     0.9791          1 
   1 S01_3913592     0.1804     0.1697          1          1          1          1     0.9791          1 
  12    S12_4152     0.1807     0.1642          1          1          1          1     0.9791          1 
  13 S13_1234123     0.1808     0.1818          1          1          1          1     0.9791          1 
   8 S08_2758634      0.181     0.1658          1          1          1          1     0.9791          1 
  11 S11_1563749     0.1815     0.2064          1          1          1          1     0.9791          1 
   6 S06_1162534     0.1816     0.1657          1          1          1          1     0.9791          1 
   5 S05_2316009     0.1818     0.1738          1          1          1          1     0.9791          1 
   2 S02_3545987     0.1824     0.1826          1          1          1          1     0.9791          1 
   6 S06_2148958     0.1824     0.2025          1          1          1          1     0.9791          1 
   9 S09_2781224     0.1826     0.1986          1          1          1          1     0.9791          1 
   8 S08_1791796     0.1827     0.1887          1          1          1          1     0.9791          1 
   9 S09_2871561     0.1831     0.1787          1          1          1          1     0.9791          1 
  13 S13_2037406     0.1834     0.1767          1          1          1          1     0.9791          1 
   4 S04_1346766     0.1839     0.1998          1          1          1          1     0.9791          1 
   2 S02_3630607      0.184     0.1755          1          1          1          1     0.9791          1 
   4 S04_2161427     0.1844     0.1834          1          1          1          1     0.9791          1 
   6 S06_2611156      0.185     0.1807          1          1          1          1     0.9791          1 
   7  S07_299704     0.1851     0.1705          1          1          1          1     0.9791          1 
   4 S04_1418864     0.1854     0.1971          1          1          1          1     0.9791          1 
   4 S04_1337585     0.1859     0.1831          1          1          1          1     0.9791          1 
  11 S11_1680253      0.186     0.2056          1          1          1          1     0.9791          1 
   3 S03_2391859     0.1863     0.1863          1          1          1          1     0.9791          1 
   4 S04_4159583     0.1864     0.1947          1          1          1          1     0.9791          1 
  11 S11_1421167     0.1867     0.1737          1          1          1          1     0.9791          1 
   8 S08_2059774     0.1869     0.1775          1          1          1          1     0.9791          1 
   8 S08_1496005     0.1871     0.1784          1          1          1          1     0.9791          1 
   7  S07_306332     0.1877     0.1977          1          1          1          1     0.9791          1 
   2 S02_2698115     0.1884     0.1869          1          1          1          1     0.9791          1 
   6  S06_563948     0.1887     0.1824          1          1          1          1     0.9791          1 
   5 S05_1213390     0.1894     0.1859          1          1          1          1     0.9791          1 
  14  S14_781733     0.1902     0.2088          1          1          1          1     0.9791          1 
   3  S03_552719     0.1905     0.1854          1          1          1          1     0.9791          1 
   8 S08_2381314     0.1908      0.209          1          1          1          1     0.9791          1 
   3 S03_3009960     0.1908     0.2096          1          1          1          1     0.9791          1 
   3 S03_1375226     0.1908     0.1781          1          1          1          1     0.9791          1 
  10 S10_1166914     0.1913     0.1792          1          1          1          1     0.9791          1 
   2  S02_328268     0.1913     0.2106          1          1          1          1     0.9791          1 
   5 S05_3454001     0.1918     0.1752          1          1          1          1     0.9791          1 
   2 S02_2143313     0.1918     0.1752          1          1          1          1     0.9791          1 
   6 S06_1311517     0.1919     0.1752          1          1          1          1     0.9791          1 
  13 S13_1534399     0.1924     0.1913          1          1          1          1     0.9791          1 
   5 S05_3706755     0.1924      0.201          1          1          1          1     0.9791          1 
   5 S05_2080037     0.1928     0.1877          1          1          1          1     0.9791          1 
   6 S06_2692146     0.1932     0.2043          1          1          1          1     0.9791          1 
   3  S03_718468     0.1934     0.1764          1          1          1          1     0.9791          1 
   1 S01_3508781     0.1938     0.2006          1          1          1          1     0.9791          1 
   4 S04_2199348     0.1939      0.199          1          1          1          1     0.9791          1 
   2 S02_5103272     0.1941     0.1779          1          1          1          1     0.9791          1 
   3 S03_3098472     0.1941     0.2004          1          1          1          1     0.9791          1 
   5 S05_1592654     0.1941     0.1975          1          1          1          1     0.9791          1 
  12 S12_1522702     0.1944     0.1989          1          1          1          1     0.9791          1 
   2 S02_4724148     0.1945     0.2197          1          1          1          1     0.9791          1 
   4  S04_757282     0.1947     0.1867          1          1          1          1     0.9791          1 
   1 S01_1400302     0.1953     0.1816          1          1          1          1     0.9791          1 
   3   S03_93909     0.1966     0.2032          1          1          1          1     0.9791          1 
   1  S01_377919     0.1968     0.2054          1          1          1          1     0.9791          1 
   9  S09_931144     0.1971     0.2037          1          1          1          1     0.9791          1 
   4 S04_4071395     0.1975     0.1966          1          1          1          1     0.9791          1 
  11  S11_526791     0.1976     0.2039          1          1          1          1     0.9791          1 
   9  S09_392004     0.1977     0.2212          1          1          1          1     0.9791          1 
   5 S05_1358641     0.1986     0.2091          1          1          1          1     0.9791          1 
  10 S10_2210661     0.1988      0.184          1          1          1          1     0.9791          1 
  11  S11_842805     0.1989     0.1913          1          1          1          1     0.9791          1 
   1  S01_848859      0.199     0.1934          1          1          1          1     0.9791          1 
   4  S04_691407      0.199     0.2065          1          1          1          1     0.9791          1 
   4 S04_2201788     0.1991     0.1932          1          1          1          1     0.9791          1 
  13 S13_1504912     0.1992      0.186          1          1          1          1     0.9791          1 
   9 S09_2714145     0.1994     0.1928          1          1          1          1     0.9791          1 
  14  S14_166523     0.1998     0.2169          1          1          1          1     0.9791          1 
   2 S02_4954126     0.1998     0.1994          1          1          1          1     0.9791          1 
   2  S02_716995     0.2004     0.1944          1          1          1          1     0.9791          1 
  16  S16_736617     0.2006     0.1941          1          1          1          1     0.9791          1 
   2  S02_561645      0.201     0.1976          1          1          1          1     0.9791          1 
   3  S03_267291     0.2016     0.1939          1          1          1          1     0.9791          1 
   1  S01_833433     0.2019     0.1968          1          1          1          1     0.9791          1 
  11  S11_735480     0.2022     0.1924          1          1          1          1     0.9791          1 
   7 S07_2807575     0.2025     0.1908          1          1          1          1     0.9791          1 
  14  S14_717010     0.2029     0.2019          1          1          1          1     0.9791          1 
   1 S01_4441289     0.2031      0.204          1          1          1          1     0.9791          1 
   4 S04_1127539     0.2032     0.2113          1          1          1          1     0.9791          1 
   4 S04_4053572     0.2037     0.2193          1          1          1          1     0.9791          1 
   6 S06_2683118     0.2039     0.2167          1          1          1          1     0.9791          1 
  11 S11_1537999     0.2039     0.1918          1          1          1          1     0.9791          1 
   7 S07_2036641      0.204     0.1902          1          1          1          1     0.9791          1 
   6  S06_608340     0.2042     0.2016          1          1          1          1     0.9791          1 
  12 S12_1486273     0.2043     0.1941          1          1          1          1     0.9791          1 
  13 S13_1329138     0.2047     0.1905          1          1          1          1     0.9791          1 
   2  S02_643875     0.2048     0.1908          1          1          1          1     0.9791          1 
   5  S05_169175     0.2049     0.2102          1          1          1          1     0.9791          1 
   1 S01_4483877     0.2054     0.2309          1          1          1          1     0.9791          1 
   1 S01_2268114     0.2055     0.2123          1          1          1          1     0.9791          1 
   3 S03_2142815     0.2055     0.1918          1          1          1          1     0.9791          1 
   9 S09_1589744     0.2055     0.2263          1          1          1          1     0.9791          1 
   4 S04_2164726     0.2056     0.1919          1          1          1          1     0.9791          1 
   4 S04_3524393     0.2064     0.2115          1          1          1          1     0.9791          1 
   3 S03_3948255     0.2065     0.2117          1          1          1          1     0.9791          1 
   8 S08_1126674     0.2088     0.2105          1          1          1          1     0.9791          1 
   8 S08_2188237     0.2088     0.1938          1          1          1          1     0.9791          1 
   4 S04_1649480      0.209     0.2176          1          1          1          1     0.9791          1 
   6   S06_62862     0.2091     0.2206          1          1          1          1     0.9791          1 
   7 S07_2193099     0.2094     0.2048          1          1          1          1     0.9791          1 
   1 S01_5075749     0.2095     0.1941          1          1          1          1     0.9791          1 
   3 S03_1602316     0.2096     0.1945          1          1          1          1     0.9791          1 
  12  S12_475122     0.2102     0.2255          1          1          1          1     0.9791          1 
   9 S09_1361112     0.2104     0.2224          1          1          1          1     0.9791          1 
   9 S09_1470101     0.2104     0.2047          1          1          1          1     0.9791          1 
  11  S11_536537     0.2105     0.2088          1          1          1          1     0.9791          1 
  11 S11_2334237     0.2106     0.2151          1          1          1          1     0.9791          1 
   7  S07_330363     0.2109     0.2029          1          1          1          1     0.9791          1 
   2 S02_3282487     0.2113     0.2042          1          1          1          1     0.9791          1 
   8 S08_2187245     0.2115     0.2178          1          1          1          1     0.9791          1 
   6 S06_2376091     0.2117      0.199          1          1          1          1     0.9791          1 
   1 S01_6764577     0.2123     0.2278          1          1          1          1     0.9791          1 
  10 S10_2172382     0.2124     0.1988          1          1          1          1     0.9791          1 
  16  S16_243567     0.2131     0.2132          1          1          1          1     0.9791          1 
   3 S03_2791796     0.2132     0.2161          1          1          1          1     0.9791          1 
   2 S02_2070319     0.2133     0.2327          1          1          1          1     0.9791          1 
   1  S01_971598     0.2144     0.2166          1          1          1          1     0.9791          1 
   2 S02_2388769     0.2149     0.2144          1          1          1          1     0.9791          1 
   2 S02_3209273     0.2151     0.2333          1          1          1          1     0.9791          1 
   8 S08_2378379     0.2151     0.2334          1          1          1          1     0.9791          1 
   1 S01_1153951     0.2159     0.1998          1          1          1          1     0.9791          1 
   1 S01_4319719     0.2161     0.2094          1          1          1          1     0.9791          1 
   5 S05_1692949     0.2166     0.2159          1          1          1          1     0.9791          1 
   1 S01_2090088     0.2167     0.2022          1          1          1          1     0.9791          1 
  11 S11_1153672     0.2169     0.2031          1          1          1          1     0.9791          1 
   6 S06_3118706     0.2176     0.2178          1          1          1          1     0.9791          1 
   4 S04_2591155     0.2178     0.2248          1          1          1          1     0.9791          1 
  14  S14_297329     0.2178     0.2235          1          1          1          1     0.9791          1 
   7 S07_1448538     0.2188     0.2049          1          1          1          1     0.9791          1 
   1 S01_2127182     0.2189     0.2236          1          1          1          1     0.9791          1 
  13 S13_1400633     0.2191     0.2039          1          1          1          1     0.9791          1 
  13 S13_1275524     0.2192     0.2428          1          1          1          1     0.9791          1 
  12 S12_1568570     0.2193     0.2313          1          1          1          1     0.9791          1 
   4 S04_2605727     0.2197     0.2191          1          1          1          1     0.9791          1 
  16 S16_1036458     0.2202     0.2239          1          1          1          1     0.9791          1 
   7 S07_1746524     0.2202     0.2104          1          1          1          1     0.9791          1 
   1 S01_3502869     0.2206     0.2229          1          1          1          1     0.9791          1 
  16   S16_74999     0.2211     0.2189          1          1          1          1     0.9791          1 
   8 S08_1008910     0.2211     0.2151          1          1          1          1     0.9791          1 
   5 S05_4187248     0.2212     0.2109          1          1          1          1     0.9791          1 
   2  S02_713876     0.2214     0.2055          1          1          1          1     0.9791          1 
   8 S08_1559455     0.2222     0.2055          1          1          1          1     0.9791          1 
  15  S15_311439     0.2222     0.2055          1          1          1          1     0.9791          1 
   9 S09_2825326     0.2223     0.2283          1          1          1          1     0.9791          1 
  10  S10_437187     0.2224     0.2362          1          1          1          1     0.9791          1 
   1 S01_7174150     0.2229     0.2131          1          1          1          1     0.9791          1 
   9 S09_1962777     0.2235     0.2188          1          1          1          1     0.9791          1 
   7 S07_1509963     0.2236     0.2259          1          1          1          1     0.9791          1 
   3 S03_2333613     0.2239     0.2251          1          1          1          1     0.9791          1 
   6 S06_1752725     0.2241     0.2124          1          1          1          1     0.9791          1 
  15  S15_348899     0.2245     0.2283          1          1          1          1     0.9791          1 
   3 S03_1797559     0.2248     0.2104          1          1          1          1     0.9791          1 
   4 S04_1299942     0.2251      0.242          1          1          1          1     0.9791          1 
   9  S09_846511     0.2251     0.2262          1          1          1          1     0.9791          1 
   3  S03_176741     0.2255     0.2223          1          1          1          1     0.9791          1 
   3 S03_4236161     0.2255     0.2251          1          1          1          1     0.9791          1 
   8 S08_1682216     0.2256     0.2278          1          1          1          1     0.9791          1 
   2 S02_2734891     0.2256     0.2432          1          1          1          1     0.9791          1 
   2 S02_1127345     0.2259     0.2365          1          1          1          1     0.9791          1 
  12  S12_104692     0.2261     0.2095          1          1          1          1     0.9791          1 
  13 S13_1958610     0.2262     0.2369          1          1          1          1     0.9791          1 
  12  S12_619866     0.2263       0.24          1          1          1          1     0.9791          1 
   1 S01_1273475      0.227     0.2133          1          1          1          1     0.9791          1 
   1  S01_126275      0.227     0.2349          1          1          1          1     0.9791          1 
  13 S13_1091510     0.2272      0.235          1          1          1          1     0.9791          1 
  14  S14_894041     0.2278      0.241          1          1          1          1     0.9791          1 
  11 S11_1895688     0.2278     0.2321          1          1          1          1     0.9791          1 
   8  S08_410173     0.2282     0.2416          1          1          1          1     0.9791          1 
  16  S16_369644     0.2283     0.2362          1          1          1          1     0.9791          1 
   2 S02_2751350     0.2283     0.2192          1          1          1          1     0.9791          1 
  12  S12_222762     0.2283     0.2348          1          1          1          1     0.9791          1 
   4 S04_1146142     0.2283      0.237          1          1          1          1     0.9791          1 
  13 S13_1538222     0.2287     0.2214          1          1          1          1     0.9791          1 
   3 S03_1121449     0.2295     0.2374          1          1          1          1     0.9791          1 
   5  S05_114156     0.2303     0.2211          1          1          1          1     0.9791          1 
   6 S06_2770170     0.2306      0.227          1          1          1          1     0.9791          1 
   6 S06_2770172     0.2306     0.2256          1          1          1          1     0.9791          1 
   6 S06_2770177     0.2306     0.2222          1          1          1          1     0.9791          1 
   6 S06_2770193     0.2306     0.2245          1          1          1          1     0.9791          1 
   6 S06_2770201     0.2306     0.2405          1          1          1          1     0.9791          1 
   6 S06_2770206     0.2306     0.2149          1          1          1          1     0.9791          1 
   6 S06_2770216     0.2306     0.2476          1          1          1          1     0.9791          1 
   6 S06_2770217     0.2306     0.2319          1          1          1          1     0.9791          1 
   6 S06_2770219     0.2306     0.2202          1          1          1          1     0.9791          1 
   6 S06_2770228     0.2306     0.2211          1          1          1          1     0.9791          1 
   6 S06_2770230     0.2306     0.2456          1          1          1          1     0.9791          1 
   6 S06_2770248     0.2306     0.2353          1          1          1          1     0.9791          1 
   5 S05_3584830     0.2309     0.2202          1          1          1          1     0.9791          1 
   8 S08_1475654     0.2313     0.2335          1          1          1          1     0.9791          1 
  16  S16_590198     0.2318     0.2303          1          1          1          1     0.9791          1 
  10 S10_1318166     0.2319     0.2423          1          1          1          1     0.9791          1 
   1 S01_5873779      0.232     0.2282          1          1          1          1     0.9791          1 
   7 S07_1111323     0.2321     0.2256          1          1          1          1     0.9791          1 
   1 S01_4699934     0.2327     0.2222          1          1          1          1     0.9791          1 
   3 S03_2319101     0.2333     0.2255          1          1          1          1     0.9791          1 
   4 S04_1479362     0.2334     0.2376          1          1          1          1     0.9791          1 
   7 S07_1353730     0.2335     0.2544          1          1          1          1     0.9791          1 
  16  S16_416508     0.2337     0.2398          1          1          1          1     0.9791          1 
   1 S01_5729446     0.2337     0.2272          1          1          1          1     0.9791          1 
  10   S10_89318     0.2348     0.2261          1          1          1          1     0.9792          1 
   1 S01_2936756     0.2349     0.2364          1          1          1          1     0.9792          1 
   6 S06_3482195      0.235     0.2367          1          1          1          1     0.9792          1 
   1 S01_4869804     0.2353     0.2241          1          1          1          1     0.9792          1 
  10 S10_1158398     0.2362     0.2287          1          1          1          1     0.9792          1 
  16  S16_340360     0.2362      0.232          1          1          1          1     0.9792          1 
   6  S06_582918     0.2364     0.2318          1          1          1          1     0.9792          1 
   2 S02_1116004     0.2365     0.2379          1          1          1          1     0.9792          1 
  14  S14_132913     0.2367     0.2401          1          1          1          1     0.9792          1 
   9 S09_2499155     0.2369     0.2283          1          1          1          1     0.9792          1 
  13 S13_1627236      0.237      0.227          1          1          1          1     0.9792          1 
   7 S07_2592843     0.2374      0.241          1          1          1          1     0.9792          1 
   3 S03_3615722     0.2376     0.2515          1          1          1          1     0.9792          1 
  12 S12_1485474     0.2379      0.243          1          1          1          1     0.9794          1 
   5 S05_3366853     0.2398     0.2453          1          1          1          1     0.9795          1 
   7 S07_1745075       0.24     0.2283          1          1          1          1     0.9795          1 
   3  S03_242068     0.2401     0.2483          1          1          1          1     0.9795          1 
   2  S02_716187     0.2401     0.2405          1          1          1          1     0.9795          1 
   1 S01_6202034     0.2405     0.2622          1          1          1          1     0.9795          1 
   7  S07_685236     0.2405     0.2556          1          1          1          1     0.9795          1 
   1 S01_7209228     0.2409     0.2295          1          1          1          1     0.9795          1 
  13  S13_757549      0.241      0.248          1          1          1          1     0.9795          1 
  16  S16_358772      0.241     0.2625          1          1          1          1     0.9795          1 
  14  S14_170355      0.241     0.2306          1          1          1          1     0.9795          1 
   4 S04_4049009     0.2416     0.2306          1          1          1          1     0.9795          1 
   7 S07_2187731     0.2418     0.2306          1          1          1          1     0.9795          1 
   3 S03_1602042      0.242     0.2306          1          1          1          1     0.9795          1 
   3 S03_2731861     0.2423     0.2306          1          1          1          1     0.9795          1 
   6 S06_3605459     0.2425     0.2306          1          1          1          1     0.9795          1 
   1  S01_795805     0.2428     0.2306          1          1          1          1     0.9795          1 
   4 S04_3261898      0.243     0.2306          1          1          1          1     0.9795          1 
   6 S06_1460347     0.2432     0.2306          1          1          1          1     0.9795          1 
  13 S13_1517588     0.2453     0.2306          1          1          1          1     0.9856          1 
   3 S03_1063253     0.2456     0.2306          1          1          1          1     0.9856          1 
  13  S13_305597      0.246     0.2306          1          1          1          1     0.9856          1 
   5 S05_3659555     0.2465     0.2337          1          1          1          1     0.9856          1 
  11 S11_1575256     0.2465     0.2337          1          1          1          1     0.9856          1 
   9 S09_1641740     0.2473     0.2506          1          1          1          1     0.9856          1 
  13 S13_1024142     0.2476     0.2479          1          1          1          1     0.9856          1 
   3 S03_2571127     0.2479     0.2561          1          1          1          1     0.9856          1 
   9  S09_783374      0.248     0.2409          1          1          1          1     0.9856          1 
  13 S13_1623155     0.2482     0.2624          1          1          1          1     0.9856          1 
  12 S12_1330868     0.2483      0.241          1          1          1          1     0.9856          1 
   3  S03_481009     0.2485     0.2631          1          1          1          1     0.9856          1 
   5 S05_2242226     0.2487     0.2425          1          1          1          1     0.9856          1 
   2 S02_1812972      0.249     0.2724          1          1          1          1     0.9856          1 
   1 S01_5075698     0.2491     0.2465          1          1          1          1     0.9856          1 
   4  S04_942388       0.25     0.2418          1          1          1          1     0.9878          1 
   4  S04_793579     0.2506      0.246          1          1          1          1      0.988          1 
   2 S02_1651837     0.2506     0.2628          1          1          1          1      0.988          1 
   4 S04_2555152     0.2512     0.2542          1          1          1          1     0.9889          1 
  12  S12_756037     0.2515     0.2662          1          1          1          1     0.9892          1 
  14 S14_1582678      0.253     0.2598          1          1          1          1     0.9937          1 
   1 S01_3185748     0.2539     0.2482          1          1          1          1     0.9955          1 
   6 S06_3161806     0.2542     0.2681          1          1          1          1     0.9955          1 
  16  S16_423500     0.2544     0.2631          1          1          1          1     0.9955          1 
  15  S15_791399      0.255     0.2487          1          1          1          1     0.9955          1 
  15 S15_1210959     0.2553     0.2401          1          1          1          1     0.9955          1 
   1 S01_5394393     0.2556     0.2665          1          1          1          1     0.9955          1 
   8  S08_879231      0.256     0.2671          1          1          1          1     0.9955          1 
   2 S02_4508614     0.2561     0.2598          1          1          1          1     0.9955          1 
   6 S06_2119393      0.258     0.2473          1          1          1          1     0.9955          1 
   3  S03_599423     0.2588      0.255          1          1          1          1     0.9955          1 
   9 S09_1134067     0.2591      0.258          1          1          1          1     0.9955          1 
  14 S14_1557760     0.2597     0.2619          1          1          1          1     0.9955          1 
  15  S15_701772     0.2598     0.2506          1          1          1          1     0.9955          1 
   6 S06_2537547     0.2598     0.2591          1          1          1          1     0.9955          1 
   6 S06_1488110     0.2601     0.2632          1          1          1          1     0.9955          1 
   1 S01_3533414     0.2601     0.2512          1          1          1          1     0.9955          1 
   1 S01_3937297     0.2602      0.256          1          1          1          1     0.9955          1 
   1 S01_3027363     0.2609     0.2539          1          1          1          1     0.9955          1 
   9 S09_2465014     0.2612     0.2465          1          1          1          1     0.9955          1 
   8 S08_1134143     0.2613     0.2609          1          1          1          1     0.9955          1 
   6 S06_2489290     0.2619     0.2553          1          1          1          1     0.9955          1 
   7 S07_1775606     0.2622     0.2601          1          1          1          1     0.9955          1 
   1 S01_4197367     0.2624     0.2485          1          1          1          1     0.9955          1 
   7 S07_1839885     0.2624     0.2695          1          1          1          1     0.9955          1 
  10  S10_410936     0.2625      0.249          1          1          1          1     0.9955          1 
  11 S11_2517939     0.2628     0.2491          1          1          1          1     0.9955          1 
   9  S09_970277     0.2628     0.2747          1          1          1          1     0.9955          1 
  13 S13_1235765     0.2628     0.2597          1          1          1          1     0.9955          1 
   2 S02_2577159     0.2629      0.266          1          1          1          1     0.9955          1 
   4 S04_3818703     0.2631       0.25          1          1          1          1     0.9955          1 
  11  S11_823462     0.2631     0.2651          1          1          1          1     0.9955          1 
  10 S10_1642954     0.2631      0.253          1          1          1          1     0.9955          1 
   1 S01_7227977     0.2632     0.2613          1          1          1          1     0.9955          1 
   7 S07_1170066     0.2638     0.2666          1          1          1          1     0.9963          1 
   3 S03_2981220      0.264     0.2651          1          1          1          1     0.9963          1 
   1 S01_1191170     0.2651     0.2624          1          1          1          1      0.998          1 
   7 S07_2606614     0.2651     0.2629          1          1          1          1      0.998          1 
   3  S03_208443      0.266     0.2754          1          1          1          1      0.998          1 
   7 S07_1436929     0.2662     0.2722          1          1          1          1      0.998          1 
   2  S02_715922     0.2665     0.2795          1          1          1          1      0.998          1 
   4 S04_2755799     0.2666     0.2799          1          1          1          1      0.998          1 
  11  S11_809314     0.2671     0.2742          1          1          1          1      0.998          1 
  16  S16_192327     0.2671     0.2833          1          1          1          1      0.998          1 
   3 S03_4218201     0.2672     0.2588          1          1          1          1      0.998          1 
  11 S11_1615925     0.2676      0.272          1          1          1          1     0.9981          1 
   4 S04_4083022     0.2681     0.2693          1          1          1          1     0.9981          1 
   9 S09_1405957     0.2688     0.2753          1          1          1          1     0.9981          1 
   4 S04_3657650     0.2692     0.2602          1          1          1          1     0.9981          1 
  10 S10_1236308     0.2693     0.2882          1          1          1          1     0.9981          1 
  14  S14_783289     0.2695     0.2612          1          1          1          1     0.9981          1 
  16   S16_36646     0.2698     0.2828          1          1          1          1     0.9981          1 
   1 S01_5745366      0.271      0.264          1          1          1          1     0.9981          1 
   1 S01_6187335     0.2712     0.2811          1          1          1          1     0.9981          1 
  14  S14_268770     0.2714     0.2676          1          1          1          1     0.9981          1 
  10 S10_1621821      0.272     0.2628          1          1          1          1     0.9981          1 
   1 S01_1083944      0.272     0.2601          1          1          1          1     0.9981          1 
   3  S03_552876      0.272     0.2759          1          1          1          1     0.9981          1 
   8 S08_1150943     0.2722     0.2777          1          1          1          1     0.9981          1 
   4 S04_4414561     0.2724     0.2638          1          1          1          1     0.9981          1 
   9 S09_2429809     0.2733     0.2714          1          1          1          1     0.9981          1 
  12  S12_977944     0.2736     0.2797          1          1          1          1     0.9981          1 
   7 S07_1982438     0.2739     0.2784          1          1          1          1     0.9981          1 
   1 S01_7024080     0.2742     0.2921          1          1          1          1     0.9981          1 
   7 S07_2804085     0.2743     0.2628          1          1          1          1     0.9981          1 
   2 S02_4844316     0.2747     0.2739          1          1          1          1     0.9981          1 
  12  S12_305704     0.2749     0.2736          1          1          1          1     0.9981          1 
   7 S07_1736630     0.2753      0.271          1          1          1          1     0.9981          1 
   1 S01_1117625     0.2754     0.2808          1          1          1          1     0.9981          1 
  12 S12_1121243     0.2759     0.2932          1          1          1          1     0.9981          1 
   2 S02_4712308      0.277     0.2934          1          1          1          1     0.9981          1 
   4   S04_22251     0.2777     0.2936          1          1          1          1     0.9981          1 
   3 S03_2909843     0.2783     0.2631          1          1          1          1     0.9981          1 
   8  S08_543637     0.2784     0.2838          1          1          1          1     0.9981          1 
   6 S06_1784187     0.2786     0.2787          1          1          1          1     0.9981          1 
   3 S03_2979306     0.2787     0.2672          1          1          1          1     0.9981          1 
   7 S07_1447867     0.2793     0.2733          1          1          1          1     0.9981          1 
   5  S05_933301     0.2794     0.2793          1          1          1          1     0.9981          1 
   3 S03_1806444     0.2795     0.2743          1          1          1          1     0.9981          1 
   3 S03_4163914     0.2797     0.2671          1          1          1          1     0.9981          1 
  15  S15_483693     0.2797     0.2692          1          1          1          1     0.9981          1 
   1 S01_3101434     0.2799     0.2688          1          1          1          1     0.9981          1 
   1 S01_3536566     0.2808     0.2786          1          1          1          1     0.9981          1 
   2 S02_4813440     0.2808      0.288          1          1          1          1     0.9981          1 
   3 S03_3302520     0.2808      0.297          1          1          1          1     0.9981          1 
   8 S08_1082126     0.2811     0.2698          1          1          1          1     0.9981          1 
   5 S05_1432238     0.2822     0.2856          1          1          1          1     0.9981          1 
   6 S06_3033779     0.2826     0.2846          1          1          1          1     0.9981          1 
   1 S01_3218335     0.2828     0.2987          1          1          1          1     0.9981          1 
   9 S09_2678901     0.2833     0.2953          1          1          1          1     0.9981          1 
   9  S09_916389     0.2837     0.2822          1          1          1          1     0.9981          1 
  15 S15_1027161     0.2838     0.3006          1          1          1          1     0.9981          1 
   2 S02_3018693     0.2846     0.2947          1          1          1          1     0.9981          1 
   6 S06_1996248     0.2853     0.2808          1          1          1          1     0.9981          1 
  15  S15_530754     0.2856     0.2908          1          1          1          1     0.9981          1 
   3 S03_4462268      0.286     0.2712          1          1          1          1     0.9981          1 
  13 S13_1511759     0.2862      0.272          1          1          1          1     0.9981          1 
   3  S03_211166      0.287      0.272          1          1          1          1     0.9981          1 
  11 S11_1742680     0.2872      0.287          1          1          1          1     0.9981          1 
   4 S04_4064493     0.2873     0.2928          1          1          1          1     0.9981          1 
   6 S06_2119310     0.2874     0.2974          1          1          1          1     0.9981          1 
  13  S13_521784     0.2877     0.2935          1          1          1          1     0.9981          1 
   5 S05_1076037      0.288     0.3043          1          1          1          1     0.9981          1 
   7 S07_2043985     0.2882     0.2862          1          1          1          1     0.9981          1 
   5 S05_2316591     0.2884     0.2964          1          1          1          1     0.9981          1 
  10 S10_1240375      0.289      0.305          1          1          1          1     0.9981          1 
   4 S04_3949550     0.2902     0.2749          1          1          1          1     0.9981          1 
  13 S13_1511754     0.2905      0.306          1          1          1          1     0.9981          1 
   7  S07_703935     0.2908     0.2932          1          1          1          1     0.9981          1 
   7 S07_2921358      0.291      0.291          1          1          1          1     0.9981          1 
   8 S08_1357288     0.2913     0.3068          1          1          1          1     0.9981          1 
   6 S06_2366420     0.2921     0.2913          1          1          1          1     0.9981          1 
  14 S14_1465511     0.2928      0.277          1          1          1          1     0.9981          1 
   7 S07_1155165     0.2928     0.2783          1          1          1          1     0.9981          1 
   2  S02_612065     0.2932     0.2991          1          1          1          1     0.9981          1 
   9 S09_2036163     0.2932     0.2946          1          1          1          1     0.9981          1 
  11 S11_1846623     0.2934     0.2837          1          1          1          1     0.9981          1 
  11 S11_1235311     0.2935      0.308          1          1          1          1     0.9981          1 
   7  S07_281073     0.2936     0.2877          1          1          1          1     0.9981          1 
   5 S05_3621422      0.294     0.3023          1          1          1          1     0.9981          1 
  11 S11_1144089     0.2941     0.3095          1          1          1          1     0.9981          1 
  14 S14_1464062     0.2943     0.2794          1          1          1          1     0.9981          1 
   6 S06_1752641     0.2943     0.2797          1          1          1          1     0.9981          1 
   1 S01_2473693     0.2946     0.2997          1          1          1          1     0.9981          1 
   3  S03_422171     0.2947     0.2853          1          1          1          1     0.9981          1 
   4 S04_2161521     0.2953     0.2928          1          1          1          1     0.9981          1 
   9 S09_2420879     0.2955     0.2905          1          1          1          1     0.9981          1 
   1 S01_3231659     0.2961     0.2808          1          1          1          1     0.9981          1 
   2 S02_3146280     0.2964     0.3106          1          1          1          1     0.9981          1 
   1 S01_1042529     0.2968     0.3074          1          1          1          1     0.9981          1 
  11  S11_925259     0.2969     0.3083          1          1          1          1     0.9981          1 
   1 S01_7467243      0.297     0.2873          1          1          1          1     0.9981          1 
   5 S05_3607012     0.2971      0.286          1          1          1          1     0.9981          1 
   8  S08_501848     0.2973     0.2826          1          1          1          1     0.9981          1 
   6 S06_2965634     0.2974     0.2996          1          1          1          1     0.9981          1 
   8 S08_2345551      0.298     0.2884          1          1          1          1     0.9981          1 
  10 S10_1748689     0.2984     0.3109          1          1          1          1     0.9981          1 
   7   S07_80179     0.2987     0.2973          1          1          1          1     0.9981          1 
   6 S06_3160795     0.2989     0.3119          1          1          1          1     0.9981          1 
   3 S03_1352026     0.2991     0.2872          1          1          1          1     0.9981          1 
   4 S04_1198602     0.2996     0.2955          1          1          1          1     0.9981          1 
  12  S12_825833     0.2997     0.2943          1          1          1          1     0.9981          1 
  15  S15_989979        0.3      0.289          1          1          1          1     0.9981          1 
   1 S01_5429692     0.3001        0.3          1          1          1          1     0.9981          1 
  12   S12_67526     0.3006      0.313          1          1          1          1     0.9981          1 
   3 S03_3380720      0.301     0.2969          1          1          1          1     0.9981          1 
   1  S01_427251     0.3012     0.3023          1          1          1          1     0.9981          1 
   5 S05_2009352     0.3021     0.2874          1          1          1          1     0.9981          1 
   1  S01_672649     0.3023     0.2961          1          1          1          1     0.9981          1 
   6  S06_888655     0.3023     0.3036          1          1          1          1     0.9981          1 
  15  S15_565189     0.3023      0.294          1          1          1          1     0.9981          1 
   8  S08_707250     0.3023     0.3229          1          1          1          1     0.9981          1 
   2 S02_5140894     0.3027     0.2902          1          1          1          1     0.9981          1 
   4  S04_126859     0.3029     0.3027          1          1          1          1     0.9981          1 
   3 S03_3379312     0.3036     0.3166          1          1          1          1     0.9981          1 
   1  S01_378512     0.3037     0.2968          1          1          1          1     0.9981          1 
   8 S08_1738679     0.3038      0.298          1          1          1          1     0.9981          1 
   7  S07_969670     0.3043     0.3308          1          1          1          1     0.9981          1 
  15  S15_400657      0.305     0.3029          1          1          1          1     0.9981          1 
   4 S04_1643352     0.3051     0.3113          1          1          1          1     0.9981          1 
   7  S07_665492     0.3053     0.3053          1          1          1          1     0.9981          1 
  15 S15_1002504     0.3056     0.3066          1          1          1          1     0.9981          1 
   8 S08_2264259      0.306     0.3218          1          1          1          1     0.9981          1 
   9 S09_1202688      0.306      0.322          1          1          1          1     0.9981          1 
   1 S01_6383840     0.3066     0.2989          1          1          1          1     0.9981          1 
   2 S02_3073905     0.3068     0.3023          1          1          1          1     0.9981          1 
   5 S05_2489071     0.3074     0.3012          1          1          1          1     0.9981          1 
   7 S07_2892513     0.3078      0.306          1          1          1          1     0.9981          1 
   3 S03_3918020      0.308     0.2941          1          1          1          1     0.9981          1 
  11 S11_1858018     0.3082     0.2943          1          1          1          1     0.9981          1 
   3  S03_407801     0.3083     0.3179          1          1          1          1     0.9981          1 
   3 S03_1966207     0.3095     0.3001          1          1          1          1     0.9981          1 
  15 S15_1103390       0.31     0.2971          1          1          1          1     0.9981          1 
   5 S05_3158934     0.3106     0.3021          1          1          1          1     0.9981          1 
   2 S02_3449664     0.3109     0.3038          1          1          1          1     0.9981          1 
  11  S11_690006      0.311     0.3172          1          1          1          1     0.9981          1 
   4 S04_1952891     0.3113      0.301          1          1          1          1     0.9981          1 
   2 S02_3309734     0.3115     0.3197          1          1          1          1     0.9981          1 
   1 S01_2150837     0.3118     0.3159          1          1          1          1     0.9981          1 
  11 S11_1778677     0.3119     0.2984          1          1          1          1     0.9981          1 
  10 S10_2354908     0.3119     0.3127          1          1          1          1     0.9981          1 
   1 S01_1427284     0.3119     0.3115          1          1          1          1     0.9981          1 
   5 S05_1809711     0.3124      0.316          1          1          1          1     0.9981          1 
  12 S12_1157172     0.3127     0.3177          1          1          1          1     0.9981          1 
   8 S08_2055136      0.313     0.3278          1          1          1          1     0.9981          1 
   9 S09_2466552     0.3135     0.3078          1          1          1          1     0.9981          1 
   5 S05_2745476     0.3139       0.31          1          1          1          1     0.9981          1 
   1 S01_3642315     0.3147     0.3147          1          1          1          1     0.9981          1 
  15 S15_1136108     0.3149      0.319          1          1          1          1     0.9981          1 
   2 S02_1049302     0.3151     0.3082          1          1          1          1     0.9981          1 
   2     S02_599     0.3159     0.3056          1          1          1          1     0.9981          1 
   1 S01_1664902      0.316     0.3301          1          1          1          1     0.9981          1 
   8 S08_2176000     0.3161     0.3023          1          1          1          1     0.9981          1 
   4 S04_1302734     0.3163     0.3037          1          1          1          1     0.9981          1 
  11  S11_109905     0.3166       0.32          1          1          1          1     0.9981          1 
   1 S01_5903431     0.3172     0.3163          1          1          1          1     0.9981          1 
   1 S01_5744885     0.3176      0.311          1          1          1          1     0.9981          1 
   7 S07_1293683     0.3177     0.3233          1          1          1          1     0.9981          1 
   5 S05_1222441     0.3179     0.3051          1          1          1          1     0.9981          1 
   9 S09_1825746      0.319     0.3124          1          1          1          1     0.9981          1 
   1 S01_2838389      0.319     0.3281          1          1          1          1     0.9981          1 
   8 S08_2691409     0.3197     0.3314          1          1          1          1     0.9981          1 
   7 S07_2797703       0.32     0.3151          1          1          1          1     0.9981          1 
  14 S14_1432620     0.3203     0.3293          1          1          1          1     0.9981          1 
   3 S03_1359871     0.3204     0.3119          1          1          1          1     0.9981          1 
   2 S02_3201212     0.3206     0.3119          1          1          1          1     0.9981          1 
   2  S02_913593     0.3208     0.3243          1          1          1          1     0.9981          1 
   1 S01_5372137     0.3213     0.3204          1          1          1          1     0.9981          1 
  14  S14_193626     0.3214     0.3118          1          1          1          1     0.9981          1 
   8  S08_866584     0.3216     0.3135          1          1          1          1     0.9981          1 
  16  S16_753783     0.3217     0.3252          1          1          1          1     0.9981          1 
   3 S03_4442622     0.3218     0.3267          1          1          1          1     0.9981          1 
   6 S06_2402924     0.3218     0.3328          1          1          1          1     0.9981          1 
   6 S06_2563337      0.322     0.3139          1          1          1          1     0.9981          1 
   9 S09_1742100     0.3228     0.3363          1          1          1          1     0.9981          1 
   2 S02_5140881     0.3229     0.3251          1          1          1          1     0.9981          1 
   1 S01_7216318     0.3233     0.3397          1          1          1          1     0.9981          1 
   9 S09_1991354     0.3242     0.3372          1          1          1          1     0.9981          1 
   5 S05_1931035     0.3243     0.3149          1          1          1          1     0.9981          1 
   4 S04_4325599     0.3251     0.3265          1          1          1          1     0.9981          1 
   6 S06_1256119     0.3252     0.3203          1          1          1          1     0.9981          1 
   7 S07_2216700     0.3265     0.3365          1          1          1          1     0.9981          1 
   9 S09_2373489     0.3265     0.3242          1          1          1          1     0.9981          1 
   7 S07_1266015     0.3265     0.3208          1          1          1          1     0.9981          1 
   1 S01_5339092     0.3267     0.3161          1          1          1          1     0.9981          1 
   8 S08_1480662     0.3267     0.3343          1          1          1          1     0.9981          1 
   4 S04_1205467     0.3274     0.3217          1          1          1          1     0.9981          1 
   2 S02_4982701     0.3277     0.3447          1          1          1          1     0.9981          1 
   1  S01_379837     0.3278     0.3206          1          1          1          1     0.9981          1 
   9  S09_969487     0.3281     0.3298          1          1          1          1     0.9981          1 
   4 S04_2998987     0.3281     0.3422          1          1          1          1     0.9981          1 
   5 S05_3106523     0.3293      0.319          1          1          1          1     0.9981          1 
   1 S01_5521329     0.3296     0.3176          1          1          1          1     0.9981          1 
   6  S06_594844     0.3298     0.3277          1          1          1          1     0.9981          1 
   3 S03_2800113     0.3301     0.3458          1          1          1          1     0.9981          1 
  12  S12_430461     0.3308     0.3213          1          1          1          1     0.9981          1 
  14 S14_1219918     0.3312     0.3228          1          1          1          1     0.9981          1 
  11  S11_692737     0.3312     0.3374          1          1          1          1     0.9981          1 
  16  S16_870197     0.3314     0.3375          1          1          1          1     0.9981          1 
   9 S09_2471426     0.3314     0.3214          1          1          1          1     0.9981          1 
   1  S01_877018     0.3318     0.3376          1          1          1          1     0.9981          1 
   7 S07_2592859     0.3328      0.344          1          1          1          1     0.9981          1 
   5 S05_3503643     0.3338     0.3415          1          1          1          1     0.9981          1 
   4 S04_4162098     0.3342     0.3274          1          1          1          1     0.9981          1 
  12  S12_474726     0.3343     0.3216          1          1          1          1     0.9981          1 
  10 S10_1964124     0.3345     0.3267          1          1          1          1     0.9981          1 
   4  S04_529567     0.3346     0.3424          1          1          1          1     0.9981          1 
   3 S03_4126689     0.3363     0.3218          1          1          1          1     0.9981          1 
   8 S08_1496011     0.3365     0.3281          1          1          1          1     0.9981          1 
   6 S06_3297087     0.3372     0.3318          1          1          1          1     0.9981          1 
   7  S07_429240     0.3372     0.3374          1          1          1          1     0.9981          1 
   1 S01_5459481     0.3374     0.3496          1          1          1          1     0.9981          1 
   4 S04_4034091     0.3374     0.3312          1          1          1          1     0.9981          1 
   2 S02_1188748     0.3375     0.3427          1          1          1          1     0.9981          1 
   6 S06_1288485     0.3376     0.3265          1          1          1          1     0.9981          1 
   4  S04_167812     0.3383     0.3314          1          1          1          1     0.9981          1 
  14 S14_1650361     0.3389     0.3427          1          1          1          1     0.9981          1 
   2 S02_3058084     0.3389     0.3531          1          1          1          1     0.9981          1 
   6 S06_1807359     0.3397     0.3372          1          1          1          1     0.9981          1 
   9  S09_212610     0.3402     0.3265          1          1          1          1     0.9981          1 
   7 S07_1436596     0.3402     0.3437          1          1          1          1     0.9981          1 
   8 S08_1565452     0.3403     0.3493          1          1          1          1     0.9981          1 
   2 S02_1102274     0.3407     0.3296          1          1          1          1     0.9981          1 
   8 S08_1063692     0.3415     0.3346          1          1          1          1     0.9981          1 
   3 S03_1666984     0.3416     0.3523          1          1          1          1     0.9981          1 
  16  S16_312323      0.342     0.3338          1          1          1          1     0.9981          1 
   4 S04_1117794     0.3422     0.3402          1          1          1          1     0.9981          1 
   9 S09_1525698     0.3424     0.3559          1          1          1          1     0.9981          1 
   9  S09_705974     0.3427     0.3312          1          1          1          1     0.9981          1 
   8 S08_1914678     0.3427     0.3449          1          1          1          1     0.9981          1 
   7  S07_722135     0.3429     0.3342          1          1          1          1     0.9981          1 
   9 S09_1610377     0.3434     0.3389          1          1          1          1     0.9981          1 
   5 S05_3248813     0.3435     0.3581          1          1          1          1     0.9981          1 
   6 S06_2185886     0.3437     0.3528          1          1          1          1     0.9981          1 
  12  S12_664792     0.3438     0.3534          1          1          1          1     0.9981          1 
   1 S01_3922126      0.344     0.3345          1          1          1          1     0.9981          1 
   7 S07_2538930     0.3447     0.3503          1          1          1          1     0.9981          1 
   3 S03_3298020     0.3449     0.3599          1          1          1          1     0.9981          1 
   1 S01_4288762     0.3452     0.3389          1          1          1          1     0.9981          1 
   5 S05_1059242     0.3453     0.3492          1          1          1          1     0.9981          1 
  12 S12_1745951     0.3458     0.3482          1          1          1          1     0.9981          1 
   3 S03_2026605      0.346     0.3615          1          1          1          1     0.9981          1 
   4 S04_3125371     0.3461     0.3584          1          1          1          1     0.9981          1 
   3 S03_1722448     0.3474     0.3429          1          1          1          1     0.9981          1 
   2 S02_4482218     0.3482     0.3597          1          1          1          1     0.9981          1 
   7 S07_1616269     0.3484     0.3438          1          1          1          1     0.9981          1 
  10 S10_1111554     0.3489      0.363          1          1          1          1     0.9981          1 
  12  S12_355857     0.3492     0.3383          1          1          1          1     0.9981          1 
   6 S06_1155457     0.3493     0.3403          1          1          1          1     0.9981          1 
  13 S13_1064581     0.3493     0.3402          1          1          1          1     0.9981          1 
   4 S04_3267376     0.3496     0.3452          1          1          1          1     0.9981          1 
   8  S08_513149     0.3503     0.3434          1          1          1          1     0.9981          1 
   6 S06_1752569     0.3504     0.3416          1          1          1          1     0.9981          1 
   2 S02_5140889     0.3518     0.3646          1          1          1          1     0.9981          1 
  10   S10_31728     0.3518     0.3652          1          1          1          1     0.9981          1 
   1 S01_3531774     0.3523     0.3599          1          1          1          1     0.9981          1 
  14 S14_1578827     0.3527     0.3528          1          1          1          1     0.9981          1 
  16  S16_325061     0.3528     0.3407          1          1          1          1     0.9981          1 
   6 S06_2689271     0.3528      0.342          1          1          1          1     0.9981          1 
   3 S03_2121930     0.3528     0.3461          1          1          1          1     0.9981          1 
  12  S12_150193     0.3528     0.3586          1          1          1          1     0.9981          1 
  16  S16_442983     0.3528     0.3435          1          1          1          1     0.9981          1 
   3 S03_2975954     0.3531     0.3527          1          1          1          1     0.9981          1 
   5 S05_4045935     0.3534     0.3657          1          1          1          1     0.9981          1 
   6 S06_3330504     0.3546     0.3518          1          1          1          1     0.9981          1 
   4 S04_1865791     0.3551     0.3599          1          1          1          1     0.9981          1 
   1 S01_5734995     0.3554     0.3618          1          1          1          1     0.9981          1 
   6  S06_930955     0.3559     0.3668          1          1          1          1     0.9981          1 
   4  S04_935430      0.357      0.367          1          1          1          1     0.9981          1 
  11  S11_173122     0.3573     0.3611          1          1          1          1     0.9981          1 
  13  S13_848267     0.3576     0.3484          1          1          1          1     0.9981          1 
   1 S01_3618047     0.3577     0.3528          1          1          1          1     0.9981          1 
   9 S09_2580623     0.3581     0.3546          1          1          1          1     0.9981          1 
   1 S01_5037615     0.3582     0.3679          1          1          1          1     0.9981          1 
   8   S08_79909     0.3584     0.3489          1          1          1          1     0.9981          1 
   4  S04_505716     0.3586     0.3528          1          1          1          1     0.9981          1 
   2 S02_3493027     0.3588      0.346          1          1          1          1     0.9981          1 
   2 S02_2276665     0.3597     0.3551          1          1          1          1     0.9981          1 
   6  S06_713444     0.3597     0.3453          1          1          1          1     0.9981          1 
  15 S15_1078597     0.3599     0.3474          1          1          1          1     0.9981          1 
   4  S04_551724     0.3599     0.3576          1          1          1          1     0.9981          1 
   5 S05_3255732     0.3599     0.3493          1          1          1          1     0.9981          1 
  14  S14_170775     0.3601     0.3573          1          1          1          1     0.9981          1 
   8 S08_1881579     0.3605     0.3664          1          1          1          1     0.9981          1 
   5 S05_1668809     0.3611     0.3695          1          1          1          1     0.9981          1 
  11 S11_1686820     0.3611      0.357          1          1          1          1     0.9981          1 
   7 S07_2587595     0.3614     0.3518          1          1          1          1     0.9981          1 
  10 S10_2071253     0.3615     0.3504          1          1          1          1     0.9981          1 
   9 S09_2415883     0.3618     0.3804          1          1          1          1     0.9981          1 
  13  S13_798554     0.3621     0.3722          1          1          1          1     0.9981          1 
   8 S08_1590391     0.3622     0.3749          1          1          1          1     0.9981          1 
  15  S15_320536      0.363     0.3582          1          1          1          1     0.9981          1 
   5 S05_3250867     0.3646     0.3647          1          1          1          1     0.9981          1 
   1 S01_1754555     0.3647     0.3528          1          1          1          1     0.9981          1 
   1 S01_5507759     0.3652     0.3588          1          1          1          1     0.9981          1 
   2 S02_1496042     0.3657     0.3707          1          1          1          1     0.9981          1 
   9  S09_423795     0.3663     0.3554          1          1          1          1     0.9981          1 
   2 S02_1240118     0.3664     0.3611          1          1          1          1     0.9981          1 
  16  S16_603083     0.3668     0.3622          1          1          1          1     0.9981          1 
   1 S01_3916801      0.367     0.3683          1          1          1          1     0.9981          1 
   4 S04_3011811     0.3677     0.3809          1          1          1          1     0.9981          1 
   3 S03_1083400     0.3679     0.3757          1          1          1          1     0.9981          1 
   5  S05_744342     0.3679     0.3663          1          1          1          1     0.9981          1 
   1 S01_2088964     0.3682     0.3614          1          1          1          1     0.9981          1 
   7 S07_1927942     0.3683     0.3621          1          1          1          1     0.9981          1 
   4  S04_552930     0.3685     0.3577          1          1          1          1     0.9981          1 
  11 S11_2466810     0.3687     0.3766          1          1          1          1     0.9981          1 
  13  S13_499935     0.3692     0.3685          1          1          1          1     0.9981          1 
  10 S10_1281448     0.3695     0.3789          1          1          1          1     0.9981          1 
   2 S02_1218284     0.3696     0.3597          1          1          1          1     0.9981          1 
   7  S07_950089     0.3707     0.3601          1          1          1          1     0.9981          1 
  12  S12_760148      0.371      0.382          1          1          1          1     0.9981          1 
   8 S08_1762983     0.3712     0.3679          1          1          1          1     0.9981          1 
  14 S14_1477900     0.3722     0.3605          1          1          1          1     0.9981          1 
   2  S02_714992     0.3726     0.3806          1          1          1          1     0.9981          1 
   7 S07_2547581      0.373     0.3682          1          1          1          1     0.9981          1 
  12     S12_309      0.373     0.3687          1          1          1          1     0.9981          1 
  13 S13_1531023     0.3737      0.382          1          1          1          1     0.9981          1 
   9 S09_1824450     0.3747     0.3808          1          1          1          1     0.9981          1 
  13 S13_1883572     0.3749      0.371          1          1          1          1     0.9981          1 
   1 S01_4082351     0.3749     0.3696          1          1          1          1     0.9981          1 
   2 S02_5137509     0.3756     0.3677          1          1          1          1     0.9981          1 
   4  S04_791920     0.3757     0.3927          1          1          1          1     0.9981          1 
   7  S07_601574     0.3766     0.3712          1          1          1          1     0.9981          1 
   1 S01_2822732     0.3768     0.3835          1          1          1          1     0.9981          1 
  15  S15_197963     0.3772     0.3737          1          1          1          1     0.9981          1 
   4 S04_3644264     0.3781      0.373          1          1          1          1     0.9981          1 
   3  S03_552910     0.3781     0.3749          1          1          1          1     0.9981          1 
   2 S02_4368424     0.3784     0.3912          1          1          1          1     0.9981          1 
   1 S01_3554206     0.3785     0.3856          1          1          1          1     0.9981          1 
  15 S15_1055016     0.3789     0.3692          1          1          1          1     0.9981          1 
   1 S01_5975347     0.3789     0.3824          1          1          1          1     0.9981          1 
   2 S02_1218296     0.3793     0.3895          1          1          1          1     0.9981          1 
   3 S03_3692676     0.3795     0.3781          1          1          1          1     0.9981          1 
   5 S05_3354995     0.3797     0.3726          1          1          1          1     0.9981          1 
   1 S01_4304052     0.3804     0.3815          1          1          1          1     0.9981          1 
  10 S10_1638189     0.3806     0.3868          1          1          1          1     0.9981          1 
   1 S01_3649926     0.3808     0.3797          1          1          1          1     0.9981          1 
   3 S03_4705451     0.3809     0.3793          1          1          1          1     0.9981          1 
  14 S14_1529347     0.3814     0.3851          1          1          1          1     0.9981          1 
   1 S01_2087974     0.3815     0.3785          1          1          1          1     0.9981          1 
   1 S01_2072855     0.3816     0.3784          1          1          1          1     0.9981          1 
   3 S03_1161173      0.382     0.3747          1          1          1          1     0.9981          1 
   9 S09_2382404      0.382       0.39          1          1          1          1     0.9981          1 
  10 S10_1746197     0.3824     0.4007          1          1          1          1     0.9981          1 
   1  S01_779528     0.3835      0.373          1          1          1          1     0.9981          1 
   4 S04_1237376     0.3848     0.3974          1          1          1          1     0.9981          1 
  16  S16_301802     0.3851     0.3756          1          1          1          1     0.9981          1 
   3  S03_668962     0.3852     0.3768          1          1          1          1     0.9981          1 
  12  S12_707884     0.3853     0.3872          1          1          1          1     0.9981          1 
   8 S08_1129304     0.3856     0.3931          1          1          1          1     0.9981          1 
   1 S01_6396967     0.3858     0.3908          1          1          1          1     0.9981          1 
   4 S04_1713837     0.3868     0.4033          1          1          1          1     0.9981          1 
  11 S11_1966839     0.3872     0.3814          1          1          1          1     0.9981          1 
   2 S02_2137141     0.3875     0.4036          1          1          1          1     0.9981          1 
   7  S07_543650     0.3877     0.3781          1          1          1          1     0.9981          1 
  13 S13_1431076     0.3882     0.4002          1          1          1          1     0.9981          1 
  15 S15_1209220     0.3883     0.3904          1          1          1          1     0.9981          1 
   2  S02_581390     0.3895     0.3896          1          1          1          1     0.9981          1 
   7 S07_1812261     0.3895     0.3772          1          1          1          1     0.9981          1 
  10 S10_1513851     0.3896     0.3789          1          1          1          1     0.9981          1 
  13 S13_1239117       0.39     0.4025          1          1          1          1     0.9981          1 
   2  S02_881418       0.39     0.3816          1          1          1          1     0.9981          1 
  16  S16_129254     0.3901     0.3875          1          1          1          1     0.9981          1 
   3  S03_719098     0.3904     0.3848          1          1          1          1     0.9981          1 
   8 S08_2052013     0.3908     0.4073          1          1          1          1     0.9981          1 
   3 S03_3320878     0.3911     0.3877          1          1          1          1     0.9981          1 
   9 S09_2424348     0.3912     0.3795          1          1          1          1     0.9981          1 
   3 S03_3098333     0.3914     0.3916          1          1          1          1     0.9981          1 
   3 S03_1612719     0.3916     0.3882          1          1          1          1     0.9981          1 
  11  S11_756347     0.3922     0.3858          1          1          1          1     0.9981          1 
   2 S02_4871232     0.3923     0.3985          1          1          1          1     0.9981          1 
  15 S15_1211795     0.3927     0.3901          1          1          1          1     0.9981          1 
   6 S06_2654920     0.3931     0.3852          1          1          1          1     0.9981          1 
  14  S14_787414     0.3931     0.3947          1          1          1          1     0.9981          1 
  14 S14_1287827     0.3933     0.4046          1          1          1          1     0.9981          1 
   3  S03_267667     0.3935     0.3923          1          1          1          1     0.9981          1 
  16  S16_140664     0.3938     0.3931          1          1          1          1     0.9981          1 
   3 S03_4790653     0.3947     0.3911          1          1          1          1     0.9981          1 
   4 S04_2213258      0.395     0.3895          1          1          1          1     0.9981          1 
   9  S09_253274     0.3953     0.4037          1          1          1          1     0.9981          1 
   9 S09_1736003     0.3969     0.4091          1          1          1          1     0.9981          1 
  15 S15_1072384      0.397     0.3853          1          1          1          1     0.9981          1 
   4 S04_3569024     0.3974     0.4049          1          1          1          1     0.9981          1 
   1  S01_774420     0.3976     0.4136          1          1          1          1     0.9981          1 
  12 S12_1197379     0.3979     0.4105          1          1          1          1     0.9981          1 
  13 S13_1548262     0.3981     0.3983          1          1          1          1     0.9981          1 
  10 S10_1538660     0.3981     0.3938          1          1          1          1     0.9981          1 
   8 S08_1090711     0.3982     0.3933          1          1          1          1     0.9981          1 
  10 S10_2240991     0.3982      0.403          1          1          1          1     0.9981          1 
   3  S03_481438     0.3983     0.3981          1          1          1          1     0.9981          1 
   2  S02_645354     0.3983     0.3883          1          1          1          1     0.9981          1 
   6 S06_3647411     0.3985      0.395          1          1          1          1     0.9981          1 
   7  S07_684222      0.399     0.4126          1          1          1          1     0.9981          1 
   5 S05_1106561     0.3993     0.4011          1          1          1          1     0.9981          1 
  13 S13_1327076     0.4002     0.4103          1          1          1          1     0.9981          1 
  15  S15_558835     0.4004     0.4282          1          1          1          1     0.9981          1 
  11 S11_1588374     0.4007       0.39          1          1          1          1     0.9981          1 
   1 S01_6832843     0.4011     0.4026          1          1          1          1     0.9981          1 
   1 S01_4992458     0.4019     0.3993          1          1          1          1     0.9981          1 
   2 S02_4813232     0.4022     0.4044          1          1          1          1     0.9981          1 
   2 S02_2420914     0.4025     0.3914          1          1          1          1     0.9981          1 
   6 S06_3313557     0.4026     0.3953          1          1          1          1     0.9981          1 
  12  S12_990256      0.403     0.3922          1          1          1          1     0.9981          1 
   3 S03_5078321     0.4033     0.4096          1          1          1          1     0.9981          1 
   8  S08_848310     0.4034     0.4058          1          1          1          1     0.9981          1 
   4  S04_127694     0.4035     0.3935          1          1          1          1     0.9981          1 
   2  S02_917490     0.4035     0.3976          1          1          1          1     0.9981          1 
  15 S15_1074189     0.4036     0.3969          1          1          1          1     0.9981          1 
   1  S01_377308     0.4037     0.3979          1          1          1          1     0.9981          1 
   4 S04_1340142     0.4041     0.4159          1          1          1          1     0.9981          1 
   6  S06_131550     0.4044     0.4138          1          1          1          1     0.9981          1 
   7   S07_82258     0.4046     0.3983          1          1          1          1     0.9981          1 
   2 S02_4932460     0.4049     0.3981          1          1          1          1     0.9981          1 
   3  S03_407619     0.4049     0.4068          1          1          1          1     0.9981          1 
   2 S02_4646815     0.4058      0.399          1          1          1          1     0.9981          1 
   1 S01_7173170     0.4068     0.4192          1          1          1          1     0.9981          1 
   1  S01_714754     0.4073     0.4168          1          1          1          1     0.9981          1 
  16  S16_318558     0.4079     0.4082          1          1          1          1     0.9981          1 
   5 S05_3259661     0.4082      0.413          1          1          1          1     0.9981          1 
   3 S03_3887163     0.4089     0.4093          1          1          1          1     0.9981          1 
   3  S03_723317     0.4091     0.4035          1          1          1          1     0.9981          1 
   1 S01_1085700     0.4091       0.42          1          1          1          1     0.9981          1 
   6 S06_3131116     0.4091     0.4153          1          1          1          1     0.9981          1 
   6  S06_568186     0.4093     0.4153          1          1          1          1     0.9981          1 
  10 S10_2217253     0.4094     0.4238          1          1          1          1     0.9981          1 
   1 S01_2283017     0.4096     0.3982          1          1          1          1     0.9981          1 
   3 S03_4991976     0.4103      0.397          1          1          1          1     0.9981          1 
   7 S07_2592862     0.4105     0.4181          1          1          1          1     0.9981          1 
   1 S01_4233740     0.4106     0.4041          1          1          1          1     0.9981          1 
  12 S12_1146496     0.4106     0.4131          1          1          1          1     0.9981          1 
  13 S13_1334092     0.4107     0.4166          1          1          1          1     0.9981          1 
   2 S02_4829898     0.4111     0.3982          1          1          1          1     0.9981          1 
   6  S06_663233     0.4111     0.4294          1          1          1          1     0.9981          1 
   3 S03_2989587     0.4116     0.4019          1          1          1          1     0.9981          1 
  12  S12_562187     0.4117     0.4022          1          1          1          1     0.9981          1 
   1 S01_2077926     0.4119     0.4004          1          1          1          1     0.9981          1 
   1  S01_309451     0.4126     0.4049          1          1          1          1     0.9981          1 
  16  S16_297137      0.413     0.4117          1          1          1          1     0.9981          1 
  12 S12_1359175      0.413      0.419          1          1          1          1     0.9981          1 
   1 S01_5727712     0.4131     0.4107          1          1          1          1     0.9981          1 
   8 S08_2417396     0.4136     0.4215          1          1          1          1     0.9981          1 
  11 S11_1684370     0.4138     0.4116          1          1          1          1     0.9981          1 
   3 S03_2346833     0.4148     0.4181          1          1          1          1     0.9981          1 
  11 S11_1892361     0.4151      0.417          1          1          1          1     0.9981          1 
  11  S11_917218     0.4153     0.4106          1          1          1          1     0.9981          1 
   9 S09_1794210     0.4153     0.4111          1          1          1          1     0.9981          1 
   9 S09_1123666     0.4158     0.4035          1          1          1          1     0.9981          1 
   4 S04_3859907     0.4159     0.4034          1          1          1          1     0.9981          1 
   3 S03_4888403     0.4159     0.4089          1          1          1          1     0.9981          1 
   5 S05_1667634     0.4165     0.4241          1          1          1          1     0.9981          1 
  13  S13_426921     0.4166     0.4094          1          1          1          1     0.9981          1 
   2 S02_1866110     0.4168     0.4214          1          1          1          1     0.9981          1 
   3 S03_1671241      0.417     0.4091          1          1          1          1     0.9981          1 
   9  S09_269407     0.4173     0.4219          1          1          1          1     0.9981          1 
  11 S11_1925890     0.4174     0.4091          1          1          1          1     0.9981          1 
   2  S02_424081     0.4178     0.4288          1          1          1          1     0.9981          1 
   5 S05_2317016     0.4181     0.4119          1          1          1          1     0.9981          1 
   1 S01_3624153     0.4181      0.413          1          1          1          1     0.9981          1 
   1 S01_1379786     0.4184     0.4079          1          1          1          1     0.9981          1 
  13  S13_829572     0.4186     0.4198          1          1          1          1     0.9981          1 
   6 S06_1182721      0.419     0.4184          1          1          1          1     0.9981          1 
  12 S12_1275499     0.4192     0.4212          1          1          1          1     0.9981          1 
   5  S05_293920     0.4196     0.4271          1          1          1          1     0.9981          1 
  13  S13_984568     0.4198     0.4196          1          1          1          1     0.9981          1 
   4 S04_1799416       0.42     0.4323          1          1          1          1     0.9981          1 
  14 S14_1286045     0.4204     0.4148          1          1          1          1     0.9981          1 
   7  S07_685062     0.4212      0.433          1          1          1          1     0.9981          1 
   8 S08_1744444     0.4214     0.4106          1          1          1          1     0.9981          1 
   7  S07_339639     0.4215     0.4335          1          1          1          1     0.9981          1 
   6  S06_617040     0.4219     0.4289          1          1          1          1     0.9981          1 
  11  S11_200217     0.4219      0.422          1          1          1          1     0.9981          1 
  10  S10_147071     0.4219     0.4111          1          1          1          1     0.9981          1 
   8 S08_1934146      0.422     0.4232          1          1          1          1     0.9981          1 
   9 S09_2464122     0.4223     0.4233          1          1          1          1     0.9981          1 
   5  S05_961256     0.4232     0.4297          1          1          1          1     0.9981          1 
   2 S02_3154881     0.4233     0.4237          1          1          1          1     0.9981          1 
   7 S07_2599351     0.4234     0.4165          1          1          1          1     0.9981          1 
   5 S05_1037190     0.4237     0.4349          1          1          1          1     0.9981          1 
  11   S11_98041     0.4238     0.4325          1          1          1          1     0.9981          1 
   9  S09_246545     0.4239     0.4204          1          1          1          1     0.9981          1 
   6 S06_1200016     0.4241     0.4158          1          1          1          1     0.9981          1 
   6  S06_218292      0.425     0.4151          1          1          1          1     0.9981          1 
   8 S08_2181311     0.4262     0.4275          1          1          1          1     0.9981          1 
   1 S01_5111681      0.427     0.4287          1          1          1          1     0.9981          1 
   9 S09_1375387     0.4271     0.4159          1          1          1          1     0.9981          1 
  12 S12_1740629     0.4275     0.4219          1          1          1          1     0.9981          1 
   4 S04_1993895     0.4282     0.4339          1          1          1          1     0.9981          1 
   2  S02_707678     0.4287     0.4262          1          1          1          1     0.9981          1 
  10   S10_37277     0.4288     0.4173          1          1          1          1     0.9981          1 
  11  S11_684945     0.4289     0.4178          1          1          1          1     0.9981          1 
   1 S01_1077306      0.429     0.4391          1          1          1          1     0.9981          1 
   4  S04_548709     0.4294     0.4174          1          1          1          1     0.9981          1 
  10  S10_717518     0.4294     0.4351          1          1          1          1     0.9981          1 
   7 S07_2299080     0.4297     0.4239          1          1          1          1     0.9981          1 
  10 S10_2192572     0.4297      0.425          1          1          1          1     0.9981          1 
  11 S11_1962695     0.4301     0.4223          1          1          1          1     0.9981          1 
   6 S06_1121947     0.4312     0.4186          1          1          1          1     0.9981          1 
  13 S13_1985237     0.4316     0.4347          1          1          1          1     0.9981          1 
  10  S10_423125     0.4321     0.4294          1          1          1          1     0.9981          1 
   7 S07_1809255     0.4322     0.4219          1          1          1          1     0.9981          1 
   5 S05_1426694     0.4323      0.427          1          1          1          1     0.9981          1 
   1 S01_5738486     0.4325     0.4389          1          1          1          1     0.9981          1 
   1 S01_2833892     0.4325     0.4415          1          1          1          1     0.9981          1 
   7  S07_451171      0.433     0.4341          1          1          1          1     0.9981          1 
   8  S08_882251     0.4335     0.4357          1          1          1          1     0.9981          1 
  12  S12_374607     0.4339     0.4321          1          1          1          1     0.9981          1 
   6  S06_473359     0.4341     0.4368          1          1          1          1     0.9981          1 
   3 S03_4456907     0.4346     0.4445          1          1          1          1     0.9981          1 
   2 S02_3925291     0.4347     0.4234          1          1          1          1     0.9981          1 
   5 S05_1788989     0.4349     0.4297          1          1          1          1     0.9981          1 
   3 S03_1555572     0.4351     0.4301          1          1          1          1     0.9981          1 
   2  S02_863562     0.4357     0.4396          1          1          1          1     0.9981          1 
  13  S13_158539     0.4361     0.4367          1          1          1          1     0.9981          1 
   2 S02_2417792     0.4366      0.429          1          1          1          1     0.9981          1 
   4 S04_3952320     0.4367     0.4325          1          1          1          1     0.9981          1 
  11  S11_199668     0.4368     0.4312          1          1          1          1     0.9981          1 
   6 S06_2510934     0.4369     0.4322          1          1          1          1     0.9981          1 
   6 S06_2510936     0.4369     0.4389          1          1          1          1     0.9981          1 
   6 S06_2510941     0.4369     0.4404          1          1          1          1     0.9981          1 
   5 S05_2293831      0.437     0.4492          1          1          1          1     0.9981          1 
   1 S01_3691918     0.4373      0.439          1          1          1          1     0.9981          1 
  13  S13_479455     0.4374     0.4418          1          1          1          1     0.9981          1 
   2 S02_2334617     0.4376     0.4414          1          1          1          1     0.9981          1 
   5 S05_3558849     0.4378     0.4376          1          1          1          1     0.9981          1 
   9  S09_762603     0.4389     0.4346          1          1          1          1     0.9981          1 
   3 S03_1963254     0.4389     0.4392          1          1          1          1     0.9981          1 
   7 S07_1997018      0.439     0.4481          1          1          1          1     0.9981          1 
   5 S05_3259684     0.4391     0.4527          1          1          1          1     0.9981          1 
   6 S06_3090620     0.4392     0.4484          1          1          1          1     0.9981          1 
   1 S01_4189204     0.4394     0.4316          1          1          1          1     0.9981          1 
   5 S05_1669988     0.4396      0.447          1          1          1          1     0.9981          1 
   6  S06_467314     0.4399      0.437          1          1          1          1     0.9981          1 
   9  S09_893409     0.4399      0.445          1          1          1          1     0.9981          1 
   1 S01_2701104     0.4404     0.4538          1          1          1          1     0.9981          1 
   4 S04_1126075     0.4412     0.4413          1          1          1          1     0.9981          1 
  12 S12_1543436     0.4413     0.4366          1          1          1          1     0.9981          1 
   8 S08_1922872     0.4414      0.455          1          1          1          1     0.9981          1 
   8 S08_2517128     0.4415     0.4399          1          1          1          1     0.9981          1 
   4 S04_2486726     0.4418     0.4431          1          1          1          1     0.9981          1 
   3 S03_4147299     0.4431     0.4394          1          1          1          1     0.9981          1 
   1 S01_4492948     0.4444     0.4474          1          1          1          1     0.9981          1 
  13 S13_1885504     0.4445     0.4466          1          1          1          1     0.9981          1 
  13  S13_493835     0.4446     0.4374          1          1          1          1     0.9981          1 
   1 S01_1453562      0.445     0.4373          1          1          1          1     0.9981          1 
   2 S02_4849931     0.4453     0.4399          1          1          1          1     0.9981          1 
   1 S01_6334260      0.446     0.4567          1          1          1          1     0.9981          1 
   7 S07_2793544     0.4466     0.4369          1          1          1          1     0.9981          1 
   3   S03_38612     0.4466     0.4369          1          1          1          1     0.9981          1 
   4 S04_4416696      0.447     0.4369          1          1          1          1     0.9981          1 
   9  S09_702198     0.4471     0.4361          1          1          1          1     0.9981          1 
  13  S13_716043     0.4474     0.4537          1          1          1          1     0.9981          1 
  11 S11_1941696     0.4481     0.4581          1          1          1          1     0.9981          1 
   7 S07_2578264     0.4484     0.4586          1          1          1          1     0.9981          1 
   7  S07_532734     0.4486     0.4378          1          1          1          1     0.9981          1 
   3  S03_820247     0.4487     0.4589          1          1          1          1     0.9981          1 
   4 S04_1747608      0.449     0.4446          1          1          1          1     0.9981          1 
   8  S08_954613     0.4492     0.4574          1          1          1          1     0.9981          1 
  14 S14_1254319     0.4494     0.4506          1          1          1          1     0.9981          1 
   7 S07_1539633       0.45     0.4412          1          1          1          1     0.9981          1 
   9  S09_386468     0.4506     0.4548          1          1          1          1     0.9981          1 
  10   S10_89568     0.4507     0.4528          1          1          1          1     0.9981          1 
  13  S13_914300     0.4517     0.4529          1          1          1          1     0.9981          1 
   7 S07_2888945      0.452     0.4599          1          1          1          1     0.9981          1 
   7 S07_2868877     0.4527     0.4586          1          1          1          1     0.9981          1 
   6  S06_233638     0.4528     0.4453          1          1          1          1     0.9981          1 
   5 S05_3283279     0.4529      0.446          1          1          1          1     0.9981          1 
   7 S07_1873295     0.4537     0.4517          1          1          1          1     0.9981          1 
  13 S13_1496501     0.4538     0.4635          1          1          1          1     0.9981          1 
   5  S05_643055     0.4541     0.4593          1          1          1          1     0.9981          1 
  15 S15_1284802     0.4548      0.464          1          1          1          1     0.9981          1 
   9 S09_2450734      0.455     0.4621          1          1          1          1     0.9981          1 
   8 S08_1767074     0.4554      0.452          1          1          1          1     0.9981          1 
   2 S02_3092512     0.4561     0.4596          1          1          1          1     0.9981          1 
   3 S03_2979318     0.4564     0.4444          1          1          1          1     0.9981          1 
   3 S03_1206099     0.4567     0.4487          1          1          1          1     0.9981          1 
  16  S16_240316     0.4568     0.4691          1          1          1          1     0.9981          1 
   1 S01_6215807     0.4574     0.4604          1          1          1          1     0.9981          1 
   1  S01_735635     0.4576     0.4466          1          1          1          1     0.9981          1 
   7 S07_1975134     0.4581     0.4584          1          1          1          1     0.9981          1 
   4  S04_732582     0.4583     0.4585          1          1          1          1     0.9981          1 
   3 S03_2922592     0.4584     0.4471          1          1          1          1     0.9981          1 
  16  S16_693389     0.4585     0.4486          1          1          1          1     0.9981          1 
   4 S04_3616159     0.4586     0.4554          1          1          1          1     0.9981          1 
   2 S02_2152174     0.4586     0.4561          1          1          1          1     0.9981          1 
  10 S10_1272557     0.4589     0.4583          1          1          1          1     0.9981          1 
   2  S02_175980     0.4593      0.449          1          1          1          1     0.9981          1 
   8 S08_1345829     0.4596     0.4622          1          1          1          1     0.9981          1 
   7 S07_1268539     0.4598     0.4564          1          1          1          1     0.9981          1 
   3 S03_4138090     0.4599     0.4655          1          1          1          1     0.9981          1 
   2     S02_376       0.46     0.4494          1          1          1          1     0.9981          1 
   5 S05_1097602     0.4604       0.45          1          1          1          1     0.9981          1 
   1 S01_4920751     0.4605     0.4682          1          1          1          1     0.9981          1 
  12 S12_1217439      0.461     0.4649          1          1          1          1     0.9981          1 
   3 S03_3389987     0.4616      0.465          1          1          1          1     0.9981          1 
   1 S01_5364702     0.4621     0.4541          1          1          1          1     0.9981          1 
  10 S10_1938542     0.4622     0.4507          1          1          1          1     0.9981          1 
  14  S14_199972     0.4625     0.4658          1          1          1          1     0.9981          1 
   6 S06_2633333     0.4627     0.4628          1          1          1          1     0.9981          1 
   3 S03_3380496     0.4628     0.4727          1          1          1          1     0.9981          1 
   1 S01_2699885     0.4628     0.4662          1          1          1          1     0.9981          1 
  16  S16_241851     0.4634     0.4645          1          1          1          1     0.9981          1 
   4 S04_1307373     0.4635     0.4598          1          1          1          1     0.9981          1 
   1 S01_1421096      0.464     0.4616          1          1          1          1     0.9981          1 
   5 S05_2368575     0.4645     0.4655          1          1          1          1     0.9981          1 
  13  S13_483665     0.4648     0.4634          1          1          1          1     0.9981          1 
   8  S08_538896     0.4649     0.4568          1          1          1          1     0.9981          1 
  14  S14_202868      0.465     0.4656          1          1          1          1     0.9981          1 
   3 S03_3206949     0.4651     0.4628          1          1          1          1     0.9981          1 
  13   S13_54388     0.4654     0.4742          1          1          1          1     0.9981          1 
   2 S02_4812170     0.4655     0.4766          1          1          1          1     0.9981          1 
  14 S14_1176468     0.4655     0.4714          1          1          1          1     0.9981          1 
   4 S04_3932201     0.4656     0.4691          1          1          1          1     0.9981          1 
  13  S13_821819     0.4657     0.4576          1          1          1          1     0.9981          1 
   3 S03_1721589     0.4657     0.4778          1          1          1          1     0.9981          1 
   8 S08_1303337     0.4658     0.4664          1          1          1          1     0.9981          1 
  12 S12_1476975     0.4658     0.4669          1          1          1          1     0.9981          1 
   4 S04_3806592     0.4658       0.46          1          1          1          1     0.9981          1 
  11 S11_1568172     0.4662     0.4663          1          1          1          1     0.9981          1 
   7 S07_1256402     0.4663     0.4657          1          1          1          1     0.9981          1 
   1  S01_889400     0.4664     0.4698          1          1          1          1     0.9981          1 
  10 S10_2420296     0.4666     0.4666          1          1          1          1     0.9981          1 
   5 S05_1827926     0.4669     0.4658          1          1          1          1     0.9981          1 
   3 S03_3397819     0.4672     0.4605          1          1          1          1     0.9981          1 
   3 S03_4144611     0.4681     0.4654          1          1          1          1     0.9981          1 
   3 S03_3405626     0.4682     0.4713          1          1          1          1     0.9981          1 
  14  S14_325905     0.4685      0.461          1          1          1          1     0.9981          1 
  10   S10_88463     0.4691     0.4672          1          1          1          1     0.9981          1 
  15 S15_1005318     0.4691     0.4685          1          1          1          1     0.9981          1 
   7 S07_2769315     0.4695     0.4648          1          1          1          1     0.9981          1 
   9  S09_702193     0.4696     0.4651          1          1          1          1     0.9981          1 
   8 S08_1354956     0.4698     0.4627          1          1          1          1     0.9981          1 
   2 S02_1524006     0.4713     0.4625          1          1          1          1     0.9981          1 
   1 S01_4126018     0.4714     0.4658          1          1          1          1     0.9981          1 
  13 S13_1048255     0.4723     0.4746          1          1          1          1     0.9981          1 
   2 S02_1218293     0.4723     0.4657          1          1          1          1     0.9981          1 
   1 S01_5364693     0.4727     0.4864          1          1          1          1     0.9981          1 
   6 S06_2187115     0.4736     0.4813          1          1          1          1     0.9981          1 
  10 S10_1460080     0.4736     0.4723          1          1          1          1     0.9981          1 
   7 S07_2641458     0.4737      0.479          1          1          1          1     0.9981          1 
   7 S07_2641462     0.4737     0.4736          1          1          1          1     0.9981          1 
  14  S14_518965     0.4738     0.4737          1          1          1          1     0.9981          1 
  11 S11_1588378     0.4742     0.4737          1          1          1          1     0.9981          1 
   3 S03_2426441     0.4746     0.4695          1          1          1          1     0.9981          1 
   5 S05_1454902     0.4746     0.4781          1          1          1          1     0.9981          1 
   5 S05_1454903     0.4746      0.485          1          1          1          1     0.9981          1 
   1 S01_4259394     0.4766     0.4723          1          1          1          1     0.9981          1 
  12  S12_495338     0.4776     0.4853          1          1          1          1     0.9981          1 
   3 S03_1575446     0.4778     0.4878          1          1          1          1     0.9981          1 
   5 S05_3433019     0.4781     0.4681          1          1          1          1     0.9981          1 
   2 S02_2711887     0.4783     0.4696          1          1          1          1     0.9981          1 
  10 S10_1448222     0.4783     0.4859          1          1          1          1     0.9981          1 
  11 S11_1849256     0.4784     0.4789          1          1          1          1     0.9981          1 
   1  S01_420196     0.4789     0.4776          1          1          1          1     0.9981          1 
  11  S11_658714      0.479     0.4792          1          1          1          1     0.9981          1 
   3 S03_4413804     0.4792     0.4887          1          1          1          1     0.9981          1 
  13 S13_1094339     0.4801     0.4909          1          1          1          1     0.9981          1 
   7 S07_1955845     0.4807     0.4855          1          1          1          1     0.9981          1 
   1 S01_4484548     0.4813     0.4783          1          1          1          1     0.9981          1 
  10 S10_1210736     0.4815     0.4738          1          1          1          1     0.9981          1 
  15  S15_465922     0.4838     0.4807          1          1          1          1     0.9981          1 
  12  S12_421120     0.4846     0.4926          1          1          1          1     0.9981          1 
   3 S03_1656866      0.485     0.4736          1          1          1          1     0.9981          1 
  14 S14_1537751     0.4851      0.486          1          1          1          1     0.9981          1 
   6 S06_3596334     0.4853     0.4746          1          1          1          1     0.9981          1 
  12   S12_52774     0.4853     0.4746          1          1          1          1     0.9981          1 
   7  S07_754222     0.4853     0.4784          1          1          1          1     0.9981          1 
   8 S08_1578904     0.4855     0.4783          1          1          1          1     0.9981          1 
   2 S02_4504757     0.4855      0.494          1          1          1          1     0.9981          1 
   3   S03_28667     0.4859      0.486          1          1          1          1     0.9981          1 
  16 S16_1044971      0.486     0.4925          1          1          1          1     0.9981          1 
   4 S04_3950937      0.486     0.4908          1          1          1          1     0.9981          1 
   4 S04_3766565     0.4864     0.4954          1          1          1          1     0.9981          1 
   6 S06_1237549      0.487     0.4904          1          1          1          1     0.9981          1 
   3 S03_2139604     0.4874     0.4853          1          1          1          1     0.9981          1 
  15  S15_918468     0.4875     0.4944          1          1          1          1     0.9981          1 
  10 S10_1909954     0.4878     0.4846          1          1          1          1     0.9981          1 
   3 S03_3186173     0.4887     0.4801          1          1          1          1     0.9981          1 
   5 S05_1462905     0.4891     0.4911          1          1          1          1     0.9981          1 
   4  S04_847025     0.4895     0.4991          1          1          1          1     0.9981          1 
  12  S12_434158     0.4903     0.4815          1          1          1          1     0.9981          1 
  14  S14_890679     0.4904     0.4941          1          1          1          1     0.9981          1 
  14 S14_1183803     0.4908     0.4997          1          1          1          1     0.9981          1 
   7 S07_2259163     0.4909     0.4977          1          1          1          1     0.9981          1 
   2 S02_2008262     0.4911     0.4999          1          1          1          1     0.9981          1 
   7 S07_2894110      0.492     0.4838          1          1          1          1     0.9981          1 
  11  S11_251783     0.4925      0.487          1          1          1          1     0.9981          1 
   6  S06_393272     0.4926     0.4964          1          1          1          1     0.9981          1 
  11   S11_96989      0.494     0.4853          1          1          1          1     0.9981          1 
  14 S14_1236025     0.4941      0.501          1          1          1          1     0.9981          1 
   4   S04_80577     0.4942     0.4977          1          1          1          1     0.9981          1 
   1 S01_7143287     0.4944     0.4851          1          1          1          1     0.9981          1 
  10  S10_526158     0.4947     0.4875          1          1          1          1     0.9981          1 
  16  S16_884040     0.4949     0.4895          1          1          1          1     0.9981          1 
   1 S01_5126101     0.4949     0.4949          1          1          1          1     0.9981          1 
   3 S03_5048088      0.495     0.5035          1          1          1          1     0.9981          1 
  11  S11_747475     0.4953     0.4855          1          1          1          1     0.9981          1 
   4 S04_4411168     0.4954     0.4975          1          1          1          1     0.9981          1 
   5 S05_3082988     0.4963     0.5041          1          1          1          1     0.9981          1 
   1 S01_3649930     0.4964     0.4874          1          1          1          1     0.9981          1 
   7 S07_1290036     0.4967     0.4963          1          1          1          1     0.9981          1 
   1 S01_1053854     0.4969     0.5027          1          1          1          1     0.9981          1 
   9 S09_1814791     0.4975     0.4986          1          1          1          1     0.9981          1 
  14  S14_715935     0.4977     0.4987          1          1          1          1     0.9981          1 
   5 S05_2383935     0.4977     0.4969          1          1          1          1     0.9981          1 
   6 S06_1274864     0.4981     0.5022          1          1          1          1     0.9981          1 
   3 S03_3328242     0.4982      0.504          1          1          1          1     0.9981          1 
   1 S01_5405443     0.4986     0.4967          1          1          1          1     0.9981          1 
  11 S11_1457037     0.4987     0.4942          1          1          1          1     0.9981          1 
   2 S02_1616437     0.4991     0.5003          1          1          1          1     0.9981          1 
   5 S05_2880375     0.4992     0.5012          1          1          1          1     0.9981          1 
  11 S11_2093687     0.4995     0.4891          1          1          1          1     0.9981          1 
   2 S02_1564245     0.4997     0.4903          1          1          1          1     0.9981          1 
   5  S05_301057     0.4999      0.492          1          1          1          1     0.9981          1 
   5 S05_3720710     0.5003      0.495          1          1          1          1     0.9981          1 
   9 S09_1419535     0.5007     0.5073          1          1          1          1     0.9981          1 
   3  S03_723321      0.501     0.4981          1          1          1          1     0.9981          1 
  12 S12_1125130     0.5011     0.4992          1          1          1          1     0.9981          1 
   5 S05_2247378     0.5012     0.5017          1          1          1          1     0.9981          1 
   1 S01_3722750     0.5015     0.5069          1          1          1          1     0.9981          1 
   3   S03_57393     0.5017     0.4995          1          1          1          1     0.9981          1 
  10  S10_297653     0.5022     0.5032          1          1          1          1     0.9981          1 
   4  S04_187278     0.5027     0.4982          1          1          1          1     0.9981          1 
  12  S12_332342     0.5032     0.5071          1          1          1          1     0.9981          1 
  12 S12_2139031     0.5035     0.4949          1          1          1          1     0.9981          1 
   5 S05_1196081     0.5038     0.4947          1          1          1          1     0.9981          1 
   3 S03_2108836     0.5039      0.511          1          1          1          1     0.9981          1 
   1  S01_309435      0.504     0.4953          1          1          1          1     0.9981          1 
   5 S05_2673466     0.5041     0.5071          1          1          1          1     0.9981          1 
   4 S04_4113268     0.5043     0.5015          1          1          1          1     0.9981          1 
  10 S10_1820185     0.5045     0.5045          1          1          1          1     0.9981          1 
  10  S10_845830     0.5049     0.5124          1          1          1          1     0.9981          1 
   1 S01_1381764     0.5062     0.5007          1          1          1          1     0.9981          1 
   1 S01_3915545     0.5063      0.509          1          1          1          1     0.9981          1 
  11 S11_1542671     0.5064     0.5038          1          1          1          1     0.9981          1 
   2  S02_878156     0.5065     0.5039          1          1          1          1     0.9981          1 
   5 S05_3455293     0.5069     0.5011          1          1          1          1     0.9981          1 
   3 S03_2990136     0.5071     0.5152          1          1          1          1     0.9981          1 
   7  S07_906715     0.5071     0.5062          1          1          1          1     0.9981          1 
  14  S14_511984     0.5073     0.5189          1          1          1          1     0.9981          1 
   5 S05_3059201     0.5087     0.5191          1          1          1          1     0.9981          1 
   9 S09_1725199     0.5087     0.5064          1          1          1          1     0.9981          1 
   3 S03_1117983      0.509     0.5105          1          1          1          1     0.9981          1 
   5  S05_457131     0.5092     0.5182          1          1          1          1     0.9981          1 
   1 S01_3734583     0.5105     0.5087          1          1          1          1     0.9981          1 
   2 S02_3966273      0.511     0.5149          1          1          1          1     0.9981          1 
  10 S10_2037738     0.5111     0.5132          1          1          1          1     0.9981          1 
   3 S03_3182653     0.5111     0.5043          1          1          1          1     0.9981          1 
   9 S09_1643478     0.5113     0.5049          1          1          1          1     0.9981          1 
   2 S02_4218331     0.5124     0.5065          1          1          1          1     0.9981          1 
   4  S04_406101     0.5132     0.5185          1          1          1          1     0.9981          1 
   8 S08_1303096     0.5136     0.5142          1          1          1          1     0.9981          1 
  16 S16_1119454     0.5138     0.5233          1          1          1          1     0.9981          1 
   8  S08_164287     0.5138     0.5111          1          1          1          1     0.9981          1 
  11  S11_826538     0.5139     0.5236          1          1          1          1     0.9981          1 
   8 S08_1344884     0.5142     0.5063          1          1          1          1     0.9981          1 
   1 S01_6202757     0.5149     0.5155          1          1          1          1     0.9981          1 
   3  S03_901697     0.5152     0.5087          1          1          1          1     0.9981          1 
   4 S04_4585484     0.5153     0.5276          1          1          1          1     0.9981          1 
  11 S11_1899175     0.5154     0.5237          1          1          1          1     0.9981          1 
  16  S16_376236     0.5155     0.5113          1          1          1          1     0.9981          1 
   2  S02_166902     0.5176     0.5154          1          1          1          1     0.9981          1 
   1 S01_6402878     0.5182     0.5243          1          1          1          1     0.9981          1 
  16  S16_436073     0.5185     0.5092          1          1          1          1     0.9981          1 
  15  S15_508902     0.5189     0.5233          1          1          1          1     0.9981          1 
   6 S06_2581458     0.5191     0.5272          1          1          1          1     0.9981          1 
   4 S04_3595014     0.5193     0.5139          1          1          1          1     0.9981          1 
  11  S11_276966     0.5196     0.5153          1          1          1          1     0.9981          1 
   7  S07_667949     0.5196     0.5111          1          1          1          1     0.9981          1 
   4 S04_4401085     0.5197     0.5249          1          1          1          1     0.9981          1 
  13 S13_1235616       0.52     0.5197          1          1          1          1     0.9981          1 
   3 S03_1675253     0.5205     0.5229          1          1          1          1     0.9981          1 
   9 S09_2019926     0.5207     0.5138          1          1          1          1     0.9981          1 
   3 S03_2436064     0.5209     0.5136          1          1          1          1     0.9981          1 
   5  S05_818597     0.5215     0.5193          1          1          1          1     0.9981          1 
   1 S01_4522983     0.5218     0.5287          1          1          1          1     0.9981          1 
   6  S06_466513     0.5226     0.5176          1          1          1          1     0.9981          1 
   1 S01_5749163     0.5229     0.5138          1          1          1          1     0.9981          1 
   7 S07_1477304      0.523     0.5235          1          1          1          1     0.9981          1 
   1 S01_4983074      0.523     0.5271          1          1          1          1     0.9981          1 
   8  S08_760730     0.5233     0.5196          1          1          1          1     0.9981          1 
  10 S10_2176455     0.5233     0.5215          1          1          1          1     0.9981          1 
   3 S03_3987176     0.5235     0.5205          1          1          1          1     0.9981          1 
   2 S02_3183617     0.5235      0.523          1          1          1          1     0.9981          1 
   4 S04_4581900     0.5236     0.5226          1          1          1          1     0.9981          1 
  10  S10_704551     0.5237     0.5196          1          1          1          1     0.9981          1 
   1 S01_4207484     0.5239     0.5332          1          1          1          1     0.9981          1 
  12  S12_777966     0.5243     0.5278          1          1          1          1     0.9981          1 
   2 S02_2391100     0.5245     0.5314          1          1          1          1     0.9981          1 
   8 S08_1990272     0.5247     0.5343          1          1          1          1     0.9981          1 
   2 S02_4885610     0.5249     0.5346          1          1          1          1     0.9981          1 
   5 S05_1461982     0.5252       0.52          1          1          1          1     0.9981          1 
   3 S03_3639367     0.5268     0.5218          1          1          1          1     0.9981          1 
   4 S04_1556469     0.5271     0.5209          1          1          1          1     0.9981          1 
   8 S08_2118312     0.5272     0.5292          1          1          1          1     0.9981          1 
   2 S02_3673743     0.5276     0.5282          1          1          1          1     0.9981          1 
   6 S06_2540071     0.5278     0.5343          1          1          1          1     0.9981          1 
   2 S02_4615819     0.5278     0.5207          1          1          1          1     0.9981          1 
  16  S16_383230     0.5282     0.5239          1          1          1          1     0.9981          1 
   8 S08_1161495     0.5287      0.523          1          1          1          1     0.9981          1 
   2 S02_4975513     0.5292     0.5319          1          1          1          1     0.9981          1 
   3 S03_3644197     0.5295     0.5278          1          1          1          1     0.9981          1 
   9 S09_2643436     0.5296     0.5245          1          1          1          1     0.9981          1 
  13 S13_1632418       0.53      0.532          1          1          1          1     0.9981          1 
   5  S05_457643     0.5302     0.5252          1          1          1          1     0.9981          1 
   6 S06_2759849     0.5303     0.5235          1          1          1          1     0.9981          1 
   4  S04_974894     0.5312     0.5268          1          1          1          1     0.9981          1 
   5 S05_1808434     0.5312     0.5247          1          1          1          1     0.9981          1 
   4 S04_4060731     0.5313     0.5295          1          1          1          1     0.9981          1 
   4 S04_4065269     0.5313     0.5313          1          1          1          1     0.9981          1 
  16  S16_806528     0.5314     0.5312          1          1          1          1     0.9981          1 
  10 S10_2207650     0.5315       0.53          1          1          1          1     0.9981          1 
   3 S03_1742725     0.5317     0.5343          1          1          1          1     0.9981          1 
  13  S13_318930     0.5319      0.538          1          1          1          1     0.9981          1 
   1 S01_4322097      0.532     0.5335          1          1          1          1     0.9981          1 
   7 S07_1466329     0.5331     0.5341          1          1          1          1     0.9981          1 
   8  S08_761901     0.5331     0.5303          1          1          1          1     0.9981          1 
   4 S04_1363456     0.5332      0.543          1          1          1          1     0.9981          1 
   3 S03_1193648     0.5335     0.5315          1          1          1          1     0.9981          1 
   9 S09_1644404     0.5339      0.536          1          1          1          1     0.9981          1 
   1 S01_7177417     0.5341     0.5502          1          1          1          1     0.9981          1 
   1 S01_6462851     0.5341     0.5331          1          1          1          1     0.9981          1 
   4 S04_4412110     0.5343     0.5373          1          1          1          1     0.9981          1 
   9 S09_2414074     0.5343     0.5302          1          1          1          1     0.9981          1 
   4 S04_3545087     0.5343     0.5365          1          1          1          1     0.9981          1 
   6  S06_324158     0.5343     0.5317          1          1          1          1     0.9981          1 
   2 S02_2462386     0.5345     0.5296          1          1          1          1     0.9981          1 
   1 S01_2077041     0.5346     0.5382          1          1          1          1     0.9981          1 
   2 S02_1218287      0.535     0.5313          1          1          1          1     0.9981          1 
   3  S03_359236      0.536     0.5387          1          1          1          1     0.9981          1 
   1 S01_6731709     0.5365     0.5331          1          1          1          1     0.9981          1 
  12 S12_1295519     0.5373     0.5312          1          1          1          1     0.9981          1 
  10  S10_719238     0.5374     0.5374          1          1          1          1     0.9981          1 
   8 S08_2405323     0.5378     0.5343          1          1          1          1     0.9981          1 
   8 S08_2405326     0.5378     0.5473          1          1          1          1     0.9981          1 
   5 S05_3365119      0.538      0.535          1          1          1          1     0.9981          1 
   2 S02_1746034     0.5382     0.5345          1          1          1          1     0.9981          1 
   5 S05_4197737     0.5387     0.5465          1          1          1          1     0.9981          1 
   1 S01_2779661     0.5391     0.5339          1          1          1          1     0.9981          1 
   7 S07_2600289     0.5423     0.5486          1          1          1          1     0.9981          1 
   4   S04_21673     0.5425     0.5432          1          1          1          1     0.9981          1 
   1  S01_309460      0.543     0.5341          1          1          1          1     0.9981          1 
  10 S10_1102206     0.5432     0.5507          1          1          1          1     0.9981          1 
  13 S13_1519482     0.5433     0.5515          1          1          1          1     0.9981          1 
  14 S14_1092407     0.5446     0.5461          1          1          1          1     0.9981          1 
   1 S01_1555792     0.5446     0.5524          1          1          1          1     0.9981          1 
   6 S06_1451591     0.5448      0.546          1          1          1          1     0.9981          1 
  12 S12_1297983      0.545     0.5494          1          1          1          1     0.9981          1 
  11  S11_698377     0.5451     0.5539          1          1          1          1     0.9981          1 
  13  S13_232490      0.546     0.5391          1          1          1          1     0.9981          1 
  13  S13_177677     0.5461     0.5541          1          1          1          1     0.9981          1 
  10   S10_73373     0.5465     0.5425          1          1          1          1     0.9981          1 
   3 S03_1661905     0.5466     0.5469          1          1          1          1     0.9981          1 
   7 S07_2489983     0.5469     0.5378          1          1          1          1     0.9981          1 
   8  S08_476116     0.5472     0.5378          1          1          1          1     0.9981          1 
   3  S03_373627     0.5473     0.5448          1          1          1          1     0.9981          1 
   6 S06_3764095     0.5477     0.5497          1          1          1          1     0.9981          1 
   2 S02_4421569     0.5479     0.5545          1          1          1          1     0.9981          1 
   1 S01_2841245     0.5486     0.5446          1          1          1          1     0.9981          1 
   5 S05_2197805     0.5489     0.5446          1          1          1          1     0.9981          1 
   3 S03_2305211     0.5494     0.5556          1          1          1          1     0.9981          1 
   3 S03_4168325     0.5496      0.545          1          1          1          1     0.9981          1 
   8  S08_193901     0.5497     0.5506          1          1          1          1     0.9981          1 
   9  S09_163495     0.5497     0.5472          1          1          1          1     0.9981          1 
   9 S09_2470374     0.5498     0.5489          1          1          1          1     0.9981          1 
   7 S07_1264028     0.5499     0.5477          1          1          1          1     0.9981          1 
   1 S01_5383253     0.5502     0.5433          1          1          1          1     0.9981          1 
   7 S07_1714688     0.5504     0.5527          1          1          1          1     0.9981          1 
  12  S12_442837     0.5506     0.5423          1          1          1          1     0.9981          1 
  12  S12_748107     0.5507     0.5498          1          1          1          1     0.9981          1 
   2 S02_2673200     0.5509     0.5523          1          1          1          1     0.9981          1 
   1 S01_6742012     0.5509     0.5497          1          1          1          1     0.9981          1 
  13  S13_655899     0.5515     0.5509          1          1          1          1     0.9981          1 
   7 S07_1126237     0.5516     0.5557          1          1          1          1     0.9981          1 
   6 S06_2556332     0.5518     0.5451          1          1          1          1     0.9981          1 
   3 S03_1350965     0.5523     0.5543          1          1          1          1     0.9981          1 
  13  S13_897274     0.5524     0.5509          1          1          1          1     0.9981          1 
   1 S01_4785490     0.5526     0.5559          1          1          1          1     0.9981          1 
  14  S14_716157     0.5527     0.5479          1          1          1          1     0.9981          1 
   6   S06_62047     0.5532     0.5466          1          1          1          1     0.9981          1 
   1 S01_4354242     0.5533     0.5609          1          1          1          1     0.9981          1 
   4 S04_2460223     0.5533      0.563          1          1          1          1     0.9981          1 
   2 S02_4311436     0.5536     0.5554          1          1          1          1     0.9981          1 
  12 S12_1521170     0.5537     0.5504          1          1          1          1     0.9981          1 
   1 S01_5371460     0.5539     0.5632          1          1          1          1     0.9981          1 
  14  S14_564084     0.5541     0.5615          1          1          1          1     0.9981          1 
   4  S04_711350     0.5543     0.5499          1          1          1          1     0.9981          1 
   2 S02_4433160     0.5545     0.5616          1          1          1          1     0.9981          1 
   2 S02_4912715     0.5547     0.5526          1          1          1          1     0.9981          1 
  15  S15_483282     0.5553     0.5536          1          1          1          1     0.9981          1 
   7 S07_1864225     0.5554     0.5587          1          1          1          1     0.9981          1 
   6 S06_1130268     0.5556     0.5533          1          1          1          1     0.9981          1 
   4 S04_3721191     0.5557     0.5533          1          1          1          1     0.9981          1 
  10 S10_1287502     0.5559     0.5496          1          1          1          1     0.9981          1 
   8 S08_2405320     0.5566      0.558          1          1          1          1     0.9981          1 
   5 S05_3719772     0.5575     0.5547          1          1          1          1     0.9981          1 
   6 S06_2821975     0.5575      0.563          1          1          1          1     0.9981          1 
   6 S06_2119226     0.5579     0.5537          1          1          1          1     0.9981          1 
   6 S06_2119244     0.5579     0.5518          1          1          1          1     0.9981          1 
   4 S04_2200152      0.558      0.559          1          1          1          1     0.9981          1 
  13 S13_1439592     0.5587     0.5608          1          1          1          1     0.9981          1 
   5 S05_1437266     0.5587     0.5516          1          1          1          1     0.9981          1 
  10 S10_1785352      0.559     0.5532          1          1          1          1     0.9981          1 
   3 S03_3888096      0.559     0.5675          1          1          1          1     0.9981          1 
   4 S04_1901965     0.5594     0.5594          1          1          1          1     0.9981          1 
   9 S09_2416440     0.5604     0.5606          1          1          1          1     0.9981          1 
   7 S07_2374688     0.5605     0.5683          1          1          1          1     0.9981          1 
  11  S11_287988     0.5606     0.5587          1          1          1          1     0.9981          1 
   5  S05_402509     0.5608      0.566          1          1          1          1     0.9981          1 
   1 S01_5976140     0.5608     0.5553          1          1          1          1     0.9981          1 
   4 S04_1336530     0.5608     0.5724          1          1          1          1     0.9981          1 
   9  S09_131776     0.5609     0.5659          1          1          1          1     0.9981          1 
   1 S01_5405451     0.5615     0.5604          1          1          1          1     0.9981          1 
   8  S08_660436     0.5616     0.5655          1          1          1          1     0.9981          1 
   6 S06_2892532     0.5622     0.5716          1          1          1          1     0.9981          1 
  14   S14_20101     0.5624     0.5656          1          1          1          1     0.9981          1 
   2 S02_3406128     0.5625     0.5645          1          1          1          1     0.9981          1 
  11 S11_1037879      0.563     0.5566          1          1          1          1     0.9981          1 
   4 S04_4114441      0.563      0.567          1          1          1          1     0.9981          1 
  11 S11_2519635     0.5632     0.5575          1          1          1          1     0.9981          1 
   5 S05_3244560     0.5633     0.5575          1          1          1          1     0.9981          1 
   2 S02_4347527     0.5636     0.5726          1          1          1          1     0.9981          1 
  13  S13_371712     0.5642     0.5608          1          1          1          1     0.9981          1 
   4  S04_904545     0.5643     0.5685          1          1          1          1     0.9981          1 
   1 S01_4321910     0.5645     0.5728          1          1          1          1     0.9981          1 
   7 S07_1868283     0.5649     0.5676          1          1          1          1     0.9981          1 
   3 S03_2999859     0.5655     0.5579          1          1          1          1     0.9981          1 
   8  S08_915281     0.5656     0.5579          1          1          1          1     0.9981          1 
   2  S02_492065     0.5657     0.5622          1          1          1          1     0.9981          1 
   1 S01_6743912     0.5659     0.5734          1          1          1          1     0.9981          1 
   4 S04_1642073      0.566     0.5688          1          1          1          1     0.9981          1 
   1 S01_7213193     0.5664     0.5724          1          1          1          1     0.9981          1 
   6  S06_342357     0.5667      0.559          1          1          1          1     0.9981          1 
  16  S16_236106     0.5667     0.5643          1          1          1          1     0.9981          1 
  10 S10_1412471      0.567     0.5744          1          1          1          1     0.9981          1 
  11 S11_2424234     0.5673     0.5608          1          1          1          1     0.9981          1 
   6 S06_1807152     0.5675     0.5667          1          1          1          1     0.9981          1 
   3   S03_95477     0.5676     0.5624          1          1          1          1     0.9981          1 
   3 S03_4955084     0.5683     0.5708          1          1          1          1     0.9981          1 
  10 S10_1056927     0.5683     0.5605          1          1          1          1     0.9981          1 
  15 S15_1087665     0.5685      0.571          1          1          1          1     0.9981          1 
   6 S06_2696233     0.5688     0.5636          1          1          1          1     0.9981          1 
   4 S04_3819041     0.5695     0.5667          1          1          1          1     0.9981          1 
  12 S12_1347156     0.5696     0.5743          1          1          1          1     0.9981          1 
   4 S04_4409936     0.5698     0.5696          1          1          1          1     0.9981          1 
   2 S02_4981043     0.5705     0.5633          1          1          1          1     0.9981          1 
  16  S16_454664     0.5708     0.5625          1          1          1          1     0.9981          1 
   3 S03_1984533     0.5709     0.5695          1          1          1          1     0.9981          1 
   6 S06_2499229      0.571     0.5683          1          1          1          1     0.9981          1 
   3 S03_2229040     0.5712     0.5642          1          1          1          1     0.9981          1 
   5 S05_1863903     0.5716     0.5743          1          1          1          1     0.9981          1 
   1 S01_5364705     0.5724     0.5755          1          1          1          1     0.9981          1 
   2  S02_687088     0.5724      0.577          1          1          1          1     0.9981          1 
   2  S02_409518     0.5726     0.5737          1          1          1          1     0.9981          1 
  11 S11_1457208     0.5726     0.5815          1          1          1          1     0.9981          1 
   4 S04_2284654     0.5728     0.5766          1          1          1          1     0.9981          1 
   3  S03_226542     0.5728     0.5649          1          1          1          1     0.9981          1 
   6  S06_217425     0.5733     0.5657          1          1          1          1     0.9981          1 
  11 S11_1158021     0.5734     0.5747          1          1          1          1     0.9981          1 
  11  S11_874556     0.5737     0.5673          1          1          1          1     0.9981          1 
  11 S11_2118180     0.5738     0.5802          1          1          1          1     0.9981          1 
   3 S03_3093104     0.5739     0.5774          1          1          1          1     0.9981          1 
   6 S06_3506599     0.5743     0.5738          1          1          1          1     0.9981          1 
   4 S04_2202659     0.5743     0.5664          1          1          1          1     0.9981          1 
   9 S09_1836776     0.5744      0.581          1          1          1          1     0.9981          1 
   1 S01_3599572     0.5747     0.5733          1          1          1          1     0.9981          1 
  12 S12_1795728     0.5755     0.5712          1          1          1          1     0.9981          1 
   4 S04_1651893     0.5756     0.5698          1          1          1          1     0.9981          1 
   9 S09_1717053     0.5763     0.5836          1          1          1          1     0.9981          1 
   9 S09_1193637     0.5763     0.5763          1          1          1          1     0.9981          1 
   4 S04_3201703     0.5766     0.5763          1          1          1          1     0.9981          1 
   6  S06_307856      0.577     0.5824          1          1          1          1     0.9981          1 
   1 S01_6771382     0.5771     0.5788          1          1          1          1     0.9981          1 
  10 S10_1106057     0.5774     0.5771          1          1          1          1     0.9981          1 
   8 S08_1682761     0.5776     0.5756          1          1          1          1     0.9981          1 
   7  S07_268422     0.5782     0.5807          1          1          1          1     0.9981          1 
   3 S03_3182191     0.5782     0.5808          1          1          1          1     0.9981          1 
  11  S11_727910     0.5788     0.5726          1          1          1          1     0.9981          1 
  14 S14_1736003     0.5793     0.5728          1          1          1          1     0.9981          1 
  10  S10_410954       0.58     0.5705          1          1          1          1     0.9981          1 
   2 S02_4585767       0.58     0.5709          1          1          1          1     0.9981          1 
  15  S15_741378     0.5802     0.5858          1          1          1          1     0.9981          1 
  12  S12_702342     0.5804     0.5819          1          1          1          1     0.9981          1 
  16  S16_245084     0.5807       0.58          1          1          1          1     0.9981          1 
   2 S02_2423709     0.5808     0.5739          1          1          1          1     0.9981          1 
   6  S06_692791     0.5809     0.5897          1          1          1          1     0.9981          1 
   5 S05_3696524      0.581     0.5826          1          1          1          1     0.9981          1 
  11 S11_2265271     0.5815     0.5818          1          1          1          1     0.9981          1 
  10 S10_2217866     0.5818     0.5804          1          1          1          1     0.9981          1 
   6 S06_1703801     0.5818     0.5818          1          1          1          1     0.9981          1 
   8 S08_2730969     0.5818       0.58          1          1          1          1     0.9981          1 
   8 S08_2171330     0.5818     0.5881          1          1          1          1     0.9981          1 
   2 S02_4424678     0.5819     0.5881          1          1          1          1     0.9981          1 
   5 S05_3358865     0.5822      0.587          1          1          1          1     0.9981          1 
   3 S03_4933319     0.5824     0.5776          1          1          1          1     0.9981          1 
  12  S12_689352     0.5826     0.5809          1          1          1          1     0.9981          1 
  12 S12_1484626     0.5832     0.5782          1          1          1          1     0.9981          1 
  11 S11_2163486     0.5836     0.5818          1          1          1          1     0.9981          1 
   1 S01_1027807     0.5836     0.5899          1          1          1          1     0.9981          1 
  15   S15_44364     0.5844     0.5917          1          1          1          1     0.9981          1 
   4 S04_3523307     0.5846     0.5903          1          1          1          1     0.9981          1 
  10 S10_2210666     0.5848     0.5836          1          1          1          1     0.9981          1 
   7 S07_1173630     0.5855     0.5892          1          1          1          1     0.9981          1 
   4 S04_4024762     0.5858     0.5793          1          1          1          1     0.9981          1 
   9 S09_1590116     0.5869     0.5782          1          1          1          1     0.9981          1 
   9  S09_372258      0.587     0.5844          1          1          1          1     0.9981          1 
   8 S08_1306269     0.5872     0.5889          1          1          1          1     0.9981          1 
  13  S13_716867     0.5873     0.5822          1          1          1          1     0.9981          1 
   2  S02_712365     0.5873     0.5818          1          1          1          1     0.9981          1 
   5  S05_138766     0.5876     0.5876          1          1          1          1     0.9981          1 
  13  S13_318034     0.5881     0.5944          1          1          1          1     0.9981          1 
   3 S03_4196848     0.5881     0.5872          1          1          1          1     0.9981          1 
   5  S05_425935     0.5884     0.5923          1          1          1          1     0.9981          1 
   3 S03_4053581     0.5889     0.5924          1          1          1          1     0.9981          1 
   7 S07_1816788     0.5889     0.5889          1          1          1          1     0.9981          1 
   7 S07_2583329     0.5892     0.5832          1          1          1          1     0.9981          1 
   2  S02_604570     0.5897     0.5855          1          1          1          1     0.9981          1 
  11 S11_1453516     0.5897     0.5884          1          1          1          1     0.9981          1 
   6 S06_1057958     0.5898     0.5962          1          1          1          1     0.9981          1 
   7  S07_106711     0.5899     0.5952          1          1          1          1     0.9981          1 
   9  S09_462498     0.5902     0.5926          1          1          1          1     0.9981          1 
  12  S12_673097     0.5903     0.5848          1          1          1          1     0.9981          1 
   1 S01_3617092     0.5909     0.5846          1          1          1          1     0.9981          1 
   4 S04_1172551     0.5917     0.5897          1          1          1          1     0.9981          1 
   1 S01_1081318     0.5919     0.5909          1          1          1          1     0.9981          1 
  11 S11_1558179     0.5923     0.5993          1          1          1          1     0.9981          1 
   4 S04_2707195     0.5924     0.5873          1          1          1          1     0.9981          1 
   5  S05_737636     0.5926     0.5958          1          1          1          1     0.9981          1 
   3 S03_4222940     0.5926     0.6022          1          1          1          1     0.9981          1 
   5 S05_4040510     0.5929     0.5974          1          1          1          1     0.9981          1 
  10  S10_113159     0.5933     0.5873          1          1          1          1     0.9981          1 
   3 S03_1625433     0.5933     0.5926          1          1          1          1     0.9981          1 
   3 S03_1663379     0.5933     0.5988          1          1          1          1     0.9981          1 
  15  S15_430239     0.5937     0.5919          1          1          1          1     0.9981          1 
   3 S03_3676586     0.5944     0.5869          1          1          1          1     0.9981          1 
   2 S02_4724108     0.5945     0.5902          1          1          1          1     0.9981          1 
   9  S09_980568     0.5945     0.5945          1          1          1          1     0.9981          1 
   3 S03_2008832     0.5947     0.5929          1          1          1          1     0.9981          1 
   9 S09_2601921     0.5952     0.5898          1          1          1          1     0.9981          1 
  12  S12_201740     0.5957     0.6065          1          1          1          1     0.9981          1 
   9 S09_2444399     0.5958     0.5962          1          1          1          1     0.9981          1 
   8 S08_2376300     0.5962     0.5933          1          1          1          1     0.9981          1 
   5  S05_105381     0.5962     0.6008          1          1          1          1     0.9981          1 
   1 S01_6747011     0.5973     0.5988          1          1          1          1     0.9981          1 
   3 S03_1350258     0.5973     0.5973          1          1          1          1     0.9981          1 
  15  S15_150328     0.5974     0.5957          1          1          1          1     0.9981          1 
   7  S07_897914     0.5975     0.5947          1          1          1          1     0.9981          1 
   7 S07_1303539     0.5982     0.5933          1          1          1          1     0.9981          1 
   1 S01_6461521     0.5984     0.6039          1          1          1          1     0.9981          1 
   2 S02_3970395     0.5988     0.6028          1          1          1          1     0.9981          1 
   2 S02_1181616     0.5988     0.6034          1          1          1          1     0.9981          1 
   7 S07_1803964     0.5989     0.5933          1          1          1          1     0.9981          1 
   3  S03_541359     0.5989     0.5975          1          1          1          1     0.9981          1 
  15  S15_210088     0.5991     0.5984          1          1          1          1     0.9981          1 
   2 S02_1583685     0.5992     0.6082          1          1          1          1     0.9981          1 
  10 S10_1068223     0.5993     0.5991          1          1          1          1     0.9981          1 
  13 S13_1455339     0.5993     0.6072          1          1          1          1     0.9981          1 
   1 S01_3245366     0.5995     0.5995          1          1          1          1     0.9981          1 
   9  S09_946655     0.6008     0.5937          1          1          1          1     0.9981          1 
  10 S10_2063998     0.6012     0.6076          1          1          1          1     0.9981          1 
   4 S04_4028488     0.6022     0.5982          1          1          1          1     0.9981          1 
  11  S11_782010     0.6028     0.5945          1          1          1          1     0.9981          1 
   5  S05_997957     0.6028     0.5992          1          1          1          1     0.9981          1 
   3 S03_2167875     0.6034     0.5973          1          1          1          1     0.9981          1 
   4 S04_1236575     0.6034     0.5989          1          1          1          1     0.9981          1 
   1 S01_3612468     0.6035     0.6034          1          1          1          1     0.9981          1 
   2 S02_3133913     0.6037     0.6105          1          1          1          1     0.9981          1 
  13 S13_1534381     0.6038     0.6106          1          1          1          1     0.9981          1 
   1 S01_1100051     0.6039     0.6012          1          1          1          1     0.9981          1 
   1 S01_1276007     0.6043     0.6043          1          1          1          1     0.9981          1 
  16  S16_324393     0.6059     0.6037          1          1          1          1     0.9981          1 
   5  S05_731575      0.606     0.5989          1          1          1          1     0.9981          1 
  12  S12_670596      0.606     0.6119          1          1          1          1     0.9981          1 
   4 S04_1422758     0.6062     0.6072          1          1          1          1     0.9981          1 
   5 S05_3577400     0.6065     0.5993          1          1          1          1     0.9981          1 
   1 S01_5253994     0.6072     0.6073          1          1          1          1     0.9981          1 
   3 S03_4893432     0.6072     0.6097          1          1          1          1     0.9981          1 
   2 S02_3818331     0.6072     0.6072          1          1          1          1     0.9981          1 
   4 S04_2947370     0.6073     0.6059          1          1          1          1     0.9981          1 
   1 S01_1070571     0.6076     0.6035          1          1          1          1     0.9981          1 
   3 S03_4790019     0.6081      0.606          1          1          1          1     0.9981          1 
   9 S09_2557785     0.6082     0.6038          1          1          1          1     0.9981          1 
   6 S06_1531330      0.609     0.6081          1          1          1          1     0.9981          1 
   4  S04_793850     0.6093     0.6028          1          1          1          1     0.9981          1 
  16  S16_135005     0.6097     0.6181          1          1          1          1     0.9981          1 
   1 S01_5406481     0.6104     0.6138          1          1          1          1     0.9981          1 
   1 S01_4515003     0.6105     0.6167          1          1          1          1     0.9981          1 
  11 S11_1614623     0.6106     0.6168          1          1          1          1     0.9981          1 
   1 S01_1399620     0.6108     0.6108          1          1          1          1     0.9981          1 
   5 S05_1314201     0.6108     0.6174          1          1          1          1     0.9981          1 
   9  S09_908111     0.6118     0.6133          1          1          1          1     0.9981          1 
   4  S04_817170     0.6119     0.6158          1          1          1          1     0.9981          1 
   6 S06_1359275      0.612     0.6062          1          1          1          1     0.9981          1 
   3 S03_2304556     0.6126     0.6189          1          1          1          1     0.9981          1 
  11  S11_112392     0.6128      0.612          1          1          1          1     0.9981          1 
   1 S01_4441719     0.6132      0.606          1          1          1          1     0.9981          1 
   1 S01_2315183     0.6133      0.609          1          1          1          1     0.9981          1 
  10  S10_168725     0.6136     0.6167          1          1          1          1     0.9981          1 
   2 S02_4480690     0.6138     0.6108          1          1          1          1     0.9981          1 
   1 S01_5075726      0.614      0.621          1          1          1          1     0.9981          1 
   1 S01_5075729      0.614     0.6126          1          1          1          1     0.9981          1 
   1 S01_1042337     0.6141      0.616          1          1          1          1     0.9981          1 
   3 S03_2010492     0.6148     0.6178          1          1          1          1     0.9981          1 
   6 S06_1183717     0.6149     0.6093          1          1          1          1     0.9981          1 
   2  S02_169563     0.6149     0.6203          1          1          1          1     0.9981          1 
   4 S04_4081747     0.6155     0.6132          1          1          1          1     0.9981          1 
   2 S02_4932700     0.6156     0.6175          1          1          1          1     0.9981          1 
  10 S10_1599459     0.6158     0.6136          1          1          1          1     0.9981          1 
   4 S04_1493120      0.616     0.6128          1          1          1          1     0.9981          1 
   4  S04_793848     0.6165     0.6141          1          1          1          1     0.9981          1 
   6 S06_3313562     0.6167     0.6104          1          1          1          1     0.9981          1 
   1 S01_4169870     0.6167     0.6168          1          1          1          1     0.9981          1 
  14  S14_657442     0.6168     0.6243          1          1          1          1     0.9981          1 
  14  S14_703098     0.6168     0.6118          1          1          1          1     0.9981          1 
   5 S05_2535343     0.6174     0.6238          1          1          1          1     0.9981          1 
   2 S02_1185976     0.6175     0.6192          1          1          1          1     0.9981          1 
  15  S15_749463     0.6178     0.6241          1          1          1          1     0.9981          1 
   5  S05_884918     0.6181      0.619          1          1          1          1     0.9981          1 
  13  S13_934244     0.6182     0.6155          1          1          1          1     0.9981          1 
   1 S01_7327832     0.6189     0.6149          1          1          1          1     0.9981          1 
  11 S11_1678772     0.6189     0.6248          1          1          1          1     0.9981          1 
  11 S11_1887349      0.619     0.6148          1          1          1          1     0.9981          1 
   3 S03_1509898     0.6192     0.6231          1          1          1          1     0.9981          1 
  11 S11_1870769     0.6196     0.6156          1          1          1          1     0.9981          1 
   6 S06_2204085       0.62      0.614          1          1          1          1     0.9981          1 
   6 S06_1791706     0.6203      0.614          1          1          1          1     0.9981          1 
  14  S14_787427      0.621     0.6289          1          1          1          1     0.9981          1 
  14  S14_265326     0.6211     0.6214          1          1          1          1     0.9981          1 
   2 S02_1986710     0.6211     0.6276          1          1          1          1     0.9981          1 
   2 S02_4803789     0.6214     0.6149          1          1          1          1     0.9981          1 
   5 S05_1808759     0.6217     0.6217          1          1          1          1     0.9981          1 
  15  S15_400767     0.6225     0.6281          1          1          1          1     0.9981          1 
   6 S06_1109248     0.6231     0.6165          1          1          1          1     0.9981          1 
   4 S04_1268390     0.6233     0.6233          1          1          1          1     0.9981          1 
   2 S02_4753610     0.6238     0.6264          1          1          1          1     0.9981          1 
  11 S11_1845402     0.6241     0.6211          1          1          1          1     0.9981          1 
   6  S06_474069     0.6243     0.6182          1          1          1          1     0.9981          1 
  10 S10_1484987     0.6248     0.6211          1          1          1          1     0.9981          1 
   3 S03_4459967     0.6248     0.6189          1          1          1          1     0.9981          1 
  16  S16_326147     0.6256     0.6196          1          1          1          1     0.9981          1 
   9 S09_2777511     0.6256     0.6275          1          1          1          1     0.9981          1 
   1 S01_5367455      0.626       0.62          1          1          1          1     0.9981          1 
   2 S02_3438436     0.6264     0.6314          1          1          1          1     0.9981          1 
   2 S02_3188777     0.6265     0.6337          1          1          1          1     0.9981          1 
   5 S05_1244150     0.6271     0.6271          1          1          1          1     0.9981          1 
   7 S07_2229156     0.6275     0.6265          1          1          1          1     0.9981          1 
  10 S10_2416657     0.6276     0.6225          1          1          1          1     0.9981          1 
  10  S10_146576     0.6281     0.6289          1          1          1          1     0.9981          1 
   1 S01_4226622     0.6282     0.6305          1          1          1          1     0.9981          1 
  11 S11_1483208     0.6284      0.626          1          1          1          1     0.9981          1 
   1 S01_2823554     0.6289     0.6248          1          1          1          1     0.9981          1 
   4  S04_553045     0.6289     0.6256          1          1          1          1     0.9981          1 
  12  S12_774183      0.629     0.6332          1          1          1          1     0.9981          1 
   3 S03_2173318     0.6292     0.6322          1          1          1          1     0.9981          1 
   8 S08_1382899     0.6305     0.6373          1          1          1          1     0.9981          1 
   8 S08_1043224      0.631     0.6256          1          1          1          1     0.9981          1 
  16  S16_144812     0.6311     0.6327          1          1          1          1     0.9981          1 
  11 S11_2214080     0.6313     0.6328          1          1          1          1     0.9981          1 
   4 S04_3874746     0.6314     0.6339          1          1          1          1     0.9981          1 
   4 S04_4361993      0.632     0.6311          1          1          1          1     0.9981          1 
   3 S03_2678943     0.6322     0.6313          1          1          1          1     0.9981          1 
  14 S14_1243505     0.6325     0.6415          1          1          1          1     0.9981          1 
   3 S03_2414190     0.6327     0.6282          1          1          1          1     0.9981          1 
   1  S01_198854     0.6328     0.6379          1          1          1          1     0.9981          1 
  16  S16_603077     0.6332     0.6284          1          1          1          1     0.9981          1 
   1 S01_6447511     0.6333      0.629          1          1          1          1     0.9981          1 
   8 S08_1918179     0.6333     0.6292          1          1          1          1     0.9981          1 
   4  S04_915813     0.6337     0.6379          1          1          1          1     0.9981          1 
   9  S09_947623     0.6339     0.6409          1          1          1          1     0.9981          1 
  15 S15_1285222     0.6346     0.6325          1          1          1          1     0.9981          1 
   4 S04_3595770     0.6351     0.6423          1          1          1          1     0.9981          1 
  14  S14_216038     0.6355     0.6388          1          1          1          1     0.9981          1 
   9 S09_1695777     0.6372      0.632          1          1          1          1     0.9981          1 
   1 S01_3218348     0.6373     0.6386          1          1          1          1     0.9981          1 
   2  S02_415818     0.6375      0.631          1          1          1          1     0.9981          1 
   2 S02_2257067     0.6379     0.6379          1          1          1          1     0.9981          1 
  10  S10_179519     0.6379     0.6372          1          1          1          1     0.9981          1 
  12 S12_1201931     0.6379     0.6428          1          1          1          1     0.9981          1 
   5  S05_112203     0.6386     0.6469          1          1          1          1     0.9981          1 
   2  S02_966333     0.6387     0.6419          1          1          1          1     0.9981          1 
   3  S03_240143     0.6388     0.6333          1          1          1          1     0.9981          1 
  15  S15_391057     0.6388     0.6333          1          1          1          1     0.9981          1 
   4 S04_2486639     0.6388     0.6476          1          1          1          1     0.9981          1 
  12 S12_1250852     0.6397     0.6355          1          1          1          1     0.9981          1 
   4 S04_1872225     0.6403     0.6346          1          1          1          1     0.9981          1 
   1 S01_1278135     0.6409     0.6427          1          1          1          1     0.9981          1 
  12 S12_2108437      0.641     0.6351          1          1          1          1     0.9981          1 
   5 S05_1148561     0.6411     0.6387          1          1          1          1     0.9981          1 
   5  S05_137185     0.6411     0.6411          1          1          1          1     0.9981          1 
   1  S01_644481     0.6411     0.6375          1          1          1          1     0.9981          1 
   1 S01_3627420     0.6412     0.6493          1          1          1          1     0.9981          1 
  11  S11_849109     0.6414     0.6414          1          1          1          1     0.9981          1 
   2  S02_351329     0.6415     0.6411          1          1          1          1     0.9981          1 
   3 S03_2968029     0.6417     0.6403          1          1          1          1     0.9981          1 
  11 S11_1463112     0.6418     0.6439          1          1          1          1     0.9981          1 
   1 S01_4659726     0.6419     0.6427          1          1          1          1     0.9981          1 
   9  S09_230671     0.6421     0.6439          1          1          1          1     0.9981          1 
   3 S03_4410162     0.6422     0.6474          1          1          1          1     0.9981          1 
   4 S04_4065824     0.6423     0.6466          1          1          1          1     0.9981          1 
   7  S07_131131     0.6423     0.6422          1          1          1          1     0.9981          1 
   4 S04_1333863     0.6425     0.6471          1          1          1          1     0.9981          1 
   3 S03_4340236     0.6427     0.6388          1          1          1          1     0.9981          1 
  13  S13_193717     0.6427     0.6388          1          1          1          1     0.9981          1 
   9  S09_993424     0.6427     0.6397          1          1          1          1     0.9981          1 
  12 S12_2065283     0.6428     0.6461          1          1          1          1     0.9981          1 
   6 S06_2581273     0.6429     0.6496          1          1          1          1     0.9981          1 
   8  S08_685772     0.6432     0.6418          1          1          1          1     0.9981          1 
   6 S06_1142428     0.6432     0.6458          1          1          1          1     0.9981          1 
   3 S03_1117986     0.6439      0.641          1          1          1          1     0.9981          1 
   8  S08_364400     0.6439     0.6488          1          1          1          1     0.9981          1 
   5   S05_35695     0.6446     0.6417          1          1          1          1     0.9981          1 
   1 S01_5128291     0.6452     0.6473          1          1          1          1     0.9981          1 
   4 S04_3657602     0.6453     0.6516          1          1          1          1     0.9981          1 
   2 S02_2623692     0.6457     0.6483          1          1          1          1     0.9981          1 
   3 S03_3323721     0.6458     0.6493          1          1          1          1     0.9981          1 
   2  S02_613040     0.6461     0.6446          1          1          1          1     0.9981          1 
   2  S02_826333     0.6461     0.6423          1          1          1          1     0.9981          1 
   5 S05_1334905     0.6466     0.6412          1          1          1          1     0.9981          1 
   2 S02_3001178     0.6469     0.6411          1          1          1          1     0.9981          1 
  10 S10_2363090     0.6471     0.6421          1          1          1          1     0.9981          1 
   1 S01_3172503     0.6473     0.6425          1          1          1          1     0.9981          1 
   7 S07_1314993     0.6474       0.65          1          1          1          1     0.9981          1 
   2 S02_3107531     0.6476     0.6432          1          1          1          1     0.9981          1 
  13 S13_2052974     0.6481     0.6432          1          1          1          1     0.9981          1 
   2 S02_1866095     0.6481     0.6429          1          1          1          1     0.9981          1 
   2 S02_3574255     0.6483     0.6518          1          1          1          1     0.9981          1 
   9 S09_1418828     0.6483     0.6427          1          1          1          1     0.9981          1 
   2  S02_678311     0.6485     0.6481          1          1          1          1     0.9981          1 
   4  S04_791925     0.6488     0.6481          1          1          1          1     0.9981          1 
  11 S11_1618104     0.6488     0.6485          1          1          1          1     0.9981          1 
   4 S04_3593103     0.6489     0.6452          1          1          1          1     0.9981          1 
   4 S04_3657594     0.6492     0.6461          1          1          1          1     0.9981          1 
  13 S13_1048862     0.6493     0.6483          1          1          1          1     0.9981          1 
   2 S02_2392981     0.6493     0.6453          1          1          1          1     0.9981          1 
  16  S16_798271     0.6496      0.653          1          1          1          1     0.9981          1 
  13  S13_676416     0.6496     0.6457          1          1          1          1     0.9981          1 
  11 S11_1190834       0.65     0.6496          1          1          1          1     0.9981          1 
   3 S03_2839228     0.6501     0.6488          1          1          1          1     0.9981          1 
  11 S11_1914619     0.6516     0.6523          1          1          1          1     0.9981          1 
   3 S03_1169805     0.6518     0.6501          1          1          1          1     0.9981          1 
   5 S05_2360563     0.6518     0.6574          1          1          1          1     0.9981          1 
  15  S15_529774     0.6519     0.6527          1          1          1          1     0.9981          1 
  13  S13_356702      0.652     0.6574          1          1          1          1     0.9981          1 
   9 S09_1717873     0.6523     0.6542          1          1          1          1     0.9981          1 
  14  S14_782933     0.6527     0.6607          1          1          1          1     0.9981          1 
   2 S02_1211096     0.6529     0.6489          1          1          1          1     0.9981          1 
  12 S12_1722124      0.653     0.6519          1          1          1          1     0.9981          1 
   5 S05_1632230     0.6539      0.652          1          1          1          1     0.9981          1 
   1 S01_5851081     0.6542     0.6601          1          1          1          1     0.9981          1 
  14  S14_175028     0.6544     0.6492          1          1          1          1     0.9981          1 
   3 S03_4162055     0.6553     0.6539          1          1          1          1     0.9981          1 
   2 S02_3478899     0.6556     0.6607          1          1          1          1     0.9981          1 
   4  S04_918216     0.6557     0.6518          1          1          1          1     0.9981          1 
   2  S02_510665     0.6558      0.656          1          1          1          1     0.9981          1 
   2 S02_4793461     0.6559     0.6557          1          1          1          1     0.9981          1 
   1 S01_5405444      0.656     0.6529          1          1          1          1     0.9981          1 
   2  S02_677575     0.6572     0.6553          1          1          1          1     0.9981          1 
   3  S03_211160     0.6572     0.6573          1          1          1          1     0.9981          1 
   8 S08_1754921     0.6573     0.6582          1          1          1          1     0.9981          1 
   1 S01_7109099     0.6573     0.6607          1          1          1          1     0.9981          1 
   1 S01_3646159     0.6574     0.6597          1          1          1          1     0.9981          1 
   2 S02_3624025     0.6574     0.6556          1          1          1          1     0.9981          1 
   8 S08_2174698     0.6575     0.6544          1          1          1          1     0.9981          1 
   4 S04_3657597     0.6577     0.6649          1          1          1          1     0.9981          1 
   4 S04_3657600     0.6577     0.6575          1          1          1          1     0.9981          1 
   7 S07_2178976     0.6577     0.6577          1          1          1          1     0.9981          1 
  11  S11_900643     0.6578     0.6582          1          1          1          1     0.9981          1 
   1 S01_3001391     0.6582     0.6573          1          1          1          1     0.9981          1 
   5 S05_1632681     0.6582       0.66          1          1          1          1     0.9981          1 
   2  S02_332280     0.6591     0.6559          1          1          1          1     0.9981          1 
   9  S09_590773     0.6595     0.6572          1          1          1          1     0.9981          1 
   9 S09_1198336     0.6597     0.6602          1          1          1          1     0.9981          1 
   2 S02_1277015       0.66     0.6668          1          1          1          1     0.9981          1 
  15  S15_288271     0.6601     0.6668          1          1          1          1     0.9981          1 
  11  S11_190335     0.6602     0.6558          1          1          1          1     0.9981          1 
   6 S06_1120463     0.6607     0.6608          1          1          1          1     0.9981          1 
   8  S08_159907     0.6607     0.6572          1          1          1          1     0.9981          1 
  12  S12_330008     0.6607     0.6632          1          1          1          1     0.9981          1 
   1 S01_4194138     0.6608     0.6578          1          1          1          1     0.9981          1 
   2 S02_4042945     0.6611     0.6577          1          1          1          1     0.9981          1 
  14  S14_184600     0.6621     0.6577          1          1          1          1     0.9981          1 
   7  S07_198713     0.6632     0.6675          1          1          1          1     0.9981          1 
  14  S14_730667     0.6632     0.6657          1          1          1          1     0.9981          1 
   2 S02_3625842     0.6647     0.6669          1          1          1          1     0.9981          1 
   1 S01_3126490     0.6649     0.6595          1          1          1          1     0.9981          1 
   9  S09_969099     0.6657     0.6632          1          1          1          1     0.9981          1 
   9 S09_2637691     0.6662     0.6591          1          1          1          1     0.9981          1 
  13 S13_1497915     0.6667     0.6681          1          1          1          1     0.9981          1 
  12 S12_1412605     0.6668     0.6691          1          1          1          1     0.9981          1 
  11 S11_1000745     0.6668     0.6611          1          1          1          1     0.9981          1 
   6  S06_663231     0.6669     0.6693          1          1          1          1     0.9981          1 
   8  S08_397702     0.6672     0.6621          1          1          1          1     0.9981          1 
   3 S03_1178665     0.6675     0.6672          1          1          1          1     0.9981          1 
   2 S02_2040372     0.6675     0.6675          1          1          1          1     0.9981          1 
  16  S16_711700     0.6675     0.6708          1          1          1          1     0.9981          1 
   1 S01_3625761     0.6676     0.6713          1          1          1          1     0.9981          1 
   8 S08_1918187     0.6678     0.6647          1          1          1          1     0.9981          1 
   7  S07_957836     0.6681     0.6667          1          1          1          1     0.9981          1 
   1 S01_1485953     0.6688     0.6676          1          1          1          1     0.9981          1 
  11  S11_858335     0.6691     0.6675          1          1          1          1     0.9981          1 
   9  S09_754718     0.6693     0.6722          1          1          1          1     0.9981          1 
   9 S09_1858555     0.6696     0.6688          1          1          1          1     0.9981          1 
  10 S10_2066543     0.6705     0.6743          1          1          1          1     0.9981          1 
   3  S03_407632     0.6705     0.6662          1          1          1          1     0.9981          1 
   4 S04_3578187     0.6707     0.6771          1          1          1          1     0.9981          1 
  10   S10_60207     0.6708     0.6707          1          1          1          1     0.9981          1 
   3 S03_3820602     0.6712     0.6726          1          1          1          1     0.9981          1 
  10 S10_1300743     0.6713     0.6717          1          1          1          1     0.9981          1 
  10 S10_1549890     0.6713     0.6741          1          1          1          1     0.9981          1 
  13 S13_1030153     0.6715     0.6794          1          1          1          1     0.9981          1 
   5 S05_3259017     0.6717     0.6795          1          1          1          1     0.9981          1 
   2 S02_1813317     0.6717     0.6678          1          1          1          1     0.9981          1 
  15 S15_1267667     0.6722     0.6713          1          1          1          1     0.9981          1 
   5 S05_1461109     0.6726     0.6757          1          1          1          1     0.9981          1 
   1 S01_7332627     0.6726     0.6705          1          1          1          1     0.9981          1 
  11  S11_289519     0.6734     0.6734          1          1          1          1     0.9981          1 
  12  S12_967388     0.6736     0.6798          1          1          1          1     0.9981          1 
   5 S05_1231905     0.6736     0.6696          1          1          1          1     0.9981          1 
  11 S11_1461141     0.6737     0.6715          1          1          1          1     0.9981          1 
   4 S04_3204089     0.6738     0.6806          1          1          1          1     0.9981          1 
  16   S16_99236     0.6741     0.6769          1          1          1          1     0.9981          1 
  11 S11_2479600     0.6743     0.6712          1          1          1          1     0.9981          1 
   7 S07_2197380     0.6755     0.6755          1          1          1          1     0.9981          1 
   2 S02_3479104     0.6757     0.6705          1          1          1          1     0.9981          1 
  15  S15_605180     0.6761     0.6835          1          1          1          1     0.9981          1 
   3 S03_1150371     0.6764     0.6717          1          1          1          1     0.9981          1 
   3 S03_3860792     0.6765     0.6736          1          1          1          1     0.9981          1 
   6  S06_471182     0.6769     0.6807          1          1          1          1     0.9981          1 
   2 S02_5176939     0.6771     0.6738          1          1          1          1     0.9981          1 
   6 S06_1287235     0.6776     0.6765          1          1          1          1     0.9981          1 
  11 S11_1415145     0.6791     0.6726          1          1          1          1     0.9981          1 
   2 S02_3963978     0.6794     0.6737          1          1          1          1     0.9981          1 
  11  S11_703383     0.6795     0.6761          1          1          1          1     0.9981          1 
   6 S06_2119258     0.6796     0.6736          1          1          1          1     0.9981          1 
   1 S01_2866386     0.6798     0.6764          1          1          1          1     0.9981          1 
   1 S01_1400868     0.6802     0.6833          1          1          1          1     0.9981          1 
   8 S08_1495652     0.6806     0.6846          1          1          1          1     0.9981          1 
   8  S08_917415     0.6807     0.6849          1          1          1          1     0.9981          1 
   5 S05_1557884     0.6807     0.6841          1          1          1          1     0.9981          1 
   1 S01_4479524     0.6813     0.6851          1          1          1          1     0.9981          1 
   6  S06_565541     0.6814     0.6802          1          1          1          1     0.9981          1 
   3 S03_1589758      0.682     0.6776          1          1          1          1     0.9981          1 
   4  S04_235441     0.6822      0.682          1          1          1          1     0.9981          1 
  16  S16_156222     0.6828     0.6828          1          1          1          1     0.9981          1 
   1  S01_309409      0.683     0.6822          1          1          1          1     0.9981          1 
   2  S02_210585     0.6833     0.6845          1          1          1          1     0.9981          1 
   1 S01_5521539     0.6835     0.6891          1          1          1          1     0.9981          1 
  13 S13_1630042     0.6841     0.6791          1          1          1          1     0.9981          1 
   8  S08_785582     0.6844     0.6807          1          1          1          1     0.9981          1 
   9  S09_929732     0.6845     0.6898          1          1          1          1     0.9981          1 
  13 S13_1444715     0.6846     0.6796          1          1          1          1     0.9981          1 
   2 S02_2281181     0.6847     0.6849          1          1          1          1     0.9981          1 
   8 S08_1270610     0.6849     0.6857          1          1          1          1     0.9981          1 
   5 S05_1709649     0.6849     0.6849          1          1          1          1     0.9981          1 
   1 S01_4143230     0.6849     0.6883          1          1          1          1     0.9981          1 
   4 S04_4060895     0.6851     0.6814          1          1          1          1     0.9981          1 
   3 S03_2044689     0.6857     0.6813          1          1          1          1     0.9981          1 
   3 S03_4931130      0.686      0.686          1          1          1          1     0.9981          1 
   4  S04_128955     0.6861     0.6885          1          1          1          1     0.9981          1 
   7 S07_2161788     0.6882     0.6903          1          1          1          1     0.9981          1 
   4  S04_316689     0.6883     0.6861          1          1          1          1     0.9981          1 
   2  S02_101052     0.6883     0.6883          1          1          1          1     0.9981          1 
   4  S04_473160     0.6885     0.6933          1          1          1          1     0.9981          1 
   8  S08_905536     0.6886      0.683          1          1          1          1     0.9981          1 
   1 S01_6271285     0.6889     0.6844          1          1          1          1     0.9981          1 
  10 S10_1411309     0.6891     0.6954          1          1          1          1     0.9981          1 
   2 S02_4040672     0.6892     0.6923          1          1          1          1     0.9981          1 
  15 S15_1059428     0.6892     0.6847          1          1          1          1     0.9981          1 
   1  S01_934404     0.6894     0.6886          1          1          1          1     0.9981          1 
   7  S07_283775     0.6898     0.6894          1          1          1          1     0.9981          1 
   3 S03_4881953     0.6903     0.6906          1          1          1          1     0.9981          1 
   1 S01_2842255     0.6906     0.6882          1          1          1          1     0.9981          1 
  10 S10_1890161     0.6906     0.6914          1          1          1          1     0.9981          1 
   6  S06_308259     0.6906     0.6892          1          1          1          1     0.9981          1 
   1 S01_1388423      0.691     0.6943          1          1          1          1     0.9981          1 
   3 S03_3684184     0.6914     0.6906          1          1          1          1     0.9981          1 
   5  S05_937547     0.6923     0.6906          1          1          1          1     0.9981          1 
   9 S09_1307833     0.6926      0.691          1          1          1          1     0.9981          1 
   2 S02_3894965     0.6927     0.6926          1          1          1          1     0.9981          1 
   1 S01_3537125     0.6928     0.6889          1          1          1          1     0.9981          1 
   3 S03_2029706     0.6933     0.6892          1          1          1          1     0.9981          1 
   5 S05_4111167     0.6933     0.6975          1          1          1          1     0.9981          1 
   3 S03_4005316     0.6936     0.6936          1          1          1          1     0.9981          1 
   6 S06_3571775     0.6937     0.6957          1          1          1          1     0.9981          1 
   4 S04_1654478      0.694     0.6927          1          1          1          1     0.9981          1 
  12 S12_1807664     0.6943     0.6928          1          1          1          1     0.9981          1 
   5 S05_2215219     0.6947     0.6959          1          1          1          1     0.9981          1 
   2 S02_4981355     0.6954     0.6979          1          1          1          1     0.9981          1 
  12  S12_599489     0.6957     0.6987          1          1          1          1     0.9981          1 
  10  S10_827890     0.6959     0.6933          1          1          1          1     0.9981          1 
   4 S04_1143840     0.6964      0.694          1          1          1          1     0.9981          1 
  14  S14_830871     0.6972     0.7013          1          1          1          1     0.9981          1 
   1 S01_1514364     0.6972     0.6947          1          1          1          1     0.9981          1 
   9 S09_1130602     0.6975     0.6986          1          1          1          1     0.9981          1 
  12  S12_297471     0.6975     0.6937          1          1          1          1     0.9981          1 
   4  S04_939426     0.6979     0.6975          1          1          1          1     0.9981          1 
  12 S12_1073942     0.6986     0.6964          1          1          1          1     0.9981          1 
   7  S07_964161     0.6987      0.699          1          1          1          1     0.9981          1 
  10 S10_1101394      0.699     0.6972          1          1          1          1     0.9981          1 
   2   S02_51909     0.6991     0.7047          1          1          1          1     0.9981          1 
  11   S11_96071     0.6995     0.7001          1          1          1          1     0.9981          1 
  12  S12_866443        0.7     0.6972          1          1          1          1     0.9981          1 
   5 S05_3722513     0.7001        0.7          1          1          1          1     0.9981          1 
   2  S02_410169     0.7007     0.7007          1          1          1          1     0.9981          1 
   1  S01_971595     0.7008     0.7039          1          1          1          1     0.9981          1 
   6 S06_1555177     0.7011     0.7028          1          1          1          1     0.9981          1 
   1 S01_6765730     0.7013     0.7008          1          1          1          1     0.9981          1 
   9 S09_1751518     0.7027     0.7027          1          1          1          1     0.9981          1 
  13  S13_152065     0.7028     0.7033          1          1          1          1     0.9981          1 
   1 S01_1815349     0.7028     0.6995          1          1          1          1     0.9981          1 
   7 S07_1266040     0.7028     0.6991          1          1          1          1     0.9981          1 
   3 S03_1166188     0.7032     0.7028          1          1          1          1     0.9981          1 
  13 S13_2022363     0.7033     0.7032          1          1          1          1     0.9981          1 
   1  S01_172244     0.7039     0.7047          1          1          1          1     0.9981          1 
   3 S03_1599735     0.7047     0.7111          1          1          1          1     0.9981          1 
   8  S08_165769     0.7047     0.7131          1          1          1          1     0.9981          1 
   5 S05_3311479     0.7051     0.7062          1          1          1          1     0.9981          1 
   1 S01_3457783     0.7054     0.7011          1          1          1          1     0.9981          1 
  16  S16_356840     0.7062     0.7077          1          1          1          1     0.9981          1 
  16   S16_44607     0.7066     0.7098          1          1          1          1     0.9981          1 
  16 S16_1018004     0.7077     0.7054          1          1          1          1     0.9981          1 
   1 S01_4255453     0.7078     0.7078          1          1          1          1     0.9981          1 
   1 S01_3501808     0.7087     0.7028          1          1          1          1     0.9981          1 
   6 S06_3182105     0.7098     0.7066          1          1          1          1     0.9981          1 
   2 S02_4712292     0.7102     0.7125          1          1          1          1     0.9981          1 
   1 S01_4478481     0.7105     0.7051          1          1          1          1     0.9981          1 
   3 S03_4114532     0.7105     0.7148          1          1          1          1     0.9981          1 
  12 S12_1452671     0.7106     0.7117          1          1          1          1     0.9981          1 
   1 S01_1155115     0.7107     0.7106          1          1          1          1     0.9981          1 
  11 S11_1044426     0.7111     0.7129          1          1          1          1     0.9981          1 
  10 S10_1548555     0.7113     0.7105          1          1          1          1     0.9981          1 
   1 S01_6451207     0.7114     0.7174          1          1          1          1     0.9981          1 
  12  S12_782716     0.7114     0.7114          1          1          1          1     0.9981          1 
   4 S04_3662157     0.7117     0.7164          1          1          1          1     0.9981          1 
   6  S06_744397     0.7125     0.7087          1          1          1          1     0.9981          1 
   3 S03_2327486     0.7129     0.7134          1          1          1          1     0.9981          1 
  13  S13_640050      0.713     0.7105          1          1          1          1     0.9981          1 
   7 S07_2895323     0.7131     0.7107          1          1          1          1     0.9981          1 
   1 S01_1463435     0.7131     0.7114          1          1          1          1     0.9981          1 
  10 S10_1643650     0.7134     0.7113          1          1          1          1     0.9981          1 
   1 S01_4163502     0.7143      0.713          1          1          1          1     0.9981          1 
   9  S09_590761     0.7146     0.7102          1          1          1          1     0.9981          1 
  12 S12_2061424     0.7148     0.7164          1          1          1          1     0.9981          1 
   3 S03_1345673     0.7149     0.7149          1          1          1          1     0.9981          1 
  11 S11_1765089      0.715     0.7153          1          1          1          1     0.9981          1 
   5 S05_3547457     0.7153     0.7163          1          1          1          1     0.9981          1 
  15 S15_1207105     0.7163     0.7131          1          1          1          1     0.9981          1 
  13 S13_2007377     0.7164      0.715          1          1          1          1     0.9981          1 
   1 S01_3175209     0.7164     0.7169          1          1          1          1     0.9981          1 
   4  S04_179162     0.7164     0.7183          1          1          1          1     0.9981          1 
   5 S05_3649682     0.7167     0.7167          1          1          1          1     0.9981          1 
   7 S07_1197184     0.7169      0.717          1          1          1          1     0.9981          1 
  13 S13_1284149      0.717     0.7177          1          1          1          1     0.9981          1 
   3 S03_2359317     0.7174     0.7174          1          1          1          1     0.9981          1 
   9 S09_2476114     0.7174     0.7222          1          1          1          1     0.9981          1 
   1 S01_1131010     0.7177     0.7204          1          1          1          1     0.9981          1 
   2 S02_1539608     0.7177     0.7177          1          1          1          1     0.9981          1 
   6 S06_1081630     0.7181     0.7146          1          1          1          1     0.9981          1 
   1 S01_4351132     0.7183     0.7205          1          1          1          1     0.9981          1 
  12 S12_1358899     0.7198     0.7143          1          1          1          1     0.9981          1 
   7 S07_2382475     0.7203     0.7181          1          1          1          1     0.9981          1 
  12  S12_685960     0.7204     0.7198          1          1          1          1     0.9981          1 
  16  S16_348459     0.7205     0.7164          1          1          1          1     0.9981          1 
   3 S03_4954184     0.7206     0.7232          1          1          1          1     0.9981          1 
   2 S02_3202600     0.7222     0.7203          1          1          1          1     0.9981          1 
   5 S05_3225027     0.7224     0.7206          1          1          1          1     0.9981          1 
   6 S06_1351310     0.7225     0.7282          1          1          1          1     0.9981          1 
  15 S15_1284618     0.7232     0.7241          1          1          1          1     0.9981          1 
   3  S03_552698     0.7235     0.7225          1          1          1          1     0.9981          1 
   1  S01_427259     0.7238     0.7279          1          1          1          1     0.9981          1 
   6 S06_1034053     0.7241     0.7292          1          1          1          1     0.9981          1 
   6 S06_1752612     0.7253     0.7272          1          1          1          1     0.9981          1 
   9 S09_2479141     0.7253     0.7238          1          1          1          1     0.9981          1 
   5 S05_3607858     0.7258     0.7253          1          1          1          1     0.9981          1 
  14  S14_786571     0.7271     0.7258          1          1          1          1     0.9981          1 
   4 S04_2146451     0.7272     0.7224          1          1          1          1     0.9981          1 
   1 S01_5545527     0.7277     0.7271          1          1          1          1     0.9981          1 
  11 S11_1233266     0.7279     0.7277          1          1          1          1     0.9981          1 
   1   S01_36203     0.7282     0.7293          1          1          1          1     0.9981          1 
   5 S05_4013887     0.7284     0.7235          1          1          1          1     0.9981          1 
  12 S12_1457199     0.7284     0.7294          1          1          1          1     0.9981          1 
   7 S07_1873121     0.7285       0.73          1          1          1          1     0.9981          1 
  12 S12_1340023     0.7286     0.7285          1          1          1          1     0.9981          1 
   6  S06_821218     0.7291     0.7284          1          1          1          1     0.9981          1 
   5 S05_2950430     0.7292     0.7308          1          1          1          1     0.9981          1 
   2 S02_3918624     0.7293     0.7329          1          1          1          1     0.9981          1 
   9 S09_2729834     0.7294     0.7253          1          1          1          1     0.9981          1 
   6 S06_1465248     0.7294     0.7294          1          1          1          1     0.9981          1 
   4 S04_4023201     0.7294     0.7297          1          1          1          1     0.9981          1 
  14  S14_630431     0.7297     0.7298          1          1          1          1     0.9981          1 
   6 S06_3055104     0.7298     0.7302          1          1          1          1     0.9981          1 
  13 S13_1542859       0.73      0.735          1          1          1          1     0.9981          1 
   6   S06_81123     0.7302     0.7333          1          1          1          1     0.9981          1 
  12 S12_1507799     0.7307     0.7353          1          1          1          1     0.9981          1 
   8 S08_1075303     0.7308     0.7284          1          1          1          1     0.9981          1 
   6 S06_2568843     0.7314     0.7286          1          1          1          1     0.9981          1 
   7 S07_1532339     0.7315      0.732          1          1          1          1     0.9981          1 
   5 S05_3349791     0.7317     0.7359          1          1          1          1     0.9981          1 
  16  S16_125388      0.732     0.7315          1          1          1          1     0.9981          1 
   1 S01_3925223     0.7325     0.7317          1          1          1          1     0.9981          1 
   5 S05_4075135     0.7328     0.7361          1          1          1          1     0.9981          1 
   1 S01_6413257     0.7328     0.7307          1          1          1          1     0.9981          1 
   5 S05_2193496     0.7329     0.7291          1          1          1          1     0.9981          1 
   7   S07_17556      0.733     0.7343          1          1          1          1     0.9981          1 
   9  S09_967453     0.7333     0.7351          1          1          1          1     0.9981          1 
  11  S11_286710     0.7333     0.7294          1          1          1          1     0.9981          1 
   9 S09_2725434     0.7343     0.7348          1          1          1          1     0.9981          1 
   5 S05_3638804     0.7343     0.7314          1          1          1          1     0.9981          1 
  10  S10_173810     0.7345     0.7325          1          1          1          1     0.9981          1 
   6 S06_2280315     0.7348     0.7376          1          1          1          1     0.9981          1 
   1 S01_2083765      0.735     0.7328          1          1          1          1     0.9981          1 
   6 S06_1332012     0.7351      0.733          1          1          1          1     0.9981          1 
  12 S12_1151469     0.7353     0.7333          1          1          1          1     0.9981          1 
   5 S05_1962071     0.7357     0.7366          1          1          1          1     0.9981          1 
   2  S02_101000     0.7359     0.7372          1          1          1          1     0.9981          1 
   2 S02_3473337     0.7359     0.7357          1          1          1          1     0.9981          1 
   4 S04_2606805     0.7361     0.7407          1          1          1          1     0.9981          1 
  10 S10_1636613     0.7361     0.7328          1          1          1          1     0.9981          1 
  14  S14_570402     0.7366     0.7385          1          1          1          1     0.9981          1 
   1 S01_5049322     0.7369     0.7369          1          1          1          1     0.9981          1 
   1 S01_5405449     0.7372     0.7377          1          1          1          1     0.9981          1 
   5  S05_704998     0.7376     0.7343          1          1          1          1     0.9981          1 
   3 S03_3195846     0.7377     0.7361          1          1          1          1     0.9981          1 
   7 S07_1267046      0.738     0.7345          1          1          1          1     0.9981          1 
   4 S04_1551523     0.7385     0.7415          1          1          1          1     0.9981          1 
   5 S05_1216451     0.7386     0.7359          1          1          1          1     0.9981          1 
   6  S06_309897     0.7393     0.7432          1          1          1          1     0.9981          1 
  13  S13_656326     0.7395      0.738          1          1          1          1     0.9981          1 
   2 S02_2728005     0.7398     0.7393          1          1          1          1     0.9981          1 
   2 S02_2728013     0.7398     0.7442          1          1          1          1     0.9981          1 
  14 S14_1217649     0.7407     0.7431          1          1          1          1     0.9981          1 
   2 S02_5007477     0.7412     0.7434          1          1          1          1     0.9981          1 
  16  S16_239131     0.7412     0.7386          1          1          1          1     0.9981          1 
   7 S07_1322838     0.7415     0.7462          1          1          1          1     0.9981          1 
  14 S14_1159634     0.7417      0.742          1          1          1          1     0.9981          1 
   5 S05_2318072      0.742     0.7412          1          1          1          1     0.9981          1 
  11 S11_1562702     0.7422     0.7395          1          1          1          1     0.9981          1 
   9 S09_2367498     0.7429     0.7412          1          1          1          1     0.9981          1 
   5 S05_2019685     0.7431     0.7433          1          1          1          1     0.9981          1 
   1 S01_3604124     0.7432     0.7433          1          1          1          1     0.9981          1 
   2 S02_3147721     0.7433     0.7398          1          1          1          1     0.9981          1 
  13  S13_962915     0.7433     0.7398          1          1          1          1     0.9981          1 
  10 S10_1783137     0.7434     0.7452          1          1          1          1     0.9981          1 
   5 S05_3642604     0.7437     0.7417          1          1          1          1     0.9981          1 
   6  S06_762729     0.7442     0.7422          1          1          1          1     0.9981          1 
   4  S04_770822     0.7442     0.7485          1          1          1          1     0.9981          1 
   7  S07_208238     0.7446     0.7447          1          1          1          1     0.9981          1 
   2 S02_1163056     0.7447     0.7493          1          1          1          1     0.9981          1 
  13  S13_930561     0.7448     0.7448          1          1          1          1     0.9981          1 
   2  S02_842033      0.745     0.7455          1          1          1          1     0.9981          1 
   2 S02_4580336      0.745      0.745          1          1          1          1     0.9981          1 
  10 S10_1615567      0.745     0.7437          1          1          1          1     0.9981          1 
   3 S03_4476528     0.7452     0.7455          1          1          1          1     0.9981          1 
   1  S01_614929     0.7455     0.7429          1          1          1          1     0.9981          1 
   9 S09_1561832     0.7455     0.7446          1          1          1          1     0.9981          1 
  12 S12_2138884     0.7457      0.745          1          1          1          1     0.9981          1 
   4 S04_3624380     0.7461     0.7442          1          1          1          1     0.9981          1 
   7 S07_2374273     0.7462     0.7469          1          1          1          1     0.9981          1 
  16  S16_319350     0.7463     0.7514          1          1          1          1     0.9981          1 
   5 S05_4084297     0.7469      0.745          1          1          1          1     0.9981          1 
   1 S01_7044456     0.7475     0.7496          1          1          1          1     0.9981          1 
   4  S04_761527     0.7485     0.7457          1          1          1          1     0.9981          1 
   8 S08_1314689     0.7485     0.7461          1          1          1          1     0.9981          1 
  12 S12_1487329     0.7488     0.7485          1          1          1          1     0.9981          1 
   4 S04_3882636     0.7493     0.7488          1          1          1          1     0.9981          1 
   5  S05_114210     0.7496     0.7475          1          1          1          1     0.9981          1 
   8 S08_2903288     0.7499     0.7502          1          1          1          1     0.9981          1 
  16  S16_170200     0.7502      0.754          1          1          1          1     0.9981          1 
  11 S11_1630345     0.7504      0.751          1          1          1          1     0.9981          1 
   3 S03_4171187     0.7507     0.7463          1          1          1          1     0.9981          1 
   3  S03_221183      0.751     0.7521          1          1          1          1     0.9981          1 
   4  S04_791906     0.7511     0.7518          1          1          1          1     0.9981          1 
   1 S01_6992816     0.7512     0.7512          1          1          1          1     0.9981          1 
   1 S01_1009816     0.7514     0.7536          1          1          1          1     0.9981          1 
   5 S05_1638714     0.7516     0.7521          1          1          1          1     0.9981          1 
  12  S12_475568     0.7518     0.7504          1          1          1          1     0.9981          1 
   7  S07_741459     0.7521     0.7507          1          1          1          1     0.9981          1 
   1 S01_3697483     0.7521     0.7572          1          1          1          1     0.9981          1 
  10   S10_37049     0.7529     0.7511          1          1          1          1     0.9981          1 
  12 S12_1193063     0.7531     0.7499          1          1          1          1     0.9981          1 
   2  S02_815618     0.7536     0.7516          1          1          1          1     0.9981          1 
  10 S10_1614598     0.7537     0.7537          1          1          1          1     0.9981          1 
  16  S16_902565     0.7538     0.7579          1          1          1          1     0.9981          1 
   1 S01_3525545      0.754     0.7531          1          1          1          1     0.9981          1 
   2  S02_423726      0.755     0.7555          1          1          1          1     0.9981          1 
   5 S05_4142921     0.7552      0.755          1          1          1          1     0.9981          1 
   5 S05_1624523     0.7554     0.7529          1          1          1          1     0.9981          1 
   2 S02_3517230     0.7555     0.7564          1          1          1          1     0.9981          1 
  10 S10_2073776     0.7564     0.7576          1          1          1          1     0.9981          1 
   5   S05_89725     0.7566     0.7552          1          1          1          1     0.9981          1 
   6 S06_2201252     0.7572     0.7601          1          1          1          1     0.9981          1 
   4 S04_1551526     0.7576     0.7554          1          1          1          1     0.9981          1 
  11  S11_930185     0.7579     0.7538          1          1          1          1     0.9981          1 
   1 S01_5595115      0.758     0.7596          1          1          1          1     0.9981          1 
   3 S03_3622839     0.7585     0.7566          1          1          1          1     0.9981          1 
   3 S03_4115689      0.759      0.758          1          1          1          1     0.9981          1 
   3 S03_3398408      0.759     0.7629          1          1          1          1     0.9981          1 
   2  S02_740853     0.7594     0.7612          1          1          1          1     0.9981          1 
   2 S02_2224467     0.7596     0.7601          1          1          1          1     0.9981          1 
   1 S01_1741895     0.7596     0.7628          1          1          1          1     0.9981          1 
  14 S14_1159656     0.7601     0.7585          1          1          1          1     0.9981          1 
  10 S10_1413322     0.7601     0.7623          1          1          1          1     0.9981          1 
   8  S08_622361     0.7604      0.759          1          1          1          1     0.9981          1 
   9 S09_1600676     0.7612      0.759          1          1          1          1     0.9981          1 
   1 S01_5318530     0.7623     0.7594          1          1          1          1     0.9981          1 
   8 S08_1133656     0.7628     0.7596          1          1          1          1     0.9981          1 
  13 S13_1989834     0.7629     0.7637          1          1          1          1     0.9981          1 
   4 S04_3831184     0.7634     0.7637          1          1          1          1     0.9981          1 
   2 S02_3602449     0.7634     0.7637          1          1          1          1     0.9981          1 
   9 S09_2342168     0.7637     0.7604          1          1          1          1     0.9981          1 
   9 S09_2342172     0.7637     0.7681          1          1          1          1     0.9981          1 
   9 S09_2342176     0.7637     0.7674          1          1          1          1     0.9981          1 
   1 S01_2690718     0.7638     0.7659          1          1          1          1     0.9981          1 
  11 S11_1234759      0.764     0.7638          1          1          1          1     0.9981          1 
   2  S02_332286     0.7651     0.7688          1          1          1          1     0.9981          1 
  11 S11_2369096     0.7659     0.7689          1          1          1          1     0.9981          1 
  11  S11_926725      0.766     0.7674          1          1          1          1     0.9981          1 
  16  S16_595626     0.7673     0.7634          1          1          1          1     0.9981          1 
   2 S02_3694676     0.7674      0.764          1          1          1          1     0.9981          1 
  16  S16_464523     0.7674     0.7673          1          1          1          1     0.9981          1 
   1 S01_2821618     0.7674     0.7674          1          1          1          1     0.9981          1 
   8 S08_1959658     0.7677     0.7692          1          1          1          1     0.9981          1 
  16  S16_173473     0.7681     0.7634          1          1          1          1     0.9981          1 
   8 S08_1133438     0.7681     0.7681          1          1          1          1     0.9981          1 
   5 S05_3956407     0.7682     0.7682          1          1          1          1     0.9981          1 
   9 S09_2110152     0.7687     0.7651          1          1          1          1     0.9981          1 
   2  S02_879656     0.7688      0.766          1          1          1          1     0.9981          1 
  13  S13_723898     0.7689     0.7726          1          1          1          1     0.9981          1 
   2 S02_3926164     0.7692     0.7728          1          1          1          1     0.9981          1 
   7 S07_1618928     0.7695     0.7677          1          1          1          1     0.9981          1 
   5 S05_2316593     0.7698     0.7695          1          1          1          1     0.9981          1 
   1 S01_4869813     0.7708     0.7708          1          1          1          1     0.9981          1 
   3 S03_2910924     0.7709     0.7687          1          1          1          1     0.9981          1 
   4 S04_3186932     0.7711     0.7709          1          1          1          1     0.9981          1 
  15 S15_1166296     0.7712     0.7711          1          1          1          1     0.9981          1 
  12 S12_2080096     0.7718     0.7738          1          1          1          1     0.9981          1 
   5 S05_3705427     0.7726     0.7698          1          1          1          1     0.9981          1 
  14 S14_1210209     0.7728     0.7718          1          1          1          1     0.9981          1 
   7  S07_706537      0.773      0.773          1          1          1          1     0.9981          1 
   5 S05_1234881     0.7738     0.7749          1          1          1          1     0.9981          1 
   4 S04_1237724     0.7749     0.7712          1          1          1          1     0.9981          1 
   6 S06_1702730     0.7758      0.776          1          1          1          1     0.9981          1 
   2 S02_3556502     0.7758     0.7788          1          1          1          1     0.9981          1 
   8 S08_1965449      0.776     0.7797          1          1          1          1     0.9981          1 
   5 S05_2908341     0.7766     0.7773          1          1          1          1     0.9981          1 
   1 S01_3908498     0.7772     0.7758          1          1          1          1     0.9981          1 
   4  S04_126614     0.7773     0.7781          1          1          1          1     0.9981          1 
   4 S04_3803608     0.7781     0.7758          1          1          1          1     0.9981          1 
   6 S06_2403738     0.7781     0.7785          1          1          1          1     0.9981          1 
   8 S08_1700801     0.7784     0.7781          1          1          1          1     0.9981          1 
   9 S09_1434059     0.7785     0.7787          1          1          1          1     0.9981          1 
  11  S11_628704     0.7787     0.7772          1          1          1          1     0.9981          1 
   9  S09_980547     0.7788     0.7766          1          1          1          1     0.9981          1 
   9 S09_1184058     0.7793     0.7797          1          1          1          1     0.9981          1 
  11 S11_1434555     0.7795     0.7818          1          1          1          1     0.9981          1 
   5 S05_3611848     0.7797     0.7793          1          1          1          1     0.9981          1 
   1  S01_224149     0.7797     0.7784          1          1          1          1     0.9981          1 
   9 S09_1474822     0.7802     0.7833          1          1          1          1     0.9981          1 
  12 S12_2159291     0.7805     0.7818          1          1          1          1     0.9981          1 
   4  S04_119455     0.7807     0.7795          1          1          1          1     0.9981          1 
   3  S03_379540      0.781     0.7802          1          1          1          1     0.9981          1 
   6  S06_307835     0.7817     0.7864          1          1          1          1     0.9981          1 
  11 S11_1622353     0.7818     0.7842          1          1          1          1     0.9981          1 
  14  S14_518520     0.7818     0.7807          1          1          1          1     0.9981          1 
   2 S02_3054750     0.7819     0.7843          1          1          1          1     0.9981          1 
   3 S03_2347152     0.7832     0.7819          1          1          1          1     0.9981          1 
   2 S02_2190314     0.7833     0.7863          1          1          1          1     0.9981          1 
   1 S01_1408665      0.784     0.7805          1          1          1          1     0.9981          1 
   3  S03_865877     0.7842     0.7832          1          1          1          1     0.9981          1 
   2 S02_2811476     0.7843     0.7817          1          1          1          1     0.9981          1 
  12   S12_64213     0.7843     0.7843          1          1          1          1     0.9981          1 
   3  S03_481527     0.7843      0.781          1          1          1          1     0.9981          1 
  10 S10_1164028     0.7844      0.784          1          1          1          1     0.9981          1 
   2  S02_810451     0.7845     0.7884          1          1          1          1     0.9981          1 
   2 S02_2219750     0.7846      0.785          1          1          1          1     0.9981          1 
   2  S02_666709      0.785     0.7877          1          1          1          1     0.9981          1 
   5  S05_134113     0.7856     0.7844          1          1          1          1     0.9981          1 
   2 S02_4586591     0.7858     0.7846          1          1          1          1     0.9981          1 
  10 S10_1330844     0.7862     0.7858          1          1          1          1     0.9981          1 
   3 S03_1613825     0.7863     0.7843          1          1          1          1     0.9981          1 
  16  S16_744016     0.7864     0.7905          1          1          1          1     0.9981          1 
   1 S01_6444144     0.7868     0.7868          1          1          1          1     0.9981          1 
   7  S07_342434     0.7872     0.7877          1          1          1          1     0.9981          1 
   5 S05_2538028     0.7873     0.7903          1          1          1          1     0.9981          1 
   3 S03_2310178     0.7877     0.7845          1          1          1          1     0.9981          1 
  12  S12_747417     0.7877     0.7898          1          1          1          1     0.9981          1 
   8  S08_998784      0.788     0.7912          1          1          1          1     0.9981          1 
   1 S01_5128294     0.7884     0.7873          1          1          1          1     0.9981          1 
   3 S03_2346837     0.7886      0.788          1          1          1          1     0.9981          1 
  14  S14_172394     0.7897     0.7856          1          1          1          1     0.9981          1 
  12 S12_1163413     0.7898     0.7862          1          1          1          1     0.9981          1 
   2 S02_2189770     0.7899     0.7886          1          1          1          1     0.9981          1 
   1 S01_3810040     0.7902     0.7872          1          1          1          1     0.9981          1 
   6 S06_3588269     0.7903     0.7899          1          1          1          1     0.9981          1 
  10 S10_2303445     0.7905     0.7902          1          1          1          1     0.9981          1 
  11 S11_1346695     0.7912     0.7959          1          1          1          1     0.9981          1 
   6  S06_470466     0.7915     0.7897          1          1          1          1     0.9981          1 
   2  S02_423841     0.7918     0.7915          1          1          1          1     0.9981          1 
  13 S13_1456877     0.7919     0.7918          1          1          1          1     0.9981          1 
   9 S09_1880815     0.7949     0.7973          1          1          1          1     0.9981          1 
   6 S06_2655202     0.7957     0.7983          1          1          1          1     0.9981          1 
   4  S04_226383     0.7959     0.7967          1          1          1          1     0.9981          1 
   6  S06_549910     0.7959     0.7919          1          1          1          1     0.9981          1 
   2 S02_3970376      0.796     0.7959          1          1          1          1     0.9981          1 
   2 S02_1102814     0.7964     0.7977          1          1          1          1     0.9981          1 
   4  S04_748293     0.7967     0.7971          1          1          1          1     0.9981          1 
   3 S03_2303617     0.7969     0.7969          1          1          1          1     0.9981          1 
   1 S01_1137540      0.797     0.7957          1          1          1          1     0.9981          1 
  13 S13_1952090     0.7971     0.7972          1          1          1          1     0.9981          1 
   5 S05_1400847     0.7972      0.797          1          1          1          1     0.9981          1 
   4 S04_3241126     0.7973     0.7949          1          1          1          1     0.9981          1 
   3 S03_1231765     0.7974     0.8023          1          1          1          1     0.9981          1 
   4 S04_2212771     0.7977      0.796          1          1          1          1     0.9981          1 
   3 S03_1087690     0.7979     0.7979          1          1          1          1     0.9981          1 
  14  S14_411446     0.7981     0.7981          1          1          1          1     0.9981          1 
   1 S01_2106705     0.7983     0.8004          1          1          1          1     0.9981          1 
   4 S04_1912852      0.799     0.7964          1          1          1          1     0.9981          1 
  15  S15_772375     0.7995     0.7974          1          1          1          1     0.9981          1 
   1 S01_4270316     0.7996     0.8011          1          1          1          1     0.9981          1 
   2 S02_2784384     0.8004     0.7995          1          1          1          1     0.9981          1 
   5 S05_2784491     0.8005      0.799          1          1          1          1     0.9981          1 
   1 S01_7126012     0.8008     0.8029          1          1          1          1     0.9981          1 
   9 S09_2798468     0.8011     0.7996          1          1          1          1     0.9981          1 
   1 S01_4259378     0.8014     0.8033          1          1          1          1     0.9981          1 
  12 S12_1577800      0.802     0.8014          1          1          1          1     0.9981          1 
   4 S04_1873410     0.8023     0.8024          1          1          1          1     0.9981          1 
  11 S11_1455820     0.8024     0.8005          1          1          1          1     0.9981          1 
   1 S01_2222680     0.8028     0.8029          1          1          1          1     0.9981          1 
  11 S11_1209863     0.8029      0.802          1          1          1          1     0.9981          1 
   1 S01_5334760     0.8029     0.8068          1          1          1          1     0.9981          1 
   2 S02_4577732     0.8032     0.8008          1          1          1          1     0.9981          1 
  13  S13_177470     0.8033     0.8032          1          1          1          1     0.9981          1 
  11  S11_850527      0.805     0.8062          1          1          1          1     0.9981          1 
   8 S08_1037345     0.8052     0.8028          1          1          1          1     0.9981          1 
  10 S10_1753393     0.8053     0.8052          1          1          1          1     0.9981          1 
  13 S13_1236989     0.8062     0.8083          1          1          1          1     0.9981          1 
   7 S07_1634754     0.8068     0.8081          1          1          1          1     0.9981          1 
   3 S03_4161235     0.8069      0.805          1          1          1          1     0.9981          1 
  10  S10_717514      0.807     0.8073          1          1          1          1     0.9981          1 
   3 S03_2344532     0.8071     0.8071          1          1          1          1     0.9981          1 
   3 S03_2979320     0.8073     0.8069          1          1          1          1     0.9981          1 
   8  S08_448600     0.8076     0.8053          1          1          1          1     0.9981          1 
   8 S08_1194959     0.8078      0.807          1          1          1          1     0.9981          1 
  16  S16_493818     0.8081     0.8106          1          1          1          1     0.9981          1 
   6 S06_3128929     0.8083     0.8078          1          1          1          1     0.9981          1 
   5 S05_1454894     0.8091     0.8076          1          1          1          1     0.9981          1 
   5 S05_3360008     0.8103     0.8122          1          1          1          1     0.9981          1 
  16  S16_874804     0.8106     0.8109          1          1          1          1     0.9981          1 
   3 S03_4224945     0.8107     0.8113          1          1          1          1     0.9981          1 
   2  S02_852856     0.8109     0.8131          1          1          1          1     0.9981          1 
   7  S07_625404     0.8109     0.8139          1          1          1          1     0.9981          1 
   9 S09_2437790     0.8113     0.8138          1          1          1          1     0.9981          1 
  10 S10_1974999     0.8121     0.8121          1          1          1          1     0.9981          1 
   7  S07_751727     0.8122     0.8091          1          1          1          1     0.9981          1 
  15  S15_786347     0.8123     0.8103          1          1          1          1     0.9981          1 
   2 S02_3460548     0.8129     0.8129          1          1          1          1     0.9981          1 
   6 S06_3463490     0.8131     0.8144          1          1          1          1     0.9981          1 
   3 S03_2109101     0.8132     0.8109          1          1          1          1     0.9981          1 
   1 S01_4972813     0.8132     0.8107          1          1          1          1     0.9981          1 
   4   S04_87335     0.8133     0.8146          1          1          1          1     0.9981          1 
  16  S16_374362     0.8136     0.8138          1          1          1          1     0.9981          1 
   1  S01_925762     0.8138     0.8132          1          1          1          1     0.9981          1 
  13  S13_848873     0.8138     0.8164          1          1          1          1     0.9981          1 
   3 S03_3990572     0.8139     0.8136          1          1          1          1     0.9981          1 
  11 S11_1180543     0.8144     0.8123          1          1          1          1     0.9981          1 
   6  S06_121480     0.8145     0.8132          1          1          1          1     0.9981          1 
  13 S13_1545809     0.8146     0.8181          1          1          1          1     0.9981          1 
   2 S02_4828259     0.8148     0.8148          1          1          1          1     0.9981          1 
  11 S11_1125053     0.8148     0.8176          1          1          1          1     0.9981          1 
   4 S04_2751478     0.8154     0.8133          1          1          1          1     0.9981          1 
   2 S02_3608554     0.8164     0.8178          1          1          1          1     0.9981          1 
   4 S04_3813710     0.8176     0.8206          1          1          1          1     0.9981          1 
   7  S07_750150     0.8176     0.8145          1          1          1          1     0.9981          1 
  13 S13_2036617     0.8178      0.818          1          1          1          1     0.9981          1 
   9 S09_1275933      0.818     0.8154          1          1          1          1     0.9981          1 
   3 S03_4663446     0.8181     0.8148          1          1          1          1     0.9981          1 
   7 S07_1573725     0.8189     0.8191          1          1          1          1     0.9981          1 
   3 S03_5130890     0.8191     0.8196          1          1          1          1     0.9981          1 
  13 S13_2022346     0.8193     0.8217          1          1          1          1     0.9981          1 
   6 S06_2984322     0.8196     0.8219          1          1          1          1     0.9981          1 
   2 S02_1475270     0.8206     0.8217          1          1          1          1     0.9981          1 
   5 S05_2106117     0.8209     0.8214          1          1          1          1     0.9981          1 
  14  S14_515612      0.821     0.8176          1          1          1          1     0.9981          1 
   4 S04_2147779     0.8211     0.8189          1          1          1          1     0.9981          1 
   6  S06_887832     0.8214     0.8214          1          1          1          1     0.9981          1 
  12  S12_107830     0.8214     0.8211          1          1          1          1     0.9981          1 
  11  S11_847905     0.8214     0.8218          1          1          1          1     0.9981          1 
   1 S01_2823558     0.8217     0.8193          1          1          1          1     0.9981          1 
  14  S14_710003     0.8217     0.8249          1          1          1          1     0.9981          1 
  16 S16_1019283     0.8218     0.8214          1          1          1          1     0.9981          1 
  13  S13_252232     0.8218     0.8238          1          1          1          1     0.9981          1 
   1 S01_4292298     0.8219     0.8231          1          1          1          1     0.9981          1 
   9  S09_280312     0.8222     0.8227          1          1          1          1     0.9981          1 
   3 S03_1231007     0.8222     0.8236          1          1          1          1     0.9981          1 
  16  S16_335678     0.8227      0.821          1          1          1          1     0.9981          1 
   2 S02_1188783     0.8231     0.8248          1          1          1          1     0.9981          1 
   1 S01_7038121     0.8235     0.8209          1          1          1          1     0.9981          1 
   8  S08_339365     0.8236      0.824          1          1          1          1     0.9981          1 
   6  S06_159982     0.8238     0.8254          1          1          1          1     0.9981          1 
   5 S05_2127295      0.824     0.8265          1          1          1          1     0.9981          1 
  10  S10_410952     0.8242     0.8222          1          1          1          1     0.9981          1 
   8  S08_351776     0.8242     0.8218          1          1          1          1     0.9981          1 
   8  S08_449098     0.8244     0.8222          1          1          1          1     0.9981          1 
   9 S09_2463965     0.8248     0.8244          1          1          1          1     0.9981          1 
   6 S06_1834215     0.8249     0.8267          1          1          1          1     0.9981          1 
   2 S02_2535456     0.8254     0.8235          1          1          1          1     0.9981          1 
   3 S03_3098455     0.8254     0.8242          1          1          1          1     0.9981          1 
  14  S14_375461     0.8254     0.8283          1          1          1          1     0.9981          1 
   9 S09_2337814     0.8254     0.8256          1          1          1          1     0.9981          1 
   1 S01_7232087     0.8256     0.8267          1          1          1          1     0.9981          1 
   9 S09_2477212     0.8258     0.8258          1          1          1          1     0.9981          1 
  16  S16_353567     0.8265     0.8242          1          1          1          1     0.9981          1 
   4 S04_3451910     0.8265     0.8289          1          1          1          1     0.9981          1 
   1 S01_2170612     0.8267     0.8265          1          1          1          1     0.9981          1 
   9 S09_2476779     0.8267     0.8254          1          1          1          1     0.9981          1 
   7 S07_2150095     0.8276     0.8293          1          1          1          1     0.9981          1 
   7  S07_775261     0.8277     0.8254          1          1          1          1     0.9981          1 
   1 S01_7210035     0.8279     0.8254          1          1          1          1     0.9981          1 
  11  S11_995101     0.8281     0.8277          1          1          1          1     0.9981          1 
  11 S11_1625946     0.8283     0.8279          1          1          1          1     0.9981          1 
   2 S02_3187636     0.8284     0.8309          1          1          1          1     0.9981          1 
  11 S11_1046586     0.8286       0.83          1          1          1          1     0.9981          1 
   1 S01_6212590     0.8289     0.8301          1          1          1          1     0.9981          1 
  16  S16_901060     0.8293     0.8276          1          1          1          1     0.9981          1 
   8 S08_1976801     0.8294     0.8286          1          1          1          1     0.9981          1 
  15  S15_349613     0.8294     0.8294          1          1          1          1     0.9981          1 
   3 S03_4168702       0.83     0.8281          1          1          1          1     0.9981          1 
   3 S03_1734174     0.8301     0.8315          1          1          1          1     0.9981          1 
   1 S01_2408287     0.8307      0.834          1          1          1          1     0.9981          1 
   5 S05_4077041     0.8309     0.8307          1          1          1          1     0.9981          1 
   9 S09_1625775     0.8313     0.8335          1          1          1          1     0.9981          1 
   4  S04_893296     0.8315     0.8284          1          1          1          1     0.9981          1 
  11  S11_671697     0.8319     0.8327          1          1          1          1     0.9981          1 
  12 S12_2150543     0.8321     0.8294          1          1          1          1     0.9981          1 
  12 S12_1721786     0.8327     0.8313          1          1          1          1     0.9981          1 
   8  S08_365487     0.8328     0.8328          1          1          1          1     0.9981          1 
   1 S01_1242450     0.8333     0.8321          1          1          1          1     0.9981          1 
   4 S04_3979946     0.8335      0.835          1          1          1          1     0.9981          1 
   1 S01_7177773     0.8338     0.8338          1          1          1          1     0.9981          1 
  11 S11_1092322      0.834     0.8333          1          1          1          1     0.9981          1 
   1 S01_5532005     0.8342     0.8366          1          1          1          1     0.9981          1 
   4 S04_1555865     0.8348     0.8362          1          1          1          1     0.9981          1 
   4 S04_3186354     0.8348     0.8319          1          1          1          1     0.9981          1 
   1 S01_4164140      0.835     0.8348          1          1          1          1     0.9981          1 
  11  S11_823827     0.8362     0.8373          1          1          1          1     0.9981          1 
  12 S12_1163394     0.8363     0.8363          1          1          1          1     0.9981          1 
   4 S04_4118161     0.8366     0.8342          1          1          1          1     0.9981          1 
   6  S06_928749     0.8368     0.8388          1          1          1          1     0.9981          1 
  13 S13_1248862     0.8368     0.8368          1          1          1          1     0.9981          1 
   5 S05_3449986     0.8372     0.8348          1          1          1          1     0.9981          1 
   6  S06_325400     0.8373     0.8372          1          1          1          1     0.9981          1 
   4 S04_3809803     0.8377     0.8398          1          1          1          1     0.9981          1 
   2 S02_1694646     0.8386      0.839          1          1          1          1     0.9981          1 
   4  S04_860380     0.8388     0.8368          1          1          1          1     0.9981          1 
   1 S01_5286281     0.8388     0.8377          1          1          1          1     0.9981          1 
   6 S06_3764151      0.839     0.8413          1          1          1          1     0.9981          1 
   7 S07_1845686     0.8392     0.8402          1          1          1          1     0.9981          1 
  12 S12_2124628     0.8398     0.8392          1          1          1          1     0.9981          1 
  15  S15_991796     0.8398     0.8386          1          1          1          1     0.9981          1 
  15 S15_1191065     0.8399       0.84          1          1          1          1     0.9981          1 
   8  S08_540102       0.84     0.8403          1          1          1          1     0.9981          1 
   2  S02_719376     0.8402     0.8388          1          1          1          1     0.9981          1 
   2  S02_831539     0.8402     0.8402          1          1          1          1     0.9981          1 
  14  S14_569411     0.8403      0.844          1          1          1          1     0.9981          1 
   8  S08_812834      0.841      0.843          1          1          1          1     0.9981          1 
  16  S16_237716     0.8413     0.8398          1          1          1          1     0.9981          1 
   1 S01_1362807     0.8417     0.8435          1          1          1          1     0.9981          1 
  11 S11_1205091     0.8418     0.8399          1          1          1          1     0.9981          1 
   3 S03_3642563     0.8429     0.8418          1          1          1          1     0.9981          1 
   1 S01_3666557      0.843     0.8438          1          1          1          1     0.9981          1 
   6 S06_1027688     0.8432      0.841          1          1          1          1     0.9981          1 
   9 S09_1196965     0.8435     0.8432          1          1          1          1     0.9981          1 
   1 S01_1639987     0.8436     0.8417          1          1          1          1     0.9981          1 
   3  S03_849761     0.8436     0.8438          1          1          1          1     0.9981          1 
  11 S11_2445851     0.8438     0.8436          1          1          1          1     0.9981          1 
  10 S10_1414758     0.8438     0.8436          1          1          1          1     0.9981          1 
   2 S02_3190181     0.8439     0.8478          1          1          1          1     0.9981          1 
   1 S01_1407028      0.844     0.8444          1          1          1          1     0.9981          1 
   3 S03_2800478     0.8441     0.8429          1          1          1          1     0.9981          1 
   6  S06_309795     0.8442     0.8442          1          1          1          1     0.9981          1 
   9  S09_755308     0.8442     0.8439          1          1          1          1     0.9981          1 
  14 S14_1344129     0.8444     0.8441          1          1          1          1     0.9981          1 
   7 S07_1224023     0.8454     0.8442          1          1          1          1     0.9981          1 
  12   S12_71631     0.8454     0.8454          1          1          1          1     0.9981          1 
   5 S05_2491792     0.8455     0.8473          1          1          1          1     0.9981          1 
   5 S05_1325838     0.8473     0.8454          1          1          1          1     0.9981          1 
   5 S05_4039000     0.8474     0.8455          1          1          1          1     0.9981          1 
  13  S13_357978     0.8478     0.8496          1          1          1          1     0.9981          1 
   4 S04_2988477     0.8483     0.8474          1          1          1          1     0.9981          1 
   4  S04_391387     0.8483     0.8492          1          1          1          1     0.9981          1 
   3 S03_2347148     0.8492     0.8498          1          1          1          1     0.9981          1 
   4 S04_4137881     0.8493     0.8483          1          1          1          1     0.9981          1 
   6 S06_1826479     0.8496     0.8508          1          1          1          1     0.9981          1 
  11  S11_956268     0.8497     0.8483          1          1          1          1     0.9981          1 
  16  S16_116172     0.8497     0.8497          1          1          1          1     0.9981          1 
   2 S02_4817224     0.8498       0.85          1          1          1          1     0.9981          1 
  12 S12_1498721     0.8499     0.8499          1          1          1          1     0.9981          1 
  11  S11_982123       0.85     0.8497          1          1          1          1     0.9981          1 
   6  S06_687550     0.8503     0.8526          1          1          1          1     0.9981          1 
   4 S04_4420514     0.8507     0.8493          1          1          1          1     0.9981          1 
   4  S04_837276     0.8508     0.8528          1          1          1          1     0.9981          1 
   4 S04_1497846      0.851     0.8549          1          1          1          1     0.9981          1 
   3 S03_2346843     0.8523     0.8542          1          1          1          1     0.9981          1 
   6   S06_41453     0.8526     0.8503          1          1          1          1     0.9981          1 
   1 S01_3659631     0.8526     0.8523          1          1          1          1     0.9981          1 
   5 S05_2106301     0.8528     0.8507          1          1          1          1     0.9981          1 
   8 S08_1475669     0.8532     0.8532          1          1          1          1     0.9981          1 
  10 S10_2062772     0.8533      0.851          1          1          1          1     0.9981          1 
   9 S09_2379799     0.8535     0.8526          1          1          1          1     0.9981          1 
   3 S03_3640993     0.8542     0.8533          1          1          1          1     0.9981          1 
   6 S06_3764116     0.8548     0.8558          1          1          1          1     0.9981          1 
  14 S14_1679999     0.8549     0.8556          1          1          1          1     0.9981          1 
   5 S05_2085911     0.8551     0.8558          1          1          1          1     0.9981          1 
  10 S10_2023371     0.8556     0.8535          1          1          1          1     0.9981          1 
   1 S01_4285966     0.8556     0.8583          1          1          1          1     0.9981          1 
   7  S07_381314     0.8558     0.8548          1          1          1          1     0.9981          1 
  13  S13_782226     0.8558     0.8551          1          1          1          1     0.9981          1 
   2 S02_4924447      0.856     0.8556          1          1          1          1     0.9981          1 
   7 S07_1777712     0.8561      0.856          1          1          1          1     0.9981          1 
   7 S07_1210922     0.8573     0.8561          1          1          1          1     0.9981          1 
  13 S13_1031704     0.8583     0.8604          1          1          1          1     0.9981          1 
   1  S01_670313     0.8585     0.8573          1          1          1          1     0.9981          1 
  12  S12_987958     0.8589     0.8603          1          1          1          1     0.9981          1 
  12 S12_1331032     0.8593     0.8589          1          1          1          1     0.9981          1 
   3  S03_209921     0.8594     0.8599          1          1          1          1     0.9981          1 
  13 S13_1578544     0.8599     0.8594          1          1          1          1     0.9981          1 
  16  S16_819223     0.8599     0.8585          1          1          1          1     0.9981          1 
   9 S09_1229708     0.8603     0.8599          1          1          1          1     0.9981          1 
   1  S01_990405     0.8604     0.8614          1          1          1          1     0.9981          1 
   9 S09_2492035     0.8611     0.8593          1          1          1          1     0.9981          1 
   2 S02_4374078     0.8614     0.8611          1          1          1          1     0.9981          1 
  14  S14_262826     0.8618     0.8633          1          1          1          1     0.9981          1 
   6 S06_3463859     0.8622      0.863          1          1          1          1     0.9981          1 
   1  S01_133444      0.863      0.863          1          1          1          1     0.9981          1 
   3  S03_383161      0.863     0.8651          1          1          1          1     0.9981          1 
   6 S06_2689650     0.8633     0.8618          1          1          1          1     0.9981          1 
  13 S13_1022904     0.8634      0.865          1          1          1          1     0.9981          1 
  16  S16_375212     0.8637     0.8644          1          1          1          1     0.9981          1 
   2 S02_4104013      0.864     0.8622          1          1          1          1     0.9981          1 
   2 S02_1632601     0.8644     0.8634          1          1          1          1     0.9981          1 
   5 S05_2463137     0.8644     0.8637          1          1          1          1     0.9981          1 
   6 S06_2441271      0.865      0.864          1          1          1          1     0.9981          1 
   4 S04_3545829     0.8651     0.8652          1          1          1          1     0.9981          1 
   6  S06_621301     0.8652     0.8644          1          1          1          1     0.9981          1 
   2 S02_2398529      0.866     0.8668          1          1          1          1     0.9981          1 
   2 S02_3202802      0.866     0.8686          1          1          1          1     0.9981          1 
   2 S02_2727991     0.8662      0.868          1          1          1          1     0.9981          1 
  10 S10_1358056     0.8666     0.8691          1          1          1          1     0.9981          1 
   2 S02_4871146     0.8668     0.8694          1          1          1          1     0.9981          1 
   1 S01_6157121     0.8672      0.866          1          1          1          1     0.9981          1 
  11 S11_1030174     0.8673     0.8693          1          1          1          1     0.9981          1 
   3 S03_3738223     0.8677      0.866          1          1          1          1     0.9981          1 
   2 S02_5140406      0.868     0.8666          1          1          1          1     0.9981          1 
   6 S06_3356838     0.8686     0.8662          1          1          1          1     0.9981          1 
  13  S13_488371     0.8691     0.8673          1          1          1          1     0.9981          1 
   1 S01_3750088     0.8693     0.8672          1          1          1          1     0.9981          1 
   1 S01_5082679     0.8694     0.8677          1          1          1          1     0.9981          1 
  12  S12_486961     0.8696     0.8707          1          1          1          1     0.9981          1 
  16  S16_328128     0.8697     0.8703          1          1          1          1     0.9981          1 
   4 S04_2672722     0.8699     0.8696          1          1          1          1     0.9981          1 
   3 S03_3973678     0.8702     0.8702          1          1          1          1     0.9981          1 
   4  S04_969993     0.8703     0.8699          1          1          1          1     0.9981          1 
   2 S02_2321509     0.8704     0.8717          1          1          1          1     0.9981          1 
   6 S06_2925188     0.8707     0.8739          1          1          1          1     0.9981          1 
   9  S09_950220     0.8717     0.8704          1          1          1          1     0.9981          1 
   9 S09_1443554     0.8719     0.8697          1          1          1          1     0.9981          1 
   6 S06_2244152      0.872     0.8726          1          1          1          1     0.9981          1 
  13  S13_975295     0.8724     0.8724          1          1          1          1     0.9981          1 
   1 S01_2159487     0.8726     0.8756          1          1          1          1     0.9981          1 
   3 S03_4954180     0.8731     0.8719          1          1          1          1     0.9981          1 
   1 S01_6735452     0.8731      0.872          1          1          1          1     0.9981          1 
  14 S14_1422079     0.8732     0.8731          1          1          1          1     0.9981          1 
   5 S05_1524901     0.8736     0.8748          1          1          1          1     0.9981          1 
   3 S03_4144936     0.8739     0.8741          1          1          1          1     0.9981          1 
   2 S02_5106932     0.8741     0.8731          1          1          1          1     0.9981          1 
   7  S07_417646     0.8745     0.8745          1          1          1          1     0.9981          1 
  13  S13_430246     0.8748     0.8732          1          1          1          1     0.9981          1 
  12  S12_455120     0.8756     0.8736          1          1          1          1     0.9981          1 
   5 S05_3225038      0.876      0.878          1          1          1          1     0.9981          1 
   4 S04_3014314      0.876     0.8777          1          1          1          1     0.9981          1 
   1 S01_4187085     0.8763     0.8775          1          1          1          1     0.9981          1 
   2 S02_4045132     0.8764     0.8768          1          1          1          1     0.9981          1 
   8 S08_2205884     0.8768     0.8783          1          1          1          1     0.9981          1 
   7  S07_892034     0.8769     0.8772          1          1          1          1     0.9981          1 
   2 S02_3476878      0.877      0.876          1          1          1          1     0.9981          1 
   4 S04_1332893     0.8772     0.8776          1          1          1          1     0.9981          1 
  12 S12_1232640     0.8775      0.877          1          1          1          1     0.9981          1 
   1 S01_6215805     0.8776     0.8796          1          1          1          1     0.9981          1 
  10  S10_551959     0.8777      0.876          1          1          1          1     0.9981          1 
   5 S05_3949800     0.8778     0.8764          1          1          1          1     0.9981          1 
  11 S11_2507361     0.8779     0.8779          1          1          1          1     0.9981          1 
  16 S16_1021743      0.878     0.8799          1          1          1          1     0.9981          1 
  14 S14_1193624     0.8782     0.8763          1          1          1          1     0.9981          1 
  11 S11_2176859     0.8783     0.8801          1          1          1          1     0.9981          1 
   4 S04_3818704     0.8784     0.8769          1          1          1          1     0.9981          1 
   6 S06_2157435     0.8785     0.8796          1          1          1          1     0.9981          1 
  10 S10_1270601     0.8785     0.8782          1          1          1          1     0.9981          1 
   7 S07_2547589     0.8792     0.8778          1          1          1          1     0.9981          1 
  13  S13_193287     0.8796     0.8792          1          1          1          1     0.9981          1 
   5 S05_1359515     0.8796     0.8801          1          1          1          1     0.9981          1 
   5 S05_1428112     0.8799     0.8784          1          1          1          1     0.9981          1 
  11 S11_1683371     0.8799     0.8785          1          1          1          1     0.9981          1 
   9 S09_1723772     0.8801     0.8785          1          1          1          1     0.9981          1 
   7  S07_752821     0.8801     0.8799          1          1          1          1     0.9981          1 
   7 S07_2295178     0.8801     0.8801          1          1          1          1     0.9981          1 
   1 S01_4458362     0.8809     0.8825          1          1          1          1     0.9981          1 
   6  S06_675600      0.882     0.8831          1          1          1          1     0.9981          1 
   7  S07_785185     0.8821     0.8809          1          1          1          1     0.9981          1 
   6  S06_873472     0.8823     0.8837          1          1          1          1     0.9981          1 
   2 S02_4453835     0.8825     0.8838          1          1          1          1     0.9981          1 
   4 S04_4533334     0.8831     0.8835          1          1          1          1     0.9981          1 
   9 S09_1202239     0.8833     0.8823          1          1          1          1     0.9981          1 
   2 S02_3183174     0.8833      0.884          1          1          1          1     0.9981          1 
   1 S01_1036956     0.8835      0.882          1          1          1          1     0.9981          1 
   1  S01_410843     0.8835     0.8821          1          1          1          1     0.9981          1 
   9 S09_1344034     0.8835     0.8835          1          1          1          1     0.9981          1 
   5 S05_1808011     0.8837     0.8855          1          1          1          1     0.9981          1 
   2 S02_4479000     0.8838     0.8842          1          1          1          1     0.9981          1 
   3 S03_3191209      0.884     0.8852          1          1          1          1     0.9981          1 
  11 S11_1144209     0.8842     0.8833          1          1          1          1     0.9981          1 
  11  S11_221240     0.8842     0.8835          1          1          1          1     0.9981          1 
   4 S04_4441216     0.8844      0.885          1          1          1          1     0.9981          1 
   7 S07_2061314      0.885     0.8858          1          1          1          1     0.9981          1 
  15 S15_1067153     0.8851     0.8833          1          1          1          1     0.9981          1 
  11  S11_921097     0.8852     0.8842          1          1          1          1     0.9981          1 
   2 S02_3627970     0.8855     0.8851          1          1          1          1     0.9981          1 
   8 S08_2155346     0.8858     0.8844          1          1          1          1     0.9981          1 
   2 S02_3486790     0.8858     0.8858          1          1          1          1     0.9981          1 
   3 S03_4186391     0.8858     0.8871          1          1          1          1     0.9981          1 
  10  S10_732902     0.8869      0.888          1          1          1          1     0.9981          1 
   7 S07_2892963     0.8869     0.8858          1          1          1          1     0.9981          1 
  12  S12_709740     0.8871     0.8871          1          1          1          1     0.9981          1 
  11 S11_1863821     0.8871     0.8877          1          1          1          1     0.9981          1 
  12  S12_663134     0.8873     0.8883          1          1          1          1     0.9981          1 
  12  S12_132169     0.8877     0.8869          1          1          1          1     0.9981          1 
   4 S04_2159992     0.8877     0.8873          1          1          1          1     0.9981          1 
   4 S04_1000021      0.888     0.8869          1          1          1          1     0.9981          1 
   9  S09_760408     0.8883     0.8891          1          1          1          1     0.9981          1 
   2 S02_2399756     0.8888     0.8877          1          1          1          1     0.9981          1 
  15  S15_483714     0.8888     0.8898          1          1          1          1     0.9981          1 
  15  S15_483723     0.8888     0.8888          1          1          1          1     0.9981          1 
  15  S15_483735     0.8888      0.889          1          1          1          1     0.9981          1 
   2 S02_4726591      0.889     0.8888          1          1          1          1     0.9981          1 
  12  S12_364756     0.8891     0.8888          1          1          1          1     0.9981          1 
  10 S10_2265127     0.8897     0.8888          1          1          1          1     0.9981          1 
   8 S08_1134819     0.8897     0.8897          1          1          1          1     0.9981          1 
   4 S04_2285224     0.8898     0.8898          1          1          1          1     0.9981          1 
   7 S07_1561833     0.8898     0.8897          1          1          1          1     0.9981          1 
   2  S02_833555     0.8913     0.8915          1          1          1          1     0.9981          1 
   3 S03_3830120     0.8915      0.894          1          1          1          1     0.9981          1 
  11 S11_1917854     0.8917     0.8917          1          1          1          1     0.9981          1 
  14  S14_620674      0.892     0.8913          1          1          1          1     0.9981          1 
  10  S10_825197     0.8921     0.8926          1          1          1          1     0.9981          1 
  10  S10_803045     0.8926     0.8934          1          1          1          1     0.9981          1 
  15  S15_495645     0.8931     0.8921          1          1          1          1     0.9981          1 
   1  S01_624392     0.8934      0.892          1          1          1          1     0.9981          1 
   7 S07_2305904      0.894     0.8945          1          1          1          1     0.9981          1 
   7 S07_2829115      0.894     0.8931          1          1          1          1     0.9981          1 
   5 S05_3601410     0.8942     0.8947          1          1          1          1     0.9981          1 
   2  S02_841236     0.8945     0.8942          1          1          1          1     0.9981          1 
   8  S08_997659     0.8946     0.8946          1          1          1          1     0.9981          1 
   4 S04_3921964     0.8946      0.894          1          1          1          1     0.9981          1 
   4  S04_969391     0.8947     0.8947          1          1          1          1     0.9981          1 
  15 S15_1030601     0.8947      0.895          1          1          1          1     0.9981          1 
  11 S11_1757719     0.8948     0.8946          1          1          1          1     0.9981          1 
  10 S10_1098377      0.895     0.8955          1          1          1          1     0.9981          1 
   1 S01_6373895     0.8951     0.8948          1          1          1          1     0.9981          1 
   4 S04_3493813     0.8953     0.8964          1          1          1          1     0.9981          1 
  10 S10_1837938     0.8955     0.8951          1          1          1          1     0.9981          1 
   2 S02_5004517     0.8955     0.8961          1          1          1          1     0.9981          1 
   7 S07_2579237     0.8956     0.8955          1          1          1          1     0.9981          1 
   3 S03_1366284      0.896     0.8961          1          1          1          1     0.9981          1 
  12  S12_231203     0.8961     0.8962          1          1          1          1     0.9981          1 
   4 S04_3833733     0.8961     0.8983          1          1          1          1     0.9981          1 
  14  S14_984898     0.8962     0.8953          1          1          1          1     0.9981          1 
   2 S02_3622487     0.8964     0.8968          1          1          1          1     0.9981          1 
   4 S04_3926446     0.8966     0.8966          1          1          1          1     0.9981          1 
   5 S05_3043314     0.8968     0.8956          1          1          1          1     0.9981          1 
  14 S14_1231204     0.8969      0.896          1          1          1          1     0.9981          1 
   5 S05_1881874     0.8972     0.8969          1          1          1          1     0.9981          1 
  11 S11_1860125     0.8976      0.898          1          1          1          1     0.9981          1 
  10  S10_929067      0.898     0.8983          1          1          1          1     0.9981          1 
   8 S08_1355942     0.8983     0.8972          1          1          1          1     0.9981          1 
   2  S02_857187     0.8983      0.899          1          1          1          1     0.9981          1 
   6 S06_2336274      0.899     0.8976          1          1          1          1     0.9981          1 
   4 S04_2171132      0.899      0.899          1          1          1          1     0.9981          1 
  10  S10_769774     0.8991     0.8996          1          1          1          1     0.9981          1 
  11 S11_1868282     0.8996     0.8991          1          1          1          1     0.9981          1 
   8  S08_990522        0.9     0.9001          1          1          1          1     0.9981          1 
  14 S14_1254851     0.9001     0.9018          1          1          1          1     0.9981          1 
   8 S08_1328080     0.9002      0.902          1          1          1          1     0.9981          1 
  12  S12_350740     0.9004     0.9027          1          1          1          1     0.9981          1 
   8 S08_2179323     0.9004     0.9027          1          1          1          1     0.9981          1 
   8 S08_2709806     0.9012        0.9          1          1          1          1     0.9981          1 
   4 S04_3658051     0.9014     0.9004          1          1          1          1     0.9981          1 
  10   S10_87388     0.9015     0.9014          1          1          1          1     0.9981          1 
  10 S10_1632672     0.9017     0.9002          1          1          1          1     0.9981          1 
   9  S09_342825     0.9018     0.9004          1          1          1          1     0.9981          1 
   2 S02_1491723      0.902     0.9026          1          1          1          1     0.9981          1 
   8 S08_2238579      0.902     0.9017          1          1          1          1     0.9981          1 
   9 S09_2776978     0.9021     0.9027          1          1          1          1     0.9981          1 
   1 S01_4154240     0.9025     0.9025          1          1          1          1     0.9981          1 
   2 S02_4930394     0.9026     0.9026          1          1          1          1     0.9981          1 
   6  S06_665418     0.9026     0.9012          1          1          1          1     0.9981          1 
   2 S02_2367826     0.9026     0.9015          1          1          1          1     0.9981          1 
   6 S06_1205025     0.9027      0.902          1          1          1          1     0.9981          1 
   1 S01_4444975     0.9027     0.9021          1          1          1          1     0.9981          1 
  11  S11_749873     0.9027     0.9038          1          1          1          1     0.9981          1 
   4 S04_1125645     0.9027     0.9037          1          1          1          1     0.9981          1 
  14  S14_178633     0.9036     0.9036          1          1          1          1     0.9981          1 
  14  S14_421067     0.9037     0.9026          1          1          1          1     0.9981          1 
   7  S07_337365     0.9038     0.9045          1          1          1          1     0.9981          1 
   2  S02_510709     0.9041     0.9027          1          1          1          1     0.9981          1 
   2  S02_510710     0.9041     0.9054          1          1          1          1     0.9981          1 
   7  S07_254462     0.9044     0.9044          1          1          1          1     0.9981          1 
  10 S10_1712775     0.9045     0.9041          1          1          1          1     0.9981          1 
   6 S06_3518256     0.9052     0.9041          1          1          1          1     0.9981          1 
   5 S05_1336511     0.9054      0.907          1          1          1          1     0.9981          1 
  13 S13_1978100     0.9054     0.9052          1          1          1          1     0.9981          1 
   6 S06_2119356     0.9065     0.9073          1          1          1          1     0.9981          1 
   2  S02_723605      0.907     0.9054          1          1          1          1     0.9981          1 
   9 S09_2321414      0.907     0.9085          1          1          1          1     0.9981          1 
  11 S11_1680794     0.9073     0.9074          1          1          1          1     0.9981          1 
   4 S04_2258816     0.9074     0.9065          1          1          1          1     0.9981          1 
   5 S05_1624529     0.9079      0.907          1          1          1          1     0.9981          1 
  12 S12_1019458     0.9085     0.9093          1          1          1          1     0.9981          1 
   1  S01_933368     0.9088     0.9079          1          1          1          1     0.9981          1 
   3 S03_3629724     0.9093     0.9088          1          1          1          1     0.9981          1 
   2 S02_2181543     0.9102     0.9102          1          1          1          1     0.9981          1 
  10  S10_733193     0.9104     0.9112          1          1          1          1     0.9981          1 
  12 S12_1011470     0.9111     0.9116          1          1          1          1     0.9981          1 
   3 S03_1734216     0.9112     0.9111          1          1          1          1     0.9981          1 
   8 S08_2789321     0.9112     0.9104          1          1          1          1     0.9981          1 
   4 S04_1456802     0.9113     0.9112          1          1          1          1     0.9981          1 
   3 S03_4903953     0.9116     0.9113          1          1          1          1     0.9981          1 
   2 S02_5025045     0.9128     0.9134          1          1          1          1     0.9981          1 
   2 S02_1689016     0.9134     0.9142          1          1          1          1     0.9981          1 
   2  S02_581078     0.9138     0.9128          1          1          1          1     0.9981          1 
   2 S02_4424662     0.9139     0.9138          1          1          1          1     0.9981          1 
   4 S04_3860611     0.9141      0.915          1          1          1          1     0.9981          1 
   3 S03_3642143     0.9142     0.9147          1          1          1          1     0.9981          1 
  12 S12_1569479     0.9144     0.9139          1          1          1          1     0.9981          1 
  16  S16_900661     0.9147     0.9148          1          1          1          1     0.9981          1 
   5 S05_2418607     0.9148     0.9141          1          1          1          1     0.9981          1 
   3  S03_381897      0.915     0.9155          1          1          1          1     0.9981          1 
   7  S07_271644     0.9155     0.9144          1          1          1          1     0.9981          1 
   6 S06_2724809     0.9158     0.9165          1          1          1          1     0.9981          1 
   8  S08_878868     0.9159     0.9161          1          1          1          1     0.9981          1 
   4 S04_2540506     0.9161     0.9177          1          1          1          1     0.9981          1 
  10 S10_1334426     0.9165     0.9179          1          1          1          1     0.9981          1 
   2 S02_3191326     0.9168     0.9158          1          1          1          1     0.9981          1 
   4 S04_2198596     0.9177     0.9159          1          1          1          1     0.9981          1 
   8 S08_1977515     0.9178     0.9168          1          1          1          1     0.9981          1 
   6  S06_316606     0.9179     0.9185          1          1          1          1     0.9981          1 
   5 S05_1448163     0.9183     0.9199          1          1          1          1     0.9981          1 
  15  S15_333032     0.9185     0.9178          1          1          1          1     0.9981          1 
   1 S01_6768117     0.9186     0.9183          1          1          1          1     0.9981          1 
   2  S02_741260     0.9186     0.9206          1          1          1          1     0.9981          1 
   1 S01_2138897     0.9193     0.9186          1          1          1          1     0.9981          1 
   1 S01_4260208     0.9199     0.9186          1          1          1          1     0.9981          1 
  13 S13_1883090     0.9203     0.9211          1          1          1          1     0.9981          1 
   4 S04_3817292     0.9206     0.9203          1          1          1          1     0.9981          1 
   1 S01_1421085     0.9206     0.9193          1          1          1          1     0.9981          1 
   2 S02_4605095     0.9211     0.9215          1          1          1          1     0.9981          1 
  12 S12_1025233     0.9215     0.9206          1          1          1          1     0.9981          1 
   4 S04_1940715     0.9216     0.9216          1          1          1          1     0.9981          1 
   1 S01_1924239     0.9223     0.9231          1          1          1          1     0.9981          1 
   9 S09_1314505      0.923     0.9223          1          1          1          1     0.9981          1 
   2 S02_3420286     0.9231      0.924          1          1          1          1     0.9981          1 
  14  S14_623842     0.9231      0.923          1          1          1          1     0.9981          1 
   4 S04_4325597     0.9235     0.9248          1          1          1          1     0.9981          1 
   8 S08_1387116      0.924     0.9231          1          1          1          1     0.9981          1 
   2 S02_3167102     0.9245     0.9251          1          1          1          1     0.9981          1 
   8 S08_2152020     0.9247     0.9235          1          1          1          1     0.9981          1 
  12  S12_870744     0.9248     0.9245          1          1          1          1     0.9981          1 
  14  S14_787226     0.9251     0.9258          1          1          1          1     0.9981          1 
   9  S09_952861     0.9253     0.9247          1          1          1          1     0.9981          1 
   3 S03_4134690     0.9257     0.9272          1          1          1          1     0.9981          1 
  13  S13_999316     0.9257     0.9257          1          1          1          1     0.9981          1 
   4 S04_3155608     0.9258     0.9253          1          1          1          1     0.9981          1 
   4 S04_2632704      0.926     0.9257          1          1          1          1     0.9981          1 
   4 S04_1139004     0.9265     0.9271          1          1          1          1     0.9981          1 
   9 S09_2373854      0.927     0.9265          1          1          1          1     0.9981          1 
  10 S10_1303532     0.9271      0.926          1          1          1          1     0.9981          1 
   1 S01_7368571     0.9272      0.927          1          1          1          1     0.9981          1 
   5 S05_3643223     0.9272     0.9275          1          1          1          1     0.9981          1 
   2  S02_818116     0.9272     0.9272          1          1          1          1     0.9981          1 
  12  S12_123993     0.9273     0.9276          1          1          1          1     0.9981          1 
   6 S06_1486707     0.9275     0.9279          1          1          1          1     0.9981          1 
   2 S02_4747082     0.9276     0.9272          1          1          1          1     0.9981          1 
   6  S06_677919     0.9279     0.9273          1          1          1          1     0.9981          1 
   8  S08_339295     0.9284     0.9289          1          1          1          1     0.9981          1 
   7  S07_613829     0.9285     0.9285          1          1          1          1     0.9981          1 
   8 S08_1680414     0.9286     0.9286          1          1          1          1     0.9981          1 
   2 S02_1316215     0.9289     0.9291          1          1          1          1     0.9981          1 
  13 S13_1568567     0.9291     0.9284          1          1          1          1     0.9981          1 
   6 S06_1552856     0.9293     0.9307          1          1          1          1     0.9981          1 
   8 S08_1873385     0.9296     0.9293          1          1          1          1     0.9981          1 
  11  S11_697726     0.9306     0.9306          1          1          1          1     0.9981          1 
   3 S03_3892472     0.9307     0.9296          1          1          1          1     0.9981          1 
   1 S01_4271341     0.9315     0.9322          1          1          1          1     0.9981          1 
   8 S08_2380144      0.932     0.9315          1          1          1          1     0.9981          1 
   6 S06_1307090     0.9322     0.9327          1          1          1          1     0.9981          1 
   3 S03_3098411     0.9324     0.9332          1          1          1          1     0.9981          1 
   3 S03_3098423     0.9324      0.932          1          1          1          1     0.9981          1 
   3 S03_3098426     0.9324     0.9328          1          1          1          1     0.9981          1 
   3 S03_3098427     0.9324     0.9324          1          1          1          1     0.9981          1 
   5 S05_1524514     0.9327     0.9324          1          1          1          1     0.9981          1 
   2 S02_4712313     0.9328     0.9324          1          1          1          1     0.9981          1 
  14  S14_296126     0.9328     0.9324          1          1          1          1     0.9981          1 
   5 S05_1929440     0.9329     0.9328          1          1          1          1     0.9981          1 
   5 S05_3985910     0.9332      0.934          1          1          1          1     0.9981          1 
   5 S05_4021107     0.9338     0.9329          1          1          1          1     0.9981          1 
  14 S14_1184332     0.9339     0.9352          1          1          1          1     0.9981          1 
  16  S16_508537     0.9339     0.9338          1          1          1          1     0.9981          1 
   8 S08_2181323      0.934     0.9339          1          1          1          1     0.9981          1 
   3 S03_3938597      0.934      0.934          1          1          1          1     0.9981          1 
   3  S03_952510     0.9343     0.9357          1          1          1          1     0.9981          1 
  11 S11_1545410     0.9343     0.9343          1          1          1          1     0.9981          1 
  11 S11_1505269     0.9345     0.9339          1          1          1          1     0.9981          1 
  10 S10_1292765     0.9352     0.9343          1          1          1          1     0.9981          1 
   9 S09_1529595     0.9353     0.9345          1          1          1          1     0.9981          1 
  14 S14_1295690     0.9355     0.9353          1          1          1          1     0.9981          1 
  15 S15_1066656     0.9356     0.9355          1          1          1          1     0.9981          1 
   5 S05_2884001     0.9357     0.9366          1          1          1          1     0.9981          1 
  10 S10_1201407     0.9359     0.9362          1          1          1          1     0.9981          1 
  12 S12_1214055      0.936     0.9356          1          1          1          1     0.9981          1 
   8  S08_787115     0.9362     0.9359          1          1          1          1     0.9981          1 
   4 S04_1580603     0.9364     0.9365          1          1          1          1     0.9981          1 
   2 S02_2755411     0.9365      0.936          1          1          1          1     0.9981          1 
  13  S13_830012     0.9366     0.9373          1          1          1          1     0.9981          1 
   1 S01_6607182     0.9372     0.9364          1          1          1          1     0.9981          1 
   3 S03_2281800     0.9372     0.9381          1          1          1          1     0.9981          1 
   4 S04_1234326     0.9372     0.9372          1          1          1          1     0.9981          1 
   5 S05_3365890     0.9373     0.9372          1          1          1          1     0.9981          1 
   1 S01_4186642     0.9375     0.9395          1          1          1          1     0.9981          1 
   3  S03_116996     0.9381     0.9372          1          1          1          1     0.9981          1 
  13   S13_74853     0.9382     0.9375          1          1          1          1     0.9981          1 
   1 S01_2726093     0.9385     0.9385          1          1          1          1     0.9981          1 
   4 S04_4417826     0.9386     0.9386          1          1          1          1     0.9981          1 
   4 S04_2753387     0.9388     0.9382          1          1          1          1     0.9981          1 
   2  S02_510623     0.9391     0.9388          1          1          1          1     0.9981          1 
   1 S01_5317891     0.9393     0.9393          1          1          1          1     0.9981          1 
   3 S03_1228640     0.9395     0.9391          1          1          1          1     0.9981          1 
   7  S07_821790     0.9403     0.9403          1          1          1          1     0.9981          1 
  11  S11_789937     0.9409      0.941          1          1          1          1     0.9981          1 
   3 S03_2828665      0.941     0.9409          1          1          1          1     0.9981          1 
   1 S01_1410318     0.9413     0.9413          1          1          1          1     0.9981          1 
  11  S11_984680     0.9416     0.9425          1          1          1          1     0.9981          1 
   3 S03_5088179     0.9423     0.9416          1          1          1          1     0.9981          1 
   3     S03_397     0.9425     0.9425          1          1          1          1     0.9981          1 
   9 S09_1396642     0.9425     0.9426          1          1          1          1     0.9981          1 
  14 S14_1643158     0.9425     0.9423          1          1          1          1     0.9981          1 
   4  S04_400958     0.9426     0.9435          1          1          1          1     0.9981          1 
   6 S06_3508646     0.9428     0.9428          1          1          1          1     0.9981          1 
   5 S05_2001897     0.9435     0.9425          1          1          1          1     0.9981          1 
   5 S05_1200356     0.9436     0.9439          1          1          1          1     0.9981          1 
   1 S01_2086244     0.9437     0.9436          1          1          1          1     0.9981          1 
   6 S06_2787937     0.9439     0.9437          1          1          1          1     0.9981          1 
   1 S01_6985130     0.9444     0.9446          1          1          1          1     0.9981          1 
   1 S01_1557043     0.9446      0.945          1          1          1          1     0.9981          1 
  12  S12_417844     0.9446     0.9444          1          1          1          1     0.9981          1 
   5  S05_960545     0.9447     0.9446          1          1          1          1     0.9981          1 
   6 S06_1793880      0.945     0.9455          1          1          1          1     0.9981          1 
  13  S13_823866     0.9451     0.9447          1          1          1          1     0.9981          1 
   3 S03_4819661     0.9455     0.9464          1          1          1          1     0.9981          1 
   3  S03_541363     0.9461     0.9467          1          1          1          1     0.9981          1 
   2 S02_2364658     0.9461     0.9451          1          1          1          1     0.9981          1 
   9 S09_2434369     0.9462     0.9462          1          1          1          1     0.9981          1 
   7 S07_1739882     0.9464     0.9461          1          1          1          1     0.9981          1 
   6 S06_1620958     0.9467     0.9461          1          1          1          1     0.9981          1 
   7  S07_753565     0.9473     0.9473          1          1          1          1     0.9981          1 
  12  S12_428365     0.9475     0.9478          1          1          1          1     0.9981          1 
   5 S05_3411700     0.9476     0.9476          1          1          1          1     0.9981          1 
  11 S11_1676350     0.9478     0.9475          1          1          1          1     0.9981          1 
   7  S07_887739     0.9484     0.9484          1          1          1          1     0.9981          1 
  10 S10_1414761     0.9488     0.9488          1          1          1          1     0.9981          1 
   1 S01_1036252     0.9488     0.9488          1          1          1          1     0.9981          1 
  15   S15_54272     0.9492     0.9498          1          1          1          1     0.9981          1 
   5 S05_1958903     0.9498     0.9502          1          1          1          1     0.9981          1 
   1 S01_1237599     0.9502     0.9492          1          1          1          1     0.9981          1 
   4  S04_818581     0.9508     0.9508          1          1          1          1     0.9981          1 
  10 S10_1197196     0.9508     0.9508          1          1          1          1     0.9981          1 
   3 S03_4668842      0.951      0.951          1          1          1          1     0.9981          1 
  10 S10_2225929     0.9515     0.9517          1          1          1          1     0.9981          1 
   2 S02_3196509     0.9517     0.9521          1          1          1          1     0.9981          1 
   4 S04_1279552      0.952     0.9527          1          1          1          1     0.9981          1 
   5 S05_1454812     0.9521      0.952          1          1          1          1     0.9981          1 
  16  S16_694927     0.9521     0.9515          1          1          1          1     0.9981          1 
  12  S12_782738     0.9527     0.9521          1          1          1          1     0.9981          1 
  15  S15_207358     0.9531     0.9531          1          1          1          1     0.9981          1 
  10  S10_524869     0.9533     0.9533          1          1          1          1     0.9981          1 
   2 S02_1182632     0.9534     0.9541          1          1          1          1     0.9981          1 
   4  S04_828573     0.9534     0.9534          1          1          1          1     0.9981          1 
   5 S05_1929455     0.9538     0.9534          1          1          1          1     0.9981          1 
   1 S01_6763583     0.9541     0.9548          1          1          1          1     0.9981          1 
   4 S04_1227086     0.9541     0.9541          1          1          1          1     0.9981          1 
   3 S03_3936625     0.9548     0.9538          1          1          1          1     0.9981          1 
  13 S13_1354594     0.9551     0.9551          1          1          1          1     0.9981          1 
   6   S06_98470     0.9553     0.9557          1          1          1          1     0.9981          1 
   1 S01_1154120     0.9557     0.9553          1          1          1          1     0.9981          1 
   4 S04_4396705     0.9562     0.9574          1          1          1          1     0.9981          1 
   1 S01_5964117     0.9564     0.9562          1          1          1          1     0.9981          1 
   8 S08_1079135     0.9567     0.9567          1          1          1          1     0.9981          1 
   6 S06_1755005     0.9567     0.9564          1          1          1          1     0.9981          1 
   2 S02_2187241     0.9568     0.9568          1          1          1          1     0.9981          1 
   1 S01_4790161     0.9568     0.9567          1          1          1          1     0.9981          1 
   8  S08_786953     0.9568     0.9568          1          1          1          1     0.9981          1 
  10   S10_80583      0.957     0.9574          1          1          1          1     0.9981          1 
   8  S08_723622     0.9571     0.9568          1          1          1          1     0.9981          1 
  16  S16_602094     0.9574      0.957          1          1          1          1     0.9981          1 
   7 S07_1575315     0.9574     0.9571          1          1          1          1     0.9981          1 
  12 S12_2043863     0.9577      0.958          1          1          1          1     0.9981          1 
   6 S06_1620943      0.958     0.9589          1          1          1          1     0.9981          1 
   4 S04_3498889     0.9589     0.9577          1          1          1          1     0.9981          1 
   4 S04_2193592     0.9591     0.9593          1          1          1          1     0.9981          1 
   5     S05_151     0.9593     0.9593          1          1          1          1     0.9981          1 
   1 S01_7025917     0.9593     0.9591          1          1          1          1     0.9981          1 
   7  S07_795645     0.9597     0.9604          1          1          1          1     0.9981          1 
   1 S01_2812443     0.9603     0.9597          1          1          1          1     0.9981          1 
   6  S06_882083     0.9604     0.9611          1          1          1          1     0.9981          1 
   8  S08_960155     0.9611     0.9603          1          1          1          1     0.9981          1 
  11  S11_186960     0.9617     0.9617          1          1          1          1     0.9981          1 
   4 S04_1420844     0.9626     0.9629          1          1          1          1     0.9981          1 
  13  S13_820465     0.9627     0.9627          1          1          1          1     0.9981          1 
  12  S12_326310     0.9628     0.9626          1          1          1          1     0.9981          1 
   1 S01_6185731     0.9629     0.9631          1          1          1          1     0.9981          1 
  11 S11_1734316      0.963     0.9628          1          1          1          1     0.9981          1 
  11 S11_1418547     0.9631      0.963          1          1          1          1     0.9981          1 
  14 S14_1236925     0.9631     0.9631          1          1          1          1     0.9981          1 
  13 S13_1092285     0.9632     0.9635          1          1          1          1     0.9981          1 
   9  S09_896142     0.9635     0.9632          1          1          1          1     0.9981          1 
   9 S09_1712085     0.9637     0.9637          1          1          1          1     0.9981          1 
  16  S16_643147     0.9637     0.9638          1          1          1          1     0.9981          1 
   5  S05_156740     0.9638     0.9637          1          1          1          1     0.9981          1 
   5 S05_3413781     0.9643     0.9643          1          1          1          1     0.9981          1 
   5 S05_3503637     0.9652     0.9654          1          1          1          1     0.9981          1 
  12 S12_1172117     0.9654     0.9652          1          1          1          1     0.9981          1 
  13 S13_1448140      0.966      0.966          1          1          1          1     0.9981          1 
   7  S07_958036     0.9661     0.9663          1          1          1          1     0.9981          1 
   1  S01_985212     0.9663     0.9667          1          1          1          1     0.9981          1 
   2  S02_371898     0.9667     0.9661          1          1          1          1     0.9981          1 
   7 S07_2817746     0.9675     0.9675          1          1          1          1     0.9981          1 
   6  S06_186977     0.9676     0.9676          1          1          1          1     0.9981          1 
  13 S13_1922478     0.9677     0.9677          1          1          1          1     0.9981          1 
   3 S03_2704351     0.9678     0.9678          1          1          1          1     0.9981          1 
   8 S08_2181076     0.9689     0.9689          1          1          1          1     0.9981          1 
  12   S12_75773      0.969      0.969          1          1          1          1     0.9981          1 
   6 S06_2198576     0.9693     0.9695          1          1          1          1     0.9981          1 
   4 S04_3723168     0.9695     0.9699          1          1          1          1     0.9981          1 
   8 S08_1117767     0.9695     0.9693          1          1          1          1     0.9981          1 
  12   S12_61534     0.9696     0.9702          1          1          1          1     0.9981          1 
   3 S03_1633014     0.9699     0.9696          1          1          1          1     0.9981          1 
   6 S06_1232406     0.9699     0.9695          1          1          1          1     0.9981          1 
  11 S11_1556543       0.97       0.97          1          1          1          1     0.9981          1 
   4 S04_2149585     0.9701     0.9699          1          1          1          1     0.9981          1 
   9 S09_2419091     0.9702     0.9707          1          1          1          1     0.9981          1 
   5 S05_4059840     0.9705     0.9705          1          1          1          1     0.9981          1 
   1 S01_7018041     0.9705     0.9701          1          1          1          1     0.9981          1 
   3   S03_99603     0.9707     0.9705          1          1          1          1     0.9981          1 
   5 S05_3455299     0.9707     0.9707          1          1          1          1     0.9981          1 
   5 S05_3568248     0.9716     0.9716          1          1          1          1     0.9984          1 
  16  S16_918304     0.9728     0.9728          1          1          1          1     0.9984          1 
  15  S15_483468     0.9732     0.9734          1          1          1          1     0.9984          1 
   6  S06_419835     0.9734     0.9732          1          1          1          1     0.9984          1 
   3 S03_1420383     0.9741     0.9742          1          1          1          1     0.9984          1 
   8 S08_1761585     0.9742     0.9741          1          1          1          1     0.9984          1 
   2 S02_3028762     0.9746     0.9746          1          1          1          1     0.9984          1 
  15  S15_516394     0.9749     0.9749          1          1          1          1     0.9984          1 
   5  S05_294862     0.9749     0.9749          1          1          1          1     0.9984          1 
  13  S13_792497     0.9753     0.9753          1          1          1          1     0.9984          1 
   1 S01_7219467     0.9755     0.9756          1          1          1          1     0.9984          1 
  12  S12_776279     0.9756     0.9761          1          1          1          1     0.9984          1 
  13 S13_2037878     0.9761     0.9755          1          1          1          1     0.9984          1 
   2 S02_5116584     0.9762     0.9763          1          1          1          1     0.9984          1 
   2 S02_3275033     0.9763     0.9762          1          1          1          1     0.9984          1 
   5 S05_2179434     0.9766     0.9766          1          1          1          1     0.9984          1 
   3 S03_2128479     0.9767     0.9769          1          1          1          1     0.9984          1 
  13 S13_1477016     0.9769     0.9767          1          1          1          1     0.9984          1 
   9  S09_778890     0.9774     0.9774          1          1          1          1     0.9984          1 
   8 S08_2516429     0.9781     0.9781          1          1          1          1     0.9984          1 
   9 S09_1590102      0.979     0.9792          1          1          1          1     0.9984          1 
   9 S09_1812782     0.9792     0.9795          1          1          1          1     0.9984          1 
   4 S04_2628493     0.9795      0.979          1          1          1          1     0.9984          1 
  16  S16_318574     0.9796     0.9796          1          1          1          1     0.9984          1 
  11  S11_884802     0.9797     0.9797          1          1          1          1     0.9984          1 
   4 S04_2672737     0.9808     0.9808          1          1          1          1     0.9984          1 
  15 S15_1093484     0.9811     0.9811          1          1          1          1     0.9984          1 
   5 S05_4033370     0.9812     0.9812          1          1          1          1     0.9984          1 
  12 S12_1037579     0.9812     0.9816          1          1          1          1     0.9984          1 
  16  S16_466047     0.9815     0.9812          1          1          1          1     0.9984          1 
  16  S16_724498     0.9816     0.9815          1          1          1          1     0.9984          1 
  12 S12_1144501     0.9819     0.9819          1          1          1          1     0.9984          1 
   1 S01_3812071     0.9824     0.9824          1          1          1          1     0.9984          1 
  11  S11_691354     0.9825     0.9825          1          1          1          1     0.9984          1 
   4  S04_782268     0.9831     0.9832          1          1          1          1     0.9984          1 
   2 S02_3360874     0.9832     0.9831          1          1          1          1     0.9984          1 
   8  S08_945125     0.9834     0.9834          1          1          1          1     0.9984          1 
  11 S11_1588360     0.9834     0.9834          1          1          1          1     0.9984          1 
   1 S01_6456772     0.9836     0.9836          1          1          1          1     0.9984          1 
  11   S11_95312     0.9842     0.9842          1          1          1          1     0.9984          1 
   7 S07_2182922     0.9847     0.9847          1          1          1          1     0.9984          1 
  15 S15_1207117     0.9852     0.9852          1          1          1          1     0.9984          1 
  11  S11_862487     0.9852     0.9852          1          1          1          1     0.9984          1 
   1  S01_378084     0.9853     0.9853          1          1          1          1     0.9984          1 
   2 S02_1794915     0.9857     0.9857          1          1          1          1     0.9984          1 
   5 S05_2433102     0.9858      0.986          1          1          1          1     0.9984          1 
   3 S03_3327744     0.9859      0.986          1          1          1          1     0.9984          1 
   7 S07_1292472      0.986     0.9858          1          1          1          1     0.9984          1 
  10 S10_1748644      0.986     0.9859          1          1          1          1     0.9984          1 
   6 S06_2274401     0.9863     0.9863          1          1          1          1     0.9984          1 
  12  S12_253601     0.9864     0.9864          1          1          1          1     0.9984          1 
   2 S02_4843625     0.9866     0.9866          1          1          1          1     0.9984          1 
   6 S06_1358182     0.9872     0.9872          1          1          1          1     0.9984          1 
  10 S10_1629325     0.9875     0.9875          1          1          1          1     0.9984          1 
   4 S04_1349871     0.9877     0.9877          1          1          1          1     0.9984          1 
   3  S03_298435     0.9878     0.9879          1          1          1          1     0.9984          1 
   6 S06_3635065     0.9879     0.9878          1          1          1          1     0.9984          1 
   7 S07_2299068     0.9888     0.9888          1          1          1          1     0.9984          1 
  13 S13_1669554     0.9892     0.9892          1          1          1          1     0.9984          1 
   8 S08_2908076     0.9893     0.9893          1          1          1          1     0.9984          1 
   4 S04_1200570     0.9894     0.9894          1          1          1          1     0.9984          1 
   7 S07_1222514     0.9898     0.9898          1          1          1          1     0.9984          1 
   2  S02_510628     0.9898     0.9898          1          1          1          1     0.9984          1 
   1 S01_2792469     0.9905     0.9905          1          1          1          1     0.9984          1 
  13  S13_652635     0.9909     0.9909          1          1          1          1     0.9984          1 
   6 S06_3397493     0.9913     0.9913          1          1          1          1     0.9984          1 
  14 S14_1478491     0.9913     0.9913          1          1          1          1     0.9984          1 
   7 S07_2261664     0.9915     0.9915          1          1          1          1     0.9984          1 
   6 S06_1816091     0.9915     0.9915          1          1          1          1     0.9984          1 
   1 S01_7294347     0.9923     0.9923          1          1          1          1     0.9989          1 
   7 S07_2599480     0.9928     0.9928          1          1          1          1     0.9991          1 
   6 S06_2578843     0.9935     0.9935          1          1          1          1     0.9995          1 
  13 S13_1879585     0.9942     0.9942          1          1          1          1     0.9996          1 
   9 S09_1815513     0.9946     0.9946          1          1          1          1     0.9996          1 
   8 S08_1354459     0.9948     0.9948          1          1          1          1     0.9996          1 
   3  S03_214899     0.9948     0.9948          1          1          1          1     0.9996          1 
  13  S13_115446     0.9951     0.9951          1          1          1          1     0.9996          1 
   9 S09_1342411      0.996      0.996          1          1          1          1          1          1 
   1 S01_6141092     0.9962     0.9962          1          1          1          1          1          1 
   3 S03_4143314     0.9966     0.9966          1          1          1          1          1          1 
   4 S04_1237055     0.9968     0.9968          1          1          1          1          1          1 
  11 S11_2239743      0.997      0.997          1          1          1          1          1          1 
   3 S03_1779933     0.9975     0.9975          1          1          1          1          1          1 
   8 S08_1916514     0.9981     0.9981          1          1          1          1          1          1 
   7 S07_1352144     0.9983     0.9983          1          1          1          1          1          1 
   1 S01_6400207     0.9986     0.9986          1          1          1          1          1          1 
  10 S10_2380842     0.9989     0.9989          1          1          1          1          1          1 
   9 S09_2785690          1          1          1          1          1          1          1          1 
   3  S03_743773          1          1          1          1          1          1          1          1 
   2  S02_754155          1          1          1          1          1          1          1          1 
  16  S16_769802          1          1          1          1          1          1          1          1 
   1  S01_187834          1          1          1          1          1          1          1          1 
