# Supplementary material for: Cross-species dissection of saline-related genes by genetically deciphering a euryhaline microalga Chlorella sp
Source: Nat Commun. 2026 Jan 13;17:1577. doi: 10.1038/s41467-026-68287-6 (PMC12902096; doi:10.1038/s41467-026-68287-6)
Supplement: Supplementary file 6 — Source Data [file 41467_2026_68287_MOESM6_ESM.zip › 8-Source_Data_and_code/Fig6_data_and_code/Fig6c/ReadMe.txt]

Genome-wide association scan for dry weight. The x-axis indicates SNP locations along the 16 chromosomes, separated by vertical grey lines; the y axis shows the − log10 (P value) from each method. The upper red line and dash–dot line signify the significance threshold (P = 5.98×10−7) and suggestive threshold (P = 5×10−5), respectively.
Here we provide the GWAS results of the dry weight phenotype analyzed using Plink software, dw.assoc.linear, as well as the GWAS statistics after FDR verification (dw.assoc.linear.adjusted).
