# Supplementary material for: Cross-species dissection of saline-related genes by genetically deciphering a euryhaline microalga Chlorella sp
Source: Nat Commun. 2026 Jan 13;17:1577. doi: 10.1038/s41467-026-68287-6 (PMC12902096; doi:10.1038/s41467-026-68287-6)
Supplement: Supplementary file 6 — Source Data [file 41467_2026_68287_MOESM6_ESM.zip › 8-Source_Data_and_code/Fig6_data_and_code/Fig6d/MEM25.g.vcf]

##fileformat=VCFv4.0
##Tassel=<ID=GenotypeTable,Version=5,Description="Reference allele is not known. The major allele was used as reference allele">
##FORMAT=<ID=GT,Number=1,Type=String,Description="Genotype">
##FORMAT=<ID=AD,Number=.,Type=Integer,Description="Allelic depths for the reference and alternate alleles in the order listed">
##FORMAT=<ID=DP,Number=1,Type=Integer,Description="Read Depth (only filtered reads used for calling)">
##FORMAT=<ID=GQ,Number=1,Type=Float,Description="Genotype Quality">
##FORMAT=<ID=PL,Number=.,Type=Float,Description="Normalized, Phred-scaled likelihoods for AA,AB,BB genotypes where A=ref and B=alt; not applicable if site is not biallelic">
##INFO=<ID=NS,Number=1,Type=Integer,Description="Number of Samples With Data">
##INFO=<ID=DP,Number=1,Type=Integer,Description="Total Depth">
##INFO=<ID=AF,Number=.,Type=Float,Description="Allele Frequency">
#CHROM	POS	ID	REF	ALT	QUAL	FILTER	INFO	FORMAT	100-1	100-2	100-3	100-4	109-1	109-2	109-3	111-1	111-2	114-1	115-1	116-1	116-1-2	116-2	119-1	119-1-2	121-1	121-2	121-3	121-4	121-5	121-6	122-1	122-2	123-1	123-2	123-3	123-4	124-1	125-1	126-1	126-2	126-3	126-4	126-5	126-6	126-7	126-8	127-1	127-2	128-1	128-2	129-1	129-2	129-3	129-4	129-5	130-1	130-2	130-3	131-1	131-2	131-3	131-4	132-1	133-1	133-2	133-3	133-4	134-1	134-2	134-3	134-4	134-5	134-6	135-1	135-2	135-3	135-4	135-5	136-1	165-1	167-1	167-2	167-3	167-4	167-5	167-6	174-1	174-2	174-3	175-1	175-2	175-3	176-1	177-1	178-1	179-1	179-2	181-1	182-1	182-2	182-3	182-4	183-4	184-1	184-2	184-3	184-4	184-5	185-2	186-1	186-2	186-3	187-1	187-5	187-6	187-7	187-8	187-9	188-2	188-3	188-4	189-1	189-3	189-4	19-1	190-1	190-2	190-3	190-4	190-5	191-1	191-2	191-3	192-1	192-2	192-3	192-4	192-5	193-1	201-1	202-1	31-1	31-2	32-1	33-1	33-2	35-1	35_1_2	38-1	38-2	40-1	44-1	48-1	48-2	49-2	49_1_1	49_1_2	50-1	59-1	62-1	62-2	63-1	63-2	63-3	63_1_2	66-1	66-3	68-1	68-2	70-1	71-1	71-2	71_1_2	71_2_2	74-1	75-1	77-1	78-1	78-2	81-1	81-4	81-6	81-9	83-1	83-2	83-3	87-1	87-2	89-1	89-2	90-1	90-2	91-1	91-2	91-3	91-4	94-1	94-2	94-3	95-1	96-1	96-2	99-1	WT-2	WT-3	WT1
04	3601689	S04_3601689	G	A	.	PASS	AC=1;AF=0.500;AN=2;BaseQRankSum=0.00;ClippingRankSum=0.00;ExcessHet=3.0103;FS=2.350;MLEAC=1;MLEAF=0.500;MQ=60.00;MQRankSum=0.00;QD=2.09;ReadPosRankSum=1.15;SOR=1.061;set=variant190;DP=19	GT:AD:DP:GQ:PL	./.:0,0:0	./.:0,0:0	./.:0,0:0	./.:0,0:0	./.:0,0:0	./.:0,0:0	./.:0,0:0	./.:0,0:0	./.:0,0:0	./.:0,0:0	./.:0,0:0	./.:0,0:0	./.:0,0:0	./.:0,0:0	./.:0,0:0	./.:0,0:0	./.:0,0:0	./.:0,0:0	./.:0,0:0	./.:0,0:0	./.:0,0:0	./.:0,0:0	./.:0,0:0	./.:0,0:0	./.:0,0:0	./.:0,0:0	./.:0,0:0	./.:0,0:0	./.:0,0:0	./.:0,0:0	./.:0,0:0	./.:0,0:0	./.:0,0:0	./.:0,0:0	./.:0,0:0	./.:0,0:0	./.:0,0:0	./.:0,0:0	./.:0,0:0	./.:0,0:0	./.:0,0:0	./.:0,0:0	./.:0,0:0	./.:0,0:0	./.:0,0:0	./.:0,0:0	./.:0,0:0	./.:0,0:0	./.:0,0:0	./.:0,0:0	./.:0,0:0	./.:0,0:0	./.:0,0:0	./.:0,0:0	./.:0,0:0	./.:0,0:0	./.:0,0:0	./.:0,0:0	./.:0,0:0	./.:0,0:0	./.:0,0:0	./.:0,0:0	./.:0,0:0	./.:0,0:0	./.:0,0:0	./.:0,0:0	./.:0,0:0	./.:0,0:0	./.:0,0:0	./.:0,0:0	./.:0,0:0	./.:0,0:0	./.:0,0:0	./.:0,0:0	./.:0,0:0	./.:0,0:0	./.:0,0:0	./.:0,0:0	./.:0,0:0	./.:0,0:0	./.:0,0:0	./.:0,0:0	./.:0,0:0	./.:0,0:0	./.:0,0:0	./.:0,0:0	./.:0,0:0	./.:0,0:0	./.:0,0:0	./.:0,0:0	./.:0,0:0	./.:0,0:0	./.:0,0:0	./.:0,0:0	./.:0,0:0	./.:0,0:0	./.:0,0:0	./.:0,0:0	./.:0,0:0	./.:0,0:0	./.:0,0:0	./.:0,0:0	./.:0,0:0	./.:0,0:0	./.:0,0:0	./.:0,0:0	./.:0,0:0	./.:0,0:0	./.:0,0:0	./.:0,0:0	./.:0,0:0	./.:0,0:0	./.:0,0:0	./.:0,0:0	./.:0,0:0	./.:0,0:0	./.:0,0:0	./.:0,0:0	./.:0,0:0	./.:0,0:0	./.:0,0:0	./.:0,0:0	./.:0,0:0	./.:0,0:0	./.:0,0:0	./.:0,0:0	./.:0,0:0	./.:0,0:0	./.:0,0:0	./.:0,0:0	./.:0,0:0	./.:0,0:0	./.:0,0:0	./.:0,0:0	./.:0,0:0	./.:0,0:0	./.:0,0:0	./.:0,0:0	./.:0,0:0	./.:0,0:0	./.:0,0:0	./.:0,0:0	./.:0,0:0	./.:0,0:0	./.:0,0:0	./.:0,0:0	./.:0,0:0	./.:0,0:0	./.:0,0:0	./.:0,0:0	./.:0,0:0	./.:0,0:0	./.:0,0:0	./.:0,0:0	./.:0,0:0	./.:0,0:0	./.:0,0:0	./.:0,0:0	./.:0,0:0	./.:0,0:0	./.:0,0:0	./.:0,0:0	./.:0,0:0	./.:0,0:0	./.:0,0:0	./.:0,0:0	./.:0,0:0	./.:0,0:0	./.:0,0:0	./.:0,0:0	./.:0,0:0	./.:0,0:0	./.:0,0:0	./.:0,0:0	./.:0,0:0	./.:0,0:0	./.:0,0:0	./.:0,0:0	./.:0,0:0	./.:0,0:0	./.:0,0:0	./.:0,0:0	./.:0,0:0	./.:0,0:0	./.:0,0:0	./.:0,0:0	./.:0,0:0	./.:0,0:0	0/1:16,3:19:99:51,0,255	./.:0,0:0	./.:0,0:0	./.:0,0:0	./.:0,0:0	./.:0,0:0	./.:0,0:0	./.:0,0:0	./.:0,0:0	./.:0,0:0
04	3602173	S04_3602173	C	T	.	PASS	AC=2;AF=1.00;AN=2;ExcessHet=3.0103;FS=0.000;MLEAC=2;MLEAF=1.00;MQ=60.00;QD=32.70;SOR=0.990;set=variant87;DP=21	GT:AD:DP:GQ:PL	./.:0,0:0	./.:0,0:0	./.:0,0:0	./.:0,0:0	./.:0,0:0	./.:0,0:0	./.:0,0:0	./.:0,0:0	./.:0,0:0	./.:0,0:0	./.:0,0:0	./.:0,0:0	./.:0,0:0	./.:0,0:0	./.:0,0:0	./.:0,0:0	./.:0,0:0	./.:0,0:0	./.:0,0:0	./.:0,0:0	./.:0,0:0	./.:0,0:0	./.:0,0:0	./.:0,0:0	./.:0,0:0	./.:0,0:0	./.:0,0:0	./.:0,0:0	./.:0,0:0	./.:0,0:0	./.:0,0:0	./.:0,0:0	./.:0,0:0	./.:0,0:0	./.:0,0:0	./.:0,0:0	./.:0,0:0	./.:0,0:0	./.:0,0:0	./.:0,0:0	./.:0,0:0	./.:0,0:0	./.:0,0:0	./.:0,0:0	./.:0,0:0	./.:0,0:0	./.:0,0:0	./.:0,0:0	./.:0,0:0	./.:0,0:0	./.:0,0:0	./.:0,0:0	./.:0,0:0	./.:0,0:0	./.:0,0:0	./.:0,0:0	./.:0,0:0	./.:0,0:0	./.:0,0:0	./.:0,0:0	./.:0,0:0	./.:0,0:0	./.:0,0:0	./.:0,0:0	./.:0,0:0	./.:0,0:0	./.:0,0:0	./.:0,0:0	./.:0,0:0	./.:0,0:0	./.:0,0:0	./.:0,0:0	./.:0,0:0	./.:0,0:0	./.:0,0:0	./.:0,0:0	./.:0,0:0	./.:0,0:0	./.:0,0:0	./.:0,0:0	./.:0,0:0	./.:0,0:0	./.:0,0:0	./.:0,0:0	./.:0,0:0	./.:0,0:0	./.:0,0:0	./.:0,0:0	./.:0,0:0	./.:0,0:0	./.:0,0:0	./.:0,0:0	./.:0,0:0	./.:0,0:0	./.:0,0:0	./.:0,0:0	./.:0,0:0	./.:0,0:0	./.:0,0:0	./.:0,0:0	./.:0,0:0	./.:0,0:0	./.:0,0:0	./.:0,0:0	./.:0,0:0	./.:0,0:0	./.:0,0:0	./.:0,0:0	./.:0,0:0	./.:0,0:0	./.:0,0:0	./.:0,0:0	./.:0,0:0	./.:0,0:0	./.:0,0:0	./.:0,0:0	./.:0,0:0	./.:0,0:0	./.:0,0:0	./.:0,0:0	./.:0,0:0	./.:0,0:0	./.:0,0:0	./.:0,0:0	./.:0,0:0	./.:0,0:0	./.:0,0:0	./.:0,0:0	./.:0,0:0	./.:0,0:0	./.:0,0:0	./.:0,0:0	./.:0,0:0	./.:0,0:0	./.:0,0:0	./.:0,0:0	./.:0,0:0	./.:0,0:0	./.:0,0:0	./.:0,0:0	./.:0,0:0	./.:0,0:0	./.:0,0:0	./.:0,0:0	./.:0,0:0	./.:0,0:0	./.:0,0:0	./.:0,0:0	./.:0,0:0	./.:0,0:0	./.:0,0:0	./.:0,0:0	./.:0,0:0	./.:0,0:0	./.:0,0:0	./.:0,0:0	./.:0,0:0	./.:0,0:0	./.:0,0:0	1/1:0,21:21:99:255,63,0	./.:0,0:0	./.:0,0:0	./.:0,0:0	./.:0,0:0	./.:0,0:0	./.:0,0:0	./.:0,0:0	./.:0,0:0	./.:0,0:0	./.:0,0:0	./.:0,0:0	./.:0,0:0	./.:0,0:0	./.:0,0:0	./.:0,0:0	./.:0,0:0	./.:0,0:0	./.:0,0:0	./.:0,0:0	./.:0,0:0	./.:0,0:0	./.:0,0:0	./.:0,0:0	./.:0,0:0	./.:0,0:0	./.:0,0:0	./.:0,0:0	./.:0,0:0	./.:0,0:0	./.:0,0:0	./.:0,0:0	./.:0,0:0	./.:0,0:0	./.:0,0:0	./.:0,0:0	./.:0,0:0	./.:0,0:0	./.:0,0:0
04	3602277	S04_3602277	T	G	.	PASS	AC=2;AF=0.500;AN=4;ClippingRankSum=0.00;ExcessHet=3.0103;MLEAC=1;MLEAF=0.500;MQ=60.00;MQRankSum=0.00;set=variant63-variant131;DP=36	GT:AD:DP:GQ:PL	./.:0,0:0	./.:0,0:0	./.:0,0:0	./.:0,0:0	./.:0,0:0	./.:0,0:0	./.:0,0:0	./.:0,0:0	./.:0,0:0	./.:0,0:0	./.:0,0:0	./.:0,0:0	./.:0,0:0	./.:0,0:0	./.:0,0:0	./.:0,0:0	./.:0,0:0	./.:0,0:0	./.:0,0:0	./.:0,0:0	./.:0,0:0	./.:0,0:0	./.:0,0:0	./.:0,0:0	./.:0,0:0	./.:0,0:0	./.:0,0:0	./.:0,0:0	./.:0,0:0	./.:0,0:0	./.:0,0:0	./.:0,0:0	./.:0,0:0	./.:0,0:0	./.:0,0:0	./.:0,0:0	./.:0,0:0	./.:0,0:0	./.:0,0:0	0/1:16,7:23:100:183,0,255	./.:0,0:0	./.:0,0:0	./.:0,0:0	./.:0,0:0	./.:0,0:0	./.:0,0:0	./.:0,0:0	./.:0,0:0	./.:0,0:0	./.:0,0:0	./.:0,0:0	./.:0,0:0	./.:0,0:0	./.:0,0:0	./.:0,0:0	./.:0,0:0	./.:0,0:0	./.:0,0:0	./.:0,0:0	./.:0,0:0	./.:0,0:0	./.:0,0:0	./.:0,0:0	./.:0,0:0	./.:0,0:0	./.:0,0:0	./.:0,0:0	./.:0,0:0	./.:0,0:0	./.:0,0:0	./.:0,0:0	./.:0,0:0	./.:0,0:0	./.:0,0:0	./.:0,0:0	./.:0,0:0	./.:0,0:0	./.:0,0:0	./.:0,0:0	./.:0,0:0	./.:0,0:0	./.:0,0:0	./.:0,0:0	./.:0,0:0	./.:0,0:0	./.:0,0:0	./.:0,0:0	./.:0,0:0	./.:0,0:0	./.:0,0:0	./.:0,0:0	./.:0,0:0	./.:0,0:0	./.:0,0:0	./.:0,0:0	./.:0,0:0	./.:0,0:0	./.:0,0:0	./.:0,0:0	./.:0,0:0	./.:0,0:0	./.:0,0:0	./.:0,0:0	./.:0,0:0	./.:0,0:0	./.:0,0:0	./.:0,0:0	./.:0,0:0	./.:0,0:0	./.:0,0:0	./.:0,0:0	./.:0,0:0	./.:0,0:0	./.:0,0:0	./.:0,0:0	./.:0,0:0	./.:0,0:0	./.:0,0:0	./.:0,0:0	./.:0,0:0	./.:0,0:0	./.:0,0:0	./.:0,0:0	./.:0,0:0	./.:0,0:0	./.:0,0:0	./.:0,0:0	./.:0,0:0	./.:0,0:0	0/1:10,3:13:99:69,0,255	./.:0,0:0	./.:0,0:0	./.:0,0:0	./.:0,0:0	./.:0,0:0	./.:0,0:0	./.:0,0:0	./.:0,0:0	./.:0,0:0	./.:0,0:0	./.:0,0:0	./.:0,0:0	./.:0,0:0	./.:0,0:0	./.:0,0:0	./.:0,0:0	./.:0,0:0	./.:0,0:0	./.:0,0:0	./.:0,0:0	./.:0,0:0	./.:0,0:0	./.:0,0:0	./.:0,0:0	./.:0,0:0	./.:0,0:0	./.:0,0:0	./.:0,0:0	./.:0,0:0	./.:0,0:0	./.:0,0:0	./.:0,0:0	./.:0,0:0	./.:0,0:0	./.:0,0:0	./.:0,0:0	./.:0,0:0	./.:0,0:0	./.:0,0:0	./.:0,0:0	./.:0,0:0	./.:0,0:0	./.:0,0:0	./.:0,0:0	./.:0,0:0	./.:0,0:0	./.:0,0:0	./.:0,0:0	./.:0,0:0	./.:0,0:0	./.:0,0:0	./.:0,0:0	./.:0,0:0	./.:0,0:0	./.:0,0:0	./.:0,0:0	./.:0,0:0	./.:0,0:0	./.:0,0:0	./.:0,0:0	./.:0,0:0	./.:0,0:0	./.:0,0:0	./.:0,0:0	./.:0,0:0	./.:0,0:0	./.:0,0:0	./.:0,0:0
04	3603056	S04_3603056	A	C	.	PASS	AC=1;AF=0.500;AN=2;BaseQRankSum=-1.509e+00;ClippingRankSum=0.00;ExcessHet=3.0103;FS=15.911;MLEAC=1;MLEAF=0.500;MQ=60.00;MQRankSum=0.00;QD=1.25;ReadPosRankSum=-8.400e-02;SOR=3.227;set=variant134;DP=15	GT:AD:DP:GQ:PL	./.:0,0:0	./.:0,0:0	./.:0,0:0	./.:0,0:0	./.:0,0:0	./.:0,0:0	./.:0,0:0	./.:0,0:0	./.:0,0:0	./.:0,0:0	./.:0,0:0	./.:0,0:0	./.:0,0:0	./.:0,0:0	./.:0,0:0	./.:0,0:0	./.:0,0:0	./.:0,0:0	./.:0,0:0	./.:0,0:0	./.:0,0:0	./.:0,0:0	./.:0,0:0	./.:0,0:0	./.:0,0:0	./.:0,0:0	./.:0,0:0	./.:0,0:0	./.:0,0:0	./.:0,0:0	./.:0,0:0	./.:0,0:0	./.:0,0:0	./.:0,0:0	./.:0,0:0	./.:0,0:0	./.:0,0:0	./.:0,0:0	./.:0,0:0	./.:0,0:0	./.:0,0:0	./.:0,0:0	0/1:11,4:15:99:99,0,255	./.:0,0:0	./.:0,0:0	./.:0,0:0	./.:0,0:0	./.:0,0:0	./.:0,0:0	./.:0,0:0	./.:0,0:0	./.:0,0:0	./.:0,0:0	./.:0,0:0	./.:0,0:0	./.:0,0:0	./.:0,0:0	./.:0,0:0	./.:0,0:0	./.:0,0:0	./.:0,0:0	./.:0,0:0	./.:0,0:0	./.:0,0:0	./.:0,0:0	./.:0,0:0	./.:0,0:0	./.:0,0:0	./.:0,0:0	./.:0,0:0	./.:0,0:0	./.:0,0:0	./.:0,0:0	./.:0,0:0	./.:0,0:0	./.:0,0:0	./.:0,0:0	./.:0,0:0	./.:0,0:0	./.:0,0:0	./.:0,0:0	./.:0,0:0	./.:0,0:0	./.:0,0:0	./.:0,0:0	./.:0,0:0	./.:0,0:0	./.:0,0:0	./.:0,0:0	./.:0,0:0	./.:0,0:0	./.:0,0:0	./.:0,0:0	./.:0,0:0	./.:0,0:0	./.:0,0:0	./.:0,0:0	./.:0,0:0	./.:0,0:0	./.:0,0:0	./.:0,0:0	./.:0,0:0	./.:0,0:0	./.:0,0:0	./.:0,0:0	./.:0,0:0	./.:0,0:0	./.:0,0:0	./.:0,0:0	./.:0,0:0	./.:0,0:0	./.:0,0:0	./.:0,0:0	./.:0,0:0	./.:0,0:0	./.:0,0:0	./.:0,0:0	./.:0,0:0	./.:0,0:0	./.:0,0:0	./.:0,0:0	./.:0,0:0	./.:0,0:0	./.:0,0:0	./.:0,0:0	./.:0,0:0	./.:0,0:0	./.:0,0:0	./.:0,0:0	./.:0,0:0	./.:0,0:0	./.:0,0:0	./.:0,0:0	./.:0,0:0	./.:0,0:0	./.:0,0:0	./.:0,0:0	./.:0,0:0	./.:0,0:0	./.:0,0:0	./.:0,0:0	./.:0,0:0	./.:0,0:0	./.:0,0:0	./.:0,0:0	./.:0,0:0	./.:0,0:0	./.:0,0:0	./.:0,0:0	./.:0,0:0	./.:0,0:0	./.:0,0:0	./.:0,0:0	./.:0,0:0	./.:0,0:0	./.:0,0:0	./.:0,0:0	./.:0,0:0	./.:0,0:0	./.:0,0:0	./.:0,0:0	./.:0,0:0	./.:0,0:0	./.:0,0:0	./.:0,0:0	./.:0,0:0	./.:0,0:0	./.:0,0:0	./.:0,0:0	./.:0,0:0	./.:0,0:0	./.:0,0:0	./.:0,0:0	./.:0,0:0	./.:0,0:0	./.:0,0:0	./.:0,0:0	./.:0,0:0	./.:0,0:0	./.:0,0:0	./.:0,0:0	./.:0,0:0	./.:0,0:0	./.:0,0:0	./.:0,0:0	./.:0,0:0	./.:0,0:0	./.:0,0:0	./.:0,0:0	./.:0,0:0	./.:0,0:0	./.:0,0:0	./.:0,0:0	./.:0,0:0	./.:0,0:0	./.:0,0:0	./.:0,0:0	./.:0,0:0
04	3603140	S04_3603140	A	C	.	PASS	AC=1;AF=0.500;AN=2;BaseQRankSum=0.751;ClippingRankSum=0.00;ExcessHet=3.0103;FS=0.000;MLEAC=1;MLEAF=0.500;MQ=60.00;MQRankSum=0.00;QD=1.20;ReadPosRankSum=0.092;SOR=0.693;set=variant128;DP=14	GT:AD:DP:GQ:PL	./.:0,0:0	./.:0,0:0	./.:0,0:0	./.:0,0:0	./.:0,0:0	./.:0,0:0	./.:0,0:0	./.:0,0:0	./.:0,0:0	./.:0,0:0	./.:0,0:0	./.:0,0:0	./.:0,0:0	./.:0,0:0	./.:0,0:0	./.:0,0:0	./.:0,0:0	./.:0,0:0	./.:0,0:0	./.:0,0:0	./.:0,0:0	./.:0,0:0	./.:0,0:0	./.:0,0:0	./.:0,0:0	./.:0,0:0	./.:0,0:0	./.:0,0:0	./.:0,0:0	./.:0,0:0	./.:0,0:0	./.:0,0:0	./.:0,0:0	./.:0,0:0	./.:0,0:0	./.:0,0:0	0/1:12,2:14:99:30,0,255	./.:0,0:0	./.:0,0:0	./.:0,0:0	./.:0,0:0	./.:0,0:0	./.:0,0:0	./.:0,0:0	./.:0,0:0	./.:0,0:0	./.:0,0:0	./.:0,0:0	./.:0,0:0	./.:0,0:0	./.:0,0:0	./.:0,0:0	./.:0,0:0	./.:0,0:0	./.:0,0:0	./.:0,0:0	./.:0,0:0	./.:0,0:0	./.:0,0:0	./.:0,0:0	./.:0,0:0	./.:0,0:0	./.:0,0:0	./.:0,0:0	./.:0,0:0	./.:0,0:0	./.:0,0:0	./.:0,0:0	./.:0,0:0	./.:0,0:0	./.:0,0:0	./.:0,0:0	./.:0,0:0	./.:0,0:0	./.:0,0:0	./.:0,0:0	./.:0,0:0	./.:0,0:0	./.:0,0:0	./.:0,0:0	./.:0,0:0	./.:0,0:0	./.:0,0:0	./.:0,0:0	./.:0,0:0	./.:0,0:0	./.:0,0:0	./.:0,0:0	./.:0,0:0	./.:0,0:0	./.:0,0:0	./.:0,0:0	./.:0,0:0	./.:0,0:0	./.:0,0:0	./.:0,0:0	./.:0,0:0	./.:0,0:0	./.:0,0:0	./.:0,0:0	./.:0,0:0	./.:0,0:0	./.:0,0:0	./.:0,0:0	./.:0,0:0	./.:0,0:0	./.:0,0:0	./.:0,0:0	./.:0,0:0	./.:0,0:0	./.:0,0:0	./.:0,0:0	./.:0,0:0	./.:0,0:0	./.:0,0:0	./.:0,0:0	./.:0,0:0	./.:0,0:0	./.:0,0:0	./.:0,0:0	./.:0,0:0	./.:0,0:0	./.:0,0:0	./.:0,0:0	./.:0,0:0	./.:0,0:0	./.:0,0:0	./.:0,0:0	./.:0,0:0	./.:0,0:0	./.:0,0:0	./.:0,0:0	./.:0,0:0	./.:0,0:0	./.:0,0:0	./.:0,0:0	./.:0,0:0	./.:0,0:0	./.:0,0:0	./.:0,0:0	./.:0,0:0	./.:0,0:0	./.:0,0:0	./.:0,0:0	./.:0,0:0	./.:0,0:0	./.:0,0:0	./.:0,0:0	./.:0,0:0	./.:0,0:0	./.:0,0:0	./.:0,0:0	./.:0,0:0	./.:0,0:0	./.:0,0:0	./.:0,0:0	./.:0,0:0	./.:0,0:0	./.:0,0:0	./.:0,0:0	./.:0,0:0	./.:0,0:0	./.:0,0:0	./.:0,0:0	./.:0,0:0	./.:0,0:0	./.:0,0:0	./.:0,0:0	./.:0,0:0	./.:0,0:0	./.:0,0:0	./.:0,0:0	./.:0,0:0	./.:0,0:0	./.:0,0:0	./.:0,0:0	./.:0,0:0	./.:0,0:0	./.:0,0:0	./.:0,0:0	./.:0,0:0	./.:0,0:0	./.:0,0:0	./.:0,0:0	./.:0,0:0	./.:0,0:0	./.:0,0:0	./.:0,0:0	./.:0,0:0	./.:0,0:0	./.:0,0:0	./.:0,0:0	./.:0,0:0	./.:0,0:0	./.:0,0:0	./.:0,0:0	./.:0,0:0	./.:0,0:0
04	3603264	S04_3603264	G	A	.	PASS	AC=2;AF=1.00;AN=2;ExcessHet=3.0103;FS=0.000;MLEAC=2;MLEAF=1.00;MQ=60.00;QD=28.18;SOR=0.941;set=variant56;DP=16	GT:AD:DP:GQ:PL	./.:0,0:0	./.:0,0:0	./.:0,0:0	./.:0,0:0	./.:0,0:0	./.:0,0:0	./.:0,0:0	./.:0,0:0	./.:0,0:0	./.:0,0:0	./.:0,0:0	./.:0,0:0	./.:0,0:0	./.:0,0:0	./.:0,0:0	./.:0,0:0	./.:0,0:0	./.:0,0:0	./.:0,0:0	./.:0,0:0	./.:0,0:0	./.:0,0:0	./.:0,0:0	./.:0,0:0	./.:0,0:0	./.:0,0:0	./.:0,0:0	./.:0,0:0	./.:0,0:0	./.:0,0:0	./.:0,0:0	./.:0,0:0	./.:0,0:0	./.:0,0:0	./.:0,0:0	./.:0,0:0	./.:0,0:0	./.:0,0:0	./.:0,0:0	./.:0,0:0	./.:0,0:0	./.:0,0:0	./.:0,0:0	./.:0,0:0	./.:0,0:0	./.:0,0:0	./.:0,0:0	./.:0,0:0	./.:0,0:0	./.:0,0:0	./.:0,0:0	./.:0,0:0	./.:0,0:0	./.:0,0:0	./.:0,0:0	./.:0,0:0	./.:0,0:0	./.:0,0:0	./.:0,0:0	./.:0,0:0	./.:0,0:0	./.:0,0:0	./.:0,0:0	./.:0,0:0	./.:0,0:0	./.:0,0:0	./.:0,0:0	./.:0,0:0	./.:0,0:0	./.:0,0:0	./.:0,0:0	./.:0,0:0	./.:0,0:0	./.:0,0:0	./.:0,0:0	./.:0,0:0	./.:0,0:0	./.:0,0:0	./.:0,0:0	./.:0,0:0	./.:0,0:0	./.:0,0:0	./.:0,0:0	./.:0,0:0	./.:0,0:0	./.:0,0:0	./.:0,0:0	./.:0,0:0	./.:0,0:0	./.:0,0:0	./.:0,0:0	./.:0,0:0	./.:0,0:0	./.:0,0:0	./.:0,0:0	./.:0,0:0	./.:0,0:0	./.:0,0:0	./.:0,0:0	./.:0,0:0	./.:0,0:0	./.:0,0:0	./.:0,0:0	./.:0,0:0	./.:0,0:0	./.:0,0:0	./.:0,0:0	./.:0,0:0	1/1:0,16:16:99:255,48,0	./.:0,0:0	./.:0,0:0	./.:0,0:0	./.:0,0:0	./.:0,0:0	./.:0,0:0	./.:0,0:0	./.:0,0:0	./.:0,0:0	./.:0,0:0	./.:0,0:0	./.:0,0:0	./.:0,0:0	./.:0,0:0	./.:0,0:0	./.:0,0:0	./.:0,0:0	./.:0,0:0	./.:0,0:0	./.:0,0:0	./.:0,0:0	./.:0,0:0	./.:0,0:0	./.:0,0:0	./.:0,0:0	./.:0,0:0	./.:0,0:0	./.:0,0:0	./.:0,0:0	./.:0,0:0	./.:0,0:0	./.:0,0:0	./.:0,0:0	./.:0,0:0	./.:0,0:0	./.:0,0:0	./.:0,0:0	./.:0,0:0	./.:0,0:0	./.:0,0:0	./.:0,0:0	./.:0,0:0	./.:0,0:0	./.:0,0:0	./.:0,0:0	./.:0,0:0	./.:0,0:0	./.:0,0:0	./.:0,0:0	./.:0,0:0	./.:0,0:0	./.:0,0:0	./.:0,0:0	./.:0,0:0	./.:0,0:0	./.:0,0:0	./.:0,0:0	./.:0,0:0	./.:0,0:0	./.:0,0:0	./.:0,0:0	./.:0,0:0	./.:0,0:0	./.:0,0:0	./.:0,0:0	./.:0,0:0	./.:0,0:0	./.:0,0:0	./.:0,0:0	./.:0,0:0	./.:0,0:0	./.:0,0:0	./.:0,0:0	./.:0,0:0	./.:0,0:0	./.:0,0:0	./.:0,0:0	./.:0,0:0	./.:0,0:0	./.:0,0:0	./.:0,0:0	./.:0,0:0	./.:0,0:0	./.:0,0:0	./.:0,0:0	./.:0,0:0	./.:0,0:0	./.:0,0:0	./.:0,0:0
04	3604253	S04_3604253	G	A	.	PASS	AC=1;AF=0.500;AN=2;BaseQRankSum=0.668;ClippingRankSum=0.00;ExcessHet=3.0103;FS=2.392;MLEAC=1;MLEAF=0.500;MQ=60.00;MQRankSum=0.00;QD=4.71;ReadPosRankSum=-6.100e-02;SOR=1.527;set=variant99;DP=18	GT:AD:DP:GQ:PL	./.:0,0:0	./.:0,0:0	./.:0,0:0	./.:0,0:0	./.:0,0:0	./.:0,0:0	./.:0,0:0	./.:0,0:0	./.:0,0:0	./.:0,0:0	./.:0,0:0	./.:0,0:0	./.:0,0:0	./.:0,0:0	./.:0,0:0	./.:0,0:0	./.:0,0:0	./.:0,0:0	./.:0,0:0	./.:0,0:0	./.:0,0:0	./.:0,0:0	./.:0,0:0	./.:0,0:0	./.:0,0:0	./.:0,0:0	./.:0,0:0	./.:0,0:0	./.:0,0:0	./.:0,0:0	./.:0,0:0	./.:0,0:0	./.:0,0:0	./.:0,0:0	./.:0,0:0	./.:0,0:0	./.:0,0:0	./.:0,0:0	./.:0,0:0	./.:0,0:0	./.:0,0:0	./.:0,0:0	./.:0,0:0	./.:0,0:0	./.:0,0:0	./.:0,0:0	./.:0,0:0	./.:0,0:0	./.:0,0:0	./.:0,0:0	./.:0,0:0	./.:0,0:0	./.:0,0:0	./.:0,0:0	./.:0,0:0	./.:0,0:0	./.:0,0:0	./.:0,0:0	./.:0,0:0	./.:0,0:0	./.:0,0:0	./.:0,0:0	./.:0,0:0	./.:0,0:0	./.:0,0:0	./.:0,0:0	./.:0,0:0	./.:0,0:0	./.:0,0:0	./.:0,0:0	./.:0,0:0	./.:0,0:0	./.:0,0:0	./.:0,0:0	./.:0,0:0	./.:0,0:0	./.:0,0:0	./.:0,0:0	./.:0,0:0	./.:0,0:0	./.:0,0:0	./.:0,0:0	./.:0,0:0	./.:0,0:0	./.:0,0:0	./.:0,0:0	./.:0,0:0	./.:0,0:0	./.:0,0:0	./.:0,0:0	./.:0,0:0	./.:0,0:0	./.:0,0:0	./.:0,0:0	./.:0,0:0	./.:0,0:0	./.:0,0:0	./.:0,0:0	./.:0,0:0	./.:0,0:0	./.:0,0:0	./.:0,0:0	./.:0,0:0	./.:0,0:0	./.:0,0:0	./.:0,0:0	./.:0,0:0	./.:0,0:0	./.:0,0:0	./.:0,0:0	./.:0,0:0	./.:0,0:0	./.:0,0:0	./.:0,0:0	./.:0,0:0	./.:0,0:0	./.:0,0:0	./.:0,0:0	./.:0,0:0	./.:0,0:0	./.:0,0:0	./.:0,0:0	./.:0,0:0	./.:0,0:0	./.:0,0:0	./.:0,0:0	./.:0,0:0	./.:0,0:0	./.:0,0:0	./.:0,0:0	./.:0,0:0	./.:0,0:0	./.:0,0:0	./.:0,0:0	./.:0,0:0	./.:0,0:0	./.:0,0:0	./.:0,0:0	./.:0,0:0	./.:0,0:0	./.:0,0:0	./.:0,0:0	./.:0,0:0	./.:0,0:0	./.:0,0:0	./.:0,0:0	./.:0,0:0	./.:0,0:0	./.:0,0:0	./.:0,0:0	./.:0,0:0	./.:0,0:0	./.:0,0:0	./.:0,0:0	./.:0,0:0	./.:0,0:0	./.:0,0:0	./.:0,0:0	./.:0,0:0	./.:0,0:0	./.:0,0:0	./.:0,0:0	./.:0,0:0	./.:0,0:0	./.:0,0:0	./.:0,0:0	./.:0,0:0	./.:0,0:0	./.:0,0:0	./.:0,0:0	./.:0,0:0	./.:0,0:0	./.:0,0:0	./.:0,0:0	./.:0,0:0	./.:0,0:0	0/1:14,4:18:99:90,0,255	./.:0,0:0	./.:0,0:0	./.:0,0:0	./.:0,0:0	./.:0,0:0	./.:0,0:0	./.:0,0:0	./.:0,0:0	./.:0,0:0	./.:0,0:0	./.:0,0:0	./.:0,0:0	./.:0,0:0	./.:0,0:0	./.:0,0:0	./.:0,0:0	./.:0,0:0	./.:0,0:0	./.:0,0:0	./.:0,0:0	./.:0,0:0
04	3604470	S04_3604470	G	C	.	PASS	AC=1;AF=0.500;AN=2;BaseQRankSum=-2.200e+00;ClippingRankSum=0.00;ExcessHet=3.0103;FS=3.010;MLEAC=1;MLEAF=0.500;MQ=60.00;MQRankSum=0.00;QD=1.55;ReadPosRankSum=-1.383e+00;SOR=1.911;set=variant31;DP=9	GT:AD:DP:GQ:PL	./.:0,0:0	./.:0,0:0	./.:0,0:0	./.:0,0:0	./.:0,0:0	./.:0,0:0	./.:0,0:0	./.:0,0:0	./.:0,0:0	./.:0,0:0	./.:0,0:0	./.:0,0:0	./.:0,0:0	./.:0,0:0	./.:0,0:0	./.:0,0:0	./.:0,0:0	./.:0,0:0	./.:0,0:0	./.:0,0:0	./.:0,0:0	./.:0,0:0	./.:0,0:0	./.:0,0:0	./.:0,0:0	./.:0,0:0	./.:0,0:0	./.:0,0:0	./.:0,0:0	./.:0,0:0	./.:0,0:0	./.:0,0:0	./.:0,0:0	./.:0,0:0	./.:0,0:0	./.:0,0:0	./.:0,0:0	./.:0,0:0	./.:0,0:0	./.:0,0:0	./.:0,0:0	./.:0,0:0	./.:0,0:0	./.:0,0:0	./.:0,0:0	./.:0,0:0	./.:0,0:0	./.:0,0:0	./.:0,0:0	./.:0,0:0	./.:0,0:0	./.:0,0:0	./.:0,0:0	./.:0,0:0	./.:0,0:0	./.:0,0:0	./.:0,0:0	./.:0,0:0	./.:0,0:0	./.:0,0:0	./.:0,0:0	./.:0,0:0	./.:0,0:0	./.:0,0:0	./.:0,0:0	./.:0,0:0	./.:0,0:0	./.:0,0:0	./.:0,0:0	./.:0,0:0	./.:0,0:0	./.:0,0:0	./.:0,0:0	./.:0,0:0	./.:0,0:0	./.:0,0:0	./.:0,0:0	./.:0,0:0	./.:0,0:0	0/1:7,2:9:99:45,0,225	./.:0,0:0	./.:0,0:0	./.:0,0:0	./.:0,0:0	./.:0,0:0	./.:0,0:0	./.:0,0:0	./.:0,0:0	./.:0,0:0	./.:0,0:0	./.:0,0:0	./.:0,0:0	./.:0,0:0	./.:0,0:0	./.:0,0:0	./.:0,0:0	./.:0,0:0	./.:0,0:0	./.:0,0:0	./.:0,0:0	./.:0,0:0	./.:0,0:0	./.:0,0:0	./.:0,0:0	./.:0,0:0	./.:0,0:0	./.:0,0:0	./.:0,0:0	./.:0,0:0	./.:0,0:0	./.:0,0:0	./.:0,0:0	./.:0,0:0	./.:0,0:0	./.:0,0:0	./.:0,0:0	./.:0,0:0	./.:0,0:0	./.:0,0:0	./.:0,0:0	./.:0,0:0	./.:0,0:0	./.:0,0:0	./.:0,0:0	./.:0,0:0	./.:0,0:0	./.:0,0:0	./.:0,0:0	./.:0,0:0	./.:0,0:0	./.:0,0:0	./.:0,0:0	./.:0,0:0	./.:0,0:0	./.:0,0:0	./.:0,0:0	./.:0,0:0	./.:0,0:0	./.:0,0:0	./.:0,0:0	./.:0,0:0	./.:0,0:0	./.:0,0:0	./.:0,0:0	./.:0,0:0	./.:0,0:0	./.:0,0:0	./.:0,0:0	./.:0,0:0	./.:0,0:0	./.:0,0:0	./.:0,0:0	./.:0,0:0	./.:0,0:0	./.:0,0:0	./.:0,0:0	./.:0,0:0	./.:0,0:0	./.:0,0:0	./.:0,0:0	./.:0,0:0	./.:0,0:0	./.:0,0:0	./.:0,0:0	./.:0,0:0	./.:0,0:0	./.:0,0:0	./.:0,0:0	./.:0,0:0	./.:0,0:0	./.:0,0:0	./.:0,0:0	./.:0,0:0	./.:0,0:0	./.:0,0:0	./.:0,0:0	./.:0,0:0	./.:0,0:0	./.:0,0:0	./.:0,0:0	./.:0,0:0	./.:0,0:0	./.:0,0:0	./.:0,0:0	./.:0,0:0	./.:0,0:0	./.:0,0:0	./.:0,0:0	./.:0,0:0	./.:0,0:0	./.:0,0:0	./.:0,0:0	./.:0,0:0	./.:0,0:0	./.:0,0:0	./.:0,0:0	./.:0,0:0	./.:0,0:0
04	3604481	S04_3604481	T	G	.	PASS	AC=1;AF=0.500;AN=2;BaseQRankSum=-9.170e-01;ClippingRankSum=0.00;ExcessHet=3.0103;FS=0.000;MLEAC=1;MLEAF=0.500;MQ=60.00;MQRankSum=0.00;QD=0.93;ReadPosRankSum=-2.630e-01;SOR=1.179;set=variant159;DP=11	GT:AD:DP:GQ:PL	./.:0,0:0	./.:0,0:0	./.:0,0:0	./.:0,0:0	./.:0,0:0	./.:0,0:0	./.:0,0:0	./.:0,0:0	./.:0,0:0	./.:0,0:0	./.:0,0:0	./.:0,0:0	./.:0,0:0	./.:0,0:0	./.:0,0:0	./.:0,0:0	./.:0,0:0	./.:0,0:0	./.:0,0:0	./.:0,0:0	./.:0,0:0	./.:0,0:0	./.:0,0:0	./.:0,0:0	./.:0,0:0	./.:0,0:0	./.:0,0:0	./.:0,0:0	./.:0,0:0	./.:0,0:0	./.:0,0:0	./.:0,0:0	./.:0,0:0	./.:0,0:0	./.:0,0:0	./.:0,0:0	./.:0,0:0	./.:0,0:0	./.:0,0:0	./.:0,0:0	./.:0,0:0	./.:0,0:0	./.:0,0:0	./.:0,0:0	./.:0,0:0	./.:0,0:0	./.:0,0:0	./.:0,0:0	./.:0,0:0	./.:0,0:0	./.:0,0:0	./.:0,0:0	./.:0,0:0	./.:0,0:0	./.:0,0:0	./.:0,0:0	./.:0,0:0	./.:0,0:0	./.:0,0:0	./.:0,0:0	./.:0,0:0	./.:0,0:0	./.:0,0:0	./.:0,0:0	./.:0,0:0	./.:0,0:0	./.:0,0:0	./.:0,0:0	./.:0,0:0	./.:0,0:0	./.:0,0:0	./.:0,0:0	./.:0,0:0	./.:0,0:0	./.:0,0:0	./.:0,0:0	./.:0,0:0	./.:0,0:0	./.:0,0:0	./.:0,0:0	0/1:6,5:11:99:147,0,183	./.:0,0:0	./.:0,0:0	./.:0,0:0	./.:0,0:0	./.:0,0:0	./.:0,0:0	./.:0,0:0	./.:0,0:0	./.:0,0:0	./.:0,0:0	./.:0,0:0	./.:0,0:0	./.:0,0:0	./.:0,0:0	./.:0,0:0	./.:0,0:0	./.:0,0:0	./.:0,0:0	./.:0,0:0	./.:0,0:0	./.:0,0:0	./.:0,0:0	./.:0,0:0	./.:0,0:0	./.:0,0:0	./.:0,0:0	./.:0,0:0	./.:0,0:0	./.:0,0:0	./.:0,0:0	./.:0,0:0	./.:0,0:0	./.:0,0:0	./.:0,0:0	./.:0,0:0	./.:0,0:0	./.:0,0:0	./.:0,0:0	./.:0,0:0	./.:0,0:0	./.:0,0:0	./.:0,0:0	./.:0,0:0	./.:0,0:0	./.:0,0:0	./.:0,0:0	./.:0,0:0	./.:0,0:0	./.:0,0:0	./.:0,0:0	./.:0,0:0	./.:0,0:0	./.:0,0:0	./.:0,0:0	./.:0,0:0	./.:0,0:0	./.:0,0:0	./.:0,0:0	./.:0,0:0	./.:0,0:0	./.:0,0:0	./.:0,0:0	./.:0,0:0	./.:0,0:0	./.:0,0:0	./.:0,0:0	./.:0,0:0	./.:0,0:0	./.:0,0:0	./.:0,0:0	./.:0,0:0	./.:0,0:0	./.:0,0:0	./.:0,0:0	./.:0,0:0	./.:0,0:0	./.:0,0:0	./.:0,0:0	./.:0,0:0	./.:0,0:0	./.:0,0:0	./.:0,0:0	./.:0,0:0	./.:0,0:0	./.:0,0:0	./.:0,0:0	./.:0,0:0	./.:0,0:0	./.:0,0:0	./.:0,0:0	./.:0,0:0	./.:0,0:0	./.:0,0:0	./.:0,0:0	./.:0,0:0	./.:0,0:0	./.:0,0:0	./.:0,0:0	./.:0,0:0	./.:0,0:0	./.:0,0:0	./.:0,0:0	./.:0,0:0	./.:0,0:0	./.:0,0:0	./.:0,0:0	./.:0,0:0	./.:0,0:0	./.:0,0:0	./.:0,0:0	./.:0,0:0	./.:0,0:0	./.:0,0:0	./.:0,0:0	./.:0,0:0	./.:0,0:0	./.:0,0:0
04	3604485	S04_3604485	A	C	.	PASS	AC=1;AF=0.500;AN=2;BaseQRankSum=-7.920e-01;ClippingRankSum=0.00;ExcessHet=3.0103;FS=0.000;MLEAC=1;MLEAF=0.500;MQ=60.00;MQRankSum=0.00;QD=1.99;ReadPosRankSum=0.366;SOR=1.609;set=variant149;DP=7	GT:AD:DP:GQ:PL	./.:0,0:0	./.:0,0:0	./.:0,0:0	./.:0,0:0	./.:0,0:0	./.:0,0:0	./.:0,0:0	./.:0,0:0	./.:0,0:0	./.:0,0:0	./.:0,0:0	./.:0,0:0	./.:0,0:0	./.:0,0:0	./.:0,0:0	./.:0,0:0	./.:0,0:0	./.:0,0:0	./.:0,0:0	./.:0,0:0	./.:0,0:0	./.:0,0:0	./.:0,0:0	./.:0,0:0	./.:0,0:0	./.:0,0:0	./.:0,0:0	./.:0,0:0	./.:0,0:0	./.:0,0:0	./.:0,0:0	./.:0,0:0	./.:0,0:0	./.:0,0:0	./.:0,0:0	./.:0,0:0	./.:0,0:0	./.:0,0:0	./.:0,0:0	./.:0,0:0	./.:0,0:0	./.:0,0:0	./.:0,0:0	./.:0,0:0	./.:0,0:0	./.:0,0:0	./.:0,0:0	./.:0,0:0	./.:0,0:0	./.:0,0:0	./.:0,0:0	./.:0,0:0	./.:0,0:0	./.:0,0:0	./.:0,0:0	./.:0,0:0	./.:0,0:0	0/1:6,1:7:96:15,0,195	./.:0,0:0	./.:0,0:0	./.:0,0:0	./.:0,0:0	./.:0,0:0	./.:0,0:0	./.:0,0:0	./.:0,0:0	./.:0,0:0	./.:0,0:0	./.:0,0:0	./.:0,0:0	./.:0,0:0	./.:0,0:0	./.:0,0:0	./.:0,0:0	./.:0,0:0	./.:0,0:0	./.:0,0:0	./.:0,0:0	./.:0,0:0	./.:0,0:0	./.:0,0:0	./.:0,0:0	./.:0,0:0	./.:0,0:0	./.:0,0:0	./.:0,0:0	./.:0,0:0	./.:0,0:0	./.:0,0:0	./.:0,0:0	./.:0,0:0	./.:0,0:0	./.:0,0:0	./.:0,0:0	./.:0,0:0	./.:0,0:0	./.:0,0:0	./.:0,0:0	./.:0,0:0	./.:0,0:0	./.:0,0:0	./.:0,0:0	./.:0,0:0	./.:0,0:0	./.:0,0:0	./.:0,0:0	./.:0,0:0	./.:0,0:0	./.:0,0:0	./.:0,0:0	./.:0,0:0	./.:0,0:0	./.:0,0:0	./.:0,0:0	./.:0,0:0	./.:0,0:0	./.:0,0:0	./.:0,0:0	./.:0,0:0	./.:0,0:0	./.:0,0:0	./.:0,0:0	./.:0,0:0	./.:0,0:0	./.:0,0:0	./.:0,0:0	./.:0,0:0	./.:0,0:0	./.:0,0:0	./.:0,0:0	./.:0,0:0	./.:0,0:0	./.:0,0:0	./.:0,0:0	./.:0,0:0	./.:0,0:0	./.:0,0:0	./.:0,0:0	./.:0,0:0	./.:0,0:0	./.:0,0:0	./.:0,0:0	./.:0,0:0	./.:0,0:0	./.:0,0:0	./.:0,0:0	./.:0,0:0	./.:0,0:0	./.:0,0:0	./.:0,0:0	./.:0,0:0	./.:0,0:0	./.:0,0:0	./.:0,0:0	./.:0,0:0	./.:0,0:0	./.:0,0:0	./.:0,0:0	./.:0,0:0	./.:0,0:0	./.:0,0:0	./.:0,0:0	./.:0,0:0	./.:0,0:0	./.:0,0:0	./.:0,0:0	./.:0,0:0	./.:0,0:0	./.:0,0:0	./.:0,0:0	./.:0,0:0	./.:0,0:0	./.:0,0:0	./.:0,0:0	./.:0,0:0	./.:0,0:0	./.:0,0:0	./.:0,0:0	./.:0,0:0	./.:0,0:0	./.:0,0:0	./.:0,0:0	./.:0,0:0	./.:0,0:0	./.:0,0:0	./.:0,0:0	./.:0,0:0	./.:0,0:0	./.:0,0:0	./.:0,0:0	./.:0,0:0	./.:0,0:0	./.:0,0:0	./.:0,0:0	./.:0,0:0	./.:0,0:0	./.:0,0:0	./.:0,0:0
04	3604508	S04_3604508	C	T	.	PASS	AC=1;AF=0.500;AN=2;BaseQRankSum=-8.870e-01;ClippingRankSum=0.00;ExcessHet=3.0103;FS=0.000;MLEAC=1;MLEAF=0.500;MQ=60.00;MQRankSum=0.00;QD=7.10;ReadPosRankSum=-7.030e-01;SOR=1.034;set=variant61;DP=8	GT:AD:DP:GQ:PL	./.:0,0:0	./.:0,0:0	./.:0,0:0	./.:0,0:0	./.:0,0:0	./.:0,0:0	./.:0,0:0	./.:0,0:0	./.:0,0:0	./.:0,0:0	./.:0,0:0	./.:0,0:0	./.:0,0:0	./.:0,0:0	./.:0,0:0	./.:0,0:0	./.:0,0:0	./.:0,0:0	./.:0,0:0	./.:0,0:0	./.:0,0:0	./.:0,0:0	./.:0,0:0	./.:0,0:0	./.:0,0:0	./.:0,0:0	./.:0,0:0	./.:0,0:0	./.:0,0:0	./.:0,0:0	./.:0,0:0	./.:0,0:0	./.:0,0:0	./.:0,0:0	./.:0,0:0	./.:0,0:0	./.:0,0:0	./.:0,0:0	./.:0,0:0	./.:0,0:0	./.:0,0:0	./.:0,0:0	./.:0,0:0	./.:0,0:0	./.:0,0:0	./.:0,0:0	./.:0,0:0	./.:0,0:0	./.:0,0:0	./.:0,0:0	./.:0,0:0	./.:0,0:0	./.:0,0:0	./.:0,0:0	./.:0,0:0	./.:0,0:0	./.:0,0:0	./.:0,0:0	./.:0,0:0	./.:0,0:0	./.:0,0:0	./.:0,0:0	./.:0,0:0	./.:0,0:0	./.:0,0:0	./.:0,0:0	./.:0,0:0	./.:0,0:0	./.:0,0:0	./.:0,0:0	./.:0,0:0	./.:0,0:0	./.:0,0:0	./.:0,0:0	./.:0,0:0	./.:0,0:0	./.:0,0:0	./.:0,0:0	./.:0,0:0	./.:0,0:0	./.:0,0:0	./.:0,0:0	./.:0,0:0	./.:0,0:0	./.:0,0:0	./.:0,0:0	./.:0,0:0	./.:0,0:0	./.:0,0:0	./.:0,0:0	./.:0,0:0	./.:0,0:0	./.:0,0:0	./.:0,0:0	./.:0,0:0	./.:0,0:0	./.:0,0:0	./.:0,0:0	./.:0,0:0	./.:0,0:0	./.:0,0:0	./.:0,0:0	./.:0,0:0	./.:0,0:0	./.:0,0:0	./.:0,0:0	./.:0,0:0	./.:0,0:0	./.:0,0:0	./.:0,0:0	./.:0,0:0	./.:0,0:0	./.:0,0:0	./.:0,0:0	./.:0,0:0	./.:0,0:0	0/1:5,3:8:99:84,0,156	./.:0,0:0	./.:0,0:0	./.:0,0:0	./.:0,0:0	./.:0,0:0	./.:0,0:0	./.:0,0:0	./.:0,0:0	./.:0,0:0	./.:0,0:0	./.:0,0:0	./.:0,0:0	./.:0,0:0	./.:0,0:0	./.:0,0:0	./.:0,0:0	./.:0,0:0	./.:0,0:0	./.:0,0:0	./.:0,0:0	./.:0,0:0	./.:0,0:0	./.:0,0:0	./.:0,0:0	./.:0,0:0	./.:0,0:0	./.:0,0:0	./.:0,0:0	./.:0,0:0	./.:0,0:0	./.:0,0:0	./.:0,0:0	./.:0,0:0	./.:0,0:0	./.:0,0:0	./.:0,0:0	./.:0,0:0	./.:0,0:0	./.:0,0:0	./.:0,0:0	./.:0,0:0	./.:0,0:0	./.:0,0:0	./.:0,0:0	./.:0,0:0	./.:0,0:0	./.:0,0:0	./.:0,0:0	./.:0,0:0	./.:0,0:0	./.:0,0:0	./.:0,0:0	./.:0,0:0	./.:0,0:0	./.:0,0:0	./.:0,0:0	./.:0,0:0	./.:0,0:0	./.:0,0:0	./.:0,0:0	./.:0,0:0	./.:0,0:0	./.:0,0:0	./.:0,0:0	./.:0,0:0	./.:0,0:0	./.:0,0:0	./.:0,0:0	./.:0,0:0	./.:0,0:0	./.:0,0:0	./.:0,0:0	./.:0,0:0	./.:0,0:0	./.:0,0:0	./.:0,0:0	./.:0,0:0	./.:0,0:0	./.:0,0:0	./.:0,0:0	./.:0,0:0
04	3604801	S04_3604801	G	A	.	PASS	AC=1;AF=0.500;AN=2;BaseQRankSum=0.799;ClippingRankSum=0.00;ExcessHet=3.0103;FS=17.404;MLEAC=1;MLEAF=0.500;MQ=60.00;MQRankSum=0.00;QD=8.56;ReadPosRankSum=0.849;SOR=1.389;set=variant106;DP=12	GT:AD:DP:GQ:PL	./.:0,0:0	./.:0,0:0	./.:0,0:0	./.:0,0:0	./.:0,0:0	./.:0,0:0	./.:0,0:0	./.:0,0:0	./.:0,0:0	./.:0,0:0	./.:0,0:0	./.:0,0:0	./.:0,0:0	./.:0,0:0	./.:0,0:0	./.:0,0:0	./.:0,0:0	./.:0,0:0	./.:0,0:0	./.:0,0:0	./.:0,0:0	./.:0,0:0	./.:0,0:0	./.:0,0:0	./.:0,0:0	./.:0,0:0	./.:0,0:0	./.:0,0:0	./.:0,0:0	./.:0,0:0	./.:0,0:0	./.:0,0:0	./.:0,0:0	./.:0,0:0	./.:0,0:0	./.:0,0:0	./.:0,0:0	./.:0,0:0	./.:0,0:0	./.:0,0:0	./.:0,0:0	./.:0,0:0	./.:0,0:0	./.:0,0:0	./.:0,0:0	./.:0,0:0	./.:0,0:0	./.:0,0:0	./.:0,0:0	./.:0,0:0	./.:0,0:0	./.:0,0:0	./.:0,0:0	./.:0,0:0	./.:0,0:0	./.:0,0:0	./.:0,0:0	./.:0,0:0	./.:0,0:0	./.:0,0:0	./.:0,0:0	./.:0,0:0	./.:0,0:0	./.:0,0:0	./.:0,0:0	./.:0,0:0	./.:0,0:0	./.:0,0:0	./.:0,0:0	./.:0,0:0	./.:0,0:0	./.:0,0:0	./.:0,0:0	./.:0,0:0	./.:0,0:0	./.:0,0:0	./.:0,0:0	./.:0,0:0	./.:0,0:0	./.:0,0:0	./.:0,0:0	./.:0,0:0	./.:0,0:0	./.:0,0:0	./.:0,0:0	./.:0,0:0	./.:0,0:0	./.:0,0:0	./.:0,0:0	./.:0,0:0	./.:0,0:0	./.:0,0:0	./.:0,0:0	./.:0,0:0	./.:0,0:0	./.:0,0:0	./.:0,0:0	./.:0,0:0	./.:0,0:0	./.:0,0:0	./.:0,0:0	./.:0,0:0	./.:0,0:0	./.:0,0:0	./.:0,0:0	./.:0,0:0	./.:0,0:0	./.:0,0:0	./.:0,0:0	./.:0,0:0	./.:0,0:0	./.:0,0:0	./.:0,0:0	./.:0,0:0	./.:0,0:0	./.:0,0:0	./.:0,0:0	./.:0,0:0	./.:0,0:0	./.:0,0:0	./.:0,0:0	./.:0,0:0	./.:0,0:0	./.:0,0:0	./.:0,0:0	./.:0,0:0	./.:0,0:0	./.:0,0:0	./.:0,0:0	./.:0,0:0	./.:0,0:0	./.:0,0:0	./.:0,0:0	./.:0,0:0	./.:0,0:0	./.:0,0:0	./.:0,0:0	./.:0,0:0	./.:0,0:0	./.:0,0:0	./.:0,0:0	./.:0,0:0	./.:0,0:0	./.:0,0:0	./.:0,0:0	./.:0,0:0	./.:0,0:0	./.:0,0:0	./.:0,0:0	./.:0,0:0	./.:0,0:0	./.:0,0:0	./.:0,0:0	./.:0,0:0	./.:0,0:0	./.:0,0:0	./.:0,0:0	./.:0,0:0	./.:0,0:0	./.:0,0:0	./.:0,0:0	./.:0,0:0	./.:0,0:0	./.:0,0:0	./.:0,0:0	./.:0,0:0	./.:0,0:0	./.:0,0:0	./.:0,0:0	./.:0,0:0	./.:0,0:0	./.:0,0:0	./.:0,0:0	./.:0,0:0	./.:0,0:0	./.:0,0:0	./.:0,0:0	./.:0,0:0	./.:0,0:0	./.:0,0:0	./.:0,0:0	./.:0,0:0	./.:0,0:0	./.:0,0:0	./.:0,0:0	0/1:8,4:12:99:108,0,252	./.:0,0:0	./.:0,0:0	./.:0,0:0	./.:0,0:0	./.:0,0:0	./.:0,0:0	./.:0,0:0	./.:0,0:0	./.:0,0:0	./.:0,0:0	./.:0,0:0	./.:0,0:0
04	3604802	S04_3604802	C	G	.	PASS	AC=1;AF=0.500;AN=2;BaseQRankSum=-7.180e-01;ClippingRankSum=0.00;ExcessHet=3.0103;FS=11.761;MLEAC=1;MLEAF=0.500;MQ=60.00;MQRankSum=0.00;QD=4.23;ReadPosRankSum=-5.680e-01;SOR=1.402;set=variant74;DP=12	GT:AD:DP:GQ:PL	./.:0,0:0	./.:0,0:0	./.:0,0:0	./.:0,0:0	./.:0,0:0	./.:0,0:0	./.:0,0:0	./.:0,0:0	./.:0,0:0	./.:0,0:0	./.:0,0:0	./.:0,0:0	./.:0,0:0	./.:0,0:0	./.:0,0:0	./.:0,0:0	./.:0,0:0	./.:0,0:0	./.:0,0:0	./.:0,0:0	./.:0,0:0	./.:0,0:0	./.:0,0:0	./.:0,0:0	./.:0,0:0	./.:0,0:0	./.:0,0:0	./.:0,0:0	./.:0,0:0	./.:0,0:0	./.:0,0:0	./.:0,0:0	./.:0,0:0	./.:0,0:0	./.:0,0:0	./.:0,0:0	./.:0,0:0	./.:0,0:0	./.:0,0:0	./.:0,0:0	./.:0,0:0	./.:0,0:0	./.:0,0:0	./.:0,0:0	./.:0,0:0	./.:0,0:0	./.:0,0:0	./.:0,0:0	./.:0,0:0	./.:0,0:0	./.:0,0:0	./.:0,0:0	./.:0,0:0	./.:0,0:0	./.:0,0:0	./.:0,0:0	./.:0,0:0	./.:0,0:0	./.:0,0:0	./.:0,0:0	./.:0,0:0	./.:0,0:0	./.:0,0:0	./.:0,0:0	./.:0,0:0	./.:0,0:0	./.:0,0:0	./.:0,0:0	./.:0,0:0	./.:0,0:0	./.:0,0:0	./.:0,0:0	./.:0,0:0	./.:0,0:0	./.:0,0:0	./.:0,0:0	./.:0,0:0	./.:0,0:0	./.:0,0:0	./.:0,0:0	./.:0,0:0	./.:0,0:0	./.:0,0:0	./.:0,0:0	./.:0,0:0	./.:0,0:0	./.:0,0:0	./.:0,0:0	./.:0,0:0	./.:0,0:0	./.:0,0:0	./.:0,0:0	./.:0,0:0	./.:0,0:0	./.:0,0:0	./.:0,0:0	./.:0,0:0	./.:0,0:0	./.:0,0:0	./.:0,0:0	./.:0,0:0	./.:0,0:0	./.:0,0:0	./.:0,0:0	./.:0,0:0	./.:0,0:0	./.:0,0:0	./.:0,0:0	./.:0,0:0	./.:0,0:0	./.:0,0:0	./.:0,0:0	./.:0,0:0	./.:0,0:0	./.:0,0:0	./.:0,0:0	./.:0,0:0	./.:0,0:0	./.:0,0:0	./.:0,0:0	./.:0,0:0	./.:0,0:0	./.:0,0:0	./.:0,0:0	./.:0,0:0	./.:0,0:0	./.:0,0:0	./.:0,0:0	./.:0,0:0	./.:0,0:0	./.:0,0:0	./.:0,0:0	./.:0,0:0	./.:0,0:0	./.:0,0:0	./.:0,0:0	./.:0,0:0	./.:0,0:0	./.:0,0:0	./.:0,0:0	./.:0,0:0	./.:0,0:0	./.:0,0:0	./.:0,0:0	./.:0,0:0	0/1:8,4:12:99:108,0,252	./.:0,0:0	./.:0,0:0	./.:0,0:0	./.:0,0:0	./.:0,0:0	./.:0,0:0	./.:0,0:0	./.:0,0:0	./.:0,0:0	./.:0,0:0	./.:0,0:0	./.:0,0:0	./.:0,0:0	./.:0,0:0	./.:0,0:0	./.:0,0:0	./.:0,0:0	./.:0,0:0	./.:0,0:0	./.:0,0:0	./.:0,0:0	./.:0,0:0	./.:0,0:0	./.:0,0:0	./.:0,0:0	./.:0,0:0	./.:0,0:0	./.:0,0:0	./.:0,0:0	./.:0,0:0	./.:0,0:0	./.:0,0:0	./.:0,0:0	./.:0,0:0	./.:0,0:0	./.:0,0:0	./.:0,0:0	./.:0,0:0	./.:0,0:0	./.:0,0:0	./.:0,0:0	./.:0,0:0	./.:0,0:0	./.:0,0:0	./.:0,0:0	./.:0,0:0	./.:0,0:0	./.:0,0:0	./.:0,0:0	./.:0,0:0	./.:0,0:0	./.:0,0:0
04	3606313	S04_3606313	C	A	.	PASS	AC=1;AF=0.500;AN=2;BaseQRankSum=1.39;ClippingRankSum=0.00;ExcessHet=3.0103;FS=2.282;MLEAC=1;MLEAF=0.500;MQ=60.00;MQRankSum=0.00;QD=14.39;ReadPosRankSum=2.75;SOR=1.609;set=variant96;DP=20	GT:AD:DP:GQ:PL	./.:0,0:0	./.:0,0:0	./.:0,0:0	./.:0,0:0	./.:0,0:0	./.:0,0:0	./.:0,0:0	./.:0,0:0	./.:0,0:0	./.:0,0:0	./.:0,0:0	./.:0,0:0	./.:0,0:0	./.:0,0:0	./.:0,0:0	./.:0,0:0	./.:0,0:0	./.:0,0:0	./.:0,0:0	./.:0,0:0	./.:0,0:0	./.:0,0:0	./.:0,0:0	./.:0,0:0	./.:0,0:0	./.:0,0:0	./.:0,0:0	./.:0,0:0	./.:0,0:0	./.:0,0:0	./.:0,0:0	./.:0,0:0	./.:0,0:0	./.:0,0:0	./.:0,0:0	./.:0,0:0	./.:0,0:0	./.:0,0:0	./.:0,0:0	./.:0,0:0	./.:0,0:0	./.:0,0:0	./.:0,0:0	./.:0,0:0	./.:0,0:0	./.:0,0:0	./.:0,0:0	./.:0,0:0	./.:0,0:0	./.:0,0:0	./.:0,0:0	./.:0,0:0	./.:0,0:0	./.:0,0:0	./.:0,0:0	./.:0,0:0	./.:0,0:0	./.:0,0:0	./.:0,0:0	./.:0,0:0	./.:0,0:0	./.:0,0:0	./.:0,0:0	./.:0,0:0	./.:0,0:0	./.:0,0:0	./.:0,0:0	./.:0,0:0	./.:0,0:0	./.:0,0:0	./.:0,0:0	./.:0,0:0	./.:0,0:0	./.:0,0:0	./.:0,0:0	./.:0,0:0	./.:0,0:0	./.:0,0:0	./.:0,0:0	./.:0,0:0	./.:0,0:0	./.:0,0:0	./.:0,0:0	./.:0,0:0	./.:0,0:0	./.:0,0:0	./.:0,0:0	./.:0,0:0	./.:0,0:0	./.:0,0:0	./.:0,0:0	./.:0,0:0	./.:0,0:0	./.:0,0:0	./.:0,0:0	./.:0,0:0	./.:0,0:0	./.:0,0:0	./.:0,0:0	./.:0,0:0	./.:0,0:0	./.:0,0:0	./.:0,0:0	./.:0,0:0	./.:0,0:0	./.:0,0:0	./.:0,0:0	./.:0,0:0	./.:0,0:0	./.:0,0:0	./.:0,0:0	./.:0,0:0	./.:0,0:0	./.:0,0:0	./.:0,0:0	./.:0,0:0	./.:0,0:0	./.:0,0:0	./.:0,0:0	./.:0,0:0	./.:0,0:0	./.:0,0:0	./.:0,0:0	./.:0,0:0	./.:0,0:0	./.:0,0:0	./.:0,0:0	./.:0,0:0	./.:0,0:0	./.:0,0:0	./.:0,0:0	./.:0,0:0	./.:0,0:0	./.:0,0:0	./.:0,0:0	./.:0,0:0	./.:0,0:0	./.:0,0:0	./.:0,0:0	./.:0,0:0	./.:0,0:0	./.:0,0:0	./.:0,0:0	./.:0,0:0	./.:0,0:0	./.:0,0:0	./.:0,0:0	./.:0,0:0	./.:0,0:0	./.:0,0:0	./.:0,0:0	./.:0,0:0	./.:0,0:0	./.:0,0:0	./.:0,0:0	./.:0,0:0	./.:0,0:0	./.:0,0:0	./.:0,0:0	./.:0,0:0	./.:0,0:0	./.:0,0:0	./.:0,0:0	./.:0,0:0	./.:0,0:0	./.:0,0:0	./.:0,0:0	./.:0,0:0	./.:0,0:0	0/1:11,9:20:100:255,0,255	./.:0,0:0	./.:0,0:0	./.:0,0:0	./.:0,0:0	./.:0,0:0	./.:0,0:0	./.:0,0:0	./.:0,0:0	./.:0,0:0	./.:0,0:0	./.:0,0:0	./.:0,0:0	./.:0,0:0	./.:0,0:0	./.:0,0:0	./.:0,0:0	./.:0,0:0	./.:0,0:0	./.:0,0:0	./.:0,0:0	./.:0,0:0	./.:0,0:0	./.:0,0:0	./.:0,0:0	./.:0,0:0	./.:0,0:0	./.:0,0:0	./.:0,0:0
04	3606639	S04_3606639	G	C	.	PASS	AC=1;AF=0.500;AN=2;BaseQRankSum=-9.910e-01;ClippingRankSum=0.00;ExcessHet=3.0103;FS=0.000;MLEAC=1;MLEAF=0.500;MQ=60.00;MQRankSum=0.00;QD=20.25;ReadPosRankSum=-5.310e-01;SOR=0.914;set=variant159;DP=23	GT:AD:DP:GQ:PL	./.:0,0:0	./.:0,0:0	./.:0,0:0	./.:0,0:0	./.:0,0:0	./.:0,0:0	./.:0,0:0	./.:0,0:0	./.:0,0:0	./.:0,0:0	./.:0,0:0	./.:0,0:0	./.:0,0:0	./.:0,0:0	./.:0,0:0	./.:0,0:0	./.:0,0:0	./.:0,0:0	./.:0,0:0	./.:0,0:0	./.:0,0:0	./.:0,0:0	./.:0,0:0	./.:0,0:0	./.:0,0:0	./.:0,0:0	./.:0,0:0	./.:0,0:0	./.:0,0:0	./.:0,0:0	./.:0,0:0	./.:0,0:0	./.:0,0:0	./.:0,0:0	./.:0,0:0	./.:0,0:0	./.:0,0:0	./.:0,0:0	./.:0,0:0	./.:0,0:0	./.:0,0:0	./.:0,0:0	./.:0,0:0	./.:0,0:0	./.:0,0:0	./.:0,0:0	./.:0,0:0	./.:0,0:0	./.:0,0:0	./.:0,0:0	./.:0,0:0	./.:0,0:0	./.:0,0:0	./.:0,0:0	./.:0,0:0	./.:0,0:0	./.:0,0:0	./.:0,0:0	./.:0,0:0	./.:0,0:0	./.:0,0:0	./.:0,0:0	./.:0,0:0	./.:0,0:0	./.:0,0:0	./.:0,0:0	./.:0,0:0	./.:0,0:0	./.:0,0:0	./.:0,0:0	./.:0,0:0	./.:0,0:0	./.:0,0:0	./.:0,0:0	./.:0,0:0	./.:0,0:0	./.:0,0:0	./.:0,0:0	./.:0,0:0	./.:0,0:0	0/1:8,15:23:100:255,0,219	./.:0,0:0	./.:0,0:0	./.:0,0:0	./.:0,0:0	./.:0,0:0	./.:0,0:0	./.:0,0:0	./.:0,0:0	./.:0,0:0	./.:0,0:0	./.:0,0:0	./.:0,0:0	./.:0,0:0	./.:0,0:0	./.:0,0:0	./.:0,0:0	./.:0,0:0	./.:0,0:0	./.:0,0:0	./.:0,0:0	./.:0,0:0	./.:0,0:0	./.:0,0:0	./.:0,0:0	./.:0,0:0	./.:0,0:0	./.:0,0:0	./.:0,0:0	./.:0,0:0	./.:0,0:0	./.:0,0:0	./.:0,0:0	./.:0,0:0	./.:0,0:0	./.:0,0:0	./.:0,0:0	./.:0,0:0	./.:0,0:0	./.:0,0:0	./.:0,0:0	./.:0,0:0	./.:0,0:0	./.:0,0:0	./.:0,0:0	./.:0,0:0	./.:0,0:0	./.:0,0:0	./.:0,0:0	./.:0,0:0	./.:0,0:0	./.:0,0:0	./.:0,0:0	./.:0,0:0	./.:0,0:0	./.:0,0:0	./.:0,0:0	./.:0,0:0	./.:0,0:0	./.:0,0:0	./.:0,0:0	./.:0,0:0	./.:0,0:0	./.:0,0:0	./.:0,0:0	./.:0,0:0	./.:0,0:0	./.:0,0:0	./.:0,0:0	./.:0,0:0	./.:0,0:0	./.:0,0:0	./.:0,0:0	./.:0,0:0	./.:0,0:0	./.:0,0:0	./.:0,0:0	./.:0,0:0	./.:0,0:0	./.:0,0:0	./.:0,0:0	./.:0,0:0	./.:0,0:0	./.:0,0:0	./.:0,0:0	./.:0,0:0	./.:0,0:0	./.:0,0:0	./.:0,0:0	./.:0,0:0	./.:0,0:0	./.:0,0:0	./.:0,0:0	./.:0,0:0	./.:0,0:0	./.:0,0:0	./.:0,0:0	./.:0,0:0	./.:0,0:0	./.:0,0:0	./.:0,0:0	./.:0,0:0	./.:0,0:0	./.:0,0:0	./.:0,0:0	./.:0,0:0	./.:0,0:0	./.:0,0:0	./.:0,0:0	./.:0,0:0	./.:0,0:0	./.:0,0:0	./.:0,0:0	./.:0,0:0	./.:0,0:0	./.:0,0:0	./.:0,0:0	./.:0,0:0
04	3607268	S04_3607268	G	A	.	PASS	AC=1;AF=0.500;AN=2;BaseQRankSum=0.197;ClippingRankSum=0.00;ExcessHet=3.0103;FS=5.287;MLEAC=1;MLEAF=0.500;MQ=60.00;MQRankSum=0.00;QD=13.23;ReadPosRankSum=-1.670e+00;SOR=0.416;set=variant66;DP=34	GT:AD:DP:GQ:PL	./.:0,0:0	./.:0,0:0	./.:0,0:0	./.:0,0:0	./.:0,0:0	./.:0,0:0	./.:0,0:0	./.:0,0:0	./.:0,0:0	./.:0,0:0	./.:0,0:0	./.:0,0:0	./.:0,0:0	./.:0,0:0	./.:0,0:0	./.:0,0:0	./.:0,0:0	./.:0,0:0	./.:0,0:0	./.:0,0:0	./.:0,0:0	./.:0,0:0	./.:0,0:0	./.:0,0:0	./.:0,0:0	./.:0,0:0	./.:0,0:0	./.:0,0:0	./.:0,0:0	./.:0,0:0	./.:0,0:0	./.:0,0:0	./.:0,0:0	./.:0,0:0	./.:0,0:0	./.:0,0:0	./.:0,0:0	./.:0,0:0	./.:0,0:0	./.:0,0:0	./.:0,0:0	./.:0,0:0	./.:0,0:0	./.:0,0:0	./.:0,0:0	./.:0,0:0	./.:0,0:0	./.:0,0:0	./.:0,0:0	./.:0,0:0	./.:0,0:0	./.:0,0:0	./.:0,0:0	./.:0,0:0	./.:0,0:0	./.:0,0:0	./.:0,0:0	./.:0,0:0	./.:0,0:0	./.:0,0:0	./.:0,0:0	./.:0,0:0	./.:0,0:0	./.:0,0:0	./.:0,0:0	./.:0,0:0	./.:0,0:0	./.:0,0:0	./.:0,0:0	./.:0,0:0	./.:0,0:0	./.:0,0:0	./.:0,0:0	./.:0,0:0	./.:0,0:0	./.:0,0:0	./.:0,0:0	./.:0,0:0	./.:0,0:0	./.:0,0:0	./.:0,0:0	./.:0,0:0	./.:0,0:0	./.:0,0:0	./.:0,0:0	./.:0,0:0	./.:0,0:0	./.:0,0:0	./.:0,0:0	./.:0,0:0	./.:0,0:0	./.:0,0:0	./.:0,0:0	./.:0,0:0	./.:0,0:0	./.:0,0:0	./.:0,0:0	./.:0,0:0	./.:0,0:0	./.:0,0:0	./.:0,0:0	./.:0,0:0	./.:0,0:0	./.:0,0:0	./.:0,0:0	./.:0,0:0	./.:0,0:0	./.:0,0:0	./.:0,0:0	./.:0,0:0	./.:0,0:0	./.:0,0:0	./.:0,0:0	./.:0,0:0	./.:0,0:0	./.:0,0:0	./.:0,0:0	./.:0,0:0	./.:0,0:0	./.:0,0:0	./.:0,0:0	./.:0,0:0	./.:0,0:0	./.:0,0:0	./.:0,0:0	./.:0,0:0	./.:0,0:0	./.:0,0:0	./.:0,0:0	./.:0,0:0	./.:0,0:0	./.:0,0:0	./.:0,0:0	./.:0,0:0	./.:0,0:0	./.:0,0:0	0/1:19,15:34:100:255,0,255	./.:0,0:0	./.:0,0:0	./.:0,0:0	./.:0,0:0	./.:0,0:0	./.:0,0:0	./.:0,0:0	./.:0,0:0	./.:0,0:0	./.:0,0:0	./.:0,0:0	./.:0,0:0	./.:0,0:0	./.:0,0:0	./.:0,0:0	./.:0,0:0	./.:0,0:0	./.:0,0:0	./.:0,0:0	./.:0,0:0	./.:0,0:0	./.:0,0:0	./.:0,0:0	./.:0,0:0	./.:0,0:0	./.:0,0:0	./.:0,0:0	./.:0,0:0	./.:0,0:0	./.:0,0:0	./.:0,0:0	./.:0,0:0	./.:0,0:0	./.:0,0:0	./.:0,0:0	./.:0,0:0	./.:0,0:0	./.:0,0:0	./.:0,0:0	./.:0,0:0	./.:0,0:0	./.:0,0:0	./.:0,0:0	./.:0,0:0	./.:0,0:0	./.:0,0:0	./.:0,0:0	./.:0,0:0	./.:0,0:0	./.:0,0:0	./.:0,0:0	./.:0,0:0	./.:0,0:0	./.:0,0:0	./.:0,0:0	./.:0,0:0	./.:0,0:0	./.:0,0:0	./.:0,0:0	./.:0,0:0	./.:0,0:0
04	3607815	S04_3607815	C	T	.	PASS	AC=2;AF=1.00;AN=2;ExcessHet=3.0103;FS=0.000;MLEAC=2;MLEAF=1.00;MQ=60.00;QD=30.87;SOR=1.270;set=variant176;DP=24	GT:AD:DP:GQ:PL	./.:0,0:0	./.:0,0:0	./.:0,0:0	./.:0,0:0	./.:0,0:0	./.:0,0:0	./.:0,0:0	./.:0,0:0	./.:0,0:0	./.:0,0:0	./.:0,0:0	./.:0,0:0	./.:0,0:0	./.:0,0:0	./.:0,0:0	./.:0,0:0	./.:0,0:0	./.:0,0:0	./.:0,0:0	./.:0,0:0	./.:0,0:0	./.:0,0:0	./.:0,0:0	./.:0,0:0	./.:0,0:0	./.:0,0:0	./.:0,0:0	./.:0,0:0	./.:0,0:0	./.:0,0:0	./.:0,0:0	./.:0,0:0	./.:0,0:0	./.:0,0:0	./.:0,0:0	./.:0,0:0	./.:0,0:0	./.:0,0:0	./.:0,0:0	./.:0,0:0	./.:0,0:0	./.:0,0:0	./.:0,0:0	./.:0,0:0	./.:0,0:0	./.:0,0:0	./.:0,0:0	./.:0,0:0	./.:0,0:0	./.:0,0:0	./.:0,0:0	./.:0,0:0	./.:0,0:0	./.:0,0:0	./.:0,0:0	./.:0,0:0	./.:0,0:0	./.:0,0:0	./.:0,0:0	./.:0,0:0	./.:0,0:0	./.:0,0:0	./.:0,0:0	./.:0,0:0	./.:0,0:0	./.:0,0:0	./.:0,0:0	./.:0,0:0	./.:0,0:0	./.:0,0:0	./.:0,0:0	./.:0,0:0	./.:0,0:0	./.:0,0:0	./.:0,0:0	./.:0,0:0	./.:0,0:0	./.:0,0:0	./.:0,0:0	./.:0,0:0	./.:0,0:0	./.:0,0:0	./.:0,0:0	./.:0,0:0	./.:0,0:0	./.:0,0:0	./.:0,0:0	./.:0,0:0	./.:0,0:0	./.:0,0:0	./.:0,0:0	./.:0,0:0	./.:0,0:0	./.:0,0:0	./.:0,0:0	./.:0,0:0	./.:0,0:0	./.:0,0:0	./.:0,0:0	./.:0,0:0	./.:0,0:0	./.:0,0:0	./.:0,0:0	./.:0,0:0	./.:0,0:0	./.:0,0:0	./.:0,0:0	./.:0,0:0	./.:0,0:0	./.:0,0:0	./.:0,0:0	./.:0,0:0	./.:0,0:0	./.:0,0:0	./.:0,0:0	./.:0,0:0	./.:0,0:0	./.:0,0:0	./.:0,0:0	./.:0,0:0	./.:0,0:0	./.:0,0:0	./.:0,0:0	./.:0,0:0	./.:0,0:0	./.:0,0:0	./.:0,0:0	./.:0,0:0	1/1:0,24:24:99:255,72,0	./.:0,0:0	./.:0,0:0	./.:0,0:0	./.:0,0:0	./.:0,0:0	./.:0,0:0	./.:0,0:0	./.:0,0:0	./.:0,0:0	./.:0,0:0	./.:0,0:0	./.:0,0:0	./.:0,0:0	./.:0,0:0	./.:0,0:0	./.:0,0:0	./.:0,0:0	./.:0,0:0	./.:0,0:0	./.:0,0:0	./.:0,0:0	./.:0,0:0	./.:0,0:0	./.:0,0:0	./.:0,0:0	./.:0,0:0	./.:0,0:0	./.:0,0:0	./.:0,0:0	./.:0,0:0	./.:0,0:0	./.:0,0:0	./.:0,0:0	./.:0,0:0	./.:0,0:0	./.:0,0:0	./.:0,0:0	./.:0,0:0	./.:0,0:0	./.:0,0:0	./.:0,0:0	./.:0,0:0	./.:0,0:0	./.:0,0:0	./.:0,0:0	./.:0,0:0	./.:0,0:0	./.:0,0:0	./.:0,0:0	./.:0,0:0	./.:0,0:0	./.:0,0:0	./.:0,0:0	./.:0,0:0	./.:0,0:0	./.:0,0:0	./.:0,0:0	./.:0,0:0	./.:0,0:0	./.:0,0:0	./.:0,0:0	./.:0,0:0	./.:0,0:0	./.:0,0:0	./.:0,0:0	./.:0,0:0	./.:0,0:0	./.:0,0:0	./.:0,0:0
04	3608975	S04_3608975	G	A	.	PASS	AC=1;AF=0.500;AN=2;BaseQRankSum=-1.580e-01;ClippingRankSum=0.00;ExcessHet=3.0103;FS=0.000;MLEAC=1;MLEAF=0.500;MQ=60.00;MQRankSum=0.00;QD=33.13;ReadPosRankSum=-1.090e+00;SOR=1.127;set=variant38;DP=22	GT:AD:DP:GQ:PL	./.:0,0:0	./.:0,0:0	./.:0,0:0	./.:0,0:0	./.:0,0:0	./.:0,0:0	./.:0,0:0	./.:0,0:0	./.:0,0:0	./.:0,0:0	./.:0,0:0	./.:0,0:0	./.:0,0:0	./.:0,0:0	./.:0,0:0	./.:0,0:0	./.:0,0:0	./.:0,0:0	./.:0,0:0	./.:0,0:0	./.:0,0:0	./.:0,0:0	./.:0,0:0	./.:0,0:0	./.:0,0:0	./.:0,0:0	./.:0,0:0	./.:0,0:0	./.:0,0:0	./.:0,0:0	./.:0,0:0	./.:0,0:0	./.:0,0:0	./.:0,0:0	./.:0,0:0	./.:0,0:0	./.:0,0:0	./.:0,0:0	./.:0,0:0	./.:0,0:0	./.:0,0:0	./.:0,0:0	./.:0,0:0	./.:0,0:0	./.:0,0:0	./.:0,0:0	./.:0,0:0	./.:0,0:0	./.:0,0:0	./.:0,0:0	./.:0,0:0	./.:0,0:0	./.:0,0:0	./.:0,0:0	./.:0,0:0	./.:0,0:0	./.:0,0:0	./.:0,0:0	./.:0,0:0	./.:0,0:0	./.:0,0:0	./.:0,0:0	./.:0,0:0	./.:0,0:0	./.:0,0:0	./.:0,0:0	./.:0,0:0	./.:0,0:0	./.:0,0:0	./.:0,0:0	./.:0,0:0	./.:0,0:0	./.:0,0:0	./.:0,0:0	./.:0,0:0	./.:0,0:0	./.:0,0:0	./.:0,0:0	./.:0,0:0	./.:0,0:0	./.:0,0:0	./.:0,0:0	./.:0,0:0	./.:0,0:0	./.:0,0:0	./.:0,0:0	./.:0,0:0	./.:0,0:0	0/1:2,20:22:79:255,0,6	./.:0,0:0	./.:0,0:0	./.:0,0:0	./.:0,0:0	./.:0,0:0	./.:0,0:0	./.:0,0:0	./.:0,0:0	./.:0,0:0	./.:0,0:0	./.:0,0:0	./.:0,0:0	./.:0,0:0	./.:0,0:0	./.:0,0:0	./.:0,0:0	./.:0,0:0	./.:0,0:0	./.:0,0:0	./.:0,0:0	./.:0,0:0	./.:0,0:0	./.:0,0:0	./.:0,0:0	./.:0,0:0	./.:0,0:0	./.:0,0:0	./.:0,0:0	./.:0,0:0	./.:0,0:0	./.:0,0:0	./.:0,0:0	./.:0,0:0	./.:0,0:0	./.:0,0:0	./.:0,0:0	./.:0,0:0	./.:0,0:0	./.:0,0:0	./.:0,0:0	./.:0,0:0	./.:0,0:0	./.:0,0:0	./.:0,0:0	./.:0,0:0	./.:0,0:0	./.:0,0:0	./.:0,0:0	./.:0,0:0	./.:0,0:0	./.:0,0:0	./.:0,0:0	./.:0,0:0	./.:0,0:0	./.:0,0:0	./.:0,0:0	./.:0,0:0	./.:0,0:0	./.:0,0:0	./.:0,0:0	./.:0,0:0	./.:0,0:0	./.:0,0:0	./.:0,0:0	./.:0,0:0	./.:0,0:0	./.:0,0:0	./.:0,0:0	./.:0,0:0	./.:0,0:0	./.:0,0:0	./.:0,0:0	./.:0,0:0	./.:0,0:0	./.:0,0:0	./.:0,0:0	./.:0,0:0	./.:0,0:0	./.:0,0:0	./.:0,0:0	./.:0,0:0	./.:0,0:0	./.:0,0:0	./.:0,0:0	./.:0,0:0	./.:0,0:0	./.:0,0:0	./.:0,0:0	./.:0,0:0	./.:0,0:0	./.:0,0:0	./.:0,0:0	./.:0,0:0	./.:0,0:0	./.:0,0:0	./.:0,0:0	./.:0,0:0	./.:0,0:0	./.:0,0:0	./.:0,0:0	./.:0,0:0	./.:0,0:0	./.:0,0:0	./.:0,0:0	./.:0,0:0	./.:0,0:0	./.:0,0:0	./.:0,0:0	./.:0,0:0
04	3609483	S04_3609483	C	A	.	PASS	AC=1;AF=0.500;AN=2;BaseQRankSum=-2.830e+00;ClippingRankSum=0.00;ExcessHet=3.0103;FS=11.228;MLEAC=1;MLEAF=0.500;MQ=60.00;MQRankSum=0.00;QD=1.68;ReadPosRankSum=2.02;SOR=3.596;set=variant113;DP=13	GT:AD:DP:GQ:PL	./.:0,0:0	./.:0,0:0	./.:0,0:0	./.:0,0:0	./.:0,0:0	./.:0,0:0	./.:0,0:0	./.:0,0:0	./.:0,0:0	./.:0,0:0	./.:0,0:0	./.:0,0:0	./.:0,0:0	./.:0,0:0	./.:0,0:0	./.:0,0:0	0/1:8,5:13:99:141,0,249	./.:0,0:0	./.:0,0:0	./.:0,0:0	./.:0,0:0	./.:0,0:0	./.:0,0:0	./.:0,0:0	./.:0,0:0	./.:0,0:0	./.:0,0:0	./.:0,0:0	./.:0,0:0	./.:0,0:0	./.:0,0:0	./.:0,0:0	./.:0,0:0	./.:0,0:0	./.:0,0:0	./.:0,0:0	./.:0,0:0	./.:0,0:0	./.:0,0:0	./.:0,0:0	./.:0,0:0	./.:0,0:0	./.:0,0:0	./.:0,0:0	./.:0,0:0	./.:0,0:0	./.:0,0:0	./.:0,0:0	./.:0,0:0	./.:0,0:0	./.:0,0:0	./.:0,0:0	./.:0,0:0	./.:0,0:0	./.:0,0:0	./.:0,0:0	./.:0,0:0	./.:0,0:0	./.:0,0:0	./.:0,0:0	./.:0,0:0	./.:0,0:0	./.:0,0:0	./.:0,0:0	./.:0,0:0	./.:0,0:0	./.:0,0:0	./.:0,0:0	./.:0,0:0	./.:0,0:0	./.:0,0:0	./.:0,0:0	./.:0,0:0	./.:0,0:0	./.:0,0:0	./.:0,0:0	./.:0,0:0	./.:0,0:0	./.:0,0:0	./.:0,0:0	./.:0,0:0	./.:0,0:0	./.:0,0:0	./.:0,0:0	./.:0,0:0	./.:0,0:0	./.:0,0:0	./.:0,0:0	./.:0,0:0	./.:0,0:0	./.:0,0:0	./.:0,0:0	./.:0,0:0	./.:0,0:0	./.:0,0:0	./.:0,0:0	./.:0,0:0	./.:0,0:0	./.:0,0:0	./.:0,0:0	./.:0,0:0	./.:0,0:0	./.:0,0:0	./.:0,0:0	./.:0,0:0	./.:0,0:0	./.:0,0:0	./.:0,0:0	./.:0,0:0	./.:0,0:0	./.:0,0:0	./.:0,0:0	./.:0,0:0	./.:0,0:0	./.:0,0:0	./.:0,0:0	./.:0,0:0	./.:0,0:0	./.:0,0:0	./.:0,0:0	./.:0,0:0	./.:0,0:0	./.:0,0:0	./.:0,0:0	./.:0,0:0	./.:0,0:0	./.:0,0:0	./.:0,0:0	./.:0,0:0	./.:0,0:0	./.:0,0:0	./.:0,0:0	./.:0,0:0	./.:0,0:0	./.:0,0:0	./.:0,0:0	./.:0,0:0	./.:0,0:0	./.:0,0:0	./.:0,0:0	./.:0,0:0	./.:0,0:0	./.:0,0:0	./.:0,0:0	./.:0,0:0	./.:0,0:0	./.:0,0:0	./.:0,0:0	./.:0,0:0	./.:0,0:0	./.:0,0:0	./.:0,0:0	./.:0,0:0	./.:0,0:0	./.:0,0:0	./.:0,0:0	./.:0,0:0	./.:0,0:0	./.:0,0:0	./.:0,0:0	./.:0,0:0	./.:0,0:0	./.:0,0:0	./.:0,0:0	./.:0,0:0	./.:0,0:0	./.:0,0:0	./.:0,0:0	./.:0,0:0	./.:0,0:0	./.:0,0:0	./.:0,0:0	./.:0,0:0	./.:0,0:0	./.:0,0:0	./.:0,0:0	./.:0,0:0	./.:0,0:0	./.:0,0:0	./.:0,0:0	./.:0,0:0	./.:0,0:0	./.:0,0:0	./.:0,0:0	./.:0,0:0	./.:0,0:0	./.:0,0:0	./.:0,0:0	./.:0,0:0	./.:0,0:0	./.:0,0:0	./.:0,0:0	./.:0,0:0	./.:0,0:0	./.:0,0:0	./.:0,0:0	./.:0,0:0	./.:0,0:0
04	3609602	S04_3609602	G	A	.	PASS	AC=1;AF=0.500;AN=2;BaseQRankSum=0.537;ClippingRankSum=0.00;ExcessHet=3.0103;FS=0.000;MLEAC=1;MLEAF=0.500;MQ=60.00;MQRankSum=0.00;QD=12.28;ReadPosRankSum=0.425;SOR=0.527;set=variant16;DP=17	GT:AD:DP:GQ:PL	./.:0,0:0	./.:0,0:0	./.:0,0:0	./.:0,0:0	./.:0,0:0	./.:0,0:0	./.:0,0:0	./.:0,0:0	./.:0,0:0	./.:0,0:0	./.:0,0:0	./.:0,0:0	./.:0,0:0	./.:0,0:0	./.:0,0:0	./.:0,0:0	./.:0,0:0	./.:0,0:0	./.:0,0:0	./.:0,0:0	./.:0,0:0	./.:0,0:0	./.:0,0:0	./.:0,0:0	./.:0,0:0	./.:0,0:0	./.:0,0:0	./.:0,0:0	0/1:9,8:17:100:237,0,255	./.:0,0:0	./.:0,0:0	./.:0,0:0	./.:0,0:0	./.:0,0:0	./.:0,0:0	./.:0,0:0	./.:0,0:0	./.:0,0:0	./.:0,0:0	./.:0,0:0	./.:0,0:0	./.:0,0:0	./.:0,0:0	./.:0,0:0	./.:0,0:0	./.:0,0:0	./.:0,0:0	./.:0,0:0	./.:0,0:0	./.:0,0:0	./.:0,0:0	./.:0,0:0	./.:0,0:0	./.:0,0:0	./.:0,0:0	./.:0,0:0	./.:0,0:0	./.:0,0:0	./.:0,0:0	./.:0,0:0	./.:0,0:0	./.:0,0:0	./.:0,0:0	./.:0,0:0	./.:0,0:0	./.:0,0:0	./.:0,0:0	./.:0,0:0	./.:0,0:0	./.:0,0:0	./.:0,0:0	./.:0,0:0	./.:0,0:0	./.:0,0:0	./.:0,0:0	./.:0,0:0	./.:0,0:0	./.:0,0:0	./.:0,0:0	./.:0,0:0	./.:0,0:0	./.:0,0:0	./.:0,0:0	./.:0,0:0	./.:0,0:0	./.:0,0:0	./.:0,0:0	./.:0,0:0	./.:0,0:0	./.:0,0:0	./.:0,0:0	./.:0,0:0	./.:0,0:0	./.:0,0:0	./.:0,0:0	./.:0,0:0	./.:0,0:0	./.:0,0:0	./.:0,0:0	./.:0,0:0	./.:0,0:0	./.:0,0:0	./.:0,0:0	./.:0,0:0	./.:0,0:0	./.:0,0:0	./.:0,0:0	./.:0,0:0	./.:0,0:0	./.:0,0:0	./.:0,0:0	./.:0,0:0	./.:0,0:0	./.:0,0:0	./.:0,0:0	./.:0,0:0	./.:0,0:0	./.:0,0:0	./.:0,0:0	./.:0,0:0	./.:0,0:0	./.:0,0:0	./.:0,0:0	./.:0,0:0	./.:0,0:0	./.:0,0:0	./.:0,0:0	./.:0,0:0	./.:0,0:0	./.:0,0:0	./.:0,0:0	./.:0,0:0	./.:0,0:0	./.:0,0:0	./.:0,0:0	./.:0,0:0	./.:0,0:0	./.:0,0:0	./.:0,0:0	./.:0,0:0	./.:0,0:0	./.:0,0:0	./.:0,0:0	./.:0,0:0	./.:0,0:0	./.:0,0:0	./.:0,0:0	./.:0,0:0	./.:0,0:0	./.:0,0:0	./.:0,0:0	./.:0,0:0	./.:0,0:0	./.:0,0:0	./.:0,0:0	./.:0,0:0	./.:0,0:0	./.:0,0:0	./.:0,0:0	./.:0,0:0	./.:0,0:0	./.:0,0:0	./.:0,0:0	./.:0,0:0	./.:0,0:0	./.:0,0:0	./.:0,0:0	./.:0,0:0	./.:0,0:0	./.:0,0:0	./.:0,0:0	./.:0,0:0	./.:0,0:0	./.:0,0:0	./.:0,0:0	./.:0,0:0	./.:0,0:0	./.:0,0:0	./.:0,0:0	./.:0,0:0	./.:0,0:0	./.:0,0:0	./.:0,0:0	./.:0,0:0	./.:0,0:0	./.:0,0:0	./.:0,0:0	./.:0,0:0	./.:0,0:0	./.:0,0:0	./.:0,0:0	./.:0,0:0	./.:0,0:0	./.:0,0:0	./.:0,0:0	./.:0,0:0	./.:0,0:0	./.:0,0:0
04	3611055	S04_3611055	G	A	.	PASS	AC=1;AF=0.500;AN=2;BaseQRankSum=0.720;ClippingRankSum=0.00;ExcessHet=3.0103;FS=20.212;MLEAC=1;MLEAF=0.500;MQ=60.00;MQRankSum=0.00;QD=0.68;ReadPosRankSum=-2.870e-01;SOR=2.198;set=variant45;DP=15	GT:AD:DP:GQ:PL	./.:0,0:0	./.:0,0:0	./.:0,0:0	./.:0,0:0	./.:0,0:0	./.:0,0:0	./.:0,0:0	./.:0,0:0	./.:0,0:0	./.:0,0:0	./.:0,0:0	./.:0,0:0	./.:0,0:0	./.:0,0:0	./.:0,0:0	./.:0,0:0	./.:0,0:0	./.:0,0:0	./.:0,0:0	./.:0,0:0	./.:0,0:0	./.:0,0:0	./.:0,0:0	./.:0,0:0	./.:0,0:0	./.:0,0:0	./.:0,0:0	./.:0,0:0	./.:0,0:0	./.:0,0:0	./.:0,0:0	./.:0,0:0	./.:0,0:0	./.:0,0:0	./.:0,0:0	./.:0,0:0	./.:0,0:0	./.:0,0:0	./.:0,0:0	./.:0,0:0	./.:0,0:0	./.:0,0:0	./.:0,0:0	./.:0,0:0	./.:0,0:0	./.:0,0:0	./.:0,0:0	./.:0,0:0	./.:0,0:0	./.:0,0:0	./.:0,0:0	./.:0,0:0	./.:0,0:0	./.:0,0:0	./.:0,0:0	./.:0,0:0	./.:0,0:0	./.:0,0:0	./.:0,0:0	./.:0,0:0	./.:0,0:0	./.:0,0:0	./.:0,0:0	./.:0,0:0	./.:0,0:0	./.:0,0:0	./.:0,0:0	./.:0,0:0	./.:0,0:0	./.:0,0:0	./.:0,0:0	./.:0,0:0	./.:0,0:0	./.:0,0:0	./.:0,0:0	./.:0,0:0	./.:0,0:0	./.:0,0:0	./.:0,0:0	./.:0,0:0	./.:0,0:0	./.:0,0:0	./.:0,0:0	./.:0,0:0	./.:0,0:0	./.:0,0:0	./.:0,0:0	./.:0,0:0	./.:0,0:0	./.:0,0:0	./.:0,0:0	./.:0,0:0	./.:0,0:0	./.:0,0:0	./.:0,0:0	./.:0,0:0	./.:0,0:0	0/1:13,2:15:99:27,0,255	./.:0,0:0	./.:0,0:0	./.:0,0:0	./.:0,0:0	./.:0,0:0	./.:0,0:0	./.:0,0:0	./.:0,0:0	./.:0,0:0	./.:0,0:0	./.:0,0:0	./.:0,0:0	./.:0,0:0	./.:0,0:0	./.:0,0:0	./.:0,0:0	./.:0,0:0	./.:0,0:0	./.:0,0:0	./.:0,0:0	./.:0,0:0	./.:0,0:0	./.:0,0:0	./.:0,0:0	./.:0,0:0	./.:0,0:0	./.:0,0:0	./.:0,0:0	./.:0,0:0	./.:0,0:0	./.:0,0:0	./.:0,0:0	./.:0,0:0	./.:0,0:0	./.:0,0:0	./.:0,0:0	./.:0,0:0	./.:0,0:0	./.:0,0:0	./.:0,0:0	./.:0,0:0	./.:0,0:0	./.:0,0:0	./.:0,0:0	./.:0,0:0	./.:0,0:0	./.:0,0:0	./.:0,0:0	./.:0,0:0	./.:0,0:0	./.:0,0:0	./.:0,0:0	./.:0,0:0	./.:0,0:0	./.:0,0:0	./.:0,0:0	./.:0,0:0	./.:0,0:0	./.:0,0:0	./.:0,0:0	./.:0,0:0	./.:0,0:0	./.:0,0:0	./.:0,0:0	./.:0,0:0	./.:0,0:0	./.:0,0:0	./.:0,0:0	./.:0,0:0	./.:0,0:0	./.:0,0:0	./.:0,0:0	./.:0,0:0	./.:0,0:0	./.:0,0:0	./.:0,0:0	./.:0,0:0	./.:0,0:0	./.:0,0:0	./.:0,0:0	./.:0,0:0	./.:0,0:0	./.:0,0:0	./.:0,0:0	./.:0,0:0	./.:0,0:0	./.:0,0:0	./.:0,0:0	./.:0,0:0	./.:0,0:0	./.:0,0:0	./.:0,0:0	./.:0,0:0	./.:0,0:0	./.:0,0:0	./.:0,0:0	./.:0,0:0	./.:0,0:0	./.:0,0:0	./.:0,0:0
04	3611443	S04_3611443	T	G	.	PASS	AC=2;AF=0.500;AN=4;ClippingRankSum=0.00;ExcessHet=3.0103;FS=0.000;MLEAC=1;MLEAF=0.500;MQ=60.00;MQRankSum=0.00;set=variant16-variant129;DP=18	GT:AD:DP:GQ:PL	./.:0,0:0	./.:0,0:0	./.:0,0:0	./.:0,0:0	./.:0,0:0	./.:0,0:0	./.:0,0:0	./.:0,0:0	./.:0,0:0	./.:0,0:0	./.:0,0:0	./.:0,0:0	./.:0,0:0	./.:0,0:0	./.:0,0:0	./.:0,0:0	./.:0,0:0	./.:0,0:0	./.:0,0:0	./.:0,0:0	./.:0,0:0	./.:0,0:0	./.:0,0:0	./.:0,0:0	./.:0,0:0	./.:0,0:0	./.:0,0:0	./.:0,0:0	0/1:3,2:5:99:57,0,93	./.:0,0:0	./.:0,0:0	./.:0,0:0	./.:0,0:0	./.:0,0:0	./.:0,0:0	./.:0,0:0	./.:0,0:0	0/1:9,4:13:99:105,0,255	./.:0,0:0	./.:0,0:0	./.:0,0:0	./.:0,0:0	./.:0,0:0	./.:0,0:0	./.:0,0:0	./.:0,0:0	./.:0,0:0	./.:0,0:0	./.:0,0:0	./.:0,0:0	./.:0,0:0	./.:0,0:0	./.:0,0:0	./.:0,0:0	./.:0,0:0	./.:0,0:0	./.:0,0:0	./.:0,0:0	./.:0,0:0	./.:0,0:0	./.:0,0:0	./.:0,0:0	./.:0,0:0	./.:0,0:0	./.:0,0:0	./.:0,0:0	./.:0,0:0	./.:0,0:0	./.:0,0:0	./.:0,0:0	./.:0,0:0	./.:0,0:0	./.:0,0:0	./.:0,0:0	./.:0,0:0	./.:0,0:0	./.:0,0:0	./.:0,0:0	./.:0,0:0	./.:0,0:0	./.:0,0:0	./.:0,0:0	./.:0,0:0	./.:0,0:0	./.:0,0:0	./.:0,0:0	./.:0,0:0	./.:0,0:0	./.:0,0:0	./.:0,0:0	./.:0,0:0	./.:0,0:0	./.:0,0:0	./.:0,0:0	./.:0,0:0	./.:0,0:0	./.:0,0:0	./.:0,0:0	./.:0,0:0	./.:0,0:0	./.:0,0:0	./.:0,0:0	./.:0,0:0	./.:0,0:0	./.:0,0:0	./.:0,0:0	./.:0,0:0	./.:0,0:0	./.:0,0:0	./.:0,0:0	./.:0,0:0	./.:0,0:0	./.:0,0:0	./.:0,0:0	./.:0,0:0	./.:0,0:0	./.:0,0:0	./.:0,0:0	./.:0,0:0	./.:0,0:0	./.:0,0:0	./.:0,0:0	./.:0,0:0	./.:0,0:0	./.:0,0:0	./.:0,0:0	./.:0,0:0	./.:0,0:0	./.:0,0:0	./.:0,0:0	./.:0,0:0	./.:0,0:0	./.:0,0:0	./.:0,0:0	./.:0,0:0	./.:0,0:0	./.:0,0:0	./.:0,0:0	./.:0,0:0	./.:0,0:0	./.:0,0:0	./.:0,0:0	./.:0,0:0	./.:0,0:0	./.:0,0:0	./.:0,0:0	./.:0,0:0	./.:0,0:0	./.:0,0:0	./.:0,0:0	./.:0,0:0	./.:0,0:0	./.:0,0:0	./.:0,0:0	./.:0,0:0	./.:0,0:0	./.:0,0:0	./.:0,0:0	./.:0,0:0	./.:0,0:0	./.:0,0:0	./.:0,0:0	./.:0,0:0	./.:0,0:0	./.:0,0:0	./.:0,0:0	./.:0,0:0	./.:0,0:0	./.:0,0:0	./.:0,0:0	./.:0,0:0	./.:0,0:0	./.:0,0:0	./.:0,0:0	./.:0,0:0	./.:0,0:0	./.:0,0:0	./.:0,0:0	./.:0,0:0	./.:0,0:0	./.:0,0:0	./.:0,0:0	./.:0,0:0	./.:0,0:0	./.:0,0:0	./.:0,0:0	./.:0,0:0	./.:0,0:0	./.:0,0:0	./.:0,0:0	./.:0,0:0	./.:0,0:0	./.:0,0:0	./.:0,0:0	./.:0,0:0	./.:0,0:0	./.:0,0:0	./.:0,0:0
04	3611448	S04_3611448	T	G	.	PASS	AC=2;AF=0.500;AN=4;ClippingRankSum=0.00;ExcessHet=3.0103;MLEAC=1;MLEAF=0.500;MQ=60.00;MQRankSum=0.00;set=variant67-variant129;DP=19	GT:AD:DP:GQ:PL	./.:0,0:0	./.:0,0:0	./.:0,0:0	./.:0,0:0	./.:0,0:0	./.:0,0:0	./.:0,0:0	./.:0,0:0	./.:0,0:0	./.:0,0:0	./.:0,0:0	./.:0,0:0	./.:0,0:0	./.:0,0:0	./.:0,0:0	./.:0,0:0	./.:0,0:0	./.:0,0:0	./.:0,0:0	./.:0,0:0	./.:0,0:0	./.:0,0:0	./.:0,0:0	./.:0,0:0	./.:0,0:0	./.:0,0:0	./.:0,0:0	./.:0,0:0	./.:0,0:0	./.:0,0:0	./.:0,0:0	./.:0,0:0	./.:0,0:0	./.:0,0:0	./.:0,0:0	./.:0,0:0	./.:0,0:0	0/1:10,5:15:99:135,0,255	./.:0,0:0	./.:0,0:0	./.:0,0:0	./.:0,0:0	./.:0,0:0	./.:0,0:0	./.:0,0:0	./.:0,0:0	./.:0,0:0	./.:0,0:0	./.:0,0:0	./.:0,0:0	./.:0,0:0	./.:0,0:0	./.:0,0:0	./.:0,0:0	./.:0,0:0	./.:0,0:0	./.:0,0:0	./.:0,0:0	./.:0,0:0	./.:0,0:0	./.:0,0:0	./.:0,0:0	./.:0,0:0	./.:0,0:0	./.:0,0:0	./.:0,0:0	./.:0,0:0	./.:0,0:0	./.:0,0:0	./.:0,0:0	./.:0,0:0	./.:0,0:0	./.:0,0:0	./.:0,0:0	./.:0,0:0	./.:0,0:0	./.:0,0:0	./.:0,0:0	./.:0,0:0	./.:0,0:0	./.:0,0:0	./.:0,0:0	./.:0,0:0	./.:0,0:0	./.:0,0:0	./.:0,0:0	./.:0,0:0	./.:0,0:0	./.:0,0:0	./.:0,0:0	./.:0,0:0	./.:0,0:0	./.:0,0:0	./.:0,0:0	./.:0,0:0	./.:0,0:0	./.:0,0:0	./.:0,0:0	./.:0,0:0	./.:0,0:0	./.:0,0:0	./.:0,0:0	./.:0,0:0	./.:0,0:0	./.:0,0:0	./.:0,0:0	./.:0,0:0	./.:0,0:0	./.:0,0:0	./.:0,0:0	./.:0,0:0	./.:0,0:0	./.:0,0:0	./.:0,0:0	./.:0,0:0	./.:0,0:0	./.:0,0:0	./.:0,0:0	./.:0,0:0	./.:0,0:0	./.:0,0:0	./.:0,0:0	./.:0,0:0	./.:0,0:0	./.:0,0:0	./.:0,0:0	./.:0,0:0	./.:0,0:0	./.:0,0:0	./.:0,0:0	./.:0,0:0	./.:0,0:0	./.:0,0:0	./.:0,0:0	./.:0,0:0	./.:0,0:0	./.:0,0:0	0/1:2,2:4:99:60,0,60	./.:0,0:0	./.:0,0:0	./.:0,0:0	./.:0,0:0	./.:0,0:0	./.:0,0:0	./.:0,0:0	./.:0,0:0	./.:0,0:0	./.:0,0:0	./.:0,0:0	./.:0,0:0	./.:0,0:0	./.:0,0:0	./.:0,0:0	./.:0,0:0	./.:0,0:0	./.:0,0:0	./.:0,0:0	./.:0,0:0	./.:0,0:0	./.:0,0:0	./.:0,0:0	./.:0,0:0	./.:0,0:0	./.:0,0:0	./.:0,0:0	./.:0,0:0	./.:0,0:0	./.:0,0:0	./.:0,0:0	./.:0,0:0	./.:0,0:0	./.:0,0:0	./.:0,0:0	./.:0,0:0	./.:0,0:0	./.:0,0:0	./.:0,0:0	./.:0,0:0	./.:0,0:0	./.:0,0:0	./.:0,0:0	./.:0,0:0	./.:0,0:0	./.:0,0:0	./.:0,0:0	./.:0,0:0	./.:0,0:0	./.:0,0:0	./.:0,0:0	./.:0,0:0	./.:0,0:0	./.:0,0:0	./.:0,0:0	./.:0,0:0	./.:0,0:0	./.:0,0:0	./.:0,0:0	./.:0,0:0
04	3611492	S04_3611492	T	G	.	PASS	AC=1;AF=0.500;AN=2;BaseQRankSum=-6.160e-01;ClippingRankSum=0.00;ExcessHet=3.0103;FS=2.754;MLEAC=1;MLEAF=0.500;MQ=60.00;MQRankSum=0.00;QD=0.84;ReadPosRankSum=1.02;SOR=1.981;set=variant138;DP=20	GT:AD:DP:GQ:PL	./.:0,0:0	./.:0,0:0	./.:0,0:0	./.:0,0:0	./.:0,0:0	./.:0,0:0	./.:0,0:0	./.:0,0:0	./.:0,0:0	./.:0,0:0	./.:0,0:0	./.:0,0:0	./.:0,0:0	./.:0,0:0	./.:0,0:0	./.:0,0:0	./.:0,0:0	./.:0,0:0	./.:0,0:0	./.:0,0:0	./.:0,0:0	./.:0,0:0	./.:0,0:0	./.:0,0:0	./.:0,0:0	./.:0,0:0	./.:0,0:0	./.:0,0:0	./.:0,0:0	./.:0,0:0	./.:0,0:0	./.:0,0:0	./.:0,0:0	./.:0,0:0	./.:0,0:0	./.:0,0:0	./.:0,0:0	./.:0,0:0	./.:0,0:0	./.:0,0:0	./.:0,0:0	./.:0,0:0	./.:0,0:0	./.:0,0:0	./.:0,0:0	./.:0,0:0	0/1:16,4:20:99:84,0,255	./.:0,0:0	./.:0,0:0	./.:0,0:0	./.:0,0:0	./.:0,0:0	./.:0,0:0	./.:0,0:0	./.:0,0:0	./.:0,0:0	./.:0,0:0	./.:0,0:0	./.:0,0:0	./.:0,0:0	./.:0,0:0	./.:0,0:0	./.:0,0:0	./.:0,0:0	./.:0,0:0	./.:0,0:0	./.:0,0:0	./.:0,0:0	./.:0,0:0	./.:0,0:0	./.:0,0:0	./.:0,0:0	./.:0,0:0	./.:0,0:0	./.:0,0:0	./.:0,0:0	./.:0,0:0	./.:0,0:0	./.:0,0:0	./.:0,0:0	./.:0,0:0	./.:0,0:0	./.:0,0:0	./.:0,0:0	./.:0,0:0	./.:0,0:0	./.:0,0:0	./.:0,0:0	./.:0,0:0	./.:0,0:0	./.:0,0:0	./.:0,0:0	./.:0,0:0	./.:0,0:0	./.:0,0:0	./.:0,0:0	./.:0,0:0	./.:0,0:0	./.:0,0:0	./.:0,0:0	./.:0,0:0	./.:0,0:0	./.:0,0:0	./.:0,0:0	./.:0,0:0	./.:0,0:0	./.:0,0:0	./.:0,0:0	./.:0,0:0	./.:0,0:0	./.:0,0:0	./.:0,0:0	./.:0,0:0	./.:0,0:0	./.:0,0:0	./.:0,0:0	./.:0,0:0	./.:0,0:0	./.:0,0:0	./.:0,0:0	./.:0,0:0	./.:0,0:0	./.:0,0:0	./.:0,0:0	./.:0,0:0	./.:0,0:0	./.:0,0:0	./.:0,0:0	./.:0,0:0	./.:0,0:0	./.:0,0:0	./.:0,0:0	./.:0,0:0	./.:0,0:0	./.:0,0:0	./.:0,0:0	./.:0,0:0	./.:0,0:0	./.:0,0:0	./.:0,0:0	./.:0,0:0	./.:0,0:0	./.:0,0:0	./.:0,0:0	./.:0,0:0	./.:0,0:0	./.:0,0:0	./.:0,0:0	./.:0,0:0	./.:0,0:0	./.:0,0:0	./.:0,0:0	./.:0,0:0	./.:0,0:0	./.:0,0:0	./.:0,0:0	./.:0,0:0	./.:0,0:0	./.:0,0:0	./.:0,0:0	./.:0,0:0	./.:0,0:0	./.:0,0:0	./.:0,0:0	./.:0,0:0	./.:0,0:0	./.:0,0:0	./.:0,0:0	./.:0,0:0	./.:0,0:0	./.:0,0:0	./.:0,0:0	./.:0,0:0	./.:0,0:0	./.:0,0:0	./.:0,0:0	./.:0,0:0	./.:0,0:0	./.:0,0:0	./.:0,0:0	./.:0,0:0	./.:0,0:0	./.:0,0:0	./.:0,0:0	./.:0,0:0	./.:0,0:0	./.:0,0:0	./.:0,0:0	./.:0,0:0	./.:0,0:0	./.:0,0:0	./.:0,0:0	./.:0,0:0	./.:0,0:0	./.:0,0:0	./.:0,0:0	./.:0,0:0	./.:0,0:0
04	3611544	S04_3611544	T	G	.	PASS	AC=1;AF=0.500;AN=2;BaseQRankSum=-7.120e-01;ClippingRankSum=0.00;ExcessHet=3.0103;FS=0.000;MLEAC=1;MLEAF=0.500;MQ=60.00;MQRankSum=0.00;QD=4.82;ReadPosRankSum=0.00;SOR=1.802;set=variant105;DP=7	GT:AD:DP:GQ:PL	./.:0,0:0	./.:0,0:0	./.:0,0:0	./.:0,0:0	./.:0,0:0	./.:0,0:0	./.:0,0:0	./.:0,0:0	./.:0,0:0	./.:0,0:0	./.:0,0:0	./.:0,0:0	./.:0,0:0	./.:0,0:0	./.:0,0:0	./.:0,0:0	./.:0,0:0	./.:0,0:0	./.:0,0:0	./.:0,0:0	./.:0,0:0	./.:0,0:0	./.:0,0:0	./.:0,0:0	./.:0,0:0	./.:0,0:0	./.:0,0:0	./.:0,0:0	./.:0,0:0	./.:0,0:0	./.:0,0:0	./.:0,0:0	./.:0,0:0	./.:0,0:0	./.:0,0:0	./.:0,0:0	./.:0,0:0	./.:0,0:0	./.:0,0:0	./.:0,0:0	./.:0,0:0	./.:0,0:0	./.:0,0:0	./.:0,0:0	./.:0,0:0	./.:0,0:0	./.:0,0:0	./.:0,0:0	./.:0,0:0	./.:0,0:0	./.:0,0:0	./.:0,0:0	./.:0,0:0	./.:0,0:0	./.:0,0:0	./.:0,0:0	./.:0,0:0	./.:0,0:0	./.:0,0:0	./.:0,0:0	./.:0,0:0	./.:0,0:0	./.:0,0:0	./.:0,0:0	./.:0,0:0	./.:0,0:0	./.:0,0:0	./.:0,0:0	./.:0,0:0	./.:0,0:0	./.:0,0:0	./.:0,0:0	./.:0,0:0	./.:0,0:0	./.:0,0:0	./.:0,0:0	./.:0,0:0	./.:0,0:0	./.:0,0:0	./.:0,0:0	./.:0,0:0	./.:0,0:0	./.:0,0:0	./.:0,0:0	./.:0,0:0	./.:0,0:0	./.:0,0:0	./.:0,0:0	./.:0,0:0	./.:0,0:0	./.:0,0:0	./.:0,0:0	./.:0,0:0	./.:0,0:0	./.:0,0:0	./.:0,0:0	./.:0,0:0	./.:0,0:0	./.:0,0:0	./.:0,0:0	./.:0,0:0	./.:0,0:0	./.:0,0:0	./.:0,0:0	./.:0,0:0	./.:0,0:0	./.:0,0:0	./.:0,0:0	./.:0,0:0	./.:0,0:0	./.:0,0:0	./.:0,0:0	./.:0,0:0	./.:0,0:0	./.:0,0:0	./.:0,0:0	./.:0,0:0	./.:0,0:0	./.:0,0:0	./.:0,0:0	./.:0,0:0	./.:0,0:0	./.:0,0:0	./.:0,0:0	./.:0,0:0	./.:0,0:0	./.:0,0:0	./.:0,0:0	./.:0,0:0	./.:0,0:0	./.:0,0:0	./.:0,0:0	./.:0,0:0	./.:0,0:0	./.:0,0:0	./.:0,0:0	./.:0,0:0	./.:0,0:0	./.:0,0:0	./.:0,0:0	./.:0,0:0	./.:0,0:0	./.:0,0:0	./.:0,0:0	./.:0,0:0	./.:0,0:0	./.:0,0:0	./.:0,0:0	./.:0,0:0	./.:0,0:0	./.:0,0:0	./.:0,0:0	./.:0,0:0	./.:0,0:0	./.:0,0:0	./.:0,0:0	./.:0,0:0	./.:0,0:0	./.:0,0:0	./.:0,0:0	./.:0,0:0	./.:0,0:0	./.:0,0:0	./.:0,0:0	./.:0,0:0	./.:0,0:0	./.:0,0:0	./.:0,0:0	./.:0,0:0	./.:0,0:0	./.:0,0:0	./.:0,0:0	./.:0,0:0	./.:0,0:0	./.:0,0:0	./.:0,0:0	./.:0,0:0	./.:0,0:0	./.:0,0:0	./.:0,0:0	./.:0,0:0	./.:0,0:0	./.:0,0:0	./.:0,0:0	0/1:5,2:7:99:51,0,159	./.:0,0:0	./.:0,0:0	./.:0,0:0	./.:0,0:0	./.:0,0:0	./.:0,0:0	./.:0,0:0	./.:0,0:0	./.:0,0:0	./.:0,0:0	./.:0,0:0	./.:0,0:0	./.:0,0:0
04	3611549	S04_3611549	A	C	.	PASS	AC=1;AF=0.500;AN=2;BaseQRankSum=-1.068e+00;ClippingRankSum=0.00;ExcessHet=3.0103;FS=0.000;MLEAC=1;MLEAF=0.500;MQ=60.00;MQRankSum=0.00;QD=4.82;ReadPosRankSum=0.366;SOR=1.802;set=variant105;DP=7	GT:AD:DP:GQ:PL	./.:0,0:0	./.:0,0:0	./.:0,0:0	./.:0,0:0	./.:0,0:0	./.:0,0:0	./.:0,0:0	./.:0,0:0	./.:0,0:0	./.:0,0:0	./.:0,0:0	./.:0,0:0	./.:0,0:0	./.:0,0:0	./.:0,0:0	./.:0,0:0	./.:0,0:0	./.:0,0:0	./.:0,0:0	./.:0,0:0	./.:0,0:0	./.:0,0:0	./.:0,0:0	./.:0,0:0	./.:0,0:0	./.:0,0:0	./.:0,0:0	./.:0,0:0	./.:0,0:0	./.:0,0:0	./.:0,0:0	./.:0,0:0	./.:0,0:0	./.:0,0:0	./.:0,0:0	./.:0,0:0	./.:0,0:0	./.:0,0:0	./.:0,0:0	./.:0,0:0	./.:0,0:0	./.:0,0:0	./.:0,0:0	./.:0,0:0	./.:0,0:0	./.:0,0:0	./.:0,0:0	./.:0,0:0	./.:0,0:0	./.:0,0:0	./.:0,0:0	./.:0,0:0	./.:0,0:0	./.:0,0:0	./.:0,0:0	./.:0,0:0	./.:0,0:0	./.:0,0:0	./.:0,0:0	./.:0,0:0	./.:0,0:0	./.:0,0:0	./.:0,0:0	./.:0,0:0	./.:0,0:0	./.:0,0:0	./.:0,0:0	./.:0,0:0	./.:0,0:0	./.:0,0:0	./.:0,0:0	./.:0,0:0	./.:0,0:0	./.:0,0:0	./.:0,0:0	./.:0,0:0	./.:0,0:0	./.:0,0:0	./.:0,0:0	./.:0,0:0	./.:0,0:0	./.:0,0:0	./.:0,0:0	./.:0,0:0	./.:0,0:0	./.:0,0:0	./.:0,0:0	./.:0,0:0	./.:0,0:0	./.:0,0:0	./.:0,0:0	./.:0,0:0	./.:0,0:0	./.:0,0:0	./.:0,0:0	./.:0,0:0	./.:0,0:0	./.:0,0:0	./.:0,0:0	./.:0,0:0	./.:0,0:0	./.:0,0:0	./.:0,0:0	./.:0,0:0	./.:0,0:0	./.:0,0:0	./.:0,0:0	./.:0,0:0	./.:0,0:0	./.:0,0:0	./.:0,0:0	./.:0,0:0	./.:0,0:0	./.:0,0:0	./.:0,0:0	./.:0,0:0	./.:0,0:0	./.:0,0:0	./.:0,0:0	./.:0,0:0	./.:0,0:0	./.:0,0:0	./.:0,0:0	./.:0,0:0	./.:0,0:0	./.:0,0:0	./.:0,0:0	./.:0,0:0	./.:0,0:0	./.:0,0:0	./.:0,0:0	./.:0,0:0	./.:0,0:0	./.:0,0:0	./.:0,0:0	./.:0,0:0	./.:0,0:0	./.:0,0:0	./.:0,0:0	./.:0,0:0	./.:0,0:0	./.:0,0:0	./.:0,0:0	./.:0,0:0	./.:0,0:0	./.:0,0:0	./.:0,0:0	./.:0,0:0	./.:0,0:0	./.:0,0:0	./.:0,0:0	./.:0,0:0	./.:0,0:0	./.:0,0:0	./.:0,0:0	./.:0,0:0	./.:0,0:0	./.:0,0:0	./.:0,0:0	./.:0,0:0	./.:0,0:0	./.:0,0:0	./.:0,0:0	./.:0,0:0	./.:0,0:0	./.:0,0:0	./.:0,0:0	./.:0,0:0	./.:0,0:0	./.:0,0:0	./.:0,0:0	./.:0,0:0	./.:0,0:0	./.:0,0:0	./.:0,0:0	./.:0,0:0	./.:0,0:0	./.:0,0:0	./.:0,0:0	./.:0,0:0	./.:0,0:0	./.:0,0:0	./.:0,0:0	./.:0,0:0	0/1:5,2:7:99:51,0,159	./.:0,0:0	./.:0,0:0	./.:0,0:0	./.:0,0:0	./.:0,0:0	./.:0,0:0	./.:0,0:0	./.:0,0:0	./.:0,0:0	./.:0,0:0	./.:0,0:0	./.:0,0:0	./.:0,0:0
04	3611552	S04_3611552	A	C	.	PASS	AC=2;AF=0.500;AN=4;ClippingRankSum=0.00;ExcessHet=3.0103;MLEAC=1;MLEAF=0.500;MQ=60.00;MQRankSum=0.00;set=variant105-variant136;DP=21	GT:AD:DP:GQ:PL	./.:0,0:0	./.:0,0:0	./.:0,0:0	./.:0,0:0	./.:0,0:0	./.:0,0:0	./.:0,0:0	./.:0,0:0	./.:0,0:0	./.:0,0:0	./.:0,0:0	./.:0,0:0	./.:0,0:0	./.:0,0:0	./.:0,0:0	./.:0,0:0	./.:0,0:0	./.:0,0:0	./.:0,0:0	./.:0,0:0	./.:0,0:0	./.:0,0:0	./.:0,0:0	./.:0,0:0	./.:0,0:0	./.:0,0:0	./.:0,0:0	./.:0,0:0	./.:0,0:0	./.:0,0:0	./.:0,0:0	./.:0,0:0	./.:0,0:0	./.:0,0:0	./.:0,0:0	./.:0,0:0	./.:0,0:0	./.:0,0:0	./.:0,0:0	./.:0,0:0	./.:0,0:0	./.:0,0:0	./.:0,0:0	./.:0,0:0	0/1:11,3:14:99:66,0,255	./.:0,0:0	./.:0,0:0	./.:0,0:0	./.:0,0:0	./.:0,0:0	./.:0,0:0	./.:0,0:0	./.:0,0:0	./.:0,0:0	./.:0,0:0	./.:0,0:0	./.:0,0:0	./.:0,0:0	./.:0,0:0	./.:0,0:0	./.:0,0:0	./.:0,0:0	./.:0,0:0	./.:0,0:0	./.:0,0:0	./.:0,0:0	./.:0,0:0	./.:0,0:0	./.:0,0:0	./.:0,0:0	./.:0,0:0	./.:0,0:0	./.:0,0:0	./.:0,0:0	./.:0,0:0	./.:0,0:0	./.:0,0:0	./.:0,0:0	./.:0,0:0	./.:0,0:0	./.:0,0:0	./.:0,0:0	./.:0,0:0	./.:0,0:0	./.:0,0:0	./.:0,0:0	./.:0,0:0	./.:0,0:0	./.:0,0:0	./.:0,0:0	./.:0,0:0	./.:0,0:0	./.:0,0:0	./.:0,0:0	./.:0,0:0	./.:0,0:0	./.:0,0:0	./.:0,0:0	./.:0,0:0	./.:0,0:0	./.:0,0:0	./.:0,0:0	./.:0,0:0	./.:0,0:0	./.:0,0:0	./.:0,0:0	./.:0,0:0	./.:0,0:0	./.:0,0:0	./.:0,0:0	./.:0,0:0	./.:0,0:0	./.:0,0:0	./.:0,0:0	./.:0,0:0	./.:0,0:0	./.:0,0:0	./.:0,0:0	./.:0,0:0	./.:0,0:0	./.:0,0:0	./.:0,0:0	./.:0,0:0	./.:0,0:0	./.:0,0:0	./.:0,0:0	./.:0,0:0	./.:0,0:0	./.:0,0:0	./.:0,0:0	./.:0,0:0	./.:0,0:0	./.:0,0:0	./.:0,0:0	./.:0,0:0	./.:0,0:0	./.:0,0:0	./.:0,0:0	./.:0,0:0	./.:0,0:0	./.:0,0:0	./.:0,0:0	./.:0,0:0	./.:0,0:0	./.:0,0:0	./.:0,0:0	./.:0,0:0	./.:0,0:0	./.:0,0:0	./.:0,0:0	./.:0,0:0	./.:0,0:0	./.:0,0:0	./.:0,0:0	./.:0,0:0	./.:0,0:0	./.:0,0:0	./.:0,0:0	./.:0,0:0	./.:0,0:0	./.:0,0:0	./.:0,0:0	./.:0,0:0	./.:0,0:0	./.:0,0:0	./.:0,0:0	./.:0,0:0	./.:0,0:0	./.:0,0:0	./.:0,0:0	./.:0,0:0	./.:0,0:0	./.:0,0:0	./.:0,0:0	./.:0,0:0	./.:0,0:0	./.:0,0:0	./.:0,0:0	./.:0,0:0	./.:0,0:0	./.:0,0:0	./.:0,0:0	./.:0,0:0	./.:0,0:0	0/1:5,2:7:99:51,0,159	./.:0,0:0	./.:0,0:0	./.:0,0:0	./.:0,0:0	./.:0,0:0	./.:0,0:0	./.:0,0:0	./.:0,0:0	./.:0,0:0	./.:0,0:0	./.:0,0:0	./.:0,0:0	./.:0,0:0
04	3611556	S04_3611556	T	G	.	PASS	AC=3;AF=0.500;AN=6;ClippingRankSum=0.00;ExcessHet=3.0103;MLEAC=1;MLEAF=0.500;MQ=60.00;MQRankSum=0.00;set=variant78-variant105-variant136;DP=39	GT:AD:DP:GQ:PL	./.:0,0:0	./.:0,0:0	./.:0,0:0	./.:0,0:0	./.:0,0:0	./.:0,0:0	./.:0,0:0	./.:0,0:0	./.:0,0:0	./.:0,0:0	./.:0,0:0	./.:0,0:0	./.:0,0:0	./.:0,0:0	./.:0,0:0	./.:0,0:0	./.:0,0:0	./.:0,0:0	./.:0,0:0	./.:0,0:0	./.:0,0:0	./.:0,0:0	./.:0,0:0	./.:0,0:0	./.:0,0:0	./.:0,0:0	./.:0,0:0	./.:0,0:0	./.:0,0:0	./.:0,0:0	./.:0,0:0	./.:0,0:0	./.:0,0:0	./.:0,0:0	./.:0,0:0	./.:0,0:0	./.:0,0:0	./.:0,0:0	./.:0,0:0	./.:0,0:0	./.:0,0:0	./.:0,0:0	./.:0,0:0	./.:0,0:0	0/1:12,3:15:99:63,0,255	./.:0,0:0	./.:0,0:0	./.:0,0:0	./.:0,0:0	./.:0,0:0	./.:0,0:0	./.:0,0:0	./.:0,0:0	./.:0,0:0	./.:0,0:0	./.:0,0:0	./.:0,0:0	./.:0,0:0	./.:0,0:0	./.:0,0:0	./.:0,0:0	./.:0,0:0	./.:0,0:0	./.:0,0:0	./.:0,0:0	./.:0,0:0	./.:0,0:0	./.:0,0:0	./.:0,0:0	./.:0,0:0	./.:0,0:0	./.:0,0:0	./.:0,0:0	./.:0,0:0	./.:0,0:0	./.:0,0:0	./.:0,0:0	./.:0,0:0	./.:0,0:0	./.:0,0:0	./.:0,0:0	./.:0,0:0	./.:0,0:0	./.:0,0:0	./.:0,0:0	./.:0,0:0	./.:0,0:0	./.:0,0:0	./.:0,0:0	./.:0,0:0	./.:0,0:0	./.:0,0:0	./.:0,0:0	./.:0,0:0	./.:0,0:0	./.:0,0:0	./.:0,0:0	./.:0,0:0	./.:0,0:0	./.:0,0:0	./.:0,0:0	./.:0,0:0	./.:0,0:0	./.:0,0:0	./.:0,0:0	./.:0,0:0	./.:0,0:0	./.:0,0:0	./.:0,0:0	./.:0,0:0	./.:0,0:0	./.:0,0:0	./.:0,0:0	./.:0,0:0	./.:0,0:0	./.:0,0:0	./.:0,0:0	./.:0,0:0	./.:0,0:0	./.:0,0:0	./.:0,0:0	./.:0,0:0	./.:0,0:0	./.:0,0:0	./.:0,0:0	./.:0,0:0	./.:0,0:0	./.:0,0:0	./.:0,0:0	./.:0,0:0	./.:0,0:0	./.:0,0:0	./.:0,0:0	./.:0,0:0	./.:0,0:0	./.:0,0:0	./.:0,0:0	./.:0,0:0	./.:0,0:0	./.:0,0:0	./.:0,0:0	./.:0,0:0	./.:0,0:0	./.:0,0:0	./.:0,0:0	./.:0,0:0	./.:0,0:0	./.:0,0:0	./.:0,0:0	0/1:10,6:16:100:168,0,255	./.:0,0:0	./.:0,0:0	./.:0,0:0	./.:0,0:0	./.:0,0:0	./.:0,0:0	./.:0,0:0	./.:0,0:0	./.:0,0:0	./.:0,0:0	./.:0,0:0	./.:0,0:0	./.:0,0:0	./.:0,0:0	./.:0,0:0	./.:0,0:0	./.:0,0:0	./.:0,0:0	./.:0,0:0	./.:0,0:0	./.:0,0:0	./.:0,0:0	./.:0,0:0	./.:0,0:0	./.:0,0:0	./.:0,0:0	./.:0,0:0	./.:0,0:0	./.:0,0:0	./.:0,0:0	./.:0,0:0	./.:0,0:0	./.:0,0:0	./.:0,0:0	0/1:6,2:8:99:48,0,192	./.:0,0:0	./.:0,0:0	./.:0,0:0	./.:0,0:0	./.:0,0:0	./.:0,0:0	./.:0,0:0	./.:0,0:0	./.:0,0:0	./.:0,0:0	./.:0,0:0	./.:0,0:0	./.:0,0:0
04	3611880	S04_3611880	C	T	.	PASS	AC=1;AF=0.500;AN=2;BaseQRankSum=-4.720e-01;ClippingRankSum=0.00;ExcessHet=3.0103;FS=0.000;MLEAC=1;MLEAF=0.500;MQ=60.00;MQRankSum=0.00;QD=16.78;ReadPosRankSum=-4.620e-01;SOR=0.646;set=variant85;DP=28	GT:AD:DP:GQ:PL	./.:0,0:0	./.:0,0:0	./.:0,0:0	./.:0,0:0	./.:0,0:0	./.:0,0:0	./.:0,0:0	./.:0,0:0	./.:0,0:0	./.:0,0:0	./.:0,0:0	./.:0,0:0	./.:0,0:0	./.:0,0:0	./.:0,0:0	./.:0,0:0	./.:0,0:0	./.:0,0:0	./.:0,0:0	./.:0,0:0	./.:0,0:0	./.:0,0:0	./.:0,0:0	./.:0,0:0	./.:0,0:0	./.:0,0:0	./.:0,0:0	./.:0,0:0	./.:0,0:0	./.:0,0:0	./.:0,0:0	./.:0,0:0	./.:0,0:0	./.:0,0:0	./.:0,0:0	./.:0,0:0	./.:0,0:0	./.:0,0:0	./.:0,0:0	./.:0,0:0	./.:0,0:0	./.:0,0:0	./.:0,0:0	./.:0,0:0	./.:0,0:0	./.:0,0:0	./.:0,0:0	./.:0,0:0	./.:0,0:0	./.:0,0:0	./.:0,0:0	./.:0,0:0	./.:0,0:0	./.:0,0:0	./.:0,0:0	./.:0,0:0	./.:0,0:0	./.:0,0:0	./.:0,0:0	./.:0,0:0	./.:0,0:0	./.:0,0:0	./.:0,0:0	./.:0,0:0	./.:0,0:0	./.:0,0:0	./.:0,0:0	./.:0,0:0	./.:0,0:0	./.:0,0:0	./.:0,0:0	./.:0,0:0	./.:0,0:0	./.:0,0:0	./.:0,0:0	./.:0,0:0	./.:0,0:0	./.:0,0:0	./.:0,0:0	./.:0,0:0	./.:0,0:0	./.:0,0:0	./.:0,0:0	./.:0,0:0	./.:0,0:0	./.:0,0:0	./.:0,0:0	./.:0,0:0	./.:0,0:0	./.:0,0:0	./.:0,0:0	./.:0,0:0	./.:0,0:0	./.:0,0:0	./.:0,0:0	./.:0,0:0	./.:0,0:0	./.:0,0:0	./.:0,0:0	./.:0,0:0	./.:0,0:0	./.:0,0:0	./.:0,0:0	./.:0,0:0	./.:0,0:0	./.:0,0:0	./.:0,0:0	./.:0,0:0	./.:0,0:0	./.:0,0:0	./.:0,0:0	./.:0,0:0	./.:0,0:0	./.:0,0:0	./.:0,0:0	./.:0,0:0	./.:0,0:0	./.:0,0:0	./.:0,0:0	./.:0,0:0	./.:0,0:0	./.:0,0:0	./.:0,0:0	./.:0,0:0	./.:0,0:0	./.:0,0:0	./.:0,0:0	./.:0,0:0	./.:0,0:0	./.:0,0:0	./.:0,0:0	./.:0,0:0	./.:0,0:0	./.:0,0:0	./.:0,0:0	./.:0,0:0	./.:0,0:0	./.:0,0:0	./.:0,0:0	./.:0,0:0	./.:0,0:0	./.:0,0:0	./.:0,0:0	./.:0,0:0	./.:0,0:0	./.:0,0:0	./.:0,0:0	./.:0,0:0	./.:0,0:0	./.:0,0:0	./.:0,0:0	./.:0,0:0	./.:0,0:0	./.:0,0:0	./.:0,0:0	0/1:13,15:28:100:255,0,255	./.:0,0:0	./.:0,0:0	./.:0,0:0	./.:0,0:0	./.:0,0:0	./.:0,0:0	./.:0,0:0	./.:0,0:0	./.:0,0:0	./.:0,0:0	./.:0,0:0	./.:0,0:0	./.:0,0:0	./.:0,0:0	./.:0,0:0	./.:0,0:0	./.:0,0:0	./.:0,0:0	./.:0,0:0	./.:0,0:0	./.:0,0:0	./.:0,0:0	./.:0,0:0	./.:0,0:0	./.:0,0:0	./.:0,0:0	./.:0,0:0	./.:0,0:0	./.:0,0:0	./.:0,0:0	./.:0,0:0	./.:0,0:0	./.:0,0:0	./.:0,0:0	./.:0,0:0	./.:0,0:0	./.:0,0:0	./.:0,0:0	./.:0,0:0	./.:0,0:0	./.:0,0:0	./.:0,0:0
04	3612205	S04_3612205	G	A	.	PASS	AC=1;AF=0.500;AN=2;BaseQRankSum=0.343;ClippingRankSum=0.00;ExcessHet=3.0103;FS=6.365;MLEAC=1;MLEAF=0.500;MQ=60.00;MQRankSum=0.00;QD=18.17;ReadPosRankSum=0.320;SOR=2.066;set=variant132;DP=28	GT:AD:DP:GQ:PL	./.:0,0:0	./.:0,0:0	./.:0,0:0	./.:0,0:0	./.:0,0:0	./.:0,0:0	./.:0,0:0	./.:0,0:0	./.:0,0:0	./.:0,0:0	./.:0,0:0	./.:0,0:0	./.:0,0:0	./.:0,0:0	./.:0,0:0	./.:0,0:0	./.:0,0:0	./.:0,0:0	./.:0,0:0	./.:0,0:0	./.:0,0:0	./.:0,0:0	./.:0,0:0	./.:0,0:0	./.:0,0:0	./.:0,0:0	./.:0,0:0	./.:0,0:0	./.:0,0:0	./.:0,0:0	./.:0,0:0	./.:0,0:0	./.:0,0:0	./.:0,0:0	./.:0,0:0	./.:0,0:0	./.:0,0:0	./.:0,0:0	./.:0,0:0	./.:0,0:0	0/1:12,16:28:100:255,0,255	./.:0,0:0	./.:0,0:0	./.:0,0:0	./.:0,0:0	./.:0,0:0	./.:0,0:0	./.:0,0:0	./.:0,0:0	./.:0,0:0	./.:0,0:0	./.:0,0:0	./.:0,0:0	./.:0,0:0	./.:0,0:0	./.:0,0:0	./.:0,0:0	./.:0,0:0	./.:0,0:0	./.:0,0:0	./.:0,0:0	./.:0,0:0	./.:0,0:0	./.:0,0:0	./.:0,0:0	./.:0,0:0	./.:0,0:0	./.:0,0:0	./.:0,0:0	./.:0,0:0	./.:0,0:0	./.:0,0:0	./.:0,0:0	./.:0,0:0	./.:0,0:0	./.:0,0:0	./.:0,0:0	./.:0,0:0	./.:0,0:0	./.:0,0:0	./.:0,0:0	./.:0,0:0	./.:0,0:0	./.:0,0:0	./.:0,0:0	./.:0,0:0	./.:0,0:0	./.:0,0:0	./.:0,0:0	./.:0,0:0	./.:0,0:0	./.:0,0:0	./.:0,0:0	./.:0,0:0	./.:0,0:0	./.:0,0:0	./.:0,0:0	./.:0,0:0	./.:0,0:0	./.:0,0:0	./.:0,0:0	./.:0,0:0	./.:0,0:0	./.:0,0:0	./.:0,0:0	./.:0,0:0	./.:0,0:0	./.:0,0:0	./.:0,0:0	./.:0,0:0	./.:0,0:0	./.:0,0:0	./.:0,0:0	./.:0,0:0	./.:0,0:0	./.:0,0:0	./.:0,0:0	./.:0,0:0	./.:0,0:0	./.:0,0:0	./.:0,0:0	./.:0,0:0	./.:0,0:0	./.:0,0:0	./.:0,0:0	./.:0,0:0	./.:0,0:0	./.:0,0:0	./.:0,0:0	./.:0,0:0	./.:0,0:0	./.:0,0:0	./.:0,0:0	./.:0,0:0	./.:0,0:0	./.:0,0:0	./.:0,0:0	./.:0,0:0	./.:0,0:0	./.:0,0:0	./.:0,0:0	./.:0,0:0	./.:0,0:0	./.:0,0:0	./.:0,0:0	./.:0,0:0	./.:0,0:0	./.:0,0:0	./.:0,0:0	./.:0,0:0	./.:0,0:0	./.:0,0:0	./.:0,0:0	./.:0,0:0	./.:0,0:0	./.:0,0:0	./.:0,0:0	./.:0,0:0	./.:0,0:0	./.:0,0:0	./.:0,0:0	./.:0,0:0	./.:0,0:0	./.:0,0:0	./.:0,0:0	./.:0,0:0	./.:0,0:0	./.:0,0:0	./.:0,0:0	./.:0,0:0	./.:0,0:0	./.:0,0:0	./.:0,0:0	./.:0,0:0	./.:0,0:0	./.:0,0:0	./.:0,0:0	./.:0,0:0	./.:0,0:0	./.:0,0:0	./.:0,0:0	./.:0,0:0	./.:0,0:0	./.:0,0:0	./.:0,0:0	./.:0,0:0	./.:0,0:0	./.:0,0:0	./.:0,0:0	./.:0,0:0	./.:0,0:0	./.:0,0:0	./.:0,0:0	./.:0,0:0	./.:0,0:0	./.:0,0:0	./.:0,0:0	./.:0,0:0
04	3612623	S04_3612623	G	A	.	PASS	AC=2;AF=1.00;AN=2;BaseQRankSum=-5.200e-01;ClippingRankSum=0.00;ExcessHet=3.0103;FS=0.000;MLEAC=2;MLEAF=1.00;MQ=60.00;MQRankSum=0.00;QD=32.47;ReadPosRankSum=1.35;SOR=0.307;set=variant179;DP=21	GT:AD:DP:GQ:PL	./.:0,0:0	./.:0,0:0	./.:0,0:0	./.:0,0:0	./.:0,0:0	./.:0,0:0	./.:0,0:0	./.:0,0:0	./.:0,0:0	./.:0,0:0	./.:0,0:0	./.:0,0:0	./.:0,0:0	./.:0,0:0	./.:0,0:0	./.:0,0:0	./.:0,0:0	./.:0,0:0	./.:0,0:0	./.:0,0:0	./.:0,0:0	./.:0,0:0	./.:0,0:0	./.:0,0:0	./.:0,0:0	./.:0,0:0	./.:0,0:0	./.:0,0:0	./.:0,0:0	./.:0,0:0	./.:0,0:0	./.:0,0:0	./.:0,0:0	./.:0,0:0	./.:0,0:0	./.:0,0:0	./.:0,0:0	./.:0,0:0	./.:0,0:0	./.:0,0:0	./.:0,0:0	./.:0,0:0	./.:0,0:0	./.:0,0:0	./.:0,0:0	./.:0,0:0	./.:0,0:0	./.:0,0:0	./.:0,0:0	./.:0,0:0	./.:0,0:0	./.:0,0:0	./.:0,0:0	./.:0,0:0	./.:0,0:0	./.:0,0:0	./.:0,0:0	./.:0,0:0	./.:0,0:0	./.:0,0:0	./.:0,0:0	./.:0,0:0	./.:0,0:0	./.:0,0:0	./.:0,0:0	./.:0,0:0	./.:0,0:0	./.:0,0:0	./.:0,0:0	./.:0,0:0	./.:0,0:0	./.:0,0:0	./.:0,0:0	./.:0,0:0	./.:0,0:0	./.:0,0:0	./.:0,0:0	./.:0,0:0	./.:0,0:0	./.:0,0:0	./.:0,0:0	./.:0,0:0	./.:0,0:0	./.:0,0:0	./.:0,0:0	./.:0,0:0	./.:0,0:0	./.:0,0:0	./.:0,0:0	./.:0,0:0	./.:0,0:0	./.:0,0:0	./.:0,0:0	./.:0,0:0	./.:0,0:0	./.:0,0:0	./.:0,0:0	./.:0,0:0	./.:0,0:0	./.:0,0:0	./.:0,0:0	./.:0,0:0	./.:0,0:0	./.:0,0:0	./.:0,0:0	./.:0,0:0	./.:0,0:0	./.:0,0:0	./.:0,0:0	./.:0,0:0	./.:0,0:0	./.:0,0:0	./.:0,0:0	./.:0,0:0	./.:0,0:0	./.:0,0:0	./.:0,0:0	./.:0,0:0	./.:0,0:0	./.:0,0:0	./.:0,0:0	./.:0,0:0	./.:0,0:0	./.:0,0:0	./.:0,0:0	./.:0,0:0	./.:0,0:0	./.:0,0:0	./.:0,0:0	./.:0,0:0	./.:0,0:0	./.:0,0:0	1/1:1,20:21:99:255,28,0	./.:0,0:0	./.:0,0:0	./.:0,0:0	./.:0,0:0	./.:0,0:0	./.:0,0:0	./.:0,0:0	./.:0,0:0	./.:0,0:0	./.:0,0:0	./.:0,0:0	./.:0,0:0	./.:0,0:0	./.:0,0:0	./.:0,0:0	./.:0,0:0	./.:0,0:0	./.:0,0:0	./.:0,0:0	./.:0,0:0	./.:0,0:0	./.:0,0:0	./.:0,0:0	./.:0,0:0	./.:0,0:0	./.:0,0:0	./.:0,0:0	./.:0,0:0	./.:0,0:0	./.:0,0:0	./.:0,0:0	./.:0,0:0	./.:0,0:0	./.:0,0:0	./.:0,0:0	./.:0,0:0	./.:0,0:0	./.:0,0:0	./.:0,0:0	./.:0,0:0	./.:0,0:0	./.:0,0:0	./.:0,0:0	./.:0,0:0	./.:0,0:0	./.:0,0:0	./.:0,0:0	./.:0,0:0	./.:0,0:0	./.:0,0:0	./.:0,0:0	./.:0,0:0	./.:0,0:0	./.:0,0:0	./.:0,0:0	./.:0,0:0	./.:0,0:0	./.:0,0:0	./.:0,0:0	./.:0,0:0	./.:0,0:0	./.:0,0:0	./.:0,0:0	./.:0,0:0	./.:0,0:0
04	3612768	S04_3612768	G	A	.	PASS	AC=1;AF=0.500;AN=2;BaseQRankSum=1.01;ClippingRankSum=0.00;ExcessHet=3.0103;FS=9.887;MLEAC=1;MLEAF=0.500;MQ=60.00;MQRankSum=0.00;QD=1.08;ReadPosRankSum=1.07;SOR=3.243;set=variant192;DP=34	GT:AD:DP:GQ:PL	./.:0,0:0	./.:0,0:0	./.:0,0:0	./.:0,0:0	./.:0,0:0	./.:0,0:0	./.:0,0:0	./.:0,0:0	./.:0,0:0	./.:0,0:0	./.:0,0:0	./.:0,0:0	./.:0,0:0	./.:0,0:0	./.:0,0:0	./.:0,0:0	./.:0,0:0	./.:0,0:0	./.:0,0:0	./.:0,0:0	./.:0,0:0	./.:0,0:0	./.:0,0:0	./.:0,0:0	./.:0,0:0	./.:0,0:0	./.:0,0:0	./.:0,0:0	./.:0,0:0	./.:0,0:0	./.:0,0:0	./.:0,0:0	./.:0,0:0	./.:0,0:0	./.:0,0:0	./.:0,0:0	./.:0,0:0	./.:0,0:0	./.:0,0:0	./.:0,0:0	./.:0,0:0	./.:0,0:0	./.:0,0:0	./.:0,0:0	./.:0,0:0	./.:0,0:0	./.:0,0:0	./.:0,0:0	./.:0,0:0	./.:0,0:0	./.:0,0:0	./.:0,0:0	./.:0,0:0	./.:0,0:0	./.:0,0:0	./.:0,0:0	./.:0,0:0	./.:0,0:0	./.:0,0:0	./.:0,0:0	./.:0,0:0	./.:0,0:0	./.:0,0:0	./.:0,0:0	./.:0,0:0	./.:0,0:0	./.:0,0:0	./.:0,0:0	./.:0,0:0	./.:0,0:0	./.:0,0:0	./.:0,0:0	./.:0,0:0	./.:0,0:0	./.:0,0:0	./.:0,0:0	./.:0,0:0	./.:0,0:0	./.:0,0:0	./.:0,0:0	./.:0,0:0	./.:0,0:0	./.:0,0:0	./.:0,0:0	./.:0,0:0	./.:0,0:0	./.:0,0:0	./.:0,0:0	./.:0,0:0	./.:0,0:0	./.:0,0:0	./.:0,0:0	./.:0,0:0	./.:0,0:0	./.:0,0:0	./.:0,0:0	./.:0,0:0	./.:0,0:0	./.:0,0:0	./.:0,0:0	./.:0,0:0	./.:0,0:0	./.:0,0:0	./.:0,0:0	./.:0,0:0	./.:0,0:0	./.:0,0:0	./.:0,0:0	./.:0,0:0	./.:0,0:0	./.:0,0:0	./.:0,0:0	./.:0,0:0	./.:0,0:0	./.:0,0:0	./.:0,0:0	./.:0,0:0	./.:0,0:0	./.:0,0:0	./.:0,0:0	./.:0,0:0	./.:0,0:0	./.:0,0:0	./.:0,0:0	./.:0,0:0	./.:0,0:0	./.:0,0:0	./.:0,0:0	./.:0,0:0	./.:0,0:0	./.:0,0:0	./.:0,0:0	./.:0,0:0	./.:0,0:0	./.:0,0:0	./.:0,0:0	./.:0,0:0	./.:0,0:0	./.:0,0:0	./.:0,0:0	./.:0,0:0	./.:0,0:0	./.:0,0:0	./.:0,0:0	./.:0,0:0	./.:0,0:0	./.:0,0:0	./.:0,0:0	./.:0,0:0	./.:0,0:0	./.:0,0:0	./.:0,0:0	./.:0,0:0	./.:0,0:0	./.:0,0:0	./.:0,0:0	./.:0,0:0	./.:0,0:0	./.:0,0:0	./.:0,0:0	./.:0,0:0	./.:0,0:0	./.:0,0:0	./.:0,0:0	./.:0,0:0	./.:0,0:0	./.:0,0:0	./.:0,0:0	./.:0,0:0	./.:0,0:0	./.:0,0:0	./.:0,0:0	./.:0,0:0	./.:0,0:0	./.:0,0:0	./.:0,0:0	./.:0,0:0	./.:0,0:0	./.:0,0:0	./.:0,0:0	./.:0,0:0	./.:0,0:0	./.:0,0:0	./.:0,0:0	./.:0,0:0	./.:0,0:0	./.:0,0:0	./.:0,0:0	./.:0,0:0	./.:0,0:0	0/1:30,4:34:99:42,0,255	./.:0,0:0	./.:0,0:0	./.:0,0:0	./.:0,0:0	./.:0,0:0	./.:0,0:0	./.:0,0:0
04	3612842	S04_3612842	C	T	.	PASS	AC=2;AF=1.00;AN=2;ExcessHet=3.0103;FS=0.000;MLEAC=2;MLEAF=1.00;MQ=60.00;QD=31.01;SOR=0.693;set=variant163;DP=32	GT:AD:DP:GQ:PL	./.:0,0:0	./.:0,0:0	./.:0,0:0	./.:0,0:0	./.:0,0:0	./.:0,0:0	./.:0,0:0	./.:0,0:0	./.:0,0:0	./.:0,0:0	./.:0,0:0	./.:0,0:0	./.:0,0:0	./.:0,0:0	./.:0,0:0	./.:0,0:0	./.:0,0:0	./.:0,0:0	./.:0,0:0	./.:0,0:0	./.:0,0:0	./.:0,0:0	./.:0,0:0	./.:0,0:0	./.:0,0:0	./.:0,0:0	./.:0,0:0	./.:0,0:0	./.:0,0:0	./.:0,0:0	./.:0,0:0	./.:0,0:0	./.:0,0:0	./.:0,0:0	./.:0,0:0	./.:0,0:0	./.:0,0:0	./.:0,0:0	./.:0,0:0	./.:0,0:0	./.:0,0:0	./.:0,0:0	./.:0,0:0	./.:0,0:0	./.:0,0:0	./.:0,0:0	./.:0,0:0	./.:0,0:0	./.:0,0:0	./.:0,0:0	./.:0,0:0	./.:0,0:0	./.:0,0:0	./.:0,0:0	./.:0,0:0	./.:0,0:0	./.:0,0:0	./.:0,0:0	./.:0,0:0	./.:0,0:0	./.:0,0:0	./.:0,0:0	./.:0,0:0	./.:0,0:0	./.:0,0:0	./.:0,0:0	./.:0,0:0	./.:0,0:0	./.:0,0:0	./.:0,0:0	./.:0,0:0	./.:0,0:0	./.:0,0:0	./.:0,0:0	./.:0,0:0	./.:0,0:0	./.:0,0:0	./.:0,0:0	./.:0,0:0	./.:0,0:0	./.:0,0:0	./.:0,0:0	./.:0,0:0	./.:0,0:0	./.:0,0:0	./.:0,0:0	./.:0,0:0	./.:0,0:0	./.:0,0:0	./.:0,0:0	./.:0,0:0	./.:0,0:0	./.:0,0:0	./.:0,0:0	./.:0,0:0	./.:0,0:0	./.:0,0:0	./.:0,0:0	./.:0,0:0	./.:0,0:0	./.:0,0:0	./.:0,0:0	./.:0,0:0	./.:0,0:0	./.:0,0:0	./.:0,0:0	./.:0,0:0	./.:0,0:0	./.:0,0:0	./.:0,0:0	./.:0,0:0	./.:0,0:0	./.:0,0:0	1/1:0,32:32:99:255,96,0	./.:0,0:0	./.:0,0:0	./.:0,0:0	./.:0,0:0	./.:0,0:0	./.:0,0:0	./.:0,0:0	./.:0,0:0	./.:0,0:0	./.:0,0:0	./.:0,0:0	./.:0,0:0	./.:0,0:0	./.:0,0:0	./.:0,0:0	./.:0,0:0	./.:0,0:0	./.:0,0:0	./.:0,0:0	./.:0,0:0	./.:0,0:0	./.:0,0:0	./.:0,0:0	./.:0,0:0	./.:0,0:0	./.:0,0:0	./.:0,0:0	./.:0,0:0	./.:0,0:0	./.:0,0:0	./.:0,0:0	./.:0,0:0	./.:0,0:0	./.:0,0:0	./.:0,0:0	./.:0,0:0	./.:0,0:0	./.:0,0:0	./.:0,0:0	./.:0,0:0	./.:0,0:0	./.:0,0:0	./.:0,0:0	./.:0,0:0	./.:0,0:0	./.:0,0:0	./.:0,0:0	./.:0,0:0	./.:0,0:0	./.:0,0:0	./.:0,0:0	./.:0,0:0	./.:0,0:0	./.:0,0:0	./.:0,0:0	./.:0,0:0	./.:0,0:0	./.:0,0:0	./.:0,0:0	./.:0,0:0	./.:0,0:0	./.:0,0:0	./.:0,0:0	./.:0,0:0	./.:0,0:0	./.:0,0:0	./.:0,0:0	./.:0,0:0	./.:0,0:0	./.:0,0:0	./.:0,0:0	./.:0,0:0	./.:0,0:0	./.:0,0:0	./.:0,0:0	./.:0,0:0	./.:0,0:0	./.:0,0:0	./.:0,0:0	./.:0,0:0	./.:0,0:0	./.:0,0:0	./.:0,0:0	./.:0,0:0
04	3612992	S04_3612992	G	A	.	PASS	AC=1;AF=0.500;AN=2;BaseQRankSum=-1.080e-01;ClippingRankSum=0.00;ExcessHet=3.0103;FS=0.000;MLEAC=1;MLEAF=0.500;MQ=60.00;MQRankSum=0.00;QD=18.90;ReadPosRankSum=-3.700e-02;SOR=0.527;set=variant18;DP=23	GT:AD:DP:GQ:PL	./.:0,0:0	./.:0,0:0	./.:0,0:0	./.:0,0:0	./.:0,0:0	./.:0,0:0	./.:0,0:0	./.:0,0:0	./.:0,0:0	./.:0,0:0	./.:0,0:0	./.:0,0:0	./.:0,0:0	./.:0,0:0	./.:0,0:0	./.:0,0:0	./.:0,0:0	./.:0,0:0	./.:0,0:0	./.:0,0:0	./.:0,0:0	./.:0,0:0	./.:0,0:0	./.:0,0:0	./.:0,0:0	./.:0,0:0	./.:0,0:0	./.:0,0:0	./.:0,0:0	./.:0,0:0	./.:0,0:0	./.:0,0:0	./.:0,0:0	./.:0,0:0	./.:0,0:0	0/1:9,14:23:100:255,0,255	./.:0,0:0	./.:0,0:0	./.:0,0:0	./.:0,0:0	./.:0,0:0	./.:0,0:0	./.:0,0:0	./.:0,0:0	./.:0,0:0	./.:0,0:0	./.:0,0:0	./.:0,0:0	./.:0,0:0	./.:0,0:0	./.:0,0:0	./.:0,0:0	./.:0,0:0	./.:0,0:0	./.:0,0:0	./.:0,0:0	./.:0,0:0	./.:0,0:0	./.:0,0:0	./.:0,0:0	./.:0,0:0	./.:0,0:0	./.:0,0:0	./.:0,0:0	./.:0,0:0	./.:0,0:0	./.:0,0:0	./.:0,0:0	./.:0,0:0	./.:0,0:0	./.:0,0:0	./.:0,0:0	./.:0,0:0	./.:0,0:0	./.:0,0:0	./.:0,0:0	./.:0,0:0	./.:0,0:0	./.:0,0:0	./.:0,0:0	./.:0,0:0	./.:0,0:0	./.:0,0:0	./.:0,0:0	./.:0,0:0	./.:0,0:0	./.:0,0:0	./.:0,0:0	./.:0,0:0	./.:0,0:0	./.:0,0:0	./.:0,0:0	./.:0,0:0	./.:0,0:0	./.:0,0:0	./.:0,0:0	./.:0,0:0	./.:0,0:0	./.:0,0:0	./.:0,0:0	./.:0,0:0	./.:0,0:0	./.:0,0:0	./.:0,0:0	./.:0,0:0	./.:0,0:0	./.:0,0:0	./.:0,0:0	./.:0,0:0	./.:0,0:0	./.:0,0:0	./.:0,0:0	./.:0,0:0	./.:0,0:0	./.:0,0:0	./.:0,0:0	./.:0,0:0	./.:0,0:0	./.:0,0:0	./.:0,0:0	./.:0,0:0	./.:0,0:0	./.:0,0:0	./.:0,0:0	./.:0,0:0	./.:0,0:0	./.:0,0:0	./.:0,0:0	./.:0,0:0	./.:0,0:0	./.:0,0:0	./.:0,0:0	./.:0,0:0	./.:0,0:0	./.:0,0:0	./.:0,0:0	./.:0,0:0	./.:0,0:0	./.:0,0:0	./.:0,0:0	./.:0,0:0	./.:0,0:0	./.:0,0:0	./.:0,0:0	./.:0,0:0	./.:0,0:0	./.:0,0:0	./.:0,0:0	./.:0,0:0	./.:0,0:0	./.:0,0:0	./.:0,0:0	./.:0,0:0	./.:0,0:0	./.:0,0:0	./.:0,0:0	./.:0,0:0	./.:0,0:0	./.:0,0:0	./.:0,0:0	./.:0,0:0	./.:0,0:0	./.:0,0:0	./.:0,0:0	./.:0,0:0	./.:0,0:0	./.:0,0:0	./.:0,0:0	./.:0,0:0	./.:0,0:0	./.:0,0:0	./.:0,0:0	./.:0,0:0	./.:0,0:0	./.:0,0:0	./.:0,0:0	./.:0,0:0	./.:0,0:0	./.:0,0:0	./.:0,0:0	./.:0,0:0	./.:0,0:0	./.:0,0:0	./.:0,0:0	./.:0,0:0	./.:0,0:0	./.:0,0:0	./.:0,0:0	./.:0,0:0	./.:0,0:0	./.:0,0:0	./.:0,0:0	./.:0,0:0	./.:0,0:0	./.:0,0:0	./.:0,0:0	./.:0,0:0	./.:0,0:0
04	3614633	S04_3614633	C	T	.	PASS	AC=2;AF=1.00;AN=2;ExcessHet=3.0103;FS=0.000;MLEAC=2;MLEAF=1.00;MQ=60.00;QD=34.99;SOR=1.220;set=variant189;DP=26	GT:AD:DP:GQ:PL	./.:0,0:0	./.:0,0:0	./.:0,0:0	./.:0,0:0	./.:0,0:0	./.:0,0:0	./.:0,0:0	./.:0,0:0	./.:0,0:0	./.:0,0:0	./.:0,0:0	./.:0,0:0	./.:0,0:0	./.:0,0:0	./.:0,0:0	./.:0,0:0	./.:0,0:0	./.:0,0:0	./.:0,0:0	./.:0,0:0	./.:0,0:0	./.:0,0:0	./.:0,0:0	./.:0,0:0	./.:0,0:0	./.:0,0:0	./.:0,0:0	./.:0,0:0	./.:0,0:0	./.:0,0:0	./.:0,0:0	./.:0,0:0	./.:0,0:0	./.:0,0:0	./.:0,0:0	./.:0,0:0	./.:0,0:0	./.:0,0:0	./.:0,0:0	./.:0,0:0	./.:0,0:0	./.:0,0:0	./.:0,0:0	./.:0,0:0	./.:0,0:0	./.:0,0:0	./.:0,0:0	./.:0,0:0	./.:0,0:0	./.:0,0:0	./.:0,0:0	./.:0,0:0	./.:0,0:0	./.:0,0:0	./.:0,0:0	./.:0,0:0	./.:0,0:0	./.:0,0:0	./.:0,0:0	./.:0,0:0	./.:0,0:0	./.:0,0:0	./.:0,0:0	./.:0,0:0	./.:0,0:0	./.:0,0:0	./.:0,0:0	./.:0,0:0	./.:0,0:0	./.:0,0:0	./.:0,0:0	./.:0,0:0	./.:0,0:0	./.:0,0:0	./.:0,0:0	./.:0,0:0	./.:0,0:0	./.:0,0:0	./.:0,0:0	./.:0,0:0	./.:0,0:0	./.:0,0:0	./.:0,0:0	./.:0,0:0	./.:0,0:0	./.:0,0:0	./.:0,0:0	./.:0,0:0	./.:0,0:0	./.:0,0:0	./.:0,0:0	./.:0,0:0	./.:0,0:0	./.:0,0:0	./.:0,0:0	./.:0,0:0	./.:0,0:0	./.:0,0:0	./.:0,0:0	./.:0,0:0	./.:0,0:0	./.:0,0:0	./.:0,0:0	./.:0,0:0	./.:0,0:0	./.:0,0:0	./.:0,0:0	./.:0,0:0	./.:0,0:0	./.:0,0:0	./.:0,0:0	./.:0,0:0	./.:0,0:0	./.:0,0:0	./.:0,0:0	./.:0,0:0	./.:0,0:0	./.:0,0:0	./.:0,0:0	./.:0,0:0	./.:0,0:0	./.:0,0:0	./.:0,0:0	./.:0,0:0	./.:0,0:0	./.:0,0:0	./.:0,0:0	./.:0,0:0	./.:0,0:0	./.:0,0:0	./.:0,0:0	./.:0,0:0	./.:0,0:0	./.:0,0:0	./.:0,0:0	./.:0,0:0	./.:0,0:0	./.:0,0:0	./.:0,0:0	./.:0,0:0	./.:0,0:0	./.:0,0:0	./.:0,0:0	./.:0,0:0	./.:0,0:0	./.:0,0:0	./.:0,0:0	./.:0,0:0	./.:0,0:0	./.:0,0:0	./.:0,0:0	./.:0,0:0	./.:0,0:0	./.:0,0:0	./.:0,0:0	./.:0,0:0	./.:0,0:0	./.:0,0:0	./.:0,0:0	./.:0,0:0	./.:0,0:0	./.:0,0:0	./.:0,0:0	./.:0,0:0	./.:0,0:0	./.:0,0:0	./.:0,0:0	./.:0,0:0	./.:0,0:0	./.:0,0:0	./.:0,0:0	./.:0,0:0	./.:0,0:0	./.:0,0:0	./.:0,0:0	./.:0,0:0	./.:0,0:0	./.:0,0:0	./.:0,0:0	1/1:0,26:26:99:255,78,0	./.:0,0:0	./.:0,0:0	./.:0,0:0	./.:0,0:0	./.:0,0:0	./.:0,0:0	./.:0,0:0	./.:0,0:0	./.:0,0:0	./.:0,0:0	./.:0,0:0	./.:0,0:0	./.:0,0:0	./.:0,0:0	./.:0,0:0	./.:0,0:0	./.:0,0:0	./.:0,0:0
04	3614860	S04_3614860	G	C	.	PASS	AC=1;AF=0.500;AN=2;BaseQRankSum=-2.260e+00;ClippingRankSum=0.00;ExcessHet=3.0103;FS=7.782;MLEAC=1;MLEAF=0.500;MQ=60.00;MQRankSum=0.00;QD=2.42;ReadPosRankSum=-7.320e-01;SOR=2.795;set=variant26;DP=9	GT:AD:DP:GQ:PL	./.:0,0:0	./.:0,0:0	./.:0,0:0	./.:0,0:0	./.:0,0:0	./.:0,0:0	./.:0,0:0	./.:0,0:0	./.:0,0:0	./.:0,0:0	./.:0,0:0	./.:0,0:0	./.:0,0:0	./.:0,0:0	./.:0,0:0	./.:0,0:0	./.:0,0:0	./.:0,0:0	./.:0,0:0	./.:0,0:0	./.:0,0:0	./.:0,0:0	./.:0,0:0	./.:0,0:0	./.:0,0:0	./.:0,0:0	./.:0,0:0	./.:0,0:0	./.:0,0:0	./.:0,0:0	./.:0,0:0	./.:0,0:0	./.:0,0:0	./.:0,0:0	./.:0,0:0	./.:0,0:0	./.:0,0:0	./.:0,0:0	./.:0,0:0	./.:0,0:0	./.:0,0:0	./.:0,0:0	./.:0,0:0	./.:0,0:0	./.:0,0:0	./.:0,0:0	./.:0,0:0	./.:0,0:0	./.:0,0:0	./.:0,0:0	./.:0,0:0	./.:0,0:0	./.:0,0:0	./.:0,0:0	./.:0,0:0	./.:0,0:0	./.:0,0:0	./.:0,0:0	./.:0,0:0	./.:0,0:0	./.:0,0:0	./.:0,0:0	./.:0,0:0	./.:0,0:0	./.:0,0:0	./.:0,0:0	./.:0,0:0	0/1:6,3:9:99:81,0,189	./.:0,0:0	./.:0,0:0	./.:0,0:0	./.:0,0:0	./.:0,0:0	./.:0,0:0	./.:0,0:0	./.:0,0:0	./.:0,0:0	./.:0,0:0	./.:0,0:0	./.:0,0:0	./.:0,0:0	./.:0,0:0	./.:0,0:0	./.:0,0:0	./.:0,0:0	./.:0,0:0	./.:0,0:0	./.:0,0:0	./.:0,0:0	./.:0,0:0	./.:0,0:0	./.:0,0:0	./.:0,0:0	./.:0,0:0	./.:0,0:0	./.:0,0:0	./.:0,0:0	./.:0,0:0	./.:0,0:0	./.:0,0:0	./.:0,0:0	./.:0,0:0	./.:0,0:0	./.:0,0:0	./.:0,0:0	./.:0,0:0	./.:0,0:0	./.:0,0:0	./.:0,0:0	./.:0,0:0	./.:0,0:0	./.:0,0:0	./.:0,0:0	./.:0,0:0	./.:0,0:0	./.:0,0:0	./.:0,0:0	./.:0,0:0	./.:0,0:0	./.:0,0:0	./.:0,0:0	./.:0,0:0	./.:0,0:0	./.:0,0:0	./.:0,0:0	./.:0,0:0	./.:0,0:0	./.:0,0:0	./.:0,0:0	./.:0,0:0	./.:0,0:0	./.:0,0:0	./.:0,0:0	./.:0,0:0	./.:0,0:0	./.:0,0:0	./.:0,0:0	./.:0,0:0	./.:0,0:0	./.:0,0:0	./.:0,0:0	./.:0,0:0	./.:0,0:0	./.:0,0:0	./.:0,0:0	./.:0,0:0	./.:0,0:0	./.:0,0:0	./.:0,0:0	./.:0,0:0	./.:0,0:0	./.:0,0:0	./.:0,0:0	./.:0,0:0	./.:0,0:0	./.:0,0:0	./.:0,0:0	./.:0,0:0	./.:0,0:0	./.:0,0:0	./.:0,0:0	./.:0,0:0	./.:0,0:0	./.:0,0:0	./.:0,0:0	./.:0,0:0	./.:0,0:0	./.:0,0:0	./.:0,0:0	./.:0,0:0	./.:0,0:0	./.:0,0:0	./.:0,0:0	./.:0,0:0	./.:0,0:0	./.:0,0:0	./.:0,0:0	./.:0,0:0	./.:0,0:0	./.:0,0:0	./.:0,0:0	./.:0,0:0	./.:0,0:0	./.:0,0:0	./.:0,0:0	./.:0,0:0	./.:0,0:0	./.:0,0:0	./.:0,0:0	./.:0,0:0	./.:0,0:0	./.:0,0:0	./.:0,0:0	./.:0,0:0	./.:0,0:0	./.:0,0:0	./.:0,0:0	./.:0,0:0
04	3614863	S04_3614863	T	G	.	PASS	AC=1;AF=0.500;AN=2;BaseQRankSum=-1.981e+00;ClippingRankSum=0.00;ExcessHet=3.0103;FS=7.782;MLEAC=1;MLEAF=0.500;MQ=60.00;MQRankSum=0.00;QD=2.42;ReadPosRankSum=-9.920e-01;SOR=2.795;set=variant26;DP=9	GT:AD:DP:GQ:PL	./.:0,0:0	./.:0,0:0	./.:0,0:0	./.:0,0:0	./.:0,0:0	./.:0,0:0	./.:0,0:0	./.:0,0:0	./.:0,0:0	./.:0,0:0	./.:0,0:0	./.:0,0:0	./.:0,0:0	./.:0,0:0	./.:0,0:0	./.:0,0:0	./.:0,0:0	./.:0,0:0	./.:0,0:0	./.:0,0:0	./.:0,0:0	./.:0,0:0	./.:0,0:0	./.:0,0:0	./.:0,0:0	./.:0,0:0	./.:0,0:0	./.:0,0:0	./.:0,0:0	./.:0,0:0	./.:0,0:0	./.:0,0:0	./.:0,0:0	./.:0,0:0	./.:0,0:0	./.:0,0:0	./.:0,0:0	./.:0,0:0	./.:0,0:0	./.:0,0:0	./.:0,0:0	./.:0,0:0	./.:0,0:0	./.:0,0:0	./.:0,0:0	./.:0,0:0	./.:0,0:0	./.:0,0:0	./.:0,0:0	./.:0,0:0	./.:0,0:0	./.:0,0:0	./.:0,0:0	./.:0,0:0	./.:0,0:0	./.:0,0:0	./.:0,0:0	./.:0,0:0	./.:0,0:0	./.:0,0:0	./.:0,0:0	./.:0,0:0	./.:0,0:0	./.:0,0:0	./.:0,0:0	./.:0,0:0	./.:0,0:0	0/1:6,3:9:99:81,0,189	./.:0,0:0	./.:0,0:0	./.:0,0:0	./.:0,0:0	./.:0,0:0	./.:0,0:0	./.:0,0:0	./.:0,0:0	./.:0,0:0	./.:0,0:0	./.:0,0:0	./.:0,0:0	./.:0,0:0	./.:0,0:0	./.:0,0:0	./.:0,0:0	./.:0,0:0	./.:0,0:0	./.:0,0:0	./.:0,0:0	./.:0,0:0	./.:0,0:0	./.:0,0:0	./.:0,0:0	./.:0,0:0	./.:0,0:0	./.:0,0:0	./.:0,0:0	./.:0,0:0	./.:0,0:0	./.:0,0:0	./.:0,0:0	./.:0,0:0	./.:0,0:0	./.:0,0:0	./.:0,0:0	./.:0,0:0	./.:0,0:0	./.:0,0:0	./.:0,0:0	./.:0,0:0	./.:0,0:0	./.:0,0:0	./.:0,0:0	./.:0,0:0	./.:0,0:0	./.:0,0:0	./.:0,0:0	./.:0,0:0	./.:0,0:0	./.:0,0:0	./.:0,0:0	./.:0,0:0	./.:0,0:0	./.:0,0:0	./.:0,0:0	./.:0,0:0	./.:0,0:0	./.:0,0:0	./.:0,0:0	./.:0,0:0	./.:0,0:0	./.:0,0:0	./.:0,0:0	./.:0,0:0	./.:0,0:0	./.:0,0:0	./.:0,0:0	./.:0,0:0	./.:0,0:0	./.:0,0:0	./.:0,0:0	./.:0,0:0	./.:0,0:0	./.:0,0:0	./.:0,0:0	./.:0,0:0	./.:0,0:0	./.:0,0:0	./.:0,0:0	./.:0,0:0	./.:0,0:0	./.:0,0:0	./.:0,0:0	./.:0,0:0	./.:0,0:0	./.:0,0:0	./.:0,0:0	./.:0,0:0	./.:0,0:0	./.:0,0:0	./.:0,0:0	./.:0,0:0	./.:0,0:0	./.:0,0:0	./.:0,0:0	./.:0,0:0	./.:0,0:0	./.:0,0:0	./.:0,0:0	./.:0,0:0	./.:0,0:0	./.:0,0:0	./.:0,0:0	./.:0,0:0	./.:0,0:0	./.:0,0:0	./.:0,0:0	./.:0,0:0	./.:0,0:0	./.:0,0:0	./.:0,0:0	./.:0,0:0	./.:0,0:0	./.:0,0:0	./.:0,0:0	./.:0,0:0	./.:0,0:0	./.:0,0:0	./.:0,0:0	./.:0,0:0	./.:0,0:0	./.:0,0:0	./.:0,0:0	./.:0,0:0	./.:0,0:0	./.:0,0:0	./.:0,0:0	./.:0,0:0	./.:0,0:0
04	3614981	S04_3614981	G	A	.	PASS	AC=1;AF=0.500;AN=2;BaseQRankSum=1.61;ClippingRankSum=0.00;ExcessHet=3.0103;FS=4.320;MLEAC=1;MLEAF=0.500;MQ=60.00;MQRankSum=0.00;QD=17.51;ReadPosRankSum=0.236;SOR=0.827;set=variant14;DP=19	GT:AD:DP:GQ:PL	./.:0,0:0	./.:0,0:0	./.:0,0:0	./.:0,0:0	./.:0,0:0	./.:0,0:0	./.:0,0:0	./.:0,0:0	./.:0,0:0	./.:0,0:0	./.:0,0:0	./.:0,0:0	./.:0,0:0	./.:0,0:0	./.:0,0:0	./.:0,0:0	./.:0,0:0	./.:0,0:0	0/1:9,10:19:100:255,0,255	./.:0,0:0	./.:0,0:0	./.:0,0:0	./.:0,0:0	./.:0,0:0	./.:0,0:0	./.:0,0:0	./.:0,0:0	./.:0,0:0	./.:0,0:0	./.:0,0:0	./.:0,0:0	./.:0,0:0	./.:0,0:0	./.:0,0:0	./.:0,0:0	./.:0,0:0	./.:0,0:0	./.:0,0:0	./.:0,0:0	./.:0,0:0	./.:0,0:0	./.:0,0:0	./.:0,0:0	./.:0,0:0	./.:0,0:0	./.:0,0:0	./.:0,0:0	./.:0,0:0	./.:0,0:0	./.:0,0:0	./.:0,0:0	./.:0,0:0	./.:0,0:0	./.:0,0:0	./.:0,0:0	./.:0,0:0	./.:0,0:0	./.:0,0:0	./.:0,0:0	./.:0,0:0	./.:0,0:0	./.:0,0:0	./.:0,0:0	./.:0,0:0	./.:0,0:0	./.:0,0:0	./.:0,0:0	./.:0,0:0	./.:0,0:0	./.:0,0:0	./.:0,0:0	./.:0,0:0	./.:0,0:0	./.:0,0:0	./.:0,0:0	./.:0,0:0	./.:0,0:0	./.:0,0:0	./.:0,0:0	./.:0,0:0	./.:0,0:0	./.:0,0:0	./.:0,0:0	./.:0,0:0	./.:0,0:0	./.:0,0:0	./.:0,0:0	./.:0,0:0	./.:0,0:0	./.:0,0:0	./.:0,0:0	./.:0,0:0	./.:0,0:0	./.:0,0:0	./.:0,0:0	./.:0,0:0	./.:0,0:0	./.:0,0:0	./.:0,0:0	./.:0,0:0	./.:0,0:0	./.:0,0:0	./.:0,0:0	./.:0,0:0	./.:0,0:0	./.:0,0:0	./.:0,0:0	./.:0,0:0	./.:0,0:0	./.:0,0:0	./.:0,0:0	./.:0,0:0	./.:0,0:0	./.:0,0:0	./.:0,0:0	./.:0,0:0	./.:0,0:0	./.:0,0:0	./.:0,0:0	./.:0,0:0	./.:0,0:0	./.:0,0:0	./.:0,0:0	./.:0,0:0	./.:0,0:0	./.:0,0:0	./.:0,0:0	./.:0,0:0	./.:0,0:0	./.:0,0:0	./.:0,0:0	./.:0,0:0	./.:0,0:0	./.:0,0:0	./.:0,0:0	./.:0,0:0	./.:0,0:0	./.:0,0:0	./.:0,0:0	./.:0,0:0	./.:0,0:0	./.:0,0:0	./.:0,0:0	./.:0,0:0	./.:0,0:0	./.:0,0:0	./.:0,0:0	./.:0,0:0	./.:0,0:0	./.:0,0:0	./.:0,0:0	./.:0,0:0	./.:0,0:0	./.:0,0:0	./.:0,0:0	./.:0,0:0	./.:0,0:0	./.:0,0:0	./.:0,0:0	./.:0,0:0	./.:0,0:0	./.:0,0:0	./.:0,0:0	./.:0,0:0	./.:0,0:0	./.:0,0:0	./.:0,0:0	./.:0,0:0	./.:0,0:0	./.:0,0:0	./.:0,0:0	./.:0,0:0	./.:0,0:0	./.:0,0:0	./.:0,0:0	./.:0,0:0	./.:0,0:0	./.:0,0:0	./.:0,0:0	./.:0,0:0	./.:0,0:0	./.:0,0:0	./.:0,0:0	./.:0,0:0	./.:0,0:0	./.:0,0:0	./.:0,0:0	./.:0,0:0	./.:0,0:0	./.:0,0:0	./.:0,0:0	./.:0,0:0	./.:0,0:0	./.:0,0:0	./.:0,0:0	./.:0,0:0	./.:0,0:0	./.:0,0:0
04	3615149	S04_3615149	C	T	.	PASS	AC=1;AF=0.500;AN=2;BaseQRankSum=-8.120e-01;ClippingRankSum=0.00;ExcessHet=3.0103;FS=3.282;MLEAC=1;MLEAF=0.500;MQ=60.00;MQRankSum=0.00;QD=9.40;ReadPosRankSum=0.057;SOR=2.303;set=variant128;DP=12	GT:AD:DP:GQ:PL	./.:0,0:0	./.:0,0:0	./.:0,0:0	./.:0,0:0	./.:0,0:0	./.:0,0:0	./.:0,0:0	./.:0,0:0	./.:0,0:0	./.:0,0:0	./.:0,0:0	./.:0,0:0	./.:0,0:0	./.:0,0:0	./.:0,0:0	./.:0,0:0	./.:0,0:0	./.:0,0:0	./.:0,0:0	./.:0,0:0	./.:0,0:0	./.:0,0:0	./.:0,0:0	./.:0,0:0	./.:0,0:0	./.:0,0:0	./.:0,0:0	./.:0,0:0	./.:0,0:0	./.:0,0:0	./.:0,0:0	./.:0,0:0	./.:0,0:0	./.:0,0:0	./.:0,0:0	./.:0,0:0	0/1:7,5:12:99:144,0,216	./.:0,0:0	./.:0,0:0	./.:0,0:0	./.:0,0:0	./.:0,0:0	./.:0,0:0	./.:0,0:0	./.:0,0:0	./.:0,0:0	./.:0,0:0	./.:0,0:0	./.:0,0:0	./.:0,0:0	./.:0,0:0	./.:0,0:0	./.:0,0:0	./.:0,0:0	./.:0,0:0	./.:0,0:0	./.:0,0:0	./.:0,0:0	./.:0,0:0	./.:0,0:0	./.:0,0:0	./.:0,0:0	./.:0,0:0	./.:0,0:0	./.:0,0:0	./.:0,0:0	./.:0,0:0	./.:0,0:0	./.:0,0:0	./.:0,0:0	./.:0,0:0	./.:0,0:0	./.:0,0:0	./.:0,0:0	./.:0,0:0	./.:0,0:0	./.:0,0:0	./.:0,0:0	./.:0,0:0	./.:0,0:0	./.:0,0:0	./.:0,0:0	./.:0,0:0	./.:0,0:0	./.:0,0:0	./.:0,0:0	./.:0,0:0	./.:0,0:0	./.:0,0:0	./.:0,0:0	./.:0,0:0	./.:0,0:0	./.:0,0:0	./.:0,0:0	./.:0,0:0	./.:0,0:0	./.:0,0:0	./.:0,0:0	./.:0,0:0	./.:0,0:0	./.:0,0:0	./.:0,0:0	./.:0,0:0	./.:0,0:0	./.:0,0:0	./.:0,0:0	./.:0,0:0	./.:0,0:0	./.:0,0:0	./.:0,0:0	./.:0,0:0	./.:0,0:0	./.:0,0:0	./.:0,0:0	./.:0,0:0	./.:0,0:0	./.:0,0:0	./.:0,0:0	./.:0,0:0	./.:0,0:0	./.:0,0:0	./.:0,0:0	./.:0,0:0	./.:0,0:0	./.:0,0:0	./.:0,0:0	./.:0,0:0	./.:0,0:0	./.:0,0:0	./.:0,0:0	./.:0,0:0	./.:0,0:0	./.:0,0:0	./.:0,0:0	./.:0,0:0	./.:0,0:0	./.:0,0:0	./.:0,0:0	./.:0,0:0	./.:0,0:0	./.:0,0:0	./.:0,0:0	./.:0,0:0	./.:0,0:0	./.:0,0:0	./.:0,0:0	./.:0,0:0	./.:0,0:0	./.:0,0:0	./.:0,0:0	./.:0,0:0	./.:0,0:0	./.:0,0:0	./.:0,0:0	./.:0,0:0	./.:0,0:0	./.:0,0:0	./.:0,0:0	./.:0,0:0	./.:0,0:0	./.:0,0:0	./.:0,0:0	./.:0,0:0	./.:0,0:0	./.:0,0:0	./.:0,0:0	./.:0,0:0	./.:0,0:0	./.:0,0:0	./.:0,0:0	./.:0,0:0	./.:0,0:0	./.:0,0:0	./.:0,0:0	./.:0,0:0	./.:0,0:0	./.:0,0:0	./.:0,0:0	./.:0,0:0	./.:0,0:0	./.:0,0:0	./.:0,0:0	./.:0,0:0	./.:0,0:0	./.:0,0:0	./.:0,0:0	./.:0,0:0	./.:0,0:0	./.:0,0:0	./.:0,0:0	./.:0,0:0	./.:0,0:0	./.:0,0:0	./.:0,0:0	./.:0,0:0	./.:0,0:0	./.:0,0:0	./.:0,0:0
04	3615264	S04_3615264	T	G	.	PASS	AC=1;AF=0.500;AN=2;BaseQRankSum=-3.043e+00;ClippingRankSum=0.00;ExcessHet=3.0103;FS=12.884;MLEAC=1;MLEAF=0.500;MQ=60.00;MQRankSum=0.00;QD=1.22;ReadPosRankSum=-1.777e+00;SOR=2.785;set=variant188;DP=17	GT:AD:DP:GQ:PL	./.:0,0:0	./.:0,0:0	./.:0,0:0	./.:0,0:0	./.:0,0:0	./.:0,0:0	./.:0,0:0	./.:0,0:0	./.:0,0:0	./.:0,0:0	./.:0,0:0	./.:0,0:0	./.:0,0:0	./.:0,0:0	./.:0,0:0	./.:0,0:0	./.:0,0:0	./.:0,0:0	./.:0,0:0	./.:0,0:0	./.:0,0:0	./.:0,0:0	./.:0,0:0	./.:0,0:0	./.:0,0:0	./.:0,0:0	./.:0,0:0	./.:0,0:0	./.:0,0:0	./.:0,0:0	./.:0,0:0	./.:0,0:0	./.:0,0:0	./.:0,0:0	./.:0,0:0	./.:0,0:0	./.:0,0:0	./.:0,0:0	./.:0,0:0	./.:0,0:0	./.:0,0:0	./.:0,0:0	./.:0,0:0	./.:0,0:0	./.:0,0:0	./.:0,0:0	./.:0,0:0	./.:0,0:0	./.:0,0:0	./.:0,0:0	./.:0,0:0	./.:0,0:0	./.:0,0:0	./.:0,0:0	./.:0,0:0	./.:0,0:0	./.:0,0:0	./.:0,0:0	./.:0,0:0	./.:0,0:0	./.:0,0:0	./.:0,0:0	./.:0,0:0	./.:0,0:0	./.:0,0:0	./.:0,0:0	./.:0,0:0	./.:0,0:0	./.:0,0:0	./.:0,0:0	./.:0,0:0	./.:0,0:0	./.:0,0:0	./.:0,0:0	./.:0,0:0	./.:0,0:0	./.:0,0:0	./.:0,0:0	./.:0,0:0	./.:0,0:0	./.:0,0:0	./.:0,0:0	./.:0,0:0	./.:0,0:0	./.:0,0:0	./.:0,0:0	./.:0,0:0	./.:0,0:0	./.:0,0:0	./.:0,0:0	./.:0,0:0	./.:0,0:0	./.:0,0:0	./.:0,0:0	./.:0,0:0	./.:0,0:0	./.:0,0:0	./.:0,0:0	./.:0,0:0	./.:0,0:0	./.:0,0:0	./.:0,0:0	./.:0,0:0	./.:0,0:0	./.:0,0:0	./.:0,0:0	./.:0,0:0	./.:0,0:0	./.:0,0:0	./.:0,0:0	./.:0,0:0	./.:0,0:0	./.:0,0:0	./.:0,0:0	./.:0,0:0	./.:0,0:0	./.:0,0:0	./.:0,0:0	./.:0,0:0	./.:0,0:0	./.:0,0:0	./.:0,0:0	./.:0,0:0	./.:0,0:0	./.:0,0:0	./.:0,0:0	./.:0,0:0	./.:0,0:0	./.:0,0:0	./.:0,0:0	./.:0,0:0	./.:0,0:0	./.:0,0:0	./.:0,0:0	./.:0,0:0	./.:0,0:0	./.:0,0:0	./.:0,0:0	./.:0,0:0	./.:0,0:0	./.:0,0:0	./.:0,0:0	./.:0,0:0	./.:0,0:0	./.:0,0:0	./.:0,0:0	./.:0,0:0	./.:0,0:0	./.:0,0:0	./.:0,0:0	./.:0,0:0	./.:0,0:0	./.:0,0:0	./.:0,0:0	./.:0,0:0	./.:0,0:0	./.:0,0:0	./.:0,0:0	./.:0,0:0	./.:0,0:0	./.:0,0:0	./.:0,0:0	./.:0,0:0	./.:0,0:0	./.:0,0:0	./.:0,0:0	./.:0,0:0	./.:0,0:0	./.:0,0:0	./.:0,0:0	./.:0,0:0	./.:0,0:0	./.:0,0:0	./.:0,0:0	./.:0,0:0	./.:0,0:0	./.:0,0:0	./.:0,0:0	0/1:14,3:17:99:57,0,255	./.:0,0:0	./.:0,0:0	./.:0,0:0	./.:0,0:0	./.:0,0:0	./.:0,0:0	./.:0,0:0	./.:0,0:0	./.:0,0:0	./.:0,0:0	./.:0,0:0	./.:0,0:0	./.:0,0:0	./.:0,0:0	./.:0,0:0	./.:0,0:0	./.:0,0:0	./.:0,0:0	./.:0,0:0
04	3615301	S04_3615301	G	A	.	PASS	AC=1;AF=0.500;AN=2;BaseQRankSum=-1.228e+00;ClippingRankSum=0.00;ExcessHet=3.0103;FS=0.000;MLEAC=1;MLEAF=0.500;MQ=60.00;MQRankSum=0.00;QD=20.25;ReadPosRankSum=-6.370e-01;SOR=0.527;set=variant167;DP=27	GT:AD:DP:GQ:PL	./.:0,0:0	./.:0,0:0	./.:0,0:0	./.:0,0:0	./.:0,0:0	./.:0,0:0	./.:0,0:0	./.:0,0:0	./.:0,0:0	./.:0,0:0	./.:0,0:0	./.:0,0:0	./.:0,0:0	./.:0,0:0	./.:0,0:0	./.:0,0:0	./.:0,0:0	./.:0,0:0	./.:0,0:0	./.:0,0:0	./.:0,0:0	./.:0,0:0	./.:0,0:0	./.:0,0:0	./.:0,0:0	./.:0,0:0	./.:0,0:0	./.:0,0:0	./.:0,0:0	./.:0,0:0	./.:0,0:0	./.:0,0:0	./.:0,0:0	./.:0,0:0	./.:0,0:0	./.:0,0:0	./.:0,0:0	./.:0,0:0	./.:0,0:0	./.:0,0:0	./.:0,0:0	./.:0,0:0	./.:0,0:0	./.:0,0:0	./.:0,0:0	./.:0,0:0	./.:0,0:0	./.:0,0:0	./.:0,0:0	./.:0,0:0	./.:0,0:0	./.:0,0:0	./.:0,0:0	./.:0,0:0	./.:0,0:0	./.:0,0:0	./.:0,0:0	./.:0,0:0	./.:0,0:0	./.:0,0:0	./.:0,0:0	./.:0,0:0	./.:0,0:0	./.:0,0:0	./.:0,0:0	./.:0,0:0	./.:0,0:0	./.:0,0:0	./.:0,0:0	./.:0,0:0	./.:0,0:0	./.:0,0:0	./.:0,0:0	./.:0,0:0	./.:0,0:0	./.:0,0:0	./.:0,0:0	./.:0,0:0	./.:0,0:0	./.:0,0:0	./.:0,0:0	./.:0,0:0	./.:0,0:0	./.:0,0:0	./.:0,0:0	./.:0,0:0	./.:0,0:0	./.:0,0:0	./.:0,0:0	./.:0,0:0	./.:0,0:0	./.:0,0:0	./.:0,0:0	./.:0,0:0	./.:0,0:0	./.:0,0:0	./.:0,0:0	./.:0,0:0	./.:0,0:0	./.:0,0:0	./.:0,0:0	./.:0,0:0	./.:0,0:0	./.:0,0:0	./.:0,0:0	./.:0,0:0	./.:0,0:0	./.:0,0:0	./.:0,0:0	./.:0,0:0	./.:0,0:0	./.:0,0:0	./.:0,0:0	./.:0,0:0	./.:0,0:0	./.:0,0:0	./.:0,0:0	./.:0,0:0	0/1:9,18:27:100:255,0,243	./.:0,0:0	./.:0,0:0	./.:0,0:0	./.:0,0:0	./.:0,0:0	./.:0,0:0	./.:0,0:0	./.:0,0:0	./.:0,0:0	./.:0,0:0	./.:0,0:0	./.:0,0:0	./.:0,0:0	./.:0,0:0	./.:0,0:0	./.:0,0:0	./.:0,0:0	./.:0,0:0	./.:0,0:0	./.:0,0:0	./.:0,0:0	./.:0,0:0	./.:0,0:0	./.:0,0:0	./.:0,0:0	./.:0,0:0	./.:0,0:0	./.:0,0:0	./.:0,0:0	./.:0,0:0	./.:0,0:0	./.:0,0:0	./.:0,0:0	./.:0,0:0	./.:0,0:0	./.:0,0:0	./.:0,0:0	./.:0,0:0	./.:0,0:0	./.:0,0:0	./.:0,0:0	./.:0,0:0	./.:0,0:0	./.:0,0:0	./.:0,0:0	./.:0,0:0	./.:0,0:0	./.:0,0:0	./.:0,0:0	./.:0,0:0	./.:0,0:0	./.:0,0:0	./.:0,0:0	./.:0,0:0	./.:0,0:0	./.:0,0:0	./.:0,0:0	./.:0,0:0	./.:0,0:0	./.:0,0:0	./.:0,0:0	./.:0,0:0	./.:0,0:0	./.:0,0:0	./.:0,0:0	./.:0,0:0	./.:0,0:0	./.:0,0:0	./.:0,0:0	./.:0,0:0	./.:0,0:0	./.:0,0:0	./.:0,0:0	./.:0,0:0	./.:0,0:0	./.:0,0:0	./.:0,0:0	./.:0,0:0	./.:0,0:0
04	3615743	S04_3615743	T	G	.	PASS	AC=4;AF=0.500;AN=8;ClippingRankSum=0.00;ExcessHet=3.0103;MLEAC=1;MLEAF=0.500;MQ=60.00;MQRankSum=0.00;set=variant137-variant161-variant166-variant195;DP=59	GT:AD:DP:GQ:PL	./.:0,0:0	./.:0,0:0	./.:0,0:0	./.:0,0:0	./.:0,0:0	./.:0,0:0	./.:0,0:0	./.:0,0:0	./.:0,0:0	./.:0,0:0	./.:0,0:0	./.:0,0:0	./.:0,0:0	./.:0,0:0	./.:0,0:0	./.:0,0:0	./.:0,0:0	./.:0,0:0	./.:0,0:0	./.:0,0:0	./.:0,0:0	./.:0,0:0	./.:0,0:0	./.:0,0:0	./.:0,0:0	./.:0,0:0	./.:0,0:0	./.:0,0:0	./.:0,0:0	./.:0,0:0	./.:0,0:0	./.:0,0:0	./.:0,0:0	./.:0,0:0	./.:0,0:0	./.:0,0:0	./.:0,0:0	./.:0,0:0	./.:0,0:0	./.:0,0:0	./.:0,0:0	./.:0,0:0	./.:0,0:0	./.:0,0:0	./.:0,0:0	0/1:9,3:12:99:72,0,255	./.:0,0:0	./.:0,0:0	./.:0,0:0	./.:0,0:0	./.:0,0:0	./.:0,0:0	./.:0,0:0	./.:0,0:0	./.:0,0:0	./.:0,0:0	./.:0,0:0	./.:0,0:0	./.:0,0:0	./.:0,0:0	./.:0,0:0	./.:0,0:0	./.:0,0:0	./.:0,0:0	./.:0,0:0	./.:0,0:0	./.:0,0:0	./.:0,0:0	./.:0,0:0	./.:0,0:0	./.:0,0:0	./.:0,0:0	./.:0,0:0	./.:0,0:0	./.:0,0:0	./.:0,0:0	./.:0,0:0	./.:0,0:0	./.:0,0:0	./.:0,0:0	./.:0,0:0	./.:0,0:0	./.:0,0:0	./.:0,0:0	./.:0,0:0	./.:0,0:0	./.:0,0:0	./.:0,0:0	./.:0,0:0	./.:0,0:0	./.:0,0:0	0/1:13,5:18:99:126,0,255	./.:0,0:0	./.:0,0:0	./.:0,0:0	./.:0,0:0	./.:0,0:0	./.:0,0:0	./.:0,0:0	./.:0,0:0	./.:0,0:0	./.:0,0:0	./.:0,0:0	./.:0,0:0	./.:0,0:0	./.:0,0:0	./.:0,0:0	./.:0,0:0	./.:0,0:0	./.:0,0:0	./.:0,0:0	./.:0,0:0	./.:0,0:0	./.:0,0:0	./.:0,0:0	./.:0,0:0	./.:0,0:0	0/1:11,5:16:99:132,0,255	./.:0,0:0	./.:0,0:0	./.:0,0:0	./.:0,0:0	./.:0,0:0	./.:0,0:0	./.:0,0:0	./.:0,0:0	./.:0,0:0	./.:0,0:0	./.:0,0:0	./.:0,0:0	./.:0,0:0	./.:0,0:0	./.:0,0:0	./.:0,0:0	./.:0,0:0	./.:0,0:0	./.:0,0:0	./.:0,0:0	./.:0,0:0	./.:0,0:0	./.:0,0:0	./.:0,0:0	./.:0,0:0	./.:0,0:0	./.:0,0:0	./.:0,0:0	./.:0,0:0	./.:0,0:0	./.:0,0:0	./.:0,0:0	./.:0,0:0	./.:0,0:0	./.:0,0:0	./.:0,0:0	./.:0,0:0	./.:0,0:0	./.:0,0:0	./.:0,0:0	./.:0,0:0	./.:0,0:0	./.:0,0:0	./.:0,0:0	./.:0,0:0	./.:0,0:0	./.:0,0:0	./.:0,0:0	./.:0,0:0	./.:0,0:0	./.:0,0:0	./.:0,0:0	./.:0,0:0	./.:0,0:0	./.:0,0:0	./.:0,0:0	./.:0,0:0	./.:0,0:0	./.:0,0:0	./.:0,0:0	./.:0,0:0	./.:0,0:0	./.:0,0:0	./.:0,0:0	./.:0,0:0	./.:0,0:0	./.:0,0:0	./.:0,0:0	./.:0,0:0	./.:0,0:0	./.:0,0:0	./.:0,0:0	./.:0,0:0	./.:0,0:0	./.:0,0:0	0/1:9,4:13:99:105,0,255	./.:0,0:0	./.:0,0:0	./.:0,0:0	./.:0,0:0
04	3615766	S04_3615766	T	G	.	PASS	AC=1;AF=0.500;AN=2;BaseQRankSum=0.370;ClippingRankSum=0.00;ExcessHet=3.0103;FS=0.000;MLEAC=1;MLEAF=0.500;MQ=60.00;MQRankSum=0.00;QD=1.39;ReadPosRankSum=0.967;SOR=0.446;set=variant122;DP=10	GT:AD:DP:GQ:PL	./.:0,0:0	./.:0,0:0	./.:0,0:0	./.:0,0:0	./.:0,0:0	./.:0,0:0	./.:0,0:0	./.:0,0:0	./.:0,0:0	./.:0,0:0	./.:0,0:0	./.:0,0:0	./.:0,0:0	./.:0,0:0	./.:0,0:0	./.:0,0:0	./.:0,0:0	./.:0,0:0	./.:0,0:0	./.:0,0:0	./.:0,0:0	./.:0,0:0	./.:0,0:0	./.:0,0:0	./.:0,0:0	./.:0,0:0	./.:0,0:0	0/1:8,2:10:99:42,0,255	./.:0,0:0	./.:0,0:0	./.:0,0:0	./.:0,0:0	./.:0,0:0	./.:0,0:0	./.:0,0:0	./.:0,0:0	./.:0,0:0	./.:0,0:0	./.:0,0:0	./.:0,0:0	./.:0,0:0	./.:0,0:0	./.:0,0:0	./.:0,0:0	./.:0,0:0	./.:0,0:0	./.:0,0:0	./.:0,0:0	./.:0,0:0	./.:0,0:0	./.:0,0:0	./.:0,0:0	./.:0,0:0	./.:0,0:0	./.:0,0:0	./.:0,0:0	./.:0,0:0	./.:0,0:0	./.:0,0:0	./.:0,0:0	./.:0,0:0	./.:0,0:0	./.:0,0:0	./.:0,0:0	./.:0,0:0	./.:0,0:0	./.:0,0:0	./.:0,0:0	./.:0,0:0	./.:0,0:0	./.:0,0:0	./.:0,0:0	./.:0,0:0	./.:0,0:0	./.:0,0:0	./.:0,0:0	./.:0,0:0	./.:0,0:0	./.:0,0:0	./.:0,0:0	./.:0,0:0	./.:0,0:0	./.:0,0:0	./.:0,0:0	./.:0,0:0	./.:0,0:0	./.:0,0:0	./.:0,0:0	./.:0,0:0	./.:0,0:0	./.:0,0:0	./.:0,0:0	./.:0,0:0	./.:0,0:0	./.:0,0:0	./.:0,0:0	./.:0,0:0	./.:0,0:0	./.:0,0:0	./.:0,0:0	./.:0,0:0	./.:0,0:0	./.:0,0:0	./.:0,0:0	./.:0,0:0	./.:0,0:0	./.:0,0:0	./.:0,0:0	./.:0,0:0	./.:0,0:0	./.:0,0:0	./.:0,0:0	./.:0,0:0	./.:0,0:0	./.:0,0:0	./.:0,0:0	./.:0,0:0	./.:0,0:0	./.:0,0:0	./.:0,0:0	./.:0,0:0	./.:0,0:0	./.:0,0:0	./.:0,0:0	./.:0,0:0	./.:0,0:0	./.:0,0:0	./.:0,0:0	./.:0,0:0	./.:0,0:0	./.:0,0:0	./.:0,0:0	./.:0,0:0	./.:0,0:0	./.:0,0:0	./.:0,0:0	./.:0,0:0	./.:0,0:0	./.:0,0:0	./.:0,0:0	./.:0,0:0	./.:0,0:0	./.:0,0:0	./.:0,0:0	./.:0,0:0	./.:0,0:0	./.:0,0:0	./.:0,0:0	./.:0,0:0	./.:0,0:0	./.:0,0:0	./.:0,0:0	./.:0,0:0	./.:0,0:0	./.:0,0:0	./.:0,0:0	./.:0,0:0	./.:0,0:0	./.:0,0:0	./.:0,0:0	./.:0,0:0	./.:0,0:0	./.:0,0:0	./.:0,0:0	./.:0,0:0	./.:0,0:0	./.:0,0:0	./.:0,0:0	./.:0,0:0	./.:0,0:0	./.:0,0:0	./.:0,0:0	./.:0,0:0	./.:0,0:0	./.:0,0:0	./.:0,0:0	./.:0,0:0	./.:0,0:0	./.:0,0:0	./.:0,0:0	./.:0,0:0	./.:0,0:0	./.:0,0:0	./.:0,0:0	./.:0,0:0	./.:0,0:0	./.:0,0:0	./.:0,0:0	./.:0,0:0	./.:0,0:0	./.:0,0:0	./.:0,0:0	./.:0,0:0	./.:0,0:0	./.:0,0:0	./.:0,0:0	./.:0,0:0	./.:0,0:0
04	3615786	S04_3615786	T	G	.	PASS	AC=3;AF=0.500;AN=6;ClippingRankSum=0.00;ExcessHet=3.0103;FS=0.000;MLEAC=1;MLEAF=0.500;MQ=60.00;MQRankSum=0.00;set=variant140-variant145-variant171;DP=33	GT:AD:DP:GQ:PL	./.:0,0:0	./.:0,0:0	./.:0,0:0	./.:0,0:0	./.:0,0:0	./.:0,0:0	./.:0,0:0	./.:0,0:0	./.:0,0:0	./.:0,0:0	./.:0,0:0	./.:0,0:0	./.:0,0:0	./.:0,0:0	./.:0,0:0	./.:0,0:0	./.:0,0:0	./.:0,0:0	./.:0,0:0	./.:0,0:0	./.:0,0:0	./.:0,0:0	./.:0,0:0	./.:0,0:0	./.:0,0:0	./.:0,0:0	./.:0,0:0	./.:0,0:0	./.:0,0:0	./.:0,0:0	./.:0,0:0	./.:0,0:0	./.:0,0:0	./.:0,0:0	./.:0,0:0	./.:0,0:0	./.:0,0:0	./.:0,0:0	./.:0,0:0	./.:0,0:0	./.:0,0:0	./.:0,0:0	./.:0,0:0	./.:0,0:0	./.:0,0:0	./.:0,0:0	./.:0,0:0	./.:0,0:0	0/1:12,3:15:99:63,0,255	./.:0,0:0	./.:0,0:0	./.:0,0:0	./.:0,0:0	0/1:8,2:10:99:42,0,255	./.:0,0:0	./.:0,0:0	./.:0,0:0	./.:0,0:0	./.:0,0:0	./.:0,0:0	./.:0,0:0	./.:0,0:0	./.:0,0:0	./.:0,0:0	./.:0,0:0	./.:0,0:0	./.:0,0:0	./.:0,0:0	./.:0,0:0	./.:0,0:0	./.:0,0:0	./.:0,0:0	./.:0,0:0	./.:0,0:0	./.:0,0:0	./.:0,0:0	./.:0,0:0	./.:0,0:0	./.:0,0:0	./.:0,0:0	./.:0,0:0	./.:0,0:0	./.:0,0:0	./.:0,0:0	./.:0,0:0	./.:0,0:0	./.:0,0:0	./.:0,0:0	./.:0,0:0	./.:0,0:0	./.:0,0:0	./.:0,0:0	./.:0,0:0	./.:0,0:0	./.:0,0:0	./.:0,0:0	./.:0,0:0	./.:0,0:0	./.:0,0:0	./.:0,0:0	./.:0,0:0	./.:0,0:0	./.:0,0:0	./.:0,0:0	./.:0,0:0	./.:0,0:0	./.:0,0:0	./.:0,0:0	./.:0,0:0	./.:0,0:0	./.:0,0:0	./.:0,0:0	./.:0,0:0	./.:0,0:0	./.:0,0:0	./.:0,0:0	./.:0,0:0	./.:0,0:0	./.:0,0:0	./.:0,0:0	./.:0,0:0	./.:0,0:0	0/1:5,3:8:99:84,0,156	./.:0,0:0	./.:0,0:0	./.:0,0:0	./.:0,0:0	./.:0,0:0	./.:0,0:0	./.:0,0:0	./.:0,0:0	./.:0,0:0	./.:0,0:0	./.:0,0:0	./.:0,0:0	./.:0,0:0	./.:0,0:0	./.:0,0:0	./.:0,0:0	./.:0,0:0	./.:0,0:0	./.:0,0:0	./.:0,0:0	./.:0,0:0	./.:0,0:0	./.:0,0:0	./.:0,0:0	./.:0,0:0	./.:0,0:0	./.:0,0:0	./.:0,0:0	./.:0,0:0	./.:0,0:0	./.:0,0:0	./.:0,0:0	./.:0,0:0	./.:0,0:0	./.:0,0:0	./.:0,0:0	./.:0,0:0	./.:0,0:0	./.:0,0:0	./.:0,0:0	./.:0,0:0	./.:0,0:0	./.:0,0:0	./.:0,0:0	./.:0,0:0	./.:0,0:0	./.:0,0:0	./.:0,0:0	./.:0,0:0	./.:0,0:0	./.:0,0:0	./.:0,0:0	./.:0,0:0	./.:0,0:0	./.:0,0:0	./.:0,0:0	./.:0,0:0	./.:0,0:0	./.:0,0:0	./.:0,0:0	./.:0,0:0	./.:0,0:0	./.:0,0:0	./.:0,0:0	./.:0,0:0	./.:0,0:0	./.:0,0:0	./.:0,0:0	./.:0,0:0	./.:0,0:0	./.:0,0:0	./.:0,0:0	./.:0,0:0	./.:0,0:0	./.:0,0:0
04	3615976	S04_3615976	A	C	.	PASS	AC=1;AF=0.500;AN=2;BaseQRankSum=-8.420e-01;ClippingRankSum=0.00;ExcessHet=3.0103;FS=3.979;MLEAC=1;MLEAF=0.500;MQ=60.00;MQRankSum=0.00;QD=4.16;ReadPosRankSum=0.126;SOR=2.245;set=variant84;DP=5	GT:AD:DP:GQ:PL	./.:0,0:0	./.:0,0:0	./.:0,0:0	./.:0,0:0	./.:0,0:0	./.:0,0:0	./.:0,0:0	./.:0,0:0	./.:0,0:0	./.:0,0:0	./.:0,0:0	./.:0,0:0	./.:0,0:0	./.:0,0:0	./.:0,0:0	./.:0,0:0	./.:0,0:0	./.:0,0:0	./.:0,0:0	./.:0,0:0	./.:0,0:0	./.:0,0:0	./.:0,0:0	./.:0,0:0	./.:0,0:0	./.:0,0:0	./.:0,0:0	./.:0,0:0	./.:0,0:0	./.:0,0:0	./.:0,0:0	./.:0,0:0	./.:0,0:0	./.:0,0:0	./.:0,0:0	./.:0,0:0	./.:0,0:0	./.:0,0:0	./.:0,0:0	./.:0,0:0	./.:0,0:0	./.:0,0:0	./.:0,0:0	./.:0,0:0	./.:0,0:0	./.:0,0:0	./.:0,0:0	./.:0,0:0	./.:0,0:0	./.:0,0:0	./.:0,0:0	./.:0,0:0	./.:0,0:0	./.:0,0:0	./.:0,0:0	./.:0,0:0	./.:0,0:0	./.:0,0:0	./.:0,0:0	./.:0,0:0	./.:0,0:0	./.:0,0:0	./.:0,0:0	./.:0,0:0	./.:0,0:0	./.:0,0:0	./.:0,0:0	./.:0,0:0	./.:0,0:0	./.:0,0:0	./.:0,0:0	./.:0,0:0	./.:0,0:0	./.:0,0:0	./.:0,0:0	./.:0,0:0	./.:0,0:0	./.:0,0:0	./.:0,0:0	./.:0,0:0	./.:0,0:0	./.:0,0:0	./.:0,0:0	./.:0,0:0	./.:0,0:0	./.:0,0:0	./.:0,0:0	./.:0,0:0	./.:0,0:0	./.:0,0:0	./.:0,0:0	./.:0,0:0	./.:0,0:0	./.:0,0:0	./.:0,0:0	./.:0,0:0	./.:0,0:0	./.:0,0:0	./.:0,0:0	./.:0,0:0	./.:0,0:0	./.:0,0:0	./.:0,0:0	./.:0,0:0	./.:0,0:0	./.:0,0:0	./.:0,0:0	./.:0,0:0	./.:0,0:0	./.:0,0:0	./.:0,0:0	./.:0,0:0	./.:0,0:0	./.:0,0:0	./.:0,0:0	./.:0,0:0	./.:0,0:0	./.:0,0:0	./.:0,0:0	./.:0,0:0	./.:0,0:0	./.:0,0:0	./.:0,0:0	./.:0,0:0	./.:0,0:0	./.:0,0:0	./.:0,0:0	./.:0,0:0	./.:0,0:0	./.:0,0:0	./.:0,0:0	./.:0,0:0	./.:0,0:0	./.:0,0:0	./.:0,0:0	./.:0,0:0	./.:0,0:0	./.:0,0:0	./.:0,0:0	./.:0,0:0	./.:0,0:0	./.:0,0:0	./.:0,0:0	./.:0,0:0	./.:0,0:0	./.:0,0:0	./.:0,0:0	./.:0,0:0	./.:0,0:0	./.:0,0:0	./.:0,0:0	./.:0,0:0	./.:0,0:0	./.:0,0:0	0/1:3,2:5:99:57,0,93	./.:0,0:0	./.:0,0:0	./.:0,0:0	./.:0,0:0	./.:0,0:0	./.:0,0:0	./.:0,0:0	./.:0,0:0	./.:0,0:0	./.:0,0:0	./.:0,0:0	./.:0,0:0	./.:0,0:0	./.:0,0:0	./.:0,0:0	./.:0,0:0	./.:0,0:0	./.:0,0:0	./.:0,0:0	./.:0,0:0	./.:0,0:0	./.:0,0:0	./.:0,0:0	./.:0,0:0	./.:0,0:0	./.:0,0:0	./.:0,0:0	./.:0,0:0	./.:0,0:0	./.:0,0:0	./.:0,0:0	./.:0,0:0	./.:0,0:0	./.:0,0:0	./.:0,0:0	./.:0,0:0	./.:0,0:0	./.:0,0:0	./.:0,0:0	./.:0,0:0	./.:0,0:0	./.:0,0:0	./.:0,0:0
04	3615982	S04_3615982	T	G	.	PASS	AC=1;AF=0.500;AN=2;BaseQRankSum=-1.645e+00;ClippingRankSum=0.00;ExcessHet=3.0103;FS=0.000;MLEAC=1;MLEAF=0.500;MQ=60.00;MQRankSum=0.00;QD=4.16;ReadPosRankSum=0.253;SOR=1.609;set=variant84;DP=5	GT:AD:DP:GQ:PL	./.:0,0:0	./.:0,0:0	./.:0,0:0	./.:0,0:0	./.:0,0:0	./.:0,0:0	./.:0,0:0	./.:0,0:0	./.:0,0:0	./.:0,0:0	./.:0,0:0	./.:0,0:0	./.:0,0:0	./.:0,0:0	./.:0,0:0	./.:0,0:0	./.:0,0:0	./.:0,0:0	./.:0,0:0	./.:0,0:0	./.:0,0:0	./.:0,0:0	./.:0,0:0	./.:0,0:0	./.:0,0:0	./.:0,0:0	./.:0,0:0	./.:0,0:0	./.:0,0:0	./.:0,0:0	./.:0,0:0	./.:0,0:0	./.:0,0:0	./.:0,0:0	./.:0,0:0	./.:0,0:0	./.:0,0:0	./.:0,0:0	./.:0,0:0	./.:0,0:0	./.:0,0:0	./.:0,0:0	./.:0,0:0	./.:0,0:0	./.:0,0:0	./.:0,0:0	./.:0,0:0	./.:0,0:0	./.:0,0:0	./.:0,0:0	./.:0,0:0	./.:0,0:0	./.:0,0:0	./.:0,0:0	./.:0,0:0	./.:0,0:0	./.:0,0:0	./.:0,0:0	./.:0,0:0	./.:0,0:0	./.:0,0:0	./.:0,0:0	./.:0,0:0	./.:0,0:0	./.:0,0:0	./.:0,0:0	./.:0,0:0	./.:0,0:0	./.:0,0:0	./.:0,0:0	./.:0,0:0	./.:0,0:0	./.:0,0:0	./.:0,0:0	./.:0,0:0	./.:0,0:0	./.:0,0:0	./.:0,0:0	./.:0,0:0	./.:0,0:0	./.:0,0:0	./.:0,0:0	./.:0,0:0	./.:0,0:0	./.:0,0:0	./.:0,0:0	./.:0,0:0	./.:0,0:0	./.:0,0:0	./.:0,0:0	./.:0,0:0	./.:0,0:0	./.:0,0:0	./.:0,0:0	./.:0,0:0	./.:0,0:0	./.:0,0:0	./.:0,0:0	./.:0,0:0	./.:0,0:0	./.:0,0:0	./.:0,0:0	./.:0,0:0	./.:0,0:0	./.:0,0:0	./.:0,0:0	./.:0,0:0	./.:0,0:0	./.:0,0:0	./.:0,0:0	./.:0,0:0	./.:0,0:0	./.:0,0:0	./.:0,0:0	./.:0,0:0	./.:0,0:0	./.:0,0:0	./.:0,0:0	./.:0,0:0	./.:0,0:0	./.:0,0:0	./.:0,0:0	./.:0,0:0	./.:0,0:0	./.:0,0:0	./.:0,0:0	./.:0,0:0	./.:0,0:0	./.:0,0:0	./.:0,0:0	./.:0,0:0	./.:0,0:0	./.:0,0:0	./.:0,0:0	./.:0,0:0	./.:0,0:0	./.:0,0:0	./.:0,0:0	./.:0,0:0	./.:0,0:0	./.:0,0:0	./.:0,0:0	./.:0,0:0	./.:0,0:0	./.:0,0:0	./.:0,0:0	./.:0,0:0	./.:0,0:0	./.:0,0:0	./.:0,0:0	./.:0,0:0	./.:0,0:0	./.:0,0:0	./.:0,0:0	0/1:3,2:5:99:57,0,93	./.:0,0:0	./.:0,0:0	./.:0,0:0	./.:0,0:0	./.:0,0:0	./.:0,0:0	./.:0,0:0	./.:0,0:0	./.:0,0:0	./.:0,0:0	./.:0,0:0	./.:0,0:0	./.:0,0:0	./.:0,0:0	./.:0,0:0	./.:0,0:0	./.:0,0:0	./.:0,0:0	./.:0,0:0	./.:0,0:0	./.:0,0:0	./.:0,0:0	./.:0,0:0	./.:0,0:0	./.:0,0:0	./.:0,0:0	./.:0,0:0	./.:0,0:0	./.:0,0:0	./.:0,0:0	./.:0,0:0	./.:0,0:0	./.:0,0:0	./.:0,0:0	./.:0,0:0	./.:0,0:0	./.:0,0:0	./.:0,0:0	./.:0,0:0	./.:0,0:0	./.:0,0:0	./.:0,0:0	./.:0,0:0
04	3616147	S04_3616147	A	C	.	PASS	AC=1;AF=0.500;AN=2;BaseQRankSum=-1.465e+00;ClippingRankSum=0.00;ExcessHet=3.0103;FS=3.680;MLEAC=1;MLEAF=0.500;MQ=60.00;MQRankSum=0.00;QD=1.86;ReadPosRankSum=1.01;SOR=2.833;set=variant140;DP=7	GT:AD:DP:GQ:PL	./.:0,0:0	./.:0,0:0	./.:0,0:0	./.:0,0:0	./.:0,0:0	./.:0,0:0	./.:0,0:0	./.:0,0:0	./.:0,0:0	./.:0,0:0	./.:0,0:0	./.:0,0:0	./.:0,0:0	./.:0,0:0	./.:0,0:0	./.:0,0:0	./.:0,0:0	./.:0,0:0	./.:0,0:0	./.:0,0:0	./.:0,0:0	./.:0,0:0	./.:0,0:0	./.:0,0:0	./.:0,0:0	./.:0,0:0	./.:0,0:0	./.:0,0:0	./.:0,0:0	./.:0,0:0	./.:0,0:0	./.:0,0:0	./.:0,0:0	./.:0,0:0	./.:0,0:0	./.:0,0:0	./.:0,0:0	./.:0,0:0	./.:0,0:0	./.:0,0:0	./.:0,0:0	./.:0,0:0	./.:0,0:0	./.:0,0:0	./.:0,0:0	./.:0,0:0	./.:0,0:0	./.:0,0:0	0/1:4,3:7:99:87,0,123	./.:0,0:0	./.:0,0:0	./.:0,0:0	./.:0,0:0	./.:0,0:0	./.:0,0:0	./.:0,0:0	./.:0,0:0	./.:0,0:0	./.:0,0:0	./.:0,0:0	./.:0,0:0	./.:0,0:0	./.:0,0:0	./.:0,0:0	./.:0,0:0	./.:0,0:0	./.:0,0:0	./.:0,0:0	./.:0,0:0	./.:0,0:0	./.:0,0:0	./.:0,0:0	./.:0,0:0	./.:0,0:0	./.:0,0:0	./.:0,0:0	./.:0,0:0	./.:0,0:0	./.:0,0:0	./.:0,0:0	./.:0,0:0	./.:0,0:0	./.:0,0:0	./.:0,0:0	./.:0,0:0	./.:0,0:0	./.:0,0:0	./.:0,0:0	./.:0,0:0	./.:0,0:0	./.:0,0:0	./.:0,0:0	./.:0,0:0	./.:0,0:0	./.:0,0:0	./.:0,0:0	./.:0,0:0	./.:0,0:0	./.:0,0:0	./.:0,0:0	./.:0,0:0	./.:0,0:0	./.:0,0:0	./.:0,0:0	./.:0,0:0	./.:0,0:0	./.:0,0:0	./.:0,0:0	./.:0,0:0	./.:0,0:0	./.:0,0:0	./.:0,0:0	./.:0,0:0	./.:0,0:0	./.:0,0:0	./.:0,0:0	./.:0,0:0	./.:0,0:0	./.:0,0:0	./.:0,0:0	./.:0,0:0	./.:0,0:0	./.:0,0:0	./.:0,0:0	./.:0,0:0	./.:0,0:0	./.:0,0:0	./.:0,0:0	./.:0,0:0	./.:0,0:0	./.:0,0:0	./.:0,0:0	./.:0,0:0	./.:0,0:0	./.:0,0:0	./.:0,0:0	./.:0,0:0	./.:0,0:0	./.:0,0:0	./.:0,0:0	./.:0,0:0	./.:0,0:0	./.:0,0:0	./.:0,0:0	./.:0,0:0	./.:0,0:0	./.:0,0:0	./.:0,0:0	./.:0,0:0	./.:0,0:0	./.:0,0:0	./.:0,0:0	./.:0,0:0	./.:0,0:0	./.:0,0:0	./.:0,0:0	./.:0,0:0	./.:0,0:0	./.:0,0:0	./.:0,0:0	./.:0,0:0	./.:0,0:0	./.:0,0:0	./.:0,0:0	./.:0,0:0	./.:0,0:0	./.:0,0:0	./.:0,0:0	./.:0,0:0	./.:0,0:0	./.:0,0:0	./.:0,0:0	./.:0,0:0	./.:0,0:0	./.:0,0:0	./.:0,0:0	./.:0,0:0	./.:0,0:0	./.:0,0:0	./.:0,0:0	./.:0,0:0	./.:0,0:0	./.:0,0:0	./.:0,0:0	./.:0,0:0	./.:0,0:0	./.:0,0:0	./.:0,0:0	./.:0,0:0	./.:0,0:0	./.:0,0:0	./.:0,0:0	./.:0,0:0	./.:0,0:0	./.:0,0:0	./.:0,0:0	./.:0,0:0	./.:0,0:0
04	3616184	S04_3616184	A	C	.	PASS	AC=1;AF=0.500;AN=2;BaseQRankSum=-1.282e+00;ClippingRankSum=0.00;ExcessHet=3.0103;FS=10.000;MLEAC=1;MLEAF=0.500;MQ=60.00;MQRankSum=0.00;QD=13.95;ReadPosRankSum=0.524;SOR=2.780;set=variant82;DP=5	GT:AD:DP:GQ:PL	./.:0,0:0	./.:0,0:0	./.:0,0:0	./.:0,0:0	./.:0,0:0	./.:0,0:0	./.:0,0:0	./.:0,0:0	./.:0,0:0	./.:0,0:0	./.:0,0:0	./.:0,0:0	./.:0,0:0	./.:0,0:0	./.:0,0:0	./.:0,0:0	./.:0,0:0	./.:0,0:0	./.:0,0:0	./.:0,0:0	./.:0,0:0	./.:0,0:0	./.:0,0:0	./.:0,0:0	./.:0,0:0	./.:0,0:0	./.:0,0:0	./.:0,0:0	./.:0,0:0	./.:0,0:0	./.:0,0:0	./.:0,0:0	./.:0,0:0	./.:0,0:0	./.:0,0:0	./.:0,0:0	./.:0,0:0	./.:0,0:0	./.:0,0:0	./.:0,0:0	./.:0,0:0	./.:0,0:0	./.:0,0:0	./.:0,0:0	./.:0,0:0	./.:0,0:0	./.:0,0:0	./.:0,0:0	./.:0,0:0	./.:0,0:0	./.:0,0:0	./.:0,0:0	./.:0,0:0	./.:0,0:0	./.:0,0:0	./.:0,0:0	./.:0,0:0	./.:0,0:0	./.:0,0:0	./.:0,0:0	./.:0,0:0	./.:0,0:0	./.:0,0:0	./.:0,0:0	./.:0,0:0	./.:0,0:0	./.:0,0:0	./.:0,0:0	./.:0,0:0	./.:0,0:0	./.:0,0:0	./.:0,0:0	./.:0,0:0	./.:0,0:0	./.:0,0:0	./.:0,0:0	./.:0,0:0	./.:0,0:0	./.:0,0:0	./.:0,0:0	./.:0,0:0	./.:0,0:0	./.:0,0:0	./.:0,0:0	./.:0,0:0	./.:0,0:0	./.:0,0:0	./.:0,0:0	./.:0,0:0	./.:0,0:0	./.:0,0:0	./.:0,0:0	./.:0,0:0	./.:0,0:0	./.:0,0:0	./.:0,0:0	./.:0,0:0	./.:0,0:0	./.:0,0:0	./.:0,0:0	./.:0,0:0	./.:0,0:0	./.:0,0:0	./.:0,0:0	./.:0,0:0	./.:0,0:0	./.:0,0:0	./.:0,0:0	./.:0,0:0	./.:0,0:0	./.:0,0:0	./.:0,0:0	./.:0,0:0	./.:0,0:0	./.:0,0:0	./.:0,0:0	./.:0,0:0	./.:0,0:0	./.:0,0:0	./.:0,0:0	./.:0,0:0	./.:0,0:0	./.:0,0:0	./.:0,0:0	./.:0,0:0	./.:0,0:0	./.:0,0:0	./.:0,0:0	./.:0,0:0	./.:0,0:0	./.:0,0:0	./.:0,0:0	./.:0,0:0	./.:0,0:0	./.:0,0:0	./.:0,0:0	./.:0,0:0	./.:0,0:0	./.:0,0:0	./.:0,0:0	./.:0,0:0	./.:0,0:0	./.:0,0:0	./.:0,0:0	./.:0,0:0	./.:0,0:0	./.:0,0:0	./.:0,0:0	./.:0,0:0	./.:0,0:0	./.:0,0:0	./.:0,0:0	./.:0,0:0	0/1:2,3:5:99:93,0,57	./.:0,0:0	./.:0,0:0	./.:0,0:0	./.:0,0:0	./.:0,0:0	./.:0,0:0	./.:0,0:0	./.:0,0:0	./.:0,0:0	./.:0,0:0	./.:0,0:0	./.:0,0:0	./.:0,0:0	./.:0,0:0	./.:0,0:0	./.:0,0:0	./.:0,0:0	./.:0,0:0	./.:0,0:0	./.:0,0:0	./.:0,0:0	./.:0,0:0	./.:0,0:0	./.:0,0:0	./.:0,0:0	./.:0,0:0	./.:0,0:0	./.:0,0:0	./.:0,0:0	./.:0,0:0	./.:0,0:0	./.:0,0:0	./.:0,0:0	./.:0,0:0	./.:0,0:0	./.:0,0:0	./.:0,0:0	./.:0,0:0	./.:0,0:0	./.:0,0:0	./.:0,0:0	./.:0,0:0	./.:0,0:0	./.:0,0:0
04	3616221	S04_3616221	T	G	.	PASS	AC=1;AF=0.500;AN=2;BaseQRankSum=1.11;ClippingRankSum=0.00;ExcessHet=3.0103;FS=0.000;MLEAC=1;MLEAF=0.500;MQ=60.00;MQRankSum=0.00;QD=4.30;ReadPosRankSum=-1.834e+00;SOR=1.179;set=variant12;DP=6	GT:AD:DP:GQ:PL	./.:0,0:0	./.:0,0:0	./.:0,0:0	./.:0,0:0	./.:0,0:0	./.:0,0:0	./.:0,0:0	./.:0,0:0	./.:0,0:0	./.:0,0:0	./.:0,0:0	./.:0,0:0	./.:0,0:0	./.:0,0:0	0/1:4,2:6:99:54,0,126	./.:0,0:0	./.:0,0:0	./.:0,0:0	./.:0,0:0	./.:0,0:0	./.:0,0:0	./.:0,0:0	./.:0,0:0	./.:0,0:0	./.:0,0:0	./.:0,0:0	./.:0,0:0	./.:0,0:0	./.:0,0:0	./.:0,0:0	./.:0,0:0	./.:0,0:0	./.:0,0:0	./.:0,0:0	./.:0,0:0	./.:0,0:0	./.:0,0:0	./.:0,0:0	./.:0,0:0	./.:0,0:0	./.:0,0:0	./.:0,0:0	./.:0,0:0	./.:0,0:0	./.:0,0:0	./.:0,0:0	./.:0,0:0	./.:0,0:0	./.:0,0:0	./.:0,0:0	./.:0,0:0	./.:0,0:0	./.:0,0:0	./.:0,0:0	./.:0,0:0	./.:0,0:0	./.:0,0:0	./.:0,0:0	./.:0,0:0	./.:0,0:0	./.:0,0:0	./.:0,0:0	./.:0,0:0	./.:0,0:0	./.:0,0:0	./.:0,0:0	./.:0,0:0	./.:0,0:0	./.:0,0:0	./.:0,0:0	./.:0,0:0	./.:0,0:0	./.:0,0:0	./.:0,0:0	./.:0,0:0	./.:0,0:0	./.:0,0:0	./.:0,0:0	./.:0,0:0	./.:0,0:0	./.:0,0:0	./.:0,0:0	./.:0,0:0	./.:0,0:0	./.:0,0:0	./.:0,0:0	./.:0,0:0	./.:0,0:0	./.:0,0:0	./.:0,0:0	./.:0,0:0	./.:0,0:0	./.:0,0:0	./.:0,0:0	./.:0,0:0	./.:0,0:0	./.:0,0:0	./.:0,0:0	./.:0,0:0	./.:0,0:0	./.:0,0:0	./.:0,0:0	./.:0,0:0	./.:0,0:0	./.:0,0:0	./.:0,0:0	./.:0,0:0	./.:0,0:0	./.:0,0:0	./.:0,0:0	./.:0,0:0	./.:0,0:0	./.:0,0:0	./.:0,0:0	./.:0,0:0	./.:0,0:0	./.:0,0:0	./.:0,0:0	./.:0,0:0	./.:0,0:0	./.:0,0:0	./.:0,0:0	./.:0,0:0	./.:0,0:0	./.:0,0:0	./.:0,0:0	./.:0,0:0	./.:0,0:0	./.:0,0:0	./.:0,0:0	./.:0,0:0	./.:0,0:0	./.:0,0:0	./.:0,0:0	./.:0,0:0	./.:0,0:0	./.:0,0:0	./.:0,0:0	./.:0,0:0	./.:0,0:0	./.:0,0:0	./.:0,0:0	./.:0,0:0	./.:0,0:0	./.:0,0:0	./.:0,0:0	./.:0,0:0	./.:0,0:0	./.:0,0:0	./.:0,0:0	./.:0,0:0	./.:0,0:0	./.:0,0:0	./.:0,0:0	./.:0,0:0	./.:0,0:0	./.:0,0:0	./.:0,0:0	./.:0,0:0	./.:0,0:0	./.:0,0:0	./.:0,0:0	./.:0,0:0	./.:0,0:0	./.:0,0:0	./.:0,0:0	./.:0,0:0	./.:0,0:0	./.:0,0:0	./.:0,0:0	./.:0,0:0	./.:0,0:0	./.:0,0:0	./.:0,0:0	./.:0,0:0	./.:0,0:0	./.:0,0:0	./.:0,0:0	./.:0,0:0	./.:0,0:0	./.:0,0:0	./.:0,0:0	./.:0,0:0	./.:0,0:0	./.:0,0:0	./.:0,0:0	./.:0,0:0	./.:0,0:0	./.:0,0:0	./.:0,0:0	./.:0,0:0	./.:0,0:0	./.:0,0:0	./.:0,0:0	./.:0,0:0	./.:0,0:0	./.:0,0:0	./.:0,0:0
04	3616236	S04_3616236	G	A	.	PASS	AC=1;AF=0.500;AN=2;BaseQRankSum=-2.100e-01;ClippingRankSum=0.00;ExcessHet=3.0103;FS=0.000;MLEAC=1;MLEAF=0.500;MQ=60.00;MQRankSum=0.00;QD=5.08;ReadPosRankSum=-1.150e-01;SOR=0.892;set=variant192;DP=10	GT:AD:DP:GQ:PL	./.:0,0:0	./.:0,0:0	./.:0,0:0	./.:0,0:0	./.:0,0:0	./.:0,0:0	./.:0,0:0	./.:0,0:0	./.:0,0:0	./.:0,0:0	./.:0,0:0	./.:0,0:0	./.:0,0:0	./.:0,0:0	./.:0,0:0	./.:0,0:0	./.:0,0:0	./.:0,0:0	./.:0,0:0	./.:0,0:0	./.:0,0:0	./.:0,0:0	./.:0,0:0	./.:0,0:0	./.:0,0:0	./.:0,0:0	./.:0,0:0	./.:0,0:0	./.:0,0:0	./.:0,0:0	./.:0,0:0	./.:0,0:0	./.:0,0:0	./.:0,0:0	./.:0,0:0	./.:0,0:0	./.:0,0:0	./.:0,0:0	./.:0,0:0	./.:0,0:0	./.:0,0:0	./.:0,0:0	./.:0,0:0	./.:0,0:0	./.:0,0:0	./.:0,0:0	./.:0,0:0	./.:0,0:0	./.:0,0:0	./.:0,0:0	./.:0,0:0	./.:0,0:0	./.:0,0:0	./.:0,0:0	./.:0,0:0	./.:0,0:0	./.:0,0:0	./.:0,0:0	./.:0,0:0	./.:0,0:0	./.:0,0:0	./.:0,0:0	./.:0,0:0	./.:0,0:0	./.:0,0:0	./.:0,0:0	./.:0,0:0	./.:0,0:0	./.:0,0:0	./.:0,0:0	./.:0,0:0	./.:0,0:0	./.:0,0:0	./.:0,0:0	./.:0,0:0	./.:0,0:0	./.:0,0:0	./.:0,0:0	./.:0,0:0	./.:0,0:0	./.:0,0:0	./.:0,0:0	./.:0,0:0	./.:0,0:0	./.:0,0:0	./.:0,0:0	./.:0,0:0	./.:0,0:0	./.:0,0:0	./.:0,0:0	./.:0,0:0	./.:0,0:0	./.:0,0:0	./.:0,0:0	./.:0,0:0	./.:0,0:0	./.:0,0:0	./.:0,0:0	./.:0,0:0	./.:0,0:0	./.:0,0:0	./.:0,0:0	./.:0,0:0	./.:0,0:0	./.:0,0:0	./.:0,0:0	./.:0,0:0	./.:0,0:0	./.:0,0:0	./.:0,0:0	./.:0,0:0	./.:0,0:0	./.:0,0:0	./.:0,0:0	./.:0,0:0	./.:0,0:0	./.:0,0:0	./.:0,0:0	./.:0,0:0	./.:0,0:0	./.:0,0:0	./.:0,0:0	./.:0,0:0	./.:0,0:0	./.:0,0:0	./.:0,0:0	./.:0,0:0	./.:0,0:0	./.:0,0:0	./.:0,0:0	./.:0,0:0	./.:0,0:0	./.:0,0:0	./.:0,0:0	./.:0,0:0	./.:0,0:0	./.:0,0:0	./.:0,0:0	./.:0,0:0	./.:0,0:0	./.:0,0:0	./.:0,0:0	./.:0,0:0	./.:0,0:0	./.:0,0:0	./.:0,0:0	./.:0,0:0	./.:0,0:0	./.:0,0:0	./.:0,0:0	./.:0,0:0	./.:0,0:0	./.:0,0:0	./.:0,0:0	./.:0,0:0	./.:0,0:0	./.:0,0:0	./.:0,0:0	./.:0,0:0	./.:0,0:0	./.:0,0:0	./.:0,0:0	./.:0,0:0	./.:0,0:0	./.:0,0:0	./.:0,0:0	./.:0,0:0	./.:0,0:0	./.:0,0:0	./.:0,0:0	./.:0,0:0	./.:0,0:0	./.:0,0:0	./.:0,0:0	./.:0,0:0	./.:0,0:0	./.:0,0:0	./.:0,0:0	./.:0,0:0	./.:0,0:0	./.:0,0:0	./.:0,0:0	./.:0,0:0	./.:0,0:0	./.:0,0:0	./.:0,0:0	./.:0,0:0	./.:0,0:0	./.:0,0:0	./.:0,0:0	0/1:7,3:10:99:78,0,222	./.:0,0:0	./.:0,0:0	./.:0,0:0	./.:0,0:0	./.:0,0:0	./.:0,0:0	./.:0,0:0
04	3616478	S04_3616478	T	G,C	.	PASS	AC=2,1;AF=0.500,0.250;AN=4;ExcessHet=3.0103;MQ=60.00;set=variant24-variant135;DP=0	GT:AD:DP:GQ:PL	./.:0,0,0:0	./.:0,0,0:0	./.:0,0,0:0	./.:0,0,0:0	./.:0,0,0:0	./.:0,0,0:0	./.:0,0,0:0	./.:0,0,0:0	./.:0,0,0:0	./.:0,0,0:0	./.:0,0,0:0	./.:0,0,0:0	./.:0,0,0:0	./.:0,0,0:0	./.:0,0,0:0	./.:0,0,0:0	./.:0,0,0:0	./.:0,0,0:0	./.:0,0,0:0	./.:0,0,0:0	./.:0,0,0:0	./.:0,0,0:0	./.:0,0,0:0	./.:0,0,0:0	./.:0,0,0:0	./.:0,0,0:0	./.:0,0,0:0	./.:0,0,0:0	./.:0,0,0:0	./.:0,0,0:0	./.:0,0,0:0	./.:0,0,0:0	./.:0,0,0:0	./.:0,0,0:0	./.:0,0,0:0	./.:0,0,0:0	./.:0,0,0:0	./.:0,0,0:0	./.:0,0,0:0	./.:0,0,0:0	./.:0,0,0:0	./.:0,0,0:0	./.:0,0,0:0	0/2:0,0,0:0:33:0,0,0,255,255,255	./.:0,0,0:0	./.:0,0,0:0	./.:0,0,0:0	./.:0,0,0:0	./.:0,0,0:0	./.:0,0,0:0	./.:0,0,0:0	./.:0,0,0:0	./.:0,0,0:0	./.:0,0,0:0	./.:0,0,0:0	./.:0,0,0:0	./.:0,0,0:0	./.:0,0,0:0	./.:0,0,0:0	./.:0,0,0:0	./.:0,0,0:0	./.:0,0,0:0	./.:0,0,0:0	./.:0,0,0:0	./.:0,0,0:0	1/1:0,0,0:0:33:0,0,0,255,255,255	./.:0,0,0:0	./.:0,0,0:0	./.:0,0,0:0	./.:0,0,0:0	./.:0,0,0:0	./.:0,0,0:0	./.:0,0,0:0	./.:0,0,0:0	./.:0,0,0:0	./.:0,0,0:0	./.:0,0,0:0	./.:0,0,0:0	./.:0,0,0:0	./.:0,0,0:0	./.:0,0,0:0	./.:0,0,0:0	./.:0,0,0:0	./.:0,0,0:0	./.:0,0,0:0	./.:0,0,0:0	./.:0,0,0:0	./.:0,0,0:0	./.:0,0,0:0	./.:0,0,0:0	./.:0,0,0:0	./.:0,0,0:0	./.:0,0,0:0	./.:0,0,0:0	./.:0,0,0:0	./.:0,0,0:0	./.:0,0,0:0	./.:0,0,0:0	./.:0,0,0:0	./.:0,0,0:0	./.:0,0,0:0	./.:0,0,0:0	./.:0,0,0:0	./.:0,0,0:0	./.:0,0,0:0	./.:0,0,0:0	./.:0,0,0:0	./.:0,0,0:0	./.:0,0,0:0	./.:0,0,0:0	./.:0,0,0:0	./.:0,0,0:0	./.:0,0,0:0	./.:0,0,0:0	./.:0,0,0:0	./.:0,0,0:0	./.:0,0,0:0	./.:0,0,0:0	./.:0,0,0:0	./.:0,0,0:0	./.:0,0,0:0	./.:0,0,0:0	./.:0,0,0:0	./.:0,0,0:0	./.:0,0,0:0	./.:0,0,0:0	./.:0,0,0:0	./.:0,0,0:0	./.:0,0,0:0	./.:0,0,0:0	./.:0,0,0:0	./.:0,0,0:0	./.:0,0,0:0	./.:0,0,0:0	./.:0,0,0:0	./.:0,0,0:0	./.:0,0,0:0	./.:0,0,0:0	./.:0,0,0:0	./.:0,0,0:0	./.:0,0,0:0	./.:0,0,0:0	./.:0,0,0:0	./.:0,0,0:0	./.:0,0,0:0	./.:0,0,0:0	./.:0,0,0:0	./.:0,0,0:0	./.:0,0,0:0	./.:0,0,0:0	./.:0,0,0:0	./.:0,0,0:0	./.:0,0,0:0	./.:0,0,0:0	./.:0,0,0:0	./.:0,0,0:0	./.:0,0,0:0	./.:0,0,0:0	./.:0,0,0:0	./.:0,0,0:0	./.:0,0,0:0	./.:0,0,0:0	./.:0,0,0:0	./.:0,0,0:0	./.:0,0,0:0	./.:0,0,0:0	./.:0,0,0:0	./.:0,0,0:0	./.:0,0,0:0	./.:0,0,0:0	./.:0,0,0:0	./.:0,0,0:0	./.:0,0,0:0	./.:0,0,0:0	./.:0,0,0:0	./.:0,0,0:0	./.:0,0,0:0	./.:0,0,0:0	./.:0,0,0:0	./.:0,0,0:0	./.:0,0,0:0	./.:0,0,0:0	./.:0,0,0:0	./.:0,0,0:0	./.:0,0,0:0	./.:0,0,0:0	./.:0,0,0:0	./.:0,0,0:0	./.:0,0,0:0	./.:0,0,0:0	./.:0,0,0:0	./.:0,0,0:0	./.:0,0,0:0	./.:0,0,0:0	./.:0,0,0:0	./.:0,0,0:0	./.:0,0,0:0	./.:0,0,0:0
04	3616485	S04_3616485	T	C	.	PASS	AC=1;AF=0.500;AN=2;BaseQRankSum=1.04;ClippingRankSum=0.00;ExcessHet=3.0103;FS=10.000;MLEAC=1;MLEAF=0.500;MQ=60.00;MQRankSum=0.00;QD=7.75;ReadPosRankSum=-9.670e-01;SOR=2.780;set=variant135;DP=5	GT:AD:DP:GQ:PL	./.:0,0:0	./.:0,0:0	./.:0,0:0	./.:0,0:0	./.:0,0:0	./.:0,0:0	./.:0,0:0	./.:0,0:0	./.:0,0:0	./.:0,0:0	./.:0,0:0	./.:0,0:0	./.:0,0:0	./.:0,0:0	./.:0,0:0	./.:0,0:0	./.:0,0:0	./.:0,0:0	./.:0,0:0	./.:0,0:0	./.:0,0:0	./.:0,0:0	./.:0,0:0	./.:0,0:0	./.:0,0:0	./.:0,0:0	./.:0,0:0	./.:0,0:0	./.:0,0:0	./.:0,0:0	./.:0,0:0	./.:0,0:0	./.:0,0:0	./.:0,0:0	./.:0,0:0	./.:0,0:0	./.:0,0:0	./.:0,0:0	./.:0,0:0	./.:0,0:0	./.:0,0:0	./.:0,0:0	./.:0,0:0	0/1:2,3:5:99:93,0,57	./.:0,0:0	./.:0,0:0	./.:0,0:0	./.:0,0:0	./.:0,0:0	./.:0,0:0	./.:0,0:0	./.:0,0:0	./.:0,0:0	./.:0,0:0	./.:0,0:0	./.:0,0:0	./.:0,0:0	./.:0,0:0	./.:0,0:0	./.:0,0:0	./.:0,0:0	./.:0,0:0	./.:0,0:0	./.:0,0:0	./.:0,0:0	./.:0,0:0	./.:0,0:0	./.:0,0:0	./.:0,0:0	./.:0,0:0	./.:0,0:0	./.:0,0:0	./.:0,0:0	./.:0,0:0	./.:0,0:0	./.:0,0:0	./.:0,0:0	./.:0,0:0	./.:0,0:0	./.:0,0:0	./.:0,0:0	./.:0,0:0	./.:0,0:0	./.:0,0:0	./.:0,0:0	./.:0,0:0	./.:0,0:0	./.:0,0:0	./.:0,0:0	./.:0,0:0	./.:0,0:0	./.:0,0:0	./.:0,0:0	./.:0,0:0	./.:0,0:0	./.:0,0:0	./.:0,0:0	./.:0,0:0	./.:0,0:0	./.:0,0:0	./.:0,0:0	./.:0,0:0	./.:0,0:0	./.:0,0:0	./.:0,0:0	./.:0,0:0	./.:0,0:0	./.:0,0:0	./.:0,0:0	./.:0,0:0	./.:0,0:0	./.:0,0:0	./.:0,0:0	./.:0,0:0	./.:0,0:0	./.:0,0:0	./.:0,0:0	./.:0,0:0	./.:0,0:0	./.:0,0:0	./.:0,0:0	./.:0,0:0	./.:0,0:0	./.:0,0:0	./.:0,0:0	./.:0,0:0	./.:0,0:0	./.:0,0:0	./.:0,0:0	./.:0,0:0	./.:0,0:0	./.:0,0:0	./.:0,0:0	./.:0,0:0	./.:0,0:0	./.:0,0:0	./.:0,0:0	./.:0,0:0	./.:0,0:0	./.:0,0:0	./.:0,0:0	./.:0,0:0	./.:0,0:0	./.:0,0:0	./.:0,0:0	./.:0,0:0	./.:0,0:0	./.:0,0:0	./.:0,0:0	./.:0,0:0	./.:0,0:0	./.:0,0:0	./.:0,0:0	./.:0,0:0	./.:0,0:0	./.:0,0:0	./.:0,0:0	./.:0,0:0	./.:0,0:0	./.:0,0:0	./.:0,0:0	./.:0,0:0	./.:0,0:0	./.:0,0:0	./.:0,0:0	./.:0,0:0	./.:0,0:0	./.:0,0:0	./.:0,0:0	./.:0,0:0	./.:0,0:0	./.:0,0:0	./.:0,0:0	./.:0,0:0	./.:0,0:0	./.:0,0:0	./.:0,0:0	./.:0,0:0	./.:0,0:0	./.:0,0:0	./.:0,0:0	./.:0,0:0	./.:0,0:0	./.:0,0:0	./.:0,0:0	./.:0,0:0	./.:0,0:0	./.:0,0:0	./.:0,0:0	./.:0,0:0	./.:0,0:0	./.:0,0:0	./.:0,0:0	./.:0,0:0	./.:0,0:0	./.:0,0:0	./.:0,0:0	./.:0,0:0
04	3616656	S04_3616656	G	A	.	PASS	AC=2;AF=1.00;AN=2;ExcessHet=3.0103;FS=0.000;MLEAC=2;MLEAF=1.00;MQ=60.00;QD=33.72;SOR=2.833;set=variant157;DP=8	GT:AD:DP:GQ:PL	./.:0,0:0	./.:0,0:0	./.:0,0:0	./.:0,0:0	./.:0,0:0	./.:0,0:0	./.:0,0:0	./.:0,0:0	./.:0,0:0	./.:0,0:0	./.:0,0:0	./.:0,0:0	./.:0,0:0	./.:0,0:0	./.:0,0:0	./.:0,0:0	./.:0,0:0	./.:0,0:0	./.:0,0:0	./.:0,0:0	./.:0,0:0	./.:0,0:0	./.:0,0:0	./.:0,0:0	./.:0,0:0	./.:0,0:0	./.:0,0:0	./.:0,0:0	./.:0,0:0	./.:0,0:0	./.:0,0:0	./.:0,0:0	./.:0,0:0	./.:0,0:0	./.:0,0:0	./.:0,0:0	./.:0,0:0	./.:0,0:0	./.:0,0:0	./.:0,0:0	./.:0,0:0	./.:0,0:0	./.:0,0:0	./.:0,0:0	./.:0,0:0	./.:0,0:0	./.:0,0:0	./.:0,0:0	./.:0,0:0	./.:0,0:0	./.:0,0:0	./.:0,0:0	./.:0,0:0	./.:0,0:0	./.:0,0:0	./.:0,0:0	./.:0,0:0	./.:0,0:0	./.:0,0:0	./.:0,0:0	./.:0,0:0	./.:0,0:0	./.:0,0:0	./.:0,0:0	./.:0,0:0	./.:0,0:0	./.:0,0:0	./.:0,0:0	./.:0,0:0	./.:0,0:0	./.:0,0:0	./.:0,0:0	./.:0,0:0	./.:0,0:0	./.:0,0:0	./.:0,0:0	./.:0,0:0	1/1:0,8:8:99:255,24,0	./.:0,0:0	./.:0,0:0	./.:0,0:0	./.:0,0:0	./.:0,0:0	./.:0,0:0	./.:0,0:0	./.:0,0:0	./.:0,0:0	./.:0,0:0	./.:0,0:0	./.:0,0:0	./.:0,0:0	./.:0,0:0	./.:0,0:0	./.:0,0:0	./.:0,0:0	./.:0,0:0	./.:0,0:0	./.:0,0:0	./.:0,0:0	./.:0,0:0	./.:0,0:0	./.:0,0:0	./.:0,0:0	./.:0,0:0	./.:0,0:0	./.:0,0:0	./.:0,0:0	./.:0,0:0	./.:0,0:0	./.:0,0:0	./.:0,0:0	./.:0,0:0	./.:0,0:0	./.:0,0:0	./.:0,0:0	./.:0,0:0	./.:0,0:0	./.:0,0:0	./.:0,0:0	./.:0,0:0	./.:0,0:0	./.:0,0:0	./.:0,0:0	./.:0,0:0	./.:0,0:0	./.:0,0:0	./.:0,0:0	./.:0,0:0	./.:0,0:0	./.:0,0:0	./.:0,0:0	./.:0,0:0	./.:0,0:0	./.:0,0:0	./.:0,0:0	./.:0,0:0	./.:0,0:0	./.:0,0:0	./.:0,0:0	./.:0,0:0	./.:0,0:0	./.:0,0:0	./.:0,0:0	./.:0,0:0	./.:0,0:0	./.:0,0:0	./.:0,0:0	./.:0,0:0	./.:0,0:0	./.:0,0:0	./.:0,0:0	./.:0,0:0	./.:0,0:0	./.:0,0:0	./.:0,0:0	./.:0,0:0	./.:0,0:0	./.:0,0:0	./.:0,0:0	./.:0,0:0	./.:0,0:0	./.:0,0:0	./.:0,0:0	./.:0,0:0	./.:0,0:0	./.:0,0:0	./.:0,0:0	./.:0,0:0	./.:0,0:0	./.:0,0:0	./.:0,0:0	./.:0,0:0	./.:0,0:0	./.:0,0:0	./.:0,0:0	./.:0,0:0	./.:0,0:0	./.:0,0:0	./.:0,0:0	./.:0,0:0	./.:0,0:0	./.:0,0:0	./.:0,0:0	./.:0,0:0	./.:0,0:0	./.:0,0:0	./.:0,0:0	./.:0,0:0	./.:0,0:0	./.:0,0:0	./.:0,0:0	./.:0,0:0	./.:0,0:0	./.:0,0:0	./.:0,0:0	./.:0,0:0	./.:0,0:0	./.:0,0:0
04	3617123	S04_3617123	A	C	.	PASS	AC=1;AF=0.500;AN=2;BaseQRankSum=0.230;ClippingRankSum=0.00;ExcessHet=3.0103;FS=0.000;MLEAC=1;MLEAF=0.500;MQ=60.00;MQRankSum=0.00;QD=2.07;ReadPosRankSum=0.447;SOR=0.368;set=variant168;DP=11	GT:AD:DP:GQ:PL	./.:0,0:0	./.:0,0:0	./.:0,0:0	./.:0,0:0	./.:0,0:0	./.:0,0:0	./.:0,0:0	./.:0,0:0	./.:0,0:0	./.:0,0:0	./.:0,0:0	./.:0,0:0	./.:0,0:0	./.:0,0:0	./.:0,0:0	./.:0,0:0	./.:0,0:0	./.:0,0:0	./.:0,0:0	./.:0,0:0	./.:0,0:0	./.:0,0:0	./.:0,0:0	./.:0,0:0	./.:0,0:0	./.:0,0:0	./.:0,0:0	./.:0,0:0	./.:0,0:0	./.:0,0:0	./.:0,0:0	./.:0,0:0	./.:0,0:0	./.:0,0:0	./.:0,0:0	./.:0,0:0	./.:0,0:0	./.:0,0:0	./.:0,0:0	./.:0,0:0	./.:0,0:0	./.:0,0:0	./.:0,0:0	./.:0,0:0	./.:0,0:0	./.:0,0:0	./.:0,0:0	./.:0,0:0	./.:0,0:0	./.:0,0:0	./.:0,0:0	./.:0,0:0	./.:0,0:0	./.:0,0:0	./.:0,0:0	./.:0,0:0	./.:0,0:0	./.:0,0:0	./.:0,0:0	./.:0,0:0	./.:0,0:0	./.:0,0:0	./.:0,0:0	./.:0,0:0	./.:0,0:0	./.:0,0:0	./.:0,0:0	./.:0,0:0	./.:0,0:0	./.:0,0:0	./.:0,0:0	./.:0,0:0	./.:0,0:0	./.:0,0:0	./.:0,0:0	./.:0,0:0	./.:0,0:0	./.:0,0:0	./.:0,0:0	./.:0,0:0	./.:0,0:0	./.:0,0:0	./.:0,0:0	./.:0,0:0	./.:0,0:0	./.:0,0:0	./.:0,0:0	./.:0,0:0	./.:0,0:0	./.:0,0:0	./.:0,0:0	./.:0,0:0	./.:0,0:0	./.:0,0:0	./.:0,0:0	./.:0,0:0	./.:0,0:0	./.:0,0:0	./.:0,0:0	./.:0,0:0	./.:0,0:0	./.:0,0:0	./.:0,0:0	./.:0,0:0	./.:0,0:0	./.:0,0:0	./.:0,0:0	./.:0,0:0	./.:0,0:0	./.:0,0:0	./.:0,0:0	./.:0,0:0	./.:0,0:0	./.:0,0:0	./.:0,0:0	./.:0,0:0	./.:0,0:0	./.:0,0:0	./.:0,0:0	0/1:9,2:11:99:39,0,255	./.:0,0:0	./.:0,0:0	./.:0,0:0	./.:0,0:0	./.:0,0:0	./.:0,0:0	./.:0,0:0	./.:0,0:0	./.:0,0:0	./.:0,0:0	./.:0,0:0	./.:0,0:0	./.:0,0:0	./.:0,0:0	./.:0,0:0	./.:0,0:0	./.:0,0:0	./.:0,0:0	./.:0,0:0	./.:0,0:0	./.:0,0:0	./.:0,0:0	./.:0,0:0	./.:0,0:0	./.:0,0:0	./.:0,0:0	./.:0,0:0	./.:0,0:0	./.:0,0:0	./.:0,0:0	./.:0,0:0	./.:0,0:0	./.:0,0:0	./.:0,0:0	./.:0,0:0	./.:0,0:0	./.:0,0:0	./.:0,0:0	./.:0,0:0	./.:0,0:0	./.:0,0:0	./.:0,0:0	./.:0,0:0	./.:0,0:0	./.:0,0:0	./.:0,0:0	./.:0,0:0	./.:0,0:0	./.:0,0:0	./.:0,0:0	./.:0,0:0	./.:0,0:0	./.:0,0:0	./.:0,0:0	./.:0,0:0	./.:0,0:0	./.:0,0:0	./.:0,0:0	./.:0,0:0	./.:0,0:0	./.:0,0:0	./.:0,0:0	./.:0,0:0	./.:0,0:0	./.:0,0:0	./.:0,0:0	./.:0,0:0	./.:0,0:0	./.:0,0:0	./.:0,0:0	./.:0,0:0	./.:0,0:0	./.:0,0:0	./.:0,0:0	./.:0,0:0	./.:0,0:0	./.:0,0:0	./.:0,0:0
04	3617208	S04_3617208	A	C	.	PASS	AC=1;AF=0.500;AN=2;BaseQRankSum=0.00;ClippingRankSum=0.00;ExcessHet=3.0103;FS=0.000;MLEAC=1;MLEAF=0.500;MQ=60.00;MQRankSum=0.00;QD=3.57;ReadPosRankSum=0.842;SOR=0.446;set=variant106;DP=5	GT:AD:DP:GQ:PL	./.:0,0:0	./.:0,0:0	./.:0,0:0	./.:0,0:0	./.:0,0:0	./.:0,0:0	./.:0,0:0	./.:0,0:0	./.:0,0:0	./.:0,0:0	./.:0,0:0	./.:0,0:0	./.:0,0:0	./.:0,0:0	./.:0,0:0	./.:0,0:0	./.:0,0:0	./.:0,0:0	./.:0,0:0	./.:0,0:0	./.:0,0:0	./.:0,0:0	./.:0,0:0	./.:0,0:0	./.:0,0:0	./.:0,0:0	./.:0,0:0	./.:0,0:0	./.:0,0:0	./.:0,0:0	./.:0,0:0	./.:0,0:0	./.:0,0:0	./.:0,0:0	./.:0,0:0	./.:0,0:0	./.:0,0:0	./.:0,0:0	./.:0,0:0	./.:0,0:0	./.:0,0:0	./.:0,0:0	./.:0,0:0	./.:0,0:0	./.:0,0:0	./.:0,0:0	./.:0,0:0	./.:0,0:0	./.:0,0:0	./.:0,0:0	./.:0,0:0	./.:0,0:0	./.:0,0:0	./.:0,0:0	./.:0,0:0	./.:0,0:0	./.:0,0:0	./.:0,0:0	./.:0,0:0	./.:0,0:0	./.:0,0:0	./.:0,0:0	./.:0,0:0	./.:0,0:0	./.:0,0:0	./.:0,0:0	./.:0,0:0	./.:0,0:0	./.:0,0:0	./.:0,0:0	./.:0,0:0	./.:0,0:0	./.:0,0:0	./.:0,0:0	./.:0,0:0	./.:0,0:0	./.:0,0:0	./.:0,0:0	./.:0,0:0	./.:0,0:0	./.:0,0:0	./.:0,0:0	./.:0,0:0	./.:0,0:0	./.:0,0:0	./.:0,0:0	./.:0,0:0	./.:0,0:0	./.:0,0:0	./.:0,0:0	./.:0,0:0	./.:0,0:0	./.:0,0:0	./.:0,0:0	./.:0,0:0	./.:0,0:0	./.:0,0:0	./.:0,0:0	./.:0,0:0	./.:0,0:0	./.:0,0:0	./.:0,0:0	./.:0,0:0	./.:0,0:0	./.:0,0:0	./.:0,0:0	./.:0,0:0	./.:0,0:0	./.:0,0:0	./.:0,0:0	./.:0,0:0	./.:0,0:0	./.:0,0:0	./.:0,0:0	./.:0,0:0	./.:0,0:0	./.:0,0:0	./.:0,0:0	./.:0,0:0	./.:0,0:0	./.:0,0:0	./.:0,0:0	./.:0,0:0	./.:0,0:0	./.:0,0:0	./.:0,0:0	./.:0,0:0	./.:0,0:0	./.:0,0:0	./.:0,0:0	./.:0,0:0	./.:0,0:0	./.:0,0:0	./.:0,0:0	./.:0,0:0	./.:0,0:0	./.:0,0:0	./.:0,0:0	./.:0,0:0	./.:0,0:0	./.:0,0:0	./.:0,0:0	./.:0,0:0	./.:0,0:0	./.:0,0:0	./.:0,0:0	./.:0,0:0	./.:0,0:0	./.:0,0:0	./.:0,0:0	./.:0,0:0	./.:0,0:0	./.:0,0:0	./.:0,0:0	./.:0,0:0	./.:0,0:0	./.:0,0:0	./.:0,0:0	./.:0,0:0	./.:0,0:0	./.:0,0:0	./.:0,0:0	./.:0,0:0	./.:0,0:0	./.:0,0:0	./.:0,0:0	./.:0,0:0	./.:0,0:0	./.:0,0:0	./.:0,0:0	./.:0,0:0	./.:0,0:0	./.:0,0:0	./.:0,0:0	./.:0,0:0	./.:0,0:0	./.:0,0:0	./.:0,0:0	./.:0,0:0	./.:0,0:0	./.:0,0:0	./.:0,0:0	./.:0,0:0	./.:0,0:0	./.:0,0:0	0/1:3,2:5:99:57,0,93	./.:0,0:0	./.:0,0:0	./.:0,0:0	./.:0,0:0	./.:0,0:0	./.:0,0:0	./.:0,0:0	./.:0,0:0	./.:0,0:0	./.:0,0:0	./.:0,0:0	./.:0,0:0
04	3617225	S04_3617225	A	C	.	PASS	AC=3;AF=0.750;AN=4;ClippingRankSum=0.00;ExcessHet=3.0103;MQ=60.00;MQRankSum=0.00;set=variant128-variant144;DP=14	GT:AD:DP:GQ:PL	./.:0,0:0	./.:0,0:0	./.:0,0:0	./.:0,0:0	./.:0,0:0	./.:0,0:0	./.:0,0:0	./.:0,0:0	./.:0,0:0	./.:0,0:0	./.:0,0:0	./.:0,0:0	./.:0,0:0	./.:0,0:0	./.:0,0:0	./.:0,0:0	./.:0,0:0	./.:0,0:0	./.:0,0:0	./.:0,0:0	./.:0,0:0	./.:0,0:0	./.:0,0:0	./.:0,0:0	./.:0,0:0	./.:0,0:0	./.:0,0:0	./.:0,0:0	./.:0,0:0	./.:0,0:0	./.:0,0:0	./.:0,0:0	./.:0,0:0	./.:0,0:0	./.:0,0:0	./.:0,0:0	0/1:6,4:10:99:114,0,186	./.:0,0:0	./.:0,0:0	./.:0,0:0	./.:0,0:0	./.:0,0:0	./.:0,0:0	./.:0,0:0	./.:0,0:0	./.:0,0:0	./.:0,0:0	./.:0,0:0	./.:0,0:0	./.:0,0:0	./.:0,0:0	./.:0,0:0	1/1:1,3:4:99:96,0,24	./.:0,0:0	./.:0,0:0	./.:0,0:0	./.:0,0:0	./.:0,0:0	./.:0,0:0	./.:0,0:0	./.:0,0:0	./.:0,0:0	./.:0,0:0	./.:0,0:0	./.:0,0:0	./.:0,0:0	./.:0,0:0	./.:0,0:0	./.:0,0:0	./.:0,0:0	./.:0,0:0	./.:0,0:0	./.:0,0:0	./.:0,0:0	./.:0,0:0	./.:0,0:0	./.:0,0:0	./.:0,0:0	./.:0,0:0	./.:0,0:0	./.:0,0:0	./.:0,0:0	./.:0,0:0	./.:0,0:0	./.:0,0:0	./.:0,0:0	./.:0,0:0	./.:0,0:0	./.:0,0:0	./.:0,0:0	./.:0,0:0	./.:0,0:0	./.:0,0:0	./.:0,0:0	./.:0,0:0	./.:0,0:0	./.:0,0:0	./.:0,0:0	./.:0,0:0	./.:0,0:0	./.:0,0:0	./.:0,0:0	./.:0,0:0	./.:0,0:0	./.:0,0:0	./.:0,0:0	./.:0,0:0	./.:0,0:0	./.:0,0:0	./.:0,0:0	./.:0,0:0	./.:0,0:0	./.:0,0:0	./.:0,0:0	./.:0,0:0	./.:0,0:0	./.:0,0:0	./.:0,0:0	./.:0,0:0	./.:0,0:0	./.:0,0:0	./.:0,0:0	./.:0,0:0	./.:0,0:0	./.:0,0:0	./.:0,0:0	./.:0,0:0	./.:0,0:0	./.:0,0:0	./.:0,0:0	./.:0,0:0	./.:0,0:0	./.:0,0:0	./.:0,0:0	./.:0,0:0	./.:0,0:0	./.:0,0:0	./.:0,0:0	./.:0,0:0	./.:0,0:0	./.:0,0:0	./.:0,0:0	./.:0,0:0	./.:0,0:0	./.:0,0:0	./.:0,0:0	./.:0,0:0	./.:0,0:0	./.:0,0:0	./.:0,0:0	./.:0,0:0	./.:0,0:0	./.:0,0:0	./.:0,0:0	./.:0,0:0	./.:0,0:0	./.:0,0:0	./.:0,0:0	./.:0,0:0	./.:0,0:0	./.:0,0:0	./.:0,0:0	./.:0,0:0	./.:0,0:0	./.:0,0:0	./.:0,0:0	./.:0,0:0	./.:0,0:0	./.:0,0:0	./.:0,0:0	./.:0,0:0	./.:0,0:0	./.:0,0:0	./.:0,0:0	./.:0,0:0	./.:0,0:0	./.:0,0:0	./.:0,0:0	./.:0,0:0	./.:0,0:0	./.:0,0:0	./.:0,0:0	./.:0,0:0	./.:0,0:0	./.:0,0:0	./.:0,0:0	./.:0,0:0	./.:0,0:0	./.:0,0:0	./.:0,0:0	./.:0,0:0	./.:0,0:0	./.:0,0:0	./.:0,0:0	./.:0,0:0	./.:0,0:0	./.:0,0:0	./.:0,0:0
04	3617242	S04_3617242	A	C	.	PASS	AC=5;AF=0.500;AN=10;ClippingRankSum=0.00;ExcessHet=3.0103;FS=0.000;MLEAC=1;MLEAF=0.500;MQ=60.00;MQRankSum=0.00;set=variant47-variant76-variant93-variant128-variant130;DP=32	GT:AD:DP:GQ:PL	./.:0,0:0	./.:0,0:0	./.:0,0:0	./.:0,0:0	./.:0,0:0	./.:0,0:0	./.:0,0:0	./.:0,0:0	./.:0,0:0	./.:0,0:0	./.:0,0:0	./.:0,0:0	./.:0,0:0	./.:0,0:0	./.:0,0:0	./.:0,0:0	./.:0,0:0	./.:0,0:0	./.:0,0:0	./.:0,0:0	./.:0,0:0	./.:0,0:0	./.:0,0:0	./.:0,0:0	./.:0,0:0	./.:0,0:0	./.:0,0:0	./.:0,0:0	./.:0,0:0	./.:0,0:0	./.:0,0:0	./.:0,0:0	./.:0,0:0	./.:0,0:0	./.:0,0:0	./.:0,0:0	0/1:4,4:8:99:120,0,120	./.:0,0:0	0/1:3,4:7:99:123,0,87	./.:0,0:0	./.:0,0:0	./.:0,0:0	./.:0,0:0	./.:0,0:0	./.:0,0:0	./.:0,0:0	./.:0,0:0	./.:0,0:0	./.:0,0:0	./.:0,0:0	./.:0,0:0	./.:0,0:0	./.:0,0:0	./.:0,0:0	./.:0,0:0	./.:0,0:0	./.:0,0:0	./.:0,0:0	./.:0,0:0	./.:0,0:0	./.:0,0:0	./.:0,0:0	./.:0,0:0	./.:0,0:0	./.:0,0:0	./.:0,0:0	./.:0,0:0	./.:0,0:0	./.:0,0:0	./.:0,0:0	./.:0,0:0	./.:0,0:0	./.:0,0:0	./.:0,0:0	./.:0,0:0	./.:0,0:0	./.:0,0:0	./.:0,0:0	./.:0,0:0	./.:0,0:0	./.:0,0:0	./.:0,0:0	./.:0,0:0	./.:0,0:0	./.:0,0:0	./.:0,0:0	./.:0,0:0	./.:0,0:0	./.:0,0:0	./.:0,0:0	./.:0,0:0	./.:0,0:0	./.:0,0:0	./.:0,0:0	./.:0,0:0	./.:0,0:0	./.:0,0:0	./.:0,0:0	./.:0,0:0	0/1:2,3:5:99:93,0,57	./.:0,0:0	./.:0,0:0	./.:0,0:0	./.:0,0:0	./.:0,0:0	./.:0,0:0	./.:0,0:0	./.:0,0:0	./.:0,0:0	./.:0,0:0	./.:0,0:0	./.:0,0:0	./.:0,0:0	./.:0,0:0	./.:0,0:0	./.:0,0:0	./.:0,0:0	./.:0,0:0	./.:0,0:0	./.:0,0:0	./.:0,0:0	./.:0,0:0	./.:0,0:0	./.:0,0:0	./.:0,0:0	./.:0,0:0	./.:0,0:0	./.:0,0:0	./.:0,0:0	./.:0,0:0	./.:0,0:0	./.:0,0:0	./.:0,0:0	./.:0,0:0	./.:0,0:0	./.:0,0:0	./.:0,0:0	./.:0,0:0	./.:0,0:0	./.:0,0:0	./.:0,0:0	./.:0,0:0	./.:0,0:0	./.:0,0:0	./.:0,0:0	./.:0,0:0	./.:0,0:0	./.:0,0:0	0/1:2,2:4:99:60,0,60	./.:0,0:0	./.:0,0:0	./.:0,0:0	./.:0,0:0	./.:0,0:0	./.:0,0:0	./.:0,0:0	./.:0,0:0	./.:0,0:0	./.:0,0:0	./.:0,0:0	./.:0,0:0	./.:0,0:0	./.:0,0:0	./.:0,0:0	./.:0,0:0	./.:0,0:0	0/1:5,3:8:99:84,0,156	./.:0,0:0	./.:0,0:0	./.:0,0:0	./.:0,0:0	./.:0,0:0	./.:0,0:0	./.:0,0:0	./.:0,0:0	./.:0,0:0	./.:0,0:0	./.:0,0:0	./.:0,0:0	./.:0,0:0	./.:0,0:0	./.:0,0:0	./.:0,0:0	./.:0,0:0	./.:0,0:0	./.:0,0:0	./.:0,0:0	./.:0,0:0	./.:0,0:0	./.:0,0:0	./.:0,0:0	./.:0,0:0	./.:0,0:0	./.:0,0:0	./.:0,0:0	./.:0,0:0	./.:0,0:0	./.:0,0:0
04	3617292	S04_3617292	T	G	.	PASS	AC=1;AF=0.500;AN=2;BaseQRankSum=-2.453e+00;ClippingRankSum=0.00;ExcessHet=3.0103;FS=18.921;MLEAC=1;MLEAF=0.500;MQ=60.00;MQRankSum=0.00;QD=1.30;ReadPosRankSum=-5.580e-01;SOR=4.164;set=variant48;DP=19	GT:AD:DP:GQ:PL	./.:0,0:0	./.:0,0:0	./.:0,0:0	./.:0,0:0	./.:0,0:0	./.:0,0:0	./.:0,0:0	./.:0,0:0	./.:0,0:0	./.:0,0:0	./.:0,0:0	./.:0,0:0	./.:0,0:0	./.:0,0:0	./.:0,0:0	./.:0,0:0	./.:0,0:0	./.:0,0:0	./.:0,0:0	./.:0,0:0	./.:0,0:0	./.:0,0:0	./.:0,0:0	./.:0,0:0	./.:0,0:0	./.:0,0:0	./.:0,0:0	./.:0,0:0	./.:0,0:0	./.:0,0:0	./.:0,0:0	./.:0,0:0	./.:0,0:0	./.:0,0:0	./.:0,0:0	./.:0,0:0	./.:0,0:0	./.:0,0:0	./.:0,0:0	./.:0,0:0	./.:0,0:0	./.:0,0:0	./.:0,0:0	./.:0,0:0	./.:0,0:0	./.:0,0:0	./.:0,0:0	./.:0,0:0	./.:0,0:0	./.:0,0:0	./.:0,0:0	./.:0,0:0	./.:0,0:0	./.:0,0:0	./.:0,0:0	./.:0,0:0	./.:0,0:0	./.:0,0:0	./.:0,0:0	./.:0,0:0	./.:0,0:0	./.:0,0:0	./.:0,0:0	./.:0,0:0	./.:0,0:0	./.:0,0:0	./.:0,0:0	./.:0,0:0	./.:0,0:0	./.:0,0:0	./.:0,0:0	./.:0,0:0	./.:0,0:0	./.:0,0:0	./.:0,0:0	./.:0,0:0	./.:0,0:0	./.:0,0:0	./.:0,0:0	./.:0,0:0	./.:0,0:0	./.:0,0:0	./.:0,0:0	./.:0,0:0	./.:0,0:0	./.:0,0:0	./.:0,0:0	./.:0,0:0	./.:0,0:0	./.:0,0:0	./.:0,0:0	./.:0,0:0	./.:0,0:0	./.:0,0:0	./.:0,0:0	./.:0,0:0	./.:0,0:0	./.:0,0:0	./.:0,0:0	./.:0,0:0	0/1:12,7:19:100:195,0,255	./.:0,0:0	./.:0,0:0	./.:0,0:0	./.:0,0:0	./.:0,0:0	./.:0,0:0	./.:0,0:0	./.:0,0:0	./.:0,0:0	./.:0,0:0	./.:0,0:0	./.:0,0:0	./.:0,0:0	./.:0,0:0	./.:0,0:0	./.:0,0:0	./.:0,0:0	./.:0,0:0	./.:0,0:0	./.:0,0:0	./.:0,0:0	./.:0,0:0	./.:0,0:0	./.:0,0:0	./.:0,0:0	./.:0,0:0	./.:0,0:0	./.:0,0:0	./.:0,0:0	./.:0,0:0	./.:0,0:0	./.:0,0:0	./.:0,0:0	./.:0,0:0	./.:0,0:0	./.:0,0:0	./.:0,0:0	./.:0,0:0	./.:0,0:0	./.:0,0:0	./.:0,0:0	./.:0,0:0	./.:0,0:0	./.:0,0:0	./.:0,0:0	./.:0,0:0	./.:0,0:0	./.:0,0:0	./.:0,0:0	./.:0,0:0	./.:0,0:0	./.:0,0:0	./.:0,0:0	./.:0,0:0	./.:0,0:0	./.:0,0:0	./.:0,0:0	./.:0,0:0	./.:0,0:0	./.:0,0:0	./.:0,0:0	./.:0,0:0	./.:0,0:0	./.:0,0:0	./.:0,0:0	./.:0,0:0	./.:0,0:0	./.:0,0:0	./.:0,0:0	./.:0,0:0	./.:0,0:0	./.:0,0:0	./.:0,0:0	./.:0,0:0	./.:0,0:0	./.:0,0:0	./.:0,0:0	./.:0,0:0	./.:0,0:0	./.:0,0:0	./.:0,0:0	./.:0,0:0	./.:0,0:0	./.:0,0:0	./.:0,0:0	./.:0,0:0	./.:0,0:0	./.:0,0:0	./.:0,0:0	./.:0,0:0	./.:0,0:0	./.:0,0:0	./.:0,0:0	./.:0,0:0	./.:0,0:0	./.:0,0:0	./.:0,0:0
04	3617405	S04_3617405	G	A	.	PASS	AC=2;AF=1.00;AN=2;BaseQRankSum=-3.520e-01;ClippingRankSum=0.00;ExcessHet=3.0103;FS=0.000;MLEAC=2;MLEAF=1.00;MQ=60.00;MQRankSum=0.00;QD=32.67;ReadPosRankSum=1.71;SOR=0.473;set=variant150;DP=22	GT:AD:DP:GQ:PL	./.:0,0:0	./.:0,0:0	./.:0,0:0	./.:0,0:0	./.:0,0:0	./.:0,0:0	./.:0,0:0	./.:0,0:0	./.:0,0:0	./.:0,0:0	./.:0,0:0	./.:0,0:0	./.:0,0:0	./.:0,0:0	./.:0,0:0	./.:0,0:0	./.:0,0:0	./.:0,0:0	./.:0,0:0	./.:0,0:0	./.:0,0:0	./.:0,0:0	./.:0,0:0	./.:0,0:0	./.:0,0:0	./.:0,0:0	./.:0,0:0	./.:0,0:0	./.:0,0:0	./.:0,0:0	./.:0,0:0	./.:0,0:0	./.:0,0:0	./.:0,0:0	./.:0,0:0	./.:0,0:0	./.:0,0:0	./.:0,0:0	./.:0,0:0	./.:0,0:0	./.:0,0:0	./.:0,0:0	./.:0,0:0	./.:0,0:0	./.:0,0:0	./.:0,0:0	./.:0,0:0	./.:0,0:0	./.:0,0:0	./.:0,0:0	./.:0,0:0	./.:0,0:0	./.:0,0:0	./.:0,0:0	./.:0,0:0	./.:0,0:0	./.:0,0:0	./.:0,0:0	1/1:1,21:22:99:255,30,0	./.:0,0:0	./.:0,0:0	./.:0,0:0	./.:0,0:0	./.:0,0:0	./.:0,0:0	./.:0,0:0	./.:0,0:0	./.:0,0:0	./.:0,0:0	./.:0,0:0	./.:0,0:0	./.:0,0:0	./.:0,0:0	./.:0,0:0	./.:0,0:0	./.:0,0:0	./.:0,0:0	./.:0,0:0	./.:0,0:0	./.:0,0:0	./.:0,0:0	./.:0,0:0	./.:0,0:0	./.:0,0:0	./.:0,0:0	./.:0,0:0	./.:0,0:0	./.:0,0:0	./.:0,0:0	./.:0,0:0	./.:0,0:0	./.:0,0:0	./.:0,0:0	./.:0,0:0	./.:0,0:0	./.:0,0:0	./.:0,0:0	./.:0,0:0	./.:0,0:0	./.:0,0:0	./.:0,0:0	./.:0,0:0	./.:0,0:0	./.:0,0:0	./.:0,0:0	./.:0,0:0	./.:0,0:0	./.:0,0:0	./.:0,0:0	./.:0,0:0	./.:0,0:0	./.:0,0:0	./.:0,0:0	./.:0,0:0	./.:0,0:0	./.:0,0:0	./.:0,0:0	./.:0,0:0	./.:0,0:0	./.:0,0:0	./.:0,0:0	./.:0,0:0	./.:0,0:0	./.:0,0:0	./.:0,0:0	./.:0,0:0	./.:0,0:0	./.:0,0:0	./.:0,0:0	./.:0,0:0	./.:0,0:0	./.:0,0:0	./.:0,0:0	./.:0,0:0	./.:0,0:0	./.:0,0:0	./.:0,0:0	./.:0,0:0	./.:0,0:0	./.:0,0:0	./.:0,0:0	./.:0,0:0	./.:0,0:0	./.:0,0:0	./.:0,0:0	./.:0,0:0	./.:0,0:0	./.:0,0:0	./.:0,0:0	./.:0,0:0	./.:0,0:0	./.:0,0:0	./.:0,0:0	./.:0,0:0	./.:0,0:0	./.:0,0:0	./.:0,0:0	./.:0,0:0	./.:0,0:0	./.:0,0:0	./.:0,0:0	./.:0,0:0	./.:0,0:0	./.:0,0:0	./.:0,0:0	./.:0,0:0	./.:0,0:0	./.:0,0:0	./.:0,0:0	./.:0,0:0	./.:0,0:0	./.:0,0:0	./.:0,0:0	./.:0,0:0	./.:0,0:0	./.:0,0:0	./.:0,0:0	./.:0,0:0	./.:0,0:0	./.:0,0:0	./.:0,0:0	./.:0,0:0	./.:0,0:0	./.:0,0:0	./.:0,0:0	./.:0,0:0	./.:0,0:0	./.:0,0:0	./.:0,0:0	./.:0,0:0	./.:0,0:0	./.:0,0:0	./.:0,0:0	./.:0,0:0	./.:0,0:0	./.:0,0:0	./.:0,0:0	./.:0,0:0
04	3617921	S04_3617921	T	G	.	PASS	AC=1;AF=0.500;AN=2;BaseQRankSum=-3.980e-01;ClippingRankSum=0.00;ExcessHet=3.0103;FS=0.000;MLEAC=1;MLEAF=0.500;MQ=60.00;MQRankSum=0.00;QD=1.01;ReadPosRankSum=-2.300e-02;SOR=0.527;set=variant116;DP=11	GT:AD:DP:GQ:PL	./.:0,0:0	./.:0,0:0	./.:0,0:0	./.:0,0:0	./.:0,0:0	./.:0,0:0	./.:0,0:0	./.:0,0:0	./.:0,0:0	./.:0,0:0	./.:0,0:0	./.:0,0:0	./.:0,0:0	./.:0,0:0	./.:0,0:0	./.:0,0:0	./.:0,0:0	./.:0,0:0	./.:0,0:0	./.:0,0:0	0/1:9,2:11:99:39,0,255	./.:0,0:0	./.:0,0:0	./.:0,0:0	./.:0,0:0	./.:0,0:0	./.:0,0:0	./.:0,0:0	./.:0,0:0	./.:0,0:0	./.:0,0:0	./.:0,0:0	./.:0,0:0	./.:0,0:0	./.:0,0:0	./.:0,0:0	./.:0,0:0	./.:0,0:0	./.:0,0:0	./.:0,0:0	./.:0,0:0	./.:0,0:0	./.:0,0:0	./.:0,0:0	./.:0,0:0	./.:0,0:0	./.:0,0:0	./.:0,0:0	./.:0,0:0	./.:0,0:0	./.:0,0:0	./.:0,0:0	./.:0,0:0	./.:0,0:0	./.:0,0:0	./.:0,0:0	./.:0,0:0	./.:0,0:0	./.:0,0:0	./.:0,0:0	./.:0,0:0	./.:0,0:0	./.:0,0:0	./.:0,0:0	./.:0,0:0	./.:0,0:0	./.:0,0:0	./.:0,0:0	./.:0,0:0	./.:0,0:0	./.:0,0:0	./.:0,0:0	./.:0,0:0	./.:0,0:0	./.:0,0:0	./.:0,0:0	./.:0,0:0	./.:0,0:0	./.:0,0:0	./.:0,0:0	./.:0,0:0	./.:0,0:0	./.:0,0:0	./.:0,0:0	./.:0,0:0	./.:0,0:0	./.:0,0:0	./.:0,0:0	./.:0,0:0	./.:0,0:0	./.:0,0:0	./.:0,0:0	./.:0,0:0	./.:0,0:0	./.:0,0:0	./.:0,0:0	./.:0,0:0	./.:0,0:0	./.:0,0:0	./.:0,0:0	./.:0,0:0	./.:0,0:0	./.:0,0:0	./.:0,0:0	./.:0,0:0	./.:0,0:0	./.:0,0:0	./.:0,0:0	./.:0,0:0	./.:0,0:0	./.:0,0:0	./.:0,0:0	./.:0,0:0	./.:0,0:0	./.:0,0:0	./.:0,0:0	./.:0,0:0	./.:0,0:0	./.:0,0:0	./.:0,0:0	./.:0,0:0	./.:0,0:0	./.:0,0:0	./.:0,0:0	./.:0,0:0	./.:0,0:0	./.:0,0:0	./.:0,0:0	./.:0,0:0	./.:0,0:0	./.:0,0:0	./.:0,0:0	./.:0,0:0	./.:0,0:0	./.:0,0:0	./.:0,0:0	./.:0,0:0	./.:0,0:0	./.:0,0:0	./.:0,0:0	./.:0,0:0	./.:0,0:0	./.:0,0:0	./.:0,0:0	./.:0,0:0	./.:0,0:0	./.:0,0:0	./.:0,0:0	./.:0,0:0	./.:0,0:0	./.:0,0:0	./.:0,0:0	./.:0,0:0	./.:0,0:0	./.:0,0:0	./.:0,0:0	./.:0,0:0	./.:0,0:0	./.:0,0:0	./.:0,0:0	./.:0,0:0	./.:0,0:0	./.:0,0:0	./.:0,0:0	./.:0,0:0	./.:0,0:0	./.:0,0:0	./.:0,0:0	./.:0,0:0	./.:0,0:0	./.:0,0:0	./.:0,0:0	./.:0,0:0	./.:0,0:0	./.:0,0:0	./.:0,0:0	./.:0,0:0	./.:0,0:0	./.:0,0:0	./.:0,0:0	./.:0,0:0	./.:0,0:0	./.:0,0:0	./.:0,0:0	./.:0,0:0	./.:0,0:0	./.:0,0:0	./.:0,0:0	./.:0,0:0	./.:0,0:0	./.:0,0:0	./.:0,0:0	./.:0,0:0	./.:0,0:0	./.:0,0:0	./.:0,0:0	./.:0,0:0	./.:0,0:0
04	3617985	S04_3617985	G	A	.	PASS	AC=1;AF=0.500;AN=2;BaseQRankSum=-1.345e+00;ClippingRankSum=0.00;ExcessHet=3.0103;FS=0.000;MLEAC=1;MLEAF=0.500;MQ=60.00;MQRankSum=0.00;QD=1.07;ReadPosRankSum=-1.342e+00;SOR=1.022;set=variant32;DP=13	GT:AD:DP:GQ:PL	./.:0,0:0	./.:0,0:0	./.:0,0:0	./.:0,0:0	./.:0,0:0	./.:0,0:0	./.:0,0:0	./.:0,0:0	./.:0,0:0	./.:0,0:0	./.:0,0:0	./.:0,0:0	./.:0,0:0	./.:0,0:0	./.:0,0:0	./.:0,0:0	./.:0,0:0	./.:0,0:0	./.:0,0:0	./.:0,0:0	./.:0,0:0	./.:0,0:0	./.:0,0:0	./.:0,0:0	./.:0,0:0	./.:0,0:0	./.:0,0:0	./.:0,0:0	./.:0,0:0	./.:0,0:0	./.:0,0:0	./.:0,0:0	./.:0,0:0	./.:0,0:0	./.:0,0:0	./.:0,0:0	./.:0,0:0	./.:0,0:0	./.:0,0:0	./.:0,0:0	./.:0,0:0	./.:0,0:0	./.:0,0:0	./.:0,0:0	./.:0,0:0	./.:0,0:0	./.:0,0:0	./.:0,0:0	./.:0,0:0	./.:0,0:0	./.:0,0:0	./.:0,0:0	./.:0,0:0	./.:0,0:0	./.:0,0:0	./.:0,0:0	./.:0,0:0	./.:0,0:0	./.:0,0:0	./.:0,0:0	./.:0,0:0	./.:0,0:0	./.:0,0:0	./.:0,0:0	./.:0,0:0	./.:0,0:0	./.:0,0:0	./.:0,0:0	./.:0,0:0	./.:0,0:0	./.:0,0:0	./.:0,0:0	./.:0,0:0	./.:0,0:0	./.:0,0:0	./.:0,0:0	./.:0,0:0	./.:0,0:0	./.:0,0:0	./.:0,0:0	./.:0,0:0	0/1:10,3:13:99:69,0,255	./.:0,0:0	./.:0,0:0	./.:0,0:0	./.:0,0:0	./.:0,0:0	./.:0,0:0	./.:0,0:0	./.:0,0:0	./.:0,0:0	./.:0,0:0	./.:0,0:0	./.:0,0:0	./.:0,0:0	./.:0,0:0	./.:0,0:0	./.:0,0:0	./.:0,0:0	./.:0,0:0	./.:0,0:0	./.:0,0:0	./.:0,0:0	./.:0,0:0	./.:0,0:0	./.:0,0:0	./.:0,0:0	./.:0,0:0	./.:0,0:0	./.:0,0:0	./.:0,0:0	./.:0,0:0	./.:0,0:0	./.:0,0:0	./.:0,0:0	./.:0,0:0	./.:0,0:0	./.:0,0:0	./.:0,0:0	./.:0,0:0	./.:0,0:0	./.:0,0:0	./.:0,0:0	./.:0,0:0	./.:0,0:0	./.:0,0:0	./.:0,0:0	./.:0,0:0	./.:0,0:0	./.:0,0:0	./.:0,0:0	./.:0,0:0	./.:0,0:0	./.:0,0:0	./.:0,0:0	./.:0,0:0	./.:0,0:0	./.:0,0:0	./.:0,0:0	./.:0,0:0	./.:0,0:0	./.:0,0:0	./.:0,0:0	./.:0,0:0	./.:0,0:0	./.:0,0:0	./.:0,0:0	./.:0,0:0	./.:0,0:0	./.:0,0:0	./.:0,0:0	./.:0,0:0	./.:0,0:0	./.:0,0:0	./.:0,0:0	./.:0,0:0	./.:0,0:0	./.:0,0:0	./.:0,0:0	./.:0,0:0	./.:0,0:0	./.:0,0:0	./.:0,0:0	./.:0,0:0	./.:0,0:0	./.:0,0:0	./.:0,0:0	./.:0,0:0	./.:0,0:0	./.:0,0:0	./.:0,0:0	./.:0,0:0	./.:0,0:0	./.:0,0:0	./.:0,0:0	./.:0,0:0	./.:0,0:0	./.:0,0:0	./.:0,0:0	./.:0,0:0	./.:0,0:0	./.:0,0:0	./.:0,0:0	./.:0,0:0	./.:0,0:0	./.:0,0:0	./.:0,0:0	./.:0,0:0	./.:0,0:0	./.:0,0:0	./.:0,0:0	./.:0,0:0	./.:0,0:0	./.:0,0:0	./.:0,0:0	./.:0,0:0	./.:0,0:0	./.:0,0:0
04	3618010	S04_3618010	T	G	.	PASS	AC=1;AF=0.500;AN=2;BaseQRankSum=0.00;ClippingRankSum=0.00;ExcessHet=3.0103;FS=0.000;MLEAC=1;MLEAF=0.500;MQ=60.00;MQRankSum=0.00;QD=0.93;ReadPosRankSum=-2.167e+00;SOR=0.892;set=variant156;DP=14	GT:AD:DP:GQ:PL	./.:0,0:0	./.:0,0:0	./.:0,0:0	./.:0,0:0	./.:0,0:0	./.:0,0:0	./.:0,0:0	./.:0,0:0	./.:0,0:0	./.:0,0:0	./.:0,0:0	./.:0,0:0	./.:0,0:0	./.:0,0:0	./.:0,0:0	./.:0,0:0	./.:0,0:0	./.:0,0:0	./.:0,0:0	./.:0,0:0	./.:0,0:0	./.:0,0:0	./.:0,0:0	./.:0,0:0	./.:0,0:0	./.:0,0:0	./.:0,0:0	./.:0,0:0	./.:0,0:0	./.:0,0:0	./.:0,0:0	./.:0,0:0	./.:0,0:0	./.:0,0:0	./.:0,0:0	./.:0,0:0	./.:0,0:0	./.:0,0:0	./.:0,0:0	./.:0,0:0	./.:0,0:0	./.:0,0:0	./.:0,0:0	./.:0,0:0	./.:0,0:0	./.:0,0:0	./.:0,0:0	./.:0,0:0	./.:0,0:0	./.:0,0:0	./.:0,0:0	./.:0,0:0	./.:0,0:0	./.:0,0:0	./.:0,0:0	./.:0,0:0	./.:0,0:0	./.:0,0:0	./.:0,0:0	./.:0,0:0	./.:0,0:0	./.:0,0:0	./.:0,0:0	./.:0,0:0	./.:0,0:0	./.:0,0:0	./.:0,0:0	./.:0,0:0	./.:0,0:0	./.:0,0:0	./.:0,0:0	./.:0,0:0	./.:0,0:0	./.:0,0:0	./.:0,0:0	./.:0,0:0	0/1:11,3:14:99:66,0,255	./.:0,0:0	./.:0,0:0	./.:0,0:0	./.:0,0:0	./.:0,0:0	./.:0,0:0	./.:0,0:0	./.:0,0:0	./.:0,0:0	./.:0,0:0	./.:0,0:0	./.:0,0:0	./.:0,0:0	./.:0,0:0	./.:0,0:0	./.:0,0:0	./.:0,0:0	./.:0,0:0	./.:0,0:0	./.:0,0:0	./.:0,0:0	./.:0,0:0	./.:0,0:0	./.:0,0:0	./.:0,0:0	./.:0,0:0	./.:0,0:0	./.:0,0:0	./.:0,0:0	./.:0,0:0	./.:0,0:0	./.:0,0:0	./.:0,0:0	./.:0,0:0	./.:0,0:0	./.:0,0:0	./.:0,0:0	./.:0,0:0	./.:0,0:0	./.:0,0:0	./.:0,0:0	./.:0,0:0	./.:0,0:0	./.:0,0:0	./.:0,0:0	./.:0,0:0	./.:0,0:0	./.:0,0:0	./.:0,0:0	./.:0,0:0	./.:0,0:0	./.:0,0:0	./.:0,0:0	./.:0,0:0	./.:0,0:0	./.:0,0:0	./.:0,0:0	./.:0,0:0	./.:0,0:0	./.:0,0:0	./.:0,0:0	./.:0,0:0	./.:0,0:0	./.:0,0:0	./.:0,0:0	./.:0,0:0	./.:0,0:0	./.:0,0:0	./.:0,0:0	./.:0,0:0	./.:0,0:0	./.:0,0:0	./.:0,0:0	./.:0,0:0	./.:0,0:0	./.:0,0:0	./.:0,0:0	./.:0,0:0	./.:0,0:0	./.:0,0:0	./.:0,0:0	./.:0,0:0	./.:0,0:0	./.:0,0:0	./.:0,0:0	./.:0,0:0	./.:0,0:0	./.:0,0:0	./.:0,0:0	./.:0,0:0	./.:0,0:0	./.:0,0:0	./.:0,0:0	./.:0,0:0	./.:0,0:0	./.:0,0:0	./.:0,0:0	./.:0,0:0	./.:0,0:0	./.:0,0:0	./.:0,0:0	./.:0,0:0	./.:0,0:0	./.:0,0:0	./.:0,0:0	./.:0,0:0	./.:0,0:0	./.:0,0:0	./.:0,0:0	./.:0,0:0	./.:0,0:0	./.:0,0:0	./.:0,0:0	./.:0,0:0	./.:0,0:0	./.:0,0:0	./.:0,0:0	./.:0,0:0	./.:0,0:0	./.:0,0:0	./.:0,0:0
04	3618030	S04_3618030	T	G	.	PASS	AC=1;AF=0.500;AN=2;BaseQRankSum=-3.810e-01;ClippingRankSum=0.00;ExcessHet=3.0103;FS=0.000;MLEAC=1;MLEAF=0.500;MQ=60.00;MQRankSum=0.00;QD=27.48;ReadPosRankSum=-5.170e-01;SOR=3.611;set=variant107;DP=12	GT:AD:DP:GQ:PL	./.:0,0:0	./.:0,0:0	./.:0,0:0	./.:0,0:0	./.:0,0:0	./.:0,0:0	./.:0,0:0	./.:0,0:0	./.:0,0:0	./.:0,0:0	./.:0,0:0	./.:0,0:0	./.:0,0:0	./.:0,0:0	./.:0,0:0	./.:0,0:0	./.:0,0:0	./.:0,0:0	./.:0,0:0	./.:0,0:0	./.:0,0:0	./.:0,0:0	./.:0,0:0	./.:0,0:0	./.:0,0:0	./.:0,0:0	./.:0,0:0	./.:0,0:0	./.:0,0:0	./.:0,0:0	./.:0,0:0	./.:0,0:0	./.:0,0:0	./.:0,0:0	./.:0,0:0	./.:0,0:0	./.:0,0:0	./.:0,0:0	./.:0,0:0	./.:0,0:0	./.:0,0:0	./.:0,0:0	./.:0,0:0	./.:0,0:0	./.:0,0:0	./.:0,0:0	./.:0,0:0	./.:0,0:0	./.:0,0:0	./.:0,0:0	./.:0,0:0	./.:0,0:0	./.:0,0:0	./.:0,0:0	./.:0,0:0	./.:0,0:0	./.:0,0:0	./.:0,0:0	./.:0,0:0	./.:0,0:0	./.:0,0:0	./.:0,0:0	./.:0,0:0	./.:0,0:0	./.:0,0:0	./.:0,0:0	./.:0,0:0	./.:0,0:0	./.:0,0:0	./.:0,0:0	./.:0,0:0	./.:0,0:0	./.:0,0:0	./.:0,0:0	./.:0,0:0	./.:0,0:0	./.:0,0:0	./.:0,0:0	./.:0,0:0	./.:0,0:0	./.:0,0:0	./.:0,0:0	./.:0,0:0	./.:0,0:0	./.:0,0:0	./.:0,0:0	./.:0,0:0	./.:0,0:0	./.:0,0:0	./.:0,0:0	./.:0,0:0	./.:0,0:0	./.:0,0:0	./.:0,0:0	./.:0,0:0	./.:0,0:0	./.:0,0:0	./.:0,0:0	./.:0,0:0	./.:0,0:0	./.:0,0:0	./.:0,0:0	./.:0,0:0	./.:0,0:0	./.:0,0:0	./.:0,0:0	./.:0,0:0	./.:0,0:0	./.:0,0:0	./.:0,0:0	./.:0,0:0	./.:0,0:0	./.:0,0:0	./.:0,0:0	./.:0,0:0	./.:0,0:0	./.:0,0:0	./.:0,0:0	./.:0,0:0	./.:0,0:0	./.:0,0:0	./.:0,0:0	./.:0,0:0	./.:0,0:0	./.:0,0:0	./.:0,0:0	./.:0,0:0	./.:0,0:0	./.:0,0:0	./.:0,0:0	./.:0,0:0	./.:0,0:0	./.:0,0:0	./.:0,0:0	./.:0,0:0	./.:0,0:0	./.:0,0:0	./.:0,0:0	./.:0,0:0	./.:0,0:0	./.:0,0:0	./.:0,0:0	./.:0,0:0	./.:0,0:0	./.:0,0:0	./.:0,0:0	./.:0,0:0	./.:0,0:0	./.:0,0:0	./.:0,0:0	./.:0,0:0	./.:0,0:0	./.:0,0:0	./.:0,0:0	./.:0,0:0	./.:0,0:0	./.:0,0:0	./.:0,0:0	./.:0,0:0	./.:0,0:0	./.:0,0:0	./.:0,0:0	./.:0,0:0	./.:0,0:0	./.:0,0:0	./.:0,0:0	./.:0,0:0	./.:0,0:0	./.:0,0:0	./.:0,0:0	./.:0,0:0	./.:0,0:0	./.:0,0:0	./.:0,0:0	./.:0,0:0	./.:0,0:0	./.:0,0:0	./.:0,0:0	./.:0,0:0	./.:0,0:0	./.:0,0:0	./.:0,0:0	./.:0,0:0	./.:0,0:0	./.:0,0:0	./.:0,0:0	0/1:1,11:12:50:255,0,0	./.:0,0:0	./.:0,0:0	./.:0,0:0	./.:0,0:0	./.:0,0:0	./.:0,0:0	./.:0,0:0	./.:0,0:0	./.:0,0:0	./.:0,0:0	./.:0,0:0
04	3618064	S04_3618064	A	C	.	PASS	AC=1;AF=0.500;AN=2;BaseQRankSum=-1.800e-01;ClippingRankSum=0.00;ExcessHet=3.0103;FS=0.000;MLEAC=1;MLEAF=0.500;MQ=60.00;MQRankSum=0.00;QD=5.40;ReadPosRankSum=-9.670e-01;SOR=0.446;set=variant166;DP=7	GT:AD:DP:GQ:PL	./.:0,0:0	./.:0,0:0	./.:0,0:0	./.:0,0:0	./.:0,0:0	./.:0,0:0	./.:0,0:0	./.:0,0:0	./.:0,0:0	./.:0,0:0	./.:0,0:0	./.:0,0:0	./.:0,0:0	./.:0,0:0	./.:0,0:0	./.:0,0:0	./.:0,0:0	./.:0,0:0	./.:0,0:0	./.:0,0:0	./.:0,0:0	./.:0,0:0	./.:0,0:0	./.:0,0:0	./.:0,0:0	./.:0,0:0	./.:0,0:0	./.:0,0:0	./.:0,0:0	./.:0,0:0	./.:0,0:0	./.:0,0:0	./.:0,0:0	./.:0,0:0	./.:0,0:0	./.:0,0:0	./.:0,0:0	./.:0,0:0	./.:0,0:0	./.:0,0:0	./.:0,0:0	./.:0,0:0	./.:0,0:0	./.:0,0:0	./.:0,0:0	./.:0,0:0	./.:0,0:0	./.:0,0:0	./.:0,0:0	./.:0,0:0	./.:0,0:0	./.:0,0:0	./.:0,0:0	./.:0,0:0	./.:0,0:0	./.:0,0:0	./.:0,0:0	./.:0,0:0	./.:0,0:0	./.:0,0:0	./.:0,0:0	./.:0,0:0	./.:0,0:0	./.:0,0:0	./.:0,0:0	./.:0,0:0	./.:0,0:0	./.:0,0:0	./.:0,0:0	./.:0,0:0	./.:0,0:0	./.:0,0:0	./.:0,0:0	./.:0,0:0	./.:0,0:0	./.:0,0:0	./.:0,0:0	./.:0,0:0	./.:0,0:0	./.:0,0:0	./.:0,0:0	./.:0,0:0	./.:0,0:0	./.:0,0:0	./.:0,0:0	./.:0,0:0	./.:0,0:0	./.:0,0:0	./.:0,0:0	./.:0,0:0	./.:0,0:0	./.:0,0:0	./.:0,0:0	./.:0,0:0	./.:0,0:0	./.:0,0:0	./.:0,0:0	./.:0,0:0	./.:0,0:0	./.:0,0:0	./.:0,0:0	./.:0,0:0	./.:0,0:0	./.:0,0:0	./.:0,0:0	./.:0,0:0	./.:0,0:0	./.:0,0:0	./.:0,0:0	./.:0,0:0	./.:0,0:0	./.:0,0:0	./.:0,0:0	./.:0,0:0	./.:0,0:0	./.:0,0:0	./.:0,0:0	0/1:5,2:7:99:51,0,159	./.:0,0:0	./.:0,0:0	./.:0,0:0	./.:0,0:0	./.:0,0:0	./.:0,0:0	./.:0,0:0	./.:0,0:0	./.:0,0:0	./.:0,0:0	./.:0,0:0	./.:0,0:0	./.:0,0:0	./.:0,0:0	./.:0,0:0	./.:0,0:0	./.:0,0:0	./.:0,0:0	./.:0,0:0	./.:0,0:0	./.:0,0:0	./.:0,0:0	./.:0,0:0	./.:0,0:0	./.:0,0:0	./.:0,0:0	./.:0,0:0	./.:0,0:0	./.:0,0:0	./.:0,0:0	./.:0,0:0	./.:0,0:0	./.:0,0:0	./.:0,0:0	./.:0,0:0	./.:0,0:0	./.:0,0:0	./.:0,0:0	./.:0,0:0	./.:0,0:0	./.:0,0:0	./.:0,0:0	./.:0,0:0	./.:0,0:0	./.:0,0:0	./.:0,0:0	./.:0,0:0	./.:0,0:0	./.:0,0:0	./.:0,0:0	./.:0,0:0	./.:0,0:0	./.:0,0:0	./.:0,0:0	./.:0,0:0	./.:0,0:0	./.:0,0:0	./.:0,0:0	./.:0,0:0	./.:0,0:0	./.:0,0:0	./.:0,0:0	./.:0,0:0	./.:0,0:0	./.:0,0:0	./.:0,0:0	./.:0,0:0	./.:0,0:0	./.:0,0:0	./.:0,0:0	./.:0,0:0	./.:0,0:0	./.:0,0:0	./.:0,0:0	./.:0,0:0	./.:0,0:0	./.:0,0:0	./.:0,0:0	./.:0,0:0	./.:0,0:0
04	3618188	S04_3618188	G	A	.	PASS	AC=1;AF=0.500;AN=2;BaseQRankSum=-2.530e-01;ClippingRankSum=0.00;ExcessHet=3.0103;FS=0.000;MLEAC=1;MLEAF=0.500;MQ=60.00;MQRankSum=0.00;QD=17.56;ReadPosRankSum=-8.420e-01;SOR=0.693;set=variant150;DP=5	GT:AD:DP:GQ:PL	./.:0,0:0	./.:0,0:0	./.:0,0:0	./.:0,0:0	./.:0,0:0	./.:0,0:0	./.:0,0:0	./.:0,0:0	./.:0,0:0	./.:0,0:0	./.:0,0:0	./.:0,0:0	./.:0,0:0	./.:0,0:0	./.:0,0:0	./.:0,0:0	./.:0,0:0	./.:0,0:0	./.:0,0:0	./.:0,0:0	./.:0,0:0	./.:0,0:0	./.:0,0:0	./.:0,0:0	./.:0,0:0	./.:0,0:0	./.:0,0:0	./.:0,0:0	./.:0,0:0	./.:0,0:0	./.:0,0:0	./.:0,0:0	./.:0,0:0	./.:0,0:0	./.:0,0:0	./.:0,0:0	./.:0,0:0	./.:0,0:0	./.:0,0:0	./.:0,0:0	./.:0,0:0	./.:0,0:0	./.:0,0:0	./.:0,0:0	./.:0,0:0	./.:0,0:0	./.:0,0:0	./.:0,0:0	./.:0,0:0	./.:0,0:0	./.:0,0:0	./.:0,0:0	./.:0,0:0	./.:0,0:0	./.:0,0:0	./.:0,0:0	./.:0,0:0	./.:0,0:0	0/1:1,4:5:99:129,0,21	./.:0,0:0	./.:0,0:0	./.:0,0:0	./.:0,0:0	./.:0,0:0	./.:0,0:0	./.:0,0:0	./.:0,0:0	./.:0,0:0	./.:0,0:0	./.:0,0:0	./.:0,0:0	./.:0,0:0	./.:0,0:0	./.:0,0:0	./.:0,0:0	./.:0,0:0	./.:0,0:0	./.:0,0:0	./.:0,0:0	./.:0,0:0	./.:0,0:0	./.:0,0:0	./.:0,0:0	./.:0,0:0	./.:0,0:0	./.:0,0:0	./.:0,0:0	./.:0,0:0	./.:0,0:0	./.:0,0:0	./.:0,0:0	./.:0,0:0	./.:0,0:0	./.:0,0:0	./.:0,0:0	./.:0,0:0	./.:0,0:0	./.:0,0:0	./.:0,0:0	./.:0,0:0	./.:0,0:0	./.:0,0:0	./.:0,0:0	./.:0,0:0	./.:0,0:0	./.:0,0:0	./.:0,0:0	./.:0,0:0	./.:0,0:0	./.:0,0:0	./.:0,0:0	./.:0,0:0	./.:0,0:0	./.:0,0:0	./.:0,0:0	./.:0,0:0	./.:0,0:0	./.:0,0:0	./.:0,0:0	./.:0,0:0	./.:0,0:0	./.:0,0:0	./.:0,0:0	./.:0,0:0	./.:0,0:0	./.:0,0:0	./.:0,0:0	./.:0,0:0	./.:0,0:0	./.:0,0:0	./.:0,0:0	./.:0,0:0	./.:0,0:0	./.:0,0:0	./.:0,0:0	./.:0,0:0	./.:0,0:0	./.:0,0:0	./.:0,0:0	./.:0,0:0	./.:0,0:0	./.:0,0:0	./.:0,0:0	./.:0,0:0	./.:0,0:0	./.:0,0:0	./.:0,0:0	./.:0,0:0	./.:0,0:0	./.:0,0:0	./.:0,0:0	./.:0,0:0	./.:0,0:0	./.:0,0:0	./.:0,0:0	./.:0,0:0	./.:0,0:0	./.:0,0:0	./.:0,0:0	./.:0,0:0	./.:0,0:0	./.:0,0:0	./.:0,0:0	./.:0,0:0	./.:0,0:0	./.:0,0:0	./.:0,0:0	./.:0,0:0	./.:0,0:0	./.:0,0:0	./.:0,0:0	./.:0,0:0	./.:0,0:0	./.:0,0:0	./.:0,0:0	./.:0,0:0	./.:0,0:0	./.:0,0:0	./.:0,0:0	./.:0,0:0	./.:0,0:0	./.:0,0:0	./.:0,0:0	./.:0,0:0	./.:0,0:0	./.:0,0:0	./.:0,0:0	./.:0,0:0	./.:0,0:0	./.:0,0:0	./.:0,0:0	./.:0,0:0	./.:0,0:0	./.:0,0:0	./.:0,0:0	./.:0,0:0	./.:0,0:0	./.:0,0:0
04	3618764	S04_3618764	A	C,T	.	PASS	AC=9,1;AF=0.500,0.056;AN=18;ClippingRankSum=0.00;ExcessHet=3.0103;MQ=60.00;MQRankSum=0.00;set=variant34-variant49-variant52-variant63-variant90-variant143-variant165-variant185-variant186;DP=0	GT:AD:DP:GQ:PL	./.:0,0,0:0	./.:0,0,0:0	./.:0,0,0:0	./.:0,0,0:0	./.:0,0,0:0	./.:0,0,0:0	./.:0,0,0:0	./.:0,0,0:0	./.:0,0,0:0	./.:0,0,0:0	./.:0,0,0:0	./.:0,0,0:0	./.:0,0,0:0	./.:0,0,0:0	./.:0,0,0:0	./.:0,0,0:0	./.:0,0,0:0	./.:0,0,0:0	./.:0,0,0:0	./.:0,0,0:0	./.:0,0,0:0	./.:0,0,0:0	./.:0,0,0:0	./.:0,0,0:0	./.:0,0,0:0	./.:0,0,0:0	./.:0,0,0:0	./.:0,0,0:0	./.:0,0,0:0	./.:0,0,0:0	./.:0,0,0:0	./.:0,0,0:0	./.:0,0,0:0	./.:0,0,0:0	./.:0,0,0:0	./.:0,0,0:0	./.:0,0,0:0	./.:0,0,0:0	./.:0,0,0:0	./.:0,0,0:0	./.:0,0,0:0	./.:0,0,0:0	./.:0,0,0:0	./.:0,0,0:0	./.:0,0,0:0	./.:0,0,0:0	./.:0,0,0:0	./.:0,0,0:0	./.:0,0,0:0	./.:0,0,0:0	./.:0,0,0:0	0/1:0,0,0:0:33:0,0,0,255,255,255	./.:0,0,0:0	./.:0,0,0:0	./.:0,0,0:0	./.:0,0,0:0	./.:0,0,0:0	./.:0,0,0:0	./.:0,0,0:0	./.:0,0,0:0	./.:0,0,0:0	./.:0,0,0:0	./.:0,0,0:0	./.:0,0,0:0	./.:0,0,0:0	./.:0,0,0:0	./.:0,0,0:0	./.:0,0,0:0	./.:0,0,0:0	./.:0,0,0:0	./.:0,0,0:0	./.:0,0,0:0	./.:0,0,0:0	./.:0,0,0:0	./.:0,0,0:0	./.:0,0,0:0	./.:0,0,0:0	./.:0,0,0:0	./.:0,0,0:0	./.:0,0,0:0	./.:0,0,0:0	./.:0,0,0:0	./.:0,0,0:0	./.:0,0,0:0	0/1:0,0,0:0:33:0,0,0,255,255,255	./.:0,0,0:0	./.:0,0,0:0	./.:0,0,0:0	./.:0,0,0:0	./.:0,0,0:0	./.:0,0,0:0	./.:0,0,0:0	./.:0,0,0:0	./.:0,0,0:0	./.:0,0,0:0	./.:0,0,0:0	./.:0,0,0:0	./.:0,0,0:0	./.:0,0,0:0	./.:0,0,0:0	./.:0,0,0:0	0/1:0,0,0:0:33:0,0,0,255,255,255	./.:0,0,0:0	./.:0,0,0:0	0/2:0,0,0:0:33:0,0,0,255,255,255	./.:0,0,0:0	./.:0,0,0:0	./.:0,0,0:0	./.:0,0,0:0	./.:0,0,0:0	./.:0,0,0:0	./.:0,0,0:0	./.:0,0,0:0	./.:0,0,0:0	./.:0,0,0:0	0/1:0,0,0:0:33:0,0,0,255,255,255	./.:0,0,0:0	./.:0,0,0:0	./.:0,0,0:0	./.:0,0,0:0	./.:0,0,0:0	./.:0,0,0:0	./.:0,0,0:0	./.:0,0,0:0	./.:0,0,0:0	./.:0,0,0:0	./.:0,0,0:0	./.:0,0,0:0	./.:0,0,0:0	0/1:0,0,0:0:33:0,0,0,255,255,255	./.:0,0,0:0	./.:0,0,0:0	./.:0,0,0:0	./.:0,0,0:0	./.:0,0,0:0	./.:0,0,0:0	./.:0,0,0:0	./.:0,0,0:0	./.:0,0,0:0	./.:0,0,0:0	./.:0,0,0:0	./.:0,0,0:0	./.:0,0,0:0	./.:0,0,0:0	./.:0,0,0:0	./.:0,0,0:0	./.:0,0,0:0	./.:0,0,0:0	./.:0,0,0:0	./.:0,0,0:0	./.:0,0,0:0	./.:0,0,0:0	./.:0,0,0:0	./.:0,0,0:0	./.:0,0,0:0	./.:0,0,0:0	./.:0,0,0:0	./.:0,0,0:0	./.:0,0,0:0	./.:0,0,0:0	./.:0,0,0:0	./.:0,0,0:0	./.:0,0,0:0	./.:0,0,0:0	0/1:0,0,0:0:33:0,0,0,255,255,255	./.:0,0,0:0	./.:0,0,0:0	./.:0,0,0:0	./.:0,0,0:0	./.:0,0,0:0	./.:0,0,0:0	./.:0,0,0:0	1/1:0,0,0:0:33:0,0,0,255,255,255	0/1:0,0,0:0:33:0,0,0,255,255,255	./.:0,0,0:0	./.:0,0,0:0	./.:0,0,0:0	./.:0,0,0:0	./.:0,0,0:0	./.:0,0,0:0	./.:0,0,0:0	./.:0,0,0:0	./.:0,0,0:0	./.:0,0,0:0	./.:0,0,0:0	./.:0,0,0:0	./.:0,0,0:0	./.:0,0,0:0	./.:0,0,0:0	./.:0,0,0:0	./.:0,0,0:0	./.:0,0,0:0	./.:0,0,0:0	./.:0,0,0:0	./.:0,0,0:0	./.:0,0,0:0	./.:0,0,0:0	./.:0,0,0:0
04	3618772	S04_3618772	A	C	.	PASS	AC=1;AF=0.500;AN=2;BaseQRankSum=-1.645e+00;ClippingRankSum=0.00;ExcessHet=3.0103;FS=0.000;MLEAC=1;MLEAF=0.500;MQ=60.00;MQRankSum=0.00;QD=7.95;ReadPosRankSum=-5.240e-01;SOR=1.022;set=variant34;DP=5	GT:AD:DP:GQ:PL	./.:0,0:0	./.:0,0:0	./.:0,0:0	./.:0,0:0	./.:0,0:0	./.:0,0:0	./.:0,0:0	./.:0,0:0	./.:0,0:0	./.:0,0:0	./.:0,0:0	./.:0,0:0	./.:0,0:0	./.:0,0:0	./.:0,0:0	./.:0,0:0	./.:0,0:0	./.:0,0:0	./.:0,0:0	./.:0,0:0	./.:0,0:0	./.:0,0:0	./.:0,0:0	./.:0,0:0	./.:0,0:0	./.:0,0:0	./.:0,0:0	./.:0,0:0	./.:0,0:0	./.:0,0:0	./.:0,0:0	./.:0,0:0	./.:0,0:0	./.:0,0:0	./.:0,0:0	./.:0,0:0	./.:0,0:0	./.:0,0:0	./.:0,0:0	./.:0,0:0	./.:0,0:0	./.:0,0:0	./.:0,0:0	./.:0,0:0	./.:0,0:0	./.:0,0:0	./.:0,0:0	./.:0,0:0	./.:0,0:0	./.:0,0:0	./.:0,0:0	./.:0,0:0	./.:0,0:0	./.:0,0:0	./.:0,0:0	./.:0,0:0	./.:0,0:0	./.:0,0:0	./.:0,0:0	./.:0,0:0	./.:0,0:0	./.:0,0:0	./.:0,0:0	./.:0,0:0	./.:0,0:0	./.:0,0:0	./.:0,0:0	./.:0,0:0	./.:0,0:0	./.:0,0:0	./.:0,0:0	./.:0,0:0	./.:0,0:0	./.:0,0:0	./.:0,0:0	./.:0,0:0	./.:0,0:0	./.:0,0:0	./.:0,0:0	./.:0,0:0	./.:0,0:0	./.:0,0:0	./.:0,0:0	./.:0,0:0	0/1:2,3:5:99:93,0,57	./.:0,0:0	./.:0,0:0	./.:0,0:0	./.:0,0:0	./.:0,0:0	./.:0,0:0	./.:0,0:0	./.:0,0:0	./.:0,0:0	./.:0,0:0	./.:0,0:0	./.:0,0:0	./.:0,0:0	./.:0,0:0	./.:0,0:0	./.:0,0:0	./.:0,0:0	./.:0,0:0	./.:0,0:0	./.:0,0:0	./.:0,0:0	./.:0,0:0	./.:0,0:0	./.:0,0:0	./.:0,0:0	./.:0,0:0	./.:0,0:0	./.:0,0:0	./.:0,0:0	./.:0,0:0	./.:0,0:0	./.:0,0:0	./.:0,0:0	./.:0,0:0	./.:0,0:0	./.:0,0:0	./.:0,0:0	./.:0,0:0	./.:0,0:0	./.:0,0:0	./.:0,0:0	./.:0,0:0	./.:0,0:0	./.:0,0:0	./.:0,0:0	./.:0,0:0	./.:0,0:0	./.:0,0:0	./.:0,0:0	./.:0,0:0	./.:0,0:0	./.:0,0:0	./.:0,0:0	./.:0,0:0	./.:0,0:0	./.:0,0:0	./.:0,0:0	./.:0,0:0	./.:0,0:0	./.:0,0:0	./.:0,0:0	./.:0,0:0	./.:0,0:0	./.:0,0:0	./.:0,0:0	./.:0,0:0	./.:0,0:0	./.:0,0:0	./.:0,0:0	./.:0,0:0	./.:0,0:0	./.:0,0:0	./.:0,0:0	./.:0,0:0	./.:0,0:0	./.:0,0:0	./.:0,0:0	./.:0,0:0	./.:0,0:0	./.:0,0:0	./.:0,0:0	./.:0,0:0	./.:0,0:0	./.:0,0:0	./.:0,0:0	./.:0,0:0	./.:0,0:0	./.:0,0:0	./.:0,0:0	./.:0,0:0	./.:0,0:0	./.:0,0:0	./.:0,0:0	./.:0,0:0	./.:0,0:0	./.:0,0:0	./.:0,0:0	./.:0,0:0	./.:0,0:0	./.:0,0:0	./.:0,0:0	./.:0,0:0	./.:0,0:0	./.:0,0:0	./.:0,0:0	./.:0,0:0	./.:0,0:0	./.:0,0:0	./.:0,0:0	./.:0,0:0	./.:0,0:0	./.:0,0:0	./.:0,0:0
04	3618778	S04_3618778	T	G	.	PASS	AC=8;AF=0.500;AN=16;ClippingRankSum=0.00;ExcessHet=3.0103;MLEAC=1;MLEAF=0.500;MQ=60.00;MQRankSum=0.00;set=variant28-variant59-variant63-variant109-variant116-variant138-variant176-variant186;DP=80	GT:AD:DP:GQ:PL	./.:0,0:0	./.:0,0:0	./.:0,0:0	./.:0,0:0	./.:0,0:0	./.:0,0:0	./.:0,0:0	./.:0,0:0	./.:0,0:0	./.:0,0:0	./.:0,0:0	./.:0,0:0	./.:0,0:0	./.:0,0:0	./.:0,0:0	./.:0,0:0	./.:0,0:0	./.:0,0:0	./.:0,0:0	./.:0,0:0	0/1:6,5:11:99:147,0,183	./.:0,0:0	./.:0,0:0	./.:0,0:0	./.:0,0:0	./.:0,0:0	./.:0,0:0	./.:0,0:0	./.:0,0:0	./.:0,0:0	./.:0,0:0	./.:0,0:0	./.:0,0:0	./.:0,0:0	./.:0,0:0	./.:0,0:0	./.:0,0:0	./.:0,0:0	./.:0,0:0	./.:0,0:0	./.:0,0:0	./.:0,0:0	./.:0,0:0	./.:0,0:0	./.:0,0:0	./.:0,0:0	0/1:10,5:15:99:135,0,255	./.:0,0:0	./.:0,0:0	./.:0,0:0	./.:0,0:0	./.:0,0:0	./.:0,0:0	./.:0,0:0	./.:0,0:0	./.:0,0:0	./.:0,0:0	./.:0,0:0	./.:0,0:0	./.:0,0:0	./.:0,0:0	./.:0,0:0	./.:0,0:0	./.:0,0:0	./.:0,0:0	./.:0,0:0	./.:0,0:0	./.:0,0:0	./.:0,0:0	0/1:5,5:10:99:150,0,150	./.:0,0:0	./.:0,0:0	./.:0,0:0	./.:0,0:0	./.:0,0:0	./.:0,0:0	./.:0,0:0	./.:0,0:0	./.:0,0:0	./.:0,0:0	./.:0,0:0	./.:0,0:0	./.:0,0:0	./.:0,0:0	./.:0,0:0	./.:0,0:0	./.:0,0:0	./.:0,0:0	./.:0,0:0	./.:0,0:0	./.:0,0:0	./.:0,0:0	./.:0,0:0	./.:0,0:0	./.:0,0:0	./.:0,0:0	./.:0,0:0	./.:0,0:0	./.:0,0:0	./.:0,0:0	./.:0,0:0	./.:0,0:0	./.:0,0:0	./.:0,0:0	./.:0,0:0	./.:0,0:0	./.:0,0:0	./.:0,0:0	./.:0,0:0	./.:0,0:0	./.:0,0:0	0/1:1,4:5:99:129,0,21	./.:0,0:0	./.:0,0:0	./.:0,0:0	./.:0,0:0	./.:0,0:0	./.:0,0:0	./.:0,0:0	./.:0,0:0	./.:0,0:0	./.:0,0:0	./.:0,0:0	./.:0,0:0	./.:0,0:0	./.:0,0:0	./.:0,0:0	./.:0,0:0	0/1:10,7:17:100:201,0,255	0/1:3,3:6:99:90,0,90	./.:0,0:0	./.:0,0:0	./.:0,0:0	./.:0,0:0	./.:0,0:0	./.:0,0:0	./.:0,0:0	./.:0,0:0	./.:0,0:0	./.:0,0:0	./.:0,0:0	./.:0,0:0	./.:0,0:0	./.:0,0:0	./.:0,0:0	./.:0,0:0	./.:0,0:0	./.:0,0:0	./.:0,0:0	./.:0,0:0	./.:0,0:0	./.:0,0:0	./.:0,0:0	./.:0,0:0	./.:0,0:0	./.:0,0:0	./.:0,0:0	./.:0,0:0	./.:0,0:0	./.:0,0:0	./.:0,0:0	./.:0,0:0	./.:0,0:0	./.:0,0:0	./.:0,0:0	./.:0,0:0	./.:0,0:0	./.:0,0:0	./.:0,0:0	./.:0,0:0	./.:0,0:0	./.:0,0:0	./.:0,0:0	0/1:6,3:9:99:81,0,189	./.:0,0:0	./.:0,0:0	./.:0,0:0	./.:0,0:0	./.:0,0:0	./.:0,0:0	./.:0,0:0	./.:0,0:0	./.:0,0:0	./.:0,0:0	./.:0,0:0	./.:0,0:0	./.:0,0:0	./.:0,0:0	./.:0,0:0	./.:0,0:0	./.:0,0:0	./.:0,0:0	./.:0,0:0	./.:0,0:0	./.:0,0:0	./.:0,0:0	./.:0,0:0	0/1:3,4:7:99:123,0,87
04	3619075	S04_3619075	A	C	.	PASS	AC=1;AF=0.500;AN=2;BaseQRankSum=-5.820e-01;ClippingRankSum=0.00;ExcessHet=3.0103;FS=4.832;MLEAC=1;MLEAF=0.500;MQ=60.00;MQRankSum=0.00;QD=2.05;ReadPosRankSum=-2.539e+00;SOR=0.707;set=variant193;DP=15	GT:AD:DP:GQ:PL	./.:0,0:0	./.:0,0:0	./.:0,0:0	./.:0,0:0	./.:0,0:0	./.:0,0:0	./.:0,0:0	./.:0,0:0	./.:0,0:0	./.:0,0:0	./.:0,0:0	./.:0,0:0	./.:0,0:0	./.:0,0:0	./.:0,0:0	./.:0,0:0	./.:0,0:0	./.:0,0:0	./.:0,0:0	./.:0,0:0	./.:0,0:0	./.:0,0:0	./.:0,0:0	./.:0,0:0	./.:0,0:0	./.:0,0:0	./.:0,0:0	./.:0,0:0	./.:0,0:0	./.:0,0:0	./.:0,0:0	./.:0,0:0	./.:0,0:0	./.:0,0:0	./.:0,0:0	./.:0,0:0	./.:0,0:0	./.:0,0:0	./.:0,0:0	./.:0,0:0	./.:0,0:0	./.:0,0:0	./.:0,0:0	./.:0,0:0	./.:0,0:0	./.:0,0:0	./.:0,0:0	./.:0,0:0	./.:0,0:0	./.:0,0:0	./.:0,0:0	./.:0,0:0	./.:0,0:0	./.:0,0:0	./.:0,0:0	./.:0,0:0	./.:0,0:0	./.:0,0:0	./.:0,0:0	./.:0,0:0	./.:0,0:0	./.:0,0:0	./.:0,0:0	./.:0,0:0	./.:0,0:0	./.:0,0:0	./.:0,0:0	./.:0,0:0	./.:0,0:0	./.:0,0:0	./.:0,0:0	./.:0,0:0	./.:0,0:0	./.:0,0:0	./.:0,0:0	./.:0,0:0	./.:0,0:0	./.:0,0:0	./.:0,0:0	./.:0,0:0	./.:0,0:0	./.:0,0:0	./.:0,0:0	./.:0,0:0	./.:0,0:0	./.:0,0:0	./.:0,0:0	./.:0,0:0	./.:0,0:0	./.:0,0:0	./.:0,0:0	./.:0,0:0	./.:0,0:0	./.:0,0:0	./.:0,0:0	./.:0,0:0	./.:0,0:0	./.:0,0:0	./.:0,0:0	./.:0,0:0	./.:0,0:0	./.:0,0:0	./.:0,0:0	./.:0,0:0	./.:0,0:0	./.:0,0:0	./.:0,0:0	./.:0,0:0	./.:0,0:0	./.:0,0:0	./.:0,0:0	./.:0,0:0	./.:0,0:0	./.:0,0:0	./.:0,0:0	./.:0,0:0	./.:0,0:0	./.:0,0:0	./.:0,0:0	./.:0,0:0	./.:0,0:0	./.:0,0:0	./.:0,0:0	./.:0,0:0	./.:0,0:0	./.:0,0:0	./.:0,0:0	./.:0,0:0	./.:0,0:0	./.:0,0:0	./.:0,0:0	./.:0,0:0	./.:0,0:0	./.:0,0:0	./.:0,0:0	./.:0,0:0	./.:0,0:0	./.:0,0:0	./.:0,0:0	./.:0,0:0	./.:0,0:0	./.:0,0:0	./.:0,0:0	./.:0,0:0	./.:0,0:0	./.:0,0:0	./.:0,0:0	./.:0,0:0	./.:0,0:0	./.:0,0:0	./.:0,0:0	./.:0,0:0	./.:0,0:0	./.:0,0:0	./.:0,0:0	./.:0,0:0	./.:0,0:0	./.:0,0:0	./.:0,0:0	./.:0,0:0	./.:0,0:0	./.:0,0:0	./.:0,0:0	./.:0,0:0	./.:0,0:0	./.:0,0:0	./.:0,0:0	./.:0,0:0	./.:0,0:0	./.:0,0:0	./.:0,0:0	./.:0,0:0	./.:0,0:0	./.:0,0:0	./.:0,0:0	./.:0,0:0	./.:0,0:0	./.:0,0:0	./.:0,0:0	./.:0,0:0	./.:0,0:0	./.:0,0:0	./.:0,0:0	./.:0,0:0	./.:0,0:0	./.:0,0:0	./.:0,0:0	./.:0,0:0	./.:0,0:0	./.:0,0:0	./.:0,0:0	0/1:10,5:15:99:135,0,255	./.:0,0:0	./.:0,0:0	./.:0,0:0	./.:0,0:0	./.:0,0:0	./.:0,0:0
04	3619093	S04_3619093	A	C	.	PASS	AC=1;AF=0.500;AN=2;BaseQRankSum=1.56;ClippingRankSum=0.00;ExcessHet=3.0103;FS=2.808;MLEAC=1;MLEAF=0.500;MQ=60.00;MQRankSum=0.00;QD=0.80;ReadPosRankSum=-3.598e+00;SOR=1.609;set=variant181;DP=15	GT:AD:DP:GQ:PL	./.:0,0:0	./.:0,0:0	./.:0,0:0	./.:0,0:0	./.:0,0:0	./.:0,0:0	./.:0,0:0	./.:0,0:0	./.:0,0:0	./.:0,0:0	./.:0,0:0	./.:0,0:0	./.:0,0:0	./.:0,0:0	./.:0,0:0	./.:0,0:0	./.:0,0:0	./.:0,0:0	./.:0,0:0	./.:0,0:0	./.:0,0:0	./.:0,0:0	./.:0,0:0	./.:0,0:0	./.:0,0:0	./.:0,0:0	./.:0,0:0	./.:0,0:0	./.:0,0:0	./.:0,0:0	./.:0,0:0	./.:0,0:0	./.:0,0:0	./.:0,0:0	./.:0,0:0	./.:0,0:0	./.:0,0:0	./.:0,0:0	./.:0,0:0	./.:0,0:0	./.:0,0:0	./.:0,0:0	./.:0,0:0	./.:0,0:0	./.:0,0:0	./.:0,0:0	./.:0,0:0	./.:0,0:0	./.:0,0:0	./.:0,0:0	./.:0,0:0	./.:0,0:0	./.:0,0:0	./.:0,0:0	./.:0,0:0	./.:0,0:0	./.:0,0:0	./.:0,0:0	./.:0,0:0	./.:0,0:0	./.:0,0:0	./.:0,0:0	./.:0,0:0	./.:0,0:0	./.:0,0:0	./.:0,0:0	./.:0,0:0	./.:0,0:0	./.:0,0:0	./.:0,0:0	./.:0,0:0	./.:0,0:0	./.:0,0:0	./.:0,0:0	./.:0,0:0	./.:0,0:0	./.:0,0:0	./.:0,0:0	./.:0,0:0	./.:0,0:0	./.:0,0:0	./.:0,0:0	./.:0,0:0	./.:0,0:0	./.:0,0:0	./.:0,0:0	./.:0,0:0	./.:0,0:0	./.:0,0:0	./.:0,0:0	./.:0,0:0	./.:0,0:0	./.:0,0:0	./.:0,0:0	./.:0,0:0	./.:0,0:0	./.:0,0:0	./.:0,0:0	./.:0,0:0	./.:0,0:0	./.:0,0:0	./.:0,0:0	./.:0,0:0	./.:0,0:0	./.:0,0:0	./.:0,0:0	./.:0,0:0	./.:0,0:0	./.:0,0:0	./.:0,0:0	./.:0,0:0	./.:0,0:0	./.:0,0:0	./.:0,0:0	./.:0,0:0	./.:0,0:0	./.:0,0:0	./.:0,0:0	./.:0,0:0	./.:0,0:0	./.:0,0:0	./.:0,0:0	./.:0,0:0	./.:0,0:0	./.:0,0:0	./.:0,0:0	./.:0,0:0	./.:0,0:0	./.:0,0:0	./.:0,0:0	./.:0,0:0	./.:0,0:0	./.:0,0:0	./.:0,0:0	./.:0,0:0	./.:0,0:0	./.:0,0:0	./.:0,0:0	./.:0,0:0	./.:0,0:0	./.:0,0:0	0/1:13,2:15:99:27,0,255	./.:0,0:0	./.:0,0:0	./.:0,0:0	./.:0,0:0	./.:0,0:0	./.:0,0:0	./.:0,0:0	./.:0,0:0	./.:0,0:0	./.:0,0:0	./.:0,0:0	./.:0,0:0	./.:0,0:0	./.:0,0:0	./.:0,0:0	./.:0,0:0	./.:0,0:0	./.:0,0:0	./.:0,0:0	./.:0,0:0	./.:0,0:0	./.:0,0:0	./.:0,0:0	./.:0,0:0	./.:0,0:0	./.:0,0:0	./.:0,0:0	./.:0,0:0	./.:0,0:0	./.:0,0:0	./.:0,0:0	./.:0,0:0	./.:0,0:0	./.:0,0:0	./.:0,0:0	./.:0,0:0	./.:0,0:0	./.:0,0:0	./.:0,0:0	./.:0,0:0	./.:0,0:0	./.:0,0:0	./.:0,0:0	./.:0,0:0	./.:0,0:0	./.:0,0:0	./.:0,0:0	./.:0,0:0	./.:0,0:0	./.:0,0:0	./.:0,0:0	./.:0,0:0	./.:0,0:0	./.:0,0:0	./.:0,0:0	./.:0,0:0
04	3619149	S04_3619149	A	C	.	PASS	AC=1;AF=0.500;AN=2;BaseQRankSum=-9.030e-01;ClippingRankSum=0.00;ExcessHet=3.0103;FS=19.417;MLEAC=1;MLEAF=0.500;MQ=60.00;MQRankSum=0.00;QD=0.62;ReadPosRankSum=-2.450e-01;SOR=3.223;set=variant72;DP=18	GT:AD:DP:GQ:PL	./.:0,0:0	./.:0,0:0	./.:0,0:0	./.:0,0:0	./.:0,0:0	./.:0,0:0	./.:0,0:0	./.:0,0:0	./.:0,0:0	./.:0,0:0	./.:0,0:0	./.:0,0:0	./.:0,0:0	./.:0,0:0	./.:0,0:0	./.:0,0:0	./.:0,0:0	./.:0,0:0	./.:0,0:0	./.:0,0:0	./.:0,0:0	./.:0,0:0	./.:0,0:0	./.:0,0:0	./.:0,0:0	./.:0,0:0	./.:0,0:0	./.:0,0:0	./.:0,0:0	./.:0,0:0	./.:0,0:0	./.:0,0:0	./.:0,0:0	./.:0,0:0	./.:0,0:0	./.:0,0:0	./.:0,0:0	./.:0,0:0	./.:0,0:0	./.:0,0:0	./.:0,0:0	./.:0,0:0	./.:0,0:0	./.:0,0:0	./.:0,0:0	./.:0,0:0	./.:0,0:0	./.:0,0:0	./.:0,0:0	./.:0,0:0	./.:0,0:0	./.:0,0:0	./.:0,0:0	./.:0,0:0	./.:0,0:0	./.:0,0:0	./.:0,0:0	./.:0,0:0	./.:0,0:0	./.:0,0:0	./.:0,0:0	./.:0,0:0	./.:0,0:0	./.:0,0:0	./.:0,0:0	./.:0,0:0	./.:0,0:0	./.:0,0:0	./.:0,0:0	./.:0,0:0	./.:0,0:0	./.:0,0:0	./.:0,0:0	./.:0,0:0	./.:0,0:0	./.:0,0:0	./.:0,0:0	./.:0,0:0	./.:0,0:0	./.:0,0:0	./.:0,0:0	./.:0,0:0	./.:0,0:0	./.:0,0:0	./.:0,0:0	./.:0,0:0	./.:0,0:0	./.:0,0:0	./.:0,0:0	./.:0,0:0	./.:0,0:0	./.:0,0:0	./.:0,0:0	./.:0,0:0	./.:0,0:0	./.:0,0:0	./.:0,0:0	./.:0,0:0	./.:0,0:0	./.:0,0:0	./.:0,0:0	./.:0,0:0	./.:0,0:0	./.:0,0:0	./.:0,0:0	./.:0,0:0	./.:0,0:0	./.:0,0:0	./.:0,0:0	./.:0,0:0	./.:0,0:0	./.:0,0:0	./.:0,0:0	./.:0,0:0	./.:0,0:0	./.:0,0:0	./.:0,0:0	./.:0,0:0	./.:0,0:0	./.:0,0:0	./.:0,0:0	./.:0,0:0	./.:0,0:0	./.:0,0:0	./.:0,0:0	./.:0,0:0	./.:0,0:0	./.:0,0:0	./.:0,0:0	./.:0,0:0	./.:0,0:0	./.:0,0:0	./.:0,0:0	./.:0,0:0	./.:0,0:0	./.:0,0:0	./.:0,0:0	./.:0,0:0	./.:0,0:0	./.:0,0:0	./.:0,0:0	./.:0,0:0	./.:0,0:0	0/1:14,4:18:99:90,0,255	./.:0,0:0	./.:0,0:0	./.:0,0:0	./.:0,0:0	./.:0,0:0	./.:0,0:0	./.:0,0:0	./.:0,0:0	./.:0,0:0	./.:0,0:0	./.:0,0:0	./.:0,0:0	./.:0,0:0	./.:0,0:0	./.:0,0:0	./.:0,0:0	./.:0,0:0	./.:0,0:0	./.:0,0:0	./.:0,0:0	./.:0,0:0	./.:0,0:0	./.:0,0:0	./.:0,0:0	./.:0,0:0	./.:0,0:0	./.:0,0:0	./.:0,0:0	./.:0,0:0	./.:0,0:0	./.:0,0:0	./.:0,0:0	./.:0,0:0	./.:0,0:0	./.:0,0:0	./.:0,0:0	./.:0,0:0	./.:0,0:0	./.:0,0:0	./.:0,0:0	./.:0,0:0	./.:0,0:0	./.:0,0:0	./.:0,0:0	./.:0,0:0	./.:0,0:0	./.:0,0:0	./.:0,0:0	./.:0,0:0	./.:0,0:0	./.:0,0:0	./.:0,0:0	./.:0,0:0	./.:0,0:0
04	3619595	S04_3619595	A	C	.	PASS	AC=1;AF=0.500;AN=2;BaseQRankSum=-1.645e+00;ClippingRankSum=0.00;ExcessHet=3.0103;FS=3.979;MLEAC=1;MLEAF=0.500;MQ=60.00;MQRankSum=0.00;QD=6.95;ReadPosRankSum=-5.240e-01;SOR=2.245;set=variant117;DP=5	GT:AD:DP:GQ:PL	./.:0,0:0	./.:0,0:0	./.:0,0:0	./.:0,0:0	./.:0,0:0	./.:0,0:0	./.:0,0:0	./.:0,0:0	./.:0,0:0	./.:0,0:0	./.:0,0:0	./.:0,0:0	./.:0,0:0	./.:0,0:0	./.:0,0:0	./.:0,0:0	./.:0,0:0	./.:0,0:0	./.:0,0:0	./.:0,0:0	./.:0,0:0	0/1:3,2:5:99:57,0,93	./.:0,0:0	./.:0,0:0	./.:0,0:0	./.:0,0:0	./.:0,0:0	./.:0,0:0	./.:0,0:0	./.:0,0:0	./.:0,0:0	./.:0,0:0	./.:0,0:0	./.:0,0:0	./.:0,0:0	./.:0,0:0	./.:0,0:0	./.:0,0:0	./.:0,0:0	./.:0,0:0	./.:0,0:0	./.:0,0:0	./.:0,0:0	./.:0,0:0	./.:0,0:0	./.:0,0:0	./.:0,0:0	./.:0,0:0	./.:0,0:0	./.:0,0:0	./.:0,0:0	./.:0,0:0	./.:0,0:0	./.:0,0:0	./.:0,0:0	./.:0,0:0	./.:0,0:0	./.:0,0:0	./.:0,0:0	./.:0,0:0	./.:0,0:0	./.:0,0:0	./.:0,0:0	./.:0,0:0	./.:0,0:0	./.:0,0:0	./.:0,0:0	./.:0,0:0	./.:0,0:0	./.:0,0:0	./.:0,0:0	./.:0,0:0	./.:0,0:0	./.:0,0:0	./.:0,0:0	./.:0,0:0	./.:0,0:0	./.:0,0:0	./.:0,0:0	./.:0,0:0	./.:0,0:0	./.:0,0:0	./.:0,0:0	./.:0,0:0	./.:0,0:0	./.:0,0:0	./.:0,0:0	./.:0,0:0	./.:0,0:0	./.:0,0:0	./.:0,0:0	./.:0,0:0	./.:0,0:0	./.:0,0:0	./.:0,0:0	./.:0,0:0	./.:0,0:0	./.:0,0:0	./.:0,0:0	./.:0,0:0	./.:0,0:0	./.:0,0:0	./.:0,0:0	./.:0,0:0	./.:0,0:0	./.:0,0:0	./.:0,0:0	./.:0,0:0	./.:0,0:0	./.:0,0:0	./.:0,0:0	./.:0,0:0	./.:0,0:0	./.:0,0:0	./.:0,0:0	./.:0,0:0	./.:0,0:0	./.:0,0:0	./.:0,0:0	./.:0,0:0	./.:0,0:0	./.:0,0:0	./.:0,0:0	./.:0,0:0	./.:0,0:0	./.:0,0:0	./.:0,0:0	./.:0,0:0	./.:0,0:0	./.:0,0:0	./.:0,0:0	./.:0,0:0	./.:0,0:0	./.:0,0:0	./.:0,0:0	./.:0,0:0	./.:0,0:0	./.:0,0:0	./.:0,0:0	./.:0,0:0	./.:0,0:0	./.:0,0:0	./.:0,0:0	./.:0,0:0	./.:0,0:0	./.:0,0:0	./.:0,0:0	./.:0,0:0	./.:0,0:0	./.:0,0:0	./.:0,0:0	./.:0,0:0	./.:0,0:0	./.:0,0:0	./.:0,0:0	./.:0,0:0	./.:0,0:0	./.:0,0:0	./.:0,0:0	./.:0,0:0	./.:0,0:0	./.:0,0:0	./.:0,0:0	./.:0,0:0	./.:0,0:0	./.:0,0:0	./.:0,0:0	./.:0,0:0	./.:0,0:0	./.:0,0:0	./.:0,0:0	./.:0,0:0	./.:0,0:0	./.:0,0:0	./.:0,0:0	./.:0,0:0	./.:0,0:0	./.:0,0:0	./.:0,0:0	./.:0,0:0	./.:0,0:0	./.:0,0:0	./.:0,0:0	./.:0,0:0	./.:0,0:0	./.:0,0:0	./.:0,0:0	./.:0,0:0	./.:0,0:0	./.:0,0:0	./.:0,0:0	./.:0,0:0	./.:0,0:0	./.:0,0:0	./.:0,0:0	./.:0,0:0	./.:0,0:0	./.:0,0:0
04	3619630	S04_3619630	T	G	.	PASS	AC=10;AF=0.833;AN=12;ExcessHet=3.0103;FS=0.000;MQ=60.00;set=variant8-variant48-variant91-variant113-variant161-variant173;DP=10	GT:AD:DP:GQ:PL	./.:0,0:0	./.:0,0:0	./.:0,0:0	./.:0,0:0	./.:0,0:0	./.:0,0:0	./.:0,0:0	./.:0,0:0	./.:0,0:0	./.:0,0:0	1/1:0,1:1:66:36,3,0	./.:0,0:0	./.:0,0:0	./.:0,0:0	./.:0,0:0	./.:0,0:0	0/1:1,1:2:99:30,0,30	./.:0,0:0	./.:0,0:0	./.:0,0:0	./.:0,0:0	./.:0,0:0	./.:0,0:0	./.:0,0:0	./.:0,0:0	./.:0,0:0	./.:0,0:0	./.:0,0:0	./.:0,0:0	./.:0,0:0	./.:0,0:0	./.:0,0:0	./.:0,0:0	./.:0,0:0	./.:0,0:0	./.:0,0:0	./.:0,0:0	./.:0,0:0	./.:0,0:0	./.:0,0:0	./.:0,0:0	./.:0,0:0	./.:0,0:0	./.:0,0:0	./.:0,0:0	./.:0,0:0	./.:0,0:0	./.:0,0:0	./.:0,0:0	./.:0,0:0	./.:0,0:0	./.:0,0:0	./.:0,0:0	./.:0,0:0	./.:0,0:0	./.:0,0:0	./.:0,0:0	./.:0,0:0	./.:0,0:0	./.:0,0:0	./.:0,0:0	./.:0,0:0	./.:0,0:0	./.:0,0:0	./.:0,0:0	./.:0,0:0	./.:0,0:0	./.:0,0:0	./.:0,0:0	./.:0,0:0	./.:0,0:0	./.:0,0:0	./.:0,0:0	./.:0,0:0	./.:0,0:0	./.:0,0:0	./.:0,0:0	./.:0,0:0	./.:0,0:0	./.:0,0:0	./.:0,0:0	./.:0,0:0	./.:0,0:0	./.:0,0:0	./.:0,0:0	./.:0,0:0	./.:0,0:0	./.:0,0:0	./.:0,0:0	./.:0,0:0	./.:0,0:0	1/1:0,1:1:66:36,3,0	./.:0,0:0	./.:0,0:0	./.:0,0:0	./.:0,0:0	./.:0,0:0	./.:0,0:0	./.:0,0:0	./.:0,0:0	1/1:0,1:1:66:36,3,0	./.:0,0:0	./.:0,0:0	./.:0,0:0	./.:0,0:0	./.:0,0:0	./.:0,0:0	./.:0,0:0	./.:0,0:0	./.:0,0:0	./.:0,0:0	./.:0,0:0	./.:0,0:0	./.:0,0:0	./.:0,0:0	./.:0,0:0	./.:0,0:0	./.:0,0:0	./.:0,0:0	./.:0,0:0	./.:0,0:0	./.:0,0:0	./.:0,0:0	./.:0,0:0	1/1:0,3:3:88:108,9,0	./.:0,0:0	./.:0,0:0	./.:0,0:0	./.:0,0:0	./.:0,0:0	./.:0,0:0	./.:0,0:0	./.:0,0:0	./.:0,0:0	./.:0,0:0	./.:0,0:0	./.:0,0:0	./.:0,0:0	./.:0,0:0	./.:0,0:0	./.:0,0:0	./.:0,0:0	./.:0,0:0	./.:0,0:0	./.:0,0:0	./.:0,0:0	./.:0,0:0	./.:0,0:0	./.:0,0:0	./.:0,0:0	./.:0,0:0	./.:0,0:0	./.:0,0:0	./.:0,0:0	./.:0,0:0	./.:0,0:0	./.:0,0:0	./.:0,0:0	./.:0,0:0	./.:0,0:0	./.:0,0:0	./.:0,0:0	./.:0,0:0	0/1:1,1:2:99:30,0,30	./.:0,0:0	./.:0,0:0	./.:0,0:0	./.:0,0:0	./.:0,0:0	./.:0,0:0	./.:0,0:0	./.:0,0:0	./.:0,0:0	./.:0,0:0	./.:0,0:0	./.:0,0:0	./.:0,0:0	./.:0,0:0	./.:0,0:0	./.:0,0:0	./.:0,0:0	./.:0,0:0	./.:0,0:0	./.:0,0:0	./.:0,0:0	./.:0,0:0	./.:0,0:0	./.:0,0:0	./.:0,0:0	./.:0,0:0	./.:0,0:0	./.:0,0:0	./.:0,0:0	./.:0,0:0	./.:0,0:0	./.:0,0:0	./.:0,0:0	./.:0,0:0
04	3619636	S04_3619636	A	G,C	.	PASS	AC=15,4;AF=0.500,0.133;AN=30;ExcessHet=3.0103;set=variant8-variant11-variant35-variant39-variant48-variant54-variant91-variant94-variant95-variant107-variant111-variant153-variant161-variant166-variant191;DP=0	GT:AD:DP:GQ:PL	./.:0,0,0:0	0/1:0,0,0:0:33:0,0,0,255,255,255	./.:0,0,0:0	./.:0,0,0:0	./.:0,0,0:0	./.:0,0,0:0	./.:0,0,0:0	./.:0,0,0:0	./.:0,0,0:0	./.:0,0,0:0	0/1:0,0,0:0:33:0,0,0,255,255,255	./.:0,0,0:0	./.:0,0,0:0	2/2:0,0,0:0:33:0,0,0,255,255,255	./.:0,0,0:0	./.:0,0,0:0	./.:0,0,0:0	./.:0,0,0:0	./.:0,0,0:0	./.:0,0,0:0	./.:0,0,0:0	./.:0,0,0:0	./.:0,0,0:0	./.:0,0,0:0	./.:0,0,0:0	./.:0,0,0:0	./.:0,0,0:0	./.:0,0,0:0	./.:0,0,0:0	./.:0,0,0:0	./.:0,0,0:0	./.:0,0,0:0	./.:0,0,0:0	./.:0,0,0:0	./.:0,0,0:0	./.:0,0,0:0	./.:0,0,0:0	./.:0,0,0:0	./.:0,0,0:0	./.:0,0,0:0	./.:0,0,0:0	./.:0,0,0:0	./.:0,0,0:0	./.:0,0,0:0	./.:0,0,0:0	./.:0,0,0:0	./.:0,0,0:0	./.:0,0,0:0	./.:0,0,0:0	./.:0,0,0:0	./.:0,0,0:0	./.:0,0,0:0	./.:0,0,0:0	./.:0,0,0:0	./.:0,0,0:0	./.:0,0,0:0	./.:0,0,0:0	./.:0,0,0:0	./.:0,0,0:0	./.:0,0,0:0	./.:0,0,0:0	./.:0,0,0:0	./.:0,0,0:0	./.:0,0,0:0	./.:0,0,0:0	./.:0,0,0:0	./.:0,0,0:0	./.:0,0,0:0	./.:0,0,0:0	./.:0,0,0:0	./.:0,0,0:0	./.:0,0,0:0	./.:0,0,0:0	0/1:0,0,0:0:33:0,0,0,255,255,255	./.:0,0,0:0	./.:0,0,0:0	./.:0,0,0:0	./.:0,0,0:0	./.:0,0,0:0	./.:0,0,0:0	./.:0,0,0:0	./.:0,0,0:0	./.:0,0,0:0	./.:0,0,0:0	./.:0,0,0:0	0/1:0,0,0:0:33:0,0,0,255,255,255	./.:0,0,0:0	./.:0,0,0:0	./.:0,0,0:0	0/2:0,0,0:0:33:0,0,0,255,255,255	./.:0,0,0:0	1/1:0,0,0:0:33:0,0,0,255,255,255	./.:0,0,0:0	./.:0,0,0:0	./.:0,0,0:0	./.:0,0,0:0	./.:0,0,0:0	./.:0,0,0:0	./.:0,0,0:0	./.:0,0,0:0	1/1:0,0,0:0:33:0,0,0,255,255,255	./.:0,0,0:0	./.:0,0,0:0	./.:0,0,0:0	./.:0,0,0:0	./.:0,0,0:0	0/1:0,0,0:0:33:0,0,0,255,255,255	./.:0,0,0:0	./.:0,0,0:0	./.:0,0,0:0	./.:0,0,0:0	./.:0,0,0:0	./.:0,0,0:0	./.:0,0,0:0	./.:0,0,0:0	./.:0,0,0:0	./.:0,0,0:0	1/1:0,0,0:0:33:0,0,0,255,255,255	./.:0,0,0:0	./.:0,0,0:0	./.:0,0,0:0	./.:0,0,0:0	./.:0,0,0:0	./.:0,0,0:0	./.:0,0,0:0	./.:0,0,0:0	./.:0,0,0:0	./.:0,0,0:0	./.:0,0,0:0	./.:0,0,0:0	./.:0,0,0:0	./.:0,0,0:0	./.:0,0,0:0	./.:0,0,0:0	./.:0,0,0:0	./.:0,0,0:0	./.:0,0,0:0	./.:0,0,0:0	./.:0,0,0:0	./.:0,0,0:0	./.:0,0,0:0	./.:0,0,0:0	./.:0,0,0:0	./.:0,0,0:0	./.:0,0,0:0	./.:0,0,0:0	./.:0,0,0:0	./.:0,0,0:0	./.:0,0,0:0	./.:0,0,0:0	./.:0,0,0:0	./.:0,0,0:0	./.:0,0,0:0	./.:0,0,0:0	./.:0,0,0:0	./.:0,0,0:0	./.:0,0,0:0	./.:0,0,0:0	./.:0,0,0:0	./.:0,0,0:0	./.:0,0,0:0	./.:0,0,0:0	./.:0,0,0:0	0/1:0,0,0:0:33:0,0,0,255,255,255	./.:0,0,0:0	./.:0,0,0:0	./.:0,0,0:0	0/1:0,0,0:0:33:0,0,0,255,255,255	0/1:0,0,0:0:33:0,0,0,255,255,255	./.:0,0,0:0	./.:0,0,0:0	./.:0,0,0:0	./.:0,0,0:0	./.:0,0,0:0	./.:0,0,0:0	./.:0,0,0:0	./.:0,0,0:0	./.:0,0,0:0	./.:0,0,0:0	./.:0,0,0:0	./.:0,0,0:0	./.:0,0,0:0	./.:0,0,0:0	./.:0,0,0:0	./.:0,0,0:0	./.:0,0,0:0	0/2:0,0,0:0:33:0,0,0,255,255,255	./.:0,0,0:0	./.:0,0,0:0	0/1:0,0,0:0:33:0,0,0,255,255,255	./.:0,0,0:0	./.:0,0,0:0	./.:0,0,0:0	./.:0,0,0:0	./.:0,0,0:0	./.:0,0,0:0	./.:0,0,0:0	./.:0,0,0:0
04	3619776	S04_3619776	C	T	.	PASS	AC=2;AF=1.00;AN=2;ExcessHet=3.0103;FS=0.000;MLEAC=2;MLEAF=1.00;MQ=60.00;QD=31.49;SOR=1.863;set=variant176;DP=18	GT:AD:DP:GQ:PL	./.:0,0:0	./.:0,0:0	./.:0,0:0	./.:0,0:0	./.:0,0:0	./.:0,0:0	./.:0,0:0	./.:0,0:0	./.:0,0:0	./.:0,0:0	./.:0,0:0	./.:0,0:0	./.:0,0:0	./.:0,0:0	./.:0,0:0	./.:0,0:0	./.:0,0:0	./.:0,0:0	./.:0,0:0	./.:0,0:0	./.:0,0:0	./.:0,0:0	./.:0,0:0	./.:0,0:0	./.:0,0:0	./.:0,0:0	./.:0,0:0	./.:0,0:0	./.:0,0:0	./.:0,0:0	./.:0,0:0	./.:0,0:0	./.:0,0:0	./.:0,0:0	./.:0,0:0	./.:0,0:0	./.:0,0:0	./.:0,0:0	./.:0,0:0	./.:0,0:0	./.:0,0:0	./.:0,0:0	./.:0,0:0	./.:0,0:0	./.:0,0:0	./.:0,0:0	./.:0,0:0	./.:0,0:0	./.:0,0:0	./.:0,0:0	./.:0,0:0	./.:0,0:0	./.:0,0:0	./.:0,0:0	./.:0,0:0	./.:0,0:0	./.:0,0:0	./.:0,0:0	./.:0,0:0	./.:0,0:0	./.:0,0:0	./.:0,0:0	./.:0,0:0	./.:0,0:0	./.:0,0:0	./.:0,0:0	./.:0,0:0	./.:0,0:0	./.:0,0:0	./.:0,0:0	./.:0,0:0	./.:0,0:0	./.:0,0:0	./.:0,0:0	./.:0,0:0	./.:0,0:0	./.:0,0:0	./.:0,0:0	./.:0,0:0	./.:0,0:0	./.:0,0:0	./.:0,0:0	./.:0,0:0	./.:0,0:0	./.:0,0:0	./.:0,0:0	./.:0,0:0	./.:0,0:0	./.:0,0:0	./.:0,0:0	./.:0,0:0	./.:0,0:0	./.:0,0:0	./.:0,0:0	./.:0,0:0	./.:0,0:0	./.:0,0:0	./.:0,0:0	./.:0,0:0	./.:0,0:0	./.:0,0:0	./.:0,0:0	./.:0,0:0	./.:0,0:0	./.:0,0:0	./.:0,0:0	./.:0,0:0	./.:0,0:0	./.:0,0:0	./.:0,0:0	./.:0,0:0	./.:0,0:0	./.:0,0:0	./.:0,0:0	./.:0,0:0	./.:0,0:0	./.:0,0:0	./.:0,0:0	./.:0,0:0	./.:0,0:0	./.:0,0:0	./.:0,0:0	./.:0,0:0	./.:0,0:0	./.:0,0:0	./.:0,0:0	./.:0,0:0	./.:0,0:0	1/1:0,18:18:99:255,54,0	./.:0,0:0	./.:0,0:0	./.:0,0:0	./.:0,0:0	./.:0,0:0	./.:0,0:0	./.:0,0:0	./.:0,0:0	./.:0,0:0	./.:0,0:0	./.:0,0:0	./.:0,0:0	./.:0,0:0	./.:0,0:0	./.:0,0:0	./.:0,0:0	./.:0,0:0	./.:0,0:0	./.:0,0:0	./.:0,0:0	./.:0,0:0	./.:0,0:0	./.:0,0:0	./.:0,0:0	./.:0,0:0	./.:0,0:0	./.:0,0:0	./.:0,0:0	./.:0,0:0	./.:0,0:0	./.:0,0:0	./.:0,0:0	./.:0,0:0	./.:0,0:0	./.:0,0:0	./.:0,0:0	./.:0,0:0	./.:0,0:0	./.:0,0:0	./.:0,0:0	./.:0,0:0	./.:0,0:0	./.:0,0:0	./.:0,0:0	./.:0,0:0	./.:0,0:0	./.:0,0:0	./.:0,0:0	./.:0,0:0	./.:0,0:0	./.:0,0:0	./.:0,0:0	./.:0,0:0	./.:0,0:0	./.:0,0:0	./.:0,0:0	./.:0,0:0	./.:0,0:0	./.:0,0:0	./.:0,0:0	./.:0,0:0	./.:0,0:0	./.:0,0:0	./.:0,0:0	./.:0,0:0	./.:0,0:0	./.:0,0:0	./.:0,0:0	./.:0,0:0
04	3619979	S04_3619979	C	T	.	PASS	AC=2;AF=1.00;AN=2;ExcessHet=3.0103;FS=0.000;MLEAC=2;MLEAF=1.00;MQ=60.00;QD=31.10;SOR=1.739;set=variant65;DP=17	GT:AD:DP:GQ:PL	./.:0,0:0	./.:0,0:0	./.:0,0:0	./.:0,0:0	./.:0,0:0	./.:0,0:0	./.:0,0:0	./.:0,0:0	./.:0,0:0	./.:0,0:0	./.:0,0:0	./.:0,0:0	./.:0,0:0	./.:0,0:0	./.:0,0:0	./.:0,0:0	./.:0,0:0	./.:0,0:0	./.:0,0:0	./.:0,0:0	./.:0,0:0	./.:0,0:0	./.:0,0:0	./.:0,0:0	./.:0,0:0	./.:0,0:0	./.:0,0:0	./.:0,0:0	./.:0,0:0	./.:0,0:0	./.:0,0:0	./.:0,0:0	./.:0,0:0	./.:0,0:0	./.:0,0:0	./.:0,0:0	./.:0,0:0	./.:0,0:0	./.:0,0:0	./.:0,0:0	./.:0,0:0	./.:0,0:0	./.:0,0:0	./.:0,0:0	./.:0,0:0	./.:0,0:0	./.:0,0:0	./.:0,0:0	./.:0,0:0	./.:0,0:0	./.:0,0:0	./.:0,0:0	./.:0,0:0	./.:0,0:0	./.:0,0:0	./.:0,0:0	./.:0,0:0	./.:0,0:0	./.:0,0:0	./.:0,0:0	./.:0,0:0	./.:0,0:0	./.:0,0:0	./.:0,0:0	./.:0,0:0	./.:0,0:0	./.:0,0:0	./.:0,0:0	./.:0,0:0	./.:0,0:0	./.:0,0:0	./.:0,0:0	./.:0,0:0	./.:0,0:0	./.:0,0:0	./.:0,0:0	./.:0,0:0	./.:0,0:0	./.:0,0:0	./.:0,0:0	./.:0,0:0	./.:0,0:0	./.:0,0:0	./.:0,0:0	./.:0,0:0	./.:0,0:0	./.:0,0:0	./.:0,0:0	./.:0,0:0	./.:0,0:0	./.:0,0:0	./.:0,0:0	./.:0,0:0	./.:0,0:0	./.:0,0:0	./.:0,0:0	./.:0,0:0	./.:0,0:0	./.:0,0:0	./.:0,0:0	./.:0,0:0	./.:0,0:0	./.:0,0:0	./.:0,0:0	./.:0,0:0	./.:0,0:0	./.:0,0:0	./.:0,0:0	./.:0,0:0	./.:0,0:0	./.:0,0:0	./.:0,0:0	./.:0,0:0	./.:0,0:0	./.:0,0:0	./.:0,0:0	./.:0,0:0	./.:0,0:0	./.:0,0:0	./.:0,0:0	./.:0,0:0	./.:0,0:0	./.:0,0:0	./.:0,0:0	./.:0,0:0	./.:0,0:0	./.:0,0:0	./.:0,0:0	./.:0,0:0	./.:0,0:0	./.:0,0:0	./.:0,0:0	./.:0,0:0	./.:0,0:0	./.:0,0:0	1/1:0,17:17:99:255,51,0	./.:0,0:0	./.:0,0:0	./.:0,0:0	./.:0,0:0	./.:0,0:0	./.:0,0:0	./.:0,0:0	./.:0,0:0	./.:0,0:0	./.:0,0:0	./.:0,0:0	./.:0,0:0	./.:0,0:0	./.:0,0:0	./.:0,0:0	./.:0,0:0	./.:0,0:0	./.:0,0:0	./.:0,0:0	./.:0,0:0	./.:0,0:0	./.:0,0:0	./.:0,0:0	./.:0,0:0	./.:0,0:0	./.:0,0:0	./.:0,0:0	./.:0,0:0	./.:0,0:0	./.:0,0:0	./.:0,0:0	./.:0,0:0	./.:0,0:0	./.:0,0:0	./.:0,0:0	./.:0,0:0	./.:0,0:0	./.:0,0:0	./.:0,0:0	./.:0,0:0	./.:0,0:0	./.:0,0:0	./.:0,0:0	./.:0,0:0	./.:0,0:0	./.:0,0:0	./.:0,0:0	./.:0,0:0	./.:0,0:0	./.:0,0:0	./.:0,0:0	./.:0,0:0	./.:0,0:0	./.:0,0:0	./.:0,0:0	./.:0,0:0	./.:0,0:0	./.:0,0:0	./.:0,0:0	./.:0,0:0	./.:0,0:0	./.:0,0:0
04	3620039	S04_3620039	A	C	.	PASS	AC=1;AF=0.500;AN=2;BaseQRankSum=-1.513e+00;ClippingRankSum=0.00;ExcessHet=3.0103;FS=2.632;MLEAC=1;MLEAF=0.500;MQ=60.00;MQRankSum=0.00;QD=3.43;ReadPosRankSum=-8.630e-01;SOR=1.535;set=variant178;DP=11	GT:AD:DP:GQ:PL	./.:0,0:0	./.:0,0:0	./.:0,0:0	./.:0,0:0	./.:0,0:0	./.:0,0:0	./.:0,0:0	./.:0,0:0	./.:0,0:0	./.:0,0:0	./.:0,0:0	./.:0,0:0	./.:0,0:0	./.:0,0:0	./.:0,0:0	./.:0,0:0	./.:0,0:0	./.:0,0:0	./.:0,0:0	./.:0,0:0	./.:0,0:0	./.:0,0:0	./.:0,0:0	./.:0,0:0	./.:0,0:0	./.:0,0:0	./.:0,0:0	./.:0,0:0	./.:0,0:0	./.:0,0:0	./.:0,0:0	./.:0,0:0	./.:0,0:0	./.:0,0:0	./.:0,0:0	./.:0,0:0	./.:0,0:0	./.:0,0:0	./.:0,0:0	./.:0,0:0	./.:0,0:0	./.:0,0:0	./.:0,0:0	./.:0,0:0	./.:0,0:0	./.:0,0:0	./.:0,0:0	./.:0,0:0	./.:0,0:0	./.:0,0:0	./.:0,0:0	./.:0,0:0	./.:0,0:0	./.:0,0:0	./.:0,0:0	./.:0,0:0	./.:0,0:0	./.:0,0:0	./.:0,0:0	./.:0,0:0	./.:0,0:0	./.:0,0:0	./.:0,0:0	./.:0,0:0	./.:0,0:0	./.:0,0:0	./.:0,0:0	./.:0,0:0	./.:0,0:0	./.:0,0:0	./.:0,0:0	./.:0,0:0	./.:0,0:0	./.:0,0:0	./.:0,0:0	./.:0,0:0	./.:0,0:0	./.:0,0:0	./.:0,0:0	./.:0,0:0	./.:0,0:0	./.:0,0:0	./.:0,0:0	./.:0,0:0	./.:0,0:0	./.:0,0:0	./.:0,0:0	./.:0,0:0	./.:0,0:0	./.:0,0:0	./.:0,0:0	./.:0,0:0	./.:0,0:0	./.:0,0:0	./.:0,0:0	./.:0,0:0	./.:0,0:0	./.:0,0:0	./.:0,0:0	./.:0,0:0	./.:0,0:0	./.:0,0:0	./.:0,0:0	./.:0,0:0	./.:0,0:0	./.:0,0:0	./.:0,0:0	./.:0,0:0	./.:0,0:0	./.:0,0:0	./.:0,0:0	./.:0,0:0	./.:0,0:0	./.:0,0:0	./.:0,0:0	./.:0,0:0	./.:0,0:0	./.:0,0:0	./.:0,0:0	./.:0,0:0	./.:0,0:0	./.:0,0:0	./.:0,0:0	./.:0,0:0	./.:0,0:0	./.:0,0:0	./.:0,0:0	./.:0,0:0	./.:0,0:0	./.:0,0:0	./.:0,0:0	0/1:7,4:11:99:111,0,219	./.:0,0:0	./.:0,0:0	./.:0,0:0	./.:0,0:0	./.:0,0:0	./.:0,0:0	./.:0,0:0	./.:0,0:0	./.:0,0:0	./.:0,0:0	./.:0,0:0	./.:0,0:0	./.:0,0:0	./.:0,0:0	./.:0,0:0	./.:0,0:0	./.:0,0:0	./.:0,0:0	./.:0,0:0	./.:0,0:0	./.:0,0:0	./.:0,0:0	./.:0,0:0	./.:0,0:0	./.:0,0:0	./.:0,0:0	./.:0,0:0	./.:0,0:0	./.:0,0:0	./.:0,0:0	./.:0,0:0	./.:0,0:0	./.:0,0:0	./.:0,0:0	./.:0,0:0	./.:0,0:0	./.:0,0:0	./.:0,0:0	./.:0,0:0	./.:0,0:0	./.:0,0:0	./.:0,0:0	./.:0,0:0	./.:0,0:0	./.:0,0:0	./.:0,0:0	./.:0,0:0	./.:0,0:0	./.:0,0:0	./.:0,0:0	./.:0,0:0	./.:0,0:0	./.:0,0:0	./.:0,0:0	./.:0,0:0	./.:0,0:0	./.:0,0:0	./.:0,0:0	./.:0,0:0	./.:0,0:0	./.:0,0:0	./.:0,0:0	./.:0,0:0	./.:0,0:0	./.:0,0:0	./.:0,0:0
04	3620074	S04_3620074	T	G	.	PASS	AC=1;AF=0.500;AN=2;BaseQRankSum=-1.534e+00;ClippingRankSum=0.00;ExcessHet=3.0103;FS=0.000;MLEAC=1;MLEAF=0.500;MQ=60.00;MQRankSum=0.00;QD=1.28;ReadPosRankSum=-1.292e+00;SOR=1.270;set=variant116;DP=8	GT:AD:DP:GQ:PL	./.:0,0:0	./.:0,0:0	./.:0,0:0	./.:0,0:0	./.:0,0:0	./.:0,0:0	./.:0,0:0	./.:0,0:0	./.:0,0:0	./.:0,0:0	./.:0,0:0	./.:0,0:0	./.:0,0:0	./.:0,0:0	./.:0,0:0	./.:0,0:0	./.:0,0:0	./.:0,0:0	./.:0,0:0	./.:0,0:0	0/1:5,3:8:99:84,0,156	./.:0,0:0	./.:0,0:0	./.:0,0:0	./.:0,0:0	./.:0,0:0	./.:0,0:0	./.:0,0:0	./.:0,0:0	./.:0,0:0	./.:0,0:0	./.:0,0:0	./.:0,0:0	./.:0,0:0	./.:0,0:0	./.:0,0:0	./.:0,0:0	./.:0,0:0	./.:0,0:0	./.:0,0:0	./.:0,0:0	./.:0,0:0	./.:0,0:0	./.:0,0:0	./.:0,0:0	./.:0,0:0	./.:0,0:0	./.:0,0:0	./.:0,0:0	./.:0,0:0	./.:0,0:0	./.:0,0:0	./.:0,0:0	./.:0,0:0	./.:0,0:0	./.:0,0:0	./.:0,0:0	./.:0,0:0	./.:0,0:0	./.:0,0:0	./.:0,0:0	./.:0,0:0	./.:0,0:0	./.:0,0:0	./.:0,0:0	./.:0,0:0	./.:0,0:0	./.:0,0:0	./.:0,0:0	./.:0,0:0	./.:0,0:0	./.:0,0:0	./.:0,0:0	./.:0,0:0	./.:0,0:0	./.:0,0:0	./.:0,0:0	./.:0,0:0	./.:0,0:0	./.:0,0:0	./.:0,0:0	./.:0,0:0	./.:0,0:0	./.:0,0:0	./.:0,0:0	./.:0,0:0	./.:0,0:0	./.:0,0:0	./.:0,0:0	./.:0,0:0	./.:0,0:0	./.:0,0:0	./.:0,0:0	./.:0,0:0	./.:0,0:0	./.:0,0:0	./.:0,0:0	./.:0,0:0	./.:0,0:0	./.:0,0:0	./.:0,0:0	./.:0,0:0	./.:0,0:0	./.:0,0:0	./.:0,0:0	./.:0,0:0	./.:0,0:0	./.:0,0:0	./.:0,0:0	./.:0,0:0	./.:0,0:0	./.:0,0:0	./.:0,0:0	./.:0,0:0	./.:0,0:0	./.:0,0:0	./.:0,0:0	./.:0,0:0	./.:0,0:0	./.:0,0:0	./.:0,0:0	./.:0,0:0	./.:0,0:0	./.:0,0:0	./.:0,0:0	./.:0,0:0	./.:0,0:0	./.:0,0:0	./.:0,0:0	./.:0,0:0	./.:0,0:0	./.:0,0:0	./.:0,0:0	./.:0,0:0	./.:0,0:0	./.:0,0:0	./.:0,0:0	./.:0,0:0	./.:0,0:0	./.:0,0:0	./.:0,0:0	./.:0,0:0	./.:0,0:0	./.:0,0:0	./.:0,0:0	./.:0,0:0	./.:0,0:0	./.:0,0:0	./.:0,0:0	./.:0,0:0	./.:0,0:0	./.:0,0:0	./.:0,0:0	./.:0,0:0	./.:0,0:0	./.:0,0:0	./.:0,0:0	./.:0,0:0	./.:0,0:0	./.:0,0:0	./.:0,0:0	./.:0,0:0	./.:0,0:0	./.:0,0:0	./.:0,0:0	./.:0,0:0	./.:0,0:0	./.:0,0:0	./.:0,0:0	./.:0,0:0	./.:0,0:0	./.:0,0:0	./.:0,0:0	./.:0,0:0	./.:0,0:0	./.:0,0:0	./.:0,0:0	./.:0,0:0	./.:0,0:0	./.:0,0:0	./.:0,0:0	./.:0,0:0	./.:0,0:0	./.:0,0:0	./.:0,0:0	./.:0,0:0	./.:0,0:0	./.:0,0:0	./.:0,0:0	./.:0,0:0	./.:0,0:0	./.:0,0:0	./.:0,0:0	./.:0,0:0	./.:0,0:0	./.:0,0:0	./.:0,0:0	./.:0,0:0
04	3620099	S04_3620099	A	C	.	PASS	AC=1;AF=0.500;AN=2;BaseQRankSum=0.667;ClippingRankSum=0.00;ExcessHet=3.0103;FS=2.187;MLEAC=1;MLEAF=0.500;MQ=60.00;MQRankSum=0.00;QD=0.68;ReadPosRankSum=-4.820e-01;SOR=1.371;set=variant171;DP=15	GT:AD:DP:GQ:PL	./.:0,0:0	./.:0,0:0	./.:0,0:0	./.:0,0:0	./.:0,0:0	./.:0,0:0	./.:0,0:0	./.:0,0:0	./.:0,0:0	./.:0,0:0	./.:0,0:0	./.:0,0:0	./.:0,0:0	./.:0,0:0	./.:0,0:0	./.:0,0:0	./.:0,0:0	./.:0,0:0	./.:0,0:0	./.:0,0:0	./.:0,0:0	./.:0,0:0	./.:0,0:0	./.:0,0:0	./.:0,0:0	./.:0,0:0	./.:0,0:0	./.:0,0:0	./.:0,0:0	./.:0,0:0	./.:0,0:0	./.:0,0:0	./.:0,0:0	./.:0,0:0	./.:0,0:0	./.:0,0:0	./.:0,0:0	./.:0,0:0	./.:0,0:0	./.:0,0:0	./.:0,0:0	./.:0,0:0	./.:0,0:0	./.:0,0:0	./.:0,0:0	./.:0,0:0	./.:0,0:0	./.:0,0:0	./.:0,0:0	./.:0,0:0	./.:0,0:0	./.:0,0:0	./.:0,0:0	./.:0,0:0	./.:0,0:0	./.:0,0:0	./.:0,0:0	./.:0,0:0	./.:0,0:0	./.:0,0:0	./.:0,0:0	./.:0,0:0	./.:0,0:0	./.:0,0:0	./.:0,0:0	./.:0,0:0	./.:0,0:0	./.:0,0:0	./.:0,0:0	./.:0,0:0	./.:0,0:0	./.:0,0:0	./.:0,0:0	./.:0,0:0	./.:0,0:0	./.:0,0:0	./.:0,0:0	./.:0,0:0	./.:0,0:0	./.:0,0:0	./.:0,0:0	./.:0,0:0	./.:0,0:0	./.:0,0:0	./.:0,0:0	./.:0,0:0	./.:0,0:0	./.:0,0:0	./.:0,0:0	./.:0,0:0	./.:0,0:0	./.:0,0:0	./.:0,0:0	./.:0,0:0	./.:0,0:0	./.:0,0:0	./.:0,0:0	./.:0,0:0	./.:0,0:0	./.:0,0:0	./.:0,0:0	./.:0,0:0	./.:0,0:0	./.:0,0:0	./.:0,0:0	./.:0,0:0	./.:0,0:0	./.:0,0:0	./.:0,0:0	./.:0,0:0	./.:0,0:0	./.:0,0:0	./.:0,0:0	./.:0,0:0	./.:0,0:0	./.:0,0:0	./.:0,0:0	./.:0,0:0	./.:0,0:0	./.:0,0:0	./.:0,0:0	./.:0,0:0	0/1:11,4:15:99:99,0,255	./.:0,0:0	./.:0,0:0	./.:0,0:0	./.:0,0:0	./.:0,0:0	./.:0,0:0	./.:0,0:0	./.:0,0:0	./.:0,0:0	./.:0,0:0	./.:0,0:0	./.:0,0:0	./.:0,0:0	./.:0,0:0	./.:0,0:0	./.:0,0:0	./.:0,0:0	./.:0,0:0	./.:0,0:0	./.:0,0:0	./.:0,0:0	./.:0,0:0	./.:0,0:0	./.:0,0:0	./.:0,0:0	./.:0,0:0	./.:0,0:0	./.:0,0:0	./.:0,0:0	./.:0,0:0	./.:0,0:0	./.:0,0:0	./.:0,0:0	./.:0,0:0	./.:0,0:0	./.:0,0:0	./.:0,0:0	./.:0,0:0	./.:0,0:0	./.:0,0:0	./.:0,0:0	./.:0,0:0	./.:0,0:0	./.:0,0:0	./.:0,0:0	./.:0,0:0	./.:0,0:0	./.:0,0:0	./.:0,0:0	./.:0,0:0	./.:0,0:0	./.:0,0:0	./.:0,0:0	./.:0,0:0	./.:0,0:0	./.:0,0:0	./.:0,0:0	./.:0,0:0	./.:0,0:0	./.:0,0:0	./.:0,0:0	./.:0,0:0	./.:0,0:0	./.:0,0:0	./.:0,0:0	./.:0,0:0	./.:0,0:0	./.:0,0:0	./.:0,0:0	./.:0,0:0	./.:0,0:0	./.:0,0:0	./.:0,0:0	./.:0,0:0	./.:0,0:0
04	3620214	S04_3620214	C	T	.	PASS	AC=2;AF=1.00;AN=2;ExcessHet=3.0103;FS=0.000;MLEAC=2;MLEAF=1.00;MQ=60.00;QD=27.16;SOR=3.258;set=variant128;DP=16	GT:AD:DP:GQ:PL	./.:0,0:0	./.:0,0:0	./.:0,0:0	./.:0,0:0	./.:0,0:0	./.:0,0:0	./.:0,0:0	./.:0,0:0	./.:0,0:0	./.:0,0:0	./.:0,0:0	./.:0,0:0	./.:0,0:0	./.:0,0:0	./.:0,0:0	./.:0,0:0	./.:0,0:0	./.:0,0:0	./.:0,0:0	./.:0,0:0	./.:0,0:0	./.:0,0:0	./.:0,0:0	./.:0,0:0	./.:0,0:0	./.:0,0:0	./.:0,0:0	./.:0,0:0	./.:0,0:0	./.:0,0:0	./.:0,0:0	./.:0,0:0	./.:0,0:0	./.:0,0:0	./.:0,0:0	./.:0,0:0	1/1:0,16:16:99:255,48,0	./.:0,0:0	./.:0,0:0	./.:0,0:0	./.:0,0:0	./.:0,0:0	./.:0,0:0	./.:0,0:0	./.:0,0:0	./.:0,0:0	./.:0,0:0	./.:0,0:0	./.:0,0:0	./.:0,0:0	./.:0,0:0	./.:0,0:0	./.:0,0:0	./.:0,0:0	./.:0,0:0	./.:0,0:0	./.:0,0:0	./.:0,0:0	./.:0,0:0	./.:0,0:0	./.:0,0:0	./.:0,0:0	./.:0,0:0	./.:0,0:0	./.:0,0:0	./.:0,0:0	./.:0,0:0	./.:0,0:0	./.:0,0:0	./.:0,0:0	./.:0,0:0	./.:0,0:0	./.:0,0:0	./.:0,0:0	./.:0,0:0	./.:0,0:0	./.:0,0:0	./.:0,0:0	./.:0,0:0	./.:0,0:0	./.:0,0:0	./.:0,0:0	./.:0,0:0	./.:0,0:0	./.:0,0:0	./.:0,0:0	./.:0,0:0	./.:0,0:0	./.:0,0:0	./.:0,0:0	./.:0,0:0	./.:0,0:0	./.:0,0:0	./.:0,0:0	./.:0,0:0	./.:0,0:0	./.:0,0:0	./.:0,0:0	./.:0,0:0	./.:0,0:0	./.:0,0:0	./.:0,0:0	./.:0,0:0	./.:0,0:0	./.:0,0:0	./.:0,0:0	./.:0,0:0	./.:0,0:0	./.:0,0:0	./.:0,0:0	./.:0,0:0	./.:0,0:0	./.:0,0:0	./.:0,0:0	./.:0,0:0	./.:0,0:0	./.:0,0:0	./.:0,0:0	./.:0,0:0	./.:0,0:0	./.:0,0:0	./.:0,0:0	./.:0,0:0	./.:0,0:0	./.:0,0:0	./.:0,0:0	./.:0,0:0	./.:0,0:0	./.:0,0:0	./.:0,0:0	./.:0,0:0	./.:0,0:0	./.:0,0:0	./.:0,0:0	./.:0,0:0	./.:0,0:0	./.:0,0:0	./.:0,0:0	./.:0,0:0	./.:0,0:0	./.:0,0:0	./.:0,0:0	./.:0,0:0	./.:0,0:0	./.:0,0:0	./.:0,0:0	./.:0,0:0	./.:0,0:0	./.:0,0:0	./.:0,0:0	./.:0,0:0	./.:0,0:0	./.:0,0:0	./.:0,0:0	./.:0,0:0	./.:0,0:0	./.:0,0:0	./.:0,0:0	./.:0,0:0	./.:0,0:0	./.:0,0:0	./.:0,0:0	./.:0,0:0	./.:0,0:0	./.:0,0:0	./.:0,0:0	./.:0,0:0	./.:0,0:0	./.:0,0:0	./.:0,0:0	./.:0,0:0	./.:0,0:0	./.:0,0:0	./.:0,0:0	./.:0,0:0	./.:0,0:0	./.:0,0:0	./.:0,0:0	./.:0,0:0	./.:0,0:0	./.:0,0:0	./.:0,0:0	./.:0,0:0	./.:0,0:0	./.:0,0:0	./.:0,0:0	./.:0,0:0	./.:0,0:0	./.:0,0:0	./.:0,0:0	./.:0,0:0	./.:0,0:0	./.:0,0:0	./.:0,0:0	./.:0,0:0	./.:0,0:0	./.:0,0:0	./.:0,0:0
04	3620530	S04_3620530	C	T	.	PASS	AC=2;AF=1.00;AN=2;ExcessHet=3.0103;FS=0.000;MLEAC=2;MLEAF=1.00;MQ=60.00;QD=27.51;SOR=0.693;set=variant165;DP=4	GT:AD:DP:GQ:PL	./.:0,0:0	./.:0,0:0	./.:0,0:0	./.:0,0:0	./.:0,0:0	./.:0,0:0	./.:0,0:0	./.:0,0:0	./.:0,0:0	./.:0,0:0	./.:0,0:0	./.:0,0:0	./.:0,0:0	./.:0,0:0	./.:0,0:0	./.:0,0:0	./.:0,0:0	./.:0,0:0	./.:0,0:0	./.:0,0:0	./.:0,0:0	./.:0,0:0	./.:0,0:0	./.:0,0:0	./.:0,0:0	./.:0,0:0	./.:0,0:0	./.:0,0:0	./.:0,0:0	./.:0,0:0	./.:0,0:0	./.:0,0:0	./.:0,0:0	./.:0,0:0	./.:0,0:0	./.:0,0:0	./.:0,0:0	./.:0,0:0	./.:0,0:0	./.:0,0:0	./.:0,0:0	./.:0,0:0	./.:0,0:0	./.:0,0:0	./.:0,0:0	./.:0,0:0	./.:0,0:0	./.:0,0:0	./.:0,0:0	./.:0,0:0	./.:0,0:0	./.:0,0:0	./.:0,0:0	./.:0,0:0	./.:0,0:0	./.:0,0:0	./.:0,0:0	./.:0,0:0	./.:0,0:0	./.:0,0:0	./.:0,0:0	./.:0,0:0	./.:0,0:0	./.:0,0:0	./.:0,0:0	./.:0,0:0	./.:0,0:0	./.:0,0:0	./.:0,0:0	./.:0,0:0	./.:0,0:0	./.:0,0:0	./.:0,0:0	./.:0,0:0	./.:0,0:0	./.:0,0:0	./.:0,0:0	./.:0,0:0	./.:0,0:0	./.:0,0:0	./.:0,0:0	./.:0,0:0	./.:0,0:0	./.:0,0:0	./.:0,0:0	./.:0,0:0	./.:0,0:0	./.:0,0:0	./.:0,0:0	./.:0,0:0	./.:0,0:0	./.:0,0:0	./.:0,0:0	./.:0,0:0	./.:0,0:0	./.:0,0:0	./.:0,0:0	./.:0,0:0	./.:0,0:0	./.:0,0:0	./.:0,0:0	./.:0,0:0	./.:0,0:0	./.:0,0:0	./.:0,0:0	./.:0,0:0	./.:0,0:0	./.:0,0:0	./.:0,0:0	./.:0,0:0	./.:0,0:0	./.:0,0:0	./.:0,0:0	./.:0,0:0	./.:0,0:0	1/1:0,4:4:94:144,12,0	./.:0,0:0	./.:0,0:0	./.:0,0:0	./.:0,0:0	./.:0,0:0	./.:0,0:0	./.:0,0:0	./.:0,0:0	./.:0,0:0	./.:0,0:0	./.:0,0:0	./.:0,0:0	./.:0,0:0	./.:0,0:0	./.:0,0:0	./.:0,0:0	./.:0,0:0	./.:0,0:0	./.:0,0:0	./.:0,0:0	./.:0,0:0	./.:0,0:0	./.:0,0:0	./.:0,0:0	./.:0,0:0	./.:0,0:0	./.:0,0:0	./.:0,0:0	./.:0,0:0	./.:0,0:0	./.:0,0:0	./.:0,0:0	./.:0,0:0	./.:0,0:0	./.:0,0:0	./.:0,0:0	./.:0,0:0	./.:0,0:0	./.:0,0:0	./.:0,0:0	./.:0,0:0	./.:0,0:0	./.:0,0:0	./.:0,0:0	./.:0,0:0	./.:0,0:0	./.:0,0:0	./.:0,0:0	./.:0,0:0	./.:0,0:0	./.:0,0:0	./.:0,0:0	./.:0,0:0	./.:0,0:0	./.:0,0:0	./.:0,0:0	./.:0,0:0	./.:0,0:0	./.:0,0:0	./.:0,0:0	./.:0,0:0	./.:0,0:0	./.:0,0:0	./.:0,0:0	./.:0,0:0	./.:0,0:0	./.:0,0:0	./.:0,0:0	./.:0,0:0	./.:0,0:0	./.:0,0:0	./.:0,0:0	./.:0,0:0	./.:0,0:0	./.:0,0:0	./.:0,0:0	./.:0,0:0	./.:0,0:0	./.:0,0:0	./.:0,0:0	./.:0,0:0	./.:0,0:0
04	3620729	S04_3620729	A	C	.	PASS	AC=2;AF=0.500;AN=4;ClippingRankSum=0.00;ExcessHet=3.0103;FS=0.000;MLEAC=1;MLEAF=0.500;MQ=60.00;MQRankSum=0.00;set=variant137-variant192;DP=16	GT:AD:DP:GQ:PL	./.:0,0:0	./.:0,0:0	./.:0,0:0	./.:0,0:0	./.:0,0:0	./.:0,0:0	./.:0,0:0	./.:0,0:0	./.:0,0:0	./.:0,0:0	./.:0,0:0	./.:0,0:0	./.:0,0:0	./.:0,0:0	./.:0,0:0	./.:0,0:0	./.:0,0:0	./.:0,0:0	./.:0,0:0	./.:0,0:0	./.:0,0:0	./.:0,0:0	./.:0,0:0	./.:0,0:0	./.:0,0:0	./.:0,0:0	./.:0,0:0	./.:0,0:0	./.:0,0:0	./.:0,0:0	./.:0,0:0	./.:0,0:0	./.:0,0:0	./.:0,0:0	./.:0,0:0	./.:0,0:0	./.:0,0:0	./.:0,0:0	./.:0,0:0	./.:0,0:0	./.:0,0:0	./.:0,0:0	./.:0,0:0	./.:0,0:0	./.:0,0:0	0/1:3,4:7:99:123,0,87	./.:0,0:0	./.:0,0:0	./.:0,0:0	./.:0,0:0	./.:0,0:0	./.:0,0:0	./.:0,0:0	./.:0,0:0	./.:0,0:0	./.:0,0:0	./.:0,0:0	./.:0,0:0	./.:0,0:0	./.:0,0:0	./.:0,0:0	./.:0,0:0	./.:0,0:0	./.:0,0:0	./.:0,0:0	./.:0,0:0	./.:0,0:0	./.:0,0:0	./.:0,0:0	./.:0,0:0	./.:0,0:0	./.:0,0:0	./.:0,0:0	./.:0,0:0	./.:0,0:0	./.:0,0:0	./.:0,0:0	./.:0,0:0	./.:0,0:0	./.:0,0:0	./.:0,0:0	./.:0,0:0	./.:0,0:0	./.:0,0:0	./.:0,0:0	./.:0,0:0	./.:0,0:0	./.:0,0:0	./.:0,0:0	./.:0,0:0	./.:0,0:0	./.:0,0:0	./.:0,0:0	./.:0,0:0	./.:0,0:0	./.:0,0:0	./.:0,0:0	./.:0,0:0	./.:0,0:0	./.:0,0:0	./.:0,0:0	./.:0,0:0	./.:0,0:0	./.:0,0:0	./.:0,0:0	./.:0,0:0	./.:0,0:0	./.:0,0:0	./.:0,0:0	./.:0,0:0	./.:0,0:0	./.:0,0:0	./.:0,0:0	./.:0,0:0	./.:0,0:0	./.:0,0:0	./.:0,0:0	./.:0,0:0	./.:0,0:0	./.:0,0:0	./.:0,0:0	./.:0,0:0	./.:0,0:0	./.:0,0:0	./.:0,0:0	./.:0,0:0	./.:0,0:0	./.:0,0:0	./.:0,0:0	./.:0,0:0	./.:0,0:0	./.:0,0:0	./.:0,0:0	./.:0,0:0	./.:0,0:0	./.:0,0:0	./.:0,0:0	./.:0,0:0	./.:0,0:0	./.:0,0:0	./.:0,0:0	./.:0,0:0	./.:0,0:0	./.:0,0:0	./.:0,0:0	./.:0,0:0	./.:0,0:0	./.:0,0:0	./.:0,0:0	./.:0,0:0	./.:0,0:0	./.:0,0:0	./.:0,0:0	./.:0,0:0	./.:0,0:0	./.:0,0:0	./.:0,0:0	./.:0,0:0	./.:0,0:0	./.:0,0:0	./.:0,0:0	./.:0,0:0	./.:0,0:0	./.:0,0:0	./.:0,0:0	./.:0,0:0	./.:0,0:0	./.:0,0:0	./.:0,0:0	./.:0,0:0	./.:0,0:0	./.:0,0:0	./.:0,0:0	./.:0,0:0	./.:0,0:0	./.:0,0:0	./.:0,0:0	./.:0,0:0	./.:0,0:0	./.:0,0:0	./.:0,0:0	./.:0,0:0	./.:0,0:0	./.:0,0:0	./.:0,0:0	./.:0,0:0	./.:0,0:0	./.:0,0:0	./.:0,0:0	./.:0,0:0	0/1:7,2:9:99:45,0,225	./.:0,0:0	./.:0,0:0	./.:0,0:0	./.:0,0:0	./.:0,0:0	./.:0,0:0	./.:0,0:0
04	3620742	S04_3620742	A	C	.	PASS	AC=1;AF=0.500;AN=2;BaseQRankSum=-8.420e-01;ClippingRankSum=0.00;ExcessHet=3.0103;FS=0.000;MLEAC=1;MLEAF=0.500;MQ=60.00;MQRankSum=0.00;QD=1.98;ReadPosRankSum=0.253;SOR=0.105;set=variant192;DP=10	GT:AD:DP:GQ:PL	./.:0,0:0	./.:0,0:0	./.:0,0:0	./.:0,0:0	./.:0,0:0	./.:0,0:0	./.:0,0:0	./.:0,0:0	./.:0,0:0	./.:0,0:0	./.:0,0:0	./.:0,0:0	./.:0,0:0	./.:0,0:0	./.:0,0:0	./.:0,0:0	./.:0,0:0	./.:0,0:0	./.:0,0:0	./.:0,0:0	./.:0,0:0	./.:0,0:0	./.:0,0:0	./.:0,0:0	./.:0,0:0	./.:0,0:0	./.:0,0:0	./.:0,0:0	./.:0,0:0	./.:0,0:0	./.:0,0:0	./.:0,0:0	./.:0,0:0	./.:0,0:0	./.:0,0:0	./.:0,0:0	./.:0,0:0	./.:0,0:0	./.:0,0:0	./.:0,0:0	./.:0,0:0	./.:0,0:0	./.:0,0:0	./.:0,0:0	./.:0,0:0	./.:0,0:0	./.:0,0:0	./.:0,0:0	./.:0,0:0	./.:0,0:0	./.:0,0:0	./.:0,0:0	./.:0,0:0	./.:0,0:0	./.:0,0:0	./.:0,0:0	./.:0,0:0	./.:0,0:0	./.:0,0:0	./.:0,0:0	./.:0,0:0	./.:0,0:0	./.:0,0:0	./.:0,0:0	./.:0,0:0	./.:0,0:0	./.:0,0:0	./.:0,0:0	./.:0,0:0	./.:0,0:0	./.:0,0:0	./.:0,0:0	./.:0,0:0	./.:0,0:0	./.:0,0:0	./.:0,0:0	./.:0,0:0	./.:0,0:0	./.:0,0:0	./.:0,0:0	./.:0,0:0	./.:0,0:0	./.:0,0:0	./.:0,0:0	./.:0,0:0	./.:0,0:0	./.:0,0:0	./.:0,0:0	./.:0,0:0	./.:0,0:0	./.:0,0:0	./.:0,0:0	./.:0,0:0	./.:0,0:0	./.:0,0:0	./.:0,0:0	./.:0,0:0	./.:0,0:0	./.:0,0:0	./.:0,0:0	./.:0,0:0	./.:0,0:0	./.:0,0:0	./.:0,0:0	./.:0,0:0	./.:0,0:0	./.:0,0:0	./.:0,0:0	./.:0,0:0	./.:0,0:0	./.:0,0:0	./.:0,0:0	./.:0,0:0	./.:0,0:0	./.:0,0:0	./.:0,0:0	./.:0,0:0	./.:0,0:0	./.:0,0:0	./.:0,0:0	./.:0,0:0	./.:0,0:0	./.:0,0:0	./.:0,0:0	./.:0,0:0	./.:0,0:0	./.:0,0:0	./.:0,0:0	./.:0,0:0	./.:0,0:0	./.:0,0:0	./.:0,0:0	./.:0,0:0	./.:0,0:0	./.:0,0:0	./.:0,0:0	./.:0,0:0	./.:0,0:0	./.:0,0:0	./.:0,0:0	./.:0,0:0	./.:0,0:0	./.:0,0:0	./.:0,0:0	./.:0,0:0	./.:0,0:0	./.:0,0:0	./.:0,0:0	./.:0,0:0	./.:0,0:0	./.:0,0:0	./.:0,0:0	./.:0,0:0	./.:0,0:0	./.:0,0:0	./.:0,0:0	./.:0,0:0	./.:0,0:0	./.:0,0:0	./.:0,0:0	./.:0,0:0	./.:0,0:0	./.:0,0:0	./.:0,0:0	./.:0,0:0	./.:0,0:0	./.:0,0:0	./.:0,0:0	./.:0,0:0	./.:0,0:0	./.:0,0:0	./.:0,0:0	./.:0,0:0	./.:0,0:0	./.:0,0:0	./.:0,0:0	./.:0,0:0	./.:0,0:0	./.:0,0:0	./.:0,0:0	./.:0,0:0	./.:0,0:0	./.:0,0:0	./.:0,0:0	./.:0,0:0	./.:0,0:0	./.:0,0:0	./.:0,0:0	./.:0,0:0	./.:0,0:0	0/1:8,2:10:99:42,0,255	./.:0,0:0	./.:0,0:0	./.:0,0:0	./.:0,0:0	./.:0,0:0	./.:0,0:0	./.:0,0:0
04	3620781	S04_3620781	A	C	.	PASS	AC=1;AF=0.500;AN=2;BaseQRankSum=0.875;ClippingRankSum=0.00;ExcessHet=3.0103;FS=3.424;MLEAC=1;MLEAF=0.500;MQ=60.00;MQRankSum=0.00;QD=2.16;ReadPosRankSum=0.447;SOR=2.272;set=variant198;DP=11	GT:AD:DP:GQ:PL	./.:0,0:0	./.:0,0:0	./.:0,0:0	./.:0,0:0	./.:0,0:0	./.:0,0:0	./.:0,0:0	./.:0,0:0	./.:0,0:0	./.:0,0:0	./.:0,0:0	./.:0,0:0	./.:0,0:0	./.:0,0:0	./.:0,0:0	./.:0,0:0	./.:0,0:0	./.:0,0:0	./.:0,0:0	./.:0,0:0	./.:0,0:0	./.:0,0:0	./.:0,0:0	./.:0,0:0	./.:0,0:0	./.:0,0:0	./.:0,0:0	./.:0,0:0	./.:0,0:0	./.:0,0:0	./.:0,0:0	./.:0,0:0	./.:0,0:0	./.:0,0:0	./.:0,0:0	./.:0,0:0	./.:0,0:0	./.:0,0:0	./.:0,0:0	./.:0,0:0	./.:0,0:0	./.:0,0:0	./.:0,0:0	./.:0,0:0	./.:0,0:0	./.:0,0:0	./.:0,0:0	./.:0,0:0	./.:0,0:0	./.:0,0:0	./.:0,0:0	./.:0,0:0	./.:0,0:0	./.:0,0:0	./.:0,0:0	./.:0,0:0	./.:0,0:0	./.:0,0:0	./.:0,0:0	./.:0,0:0	./.:0,0:0	./.:0,0:0	./.:0,0:0	./.:0,0:0	./.:0,0:0	./.:0,0:0	./.:0,0:0	./.:0,0:0	./.:0,0:0	./.:0,0:0	./.:0,0:0	./.:0,0:0	./.:0,0:0	./.:0,0:0	./.:0,0:0	./.:0,0:0	./.:0,0:0	./.:0,0:0	./.:0,0:0	./.:0,0:0	./.:0,0:0	./.:0,0:0	./.:0,0:0	./.:0,0:0	./.:0,0:0	./.:0,0:0	./.:0,0:0	./.:0,0:0	./.:0,0:0	./.:0,0:0	./.:0,0:0	./.:0,0:0	./.:0,0:0	./.:0,0:0	./.:0,0:0	./.:0,0:0	./.:0,0:0	./.:0,0:0	./.:0,0:0	./.:0,0:0	./.:0,0:0	./.:0,0:0	./.:0,0:0	./.:0,0:0	./.:0,0:0	./.:0,0:0	./.:0,0:0	./.:0,0:0	./.:0,0:0	./.:0,0:0	./.:0,0:0	./.:0,0:0	./.:0,0:0	./.:0,0:0	./.:0,0:0	./.:0,0:0	./.:0,0:0	./.:0,0:0	./.:0,0:0	./.:0,0:0	./.:0,0:0	./.:0,0:0	./.:0,0:0	./.:0,0:0	./.:0,0:0	./.:0,0:0	./.:0,0:0	./.:0,0:0	./.:0,0:0	./.:0,0:0	./.:0,0:0	./.:0,0:0	./.:0,0:0	./.:0,0:0	./.:0,0:0	./.:0,0:0	./.:0,0:0	./.:0,0:0	./.:0,0:0	./.:0,0:0	./.:0,0:0	./.:0,0:0	./.:0,0:0	./.:0,0:0	./.:0,0:0	./.:0,0:0	./.:0,0:0	./.:0,0:0	./.:0,0:0	./.:0,0:0	./.:0,0:0	./.:0,0:0	./.:0,0:0	./.:0,0:0	./.:0,0:0	./.:0,0:0	./.:0,0:0	./.:0,0:0	./.:0,0:0	./.:0,0:0	./.:0,0:0	./.:0,0:0	./.:0,0:0	./.:0,0:0	./.:0,0:0	./.:0,0:0	./.:0,0:0	./.:0,0:0	./.:0,0:0	./.:0,0:0	./.:0,0:0	./.:0,0:0	./.:0,0:0	./.:0,0:0	./.:0,0:0	./.:0,0:0	./.:0,0:0	./.:0,0:0	./.:0,0:0	./.:0,0:0	./.:0,0:0	./.:0,0:0	./.:0,0:0	./.:0,0:0	./.:0,0:0	./.:0,0:0	./.:0,0:0	./.:0,0:0	./.:0,0:0	./.:0,0:0	./.:0,0:0	./.:0,0:0	./.:0,0:0	./.:0,0:0	./.:0,0:0	./.:0,0:0	0/1:9,2:11:99:39,0,255	./.:0,0:0
04	3620819	S04_3620819	G	A	.	PASS	AC=1;AF=0.500;AN=2;BaseQRankSum=0.431;ClippingRankSum=0.00;ExcessHet=3.0103;FS=0.000;MLEAC=1;MLEAF=0.500;MQ=60.00;MQRankSum=0.00;QD=6.29;ReadPosRankSum=0.00;SOR=0.693;set=variant18;DP=6	GT:AD:DP:GQ:PL	./.:0,0:0	./.:0,0:0	./.:0,0:0	./.:0,0:0	./.:0,0:0	./.:0,0:0	./.:0,0:0	./.:0,0:0	./.:0,0:0	./.:0,0:0	./.:0,0:0	./.:0,0:0	./.:0,0:0	./.:0,0:0	./.:0,0:0	./.:0,0:0	./.:0,0:0	./.:0,0:0	./.:0,0:0	./.:0,0:0	./.:0,0:0	./.:0,0:0	./.:0,0:0	./.:0,0:0	./.:0,0:0	./.:0,0:0	./.:0,0:0	./.:0,0:0	./.:0,0:0	./.:0,0:0	./.:0,0:0	./.:0,0:0	./.:0,0:0	./.:0,0:0	./.:0,0:0	0/1:4,2:6:99:54,0,126	./.:0,0:0	./.:0,0:0	./.:0,0:0	./.:0,0:0	./.:0,0:0	./.:0,0:0	./.:0,0:0	./.:0,0:0	./.:0,0:0	./.:0,0:0	./.:0,0:0	./.:0,0:0	./.:0,0:0	./.:0,0:0	./.:0,0:0	./.:0,0:0	./.:0,0:0	./.:0,0:0	./.:0,0:0	./.:0,0:0	./.:0,0:0	./.:0,0:0	./.:0,0:0	./.:0,0:0	./.:0,0:0	./.:0,0:0	./.:0,0:0	./.:0,0:0	./.:0,0:0	./.:0,0:0	./.:0,0:0	./.:0,0:0	./.:0,0:0	./.:0,0:0	./.:0,0:0	./.:0,0:0	./.:0,0:0	./.:0,0:0	./.:0,0:0	./.:0,0:0	./.:0,0:0	./.:0,0:0	./.:0,0:0	./.:0,0:0	./.:0,0:0	./.:0,0:0	./.:0,0:0	./.:0,0:0	./.:0,0:0	./.:0,0:0	./.:0,0:0	./.:0,0:0	./.:0,0:0	./.:0,0:0	./.:0,0:0	./.:0,0:0	./.:0,0:0	./.:0,0:0	./.:0,0:0	./.:0,0:0	./.:0,0:0	./.:0,0:0	./.:0,0:0	./.:0,0:0	./.:0,0:0	./.:0,0:0	./.:0,0:0	./.:0,0:0	./.:0,0:0	./.:0,0:0	./.:0,0:0	./.:0,0:0	./.:0,0:0	./.:0,0:0	./.:0,0:0	./.:0,0:0	./.:0,0:0	./.:0,0:0	./.:0,0:0	./.:0,0:0	./.:0,0:0	./.:0,0:0	./.:0,0:0	./.:0,0:0	./.:0,0:0	./.:0,0:0	./.:0,0:0	./.:0,0:0	./.:0,0:0	./.:0,0:0	./.:0,0:0	./.:0,0:0	./.:0,0:0	./.:0,0:0	./.:0,0:0	./.:0,0:0	./.:0,0:0	./.:0,0:0	./.:0,0:0	./.:0,0:0	./.:0,0:0	./.:0,0:0	./.:0,0:0	./.:0,0:0	./.:0,0:0	./.:0,0:0	./.:0,0:0	./.:0,0:0	./.:0,0:0	./.:0,0:0	./.:0,0:0	./.:0,0:0	./.:0,0:0	./.:0,0:0	./.:0,0:0	./.:0,0:0	./.:0,0:0	./.:0,0:0	./.:0,0:0	./.:0,0:0	./.:0,0:0	./.:0,0:0	./.:0,0:0	./.:0,0:0	./.:0,0:0	./.:0,0:0	./.:0,0:0	./.:0,0:0	./.:0,0:0	./.:0,0:0	./.:0,0:0	./.:0,0:0	./.:0,0:0	./.:0,0:0	./.:0,0:0	./.:0,0:0	./.:0,0:0	./.:0,0:0	./.:0,0:0	./.:0,0:0	./.:0,0:0	./.:0,0:0	./.:0,0:0	./.:0,0:0	./.:0,0:0	./.:0,0:0	./.:0,0:0	./.:0,0:0	./.:0,0:0	./.:0,0:0	./.:0,0:0	./.:0,0:0	./.:0,0:0	./.:0,0:0	./.:0,0:0	./.:0,0:0	./.:0,0:0	./.:0,0:0	./.:0,0:0	./.:0,0:0	./.:0,0:0	./.:0,0:0
04	3620855	S04_3620855	T	G	.	PASS	AC=1;AF=0.500;AN=2;BaseQRankSum=-1.922e+00;ClippingRankSum=0.00;ExcessHet=3.0103;FS=16.154;MLEAC=1;MLEAF=0.500;MQ=60.00;MQRankSum=0.00;QD=1.18;ReadPosRankSum=-9.800e-01;SOR=2.776;set=variant79;DP=11	GT:AD:DP:GQ:PL	./.:0,0:0	./.:0,0:0	./.:0,0:0	./.:0,0:0	./.:0,0:0	./.:0,0:0	./.:0,0:0	./.:0,0:0	./.:0,0:0	./.:0,0:0	./.:0,0:0	./.:0,0:0	./.:0,0:0	./.:0,0:0	./.:0,0:0	./.:0,0:0	./.:0,0:0	./.:0,0:0	./.:0,0:0	./.:0,0:0	./.:0,0:0	./.:0,0:0	./.:0,0:0	./.:0,0:0	./.:0,0:0	./.:0,0:0	./.:0,0:0	./.:0,0:0	./.:0,0:0	./.:0,0:0	./.:0,0:0	./.:0,0:0	./.:0,0:0	./.:0,0:0	./.:0,0:0	./.:0,0:0	./.:0,0:0	./.:0,0:0	./.:0,0:0	./.:0,0:0	./.:0,0:0	./.:0,0:0	./.:0,0:0	./.:0,0:0	./.:0,0:0	./.:0,0:0	./.:0,0:0	./.:0,0:0	./.:0,0:0	./.:0,0:0	./.:0,0:0	./.:0,0:0	./.:0,0:0	./.:0,0:0	./.:0,0:0	./.:0,0:0	./.:0,0:0	./.:0,0:0	./.:0,0:0	./.:0,0:0	./.:0,0:0	./.:0,0:0	./.:0,0:0	./.:0,0:0	./.:0,0:0	./.:0,0:0	./.:0,0:0	./.:0,0:0	./.:0,0:0	./.:0,0:0	./.:0,0:0	./.:0,0:0	./.:0,0:0	./.:0,0:0	./.:0,0:0	./.:0,0:0	./.:0,0:0	./.:0,0:0	./.:0,0:0	./.:0,0:0	./.:0,0:0	./.:0,0:0	./.:0,0:0	./.:0,0:0	./.:0,0:0	./.:0,0:0	./.:0,0:0	./.:0,0:0	./.:0,0:0	./.:0,0:0	./.:0,0:0	./.:0,0:0	./.:0,0:0	./.:0,0:0	./.:0,0:0	./.:0,0:0	./.:0,0:0	./.:0,0:0	./.:0,0:0	./.:0,0:0	./.:0,0:0	./.:0,0:0	./.:0,0:0	./.:0,0:0	./.:0,0:0	./.:0,0:0	./.:0,0:0	./.:0,0:0	./.:0,0:0	./.:0,0:0	./.:0,0:0	./.:0,0:0	./.:0,0:0	./.:0,0:0	./.:0,0:0	./.:0,0:0	./.:0,0:0	./.:0,0:0	./.:0,0:0	./.:0,0:0	./.:0,0:0	./.:0,0:0	./.:0,0:0	./.:0,0:0	./.:0,0:0	./.:0,0:0	./.:0,0:0	./.:0,0:0	./.:0,0:0	./.:0,0:0	./.:0,0:0	./.:0,0:0	./.:0,0:0	./.:0,0:0	./.:0,0:0	./.:0,0:0	./.:0,0:0	./.:0,0:0	./.:0,0:0	./.:0,0:0	./.:0,0:0	./.:0,0:0	./.:0,0:0	./.:0,0:0	./.:0,0:0	./.:0,0:0	./.:0,0:0	./.:0,0:0	./.:0,0:0	./.:0,0:0	0/1:8,3:11:99:75,0,255	./.:0,0:0	./.:0,0:0	./.:0,0:0	./.:0,0:0	./.:0,0:0	./.:0,0:0	./.:0,0:0	./.:0,0:0	./.:0,0:0	./.:0,0:0	./.:0,0:0	./.:0,0:0	./.:0,0:0	./.:0,0:0	./.:0,0:0	./.:0,0:0	./.:0,0:0	./.:0,0:0	./.:0,0:0	./.:0,0:0	./.:0,0:0	./.:0,0:0	./.:0,0:0	./.:0,0:0	./.:0,0:0	./.:0,0:0	./.:0,0:0	./.:0,0:0	./.:0,0:0	./.:0,0:0	./.:0,0:0	./.:0,0:0	./.:0,0:0	./.:0,0:0	./.:0,0:0	./.:0,0:0	./.:0,0:0	./.:0,0:0	./.:0,0:0	./.:0,0:0	./.:0,0:0	./.:0,0:0	./.:0,0:0	./.:0,0:0	./.:0,0:0	./.:0,0:0	./.:0,0:0
04	3620958	S04_3620958	T	G	.	PASS	AC=4;AF=0.500;AN=8;ClippingRankSum=0.00;ExcessHet=3.0103;MLEAC=1;MLEAF=0.500;MQ=60.00;MQRankSum=0.00;set=variant110-variant121-variant169-variant186;DP=52	GT:AD:DP:GQ:PL	0/1:11,4:15:99:99,0,255	./.:0,0:0	./.:0,0:0	./.:0,0:0	./.:0,0:0	./.:0,0:0	./.:0,0:0	./.:0,0:0	./.:0,0:0	./.:0,0:0	./.:0,0:0	./.:0,0:0	./.:0,0:0	./.:0,0:0	./.:0,0:0	./.:0,0:0	./.:0,0:0	./.:0,0:0	./.:0,0:0	./.:0,0:0	./.:0,0:0	./.:0,0:0	./.:0,0:0	./.:0,0:0	./.:0,0:0	0/1:3,4:7:99:123,0,87	./.:0,0:0	./.:0,0:0	./.:0,0:0	./.:0,0:0	./.:0,0:0	./.:0,0:0	./.:0,0:0	./.:0,0:0	./.:0,0:0	./.:0,0:0	./.:0,0:0	./.:0,0:0	./.:0,0:0	./.:0,0:0	./.:0,0:0	./.:0,0:0	./.:0,0:0	./.:0,0:0	./.:0,0:0	./.:0,0:0	./.:0,0:0	./.:0,0:0	./.:0,0:0	./.:0,0:0	./.:0,0:0	./.:0,0:0	./.:0,0:0	./.:0,0:0	./.:0,0:0	./.:0,0:0	./.:0,0:0	./.:0,0:0	./.:0,0:0	./.:0,0:0	./.:0,0:0	./.:0,0:0	./.:0,0:0	./.:0,0:0	./.:0,0:0	./.:0,0:0	./.:0,0:0	./.:0,0:0	./.:0,0:0	./.:0,0:0	./.:0,0:0	./.:0,0:0	./.:0,0:0	./.:0,0:0	./.:0,0:0	./.:0,0:0	./.:0,0:0	./.:0,0:0	./.:0,0:0	./.:0,0:0	./.:0,0:0	./.:0,0:0	./.:0,0:0	./.:0,0:0	./.:0,0:0	./.:0,0:0	./.:0,0:0	./.:0,0:0	./.:0,0:0	./.:0,0:0	./.:0,0:0	./.:0,0:0	./.:0,0:0	./.:0,0:0	./.:0,0:0	./.:0,0:0	./.:0,0:0	./.:0,0:0	./.:0,0:0	./.:0,0:0	./.:0,0:0	./.:0,0:0	./.:0,0:0	./.:0,0:0	./.:0,0:0	./.:0,0:0	./.:0,0:0	./.:0,0:0	./.:0,0:0	./.:0,0:0	./.:0,0:0	./.:0,0:0	./.:0,0:0	./.:0,0:0	./.:0,0:0	./.:0,0:0	./.:0,0:0	./.:0,0:0	./.:0,0:0	./.:0,0:0	0/1:10,4:14:99:102,0,255	./.:0,0:0	./.:0,0:0	./.:0,0:0	./.:0,0:0	./.:0,0:0	./.:0,0:0	./.:0,0:0	./.:0,0:0	./.:0,0:0	./.:0,0:0	./.:0,0:0	./.:0,0:0	./.:0,0:0	./.:0,0:0	./.:0,0:0	./.:0,0:0	./.:0,0:0	./.:0,0:0	./.:0,0:0	./.:0,0:0	./.:0,0:0	./.:0,0:0	./.:0,0:0	./.:0,0:0	./.:0,0:0	./.:0,0:0	./.:0,0:0	./.:0,0:0	./.:0,0:0	./.:0,0:0	./.:0,0:0	./.:0,0:0	./.:0,0:0	./.:0,0:0	./.:0,0:0	./.:0,0:0	./.:0,0:0	./.:0,0:0	./.:0,0:0	./.:0,0:0	./.:0,0:0	./.:0,0:0	./.:0,0:0	./.:0,0:0	./.:0,0:0	./.:0,0:0	./.:0,0:0	./.:0,0:0	./.:0,0:0	./.:0,0:0	./.:0,0:0	./.:0,0:0	0/1:12,4:16:99:96,0,255	./.:0,0:0	./.:0,0:0	./.:0,0:0	./.:0,0:0	./.:0,0:0	./.:0,0:0	./.:0,0:0	./.:0,0:0	./.:0,0:0	./.:0,0:0	./.:0,0:0	./.:0,0:0	./.:0,0:0	./.:0,0:0	./.:0,0:0	./.:0,0:0	./.:0,0:0	./.:0,0:0	./.:0,0:0	./.:0,0:0	./.:0,0:0	./.:0,0:0	./.:0,0:0	./.:0,0:0
04	3621007	S04_3621007	T	G	.	PASS	AC=2;AF=0.500;AN=4;ClippingRankSum=0.00;ExcessHet=3.0103;FS=0.000;MLEAC=1;MLEAF=0.500;MQ=60.00;MQRankSum=0.00;set=variant165-variant180;DP=16	GT:AD:DP:GQ:PL	./.:0,0:0	./.:0,0:0	./.:0,0:0	./.:0,0:0	./.:0,0:0	./.:0,0:0	./.:0,0:0	./.:0,0:0	./.:0,0:0	./.:0,0:0	./.:0,0:0	./.:0,0:0	./.:0,0:0	./.:0,0:0	./.:0,0:0	./.:0,0:0	./.:0,0:0	./.:0,0:0	./.:0,0:0	./.:0,0:0	./.:0,0:0	./.:0,0:0	./.:0,0:0	./.:0,0:0	./.:0,0:0	./.:0,0:0	./.:0,0:0	./.:0,0:0	./.:0,0:0	./.:0,0:0	./.:0,0:0	./.:0,0:0	./.:0,0:0	./.:0,0:0	./.:0,0:0	./.:0,0:0	./.:0,0:0	./.:0,0:0	./.:0,0:0	./.:0,0:0	./.:0,0:0	./.:0,0:0	./.:0,0:0	./.:0,0:0	./.:0,0:0	./.:0,0:0	./.:0,0:0	./.:0,0:0	./.:0,0:0	./.:0,0:0	./.:0,0:0	./.:0,0:0	./.:0,0:0	./.:0,0:0	./.:0,0:0	./.:0,0:0	./.:0,0:0	./.:0,0:0	./.:0,0:0	./.:0,0:0	./.:0,0:0	./.:0,0:0	./.:0,0:0	./.:0,0:0	./.:0,0:0	./.:0,0:0	./.:0,0:0	./.:0,0:0	./.:0,0:0	./.:0,0:0	./.:0,0:0	./.:0,0:0	./.:0,0:0	./.:0,0:0	./.:0,0:0	./.:0,0:0	./.:0,0:0	./.:0,0:0	./.:0,0:0	./.:0,0:0	./.:0,0:0	./.:0,0:0	./.:0,0:0	./.:0,0:0	./.:0,0:0	./.:0,0:0	./.:0,0:0	./.:0,0:0	./.:0,0:0	./.:0,0:0	./.:0,0:0	./.:0,0:0	./.:0,0:0	./.:0,0:0	./.:0,0:0	./.:0,0:0	./.:0,0:0	./.:0,0:0	./.:0,0:0	./.:0,0:0	./.:0,0:0	./.:0,0:0	./.:0,0:0	./.:0,0:0	./.:0,0:0	./.:0,0:0	./.:0,0:0	./.:0,0:0	./.:0,0:0	./.:0,0:0	./.:0,0:0	./.:0,0:0	./.:0,0:0	./.:0,0:0	./.:0,0:0	0/1:6,2:8:99:48,0,192	./.:0,0:0	./.:0,0:0	./.:0,0:0	./.:0,0:0	./.:0,0:0	./.:0,0:0	./.:0,0:0	./.:0,0:0	./.:0,0:0	./.:0,0:0	./.:0,0:0	./.:0,0:0	./.:0,0:0	./.:0,0:0	./.:0,0:0	./.:0,0:0	./.:0,0:0	0/1:5,3:8:99:84,0,156	./.:0,0:0	./.:0,0:0	./.:0,0:0	./.:0,0:0	./.:0,0:0	./.:0,0:0	./.:0,0:0	./.:0,0:0	./.:0,0:0	./.:0,0:0	./.:0,0:0	./.:0,0:0	./.:0,0:0	./.:0,0:0	./.:0,0:0	./.:0,0:0	./.:0,0:0	./.:0,0:0	./.:0,0:0	./.:0,0:0	./.:0,0:0	./.:0,0:0	./.:0,0:0	./.:0,0:0	./.:0,0:0	./.:0,0:0	./.:0,0:0	./.:0,0:0	./.:0,0:0	./.:0,0:0	./.:0,0:0	./.:0,0:0	./.:0,0:0	./.:0,0:0	./.:0,0:0	./.:0,0:0	./.:0,0:0	./.:0,0:0	./.:0,0:0	./.:0,0:0	./.:0,0:0	./.:0,0:0	./.:0,0:0	./.:0,0:0	./.:0,0:0	./.:0,0:0	./.:0,0:0	./.:0,0:0	./.:0,0:0	./.:0,0:0	./.:0,0:0	./.:0,0:0	./.:0,0:0	./.:0,0:0	./.:0,0:0	./.:0,0:0	./.:0,0:0	./.:0,0:0	./.:0,0:0	./.:0,0:0	./.:0,0:0	./.:0,0:0	./.:0,0:0	./.:0,0:0
04	3621027	S04_3621027	G	C	.	PASS	AC=3;AF=0.500;AN=6;ClippingRankSum=0.00;ExcessHet=3.0103;MLEAC=1;MLEAF=0.500;set=variant24-variant71-variant149;DP=28	GT:AD:DP:GQ:PL	./.:0,0:0	./.:0,0:0	./.:0,0:0	./.:0,0:0	./.:0,0:0	./.:0,0:0	./.:0,0:0	./.:0,0:0	./.:0,0:0	./.:0,0:0	./.:0,0:0	./.:0,0:0	./.:0,0:0	./.:0,0:0	./.:0,0:0	./.:0,0:0	./.:0,0:0	./.:0,0:0	./.:0,0:0	./.:0,0:0	./.:0,0:0	./.:0,0:0	./.:0,0:0	./.:0,0:0	./.:0,0:0	./.:0,0:0	./.:0,0:0	./.:0,0:0	./.:0,0:0	./.:0,0:0	./.:0,0:0	./.:0,0:0	./.:0,0:0	./.:0,0:0	./.:0,0:0	./.:0,0:0	./.:0,0:0	./.:0,0:0	./.:0,0:0	./.:0,0:0	./.:0,0:0	./.:0,0:0	./.:0,0:0	./.:0,0:0	./.:0,0:0	./.:0,0:0	./.:0,0:0	./.:0,0:0	./.:0,0:0	./.:0,0:0	./.:0,0:0	./.:0,0:0	./.:0,0:0	./.:0,0:0	./.:0,0:0	./.:0,0:0	./.:0,0:0	0/1:6,2:8:99:48,0,192	./.:0,0:0	./.:0,0:0	./.:0,0:0	./.:0,0:0	./.:0,0:0	./.:0,0:0	./.:0,0:0	0/1:6,2:8:99:48,0,192	./.:0,0:0	./.:0,0:0	./.:0,0:0	./.:0,0:0	./.:0,0:0	./.:0,0:0	./.:0,0:0	./.:0,0:0	./.:0,0:0	./.:0,0:0	./.:0,0:0	./.:0,0:0	./.:0,0:0	./.:0,0:0	./.:0,0:0	./.:0,0:0	./.:0,0:0	./.:0,0:0	./.:0,0:0	./.:0,0:0	./.:0,0:0	./.:0,0:0	./.:0,0:0	./.:0,0:0	./.:0,0:0	./.:0,0:0	./.:0,0:0	./.:0,0:0	./.:0,0:0	./.:0,0:0	./.:0,0:0	./.:0,0:0	./.:0,0:0	./.:0,0:0	./.:0,0:0	./.:0,0:0	./.:0,0:0	./.:0,0:0	./.:0,0:0	./.:0,0:0	./.:0,0:0	./.:0,0:0	./.:0,0:0	./.:0,0:0	./.:0,0:0	./.:0,0:0	./.:0,0:0	./.:0,0:0	./.:0,0:0	./.:0,0:0	./.:0,0:0	./.:0,0:0	./.:0,0:0	./.:0,0:0	./.:0,0:0	./.:0,0:0	./.:0,0:0	./.:0,0:0	./.:0,0:0	./.:0,0:0	./.:0,0:0	./.:0,0:0	./.:0,0:0	./.:0,0:0	./.:0,0:0	./.:0,0:0	./.:0,0:0	./.:0,0:0	./.:0,0:0	./.:0,0:0	./.:0,0:0	./.:0,0:0	./.:0,0:0	./.:0,0:0	./.:0,0:0	./.:0,0:0	0/1:7,5:12:99:144,0,216	./.:0,0:0	./.:0,0:0	./.:0,0:0	./.:0,0:0	./.:0,0:0	./.:0,0:0	./.:0,0:0	./.:0,0:0	./.:0,0:0	./.:0,0:0	./.:0,0:0	./.:0,0:0	./.:0,0:0	./.:0,0:0	./.:0,0:0	./.:0,0:0	./.:0,0:0	./.:0,0:0	./.:0,0:0	./.:0,0:0	./.:0,0:0	./.:0,0:0	./.:0,0:0	./.:0,0:0	./.:0,0:0	./.:0,0:0	./.:0,0:0	./.:0,0:0	./.:0,0:0	./.:0,0:0	./.:0,0:0	./.:0,0:0	./.:0,0:0	./.:0,0:0	./.:0,0:0	./.:0,0:0	./.:0,0:0	./.:0,0:0	./.:0,0:0	./.:0,0:0	./.:0,0:0	./.:0,0:0	./.:0,0:0	./.:0,0:0	./.:0,0:0	./.:0,0:0	./.:0,0:0	./.:0,0:0	./.:0,0:0	./.:0,0:0	./.:0,0:0	./.:0,0:0	./.:0,0:0	./.:0,0:0	./.:0,0:0
04	3621036	S04_3621036	G	C	.	PASS	AC=6;AF=0.500;AN=12;ClippingRankSum=0.00;ExcessHet=3.0103;MLEAC=1;MLEAF=0.500;set=variant19-variant24-variant35-variant71-variant149-variant158;DP=55	GT:AD:DP:GQ:PL	./.:0,0:0	./.:0,0:0	./.:0,0:0	./.:0,0:0	./.:0,0:0	./.:0,0:0	./.:0,0:0	./.:0,0:0	./.:0,0:0	./.:0,0:0	./.:0,0:0	./.:0,0:0	./.:0,0:0	./.:0,0:0	./.:0,0:0	./.:0,0:0	./.:0,0:0	./.:0,0:0	./.:0,0:0	./.:0,0:0	./.:0,0:0	./.:0,0:0	./.:0,0:0	./.:0,0:0	./.:0,0:0	./.:0,0:0	./.:0,0:0	./.:0,0:0	./.:0,0:0	./.:0,0:0	./.:0,0:0	./.:0,0:0	./.:0,0:0	./.:0,0:0	./.:0,0:0	./.:0,0:0	./.:0,0:0	./.:0,0:0	./.:0,0:0	./.:0,0:0	./.:0,0:0	./.:0,0:0	./.:0,0:0	./.:0,0:0	./.:0,0:0	./.:0,0:0	./.:0,0:0	./.:0,0:0	./.:0,0:0	./.:0,0:0	./.:0,0:0	./.:0,0:0	./.:0,0:0	./.:0,0:0	./.:0,0:0	./.:0,0:0	./.:0,0:0	0/1:5,2:7:99:51,0,159	./.:0,0:0	0/1:3,2:5:99:57,0,93	./.:0,0:0	./.:0,0:0	./.:0,0:0	./.:0,0:0	./.:0,0:0	0/1:6,2:8:99:48,0,192	./.:0,0:0	./.:0,0:0	./.:0,0:0	./.:0,0:0	./.:0,0:0	./.:0,0:0	./.:0,0:0	./.:0,0:0	./.:0,0:0	./.:0,0:0	./.:0,0:0	./.:0,0:0	0/1:12,2:14:99:30,0,255	./.:0,0:0	./.:0,0:0	./.:0,0:0	./.:0,0:0	./.:0,0:0	./.:0,0:0	0/1:8,2:10:99:42,0,255	./.:0,0:0	./.:0,0:0	./.:0,0:0	./.:0,0:0	./.:0,0:0	./.:0,0:0	./.:0,0:0	./.:0,0:0	./.:0,0:0	./.:0,0:0	./.:0,0:0	./.:0,0:0	./.:0,0:0	./.:0,0:0	./.:0,0:0	./.:0,0:0	./.:0,0:0	./.:0,0:0	./.:0,0:0	./.:0,0:0	./.:0,0:0	./.:0,0:0	./.:0,0:0	./.:0,0:0	./.:0,0:0	./.:0,0:0	./.:0,0:0	./.:0,0:0	./.:0,0:0	./.:0,0:0	./.:0,0:0	./.:0,0:0	./.:0,0:0	./.:0,0:0	./.:0,0:0	./.:0,0:0	./.:0,0:0	./.:0,0:0	./.:0,0:0	./.:0,0:0	./.:0,0:0	./.:0,0:0	./.:0,0:0	./.:0,0:0	./.:0,0:0	./.:0,0:0	./.:0,0:0	./.:0,0:0	./.:0,0:0	./.:0,0:0	./.:0,0:0	./.:0,0:0	./.:0,0:0	./.:0,0:0	./.:0,0:0	./.:0,0:0	0/1:7,4:11:99:111,0,219	./.:0,0:0	./.:0,0:0	./.:0,0:0	./.:0,0:0	./.:0,0:0	./.:0,0:0	./.:0,0:0	./.:0,0:0	./.:0,0:0	./.:0,0:0	./.:0,0:0	./.:0,0:0	./.:0,0:0	./.:0,0:0	./.:0,0:0	./.:0,0:0	./.:0,0:0	./.:0,0:0	./.:0,0:0	./.:0,0:0	./.:0,0:0	./.:0,0:0	./.:0,0:0	./.:0,0:0	./.:0,0:0	./.:0,0:0	./.:0,0:0	./.:0,0:0	./.:0,0:0	./.:0,0:0	./.:0,0:0	./.:0,0:0	./.:0,0:0	./.:0,0:0	./.:0,0:0	./.:0,0:0	./.:0,0:0	./.:0,0:0	./.:0,0:0	./.:0,0:0	./.:0,0:0	./.:0,0:0	./.:0,0:0	./.:0,0:0	./.:0,0:0	./.:0,0:0	./.:0,0:0	./.:0,0:0	./.:0,0:0	./.:0,0:0	./.:0,0:0	./.:0,0:0	./.:0,0:0	./.:0,0:0	./.:0,0:0
04	3621042	S04_3621042	A	C	.	PASS	AC=4;AF=0.500;AN=8;ClippingRankSum=0.00;ExcessHet=3.0103;MLEAC=1;MLEAF=0.500;MQ=60.00;MQRankSum=0.00;set=variant24-variant35-variant71-variant158;DP=43	GT:AD:DP:GQ:PL	./.:0,0:0	./.:0,0:0	./.:0,0:0	./.:0,0:0	./.:0,0:0	./.:0,0:0	./.:0,0:0	./.:0,0:0	./.:0,0:0	./.:0,0:0	./.:0,0:0	./.:0,0:0	./.:0,0:0	./.:0,0:0	./.:0,0:0	./.:0,0:0	./.:0,0:0	./.:0,0:0	./.:0,0:0	./.:0,0:0	./.:0,0:0	./.:0,0:0	./.:0,0:0	./.:0,0:0	./.:0,0:0	./.:0,0:0	./.:0,0:0	./.:0,0:0	./.:0,0:0	./.:0,0:0	./.:0,0:0	./.:0,0:0	./.:0,0:0	./.:0,0:0	./.:0,0:0	./.:0,0:0	./.:0,0:0	./.:0,0:0	./.:0,0:0	./.:0,0:0	./.:0,0:0	./.:0,0:0	./.:0,0:0	./.:0,0:0	./.:0,0:0	./.:0,0:0	./.:0,0:0	./.:0,0:0	./.:0,0:0	./.:0,0:0	./.:0,0:0	./.:0,0:0	./.:0,0:0	./.:0,0:0	./.:0,0:0	./.:0,0:0	./.:0,0:0	./.:0,0:0	./.:0,0:0	./.:0,0:0	./.:0,0:0	./.:0,0:0	./.:0,0:0	./.:0,0:0	./.:0,0:0	0/1:8,2:10:99:42,0,255	./.:0,0:0	./.:0,0:0	./.:0,0:0	./.:0,0:0	./.:0,0:0	./.:0,0:0	./.:0,0:0	./.:0,0:0	./.:0,0:0	./.:0,0:0	./.:0,0:0	./.:0,0:0	0/1:11,2:13:99:33,0,255	./.:0,0:0	./.:0,0:0	./.:0,0:0	./.:0,0:0	./.:0,0:0	./.:0,0:0	0/1:8,2:10:99:42,0,255	./.:0,0:0	./.:0,0:0	./.:0,0:0	./.:0,0:0	./.:0,0:0	./.:0,0:0	./.:0,0:0	./.:0,0:0	./.:0,0:0	./.:0,0:0	./.:0,0:0	./.:0,0:0	./.:0,0:0	./.:0,0:0	./.:0,0:0	./.:0,0:0	./.:0,0:0	./.:0,0:0	./.:0,0:0	./.:0,0:0	./.:0,0:0	./.:0,0:0	./.:0,0:0	./.:0,0:0	./.:0,0:0	./.:0,0:0	./.:0,0:0	./.:0,0:0	./.:0,0:0	./.:0,0:0	./.:0,0:0	./.:0,0:0	./.:0,0:0	./.:0,0:0	./.:0,0:0	./.:0,0:0	./.:0,0:0	./.:0,0:0	./.:0,0:0	./.:0,0:0	./.:0,0:0	./.:0,0:0	./.:0,0:0	./.:0,0:0	./.:0,0:0	./.:0,0:0	./.:0,0:0	./.:0,0:0	./.:0,0:0	./.:0,0:0	./.:0,0:0	./.:0,0:0	./.:0,0:0	./.:0,0:0	./.:0,0:0	./.:0,0:0	0/1:7,3:10:99:78,0,222	./.:0,0:0	./.:0,0:0	./.:0,0:0	./.:0,0:0	./.:0,0:0	./.:0,0:0	./.:0,0:0	./.:0,0:0	./.:0,0:0	./.:0,0:0	./.:0,0:0	./.:0,0:0	./.:0,0:0	./.:0,0:0	./.:0,0:0	./.:0,0:0	./.:0,0:0	./.:0,0:0	./.:0,0:0	./.:0,0:0	./.:0,0:0	./.:0,0:0	./.:0,0:0	./.:0,0:0	./.:0,0:0	./.:0,0:0	./.:0,0:0	./.:0,0:0	./.:0,0:0	./.:0,0:0	./.:0,0:0	./.:0,0:0	./.:0,0:0	./.:0,0:0	./.:0,0:0	./.:0,0:0	./.:0,0:0	./.:0,0:0	./.:0,0:0	./.:0,0:0	./.:0,0:0	./.:0,0:0	./.:0,0:0	./.:0,0:0	./.:0,0:0	./.:0,0:0	./.:0,0:0	./.:0,0:0	./.:0,0:0	./.:0,0:0	./.:0,0:0	./.:0,0:0	./.:0,0:0	./.:0,0:0	./.:0,0:0
04	3621048	S04_3621048	A	C	.	PASS	AC=2;AF=0.500;AN=4;ClippingRankSum=0.00;ExcessHet=3.0103;MLEAC=1;MLEAF=0.500;MQ=60.00;MQRankSum=0.00;set=variant35-variant71;DP=21	GT:AD:DP:GQ:PL	./.:0,0:0	./.:0,0:0	./.:0,0:0	./.:0,0:0	./.:0,0:0	./.:0,0:0	./.:0,0:0	./.:0,0:0	./.:0,0:0	./.:0,0:0	./.:0,0:0	./.:0,0:0	./.:0,0:0	./.:0,0:0	./.:0,0:0	./.:0,0:0	./.:0,0:0	./.:0,0:0	./.:0,0:0	./.:0,0:0	./.:0,0:0	./.:0,0:0	./.:0,0:0	./.:0,0:0	./.:0,0:0	./.:0,0:0	./.:0,0:0	./.:0,0:0	./.:0,0:0	./.:0,0:0	./.:0,0:0	./.:0,0:0	./.:0,0:0	./.:0,0:0	./.:0,0:0	./.:0,0:0	./.:0,0:0	./.:0,0:0	./.:0,0:0	./.:0,0:0	./.:0,0:0	./.:0,0:0	./.:0,0:0	./.:0,0:0	./.:0,0:0	./.:0,0:0	./.:0,0:0	./.:0,0:0	./.:0,0:0	./.:0,0:0	./.:0,0:0	./.:0,0:0	./.:0,0:0	./.:0,0:0	./.:0,0:0	./.:0,0:0	./.:0,0:0	./.:0,0:0	./.:0,0:0	./.:0,0:0	./.:0,0:0	./.:0,0:0	./.:0,0:0	./.:0,0:0	./.:0,0:0	./.:0,0:0	./.:0,0:0	./.:0,0:0	./.:0,0:0	./.:0,0:0	./.:0,0:0	./.:0,0:0	./.:0,0:0	./.:0,0:0	./.:0,0:0	./.:0,0:0	./.:0,0:0	./.:0,0:0	./.:0,0:0	./.:0,0:0	./.:0,0:0	./.:0,0:0	./.:0,0:0	./.:0,0:0	./.:0,0:0	0/1:8,2:10:99:42,0,255	./.:0,0:0	./.:0,0:0	./.:0,0:0	./.:0,0:0	./.:0,0:0	./.:0,0:0	./.:0,0:0	./.:0,0:0	./.:0,0:0	./.:0,0:0	./.:0,0:0	./.:0,0:0	./.:0,0:0	./.:0,0:0	./.:0,0:0	./.:0,0:0	./.:0,0:0	./.:0,0:0	./.:0,0:0	./.:0,0:0	./.:0,0:0	./.:0,0:0	./.:0,0:0	./.:0,0:0	./.:0,0:0	./.:0,0:0	./.:0,0:0	./.:0,0:0	./.:0,0:0	./.:0,0:0	./.:0,0:0	./.:0,0:0	./.:0,0:0	./.:0,0:0	./.:0,0:0	./.:0,0:0	./.:0,0:0	./.:0,0:0	./.:0,0:0	./.:0,0:0	./.:0,0:0	./.:0,0:0	./.:0,0:0	./.:0,0:0	./.:0,0:0	./.:0,0:0	./.:0,0:0	./.:0,0:0	./.:0,0:0	./.:0,0:0	./.:0,0:0	./.:0,0:0	./.:0,0:0	./.:0,0:0	./.:0,0:0	./.:0,0:0	0/1:8,3:11:99:75,0,255	./.:0,0:0	./.:0,0:0	./.:0,0:0	./.:0,0:0	./.:0,0:0	./.:0,0:0	./.:0,0:0	./.:0,0:0	./.:0,0:0	./.:0,0:0	./.:0,0:0	./.:0,0:0	./.:0,0:0	./.:0,0:0	./.:0,0:0	./.:0,0:0	./.:0,0:0	./.:0,0:0	./.:0,0:0	./.:0,0:0	./.:0,0:0	./.:0,0:0	./.:0,0:0	./.:0,0:0	./.:0,0:0	./.:0,0:0	./.:0,0:0	./.:0,0:0	./.:0,0:0	./.:0,0:0	./.:0,0:0	./.:0,0:0	./.:0,0:0	./.:0,0:0	./.:0,0:0	./.:0,0:0	./.:0,0:0	./.:0,0:0	./.:0,0:0	./.:0,0:0	./.:0,0:0	./.:0,0:0	./.:0,0:0	./.:0,0:0	./.:0,0:0	./.:0,0:0	./.:0,0:0	./.:0,0:0	./.:0,0:0	./.:0,0:0	./.:0,0:0	./.:0,0:0	./.:0,0:0	./.:0,0:0	./.:0,0:0
04	3621245	S04_3621245	G	A	.	PASS	AC=1;AF=0.500;AN=2;BaseQRankSum=0.00;ClippingRankSum=0.00;ExcessHet=3.0103;FS=3.090;MLEAC=1;MLEAF=0.500;MQ=60.00;MQRankSum=0.00;QD=1.98;ReadPosRankSum=-6.050e-01;SOR=0.132;set=variant39;DP=11	GT:AD:DP:GQ:PL	./.:0,0:0	./.:0,0:0	./.:0,0:0	./.:0,0:0	./.:0,0:0	./.:0,0:0	./.:0,0:0	./.:0,0:0	./.:0,0:0	./.:0,0:0	./.:0,0:0	./.:0,0:0	./.:0,0:0	./.:0,0:0	./.:0,0:0	./.:0,0:0	./.:0,0:0	./.:0,0:0	./.:0,0:0	./.:0,0:0	./.:0,0:0	./.:0,0:0	./.:0,0:0	./.:0,0:0	./.:0,0:0	./.:0,0:0	./.:0,0:0	./.:0,0:0	./.:0,0:0	./.:0,0:0	./.:0,0:0	./.:0,0:0	./.:0,0:0	./.:0,0:0	./.:0,0:0	./.:0,0:0	./.:0,0:0	./.:0,0:0	./.:0,0:0	./.:0,0:0	./.:0,0:0	./.:0,0:0	./.:0,0:0	./.:0,0:0	./.:0,0:0	./.:0,0:0	./.:0,0:0	./.:0,0:0	./.:0,0:0	./.:0,0:0	./.:0,0:0	./.:0,0:0	./.:0,0:0	./.:0,0:0	./.:0,0:0	./.:0,0:0	./.:0,0:0	./.:0,0:0	./.:0,0:0	./.:0,0:0	./.:0,0:0	./.:0,0:0	./.:0,0:0	./.:0,0:0	./.:0,0:0	./.:0,0:0	./.:0,0:0	./.:0,0:0	./.:0,0:0	./.:0,0:0	./.:0,0:0	./.:0,0:0	./.:0,0:0	./.:0,0:0	./.:0,0:0	./.:0,0:0	./.:0,0:0	./.:0,0:0	./.:0,0:0	./.:0,0:0	./.:0,0:0	./.:0,0:0	./.:0,0:0	./.:0,0:0	./.:0,0:0	./.:0,0:0	./.:0,0:0	./.:0,0:0	./.:0,0:0	0/1:9,2:11:99:39,0,255	./.:0,0:0	./.:0,0:0	./.:0,0:0	./.:0,0:0	./.:0,0:0	./.:0,0:0	./.:0,0:0	./.:0,0:0	./.:0,0:0	./.:0,0:0	./.:0,0:0	./.:0,0:0	./.:0,0:0	./.:0,0:0	./.:0,0:0	./.:0,0:0	./.:0,0:0	./.:0,0:0	./.:0,0:0	./.:0,0:0	./.:0,0:0	./.:0,0:0	./.:0,0:0	./.:0,0:0	./.:0,0:0	./.:0,0:0	./.:0,0:0	./.:0,0:0	./.:0,0:0	./.:0,0:0	./.:0,0:0	./.:0,0:0	./.:0,0:0	./.:0,0:0	./.:0,0:0	./.:0,0:0	./.:0,0:0	./.:0,0:0	./.:0,0:0	./.:0,0:0	./.:0,0:0	./.:0,0:0	./.:0,0:0	./.:0,0:0	./.:0,0:0	./.:0,0:0	./.:0,0:0	./.:0,0:0	./.:0,0:0	./.:0,0:0	./.:0,0:0	./.:0,0:0	./.:0,0:0	./.:0,0:0	./.:0,0:0	./.:0,0:0	./.:0,0:0	./.:0,0:0	./.:0,0:0	./.:0,0:0	./.:0,0:0	./.:0,0:0	./.:0,0:0	./.:0,0:0	./.:0,0:0	./.:0,0:0	./.:0,0:0	./.:0,0:0	./.:0,0:0	./.:0,0:0	./.:0,0:0	./.:0,0:0	./.:0,0:0	./.:0,0:0	./.:0,0:0	./.:0,0:0	./.:0,0:0	./.:0,0:0	./.:0,0:0	./.:0,0:0	./.:0,0:0	./.:0,0:0	./.:0,0:0	./.:0,0:0	./.:0,0:0	./.:0,0:0	./.:0,0:0	./.:0,0:0	./.:0,0:0	./.:0,0:0	./.:0,0:0	./.:0,0:0	./.:0,0:0	./.:0,0:0	./.:0,0:0	./.:0,0:0	./.:0,0:0	./.:0,0:0	./.:0,0:0	./.:0,0:0	./.:0,0:0	./.:0,0:0	./.:0,0:0	./.:0,0:0	./.:0,0:0	./.:0,0:0	./.:0,0:0	./.:0,0:0
04	3621581	S04_3621581	A	C	.	PASS	AC=1;AF=0.500;AN=2;BaseQRankSum=-1.478e+00;ClippingRankSum=0.00;ExcessHet=3.0103;FS=16.154;MLEAC=1;MLEAF=0.500;MQ=60.00;MQRankSum=0.00;QD=5.34;ReadPosRankSum=-2.690e-01;SOR=2.776;set=variant;DP=11	GT:AD:DP:GQ:PL	./.:0,0:0	./.:0,0:0	0/1:8,3:11:99:75,0,255	./.:0,0:0	./.:0,0:0	./.:0,0:0	./.:0,0:0	./.:0,0:0	./.:0,0:0	./.:0,0:0	./.:0,0:0	./.:0,0:0	./.:0,0:0	./.:0,0:0	./.:0,0:0	./.:0,0:0	./.:0,0:0	./.:0,0:0	./.:0,0:0	./.:0,0:0	./.:0,0:0	./.:0,0:0	./.:0,0:0	./.:0,0:0	./.:0,0:0	./.:0,0:0	./.:0,0:0	./.:0,0:0	./.:0,0:0	./.:0,0:0	./.:0,0:0	./.:0,0:0	./.:0,0:0	./.:0,0:0	./.:0,0:0	./.:0,0:0	./.:0,0:0	./.:0,0:0	./.:0,0:0	./.:0,0:0	./.:0,0:0	./.:0,0:0	./.:0,0:0	./.:0,0:0	./.:0,0:0	./.:0,0:0	./.:0,0:0	./.:0,0:0	./.:0,0:0	./.:0,0:0	./.:0,0:0	./.:0,0:0	./.:0,0:0	./.:0,0:0	./.:0,0:0	./.:0,0:0	./.:0,0:0	./.:0,0:0	./.:0,0:0	./.:0,0:0	./.:0,0:0	./.:0,0:0	./.:0,0:0	./.:0,0:0	./.:0,0:0	./.:0,0:0	./.:0,0:0	./.:0,0:0	./.:0,0:0	./.:0,0:0	./.:0,0:0	./.:0,0:0	./.:0,0:0	./.:0,0:0	./.:0,0:0	./.:0,0:0	./.:0,0:0	./.:0,0:0	./.:0,0:0	./.:0,0:0	./.:0,0:0	./.:0,0:0	./.:0,0:0	./.:0,0:0	./.:0,0:0	./.:0,0:0	./.:0,0:0	./.:0,0:0	./.:0,0:0	./.:0,0:0	./.:0,0:0	./.:0,0:0	./.:0,0:0	./.:0,0:0	./.:0,0:0	./.:0,0:0	./.:0,0:0	./.:0,0:0	./.:0,0:0	./.:0,0:0	./.:0,0:0	./.:0,0:0	./.:0,0:0	./.:0,0:0	./.:0,0:0	./.:0,0:0	./.:0,0:0	./.:0,0:0	./.:0,0:0	./.:0,0:0	./.:0,0:0	./.:0,0:0	./.:0,0:0	./.:0,0:0	./.:0,0:0	./.:0,0:0	./.:0,0:0	./.:0,0:0	./.:0,0:0	./.:0,0:0	./.:0,0:0	./.:0,0:0	./.:0,0:0	./.:0,0:0	./.:0,0:0	./.:0,0:0	./.:0,0:0	./.:0,0:0	./.:0,0:0	./.:0,0:0	./.:0,0:0	./.:0,0:0	./.:0,0:0	./.:0,0:0	./.:0,0:0	./.:0,0:0	./.:0,0:0	./.:0,0:0	./.:0,0:0	./.:0,0:0	./.:0,0:0	./.:0,0:0	./.:0,0:0	./.:0,0:0	./.:0,0:0	./.:0,0:0	./.:0,0:0	./.:0,0:0	./.:0,0:0	./.:0,0:0	./.:0,0:0	./.:0,0:0	./.:0,0:0	./.:0,0:0	./.:0,0:0	./.:0,0:0	./.:0,0:0	./.:0,0:0	./.:0,0:0	./.:0,0:0	./.:0,0:0	./.:0,0:0	./.:0,0:0	./.:0,0:0	./.:0,0:0	./.:0,0:0	./.:0,0:0	./.:0,0:0	./.:0,0:0	./.:0,0:0	./.:0,0:0	./.:0,0:0	./.:0,0:0	./.:0,0:0	./.:0,0:0	./.:0,0:0	./.:0,0:0	./.:0,0:0	./.:0,0:0	./.:0,0:0	./.:0,0:0	./.:0,0:0	./.:0,0:0	./.:0,0:0	./.:0,0:0	./.:0,0:0	./.:0,0:0	./.:0,0:0	./.:0,0:0	./.:0,0:0	./.:0,0:0	./.:0,0:0	./.:0,0:0	./.:0,0:0	./.:0,0:0	./.:0,0:0	./.:0,0:0	./.:0,0:0
04	3621585	S04_3621585	T	G	.	PASS	AC=1;AF=0.500;AN=2;BaseQRankSum=-8.820e-01;ClippingRankSum=0.00;ExcessHet=3.0103;FS=11.761;MLEAC=1;MLEAF=0.500;MQ=60.00;MQRankSum=0.00;QD=3.18;ReadPosRankSum=-5.240e-01;SOR=2.204;set=variant;DP=10	GT:AD:DP:GQ:PL	./.:0,0:0	./.:0,0:0	0/1:8,2:10:99:42,0,255	./.:0,0:0	./.:0,0:0	./.:0,0:0	./.:0,0:0	./.:0,0:0	./.:0,0:0	./.:0,0:0	./.:0,0:0	./.:0,0:0	./.:0,0:0	./.:0,0:0	./.:0,0:0	./.:0,0:0	./.:0,0:0	./.:0,0:0	./.:0,0:0	./.:0,0:0	./.:0,0:0	./.:0,0:0	./.:0,0:0	./.:0,0:0	./.:0,0:0	./.:0,0:0	./.:0,0:0	./.:0,0:0	./.:0,0:0	./.:0,0:0	./.:0,0:0	./.:0,0:0	./.:0,0:0	./.:0,0:0	./.:0,0:0	./.:0,0:0	./.:0,0:0	./.:0,0:0	./.:0,0:0	./.:0,0:0	./.:0,0:0	./.:0,0:0	./.:0,0:0	./.:0,0:0	./.:0,0:0	./.:0,0:0	./.:0,0:0	./.:0,0:0	./.:0,0:0	./.:0,0:0	./.:0,0:0	./.:0,0:0	./.:0,0:0	./.:0,0:0	./.:0,0:0	./.:0,0:0	./.:0,0:0	./.:0,0:0	./.:0,0:0	./.:0,0:0	./.:0,0:0	./.:0,0:0	./.:0,0:0	./.:0,0:0	./.:0,0:0	./.:0,0:0	./.:0,0:0	./.:0,0:0	./.:0,0:0	./.:0,0:0	./.:0,0:0	./.:0,0:0	./.:0,0:0	./.:0,0:0	./.:0,0:0	./.:0,0:0	./.:0,0:0	./.:0,0:0	./.:0,0:0	./.:0,0:0	./.:0,0:0	./.:0,0:0	./.:0,0:0	./.:0,0:0	./.:0,0:0	./.:0,0:0	./.:0,0:0	./.:0,0:0	./.:0,0:0	./.:0,0:0	./.:0,0:0	./.:0,0:0	./.:0,0:0	./.:0,0:0	./.:0,0:0	./.:0,0:0	./.:0,0:0	./.:0,0:0	./.:0,0:0	./.:0,0:0	./.:0,0:0	./.:0,0:0	./.:0,0:0	./.:0,0:0	./.:0,0:0	./.:0,0:0	./.:0,0:0	./.:0,0:0	./.:0,0:0	./.:0,0:0	./.:0,0:0	./.:0,0:0	./.:0,0:0	./.:0,0:0	./.:0,0:0	./.:0,0:0	./.:0,0:0	./.:0,0:0	./.:0,0:0	./.:0,0:0	./.:0,0:0	./.:0,0:0	./.:0,0:0	./.:0,0:0	./.:0,0:0	./.:0,0:0	./.:0,0:0	./.:0,0:0	./.:0,0:0	./.:0,0:0	./.:0,0:0	./.:0,0:0	./.:0,0:0	./.:0,0:0	./.:0,0:0	./.:0,0:0	./.:0,0:0	./.:0,0:0	./.:0,0:0	./.:0,0:0	./.:0,0:0	./.:0,0:0	./.:0,0:0	./.:0,0:0	./.:0,0:0	./.:0,0:0	./.:0,0:0	./.:0,0:0	./.:0,0:0	./.:0,0:0	./.:0,0:0	./.:0,0:0	./.:0,0:0	./.:0,0:0	./.:0,0:0	./.:0,0:0	./.:0,0:0	./.:0,0:0	./.:0,0:0	./.:0,0:0	./.:0,0:0	./.:0,0:0	./.:0,0:0	./.:0,0:0	./.:0,0:0	./.:0,0:0	./.:0,0:0	./.:0,0:0	./.:0,0:0	./.:0,0:0	./.:0,0:0	./.:0,0:0	./.:0,0:0	./.:0,0:0	./.:0,0:0	./.:0,0:0	./.:0,0:0	./.:0,0:0	./.:0,0:0	./.:0,0:0	./.:0,0:0	./.:0,0:0	./.:0,0:0	./.:0,0:0	./.:0,0:0	./.:0,0:0	./.:0,0:0	./.:0,0:0	./.:0,0:0	./.:0,0:0	./.:0,0:0	./.:0,0:0	./.:0,0:0	./.:0,0:0	./.:0,0:0	./.:0,0:0	./.:0,0:0	./.:0,0:0
04	3621588	S04_3621588	A	C	.	PASS	AC=1;AF=0.500;AN=2;BaseQRankSum=-2.287e+00;ClippingRankSum=0.00;ExcessHet=3.0103;FS=11.761;MLEAC=1;MLEAF=0.500;MQ=60.00;MQRankSum=0.00;QD=2.88;ReadPosRankSum=-6.230e-01;SOR=2.204;set=variant;DP=10	GT:AD:DP:GQ:PL	./.:0,0:0	./.:0,0:0	0/1:8,2:10:99:42,0,255	./.:0,0:0	./.:0,0:0	./.:0,0:0	./.:0,0:0	./.:0,0:0	./.:0,0:0	./.:0,0:0	./.:0,0:0	./.:0,0:0	./.:0,0:0	./.:0,0:0	./.:0,0:0	./.:0,0:0	./.:0,0:0	./.:0,0:0	./.:0,0:0	./.:0,0:0	./.:0,0:0	./.:0,0:0	./.:0,0:0	./.:0,0:0	./.:0,0:0	./.:0,0:0	./.:0,0:0	./.:0,0:0	./.:0,0:0	./.:0,0:0	./.:0,0:0	./.:0,0:0	./.:0,0:0	./.:0,0:0	./.:0,0:0	./.:0,0:0	./.:0,0:0	./.:0,0:0	./.:0,0:0	./.:0,0:0	./.:0,0:0	./.:0,0:0	./.:0,0:0	./.:0,0:0	./.:0,0:0	./.:0,0:0	./.:0,0:0	./.:0,0:0	./.:0,0:0	./.:0,0:0	./.:0,0:0	./.:0,0:0	./.:0,0:0	./.:0,0:0	./.:0,0:0	./.:0,0:0	./.:0,0:0	./.:0,0:0	./.:0,0:0	./.:0,0:0	./.:0,0:0	./.:0,0:0	./.:0,0:0	./.:0,0:0	./.:0,0:0	./.:0,0:0	./.:0,0:0	./.:0,0:0	./.:0,0:0	./.:0,0:0	./.:0,0:0	./.:0,0:0	./.:0,0:0	./.:0,0:0	./.:0,0:0	./.:0,0:0	./.:0,0:0	./.:0,0:0	./.:0,0:0	./.:0,0:0	./.:0,0:0	./.:0,0:0	./.:0,0:0	./.:0,0:0	./.:0,0:0	./.:0,0:0	./.:0,0:0	./.:0,0:0	./.:0,0:0	./.:0,0:0	./.:0,0:0	./.:0,0:0	./.:0,0:0	./.:0,0:0	./.:0,0:0	./.:0,0:0	./.:0,0:0	./.:0,0:0	./.:0,0:0	./.:0,0:0	./.:0,0:0	./.:0,0:0	./.:0,0:0	./.:0,0:0	./.:0,0:0	./.:0,0:0	./.:0,0:0	./.:0,0:0	./.:0,0:0	./.:0,0:0	./.:0,0:0	./.:0,0:0	./.:0,0:0	./.:0,0:0	./.:0,0:0	./.:0,0:0	./.:0,0:0	./.:0,0:0	./.:0,0:0	./.:0,0:0	./.:0,0:0	./.:0,0:0	./.:0,0:0	./.:0,0:0	./.:0,0:0	./.:0,0:0	./.:0,0:0	./.:0,0:0	./.:0,0:0	./.:0,0:0	./.:0,0:0	./.:0,0:0	./.:0,0:0	./.:0,0:0	./.:0,0:0	./.:0,0:0	./.:0,0:0	./.:0,0:0	./.:0,0:0	./.:0,0:0	./.:0,0:0	./.:0,0:0	./.:0,0:0	./.:0,0:0	./.:0,0:0	./.:0,0:0	./.:0,0:0	./.:0,0:0	./.:0,0:0	./.:0,0:0	./.:0,0:0	./.:0,0:0	./.:0,0:0	./.:0,0:0	./.:0,0:0	./.:0,0:0	./.:0,0:0	./.:0,0:0	./.:0,0:0	./.:0,0:0	./.:0,0:0	./.:0,0:0	./.:0,0:0	./.:0,0:0	./.:0,0:0	./.:0,0:0	./.:0,0:0	./.:0,0:0	./.:0,0:0	./.:0,0:0	./.:0,0:0	./.:0,0:0	./.:0,0:0	./.:0,0:0	./.:0,0:0	./.:0,0:0	./.:0,0:0	./.:0,0:0	./.:0,0:0	./.:0,0:0	./.:0,0:0	./.:0,0:0	./.:0,0:0	./.:0,0:0	./.:0,0:0	./.:0,0:0	./.:0,0:0	./.:0,0:0	./.:0,0:0	./.:0,0:0	./.:0,0:0	./.:0,0:0	./.:0,0:0	./.:0,0:0	./.:0,0:0	./.:0,0:0	./.:0,0:0	./.:0,0:0
04	3621591	S04_3621591	A	C	.	PASS	AC=1;AF=0.500;AN=2;BaseQRankSum=-2.441e+00;ClippingRankSum=0.00;ExcessHet=3.0103;FS=10.414;MLEAC=1;MLEAF=0.500;MQ=60.00;MQRankSum=0.00;QD=1.90;ReadPosRankSum=0.110;SOR=2.209;set=variant;DP=12	GT:AD:DP:GQ:PL	./.:0,0:0	./.:0,0:0	0/1:10,2:12:99:36,0,255	./.:0,0:0	./.:0,0:0	./.:0,0:0	./.:0,0:0	./.:0,0:0	./.:0,0:0	./.:0,0:0	./.:0,0:0	./.:0,0:0	./.:0,0:0	./.:0,0:0	./.:0,0:0	./.:0,0:0	./.:0,0:0	./.:0,0:0	./.:0,0:0	./.:0,0:0	./.:0,0:0	./.:0,0:0	./.:0,0:0	./.:0,0:0	./.:0,0:0	./.:0,0:0	./.:0,0:0	./.:0,0:0	./.:0,0:0	./.:0,0:0	./.:0,0:0	./.:0,0:0	./.:0,0:0	./.:0,0:0	./.:0,0:0	./.:0,0:0	./.:0,0:0	./.:0,0:0	./.:0,0:0	./.:0,0:0	./.:0,0:0	./.:0,0:0	./.:0,0:0	./.:0,0:0	./.:0,0:0	./.:0,0:0	./.:0,0:0	./.:0,0:0	./.:0,0:0	./.:0,0:0	./.:0,0:0	./.:0,0:0	./.:0,0:0	./.:0,0:0	./.:0,0:0	./.:0,0:0	./.:0,0:0	./.:0,0:0	./.:0,0:0	./.:0,0:0	./.:0,0:0	./.:0,0:0	./.:0,0:0	./.:0,0:0	./.:0,0:0	./.:0,0:0	./.:0,0:0	./.:0,0:0	./.:0,0:0	./.:0,0:0	./.:0,0:0	./.:0,0:0	./.:0,0:0	./.:0,0:0	./.:0,0:0	./.:0,0:0	./.:0,0:0	./.:0,0:0	./.:0,0:0	./.:0,0:0	./.:0,0:0	./.:0,0:0	./.:0,0:0	./.:0,0:0	./.:0,0:0	./.:0,0:0	./.:0,0:0	./.:0,0:0	./.:0,0:0	./.:0,0:0	./.:0,0:0	./.:0,0:0	./.:0,0:0	./.:0,0:0	./.:0,0:0	./.:0,0:0	./.:0,0:0	./.:0,0:0	./.:0,0:0	./.:0,0:0	./.:0,0:0	./.:0,0:0	./.:0,0:0	./.:0,0:0	./.:0,0:0	./.:0,0:0	./.:0,0:0	./.:0,0:0	./.:0,0:0	./.:0,0:0	./.:0,0:0	./.:0,0:0	./.:0,0:0	./.:0,0:0	./.:0,0:0	./.:0,0:0	./.:0,0:0	./.:0,0:0	./.:0,0:0	./.:0,0:0	./.:0,0:0	./.:0,0:0	./.:0,0:0	./.:0,0:0	./.:0,0:0	./.:0,0:0	./.:0,0:0	./.:0,0:0	./.:0,0:0	./.:0,0:0	./.:0,0:0	./.:0,0:0	./.:0,0:0	./.:0,0:0	./.:0,0:0	./.:0,0:0	./.:0,0:0	./.:0,0:0	./.:0,0:0	./.:0,0:0	./.:0,0:0	./.:0,0:0	./.:0,0:0	./.:0,0:0	./.:0,0:0	./.:0,0:0	./.:0,0:0	./.:0,0:0	./.:0,0:0	./.:0,0:0	./.:0,0:0	./.:0,0:0	./.:0,0:0	./.:0,0:0	./.:0,0:0	./.:0,0:0	./.:0,0:0	./.:0,0:0	./.:0,0:0	./.:0,0:0	./.:0,0:0	./.:0,0:0	./.:0,0:0	./.:0,0:0	./.:0,0:0	./.:0,0:0	./.:0,0:0	./.:0,0:0	./.:0,0:0	./.:0,0:0	./.:0,0:0	./.:0,0:0	./.:0,0:0	./.:0,0:0	./.:0,0:0	./.:0,0:0	./.:0,0:0	./.:0,0:0	./.:0,0:0	./.:0,0:0	./.:0,0:0	./.:0,0:0	./.:0,0:0	./.:0,0:0	./.:0,0:0	./.:0,0:0	./.:0,0:0	./.:0,0:0	./.:0,0:0	./.:0,0:0	./.:0,0:0	./.:0,0:0	./.:0,0:0	./.:0,0:0	./.:0,0:0	./.:0,0:0	./.:0,0:0	./.:0,0:0
04	3621594	S04_3621594	A	C	.	PASS	AC=1;AF=0.500;AN=2;BaseQRankSum=-1.282e+00;ClippingRankSum=0.00;ExcessHet=3.0103;FS=7.404;MLEAC=1;MLEAF=0.500;MQ=60.00;MQRankSum=0.00;QD=2.07;ReadPosRankSum=-6.890e-01;SOR=2.233;set=variant;DP=11	GT:AD:DP:GQ:PL	./.:0,0:0	./.:0,0:0	0/1:9,2:11:99:39,0,255	./.:0,0:0	./.:0,0:0	./.:0,0:0	./.:0,0:0	./.:0,0:0	./.:0,0:0	./.:0,0:0	./.:0,0:0	./.:0,0:0	./.:0,0:0	./.:0,0:0	./.:0,0:0	./.:0,0:0	./.:0,0:0	./.:0,0:0	./.:0,0:0	./.:0,0:0	./.:0,0:0	./.:0,0:0	./.:0,0:0	./.:0,0:0	./.:0,0:0	./.:0,0:0	./.:0,0:0	./.:0,0:0	./.:0,0:0	./.:0,0:0	./.:0,0:0	./.:0,0:0	./.:0,0:0	./.:0,0:0	./.:0,0:0	./.:0,0:0	./.:0,0:0	./.:0,0:0	./.:0,0:0	./.:0,0:0	./.:0,0:0	./.:0,0:0	./.:0,0:0	./.:0,0:0	./.:0,0:0	./.:0,0:0	./.:0,0:0	./.:0,0:0	./.:0,0:0	./.:0,0:0	./.:0,0:0	./.:0,0:0	./.:0,0:0	./.:0,0:0	./.:0,0:0	./.:0,0:0	./.:0,0:0	./.:0,0:0	./.:0,0:0	./.:0,0:0	./.:0,0:0	./.:0,0:0	./.:0,0:0	./.:0,0:0	./.:0,0:0	./.:0,0:0	./.:0,0:0	./.:0,0:0	./.:0,0:0	./.:0,0:0	./.:0,0:0	./.:0,0:0	./.:0,0:0	./.:0,0:0	./.:0,0:0	./.:0,0:0	./.:0,0:0	./.:0,0:0	./.:0,0:0	./.:0,0:0	./.:0,0:0	./.:0,0:0	./.:0,0:0	./.:0,0:0	./.:0,0:0	./.:0,0:0	./.:0,0:0	./.:0,0:0	./.:0,0:0	./.:0,0:0	./.:0,0:0	./.:0,0:0	./.:0,0:0	./.:0,0:0	./.:0,0:0	./.:0,0:0	./.:0,0:0	./.:0,0:0	./.:0,0:0	./.:0,0:0	./.:0,0:0	./.:0,0:0	./.:0,0:0	./.:0,0:0	./.:0,0:0	./.:0,0:0	./.:0,0:0	./.:0,0:0	./.:0,0:0	./.:0,0:0	./.:0,0:0	./.:0,0:0	./.:0,0:0	./.:0,0:0	./.:0,0:0	./.:0,0:0	./.:0,0:0	./.:0,0:0	./.:0,0:0	./.:0,0:0	./.:0,0:0	./.:0,0:0	./.:0,0:0	./.:0,0:0	./.:0,0:0	./.:0,0:0	./.:0,0:0	./.:0,0:0	./.:0,0:0	./.:0,0:0	./.:0,0:0	./.:0,0:0	./.:0,0:0	./.:0,0:0	./.:0,0:0	./.:0,0:0	./.:0,0:0	./.:0,0:0	./.:0,0:0	./.:0,0:0	./.:0,0:0	./.:0,0:0	./.:0,0:0	./.:0,0:0	./.:0,0:0	./.:0,0:0	./.:0,0:0	./.:0,0:0	./.:0,0:0	./.:0,0:0	./.:0,0:0	./.:0,0:0	./.:0,0:0	./.:0,0:0	./.:0,0:0	./.:0,0:0	./.:0,0:0	./.:0,0:0	./.:0,0:0	./.:0,0:0	./.:0,0:0	./.:0,0:0	./.:0,0:0	./.:0,0:0	./.:0,0:0	./.:0,0:0	./.:0,0:0	./.:0,0:0	./.:0,0:0	./.:0,0:0	./.:0,0:0	./.:0,0:0	./.:0,0:0	./.:0,0:0	./.:0,0:0	./.:0,0:0	./.:0,0:0	./.:0,0:0	./.:0,0:0	./.:0,0:0	./.:0,0:0	./.:0,0:0	./.:0,0:0	./.:0,0:0	./.:0,0:0	./.:0,0:0	./.:0,0:0	./.:0,0:0	./.:0,0:0	./.:0,0:0	./.:0,0:0	./.:0,0:0	./.:0,0:0	./.:0,0:0	./.:0,0:0	./.:0,0:0	./.:0,0:0	./.:0,0:0
04	3621888	S04_3621888	C	T	.	PASS	AC=2;AF=1.00;AN=2;ExcessHet=3.0103;FS=0.000;MLEAC=2;MLEAF=1.00;MQ=60.00;QD=28.18;SOR=1.426;set=variant133;DP=23	GT:AD:DP:GQ:PL	./.:0,0:0	./.:0,0:0	./.:0,0:0	./.:0,0:0	./.:0,0:0	./.:0,0:0	./.:0,0:0	./.:0,0:0	./.:0,0:0	./.:0,0:0	./.:0,0:0	./.:0,0:0	./.:0,0:0	./.:0,0:0	./.:0,0:0	./.:0,0:0	./.:0,0:0	./.:0,0:0	./.:0,0:0	./.:0,0:0	./.:0,0:0	./.:0,0:0	./.:0,0:0	./.:0,0:0	./.:0,0:0	./.:0,0:0	./.:0,0:0	./.:0,0:0	./.:0,0:0	./.:0,0:0	./.:0,0:0	./.:0,0:0	./.:0,0:0	./.:0,0:0	./.:0,0:0	./.:0,0:0	./.:0,0:0	./.:0,0:0	./.:0,0:0	./.:0,0:0	./.:0,0:0	1/1:0,23:23:99:255,69,0	./.:0,0:0	./.:0,0:0	./.:0,0:0	./.:0,0:0	./.:0,0:0	./.:0,0:0	./.:0,0:0	./.:0,0:0	./.:0,0:0	./.:0,0:0	./.:0,0:0	./.:0,0:0	./.:0,0:0	./.:0,0:0	./.:0,0:0	./.:0,0:0	./.:0,0:0	./.:0,0:0	./.:0,0:0	./.:0,0:0	./.:0,0:0	./.:0,0:0	./.:0,0:0	./.:0,0:0	./.:0,0:0	./.:0,0:0	./.:0,0:0	./.:0,0:0	./.:0,0:0	./.:0,0:0	./.:0,0:0	./.:0,0:0	./.:0,0:0	./.:0,0:0	./.:0,0:0	./.:0,0:0	./.:0,0:0	./.:0,0:0	./.:0,0:0	./.:0,0:0	./.:0,0:0	./.:0,0:0	./.:0,0:0	./.:0,0:0	./.:0,0:0	./.:0,0:0	./.:0,0:0	./.:0,0:0	./.:0,0:0	./.:0,0:0	./.:0,0:0	./.:0,0:0	./.:0,0:0	./.:0,0:0	./.:0,0:0	./.:0,0:0	./.:0,0:0	./.:0,0:0	./.:0,0:0	./.:0,0:0	./.:0,0:0	./.:0,0:0	./.:0,0:0	./.:0,0:0	./.:0,0:0	./.:0,0:0	./.:0,0:0	./.:0,0:0	./.:0,0:0	./.:0,0:0	./.:0,0:0	./.:0,0:0	./.:0,0:0	./.:0,0:0	./.:0,0:0	./.:0,0:0	./.:0,0:0	./.:0,0:0	./.:0,0:0	./.:0,0:0	./.:0,0:0	./.:0,0:0	./.:0,0:0	./.:0,0:0	./.:0,0:0	./.:0,0:0	./.:0,0:0	./.:0,0:0	./.:0,0:0	./.:0,0:0	./.:0,0:0	./.:0,0:0	./.:0,0:0	./.:0,0:0	./.:0,0:0	./.:0,0:0	./.:0,0:0	./.:0,0:0	./.:0,0:0	./.:0,0:0	./.:0,0:0	./.:0,0:0	./.:0,0:0	./.:0,0:0	./.:0,0:0	./.:0,0:0	./.:0,0:0	./.:0,0:0	./.:0,0:0	./.:0,0:0	./.:0,0:0	./.:0,0:0	./.:0,0:0	./.:0,0:0	./.:0,0:0	./.:0,0:0	./.:0,0:0	./.:0,0:0	./.:0,0:0	./.:0,0:0	./.:0,0:0	./.:0,0:0	./.:0,0:0	./.:0,0:0	./.:0,0:0	./.:0,0:0	./.:0,0:0	./.:0,0:0	./.:0,0:0	./.:0,0:0	./.:0,0:0	./.:0,0:0	./.:0,0:0	./.:0,0:0	./.:0,0:0	./.:0,0:0	./.:0,0:0	./.:0,0:0	./.:0,0:0	./.:0,0:0	./.:0,0:0	./.:0,0:0	./.:0,0:0	./.:0,0:0	./.:0,0:0	./.:0,0:0	./.:0,0:0	./.:0,0:0	./.:0,0:0	./.:0,0:0	./.:0,0:0	./.:0,0:0	./.:0,0:0	./.:0,0:0	./.:0,0:0	./.:0,0:0
04	3623749	S04_3623749	G	A	.	PASS	AC=3;AF=0.750;AN=4;ClippingRankSum=0.00;ExcessHet=3.0103;MQ=60.00;MQRankSum=0.00;set=variant30-variant161;DP=43	GT:AD:DP:GQ:PL	./.:0,0:0	./.:0,0:0	./.:0,0:0	./.:0,0:0	./.:0,0:0	./.:0,0:0	./.:0,0:0	./.:0,0:0	./.:0,0:0	./.:0,0:0	./.:0,0:0	./.:0,0:0	./.:0,0:0	./.:0,0:0	./.:0,0:0	./.:0,0:0	./.:0,0:0	./.:0,0:0	./.:0,0:0	./.:0,0:0	./.:0,0:0	./.:0,0:0	./.:0,0:0	./.:0,0:0	./.:0,0:0	./.:0,0:0	./.:0,0:0	./.:0,0:0	./.:0,0:0	./.:0,0:0	./.:0,0:0	./.:0,0:0	./.:0,0:0	./.:0,0:0	./.:0,0:0	./.:0,0:0	./.:0,0:0	./.:0,0:0	./.:0,0:0	./.:0,0:0	./.:0,0:0	./.:0,0:0	./.:0,0:0	./.:0,0:0	./.:0,0:0	./.:0,0:0	./.:0,0:0	./.:0,0:0	./.:0,0:0	./.:0,0:0	./.:0,0:0	./.:0,0:0	./.:0,0:0	./.:0,0:0	./.:0,0:0	./.:0,0:0	./.:0,0:0	./.:0,0:0	./.:0,0:0	./.:0,0:0	./.:0,0:0	./.:0,0:0	./.:0,0:0	./.:0,0:0	./.:0,0:0	./.:0,0:0	./.:0,0:0	./.:0,0:0	./.:0,0:0	./.:0,0:0	./.:0,0:0	./.:0,0:0	0/1:4,17:21:99:255,0,81	./.:0,0:0	./.:0,0:0	./.:0,0:0	./.:0,0:0	./.:0,0:0	./.:0,0:0	./.:0,0:0	./.:0,0:0	./.:0,0:0	./.:0,0:0	./.:0,0:0	./.:0,0:0	./.:0,0:0	./.:0,0:0	./.:0,0:0	./.:0,0:0	./.:0,0:0	./.:0,0:0	1/1:1,21:22:99:255,30,0	./.:0,0:0	./.:0,0:0	./.:0,0:0	./.:0,0:0	./.:0,0:0	./.:0,0:0	./.:0,0:0	./.:0,0:0	./.:0,0:0	./.:0,0:0	./.:0,0:0	./.:0,0:0	./.:0,0:0	./.:0,0:0	./.:0,0:0	./.:0,0:0	./.:0,0:0	./.:0,0:0	./.:0,0:0	./.:0,0:0	./.:0,0:0	./.:0,0:0	./.:0,0:0	./.:0,0:0	./.:0,0:0	./.:0,0:0	./.:0,0:0	./.:0,0:0	./.:0,0:0	./.:0,0:0	./.:0,0:0	./.:0,0:0	./.:0,0:0	./.:0,0:0	./.:0,0:0	./.:0,0:0	./.:0,0:0	./.:0,0:0	./.:0,0:0	./.:0,0:0	./.:0,0:0	./.:0,0:0	./.:0,0:0	./.:0,0:0	./.:0,0:0	./.:0,0:0	./.:0,0:0	./.:0,0:0	./.:0,0:0	./.:0,0:0	./.:0,0:0	./.:0,0:0	./.:0,0:0	./.:0,0:0	./.:0,0:0	./.:0,0:0	./.:0,0:0	./.:0,0:0	./.:0,0:0	./.:0,0:0	./.:0,0:0	./.:0,0:0	./.:0,0:0	./.:0,0:0	./.:0,0:0	./.:0,0:0	./.:0,0:0	./.:0,0:0	./.:0,0:0	./.:0,0:0	./.:0,0:0	./.:0,0:0	./.:0,0:0	./.:0,0:0	./.:0,0:0	./.:0,0:0	./.:0,0:0	./.:0,0:0	./.:0,0:0	./.:0,0:0	./.:0,0:0	./.:0,0:0	./.:0,0:0	./.:0,0:0	./.:0,0:0	./.:0,0:0	./.:0,0:0	./.:0,0:0	./.:0,0:0	./.:0,0:0	./.:0,0:0	./.:0,0:0	./.:0,0:0	./.:0,0:0	./.:0,0:0	./.:0,0:0	./.:0,0:0	./.:0,0:0	./.:0,0:0	./.:0,0:0	./.:0,0:0	./.:0,0:0	./.:0,0:0	./.:0,0:0	./.:0,0:0	./.:0,0:0
04	3624721	S04_3624721	T	G	.	PASS	AC=1;AF=0.500;AN=2;BaseQRankSum=0.253;ClippingRankSum=0.00;ExcessHet=3.0103;FS=0.000;MLEAC=1;MLEAF=0.500;MQ=60.00;MQRankSum=0.00;QD=2.98;ReadPosRankSum=0.253;SOR=0.223;set=variant;DP=5	GT:AD:DP:GQ:PL	./.:0,0:0	./.:0,0:0	0/1:2,3:5:99:93,0,57	./.:0,0:0	./.:0,0:0	./.:0,0:0	./.:0,0:0	./.:0,0:0	./.:0,0:0	./.:0,0:0	./.:0,0:0	./.:0,0:0	./.:0,0:0	./.:0,0:0	./.:0,0:0	./.:0,0:0	./.:0,0:0	./.:0,0:0	./.:0,0:0	./.:0,0:0	./.:0,0:0	./.:0,0:0	./.:0,0:0	./.:0,0:0	./.:0,0:0	./.:0,0:0	./.:0,0:0	./.:0,0:0	./.:0,0:0	./.:0,0:0	./.:0,0:0	./.:0,0:0	./.:0,0:0	./.:0,0:0	./.:0,0:0	./.:0,0:0	./.:0,0:0	./.:0,0:0	./.:0,0:0	./.:0,0:0	./.:0,0:0	./.:0,0:0	./.:0,0:0	./.:0,0:0	./.:0,0:0	./.:0,0:0	./.:0,0:0	./.:0,0:0	./.:0,0:0	./.:0,0:0	./.:0,0:0	./.:0,0:0	./.:0,0:0	./.:0,0:0	./.:0,0:0	./.:0,0:0	./.:0,0:0	./.:0,0:0	./.:0,0:0	./.:0,0:0	./.:0,0:0	./.:0,0:0	./.:0,0:0	./.:0,0:0	./.:0,0:0	./.:0,0:0	./.:0,0:0	./.:0,0:0	./.:0,0:0	./.:0,0:0	./.:0,0:0	./.:0,0:0	./.:0,0:0	./.:0,0:0	./.:0,0:0	./.:0,0:0	./.:0,0:0	./.:0,0:0	./.:0,0:0	./.:0,0:0	./.:0,0:0	./.:0,0:0	./.:0,0:0	./.:0,0:0	./.:0,0:0	./.:0,0:0	./.:0,0:0	./.:0,0:0	./.:0,0:0	./.:0,0:0	./.:0,0:0	./.:0,0:0	./.:0,0:0	./.:0,0:0	./.:0,0:0	./.:0,0:0	./.:0,0:0	./.:0,0:0	./.:0,0:0	./.:0,0:0	./.:0,0:0	./.:0,0:0	./.:0,0:0	./.:0,0:0	./.:0,0:0	./.:0,0:0	./.:0,0:0	./.:0,0:0	./.:0,0:0	./.:0,0:0	./.:0,0:0	./.:0,0:0	./.:0,0:0	./.:0,0:0	./.:0,0:0	./.:0,0:0	./.:0,0:0	./.:0,0:0	./.:0,0:0	./.:0,0:0	./.:0,0:0	./.:0,0:0	./.:0,0:0	./.:0,0:0	./.:0,0:0	./.:0,0:0	./.:0,0:0	./.:0,0:0	./.:0,0:0	./.:0,0:0	./.:0,0:0	./.:0,0:0	./.:0,0:0	./.:0,0:0	./.:0,0:0	./.:0,0:0	./.:0,0:0	./.:0,0:0	./.:0,0:0	./.:0,0:0	./.:0,0:0	./.:0,0:0	./.:0,0:0	./.:0,0:0	./.:0,0:0	./.:0,0:0	./.:0,0:0	./.:0,0:0	./.:0,0:0	./.:0,0:0	./.:0,0:0	./.:0,0:0	./.:0,0:0	./.:0,0:0	./.:0,0:0	./.:0,0:0	./.:0,0:0	./.:0,0:0	./.:0,0:0	./.:0,0:0	./.:0,0:0	./.:0,0:0	./.:0,0:0	./.:0,0:0	./.:0,0:0	./.:0,0:0	./.:0,0:0	./.:0,0:0	./.:0,0:0	./.:0,0:0	./.:0,0:0	./.:0,0:0	./.:0,0:0	./.:0,0:0	./.:0,0:0	./.:0,0:0	./.:0,0:0	./.:0,0:0	./.:0,0:0	./.:0,0:0	./.:0,0:0	./.:0,0:0	./.:0,0:0	./.:0,0:0	./.:0,0:0	./.:0,0:0	./.:0,0:0	./.:0,0:0	./.:0,0:0	./.:0,0:0	./.:0,0:0	./.:0,0:0	./.:0,0:0	./.:0,0:0	./.:0,0:0	./.:0,0:0	./.:0,0:0	./.:0,0:0
04	3624879	S04_3624879	G	A	.	PASS	AC=1;AF=0.500;AN=2;BaseQRankSum=0.00;ClippingRankSum=0.00;ExcessHet=3.0103;FS=0.000;MLEAC=1;MLEAF=0.500;MQ=60.00;MQRankSum=0.00;QD=7.95;ReadPosRankSum=0.524;SOR=0.446;set=variant197;DP=5	GT:AD:DP:GQ:PL	./.:0,0:0	./.:0,0:0	./.:0,0:0	./.:0,0:0	./.:0,0:0	./.:0,0:0	./.:0,0:0	./.:0,0:0	./.:0,0:0	./.:0,0:0	./.:0,0:0	./.:0,0:0	./.:0,0:0	./.:0,0:0	./.:0,0:0	./.:0,0:0	./.:0,0:0	./.:0,0:0	./.:0,0:0	./.:0,0:0	./.:0,0:0	./.:0,0:0	./.:0,0:0	./.:0,0:0	./.:0,0:0	./.:0,0:0	./.:0,0:0	./.:0,0:0	./.:0,0:0	./.:0,0:0	./.:0,0:0	./.:0,0:0	./.:0,0:0	./.:0,0:0	./.:0,0:0	./.:0,0:0	./.:0,0:0	./.:0,0:0	./.:0,0:0	./.:0,0:0	./.:0,0:0	./.:0,0:0	./.:0,0:0	./.:0,0:0	./.:0,0:0	./.:0,0:0	./.:0,0:0	./.:0,0:0	./.:0,0:0	./.:0,0:0	./.:0,0:0	./.:0,0:0	./.:0,0:0	./.:0,0:0	./.:0,0:0	./.:0,0:0	./.:0,0:0	./.:0,0:0	./.:0,0:0	./.:0,0:0	./.:0,0:0	./.:0,0:0	./.:0,0:0	./.:0,0:0	./.:0,0:0	./.:0,0:0	./.:0,0:0	./.:0,0:0	./.:0,0:0	./.:0,0:0	./.:0,0:0	./.:0,0:0	./.:0,0:0	./.:0,0:0	./.:0,0:0	./.:0,0:0	./.:0,0:0	./.:0,0:0	./.:0,0:0	./.:0,0:0	./.:0,0:0	./.:0,0:0	./.:0,0:0	./.:0,0:0	./.:0,0:0	./.:0,0:0	./.:0,0:0	./.:0,0:0	./.:0,0:0	./.:0,0:0	./.:0,0:0	./.:0,0:0	./.:0,0:0	./.:0,0:0	./.:0,0:0	./.:0,0:0	./.:0,0:0	./.:0,0:0	./.:0,0:0	./.:0,0:0	./.:0,0:0	./.:0,0:0	./.:0,0:0	./.:0,0:0	./.:0,0:0	./.:0,0:0	./.:0,0:0	./.:0,0:0	./.:0,0:0	./.:0,0:0	./.:0,0:0	./.:0,0:0	./.:0,0:0	./.:0,0:0	./.:0,0:0	./.:0,0:0	./.:0,0:0	./.:0,0:0	./.:0,0:0	./.:0,0:0	./.:0,0:0	./.:0,0:0	./.:0,0:0	./.:0,0:0	./.:0,0:0	./.:0,0:0	./.:0,0:0	./.:0,0:0	./.:0,0:0	./.:0,0:0	./.:0,0:0	./.:0,0:0	./.:0,0:0	./.:0,0:0	./.:0,0:0	./.:0,0:0	./.:0,0:0	./.:0,0:0	./.:0,0:0	./.:0,0:0	./.:0,0:0	./.:0,0:0	./.:0,0:0	./.:0,0:0	./.:0,0:0	./.:0,0:0	./.:0,0:0	./.:0,0:0	./.:0,0:0	./.:0,0:0	./.:0,0:0	./.:0,0:0	./.:0,0:0	./.:0,0:0	./.:0,0:0	./.:0,0:0	./.:0,0:0	./.:0,0:0	./.:0,0:0	./.:0,0:0	./.:0,0:0	./.:0,0:0	./.:0,0:0	./.:0,0:0	./.:0,0:0	./.:0,0:0	./.:0,0:0	./.:0,0:0	./.:0,0:0	./.:0,0:0	./.:0,0:0	./.:0,0:0	./.:0,0:0	./.:0,0:0	./.:0,0:0	./.:0,0:0	./.:0,0:0	./.:0,0:0	./.:0,0:0	./.:0,0:0	./.:0,0:0	./.:0,0:0	./.:0,0:0	./.:0,0:0	./.:0,0:0	./.:0,0:0	./.:0,0:0	./.:0,0:0	./.:0,0:0	./.:0,0:0	./.:0,0:0	./.:0,0:0	./.:0,0:0	./.:0,0:0	./.:0,0:0	0/1:3,2:5:99:57,0,93	./.:0,0:0	./.:0,0:0
04	3624914	S04_3624914	A	C,G,T	.	PASS	AC=2,2,2;AF=0.333,0.333,0.333;AN=6;ExcessHet=3.0103;FS=0.000;MLEAC=2;MLEAF=1.00;MQ=60.00;set=variant69-variant118-variant170;DP=0	GT:AD:DP:GQ:PL	./.:0,0,0,0:0	./.:0,0,0,0:0	./.:0,0,0,0:0	./.:0,0,0,0:0	./.:0,0,0,0:0	./.:0,0,0,0:0	./.:0,0,0,0:0	./.:0,0,0,0:0	./.:0,0,0,0:0	./.:0,0,0,0:0	./.:0,0,0,0:0	./.:0,0,0,0:0	./.:0,0,0,0:0	./.:0,0,0,0:0	./.:0,0,0,0:0	./.:0,0,0,0:0	./.:0,0,0,0:0	./.:0,0,0,0:0	./.:0,0,0,0:0	./.:0,0,0,0:0	./.:0,0,0,0:0	./.:0,0,0,0:0	1/1:0,0,0,0:0:33:0,0,0,255,255,255,255,255,255,255	./.:0,0,0,0:0	./.:0,0,0,0:0	./.:0,0,0,0:0	./.:0,0,0,0:0	./.:0,0,0,0:0	./.:0,0,0,0:0	./.:0,0,0,0:0	./.:0,0,0,0:0	./.:0,0,0,0:0	./.:0,0,0,0:0	./.:0,0,0,0:0	./.:0,0,0,0:0	./.:0,0,0,0:0	./.:0,0,0,0:0	./.:0,0,0,0:0	./.:0,0,0,0:0	./.:0,0,0,0:0	./.:0,0,0,0:0	./.:0,0,0,0:0	./.:0,0,0,0:0	./.:0,0,0,0:0	./.:0,0,0,0:0	./.:0,0,0,0:0	./.:0,0,0,0:0	./.:0,0,0,0:0	./.:0,0,0,0:0	./.:0,0,0,0:0	./.:0,0,0,0:0	./.:0,0,0,0:0	./.:0,0,0,0:0	./.:0,0,0,0:0	./.:0,0,0,0:0	./.:0,0,0,0:0	./.:0,0,0,0:0	./.:0,0,0,0:0	./.:0,0,0,0:0	./.:0,0,0,0:0	./.:0,0,0,0:0	./.:0,0,0,0:0	./.:0,0,0,0:0	./.:0,0,0,0:0	./.:0,0,0,0:0	./.:0,0,0,0:0	./.:0,0,0,0:0	./.:0,0,0,0:0	./.:0,0,0,0:0	./.:0,0,0,0:0	./.:0,0,0,0:0	./.:0,0,0,0:0	./.:0,0,0,0:0	./.:0,0,0,0:0	./.:0,0,0,0:0	./.:0,0,0,0:0	./.:0,0,0,0:0	./.:0,0,0,0:0	./.:0,0,0,0:0	./.:0,0,0,0:0	./.:0,0,0,0:0	./.:0,0,0,0:0	./.:0,0,0,0:0	./.:0,0,0,0:0	./.:0,0,0,0:0	./.:0,0,0,0:0	./.:0,0,0,0:0	./.:0,0,0,0:0	./.:0,0,0,0:0	./.:0,0,0,0:0	./.:0,0,0,0:0	./.:0,0,0,0:0	./.:0,0,0,0:0	./.:0,0,0,0:0	./.:0,0,0,0:0	./.:0,0,0,0:0	./.:0,0,0,0:0	./.:0,0,0,0:0	./.:0,0,0,0:0	./.:0,0,0,0:0	./.:0,0,0,0:0	./.:0,0,0,0:0	./.:0,0,0,0:0	./.:0,0,0,0:0	./.:0,0,0,0:0	./.:0,0,0,0:0	./.:0,0,0,0:0	./.:0,0,0,0:0	./.:0,0,0,0:0	./.:0,0,0,0:0	./.:0,0,0,0:0	./.:0,0,0,0:0	./.:0,0,0,0:0	./.:0,0,0,0:0	./.:0,0,0,0:0	./.:0,0,0,0:0	./.:0,0,0,0:0	./.:0,0,0,0:0	./.:0,0,0,0:0	./.:0,0,0,0:0	./.:0,0,0,0:0	2/2:0,0,0,0:0:33:0,0,0,255,255,255,255,255,255,255	./.:0,0,0,0:0	./.:0,0,0,0:0	./.:0,0,0,0:0	./.:0,0,0,0:0	./.:0,0,0,0:0	./.:0,0,0,0:0	./.:0,0,0,0:0	./.:0,0,0,0:0	./.:0,0,0,0:0	./.:0,0,0,0:0	./.:0,0,0,0:0	./.:0,0,0,0:0	./.:0,0,0,0:0	./.:0,0,0,0:0	./.:0,0,0,0:0	./.:0,0,0,0:0	./.:0,0,0,0:0	3/3:0,0,0,0:0:33:0,0,0,255,255,255,255,255,255,255	./.:0,0,0,0:0	./.:0,0,0,0:0	./.:0,0,0,0:0	./.:0,0,0,0:0	./.:0,0,0,0:0	./.:0,0,0,0:0	./.:0,0,0,0:0	./.:0,0,0,0:0	./.:0,0,0,0:0	./.:0,0,0,0:0	./.:0,0,0,0:0	./.:0,0,0,0:0	./.:0,0,0,0:0	./.:0,0,0,0:0	./.:0,0,0,0:0	./.:0,0,0,0:0	./.:0,0,0,0:0	./.:0,0,0,0:0	./.:0,0,0,0:0	./.:0,0,0,0:0	./.:0,0,0,0:0	./.:0,0,0,0:0	./.:0,0,0,0:0	./.:0,0,0,0:0	./.:0,0,0,0:0	./.:0,0,0,0:0	./.:0,0,0,0:0	./.:0,0,0,0:0	./.:0,0,0,0:0	./.:0,0,0,0:0	./.:0,0,0,0:0	./.:0,0,0,0:0	./.:0,0,0,0:0	./.:0,0,0,0:0	./.:0,0,0,0:0	./.:0,0,0,0:0	./.:0,0,0,0:0	./.:0,0,0,0:0	./.:0,0,0,0:0	./.:0,0,0,0:0	./.:0,0,0,0:0	./.:0,0,0,0:0	./.:0,0,0,0:0	./.:0,0,0,0:0	./.:0,0,0,0:0	./.:0,0,0,0:0	./.:0,0,0,0:0	./.:0,0,0,0:0	./.:0,0,0,0:0	./.:0,0,0,0:0	./.:0,0,0,0:0	./.:0,0,0,0:0	./.:0,0,0,0:0	./.:0,0,0,0:0	./.:0,0,0,0:0	./.:0,0,0,0:0	./.:0,0,0,0:0	./.:0,0,0,0:0
04	3625124	S04_3625124	T	A	.	PASS	AC=2;AF=0.500;AN=4;ClippingRankSum=0.00;ExcessHet=3.0103;MLEAC=1;MLEAF=0.500;MQ=60.00;MQRankSum=0.00;set=variant14-variant106;DP=14	GT:AD:DP:GQ:PL	./.:0,0:0	./.:0,0:0	./.:0,0:0	./.:0,0:0	./.:0,0:0	./.:0,0:0	./.:0,0:0	./.:0,0:0	./.:0,0:0	./.:0,0:0	./.:0,0:0	./.:0,0:0	./.:0,0:0	./.:0,0:0	./.:0,0:0	./.:0,0:0	./.:0,0:0	./.:0,0:0	0/1:7,3:10:99:78,0,222	./.:0,0:0	./.:0,0:0	./.:0,0:0	./.:0,0:0	./.:0,0:0	./.:0,0:0	./.:0,0:0	./.:0,0:0	./.:0,0:0	./.:0,0:0	./.:0,0:0	./.:0,0:0	./.:0,0:0	./.:0,0:0	./.:0,0:0	./.:0,0:0	./.:0,0:0	./.:0,0:0	./.:0,0:0	./.:0,0:0	./.:0,0:0	./.:0,0:0	./.:0,0:0	./.:0,0:0	./.:0,0:0	./.:0,0:0	./.:0,0:0	./.:0,0:0	./.:0,0:0	./.:0,0:0	./.:0,0:0	./.:0,0:0	./.:0,0:0	./.:0,0:0	./.:0,0:0	./.:0,0:0	./.:0,0:0	./.:0,0:0	./.:0,0:0	./.:0,0:0	./.:0,0:0	./.:0,0:0	./.:0,0:0	./.:0,0:0	./.:0,0:0	./.:0,0:0	./.:0,0:0	./.:0,0:0	./.:0,0:0	./.:0,0:0	./.:0,0:0	./.:0,0:0	./.:0,0:0	./.:0,0:0	./.:0,0:0	./.:0,0:0	./.:0,0:0	./.:0,0:0	./.:0,0:0	./.:0,0:0	./.:0,0:0	./.:0,0:0	./.:0,0:0	./.:0,0:0	./.:0,0:0	./.:0,0:0	./.:0,0:0	./.:0,0:0	./.:0,0:0	./.:0,0:0	./.:0,0:0	./.:0,0:0	./.:0,0:0	./.:0,0:0	./.:0,0:0	./.:0,0:0	./.:0,0:0	./.:0,0:0	./.:0,0:0	./.:0,0:0	./.:0,0:0	./.:0,0:0	./.:0,0:0	./.:0,0:0	./.:0,0:0	./.:0,0:0	./.:0,0:0	./.:0,0:0	./.:0,0:0	./.:0,0:0	./.:0,0:0	./.:0,0:0	./.:0,0:0	./.:0,0:0	./.:0,0:0	./.:0,0:0	./.:0,0:0	./.:0,0:0	./.:0,0:0	./.:0,0:0	./.:0,0:0	./.:0,0:0	./.:0,0:0	./.:0,0:0	./.:0,0:0	./.:0,0:0	./.:0,0:0	./.:0,0:0	./.:0,0:0	./.:0,0:0	./.:0,0:0	./.:0,0:0	./.:0,0:0	./.:0,0:0	./.:0,0:0	./.:0,0:0	./.:0,0:0	./.:0,0:0	./.:0,0:0	./.:0,0:0	./.:0,0:0	./.:0,0:0	./.:0,0:0	./.:0,0:0	./.:0,0:0	./.:0,0:0	./.:0,0:0	./.:0,0:0	./.:0,0:0	./.:0,0:0	./.:0,0:0	./.:0,0:0	./.:0,0:0	./.:0,0:0	./.:0,0:0	./.:0,0:0	./.:0,0:0	./.:0,0:0	./.:0,0:0	./.:0,0:0	./.:0,0:0	./.:0,0:0	./.:0,0:0	./.:0,0:0	./.:0,0:0	./.:0,0:0	./.:0,0:0	./.:0,0:0	./.:0,0:0	./.:0,0:0	./.:0,0:0	./.:0,0:0	./.:0,0:0	./.:0,0:0	./.:0,0:0	./.:0,0:0	./.:0,0:0	./.:0,0:0	./.:0,0:0	./.:0,0:0	./.:0,0:0	./.:0,0:0	./.:0,0:0	./.:0,0:0	./.:0,0:0	./.:0,0:0	0/1:2,2:4:99:60,0,60	./.:0,0:0	./.:0,0:0	./.:0,0:0	./.:0,0:0	./.:0,0:0	./.:0,0:0	./.:0,0:0	./.:0,0:0	./.:0,0:0	./.:0,0:0	./.:0,0:0	./.:0,0:0
04	3625127	S04_3625127	T	A	.	PASS	AC=1;AF=0.500;AN=2;BaseQRankSum=-2.845e+00;ClippingRankSum=0.00;ExcessHet=3.0103;FS=6.560;MLEAC=1;MLEAF=0.500;MQ=60.00;MQRankSum=0.00;QD=2.48;ReadPosRankSum=2.44;SOR=3.258;set=variant186;DP=14	GT:AD:DP:GQ:PL	./.:0,0:0	./.:0,0:0	./.:0,0:0	./.:0,0:0	./.:0,0:0	./.:0,0:0	./.:0,0:0	./.:0,0:0	./.:0,0:0	./.:0,0:0	./.:0,0:0	./.:0,0:0	./.:0,0:0	./.:0,0:0	./.:0,0:0	./.:0,0:0	./.:0,0:0	./.:0,0:0	./.:0,0:0	./.:0,0:0	./.:0,0:0	./.:0,0:0	./.:0,0:0	./.:0,0:0	./.:0,0:0	./.:0,0:0	./.:0,0:0	./.:0,0:0	./.:0,0:0	./.:0,0:0	./.:0,0:0	./.:0,0:0	./.:0,0:0	./.:0,0:0	./.:0,0:0	./.:0,0:0	./.:0,0:0	./.:0,0:0	./.:0,0:0	./.:0,0:0	./.:0,0:0	./.:0,0:0	./.:0,0:0	./.:0,0:0	./.:0,0:0	./.:0,0:0	./.:0,0:0	./.:0,0:0	./.:0,0:0	./.:0,0:0	./.:0,0:0	./.:0,0:0	./.:0,0:0	./.:0,0:0	./.:0,0:0	./.:0,0:0	./.:0,0:0	./.:0,0:0	./.:0,0:0	./.:0,0:0	./.:0,0:0	./.:0,0:0	./.:0,0:0	./.:0,0:0	./.:0,0:0	./.:0,0:0	./.:0,0:0	./.:0,0:0	./.:0,0:0	./.:0,0:0	./.:0,0:0	./.:0,0:0	./.:0,0:0	./.:0,0:0	./.:0,0:0	./.:0,0:0	./.:0,0:0	./.:0,0:0	./.:0,0:0	./.:0,0:0	./.:0,0:0	./.:0,0:0	./.:0,0:0	./.:0,0:0	./.:0,0:0	./.:0,0:0	./.:0,0:0	./.:0,0:0	./.:0,0:0	./.:0,0:0	./.:0,0:0	./.:0,0:0	./.:0,0:0	./.:0,0:0	./.:0,0:0	./.:0,0:0	./.:0,0:0	./.:0,0:0	./.:0,0:0	./.:0,0:0	./.:0,0:0	./.:0,0:0	./.:0,0:0	./.:0,0:0	./.:0,0:0	./.:0,0:0	./.:0,0:0	./.:0,0:0	./.:0,0:0	./.:0,0:0	./.:0,0:0	./.:0,0:0	./.:0,0:0	./.:0,0:0	./.:0,0:0	./.:0,0:0	./.:0,0:0	./.:0,0:0	./.:0,0:0	./.:0,0:0	./.:0,0:0	./.:0,0:0	./.:0,0:0	./.:0,0:0	./.:0,0:0	./.:0,0:0	./.:0,0:0	./.:0,0:0	./.:0,0:0	./.:0,0:0	./.:0,0:0	./.:0,0:0	./.:0,0:0	./.:0,0:0	./.:0,0:0	./.:0,0:0	./.:0,0:0	./.:0,0:0	./.:0,0:0	./.:0,0:0	./.:0,0:0	./.:0,0:0	./.:0,0:0	./.:0,0:0	./.:0,0:0	./.:0,0:0	./.:0,0:0	./.:0,0:0	./.:0,0:0	./.:0,0:0	./.:0,0:0	./.:0,0:0	./.:0,0:0	./.:0,0:0	./.:0,0:0	./.:0,0:0	./.:0,0:0	./.:0,0:0	./.:0,0:0	./.:0,0:0	./.:0,0:0	./.:0,0:0	./.:0,0:0	./.:0,0:0	./.:0,0:0	./.:0,0:0	./.:0,0:0	./.:0,0:0	./.:0,0:0	./.:0,0:0	./.:0,0:0	./.:0,0:0	./.:0,0:0	0/1:10,4:14:99:102,0,255	./.:0,0:0	./.:0,0:0	./.:0,0:0	./.:0,0:0	./.:0,0:0	./.:0,0:0	./.:0,0:0	./.:0,0:0	./.:0,0:0	./.:0,0:0	./.:0,0:0	./.:0,0:0	./.:0,0:0	./.:0,0:0	./.:0,0:0	./.:0,0:0	./.:0,0:0	./.:0,0:0	./.:0,0:0	./.:0,0:0	./.:0,0:0	./.:0,0:0	./.:0,0:0	./.:0,0:0
04	3625134	S04_3625134	T	A,C	.	PASS	AC=1,1;AF=0.250,0.250;AN=4;ClippingRankSum=0.00;ExcessHet=3.0103;MLEAC=1;MLEAF=0.500;MQ=60.00;MQRankSum=0.00;set=variant106-variant127;DP=0	GT:AD:DP:GQ:PL	./.:0,0,0:0	./.:0,0,0:0	./.:0,0,0:0	./.:0,0,0:0	./.:0,0,0:0	./.:0,0,0:0	./.:0,0,0:0	./.:0,0,0:0	./.:0,0,0:0	./.:0,0,0:0	./.:0,0,0:0	./.:0,0,0:0	./.:0,0,0:0	./.:0,0,0:0	./.:0,0,0:0	./.:0,0,0:0	./.:0,0,0:0	./.:0,0,0:0	./.:0,0,0:0	./.:0,0,0:0	./.:0,0,0:0	./.:0,0,0:0	./.:0,0,0:0	./.:0,0,0:0	./.:0,0,0:0	./.:0,0,0:0	./.:0,0,0:0	./.:0,0,0:0	./.:0,0,0:0	./.:0,0,0:0	./.:0,0,0:0	./.:0,0,0:0	./.:0,0,0:0	./.:0,0,0:0	0/1:0,0,0:0:33:0,0,0,255,255,255	./.:0,0,0:0	./.:0,0,0:0	./.:0,0,0:0	./.:0,0,0:0	./.:0,0,0:0	./.:0,0,0:0	./.:0,0,0:0	./.:0,0,0:0	./.:0,0,0:0	./.:0,0,0:0	./.:0,0,0:0	./.:0,0,0:0	./.:0,0,0:0	./.:0,0,0:0	./.:0,0,0:0	./.:0,0,0:0	./.:0,0,0:0	./.:0,0,0:0	./.:0,0,0:0	./.:0,0,0:0	./.:0,0,0:0	./.:0,0,0:0	./.:0,0,0:0	./.:0,0,0:0	./.:0,0,0:0	./.:0,0,0:0	./.:0,0,0:0	./.:0,0,0:0	./.:0,0,0:0	./.:0,0,0:0	./.:0,0,0:0	./.:0,0,0:0	./.:0,0,0:0	./.:0,0,0:0	./.:0,0,0:0	./.:0,0,0:0	./.:0,0,0:0	./.:0,0,0:0	./.:0,0,0:0	./.:0,0,0:0	./.:0,0,0:0	./.:0,0,0:0	./.:0,0,0:0	./.:0,0,0:0	./.:0,0,0:0	./.:0,0,0:0	./.:0,0,0:0	./.:0,0,0:0	./.:0,0,0:0	./.:0,0,0:0	./.:0,0,0:0	./.:0,0,0:0	./.:0,0,0:0	./.:0,0,0:0	./.:0,0,0:0	./.:0,0,0:0	./.:0,0,0:0	./.:0,0,0:0	./.:0,0,0:0	./.:0,0,0:0	./.:0,0,0:0	./.:0,0,0:0	./.:0,0,0:0	./.:0,0,0:0	./.:0,0,0:0	./.:0,0,0:0	./.:0,0,0:0	./.:0,0,0:0	./.:0,0,0:0	./.:0,0,0:0	./.:0,0,0:0	./.:0,0,0:0	./.:0,0,0:0	./.:0,0,0:0	./.:0,0,0:0	./.:0,0,0:0	./.:0,0,0:0	./.:0,0,0:0	./.:0,0,0:0	./.:0,0,0:0	./.:0,0,0:0	./.:0,0,0:0	./.:0,0,0:0	./.:0,0,0:0	./.:0,0,0:0	./.:0,0,0:0	./.:0,0,0:0	./.:0,0,0:0	./.:0,0,0:0	./.:0,0,0:0	./.:0,0,0:0	./.:0,0,0:0	./.:0,0,0:0	./.:0,0,0:0	./.:0,0,0:0	./.:0,0,0:0	./.:0,0,0:0	./.:0,0,0:0	./.:0,0,0:0	./.:0,0,0:0	./.:0,0,0:0	./.:0,0,0:0	./.:0,0,0:0	./.:0,0,0:0	./.:0,0,0:0	./.:0,0,0:0	./.:0,0,0:0	./.:0,0,0:0	./.:0,0,0:0	./.:0,0,0:0	./.:0,0,0:0	./.:0,0,0:0	./.:0,0,0:0	./.:0,0,0:0	./.:0,0,0:0	./.:0,0,0:0	./.:0,0,0:0	./.:0,0,0:0	./.:0,0,0:0	./.:0,0,0:0	./.:0,0,0:0	./.:0,0,0:0	./.:0,0,0:0	./.:0,0,0:0	./.:0,0,0:0	./.:0,0,0:0	./.:0,0,0:0	./.:0,0,0:0	./.:0,0,0:0	./.:0,0,0:0	./.:0,0,0:0	./.:0,0,0:0	./.:0,0,0:0	./.:0,0,0:0	./.:0,0,0:0	./.:0,0,0:0	./.:0,0,0:0	./.:0,0,0:0	./.:0,0,0:0	./.:0,0,0:0	./.:0,0,0:0	./.:0,0,0:0	./.:0,0,0:0	./.:0,0,0:0	./.:0,0,0:0	./.:0,0,0:0	./.:0,0,0:0	./.:0,0,0:0	./.:0,0,0:0	./.:0,0,0:0	0/2:0,0,0:0:33:0,0,0,255,255,255	./.:0,0,0:0	./.:0,0,0:0	./.:0,0,0:0	./.:0,0,0:0	./.:0,0,0:0	./.:0,0,0:0	./.:0,0,0:0	./.:0,0,0:0	./.:0,0,0:0	./.:0,0,0:0	./.:0,0,0:0	./.:0,0,0:0
04	3625187	S04_3625187	C	T	.	PASS	AC=2;AF=1.00;AN=2;ExcessHet=3.0103;FS=0.000;MLEAC=2;MLEAF=1.00;MQ=60.00;QD=26.87;SOR=1.609;set=variant176;DP=13	GT:AD:DP:GQ:PL	./.:0,0:0	./.:0,0:0	./.:0,0:0	./.:0,0:0	./.:0,0:0	./.:0,0:0	./.:0,0:0	./.:0,0:0	./.:0,0:0	./.:0,0:0	./.:0,0:0	./.:0,0:0	./.:0,0:0	./.:0,0:0	./.:0,0:0	./.:0,0:0	./.:0,0:0	./.:0,0:0	./.:0,0:0	./.:0,0:0	./.:0,0:0	./.:0,0:0	./.:0,0:0	./.:0,0:0	./.:0,0:0	./.:0,0:0	./.:0,0:0	./.:0,0:0	./.:0,0:0	./.:0,0:0	./.:0,0:0	./.:0,0:0	./.:0,0:0	./.:0,0:0	./.:0,0:0	./.:0,0:0	./.:0,0:0	./.:0,0:0	./.:0,0:0	./.:0,0:0	./.:0,0:0	./.:0,0:0	./.:0,0:0	./.:0,0:0	./.:0,0:0	./.:0,0:0	./.:0,0:0	./.:0,0:0	./.:0,0:0	./.:0,0:0	./.:0,0:0	./.:0,0:0	./.:0,0:0	./.:0,0:0	./.:0,0:0	./.:0,0:0	./.:0,0:0	./.:0,0:0	./.:0,0:0	./.:0,0:0	./.:0,0:0	./.:0,0:0	./.:0,0:0	./.:0,0:0	./.:0,0:0	./.:0,0:0	./.:0,0:0	./.:0,0:0	./.:0,0:0	./.:0,0:0	./.:0,0:0	./.:0,0:0	./.:0,0:0	./.:0,0:0	./.:0,0:0	./.:0,0:0	./.:0,0:0	./.:0,0:0	./.:0,0:0	./.:0,0:0	./.:0,0:0	./.:0,0:0	./.:0,0:0	./.:0,0:0	./.:0,0:0	./.:0,0:0	./.:0,0:0	./.:0,0:0	./.:0,0:0	./.:0,0:0	./.:0,0:0	./.:0,0:0	./.:0,0:0	./.:0,0:0	./.:0,0:0	./.:0,0:0	./.:0,0:0	./.:0,0:0	./.:0,0:0	./.:0,0:0	./.:0,0:0	./.:0,0:0	./.:0,0:0	./.:0,0:0	./.:0,0:0	./.:0,0:0	./.:0,0:0	./.:0,0:0	./.:0,0:0	./.:0,0:0	./.:0,0:0	./.:0,0:0	./.:0,0:0	./.:0,0:0	./.:0,0:0	./.:0,0:0	./.:0,0:0	./.:0,0:0	./.:0,0:0	./.:0,0:0	./.:0,0:0	./.:0,0:0	./.:0,0:0	./.:0,0:0	./.:0,0:0	./.:0,0:0	./.:0,0:0	./.:0,0:0	1/1:0,13:13:99:255,39,0	./.:0,0:0	./.:0,0:0	./.:0,0:0	./.:0,0:0	./.:0,0:0	./.:0,0:0	./.:0,0:0	./.:0,0:0	./.:0,0:0	./.:0,0:0	./.:0,0:0	./.:0,0:0	./.:0,0:0	./.:0,0:0	./.:0,0:0	./.:0,0:0	./.:0,0:0	./.:0,0:0	./.:0,0:0	./.:0,0:0	./.:0,0:0	./.:0,0:0	./.:0,0:0	./.:0,0:0	./.:0,0:0	./.:0,0:0	./.:0,0:0	./.:0,0:0	./.:0,0:0	./.:0,0:0	./.:0,0:0	./.:0,0:0	./.:0,0:0	./.:0,0:0	./.:0,0:0	./.:0,0:0	./.:0,0:0	./.:0,0:0	./.:0,0:0	./.:0,0:0	./.:0,0:0	./.:0,0:0	./.:0,0:0	./.:0,0:0	./.:0,0:0	./.:0,0:0	./.:0,0:0	./.:0,0:0	./.:0,0:0	./.:0,0:0	./.:0,0:0	./.:0,0:0	./.:0,0:0	./.:0,0:0	./.:0,0:0	./.:0,0:0	./.:0,0:0	./.:0,0:0	./.:0,0:0	./.:0,0:0	./.:0,0:0	./.:0,0:0	./.:0,0:0	./.:0,0:0	./.:0,0:0	./.:0,0:0	./.:0,0:0	./.:0,0:0	./.:0,0:0
04	3625238	S04_3625238	C	T	.	PASS	AC=2;AF=1.00;AN=2;ExcessHet=3.0103;FS=0.000;MLEAC=2;MLEAF=1.00;MQ=60.00;QD=26.49;SOR=0.693;set=variant87;DP=6	GT:AD:DP:GQ:PL	./.:0,0:0	./.:0,0:0	./.:0,0:0	./.:0,0:0	./.:0,0:0	./.:0,0:0	./.:0,0:0	./.:0,0:0	./.:0,0:0	./.:0,0:0	./.:0,0:0	./.:0,0:0	./.:0,0:0	./.:0,0:0	./.:0,0:0	./.:0,0:0	./.:0,0:0	./.:0,0:0	./.:0,0:0	./.:0,0:0	./.:0,0:0	./.:0,0:0	./.:0,0:0	./.:0,0:0	./.:0,0:0	./.:0,0:0	./.:0,0:0	./.:0,0:0	./.:0,0:0	./.:0,0:0	./.:0,0:0	./.:0,0:0	./.:0,0:0	./.:0,0:0	./.:0,0:0	./.:0,0:0	./.:0,0:0	./.:0,0:0	./.:0,0:0	./.:0,0:0	./.:0,0:0	./.:0,0:0	./.:0,0:0	./.:0,0:0	./.:0,0:0	./.:0,0:0	./.:0,0:0	./.:0,0:0	./.:0,0:0	./.:0,0:0	./.:0,0:0	./.:0,0:0	./.:0,0:0	./.:0,0:0	./.:0,0:0	./.:0,0:0	./.:0,0:0	./.:0,0:0	./.:0,0:0	./.:0,0:0	./.:0,0:0	./.:0,0:0	./.:0,0:0	./.:0,0:0	./.:0,0:0	./.:0,0:0	./.:0,0:0	./.:0,0:0	./.:0,0:0	./.:0,0:0	./.:0,0:0	./.:0,0:0	./.:0,0:0	./.:0,0:0	./.:0,0:0	./.:0,0:0	./.:0,0:0	./.:0,0:0	./.:0,0:0	./.:0,0:0	./.:0,0:0	./.:0,0:0	./.:0,0:0	./.:0,0:0	./.:0,0:0	./.:0,0:0	./.:0,0:0	./.:0,0:0	./.:0,0:0	./.:0,0:0	./.:0,0:0	./.:0,0:0	./.:0,0:0	./.:0,0:0	./.:0,0:0	./.:0,0:0	./.:0,0:0	./.:0,0:0	./.:0,0:0	./.:0,0:0	./.:0,0:0	./.:0,0:0	./.:0,0:0	./.:0,0:0	./.:0,0:0	./.:0,0:0	./.:0,0:0	./.:0,0:0	./.:0,0:0	./.:0,0:0	./.:0,0:0	./.:0,0:0	./.:0,0:0	./.:0,0:0	./.:0,0:0	./.:0,0:0	./.:0,0:0	./.:0,0:0	./.:0,0:0	./.:0,0:0	./.:0,0:0	./.:0,0:0	./.:0,0:0	./.:0,0:0	./.:0,0:0	./.:0,0:0	./.:0,0:0	./.:0,0:0	./.:0,0:0	./.:0,0:0	./.:0,0:0	./.:0,0:0	./.:0,0:0	./.:0,0:0	./.:0,0:0	./.:0,0:0	./.:0,0:0	./.:0,0:0	./.:0,0:0	./.:0,0:0	./.:0,0:0	./.:0,0:0	./.:0,0:0	./.:0,0:0	./.:0,0:0	./.:0,0:0	./.:0,0:0	./.:0,0:0	./.:0,0:0	./.:0,0:0	./.:0,0:0	./.:0,0:0	./.:0,0:0	./.:0,0:0	./.:0,0:0	./.:0,0:0	./.:0,0:0	./.:0,0:0	./.:0,0:0	1/1:0,6:6:98:216,18,0	./.:0,0:0	./.:0,0:0	./.:0,0:0	./.:0,0:0	./.:0,0:0	./.:0,0:0	./.:0,0:0	./.:0,0:0	./.:0,0:0	./.:0,0:0	./.:0,0:0	./.:0,0:0	./.:0,0:0	./.:0,0:0	./.:0,0:0	./.:0,0:0	./.:0,0:0	./.:0,0:0	./.:0,0:0	./.:0,0:0	./.:0,0:0	./.:0,0:0	./.:0,0:0	./.:0,0:0	./.:0,0:0	./.:0,0:0	./.:0,0:0	./.:0,0:0	./.:0,0:0	./.:0,0:0	./.:0,0:0	./.:0,0:0	./.:0,0:0	./.:0,0:0	./.:0,0:0	./.:0,0:0	./.:0,0:0	./.:0,0:0
04	3625294	S04_3625294	A	C	.	PASS	AC=1;AF=0.500;AN=2;BaseQRankSum=-6.320e-01;ClippingRankSum=0.00;ExcessHet=3.0103;FS=3.222;MLEAC=1;MLEAF=0.500;MQ=60.00;MQRankSum=0.00;QD=1.12;ReadPosRankSum=0.718;SOR=0.124;set=variant170;DP=15	GT:AD:DP:GQ:PL	./.:0,0:0	./.:0,0:0	./.:0,0:0	./.:0,0:0	./.:0,0:0	./.:0,0:0	./.:0,0:0	./.:0,0:0	./.:0,0:0	./.:0,0:0	./.:0,0:0	./.:0,0:0	./.:0,0:0	./.:0,0:0	./.:0,0:0	./.:0,0:0	./.:0,0:0	./.:0,0:0	./.:0,0:0	./.:0,0:0	./.:0,0:0	./.:0,0:0	./.:0,0:0	./.:0,0:0	./.:0,0:0	./.:0,0:0	./.:0,0:0	./.:0,0:0	./.:0,0:0	./.:0,0:0	./.:0,0:0	./.:0,0:0	./.:0,0:0	./.:0,0:0	./.:0,0:0	./.:0,0:0	./.:0,0:0	./.:0,0:0	./.:0,0:0	./.:0,0:0	./.:0,0:0	./.:0,0:0	./.:0,0:0	./.:0,0:0	./.:0,0:0	./.:0,0:0	./.:0,0:0	./.:0,0:0	./.:0,0:0	./.:0,0:0	./.:0,0:0	./.:0,0:0	./.:0,0:0	./.:0,0:0	./.:0,0:0	./.:0,0:0	./.:0,0:0	./.:0,0:0	./.:0,0:0	./.:0,0:0	./.:0,0:0	./.:0,0:0	./.:0,0:0	./.:0,0:0	./.:0,0:0	./.:0,0:0	./.:0,0:0	./.:0,0:0	./.:0,0:0	./.:0,0:0	./.:0,0:0	./.:0,0:0	./.:0,0:0	./.:0,0:0	./.:0,0:0	./.:0,0:0	./.:0,0:0	./.:0,0:0	./.:0,0:0	./.:0,0:0	./.:0,0:0	./.:0,0:0	./.:0,0:0	./.:0,0:0	./.:0,0:0	./.:0,0:0	./.:0,0:0	./.:0,0:0	./.:0,0:0	./.:0,0:0	./.:0,0:0	./.:0,0:0	./.:0,0:0	./.:0,0:0	./.:0,0:0	./.:0,0:0	./.:0,0:0	./.:0,0:0	./.:0,0:0	./.:0,0:0	./.:0,0:0	./.:0,0:0	./.:0,0:0	./.:0,0:0	./.:0,0:0	./.:0,0:0	./.:0,0:0	./.:0,0:0	./.:0,0:0	./.:0,0:0	./.:0,0:0	./.:0,0:0	./.:0,0:0	./.:0,0:0	./.:0,0:0	./.:0,0:0	./.:0,0:0	./.:0,0:0	./.:0,0:0	./.:0,0:0	./.:0,0:0	0/1:13,2:15:99:27,0,255	./.:0,0:0	./.:0,0:0	./.:0,0:0	./.:0,0:0	./.:0,0:0	./.:0,0:0	./.:0,0:0	./.:0,0:0	./.:0,0:0	./.:0,0:0	./.:0,0:0	./.:0,0:0	./.:0,0:0	./.:0,0:0	./.:0,0:0	./.:0,0:0	./.:0,0:0	./.:0,0:0	./.:0,0:0	./.:0,0:0	./.:0,0:0	./.:0,0:0	./.:0,0:0	./.:0,0:0	./.:0,0:0	./.:0,0:0	./.:0,0:0	./.:0,0:0	./.:0,0:0	./.:0,0:0	./.:0,0:0	./.:0,0:0	./.:0,0:0	./.:0,0:0	./.:0,0:0	./.:0,0:0	./.:0,0:0	./.:0,0:0	./.:0,0:0	./.:0,0:0	./.:0,0:0	./.:0,0:0	./.:0,0:0	./.:0,0:0	./.:0,0:0	./.:0,0:0	./.:0,0:0	./.:0,0:0	./.:0,0:0	./.:0,0:0	./.:0,0:0	./.:0,0:0	./.:0,0:0	./.:0,0:0	./.:0,0:0	./.:0,0:0	./.:0,0:0	./.:0,0:0	./.:0,0:0	./.:0,0:0	./.:0,0:0	./.:0,0:0	./.:0,0:0	./.:0,0:0	./.:0,0:0	./.:0,0:0	./.:0,0:0	./.:0,0:0	./.:0,0:0	./.:0,0:0	./.:0,0:0	./.:0,0:0	./.:0,0:0	./.:0,0:0	./.:0,0:0	./.:0,0:0
04	3625314	S04_3625314	A	C	.	PASS	AC=1;AF=0.500;AN=2;BaseQRankSum=-1.020e-01;ClippingRankSum=0.00;ExcessHet=3.0103;FS=3.222;MLEAC=1;MLEAF=0.500;MQ=60.00;MQRankSum=0.00;QD=1.12;ReadPosRankSum=1.52;SOR=0.124;set=variant170;DP=15	GT:AD:DP:GQ:PL	./.:0,0:0	./.:0,0:0	./.:0,0:0	./.:0,0:0	./.:0,0:0	./.:0,0:0	./.:0,0:0	./.:0,0:0	./.:0,0:0	./.:0,0:0	./.:0,0:0	./.:0,0:0	./.:0,0:0	./.:0,0:0	./.:0,0:0	./.:0,0:0	./.:0,0:0	./.:0,0:0	./.:0,0:0	./.:0,0:0	./.:0,0:0	./.:0,0:0	./.:0,0:0	./.:0,0:0	./.:0,0:0	./.:0,0:0	./.:0,0:0	./.:0,0:0	./.:0,0:0	./.:0,0:0	./.:0,0:0	./.:0,0:0	./.:0,0:0	./.:0,0:0	./.:0,0:0	./.:0,0:0	./.:0,0:0	./.:0,0:0	./.:0,0:0	./.:0,0:0	./.:0,0:0	./.:0,0:0	./.:0,0:0	./.:0,0:0	./.:0,0:0	./.:0,0:0	./.:0,0:0	./.:0,0:0	./.:0,0:0	./.:0,0:0	./.:0,0:0	./.:0,0:0	./.:0,0:0	./.:0,0:0	./.:0,0:0	./.:0,0:0	./.:0,0:0	./.:0,0:0	./.:0,0:0	./.:0,0:0	./.:0,0:0	./.:0,0:0	./.:0,0:0	./.:0,0:0	./.:0,0:0	./.:0,0:0	./.:0,0:0	./.:0,0:0	./.:0,0:0	./.:0,0:0	./.:0,0:0	./.:0,0:0	./.:0,0:0	./.:0,0:0	./.:0,0:0	./.:0,0:0	./.:0,0:0	./.:0,0:0	./.:0,0:0	./.:0,0:0	./.:0,0:0	./.:0,0:0	./.:0,0:0	./.:0,0:0	./.:0,0:0	./.:0,0:0	./.:0,0:0	./.:0,0:0	./.:0,0:0	./.:0,0:0	./.:0,0:0	./.:0,0:0	./.:0,0:0	./.:0,0:0	./.:0,0:0	./.:0,0:0	./.:0,0:0	./.:0,0:0	./.:0,0:0	./.:0,0:0	./.:0,0:0	./.:0,0:0	./.:0,0:0	./.:0,0:0	./.:0,0:0	./.:0,0:0	./.:0,0:0	./.:0,0:0	./.:0,0:0	./.:0,0:0	./.:0,0:0	./.:0,0:0	./.:0,0:0	./.:0,0:0	./.:0,0:0	./.:0,0:0	./.:0,0:0	./.:0,0:0	./.:0,0:0	./.:0,0:0	./.:0,0:0	0/1:13,2:15:99:27,0,255	./.:0,0:0	./.:0,0:0	./.:0,0:0	./.:0,0:0	./.:0,0:0	./.:0,0:0	./.:0,0:0	./.:0,0:0	./.:0,0:0	./.:0,0:0	./.:0,0:0	./.:0,0:0	./.:0,0:0	./.:0,0:0	./.:0,0:0	./.:0,0:0	./.:0,0:0	./.:0,0:0	./.:0,0:0	./.:0,0:0	./.:0,0:0	./.:0,0:0	./.:0,0:0	./.:0,0:0	./.:0,0:0	./.:0,0:0	./.:0,0:0	./.:0,0:0	./.:0,0:0	./.:0,0:0	./.:0,0:0	./.:0,0:0	./.:0,0:0	./.:0,0:0	./.:0,0:0	./.:0,0:0	./.:0,0:0	./.:0,0:0	./.:0,0:0	./.:0,0:0	./.:0,0:0	./.:0,0:0	./.:0,0:0	./.:0,0:0	./.:0,0:0	./.:0,0:0	./.:0,0:0	./.:0,0:0	./.:0,0:0	./.:0,0:0	./.:0,0:0	./.:0,0:0	./.:0,0:0	./.:0,0:0	./.:0,0:0	./.:0,0:0	./.:0,0:0	./.:0,0:0	./.:0,0:0	./.:0,0:0	./.:0,0:0	./.:0,0:0	./.:0,0:0	./.:0,0:0	./.:0,0:0	./.:0,0:0	./.:0,0:0	./.:0,0:0	./.:0,0:0	./.:0,0:0	./.:0,0:0	./.:0,0:0	./.:0,0:0	./.:0,0:0	./.:0,0:0	./.:0,0:0
04	3625362	S04_3625362	A	C	.	PASS	AC=1;AF=0.500;AN=2;BaseQRankSum=-1.715e+00;ClippingRankSum=0.00;ExcessHet=3.0103;FS=11.809;MLEAC=1;MLEAF=0.500;MQ=60.00;MQRankSum=0.00;QD=1.42;ReadPosRankSum=0.749;SOR=2.205;set=variant192;DP=14	GT:AD:DP:GQ:PL	./.:0,0:0	./.:0,0:0	./.:0,0:0	./.:0,0:0	./.:0,0:0	./.:0,0:0	./.:0,0:0	./.:0,0:0	./.:0,0:0	./.:0,0:0	./.:0,0:0	./.:0,0:0	./.:0,0:0	./.:0,0:0	./.:0,0:0	./.:0,0:0	./.:0,0:0	./.:0,0:0	./.:0,0:0	./.:0,0:0	./.:0,0:0	./.:0,0:0	./.:0,0:0	./.:0,0:0	./.:0,0:0	./.:0,0:0	./.:0,0:0	./.:0,0:0	./.:0,0:0	./.:0,0:0	./.:0,0:0	./.:0,0:0	./.:0,0:0	./.:0,0:0	./.:0,0:0	./.:0,0:0	./.:0,0:0	./.:0,0:0	./.:0,0:0	./.:0,0:0	./.:0,0:0	./.:0,0:0	./.:0,0:0	./.:0,0:0	./.:0,0:0	./.:0,0:0	./.:0,0:0	./.:0,0:0	./.:0,0:0	./.:0,0:0	./.:0,0:0	./.:0,0:0	./.:0,0:0	./.:0,0:0	./.:0,0:0	./.:0,0:0	./.:0,0:0	./.:0,0:0	./.:0,0:0	./.:0,0:0	./.:0,0:0	./.:0,0:0	./.:0,0:0	./.:0,0:0	./.:0,0:0	./.:0,0:0	./.:0,0:0	./.:0,0:0	./.:0,0:0	./.:0,0:0	./.:0,0:0	./.:0,0:0	./.:0,0:0	./.:0,0:0	./.:0,0:0	./.:0,0:0	./.:0,0:0	./.:0,0:0	./.:0,0:0	./.:0,0:0	./.:0,0:0	./.:0,0:0	./.:0,0:0	./.:0,0:0	./.:0,0:0	./.:0,0:0	./.:0,0:0	./.:0,0:0	./.:0,0:0	./.:0,0:0	./.:0,0:0	./.:0,0:0	./.:0,0:0	./.:0,0:0	./.:0,0:0	./.:0,0:0	./.:0,0:0	./.:0,0:0	./.:0,0:0	./.:0,0:0	./.:0,0:0	./.:0,0:0	./.:0,0:0	./.:0,0:0	./.:0,0:0	./.:0,0:0	./.:0,0:0	./.:0,0:0	./.:0,0:0	./.:0,0:0	./.:0,0:0	./.:0,0:0	./.:0,0:0	./.:0,0:0	./.:0,0:0	./.:0,0:0	./.:0,0:0	./.:0,0:0	./.:0,0:0	./.:0,0:0	./.:0,0:0	./.:0,0:0	./.:0,0:0	./.:0,0:0	./.:0,0:0	./.:0,0:0	./.:0,0:0	./.:0,0:0	./.:0,0:0	./.:0,0:0	./.:0,0:0	./.:0,0:0	./.:0,0:0	./.:0,0:0	./.:0,0:0	./.:0,0:0	./.:0,0:0	./.:0,0:0	./.:0,0:0	./.:0,0:0	./.:0,0:0	./.:0,0:0	./.:0,0:0	./.:0,0:0	./.:0,0:0	./.:0,0:0	./.:0,0:0	./.:0,0:0	./.:0,0:0	./.:0,0:0	./.:0,0:0	./.:0,0:0	./.:0,0:0	./.:0,0:0	./.:0,0:0	./.:0,0:0	./.:0,0:0	./.:0,0:0	./.:0,0:0	./.:0,0:0	./.:0,0:0	./.:0,0:0	./.:0,0:0	./.:0,0:0	./.:0,0:0	./.:0,0:0	./.:0,0:0	./.:0,0:0	./.:0,0:0	./.:0,0:0	./.:0,0:0	./.:0,0:0	./.:0,0:0	./.:0,0:0	./.:0,0:0	./.:0,0:0	./.:0,0:0	./.:0,0:0	./.:0,0:0	./.:0,0:0	./.:0,0:0	./.:0,0:0	./.:0,0:0	./.:0,0:0	./.:0,0:0	./.:0,0:0	./.:0,0:0	./.:0,0:0	./.:0,0:0	./.:0,0:0	0/1:12,2:14:99:30,0,255	./.:0,0:0	./.:0,0:0	./.:0,0:0	./.:0,0:0	./.:0,0:0	./.:0,0:0	./.:0,0:0
04	3625371	S04_3625371	C	T	.	PASS	AC=1;AF=0.500;AN=2;BaseQRankSum=-5.490e-01;ClippingRankSum=0.00;ExcessHet=3.0103;FS=0.000;MLEAC=1;MLEAF=0.500;MQ=60.00;MQRankSum=0.00;QD=23.09;ReadPosRankSum=-2.200e+00;SOR=0.368;set=variant85;DP=9	GT:AD:DP:GQ:PL	./.:0,0:0	./.:0,0:0	./.:0,0:0	./.:0,0:0	./.:0,0:0	./.:0,0:0	./.:0,0:0	./.:0,0:0	./.:0,0:0	./.:0,0:0	./.:0,0:0	./.:0,0:0	./.:0,0:0	./.:0,0:0	./.:0,0:0	./.:0,0:0	./.:0,0:0	./.:0,0:0	./.:0,0:0	./.:0,0:0	./.:0,0:0	./.:0,0:0	./.:0,0:0	./.:0,0:0	./.:0,0:0	./.:0,0:0	./.:0,0:0	./.:0,0:0	./.:0,0:0	./.:0,0:0	./.:0,0:0	./.:0,0:0	./.:0,0:0	./.:0,0:0	./.:0,0:0	./.:0,0:0	./.:0,0:0	./.:0,0:0	./.:0,0:0	./.:0,0:0	./.:0,0:0	./.:0,0:0	./.:0,0:0	./.:0,0:0	./.:0,0:0	./.:0,0:0	./.:0,0:0	./.:0,0:0	./.:0,0:0	./.:0,0:0	./.:0,0:0	./.:0,0:0	./.:0,0:0	./.:0,0:0	./.:0,0:0	./.:0,0:0	./.:0,0:0	./.:0,0:0	./.:0,0:0	./.:0,0:0	./.:0,0:0	./.:0,0:0	./.:0,0:0	./.:0,0:0	./.:0,0:0	./.:0,0:0	./.:0,0:0	./.:0,0:0	./.:0,0:0	./.:0,0:0	./.:0,0:0	./.:0,0:0	./.:0,0:0	./.:0,0:0	./.:0,0:0	./.:0,0:0	./.:0,0:0	./.:0,0:0	./.:0,0:0	./.:0,0:0	./.:0,0:0	./.:0,0:0	./.:0,0:0	./.:0,0:0	./.:0,0:0	./.:0,0:0	./.:0,0:0	./.:0,0:0	./.:0,0:0	./.:0,0:0	./.:0,0:0	./.:0,0:0	./.:0,0:0	./.:0,0:0	./.:0,0:0	./.:0,0:0	./.:0,0:0	./.:0,0:0	./.:0,0:0	./.:0,0:0	./.:0,0:0	./.:0,0:0	./.:0,0:0	./.:0,0:0	./.:0,0:0	./.:0,0:0	./.:0,0:0	./.:0,0:0	./.:0,0:0	./.:0,0:0	./.:0,0:0	./.:0,0:0	./.:0,0:0	./.:0,0:0	./.:0,0:0	./.:0,0:0	./.:0,0:0	./.:0,0:0	./.:0,0:0	./.:0,0:0	./.:0,0:0	./.:0,0:0	./.:0,0:0	./.:0,0:0	./.:0,0:0	./.:0,0:0	./.:0,0:0	./.:0,0:0	./.:0,0:0	./.:0,0:0	./.:0,0:0	./.:0,0:0	./.:0,0:0	./.:0,0:0	./.:0,0:0	./.:0,0:0	./.:0,0:0	./.:0,0:0	./.:0,0:0	./.:0,0:0	./.:0,0:0	./.:0,0:0	./.:0,0:0	./.:0,0:0	./.:0,0:0	./.:0,0:0	./.:0,0:0	./.:0,0:0	./.:0,0:0	./.:0,0:0	./.:0,0:0	./.:0,0:0	./.:0,0:0	./.:0,0:0	./.:0,0:0	0/1:2,7:9:99:225,0,45	./.:0,0:0	./.:0,0:0	./.:0,0:0	./.:0,0:0	./.:0,0:0	./.:0,0:0	./.:0,0:0	./.:0,0:0	./.:0,0:0	./.:0,0:0	./.:0,0:0	./.:0,0:0	./.:0,0:0	./.:0,0:0	./.:0,0:0	./.:0,0:0	./.:0,0:0	./.:0,0:0	./.:0,0:0	./.:0,0:0	./.:0,0:0	./.:0,0:0	./.:0,0:0	./.:0,0:0	./.:0,0:0	./.:0,0:0	./.:0,0:0	./.:0,0:0	./.:0,0:0	./.:0,0:0	./.:0,0:0	./.:0,0:0	./.:0,0:0	./.:0,0:0	./.:0,0:0	./.:0,0:0	./.:0,0:0	./.:0,0:0	./.:0,0:0	./.:0,0:0	./.:0,0:0	./.:0,0:0
04	3625372	S04_3625372	T	G	.	PASS	AC=1;AF=0.500;AN=2;BaseQRankSum=-1.804e+00;ClippingRankSum=0.00;ExcessHet=3.0103;FS=11.139;MLEAC=1;MLEAF=0.500;MQ=60.00;MQRankSum=0.00;QD=1.75;ReadPosRankSum=-1.210e-01;SOR=2.207;set=variant192;DP=13	GT:AD:DP:GQ:PL	./.:0,0:0	./.:0,0:0	./.:0,0:0	./.:0,0:0	./.:0,0:0	./.:0,0:0	./.:0,0:0	./.:0,0:0	./.:0,0:0	./.:0,0:0	./.:0,0:0	./.:0,0:0	./.:0,0:0	./.:0,0:0	./.:0,0:0	./.:0,0:0	./.:0,0:0	./.:0,0:0	./.:0,0:0	./.:0,0:0	./.:0,0:0	./.:0,0:0	./.:0,0:0	./.:0,0:0	./.:0,0:0	./.:0,0:0	./.:0,0:0	./.:0,0:0	./.:0,0:0	./.:0,0:0	./.:0,0:0	./.:0,0:0	./.:0,0:0	./.:0,0:0	./.:0,0:0	./.:0,0:0	./.:0,0:0	./.:0,0:0	./.:0,0:0	./.:0,0:0	./.:0,0:0	./.:0,0:0	./.:0,0:0	./.:0,0:0	./.:0,0:0	./.:0,0:0	./.:0,0:0	./.:0,0:0	./.:0,0:0	./.:0,0:0	./.:0,0:0	./.:0,0:0	./.:0,0:0	./.:0,0:0	./.:0,0:0	./.:0,0:0	./.:0,0:0	./.:0,0:0	./.:0,0:0	./.:0,0:0	./.:0,0:0	./.:0,0:0	./.:0,0:0	./.:0,0:0	./.:0,0:0	./.:0,0:0	./.:0,0:0	./.:0,0:0	./.:0,0:0	./.:0,0:0	./.:0,0:0	./.:0,0:0	./.:0,0:0	./.:0,0:0	./.:0,0:0	./.:0,0:0	./.:0,0:0	./.:0,0:0	./.:0,0:0	./.:0,0:0	./.:0,0:0	./.:0,0:0	./.:0,0:0	./.:0,0:0	./.:0,0:0	./.:0,0:0	./.:0,0:0	./.:0,0:0	./.:0,0:0	./.:0,0:0	./.:0,0:0	./.:0,0:0	./.:0,0:0	./.:0,0:0	./.:0,0:0	./.:0,0:0	./.:0,0:0	./.:0,0:0	./.:0,0:0	./.:0,0:0	./.:0,0:0	./.:0,0:0	./.:0,0:0	./.:0,0:0	./.:0,0:0	./.:0,0:0	./.:0,0:0	./.:0,0:0	./.:0,0:0	./.:0,0:0	./.:0,0:0	./.:0,0:0	./.:0,0:0	./.:0,0:0	./.:0,0:0	./.:0,0:0	./.:0,0:0	./.:0,0:0	./.:0,0:0	./.:0,0:0	./.:0,0:0	./.:0,0:0	./.:0,0:0	./.:0,0:0	./.:0,0:0	./.:0,0:0	./.:0,0:0	./.:0,0:0	./.:0,0:0	./.:0,0:0	./.:0,0:0	./.:0,0:0	./.:0,0:0	./.:0,0:0	./.:0,0:0	./.:0,0:0	./.:0,0:0	./.:0,0:0	./.:0,0:0	./.:0,0:0	./.:0,0:0	./.:0,0:0	./.:0,0:0	./.:0,0:0	./.:0,0:0	./.:0,0:0	./.:0,0:0	./.:0,0:0	./.:0,0:0	./.:0,0:0	./.:0,0:0	./.:0,0:0	./.:0,0:0	./.:0,0:0	./.:0,0:0	./.:0,0:0	./.:0,0:0	./.:0,0:0	./.:0,0:0	./.:0,0:0	./.:0,0:0	./.:0,0:0	./.:0,0:0	./.:0,0:0	./.:0,0:0	./.:0,0:0	./.:0,0:0	./.:0,0:0	./.:0,0:0	./.:0,0:0	./.:0,0:0	./.:0,0:0	./.:0,0:0	./.:0,0:0	./.:0,0:0	./.:0,0:0	./.:0,0:0	./.:0,0:0	./.:0,0:0	./.:0,0:0	./.:0,0:0	./.:0,0:0	./.:0,0:0	./.:0,0:0	./.:0,0:0	./.:0,0:0	./.:0,0:0	./.:0,0:0	./.:0,0:0	./.:0,0:0	0/1:11,2:13:99:33,0,255	./.:0,0:0	./.:0,0:0	./.:0,0:0	./.:0,0:0	./.:0,0:0	./.:0,0:0	./.:0,0:0
04	3625376	S04_3625376	T	G	.	PASS	AC=1;AF=0.500;AN=2;BaseQRankSum=-2.093e+00;ClippingRankSum=0.00;ExcessHet=3.0103;FS=11.139;MLEAC=1;MLEAF=0.500;MQ=60.00;MQRankSum=0.00;QD=1.75;ReadPosRankSum=-2.420e-01;SOR=2.207;set=variant192;DP=13	GT:AD:DP:GQ:PL	./.:0,0:0	./.:0,0:0	./.:0,0:0	./.:0,0:0	./.:0,0:0	./.:0,0:0	./.:0,0:0	./.:0,0:0	./.:0,0:0	./.:0,0:0	./.:0,0:0	./.:0,0:0	./.:0,0:0	./.:0,0:0	./.:0,0:0	./.:0,0:0	./.:0,0:0	./.:0,0:0	./.:0,0:0	./.:0,0:0	./.:0,0:0	./.:0,0:0	./.:0,0:0	./.:0,0:0	./.:0,0:0	./.:0,0:0	./.:0,0:0	./.:0,0:0	./.:0,0:0	./.:0,0:0	./.:0,0:0	./.:0,0:0	./.:0,0:0	./.:0,0:0	./.:0,0:0	./.:0,0:0	./.:0,0:0	./.:0,0:0	./.:0,0:0	./.:0,0:0	./.:0,0:0	./.:0,0:0	./.:0,0:0	./.:0,0:0	./.:0,0:0	./.:0,0:0	./.:0,0:0	./.:0,0:0	./.:0,0:0	./.:0,0:0	./.:0,0:0	./.:0,0:0	./.:0,0:0	./.:0,0:0	./.:0,0:0	./.:0,0:0	./.:0,0:0	./.:0,0:0	./.:0,0:0	./.:0,0:0	./.:0,0:0	./.:0,0:0	./.:0,0:0	./.:0,0:0	./.:0,0:0	./.:0,0:0	./.:0,0:0	./.:0,0:0	./.:0,0:0	./.:0,0:0	./.:0,0:0	./.:0,0:0	./.:0,0:0	./.:0,0:0	./.:0,0:0	./.:0,0:0	./.:0,0:0	./.:0,0:0	./.:0,0:0	./.:0,0:0	./.:0,0:0	./.:0,0:0	./.:0,0:0	./.:0,0:0	./.:0,0:0	./.:0,0:0	./.:0,0:0	./.:0,0:0	./.:0,0:0	./.:0,0:0	./.:0,0:0	./.:0,0:0	./.:0,0:0	./.:0,0:0	./.:0,0:0	./.:0,0:0	./.:0,0:0	./.:0,0:0	./.:0,0:0	./.:0,0:0	./.:0,0:0	./.:0,0:0	./.:0,0:0	./.:0,0:0	./.:0,0:0	./.:0,0:0	./.:0,0:0	./.:0,0:0	./.:0,0:0	./.:0,0:0	./.:0,0:0	./.:0,0:0	./.:0,0:0	./.:0,0:0	./.:0,0:0	./.:0,0:0	./.:0,0:0	./.:0,0:0	./.:0,0:0	./.:0,0:0	./.:0,0:0	./.:0,0:0	./.:0,0:0	./.:0,0:0	./.:0,0:0	./.:0,0:0	./.:0,0:0	./.:0,0:0	./.:0,0:0	./.:0,0:0	./.:0,0:0	./.:0,0:0	./.:0,0:0	./.:0,0:0	./.:0,0:0	./.:0,0:0	./.:0,0:0	./.:0,0:0	./.:0,0:0	./.:0,0:0	./.:0,0:0	./.:0,0:0	./.:0,0:0	./.:0,0:0	./.:0,0:0	./.:0,0:0	./.:0,0:0	./.:0,0:0	./.:0,0:0	./.:0,0:0	./.:0,0:0	./.:0,0:0	./.:0,0:0	./.:0,0:0	./.:0,0:0	./.:0,0:0	./.:0,0:0	./.:0,0:0	./.:0,0:0	./.:0,0:0	./.:0,0:0	./.:0,0:0	./.:0,0:0	./.:0,0:0	./.:0,0:0	./.:0,0:0	./.:0,0:0	./.:0,0:0	./.:0,0:0	./.:0,0:0	./.:0,0:0	./.:0,0:0	./.:0,0:0	./.:0,0:0	./.:0,0:0	./.:0,0:0	./.:0,0:0	./.:0,0:0	./.:0,0:0	./.:0,0:0	./.:0,0:0	./.:0,0:0	./.:0,0:0	./.:0,0:0	./.:0,0:0	./.:0,0:0	./.:0,0:0	./.:0,0:0	./.:0,0:0	./.:0,0:0	0/1:11,2:13:99:33,0,255	./.:0,0:0	./.:0,0:0	./.:0,0:0	./.:0,0:0	./.:0,0:0	./.:0,0:0	./.:0,0:0
04	3625379	S04_3625379	T	G	.	PASS	AC=1;AF=0.500;AN=2;BaseQRankSum=-1.590e+00;ClippingRankSum=0.00;ExcessHet=3.0103;FS=11.139;MLEAC=1;MLEAF=0.500;MQ=60.00;MQRankSum=0.00;QD=1.75;ReadPosRankSum=-5.340e-01;SOR=2.207;set=variant192;DP=13	GT:AD:DP:GQ:PL	./.:0,0:0	./.:0,0:0	./.:0,0:0	./.:0,0:0	./.:0,0:0	./.:0,0:0	./.:0,0:0	./.:0,0:0	./.:0,0:0	./.:0,0:0	./.:0,0:0	./.:0,0:0	./.:0,0:0	./.:0,0:0	./.:0,0:0	./.:0,0:0	./.:0,0:0	./.:0,0:0	./.:0,0:0	./.:0,0:0	./.:0,0:0	./.:0,0:0	./.:0,0:0	./.:0,0:0	./.:0,0:0	./.:0,0:0	./.:0,0:0	./.:0,0:0	./.:0,0:0	./.:0,0:0	./.:0,0:0	./.:0,0:0	./.:0,0:0	./.:0,0:0	./.:0,0:0	./.:0,0:0	./.:0,0:0	./.:0,0:0	./.:0,0:0	./.:0,0:0	./.:0,0:0	./.:0,0:0	./.:0,0:0	./.:0,0:0	./.:0,0:0	./.:0,0:0	./.:0,0:0	./.:0,0:0	./.:0,0:0	./.:0,0:0	./.:0,0:0	./.:0,0:0	./.:0,0:0	./.:0,0:0	./.:0,0:0	./.:0,0:0	./.:0,0:0	./.:0,0:0	./.:0,0:0	./.:0,0:0	./.:0,0:0	./.:0,0:0	./.:0,0:0	./.:0,0:0	./.:0,0:0	./.:0,0:0	./.:0,0:0	./.:0,0:0	./.:0,0:0	./.:0,0:0	./.:0,0:0	./.:0,0:0	./.:0,0:0	./.:0,0:0	./.:0,0:0	./.:0,0:0	./.:0,0:0	./.:0,0:0	./.:0,0:0	./.:0,0:0	./.:0,0:0	./.:0,0:0	./.:0,0:0	./.:0,0:0	./.:0,0:0	./.:0,0:0	./.:0,0:0	./.:0,0:0	./.:0,0:0	./.:0,0:0	./.:0,0:0	./.:0,0:0	./.:0,0:0	./.:0,0:0	./.:0,0:0	./.:0,0:0	./.:0,0:0	./.:0,0:0	./.:0,0:0	./.:0,0:0	./.:0,0:0	./.:0,0:0	./.:0,0:0	./.:0,0:0	./.:0,0:0	./.:0,0:0	./.:0,0:0	./.:0,0:0	./.:0,0:0	./.:0,0:0	./.:0,0:0	./.:0,0:0	./.:0,0:0	./.:0,0:0	./.:0,0:0	./.:0,0:0	./.:0,0:0	./.:0,0:0	./.:0,0:0	./.:0,0:0	./.:0,0:0	./.:0,0:0	./.:0,0:0	./.:0,0:0	./.:0,0:0	./.:0,0:0	./.:0,0:0	./.:0,0:0	./.:0,0:0	./.:0,0:0	./.:0,0:0	./.:0,0:0	./.:0,0:0	./.:0,0:0	./.:0,0:0	./.:0,0:0	./.:0,0:0	./.:0,0:0	./.:0,0:0	./.:0,0:0	./.:0,0:0	./.:0,0:0	./.:0,0:0	./.:0,0:0	./.:0,0:0	./.:0,0:0	./.:0,0:0	./.:0,0:0	./.:0,0:0	./.:0,0:0	./.:0,0:0	./.:0,0:0	./.:0,0:0	./.:0,0:0	./.:0,0:0	./.:0,0:0	./.:0,0:0	./.:0,0:0	./.:0,0:0	./.:0,0:0	./.:0,0:0	./.:0,0:0	./.:0,0:0	./.:0,0:0	./.:0,0:0	./.:0,0:0	./.:0,0:0	./.:0,0:0	./.:0,0:0	./.:0,0:0	./.:0,0:0	./.:0,0:0	./.:0,0:0	./.:0,0:0	./.:0,0:0	./.:0,0:0	./.:0,0:0	./.:0,0:0	./.:0,0:0	./.:0,0:0	./.:0,0:0	./.:0,0:0	./.:0,0:0	./.:0,0:0	./.:0,0:0	./.:0,0:0	./.:0,0:0	./.:0,0:0	./.:0,0:0	./.:0,0:0	0/1:11,2:13:99:33,0,255	./.:0,0:0	./.:0,0:0	./.:0,0:0	./.:0,0:0	./.:0,0:0	./.:0,0:0	./.:0,0:0
04	3625469	S04_3625469	A	C	.	PASS	AC=1;AF=0.500;AN=2;BaseQRankSum=-8.400e-02;ClippingRankSum=0.00;ExcessHet=3.0103;FS=11.761;MLEAC=1;MLEAF=0.500;MQ=60.00;MQRankSum=0.00;QD=4.30;ReadPosRankSum=0.842;SOR=2.202;set=variant38;DP=6	GT:AD:DP:GQ:PL	./.:0,0:0	./.:0,0:0	./.:0,0:0	./.:0,0:0	./.:0,0:0	./.:0,0:0	./.:0,0:0	./.:0,0:0	./.:0,0:0	./.:0,0:0	./.:0,0:0	./.:0,0:0	./.:0,0:0	./.:0,0:0	./.:0,0:0	./.:0,0:0	./.:0,0:0	./.:0,0:0	./.:0,0:0	./.:0,0:0	./.:0,0:0	./.:0,0:0	./.:0,0:0	./.:0,0:0	./.:0,0:0	./.:0,0:0	./.:0,0:0	./.:0,0:0	./.:0,0:0	./.:0,0:0	./.:0,0:0	./.:0,0:0	./.:0,0:0	./.:0,0:0	./.:0,0:0	./.:0,0:0	./.:0,0:0	./.:0,0:0	./.:0,0:0	./.:0,0:0	./.:0,0:0	./.:0,0:0	./.:0,0:0	./.:0,0:0	./.:0,0:0	./.:0,0:0	./.:0,0:0	./.:0,0:0	./.:0,0:0	./.:0,0:0	./.:0,0:0	./.:0,0:0	./.:0,0:0	./.:0,0:0	./.:0,0:0	./.:0,0:0	./.:0,0:0	./.:0,0:0	./.:0,0:0	./.:0,0:0	./.:0,0:0	./.:0,0:0	./.:0,0:0	./.:0,0:0	./.:0,0:0	./.:0,0:0	./.:0,0:0	./.:0,0:0	./.:0,0:0	./.:0,0:0	./.:0,0:0	./.:0,0:0	./.:0,0:0	./.:0,0:0	./.:0,0:0	./.:0,0:0	./.:0,0:0	./.:0,0:0	./.:0,0:0	./.:0,0:0	./.:0,0:0	./.:0,0:0	./.:0,0:0	./.:0,0:0	./.:0,0:0	./.:0,0:0	./.:0,0:0	./.:0,0:0	0/1:4,2:6:99:54,0,126	./.:0,0:0	./.:0,0:0	./.:0,0:0	./.:0,0:0	./.:0,0:0	./.:0,0:0	./.:0,0:0	./.:0,0:0	./.:0,0:0	./.:0,0:0	./.:0,0:0	./.:0,0:0	./.:0,0:0	./.:0,0:0	./.:0,0:0	./.:0,0:0	./.:0,0:0	./.:0,0:0	./.:0,0:0	./.:0,0:0	./.:0,0:0	./.:0,0:0	./.:0,0:0	./.:0,0:0	./.:0,0:0	./.:0,0:0	./.:0,0:0	./.:0,0:0	./.:0,0:0	./.:0,0:0	./.:0,0:0	./.:0,0:0	./.:0,0:0	./.:0,0:0	./.:0,0:0	./.:0,0:0	./.:0,0:0	./.:0,0:0	./.:0,0:0	./.:0,0:0	./.:0,0:0	./.:0,0:0	./.:0,0:0	./.:0,0:0	./.:0,0:0	./.:0,0:0	./.:0,0:0	./.:0,0:0	./.:0,0:0	./.:0,0:0	./.:0,0:0	./.:0,0:0	./.:0,0:0	./.:0,0:0	./.:0,0:0	./.:0,0:0	./.:0,0:0	./.:0,0:0	./.:0,0:0	./.:0,0:0	./.:0,0:0	./.:0,0:0	./.:0,0:0	./.:0,0:0	./.:0,0:0	./.:0,0:0	./.:0,0:0	./.:0,0:0	./.:0,0:0	./.:0,0:0	./.:0,0:0	./.:0,0:0	./.:0,0:0	./.:0,0:0	./.:0,0:0	./.:0,0:0	./.:0,0:0	./.:0,0:0	./.:0,0:0	./.:0,0:0	./.:0,0:0	./.:0,0:0	./.:0,0:0	./.:0,0:0	./.:0,0:0	./.:0,0:0	./.:0,0:0	./.:0,0:0	./.:0,0:0	./.:0,0:0	./.:0,0:0	./.:0,0:0	./.:0,0:0	./.:0,0:0	./.:0,0:0	./.:0,0:0	./.:0,0:0	./.:0,0:0	./.:0,0:0	./.:0,0:0	./.:0,0:0	./.:0,0:0	./.:0,0:0	./.:0,0:0	./.:0,0:0	./.:0,0:0	./.:0,0:0	./.:0,0:0	./.:0,0:0
04	3625742	S04_3625742	A	C	.	PASS	AC=1;AF=0.500;AN=2;BaseQRankSum=-2.198e+00;ClippingRankSum=0.00;ExcessHet=3.0103;FS=0.000;MLEAC=1;MLEAF=0.500;MQ=60.00;MQRankSum=0.00;QD=1.83;ReadPosRankSum=-5.630e-01;SOR=0.836;set=variant197;DP=13	GT:AD:DP:GQ:PL	./.:0,0:0	./.:0,0:0	./.:0,0:0	./.:0,0:0	./.:0,0:0	./.:0,0:0	./.:0,0:0	./.:0,0:0	./.:0,0:0	./.:0,0:0	./.:0,0:0	./.:0,0:0	./.:0,0:0	./.:0,0:0	./.:0,0:0	./.:0,0:0	./.:0,0:0	./.:0,0:0	./.:0,0:0	./.:0,0:0	./.:0,0:0	./.:0,0:0	./.:0,0:0	./.:0,0:0	./.:0,0:0	./.:0,0:0	./.:0,0:0	./.:0,0:0	./.:0,0:0	./.:0,0:0	./.:0,0:0	./.:0,0:0	./.:0,0:0	./.:0,0:0	./.:0,0:0	./.:0,0:0	./.:0,0:0	./.:0,0:0	./.:0,0:0	./.:0,0:0	./.:0,0:0	./.:0,0:0	./.:0,0:0	./.:0,0:0	./.:0,0:0	./.:0,0:0	./.:0,0:0	./.:0,0:0	./.:0,0:0	./.:0,0:0	./.:0,0:0	./.:0,0:0	./.:0,0:0	./.:0,0:0	./.:0,0:0	./.:0,0:0	./.:0,0:0	./.:0,0:0	./.:0,0:0	./.:0,0:0	./.:0,0:0	./.:0,0:0	./.:0,0:0	./.:0,0:0	./.:0,0:0	./.:0,0:0	./.:0,0:0	./.:0,0:0	./.:0,0:0	./.:0,0:0	./.:0,0:0	./.:0,0:0	./.:0,0:0	./.:0,0:0	./.:0,0:0	./.:0,0:0	./.:0,0:0	./.:0,0:0	./.:0,0:0	./.:0,0:0	./.:0,0:0	./.:0,0:0	./.:0,0:0	./.:0,0:0	./.:0,0:0	./.:0,0:0	./.:0,0:0	./.:0,0:0	./.:0,0:0	./.:0,0:0	./.:0,0:0	./.:0,0:0	./.:0,0:0	./.:0,0:0	./.:0,0:0	./.:0,0:0	./.:0,0:0	./.:0,0:0	./.:0,0:0	./.:0,0:0	./.:0,0:0	./.:0,0:0	./.:0,0:0	./.:0,0:0	./.:0,0:0	./.:0,0:0	./.:0,0:0	./.:0,0:0	./.:0,0:0	./.:0,0:0	./.:0,0:0	./.:0,0:0	./.:0,0:0	./.:0,0:0	./.:0,0:0	./.:0,0:0	./.:0,0:0	./.:0,0:0	./.:0,0:0	./.:0,0:0	./.:0,0:0	./.:0,0:0	./.:0,0:0	./.:0,0:0	./.:0,0:0	./.:0,0:0	./.:0,0:0	./.:0,0:0	./.:0,0:0	./.:0,0:0	./.:0,0:0	./.:0,0:0	./.:0,0:0	./.:0,0:0	./.:0,0:0	./.:0,0:0	./.:0,0:0	./.:0,0:0	./.:0,0:0	./.:0,0:0	./.:0,0:0	./.:0,0:0	./.:0,0:0	./.:0,0:0	./.:0,0:0	./.:0,0:0	./.:0,0:0	./.:0,0:0	./.:0,0:0	./.:0,0:0	./.:0,0:0	./.:0,0:0	./.:0,0:0	./.:0,0:0	./.:0,0:0	./.:0,0:0	./.:0,0:0	./.:0,0:0	./.:0,0:0	./.:0,0:0	./.:0,0:0	./.:0,0:0	./.:0,0:0	./.:0,0:0	./.:0,0:0	./.:0,0:0	./.:0,0:0	./.:0,0:0	./.:0,0:0	./.:0,0:0	./.:0,0:0	./.:0,0:0	./.:0,0:0	./.:0,0:0	./.:0,0:0	./.:0,0:0	./.:0,0:0	./.:0,0:0	./.:0,0:0	./.:0,0:0	./.:0,0:0	./.:0,0:0	./.:0,0:0	./.:0,0:0	./.:0,0:0	./.:0,0:0	./.:0,0:0	./.:0,0:0	./.:0,0:0	./.:0,0:0	./.:0,0:0	./.:0,0:0	./.:0,0:0	./.:0,0:0	./.:0,0:0	0/1:9,4:13:99:105,0,255	./.:0,0:0	./.:0,0:0
04	3625745	S04_3625745	C	T	.	PASS	AC=2;AF=1.00;AN=2;ExcessHet=3.0103;FS=0.000;MLEAC=2;MLEAF=1.00;MQ=60.00;QD=25.90;SOR=0.836;set=variant189;DP=13	GT:AD:DP:GQ:PL	./.:0,0:0	./.:0,0:0	./.:0,0:0	./.:0,0:0	./.:0,0:0	./.:0,0:0	./.:0,0:0	./.:0,0:0	./.:0,0:0	./.:0,0:0	./.:0,0:0	./.:0,0:0	./.:0,0:0	./.:0,0:0	./.:0,0:0	./.:0,0:0	./.:0,0:0	./.:0,0:0	./.:0,0:0	./.:0,0:0	./.:0,0:0	./.:0,0:0	./.:0,0:0	./.:0,0:0	./.:0,0:0	./.:0,0:0	./.:0,0:0	./.:0,0:0	./.:0,0:0	./.:0,0:0	./.:0,0:0	./.:0,0:0	./.:0,0:0	./.:0,0:0	./.:0,0:0	./.:0,0:0	./.:0,0:0	./.:0,0:0	./.:0,0:0	./.:0,0:0	./.:0,0:0	./.:0,0:0	./.:0,0:0	./.:0,0:0	./.:0,0:0	./.:0,0:0	./.:0,0:0	./.:0,0:0	./.:0,0:0	./.:0,0:0	./.:0,0:0	./.:0,0:0	./.:0,0:0	./.:0,0:0	./.:0,0:0	./.:0,0:0	./.:0,0:0	./.:0,0:0	./.:0,0:0	./.:0,0:0	./.:0,0:0	./.:0,0:0	./.:0,0:0	./.:0,0:0	./.:0,0:0	./.:0,0:0	./.:0,0:0	./.:0,0:0	./.:0,0:0	./.:0,0:0	./.:0,0:0	./.:0,0:0	./.:0,0:0	./.:0,0:0	./.:0,0:0	./.:0,0:0	./.:0,0:0	./.:0,0:0	./.:0,0:0	./.:0,0:0	./.:0,0:0	./.:0,0:0	./.:0,0:0	./.:0,0:0	./.:0,0:0	./.:0,0:0	./.:0,0:0	./.:0,0:0	./.:0,0:0	./.:0,0:0	./.:0,0:0	./.:0,0:0	./.:0,0:0	./.:0,0:0	./.:0,0:0	./.:0,0:0	./.:0,0:0	./.:0,0:0	./.:0,0:0	./.:0,0:0	./.:0,0:0	./.:0,0:0	./.:0,0:0	./.:0,0:0	./.:0,0:0	./.:0,0:0	./.:0,0:0	./.:0,0:0	./.:0,0:0	./.:0,0:0	./.:0,0:0	./.:0,0:0	./.:0,0:0	./.:0,0:0	./.:0,0:0	./.:0,0:0	./.:0,0:0	./.:0,0:0	./.:0,0:0	./.:0,0:0	./.:0,0:0	./.:0,0:0	./.:0,0:0	./.:0,0:0	./.:0,0:0	./.:0,0:0	./.:0,0:0	./.:0,0:0	./.:0,0:0	./.:0,0:0	./.:0,0:0	./.:0,0:0	./.:0,0:0	./.:0,0:0	./.:0,0:0	./.:0,0:0	./.:0,0:0	./.:0,0:0	./.:0,0:0	./.:0,0:0	./.:0,0:0	./.:0,0:0	./.:0,0:0	./.:0,0:0	./.:0,0:0	./.:0,0:0	./.:0,0:0	./.:0,0:0	./.:0,0:0	./.:0,0:0	./.:0,0:0	./.:0,0:0	./.:0,0:0	./.:0,0:0	./.:0,0:0	./.:0,0:0	./.:0,0:0	./.:0,0:0	./.:0,0:0	./.:0,0:0	./.:0,0:0	./.:0,0:0	./.:0,0:0	./.:0,0:0	./.:0,0:0	./.:0,0:0	./.:0,0:0	./.:0,0:0	./.:0,0:0	./.:0,0:0	./.:0,0:0	./.:0,0:0	./.:0,0:0	./.:0,0:0	./.:0,0:0	./.:0,0:0	./.:0,0:0	./.:0,0:0	./.:0,0:0	1/1:0,13:13:99:255,39,0	./.:0,0:0	./.:0,0:0	./.:0,0:0	./.:0,0:0	./.:0,0:0	./.:0,0:0	./.:0,0:0	./.:0,0:0	./.:0,0:0	./.:0,0:0	./.:0,0:0	./.:0,0:0	./.:0,0:0	./.:0,0:0	./.:0,0:0	./.:0,0:0	./.:0,0:0	./.:0,0:0
04	3625965	S04_3625965	G	A	.	PASS	AC=3;AF=0.750;AN=4;ExcessHet=3.0103;FS=0.000;MQ=60.00;set=variant64-variant182;DP=25	GT:AD:DP:GQ:PL	./.:0,0:0	./.:0,0:0	./.:0,0:0	./.:0,0:0	./.:0,0:0	./.:0,0:0	./.:0,0:0	./.:0,0:0	./.:0,0:0	./.:0,0:0	./.:0,0:0	./.:0,0:0	./.:0,0:0	./.:0,0:0	./.:0,0:0	./.:0,0:0	./.:0,0:0	./.:0,0:0	./.:0,0:0	./.:0,0:0	./.:0,0:0	./.:0,0:0	./.:0,0:0	./.:0,0:0	./.:0,0:0	./.:0,0:0	./.:0,0:0	./.:0,0:0	./.:0,0:0	./.:0,0:0	./.:0,0:0	./.:0,0:0	./.:0,0:0	./.:0,0:0	./.:0,0:0	./.:0,0:0	./.:0,0:0	./.:0,0:0	./.:0,0:0	./.:0,0:0	./.:0,0:0	./.:0,0:0	./.:0,0:0	./.:0,0:0	./.:0,0:0	./.:0,0:0	./.:0,0:0	./.:0,0:0	./.:0,0:0	./.:0,0:0	./.:0,0:0	./.:0,0:0	./.:0,0:0	./.:0,0:0	./.:0,0:0	./.:0,0:0	./.:0,0:0	./.:0,0:0	./.:0,0:0	./.:0,0:0	./.:0,0:0	./.:0,0:0	./.:0,0:0	./.:0,0:0	./.:0,0:0	./.:0,0:0	./.:0,0:0	./.:0,0:0	./.:0,0:0	./.:0,0:0	./.:0,0:0	./.:0,0:0	./.:0,0:0	./.:0,0:0	./.:0,0:0	./.:0,0:0	./.:0,0:0	./.:0,0:0	./.:0,0:0	./.:0,0:0	./.:0,0:0	./.:0,0:0	./.:0,0:0	./.:0,0:0	./.:0,0:0	./.:0,0:0	./.:0,0:0	./.:0,0:0	./.:0,0:0	./.:0,0:0	./.:0,0:0	./.:0,0:0	./.:0,0:0	./.:0,0:0	./.:0,0:0	./.:0,0:0	./.:0,0:0	./.:0,0:0	./.:0,0:0	./.:0,0:0	./.:0,0:0	./.:0,0:0	./.:0,0:0	./.:0,0:0	./.:0,0:0	./.:0,0:0	./.:0,0:0	./.:0,0:0	./.:0,0:0	./.:0,0:0	./.:0,0:0	./.:0,0:0	./.:0,0:0	./.:0,0:0	./.:0,0:0	./.:0,0:0	./.:0,0:0	./.:0,0:0	./.:0,0:0	./.:0,0:0	./.:0,0:0	./.:0,0:0	./.:0,0:0	./.:0,0:0	./.:0,0:0	./.:0,0:0	./.:0,0:0	./.:0,0:0	./.:0,0:0	./.:0,0:0	./.:0,0:0	./.:0,0:0	./.:0,0:0	./.:0,0:0	0/1:2,6:8:99:192,0,48	./.:0,0:0	./.:0,0:0	./.:0,0:0	./.:0,0:0	./.:0,0:0	./.:0,0:0	./.:0,0:0	./.:0,0:0	./.:0,0:0	./.:0,0:0	./.:0,0:0	./.:0,0:0	./.:0,0:0	./.:0,0:0	./.:0,0:0	./.:0,0:0	./.:0,0:0	./.:0,0:0	./.:0,0:0	./.:0,0:0	./.:0,0:0	./.:0,0:0	1/1:0,17:17:99:255,51,0	./.:0,0:0	./.:0,0:0	./.:0,0:0	./.:0,0:0	./.:0,0:0	./.:0,0:0	./.:0,0:0	./.:0,0:0	./.:0,0:0	./.:0,0:0	./.:0,0:0	./.:0,0:0	./.:0,0:0	./.:0,0:0	./.:0,0:0	./.:0,0:0	./.:0,0:0	./.:0,0:0	./.:0,0:0	./.:0,0:0	./.:0,0:0	./.:0,0:0	./.:0,0:0	./.:0,0:0	./.:0,0:0	./.:0,0:0	./.:0,0:0	./.:0,0:0	./.:0,0:0	./.:0,0:0	./.:0,0:0	./.:0,0:0	./.:0,0:0	./.:0,0:0	./.:0,0:0	./.:0,0:0	./.:0,0:0	./.:0,0:0	./.:0,0:0	./.:0,0:0
04	3626160	S04_3626160	T	G	.	PASS	AC=1;AF=0.500;AN=2;BaseQRankSum=-2.430e+00;ClippingRankSum=0.00;ExcessHet=3.0103;FS=1.792;MLEAC=1;MLEAF=0.500;MQ=60.00;MQRankSum=0.00;QD=1.53;ReadPosRankSum=-1.430e+00;SOR=1.473;set=variant150;DP=28	GT:AD:DP:GQ:PL	./.:0,0:0	./.:0,0:0	./.:0,0:0	./.:0,0:0	./.:0,0:0	./.:0,0:0	./.:0,0:0	./.:0,0:0	./.:0,0:0	./.:0,0:0	./.:0,0:0	./.:0,0:0	./.:0,0:0	./.:0,0:0	./.:0,0:0	./.:0,0:0	./.:0,0:0	./.:0,0:0	./.:0,0:0	./.:0,0:0	./.:0,0:0	./.:0,0:0	./.:0,0:0	./.:0,0:0	./.:0,0:0	./.:0,0:0	./.:0,0:0	./.:0,0:0	./.:0,0:0	./.:0,0:0	./.:0,0:0	./.:0,0:0	./.:0,0:0	./.:0,0:0	./.:0,0:0	./.:0,0:0	./.:0,0:0	./.:0,0:0	./.:0,0:0	./.:0,0:0	./.:0,0:0	./.:0,0:0	./.:0,0:0	./.:0,0:0	./.:0,0:0	./.:0,0:0	./.:0,0:0	./.:0,0:0	./.:0,0:0	./.:0,0:0	./.:0,0:0	./.:0,0:0	./.:0,0:0	./.:0,0:0	./.:0,0:0	./.:0,0:0	./.:0,0:0	./.:0,0:0	0/1:21,7:28:100:168,0,255	./.:0,0:0	./.:0,0:0	./.:0,0:0	./.:0,0:0	./.:0,0:0	./.:0,0:0	./.:0,0:0	./.:0,0:0	./.:0,0:0	./.:0,0:0	./.:0,0:0	./.:0,0:0	./.:0,0:0	./.:0,0:0	./.:0,0:0	./.:0,0:0	./.:0,0:0	./.:0,0:0	./.:0,0:0	./.:0,0:0	./.:0,0:0	./.:0,0:0	./.:0,0:0	./.:0,0:0	./.:0,0:0	./.:0,0:0	./.:0,0:0	./.:0,0:0	./.:0,0:0	./.:0,0:0	./.:0,0:0	./.:0,0:0	./.:0,0:0	./.:0,0:0	./.:0,0:0	./.:0,0:0	./.:0,0:0	./.:0,0:0	./.:0,0:0	./.:0,0:0	./.:0,0:0	./.:0,0:0	./.:0,0:0	./.:0,0:0	./.:0,0:0	./.:0,0:0	./.:0,0:0	./.:0,0:0	./.:0,0:0	./.:0,0:0	./.:0,0:0	./.:0,0:0	./.:0,0:0	./.:0,0:0	./.:0,0:0	./.:0,0:0	./.:0,0:0	./.:0,0:0	./.:0,0:0	./.:0,0:0	./.:0,0:0	./.:0,0:0	./.:0,0:0	./.:0,0:0	./.:0,0:0	./.:0,0:0	./.:0,0:0	./.:0,0:0	./.:0,0:0	./.:0,0:0	./.:0,0:0	./.:0,0:0	./.:0,0:0	./.:0,0:0	./.:0,0:0	./.:0,0:0	./.:0,0:0	./.:0,0:0	./.:0,0:0	./.:0,0:0	./.:0,0:0	./.:0,0:0	./.:0,0:0	./.:0,0:0	./.:0,0:0	./.:0,0:0	./.:0,0:0	./.:0,0:0	./.:0,0:0	./.:0,0:0	./.:0,0:0	./.:0,0:0	./.:0,0:0	./.:0,0:0	./.:0,0:0	./.:0,0:0	./.:0,0:0	./.:0,0:0	./.:0,0:0	./.:0,0:0	./.:0,0:0	./.:0,0:0	./.:0,0:0	./.:0,0:0	./.:0,0:0	./.:0,0:0	./.:0,0:0	./.:0,0:0	./.:0,0:0	./.:0,0:0	./.:0,0:0	./.:0,0:0	./.:0,0:0	./.:0,0:0	./.:0,0:0	./.:0,0:0	./.:0,0:0	./.:0,0:0	./.:0,0:0	./.:0,0:0	./.:0,0:0	./.:0,0:0	./.:0,0:0	./.:0,0:0	./.:0,0:0	./.:0,0:0	./.:0,0:0	./.:0,0:0	./.:0,0:0	./.:0,0:0	./.:0,0:0	./.:0,0:0	./.:0,0:0	./.:0,0:0	./.:0,0:0	./.:0,0:0	./.:0,0:0	./.:0,0:0	./.:0,0:0
04	3626757	S04_3626757	A	C	.	PASS	AC=1;AF=0.500;AN=2;BaseQRankSum=-2.059e+00;ClippingRankSum=0.00;ExcessHet=3.0103;FS=0.000;MLEAC=1;MLEAF=0.500;MQ=60.00;MQRankSum=0.00;QD=1.00;ReadPosRankSum=1.15;SOR=0.693;set=variant24;DP=12	GT:AD:DP:GQ:PL	./.:0,0:0	./.:0,0:0	./.:0,0:0	./.:0,0:0	./.:0,0:0	./.:0,0:0	./.:0,0:0	./.:0,0:0	./.:0,0:0	./.:0,0:0	./.:0,0:0	./.:0,0:0	./.:0,0:0	./.:0,0:0	./.:0,0:0	./.:0,0:0	./.:0,0:0	./.:0,0:0	./.:0,0:0	./.:0,0:0	./.:0,0:0	./.:0,0:0	./.:0,0:0	./.:0,0:0	./.:0,0:0	./.:0,0:0	./.:0,0:0	./.:0,0:0	./.:0,0:0	./.:0,0:0	./.:0,0:0	./.:0,0:0	./.:0,0:0	./.:0,0:0	./.:0,0:0	./.:0,0:0	./.:0,0:0	./.:0,0:0	./.:0,0:0	./.:0,0:0	./.:0,0:0	./.:0,0:0	./.:0,0:0	./.:0,0:0	./.:0,0:0	./.:0,0:0	./.:0,0:0	./.:0,0:0	./.:0,0:0	./.:0,0:0	./.:0,0:0	./.:0,0:0	./.:0,0:0	./.:0,0:0	./.:0,0:0	./.:0,0:0	./.:0,0:0	./.:0,0:0	./.:0,0:0	./.:0,0:0	./.:0,0:0	./.:0,0:0	./.:0,0:0	./.:0,0:0	./.:0,0:0	0/1:10,2:12:99:36,0,255	./.:0,0:0	./.:0,0:0	./.:0,0:0	./.:0,0:0	./.:0,0:0	./.:0,0:0	./.:0,0:0	./.:0,0:0	./.:0,0:0	./.:0,0:0	./.:0,0:0	./.:0,0:0	./.:0,0:0	./.:0,0:0	./.:0,0:0	./.:0,0:0	./.:0,0:0	./.:0,0:0	./.:0,0:0	./.:0,0:0	./.:0,0:0	./.:0,0:0	./.:0,0:0	./.:0,0:0	./.:0,0:0	./.:0,0:0	./.:0,0:0	./.:0,0:0	./.:0,0:0	./.:0,0:0	./.:0,0:0	./.:0,0:0	./.:0,0:0	./.:0,0:0	./.:0,0:0	./.:0,0:0	./.:0,0:0	./.:0,0:0	./.:0,0:0	./.:0,0:0	./.:0,0:0	./.:0,0:0	./.:0,0:0	./.:0,0:0	./.:0,0:0	./.:0,0:0	./.:0,0:0	./.:0,0:0	./.:0,0:0	./.:0,0:0	./.:0,0:0	./.:0,0:0	./.:0,0:0	./.:0,0:0	./.:0,0:0	./.:0,0:0	./.:0,0:0	./.:0,0:0	./.:0,0:0	./.:0,0:0	./.:0,0:0	./.:0,0:0	./.:0,0:0	./.:0,0:0	./.:0,0:0	./.:0,0:0	./.:0,0:0	./.:0,0:0	./.:0,0:0	./.:0,0:0	./.:0,0:0	./.:0,0:0	./.:0,0:0	./.:0,0:0	./.:0,0:0	./.:0,0:0	./.:0,0:0	./.:0,0:0	./.:0,0:0	./.:0,0:0	./.:0,0:0	./.:0,0:0	./.:0,0:0	./.:0,0:0	./.:0,0:0	./.:0,0:0	./.:0,0:0	./.:0,0:0	./.:0,0:0	./.:0,0:0	./.:0,0:0	./.:0,0:0	./.:0,0:0	./.:0,0:0	./.:0,0:0	./.:0,0:0	./.:0,0:0	./.:0,0:0	./.:0,0:0	./.:0,0:0	./.:0,0:0	./.:0,0:0	./.:0,0:0	./.:0,0:0	./.:0,0:0	./.:0,0:0	./.:0,0:0	./.:0,0:0	./.:0,0:0	./.:0,0:0	./.:0,0:0	./.:0,0:0	./.:0,0:0	./.:0,0:0	./.:0,0:0	./.:0,0:0	./.:0,0:0	./.:0,0:0	./.:0,0:0	./.:0,0:0	./.:0,0:0	./.:0,0:0	./.:0,0:0	./.:0,0:0	./.:0,0:0	./.:0,0:0	./.:0,0:0	./.:0,0:0	./.:0,0:0	./.:0,0:0	./.:0,0:0	./.:0,0:0
04	3626761	S04_3626761	A	C	.	PASS	AC=1;AF=0.500;AN=2;BaseQRankSum=-2.441e+00;ClippingRankSum=0.00;ExcessHet=3.0103;FS=0.000;MLEAC=1;MLEAF=0.500;MQ=60.00;MQRankSum=0.00;QD=1.00;ReadPosRankSum=1.15;SOR=0.693;set=variant24;DP=12	GT:AD:DP:GQ:PL	./.:0,0:0	./.:0,0:0	./.:0,0:0	./.:0,0:0	./.:0,0:0	./.:0,0:0	./.:0,0:0	./.:0,0:0	./.:0,0:0	./.:0,0:0	./.:0,0:0	./.:0,0:0	./.:0,0:0	./.:0,0:0	./.:0,0:0	./.:0,0:0	./.:0,0:0	./.:0,0:0	./.:0,0:0	./.:0,0:0	./.:0,0:0	./.:0,0:0	./.:0,0:0	./.:0,0:0	./.:0,0:0	./.:0,0:0	./.:0,0:0	./.:0,0:0	./.:0,0:0	./.:0,0:0	./.:0,0:0	./.:0,0:0	./.:0,0:0	./.:0,0:0	./.:0,0:0	./.:0,0:0	./.:0,0:0	./.:0,0:0	./.:0,0:0	./.:0,0:0	./.:0,0:0	./.:0,0:0	./.:0,0:0	./.:0,0:0	./.:0,0:0	./.:0,0:0	./.:0,0:0	./.:0,0:0	./.:0,0:0	./.:0,0:0	./.:0,0:0	./.:0,0:0	./.:0,0:0	./.:0,0:0	./.:0,0:0	./.:0,0:0	./.:0,0:0	./.:0,0:0	./.:0,0:0	./.:0,0:0	./.:0,0:0	./.:0,0:0	./.:0,0:0	./.:0,0:0	./.:0,0:0	0/1:10,2:12:99:36,0,255	./.:0,0:0	./.:0,0:0	./.:0,0:0	./.:0,0:0	./.:0,0:0	./.:0,0:0	./.:0,0:0	./.:0,0:0	./.:0,0:0	./.:0,0:0	./.:0,0:0	./.:0,0:0	./.:0,0:0	./.:0,0:0	./.:0,0:0	./.:0,0:0	./.:0,0:0	./.:0,0:0	./.:0,0:0	./.:0,0:0	./.:0,0:0	./.:0,0:0	./.:0,0:0	./.:0,0:0	./.:0,0:0	./.:0,0:0	./.:0,0:0	./.:0,0:0	./.:0,0:0	./.:0,0:0	./.:0,0:0	./.:0,0:0	./.:0,0:0	./.:0,0:0	./.:0,0:0	./.:0,0:0	./.:0,0:0	./.:0,0:0	./.:0,0:0	./.:0,0:0	./.:0,0:0	./.:0,0:0	./.:0,0:0	./.:0,0:0	./.:0,0:0	./.:0,0:0	./.:0,0:0	./.:0,0:0	./.:0,0:0	./.:0,0:0	./.:0,0:0	./.:0,0:0	./.:0,0:0	./.:0,0:0	./.:0,0:0	./.:0,0:0	./.:0,0:0	./.:0,0:0	./.:0,0:0	./.:0,0:0	./.:0,0:0	./.:0,0:0	./.:0,0:0	./.:0,0:0	./.:0,0:0	./.:0,0:0	./.:0,0:0	./.:0,0:0	./.:0,0:0	./.:0,0:0	./.:0,0:0	./.:0,0:0	./.:0,0:0	./.:0,0:0	./.:0,0:0	./.:0,0:0	./.:0,0:0	./.:0,0:0	./.:0,0:0	./.:0,0:0	./.:0,0:0	./.:0,0:0	./.:0,0:0	./.:0,0:0	./.:0,0:0	./.:0,0:0	./.:0,0:0	./.:0,0:0	./.:0,0:0	./.:0,0:0	./.:0,0:0	./.:0,0:0	./.:0,0:0	./.:0,0:0	./.:0,0:0	./.:0,0:0	./.:0,0:0	./.:0,0:0	./.:0,0:0	./.:0,0:0	./.:0,0:0	./.:0,0:0	./.:0,0:0	./.:0,0:0	./.:0,0:0	./.:0,0:0	./.:0,0:0	./.:0,0:0	./.:0,0:0	./.:0,0:0	./.:0,0:0	./.:0,0:0	./.:0,0:0	./.:0,0:0	./.:0,0:0	./.:0,0:0	./.:0,0:0	./.:0,0:0	./.:0,0:0	./.:0,0:0	./.:0,0:0	./.:0,0:0	./.:0,0:0	./.:0,0:0	./.:0,0:0	./.:0,0:0	./.:0,0:0	./.:0,0:0	./.:0,0:0	./.:0,0:0	./.:0,0:0	./.:0,0:0
04	3626775	S04_3626775	T	G	.	PASS	AC=2;AF=0.500;AN=4;ClippingRankSum=0.00;ExcessHet=3.0103;FS=0.000;MLEAC=1;MLEAF=0.500;MQ=60.00;MQRankSum=0.00;set=variant24-variant95;DP=22	GT:AD:DP:GQ:PL	./.:0,0:0	./.:0,0:0	./.:0,0:0	./.:0,0:0	./.:0,0:0	./.:0,0:0	./.:0,0:0	./.:0,0:0	./.:0,0:0	./.:0,0:0	./.:0,0:0	./.:0,0:0	./.:0,0:0	./.:0,0:0	./.:0,0:0	./.:0,0:0	./.:0,0:0	./.:0,0:0	./.:0,0:0	./.:0,0:0	./.:0,0:0	./.:0,0:0	./.:0,0:0	./.:0,0:0	./.:0,0:0	./.:0,0:0	./.:0,0:0	./.:0,0:0	./.:0,0:0	./.:0,0:0	./.:0,0:0	./.:0,0:0	./.:0,0:0	./.:0,0:0	./.:0,0:0	./.:0,0:0	./.:0,0:0	./.:0,0:0	./.:0,0:0	./.:0,0:0	./.:0,0:0	./.:0,0:0	./.:0,0:0	./.:0,0:0	./.:0,0:0	./.:0,0:0	./.:0,0:0	./.:0,0:0	./.:0,0:0	./.:0,0:0	./.:0,0:0	./.:0,0:0	./.:0,0:0	./.:0,0:0	./.:0,0:0	./.:0,0:0	./.:0,0:0	./.:0,0:0	./.:0,0:0	./.:0,0:0	./.:0,0:0	./.:0,0:0	./.:0,0:0	./.:0,0:0	./.:0,0:0	0/1:9,2:11:99:39,0,255	./.:0,0:0	./.:0,0:0	./.:0,0:0	./.:0,0:0	./.:0,0:0	./.:0,0:0	./.:0,0:0	./.:0,0:0	./.:0,0:0	./.:0,0:0	./.:0,0:0	./.:0,0:0	./.:0,0:0	./.:0,0:0	./.:0,0:0	./.:0,0:0	./.:0,0:0	./.:0,0:0	./.:0,0:0	./.:0,0:0	./.:0,0:0	./.:0,0:0	./.:0,0:0	./.:0,0:0	./.:0,0:0	./.:0,0:0	./.:0,0:0	./.:0,0:0	./.:0,0:0	./.:0,0:0	./.:0,0:0	./.:0,0:0	./.:0,0:0	./.:0,0:0	./.:0,0:0	./.:0,0:0	./.:0,0:0	./.:0,0:0	./.:0,0:0	./.:0,0:0	./.:0,0:0	./.:0,0:0	./.:0,0:0	./.:0,0:0	./.:0,0:0	./.:0,0:0	./.:0,0:0	./.:0,0:0	./.:0,0:0	./.:0,0:0	./.:0,0:0	./.:0,0:0	./.:0,0:0	./.:0,0:0	./.:0,0:0	./.:0,0:0	./.:0,0:0	./.:0,0:0	./.:0,0:0	./.:0,0:0	./.:0,0:0	./.:0,0:0	./.:0,0:0	./.:0,0:0	./.:0,0:0	./.:0,0:0	./.:0,0:0	./.:0,0:0	./.:0,0:0	./.:0,0:0	./.:0,0:0	./.:0,0:0	./.:0,0:0	./.:0,0:0	./.:0,0:0	./.:0,0:0	./.:0,0:0	./.:0,0:0	./.:0,0:0	./.:0,0:0	./.:0,0:0	./.:0,0:0	./.:0,0:0	./.:0,0:0	./.:0,0:0	./.:0,0:0	./.:0,0:0	./.:0,0:0	./.:0,0:0	./.:0,0:0	./.:0,0:0	./.:0,0:0	./.:0,0:0	./.:0,0:0	./.:0,0:0	./.:0,0:0	./.:0,0:0	./.:0,0:0	./.:0,0:0	./.:0,0:0	./.:0,0:0	./.:0,0:0	0/1:6,5:11:99:147,0,183	./.:0,0:0	./.:0,0:0	./.:0,0:0	./.:0,0:0	./.:0,0:0	./.:0,0:0	./.:0,0:0	./.:0,0:0	./.:0,0:0	./.:0,0:0	./.:0,0:0	./.:0,0:0	./.:0,0:0	./.:0,0:0	./.:0,0:0	./.:0,0:0	./.:0,0:0	./.:0,0:0	./.:0,0:0	./.:0,0:0	./.:0,0:0	./.:0,0:0	./.:0,0:0	./.:0,0:0	./.:0,0:0	./.:0,0:0	./.:0,0:0	./.:0,0:0	./.:0,0:0
04	3626781	S04_3626781	T	G	.	PASS	AC=1;AF=0.500;AN=2;BaseQRankSum=-1.393e+00;ClippingRankSum=0.00;ExcessHet=3.0103;FS=0.000;MLEAC=1;MLEAF=0.500;MQ=60.00;MQRankSum=0.00;QD=1.36;ReadPosRankSum=-3.980e-01;SOR=0.086;set=variant24;DP=11	GT:AD:DP:GQ:PL	./.:0,0:0	./.:0,0:0	./.:0,0:0	./.:0,0:0	./.:0,0:0	./.:0,0:0	./.:0,0:0	./.:0,0:0	./.:0,0:0	./.:0,0:0	./.:0,0:0	./.:0,0:0	./.:0,0:0	./.:0,0:0	./.:0,0:0	./.:0,0:0	./.:0,0:0	./.:0,0:0	./.:0,0:0	./.:0,0:0	./.:0,0:0	./.:0,0:0	./.:0,0:0	./.:0,0:0	./.:0,0:0	./.:0,0:0	./.:0,0:0	./.:0,0:0	./.:0,0:0	./.:0,0:0	./.:0,0:0	./.:0,0:0	./.:0,0:0	./.:0,0:0	./.:0,0:0	./.:0,0:0	./.:0,0:0	./.:0,0:0	./.:0,0:0	./.:0,0:0	./.:0,0:0	./.:0,0:0	./.:0,0:0	./.:0,0:0	./.:0,0:0	./.:0,0:0	./.:0,0:0	./.:0,0:0	./.:0,0:0	./.:0,0:0	./.:0,0:0	./.:0,0:0	./.:0,0:0	./.:0,0:0	./.:0,0:0	./.:0,0:0	./.:0,0:0	./.:0,0:0	./.:0,0:0	./.:0,0:0	./.:0,0:0	./.:0,0:0	./.:0,0:0	./.:0,0:0	./.:0,0:0	0/1:9,2:11:99:39,0,255	./.:0,0:0	./.:0,0:0	./.:0,0:0	./.:0,0:0	./.:0,0:0	./.:0,0:0	./.:0,0:0	./.:0,0:0	./.:0,0:0	./.:0,0:0	./.:0,0:0	./.:0,0:0	./.:0,0:0	./.:0,0:0	./.:0,0:0	./.:0,0:0	./.:0,0:0	./.:0,0:0	./.:0,0:0	./.:0,0:0	./.:0,0:0	./.:0,0:0	./.:0,0:0	./.:0,0:0	./.:0,0:0	./.:0,0:0	./.:0,0:0	./.:0,0:0	./.:0,0:0	./.:0,0:0	./.:0,0:0	./.:0,0:0	./.:0,0:0	./.:0,0:0	./.:0,0:0	./.:0,0:0	./.:0,0:0	./.:0,0:0	./.:0,0:0	./.:0,0:0	./.:0,0:0	./.:0,0:0	./.:0,0:0	./.:0,0:0	./.:0,0:0	./.:0,0:0	./.:0,0:0	./.:0,0:0	./.:0,0:0	./.:0,0:0	./.:0,0:0	./.:0,0:0	./.:0,0:0	./.:0,0:0	./.:0,0:0	./.:0,0:0	./.:0,0:0	./.:0,0:0	./.:0,0:0	./.:0,0:0	./.:0,0:0	./.:0,0:0	./.:0,0:0	./.:0,0:0	./.:0,0:0	./.:0,0:0	./.:0,0:0	./.:0,0:0	./.:0,0:0	./.:0,0:0	./.:0,0:0	./.:0,0:0	./.:0,0:0	./.:0,0:0	./.:0,0:0	./.:0,0:0	./.:0,0:0	./.:0,0:0	./.:0,0:0	./.:0,0:0	./.:0,0:0	./.:0,0:0	./.:0,0:0	./.:0,0:0	./.:0,0:0	./.:0,0:0	./.:0,0:0	./.:0,0:0	./.:0,0:0	./.:0,0:0	./.:0,0:0	./.:0,0:0	./.:0,0:0	./.:0,0:0	./.:0,0:0	./.:0,0:0	./.:0,0:0	./.:0,0:0	./.:0,0:0	./.:0,0:0	./.:0,0:0	./.:0,0:0	./.:0,0:0	./.:0,0:0	./.:0,0:0	./.:0,0:0	./.:0,0:0	./.:0,0:0	./.:0,0:0	./.:0,0:0	./.:0,0:0	./.:0,0:0	./.:0,0:0	./.:0,0:0	./.:0,0:0	./.:0,0:0	./.:0,0:0	./.:0,0:0	./.:0,0:0	./.:0,0:0	./.:0,0:0	./.:0,0:0	./.:0,0:0	./.:0,0:0	./.:0,0:0	./.:0,0:0	./.:0,0:0	./.:0,0:0	./.:0,0:0	./.:0,0:0	./.:0,0:0	./.:0,0:0
04	3626790	S04_3626790	A	C	.	PASS	AC=1;AF=0.500;AN=2;BaseQRankSum=-2.103e+00;ClippingRankSum=0.00;ExcessHet=3.0103;FS=0.000;MLEAC=1;MLEAF=0.500;MQ=60.00;MQRankSum=0.00;QD=2.32;ReadPosRankSum=0.061;SOR=0.260;set=variant110;DP=15	GT:AD:DP:GQ:PL	0/1:10,5:15:99:135,0,255	./.:0,0:0	./.:0,0:0	./.:0,0:0	./.:0,0:0	./.:0,0:0	./.:0,0:0	./.:0,0:0	./.:0,0:0	./.:0,0:0	./.:0,0:0	./.:0,0:0	./.:0,0:0	./.:0,0:0	./.:0,0:0	./.:0,0:0	./.:0,0:0	./.:0,0:0	./.:0,0:0	./.:0,0:0	./.:0,0:0	./.:0,0:0	./.:0,0:0	./.:0,0:0	./.:0,0:0	./.:0,0:0	./.:0,0:0	./.:0,0:0	./.:0,0:0	./.:0,0:0	./.:0,0:0	./.:0,0:0	./.:0,0:0	./.:0,0:0	./.:0,0:0	./.:0,0:0	./.:0,0:0	./.:0,0:0	./.:0,0:0	./.:0,0:0	./.:0,0:0	./.:0,0:0	./.:0,0:0	./.:0,0:0	./.:0,0:0	./.:0,0:0	./.:0,0:0	./.:0,0:0	./.:0,0:0	./.:0,0:0	./.:0,0:0	./.:0,0:0	./.:0,0:0	./.:0,0:0	./.:0,0:0	./.:0,0:0	./.:0,0:0	./.:0,0:0	./.:0,0:0	./.:0,0:0	./.:0,0:0	./.:0,0:0	./.:0,0:0	./.:0,0:0	./.:0,0:0	./.:0,0:0	./.:0,0:0	./.:0,0:0	./.:0,0:0	./.:0,0:0	./.:0,0:0	./.:0,0:0	./.:0,0:0	./.:0,0:0	./.:0,0:0	./.:0,0:0	./.:0,0:0	./.:0,0:0	./.:0,0:0	./.:0,0:0	./.:0,0:0	./.:0,0:0	./.:0,0:0	./.:0,0:0	./.:0,0:0	./.:0,0:0	./.:0,0:0	./.:0,0:0	./.:0,0:0	./.:0,0:0	./.:0,0:0	./.:0,0:0	./.:0,0:0	./.:0,0:0	./.:0,0:0	./.:0,0:0	./.:0,0:0	./.:0,0:0	./.:0,0:0	./.:0,0:0	./.:0,0:0	./.:0,0:0	./.:0,0:0	./.:0,0:0	./.:0,0:0	./.:0,0:0	./.:0,0:0	./.:0,0:0	./.:0,0:0	./.:0,0:0	./.:0,0:0	./.:0,0:0	./.:0,0:0	./.:0,0:0	./.:0,0:0	./.:0,0:0	./.:0,0:0	./.:0,0:0	./.:0,0:0	./.:0,0:0	./.:0,0:0	./.:0,0:0	./.:0,0:0	./.:0,0:0	./.:0,0:0	./.:0,0:0	./.:0,0:0	./.:0,0:0	./.:0,0:0	./.:0,0:0	./.:0,0:0	./.:0,0:0	./.:0,0:0	./.:0,0:0	./.:0,0:0	./.:0,0:0	./.:0,0:0	./.:0,0:0	./.:0,0:0	./.:0,0:0	./.:0,0:0	./.:0,0:0	./.:0,0:0	./.:0,0:0	./.:0,0:0	./.:0,0:0	./.:0,0:0	./.:0,0:0	./.:0,0:0	./.:0,0:0	./.:0,0:0	./.:0,0:0	./.:0,0:0	./.:0,0:0	./.:0,0:0	./.:0,0:0	./.:0,0:0	./.:0,0:0	./.:0,0:0	./.:0,0:0	./.:0,0:0	./.:0,0:0	./.:0,0:0	./.:0,0:0	./.:0,0:0	./.:0,0:0	./.:0,0:0	./.:0,0:0	./.:0,0:0	./.:0,0:0	./.:0,0:0	./.:0,0:0	./.:0,0:0	./.:0,0:0	./.:0,0:0	./.:0,0:0	./.:0,0:0	./.:0,0:0	./.:0,0:0	./.:0,0:0	./.:0,0:0	./.:0,0:0	./.:0,0:0	./.:0,0:0	./.:0,0:0	./.:0,0:0	./.:0,0:0	./.:0,0:0	./.:0,0:0	./.:0,0:0	./.:0,0:0	./.:0,0:0	./.:0,0:0	./.:0,0:0	./.:0,0:0	./.:0,0:0	./.:0,0:0	./.:0,0:0
04	3626802	S04_3626802	T	G	.	PASS	AC=1;AF=0.500;AN=2;BaseQRankSum=-2.630e+00;ClippingRankSum=0.00;ExcessHet=3.0103;FS=0.000;MLEAC=1;MLEAF=0.500;MQ=60.00;MQRankSum=0.00;QD=0.60;ReadPosRankSum=1.17;SOR=0.693;set=variant138;DP=17	GT:AD:DP:GQ:PL	./.:0,0:0	./.:0,0:0	./.:0,0:0	./.:0,0:0	./.:0,0:0	./.:0,0:0	./.:0,0:0	./.:0,0:0	./.:0,0:0	./.:0,0:0	./.:0,0:0	./.:0,0:0	./.:0,0:0	./.:0,0:0	./.:0,0:0	./.:0,0:0	./.:0,0:0	./.:0,0:0	./.:0,0:0	./.:0,0:0	./.:0,0:0	./.:0,0:0	./.:0,0:0	./.:0,0:0	./.:0,0:0	./.:0,0:0	./.:0,0:0	./.:0,0:0	./.:0,0:0	./.:0,0:0	./.:0,0:0	./.:0,0:0	./.:0,0:0	./.:0,0:0	./.:0,0:0	./.:0,0:0	./.:0,0:0	./.:0,0:0	./.:0,0:0	./.:0,0:0	./.:0,0:0	./.:0,0:0	./.:0,0:0	./.:0,0:0	./.:0,0:0	./.:0,0:0	0/1:12,5:17:99:129,0,255	./.:0,0:0	./.:0,0:0	./.:0,0:0	./.:0,0:0	./.:0,0:0	./.:0,0:0	./.:0,0:0	./.:0,0:0	./.:0,0:0	./.:0,0:0	./.:0,0:0	./.:0,0:0	./.:0,0:0	./.:0,0:0	./.:0,0:0	./.:0,0:0	./.:0,0:0	./.:0,0:0	./.:0,0:0	./.:0,0:0	./.:0,0:0	./.:0,0:0	./.:0,0:0	./.:0,0:0	./.:0,0:0	./.:0,0:0	./.:0,0:0	./.:0,0:0	./.:0,0:0	./.:0,0:0	./.:0,0:0	./.:0,0:0	./.:0,0:0	./.:0,0:0	./.:0,0:0	./.:0,0:0	./.:0,0:0	./.:0,0:0	./.:0,0:0	./.:0,0:0	./.:0,0:0	./.:0,0:0	./.:0,0:0	./.:0,0:0	./.:0,0:0	./.:0,0:0	./.:0,0:0	./.:0,0:0	./.:0,0:0	./.:0,0:0	./.:0,0:0	./.:0,0:0	./.:0,0:0	./.:0,0:0	./.:0,0:0	./.:0,0:0	./.:0,0:0	./.:0,0:0	./.:0,0:0	./.:0,0:0	./.:0,0:0	./.:0,0:0	./.:0,0:0	./.:0,0:0	./.:0,0:0	./.:0,0:0	./.:0,0:0	./.:0,0:0	./.:0,0:0	./.:0,0:0	./.:0,0:0	./.:0,0:0	./.:0,0:0	./.:0,0:0	./.:0,0:0	./.:0,0:0	./.:0,0:0	./.:0,0:0	./.:0,0:0	./.:0,0:0	./.:0,0:0	./.:0,0:0	./.:0,0:0	./.:0,0:0	./.:0,0:0	./.:0,0:0	./.:0,0:0	./.:0,0:0	./.:0,0:0	./.:0,0:0	./.:0,0:0	./.:0,0:0	./.:0,0:0	./.:0,0:0	./.:0,0:0	./.:0,0:0	./.:0,0:0	./.:0,0:0	./.:0,0:0	./.:0,0:0	./.:0,0:0	./.:0,0:0	./.:0,0:0	./.:0,0:0	./.:0,0:0	./.:0,0:0	./.:0,0:0	./.:0,0:0	./.:0,0:0	./.:0,0:0	./.:0,0:0	./.:0,0:0	./.:0,0:0	./.:0,0:0	./.:0,0:0	./.:0,0:0	./.:0,0:0	./.:0,0:0	./.:0,0:0	./.:0,0:0	./.:0,0:0	./.:0,0:0	./.:0,0:0	./.:0,0:0	./.:0,0:0	./.:0,0:0	./.:0,0:0	./.:0,0:0	./.:0,0:0	./.:0,0:0	./.:0,0:0	./.:0,0:0	./.:0,0:0	./.:0,0:0	./.:0,0:0	./.:0,0:0	./.:0,0:0	./.:0,0:0	./.:0,0:0	./.:0,0:0	./.:0,0:0	./.:0,0:0	./.:0,0:0	./.:0,0:0	./.:0,0:0	./.:0,0:0	./.:0,0:0	./.:0,0:0	./.:0,0:0	./.:0,0:0	./.:0,0:0
04	3627232	S04_3627232	A	C	.	PASS	AC=4;AF=0.500;AN=8;ClippingRankSum=0.00;ExcessHet=3.0103;MLEAC=1;MLEAF=0.500;MQ=60.00;MQRankSum=0.00;set=variant98-variant133-variant140-variant162;DP=64	GT:AD:DP:GQ:PL	./.:0,0:0	./.:0,0:0	./.:0,0:0	./.:0,0:0	./.:0,0:0	./.:0,0:0	./.:0,0:0	./.:0,0:0	./.:0,0:0	./.:0,0:0	./.:0,0:0	./.:0,0:0	./.:0,0:0	./.:0,0:0	./.:0,0:0	./.:0,0:0	./.:0,0:0	./.:0,0:0	./.:0,0:0	./.:0,0:0	./.:0,0:0	./.:0,0:0	./.:0,0:0	./.:0,0:0	./.:0,0:0	./.:0,0:0	./.:0,0:0	./.:0,0:0	./.:0,0:0	./.:0,0:0	./.:0,0:0	./.:0,0:0	./.:0,0:0	./.:0,0:0	./.:0,0:0	./.:0,0:0	./.:0,0:0	./.:0,0:0	./.:0,0:0	./.:0,0:0	./.:0,0:0	0/1:11,4:15:99:99,0,255	./.:0,0:0	./.:0,0:0	./.:0,0:0	./.:0,0:0	./.:0,0:0	./.:0,0:0	0/1:13,7:20:100:192,0,255	./.:0,0:0	./.:0,0:0	./.:0,0:0	./.:0,0:0	./.:0,0:0	./.:0,0:0	./.:0,0:0	./.:0,0:0	./.:0,0:0	./.:0,0:0	./.:0,0:0	./.:0,0:0	./.:0,0:0	./.:0,0:0	./.:0,0:0	./.:0,0:0	./.:0,0:0	./.:0,0:0	./.:0,0:0	./.:0,0:0	./.:0,0:0	./.:0,0:0	./.:0,0:0	./.:0,0:0	./.:0,0:0	./.:0,0:0	./.:0,0:0	./.:0,0:0	./.:0,0:0	./.:0,0:0	./.:0,0:0	./.:0,0:0	./.:0,0:0	./.:0,0:0	./.:0,0:0	./.:0,0:0	./.:0,0:0	./.:0,0:0	./.:0,0:0	./.:0,0:0	./.:0,0:0	./.:0,0:0	./.:0,0:0	./.:0,0:0	0/1:11,2:13:99:33,0,255	./.:0,0:0	./.:0,0:0	./.:0,0:0	./.:0,0:0	./.:0,0:0	./.:0,0:0	./.:0,0:0	./.:0,0:0	./.:0,0:0	./.:0,0:0	./.:0,0:0	./.:0,0:0	./.:0,0:0	./.:0,0:0	./.:0,0:0	./.:0,0:0	./.:0,0:0	./.:0,0:0	./.:0,0:0	./.:0,0:0	./.:0,0:0	./.:0,0:0	./.:0,0:0	./.:0,0:0	./.:0,0:0	./.:0,0:0	./.:0,0:0	./.:0,0:0	./.:0,0:0	./.:0,0:0	./.:0,0:0	./.:0,0:0	./.:0,0:0	./.:0,0:0	./.:0,0:0	./.:0,0:0	./.:0,0:0	./.:0,0:0	./.:0,0:0	./.:0,0:0	./.:0,0:0	./.:0,0:0	./.:0,0:0	./.:0,0:0	./.:0,0:0	./.:0,0:0	./.:0,0:0	./.:0,0:0	./.:0,0:0	./.:0,0:0	./.:0,0:0	./.:0,0:0	./.:0,0:0	./.:0,0:0	./.:0,0:0	./.:0,0:0	./.:0,0:0	./.:0,0:0	./.:0,0:0	./.:0,0:0	./.:0,0:0	./.:0,0:0	./.:0,0:0	./.:0,0:0	./.:0,0:0	./.:0,0:0	./.:0,0:0	./.:0,0:0	./.:0,0:0	./.:0,0:0	./.:0,0:0	./.:0,0:0	./.:0,0:0	./.:0,0:0	./.:0,0:0	./.:0,0:0	./.:0,0:0	./.:0,0:0	./.:0,0:0	./.:0,0:0	./.:0,0:0	0/1:11,5:16:99:132,0,255	./.:0,0:0	./.:0,0:0	./.:0,0:0	./.:0,0:0	./.:0,0:0	./.:0,0:0	./.:0,0:0	./.:0,0:0	./.:0,0:0	./.:0,0:0	./.:0,0:0	./.:0,0:0	./.:0,0:0	./.:0,0:0	./.:0,0:0	./.:0,0:0	./.:0,0:0	./.:0,0:0	./.:0,0:0	./.:0,0:0	./.:0,0:0	./.:0,0:0
04	3627234	S04_3627234	T	G	.	PASS	AC=5;AF=0.500;AN=10;ClippingRankSum=0.00;ExcessHet=3.0103;MLEAC=1;MLEAF=0.500;set=variant98-variant124-variant146-variant153-variant158;DP=82	GT:AD:DP:GQ:PL	./.:0,0:0	./.:0,0:0	./.:0,0:0	./.:0,0:0	./.:0,0:0	./.:0,0:0	./.:0,0:0	./.:0,0:0	./.:0,0:0	./.:0,0:0	./.:0,0:0	./.:0,0:0	./.:0,0:0	./.:0,0:0	./.:0,0:0	./.:0,0:0	./.:0,0:0	./.:0,0:0	./.:0,0:0	./.:0,0:0	./.:0,0:0	./.:0,0:0	./.:0,0:0	./.:0,0:0	./.:0,0:0	./.:0,0:0	./.:0,0:0	./.:0,0:0	./.:0,0:0	./.:0,0:0	./.:0,0:0	0/1:15,3:18:99:53,0,255	./.:0,0:0	./.:0,0:0	./.:0,0:0	./.:0,0:0	./.:0,0:0	./.:0,0:0	./.:0,0:0	./.:0,0:0	./.:0,0:0	./.:0,0:0	./.:0,0:0	./.:0,0:0	./.:0,0:0	./.:0,0:0	./.:0,0:0	./.:0,0:0	./.:0,0:0	./.:0,0:0	./.:0,0:0	./.:0,0:0	./.:0,0:0	./.:0,0:0	0/1:9,3:12:99:72,0,255	./.:0,0:0	./.:0,0:0	./.:0,0:0	./.:0,0:0	./.:0,0:0	./.:0,0:0	./.:0,0:0	./.:0,0:0	./.:0,0:0	./.:0,0:0	./.:0,0:0	./.:0,0:0	./.:0,0:0	./.:0,0:0	./.:0,0:0	./.:0,0:0	./.:0,0:0	./.:0,0:0	0/1:15,3:18:99:53,0,255	./.:0,0:0	./.:0,0:0	./.:0,0:0	./.:0,0:0	0/1:14,5:19:99:123,0,255	./.:0,0:0	./.:0,0:0	./.:0,0:0	./.:0,0:0	./.:0,0:0	./.:0,0:0	./.:0,0:0	./.:0,0:0	./.:0,0:0	./.:0,0:0	./.:0,0:0	./.:0,0:0	./.:0,0:0	./.:0,0:0	./.:0,0:0	./.:0,0:0	./.:0,0:0	./.:0,0:0	./.:0,0:0	./.:0,0:0	./.:0,0:0	./.:0,0:0	./.:0,0:0	./.:0,0:0	./.:0,0:0	./.:0,0:0	./.:0,0:0	./.:0,0:0	./.:0,0:0	./.:0,0:0	./.:0,0:0	./.:0,0:0	./.:0,0:0	./.:0,0:0	./.:0,0:0	./.:0,0:0	./.:0,0:0	./.:0,0:0	./.:0,0:0	./.:0,0:0	./.:0,0:0	./.:0,0:0	./.:0,0:0	./.:0,0:0	./.:0,0:0	./.:0,0:0	./.:0,0:0	./.:0,0:0	./.:0,0:0	./.:0,0:0	./.:0,0:0	./.:0,0:0	./.:0,0:0	./.:0,0:0	./.:0,0:0	./.:0,0:0	./.:0,0:0	./.:0,0:0	./.:0,0:0	./.:0,0:0	./.:0,0:0	./.:0,0:0	./.:0,0:0	./.:0,0:0	./.:0,0:0	./.:0,0:0	./.:0,0:0	./.:0,0:0	./.:0,0:0	./.:0,0:0	./.:0,0:0	./.:0,0:0	./.:0,0:0	./.:0,0:0	./.:0,0:0	./.:0,0:0	./.:0,0:0	./.:0,0:0	./.:0,0:0	./.:0,0:0	./.:0,0:0	./.:0,0:0	./.:0,0:0	./.:0,0:0	./.:0,0:0	./.:0,0:0	./.:0,0:0	./.:0,0:0	./.:0,0:0	./.:0,0:0	./.:0,0:0	./.:0,0:0	./.:0,0:0	./.:0,0:0	./.:0,0:0	./.:0,0:0	0/1:11,4:15:99:99,0,255	./.:0,0:0	./.:0,0:0	./.:0,0:0	./.:0,0:0	./.:0,0:0	./.:0,0:0	./.:0,0:0	./.:0,0:0	./.:0,0:0	./.:0,0:0	./.:0,0:0	./.:0,0:0	./.:0,0:0	./.:0,0:0	./.:0,0:0	./.:0,0:0	./.:0,0:0	./.:0,0:0	./.:0,0:0	./.:0,0:0	./.:0,0:0	./.:0,0:0
04	3627236	S04_3627236	T	G	.	PASS	AC=2;AF=0.500;AN=4;ClippingRankSum=0.00;ExcessHet=3.0103;MLEAC=1;MLEAF=0.500;set=variant146-variant150;DP=35	GT:AD:DP:GQ:PL	./.:0,0:0	./.:0,0:0	./.:0,0:0	./.:0,0:0	./.:0,0:0	./.:0,0:0	./.:0,0:0	./.:0,0:0	./.:0,0:0	./.:0,0:0	./.:0,0:0	./.:0,0:0	./.:0,0:0	./.:0,0:0	./.:0,0:0	./.:0,0:0	./.:0,0:0	./.:0,0:0	./.:0,0:0	./.:0,0:0	./.:0,0:0	./.:0,0:0	./.:0,0:0	./.:0,0:0	./.:0,0:0	./.:0,0:0	./.:0,0:0	./.:0,0:0	./.:0,0:0	./.:0,0:0	./.:0,0:0	./.:0,0:0	./.:0,0:0	./.:0,0:0	./.:0,0:0	./.:0,0:0	./.:0,0:0	./.:0,0:0	./.:0,0:0	./.:0,0:0	./.:0,0:0	./.:0,0:0	./.:0,0:0	./.:0,0:0	./.:0,0:0	./.:0,0:0	./.:0,0:0	./.:0,0:0	./.:0,0:0	./.:0,0:0	./.:0,0:0	./.:0,0:0	./.:0,0:0	./.:0,0:0	0/1:9,3:12:99:72,0,255	./.:0,0:0	./.:0,0:0	./.:0,0:0	0/1:17,6:23:99:147,0,255	./.:0,0:0	./.:0,0:0	./.:0,0:0	./.:0,0:0	./.:0,0:0	./.:0,0:0	./.:0,0:0	./.:0,0:0	./.:0,0:0	./.:0,0:0	./.:0,0:0	./.:0,0:0	./.:0,0:0	./.:0,0:0	./.:0,0:0	./.:0,0:0	./.:0,0:0	./.:0,0:0	./.:0,0:0	./.:0,0:0	./.:0,0:0	./.:0,0:0	./.:0,0:0	./.:0,0:0	./.:0,0:0	./.:0,0:0	./.:0,0:0	./.:0,0:0	./.:0,0:0	./.:0,0:0	./.:0,0:0	./.:0,0:0	./.:0,0:0	./.:0,0:0	./.:0,0:0	./.:0,0:0	./.:0,0:0	./.:0,0:0	./.:0,0:0	./.:0,0:0	./.:0,0:0	./.:0,0:0	./.:0,0:0	./.:0,0:0	./.:0,0:0	./.:0,0:0	./.:0,0:0	./.:0,0:0	./.:0,0:0	./.:0,0:0	./.:0,0:0	./.:0,0:0	./.:0,0:0	./.:0,0:0	./.:0,0:0	./.:0,0:0	./.:0,0:0	./.:0,0:0	./.:0,0:0	./.:0,0:0	./.:0,0:0	./.:0,0:0	./.:0,0:0	./.:0,0:0	./.:0,0:0	./.:0,0:0	./.:0,0:0	./.:0,0:0	./.:0,0:0	./.:0,0:0	./.:0,0:0	./.:0,0:0	./.:0,0:0	./.:0,0:0	./.:0,0:0	./.:0,0:0	./.:0,0:0	./.:0,0:0	./.:0,0:0	./.:0,0:0	./.:0,0:0	./.:0,0:0	./.:0,0:0	./.:0,0:0	./.:0,0:0	./.:0,0:0	./.:0,0:0	./.:0,0:0	./.:0,0:0	./.:0,0:0	./.:0,0:0	./.:0,0:0	./.:0,0:0	./.:0,0:0	./.:0,0:0	./.:0,0:0	./.:0,0:0	./.:0,0:0	./.:0,0:0	./.:0,0:0	./.:0,0:0	./.:0,0:0	./.:0,0:0	./.:0,0:0	./.:0,0:0	./.:0,0:0	./.:0,0:0	./.:0,0:0	./.:0,0:0	./.:0,0:0	./.:0,0:0	./.:0,0:0	./.:0,0:0	./.:0,0:0	./.:0,0:0	./.:0,0:0	./.:0,0:0	./.:0,0:0	./.:0,0:0	./.:0,0:0	./.:0,0:0	./.:0,0:0	./.:0,0:0	./.:0,0:0	./.:0,0:0	./.:0,0:0	./.:0,0:0	./.:0,0:0	./.:0,0:0	./.:0,0:0	./.:0,0:0	./.:0,0:0	./.:0,0:0	./.:0,0:0	./.:0,0:0	./.:0,0:0	./.:0,0:0	./.:0,0:0	./.:0,0:0
04	3627252	S04_3627252	A	C	.	PASS	AC=2;AF=0.500;AN=4;ClippingRankSum=0.00;ExcessHet=3.0103;MLEAC=1;MLEAF=0.500;MQ=60.00;MQRankSum=0.00;set=variant124-variant140;DP=39	GT:AD:DP:GQ:PL	./.:0,0:0	./.:0,0:0	./.:0,0:0	./.:0,0:0	./.:0,0:0	./.:0,0:0	./.:0,0:0	./.:0,0:0	./.:0,0:0	./.:0,0:0	./.:0,0:0	./.:0,0:0	./.:0,0:0	./.:0,0:0	./.:0,0:0	./.:0,0:0	./.:0,0:0	./.:0,0:0	./.:0,0:0	./.:0,0:0	./.:0,0:0	./.:0,0:0	./.:0,0:0	./.:0,0:0	./.:0,0:0	./.:0,0:0	./.:0,0:0	./.:0,0:0	./.:0,0:0	./.:0,0:0	./.:0,0:0	0/1:18,3:21:99:44,0,255	./.:0,0:0	./.:0,0:0	./.:0,0:0	./.:0,0:0	./.:0,0:0	./.:0,0:0	./.:0,0:0	./.:0,0:0	./.:0,0:0	./.:0,0:0	./.:0,0:0	./.:0,0:0	./.:0,0:0	./.:0,0:0	./.:0,0:0	./.:0,0:0	0/1:13,5:18:99:126,0,255	./.:0,0:0	./.:0,0:0	./.:0,0:0	./.:0,0:0	./.:0,0:0	./.:0,0:0	./.:0,0:0	./.:0,0:0	./.:0,0:0	./.:0,0:0	./.:0,0:0	./.:0,0:0	./.:0,0:0	./.:0,0:0	./.:0,0:0	./.:0,0:0	./.:0,0:0	./.:0,0:0	./.:0,0:0	./.:0,0:0	./.:0,0:0	./.:0,0:0	./.:0,0:0	./.:0,0:0	./.:0,0:0	./.:0,0:0	./.:0,0:0	./.:0,0:0	./.:0,0:0	./.:0,0:0	./.:0,0:0	./.:0,0:0	./.:0,0:0	./.:0,0:0	./.:0,0:0	./.:0,0:0	./.:0,0:0	./.:0,0:0	./.:0,0:0	./.:0,0:0	./.:0,0:0	./.:0,0:0	./.:0,0:0	./.:0,0:0	./.:0,0:0	./.:0,0:0	./.:0,0:0	./.:0,0:0	./.:0,0:0	./.:0,0:0	./.:0,0:0	./.:0,0:0	./.:0,0:0	./.:0,0:0	./.:0,0:0	./.:0,0:0	./.:0,0:0	./.:0,0:0	./.:0,0:0	./.:0,0:0	./.:0,0:0	./.:0,0:0	./.:0,0:0	./.:0,0:0	./.:0,0:0	./.:0,0:0	./.:0,0:0	./.:0,0:0	./.:0,0:0	./.:0,0:0	./.:0,0:0	./.:0,0:0	./.:0,0:0	./.:0,0:0	./.:0,0:0	./.:0,0:0	./.:0,0:0	./.:0,0:0	./.:0,0:0	./.:0,0:0	./.:0,0:0	./.:0,0:0	./.:0,0:0	./.:0,0:0	./.:0,0:0	./.:0,0:0	./.:0,0:0	./.:0,0:0	./.:0,0:0	./.:0,0:0	./.:0,0:0	./.:0,0:0	./.:0,0:0	./.:0,0:0	./.:0,0:0	./.:0,0:0	./.:0,0:0	./.:0,0:0	./.:0,0:0	./.:0,0:0	./.:0,0:0	./.:0,0:0	./.:0,0:0	./.:0,0:0	./.:0,0:0	./.:0,0:0	./.:0,0:0	./.:0,0:0	./.:0,0:0	./.:0,0:0	./.:0,0:0	./.:0,0:0	./.:0,0:0	./.:0,0:0	./.:0,0:0	./.:0,0:0	./.:0,0:0	./.:0,0:0	./.:0,0:0	./.:0,0:0	./.:0,0:0	./.:0,0:0	./.:0,0:0	./.:0,0:0	./.:0,0:0	./.:0,0:0	./.:0,0:0	./.:0,0:0	./.:0,0:0	./.:0,0:0	./.:0,0:0	./.:0,0:0	./.:0,0:0	./.:0,0:0	./.:0,0:0	./.:0,0:0	./.:0,0:0	./.:0,0:0	./.:0,0:0	./.:0,0:0	./.:0,0:0	./.:0,0:0	./.:0,0:0	./.:0,0:0	./.:0,0:0	./.:0,0:0	./.:0,0:0	./.:0,0:0	./.:0,0:0
04	3627254	S04_3627254	T	G	.	PASS	AC=1;AF=0.500;AN=2;BaseQRankSum=-9.040e-01;ClippingRankSum=0.00;ExcessHet=3.0103;FS=2.750;MLEAC=1;MLEAF=0.500;MQ=60.00;MQRankSum=0.00;QD=1.09;ReadPosRankSum=-9.230e-01;SOR=0.932;set=variant124;DP=21	GT:AD:DP:GQ:PL	./.:0,0:0	./.:0,0:0	./.:0,0:0	./.:0,0:0	./.:0,0:0	./.:0,0:0	./.:0,0:0	./.:0,0:0	./.:0,0:0	./.:0,0:0	./.:0,0:0	./.:0,0:0	./.:0,0:0	./.:0,0:0	./.:0,0:0	./.:0,0:0	./.:0,0:0	./.:0,0:0	./.:0,0:0	./.:0,0:0	./.:0,0:0	./.:0,0:0	./.:0,0:0	./.:0,0:0	./.:0,0:0	./.:0,0:0	./.:0,0:0	./.:0,0:0	./.:0,0:0	./.:0,0:0	./.:0,0:0	0/1:18,3:21:99:44,0,255	./.:0,0:0	./.:0,0:0	./.:0,0:0	./.:0,0:0	./.:0,0:0	./.:0,0:0	./.:0,0:0	./.:0,0:0	./.:0,0:0	./.:0,0:0	./.:0,0:0	./.:0,0:0	./.:0,0:0	./.:0,0:0	./.:0,0:0	./.:0,0:0	./.:0,0:0	./.:0,0:0	./.:0,0:0	./.:0,0:0	./.:0,0:0	./.:0,0:0	./.:0,0:0	./.:0,0:0	./.:0,0:0	./.:0,0:0	./.:0,0:0	./.:0,0:0	./.:0,0:0	./.:0,0:0	./.:0,0:0	./.:0,0:0	./.:0,0:0	./.:0,0:0	./.:0,0:0	./.:0,0:0	./.:0,0:0	./.:0,0:0	./.:0,0:0	./.:0,0:0	./.:0,0:0	./.:0,0:0	./.:0,0:0	./.:0,0:0	./.:0,0:0	./.:0,0:0	./.:0,0:0	./.:0,0:0	./.:0,0:0	./.:0,0:0	./.:0,0:0	./.:0,0:0	./.:0,0:0	./.:0,0:0	./.:0,0:0	./.:0,0:0	./.:0,0:0	./.:0,0:0	./.:0,0:0	./.:0,0:0	./.:0,0:0	./.:0,0:0	./.:0,0:0	./.:0,0:0	./.:0,0:0	./.:0,0:0	./.:0,0:0	./.:0,0:0	./.:0,0:0	./.:0,0:0	./.:0,0:0	./.:0,0:0	./.:0,0:0	./.:0,0:0	./.:0,0:0	./.:0,0:0	./.:0,0:0	./.:0,0:0	./.:0,0:0	./.:0,0:0	./.:0,0:0	./.:0,0:0	./.:0,0:0	./.:0,0:0	./.:0,0:0	./.:0,0:0	./.:0,0:0	./.:0,0:0	./.:0,0:0	./.:0,0:0	./.:0,0:0	./.:0,0:0	./.:0,0:0	./.:0,0:0	./.:0,0:0	./.:0,0:0	./.:0,0:0	./.:0,0:0	./.:0,0:0	./.:0,0:0	./.:0,0:0	./.:0,0:0	./.:0,0:0	./.:0,0:0	./.:0,0:0	./.:0,0:0	./.:0,0:0	./.:0,0:0	./.:0,0:0	./.:0,0:0	./.:0,0:0	./.:0,0:0	./.:0,0:0	./.:0,0:0	./.:0,0:0	./.:0,0:0	./.:0,0:0	./.:0,0:0	./.:0,0:0	./.:0,0:0	./.:0,0:0	./.:0,0:0	./.:0,0:0	./.:0,0:0	./.:0,0:0	./.:0,0:0	./.:0,0:0	./.:0,0:0	./.:0,0:0	./.:0,0:0	./.:0,0:0	./.:0,0:0	./.:0,0:0	./.:0,0:0	./.:0,0:0	./.:0,0:0	./.:0,0:0	./.:0,0:0	./.:0,0:0	./.:0,0:0	./.:0,0:0	./.:0,0:0	./.:0,0:0	./.:0,0:0	./.:0,0:0	./.:0,0:0	./.:0,0:0	./.:0,0:0	./.:0,0:0	./.:0,0:0	./.:0,0:0	./.:0,0:0	./.:0,0:0	./.:0,0:0	./.:0,0:0	./.:0,0:0	./.:0,0:0	./.:0,0:0	./.:0,0:0	./.:0,0:0	./.:0,0:0	./.:0,0:0	./.:0,0:0	./.:0,0:0	./.:0,0:0	./.:0,0:0
04	3627316	S04_3627316	T	G	.	PASS	AC=1;AF=0.500;AN=2;BaseQRankSum=-1.465e+00;ClippingRankSum=0.00;ExcessHet=3.0103;FS=7.160;MLEAC=1;MLEAF=0.500;MQ=60.00;MQRankSum=0.00;QD=0.79;ReadPosRankSum=-1.500e+00;SOR=2.797;set=variant197;DP=14	GT:AD:DP:GQ:PL	./.:0,0:0	./.:0,0:0	./.:0,0:0	./.:0,0:0	./.:0,0:0	./.:0,0:0	./.:0,0:0	./.:0,0:0	./.:0,0:0	./.:0,0:0	./.:0,0:0	./.:0,0:0	./.:0,0:0	./.:0,0:0	./.:0,0:0	./.:0,0:0	./.:0,0:0	./.:0,0:0	./.:0,0:0	./.:0,0:0	./.:0,0:0	./.:0,0:0	./.:0,0:0	./.:0,0:0	./.:0,0:0	./.:0,0:0	./.:0,0:0	./.:0,0:0	./.:0,0:0	./.:0,0:0	./.:0,0:0	./.:0,0:0	./.:0,0:0	./.:0,0:0	./.:0,0:0	./.:0,0:0	./.:0,0:0	./.:0,0:0	./.:0,0:0	./.:0,0:0	./.:0,0:0	./.:0,0:0	./.:0,0:0	./.:0,0:0	./.:0,0:0	./.:0,0:0	./.:0,0:0	./.:0,0:0	./.:0,0:0	./.:0,0:0	./.:0,0:0	./.:0,0:0	./.:0,0:0	./.:0,0:0	./.:0,0:0	./.:0,0:0	./.:0,0:0	./.:0,0:0	./.:0,0:0	./.:0,0:0	./.:0,0:0	./.:0,0:0	./.:0,0:0	./.:0,0:0	./.:0,0:0	./.:0,0:0	./.:0,0:0	./.:0,0:0	./.:0,0:0	./.:0,0:0	./.:0,0:0	./.:0,0:0	./.:0,0:0	./.:0,0:0	./.:0,0:0	./.:0,0:0	./.:0,0:0	./.:0,0:0	./.:0,0:0	./.:0,0:0	./.:0,0:0	./.:0,0:0	./.:0,0:0	./.:0,0:0	./.:0,0:0	./.:0,0:0	./.:0,0:0	./.:0,0:0	./.:0,0:0	./.:0,0:0	./.:0,0:0	./.:0,0:0	./.:0,0:0	./.:0,0:0	./.:0,0:0	./.:0,0:0	./.:0,0:0	./.:0,0:0	./.:0,0:0	./.:0,0:0	./.:0,0:0	./.:0,0:0	./.:0,0:0	./.:0,0:0	./.:0,0:0	./.:0,0:0	./.:0,0:0	./.:0,0:0	./.:0,0:0	./.:0,0:0	./.:0,0:0	./.:0,0:0	./.:0,0:0	./.:0,0:0	./.:0,0:0	./.:0,0:0	./.:0,0:0	./.:0,0:0	./.:0,0:0	./.:0,0:0	./.:0,0:0	./.:0,0:0	./.:0,0:0	./.:0,0:0	./.:0,0:0	./.:0,0:0	./.:0,0:0	./.:0,0:0	./.:0,0:0	./.:0,0:0	./.:0,0:0	./.:0,0:0	./.:0,0:0	./.:0,0:0	./.:0,0:0	./.:0,0:0	./.:0,0:0	./.:0,0:0	./.:0,0:0	./.:0,0:0	./.:0,0:0	./.:0,0:0	./.:0,0:0	./.:0,0:0	./.:0,0:0	./.:0,0:0	./.:0,0:0	./.:0,0:0	./.:0,0:0	./.:0,0:0	./.:0,0:0	./.:0,0:0	./.:0,0:0	./.:0,0:0	./.:0,0:0	./.:0,0:0	./.:0,0:0	./.:0,0:0	./.:0,0:0	./.:0,0:0	./.:0,0:0	./.:0,0:0	./.:0,0:0	./.:0,0:0	./.:0,0:0	./.:0,0:0	./.:0,0:0	./.:0,0:0	./.:0,0:0	./.:0,0:0	./.:0,0:0	./.:0,0:0	./.:0,0:0	./.:0,0:0	./.:0,0:0	./.:0,0:0	./.:0,0:0	./.:0,0:0	./.:0,0:0	./.:0,0:0	./.:0,0:0	./.:0,0:0	./.:0,0:0	./.:0,0:0	./.:0,0:0	./.:0,0:0	./.:0,0:0	./.:0,0:0	./.:0,0:0	./.:0,0:0	./.:0,0:0	./.:0,0:0	./.:0,0:0	./.:0,0:0	./.:0,0:0	0/1:11,3:14:99:66,0,255	./.:0,0:0	./.:0,0:0
04	3627710	S04_3627710	A	C	.	PASS	AC=1;AF=0.500;AN=2;BaseQRankSum=-2.046e+00;ClippingRankSum=0.00;ExcessHet=3.0103;FS=18.623;MLEAC=1;MLEAF=0.500;MQ=60.00;MQRankSum=0.00;QD=1.08;ReadPosRankSum=0.503;SOR=3.592;set=variant59;DP=23	GT:AD:DP:GQ:PL	./.:0,0:0	./.:0,0:0	./.:0,0:0	./.:0,0:0	./.:0,0:0	./.:0,0:0	./.:0,0:0	./.:0,0:0	./.:0,0:0	./.:0,0:0	./.:0,0:0	./.:0,0:0	./.:0,0:0	./.:0,0:0	./.:0,0:0	./.:0,0:0	./.:0,0:0	./.:0,0:0	./.:0,0:0	./.:0,0:0	./.:0,0:0	./.:0,0:0	./.:0,0:0	./.:0,0:0	./.:0,0:0	./.:0,0:0	./.:0,0:0	./.:0,0:0	./.:0,0:0	./.:0,0:0	./.:0,0:0	./.:0,0:0	./.:0,0:0	./.:0,0:0	./.:0,0:0	./.:0,0:0	./.:0,0:0	./.:0,0:0	./.:0,0:0	./.:0,0:0	./.:0,0:0	./.:0,0:0	./.:0,0:0	./.:0,0:0	./.:0,0:0	./.:0,0:0	./.:0,0:0	./.:0,0:0	./.:0,0:0	./.:0,0:0	./.:0,0:0	./.:0,0:0	./.:0,0:0	./.:0,0:0	./.:0,0:0	./.:0,0:0	./.:0,0:0	./.:0,0:0	./.:0,0:0	./.:0,0:0	./.:0,0:0	./.:0,0:0	./.:0,0:0	./.:0,0:0	./.:0,0:0	./.:0,0:0	./.:0,0:0	./.:0,0:0	./.:0,0:0	./.:0,0:0	./.:0,0:0	./.:0,0:0	./.:0,0:0	./.:0,0:0	./.:0,0:0	./.:0,0:0	./.:0,0:0	./.:0,0:0	./.:0,0:0	./.:0,0:0	./.:0,0:0	./.:0,0:0	./.:0,0:0	./.:0,0:0	./.:0,0:0	./.:0,0:0	./.:0,0:0	./.:0,0:0	./.:0,0:0	./.:0,0:0	./.:0,0:0	./.:0,0:0	./.:0,0:0	./.:0,0:0	./.:0,0:0	./.:0,0:0	./.:0,0:0	./.:0,0:0	./.:0,0:0	./.:0,0:0	./.:0,0:0	./.:0,0:0	./.:0,0:0	./.:0,0:0	./.:0,0:0	./.:0,0:0	./.:0,0:0	./.:0,0:0	./.:0,0:0	./.:0,0:0	./.:0,0:0	0/1:18,5:23:99:110,0,255	./.:0,0:0	./.:0,0:0	./.:0,0:0	./.:0,0:0	./.:0,0:0	./.:0,0:0	./.:0,0:0	./.:0,0:0	./.:0,0:0	./.:0,0:0	./.:0,0:0	./.:0,0:0	./.:0,0:0	./.:0,0:0	./.:0,0:0	./.:0,0:0	./.:0,0:0	./.:0,0:0	./.:0,0:0	./.:0,0:0	./.:0,0:0	./.:0,0:0	./.:0,0:0	./.:0,0:0	./.:0,0:0	./.:0,0:0	./.:0,0:0	./.:0,0:0	./.:0,0:0	./.:0,0:0	./.:0,0:0	./.:0,0:0	./.:0,0:0	./.:0,0:0	./.:0,0:0	./.:0,0:0	./.:0,0:0	./.:0,0:0	./.:0,0:0	./.:0,0:0	./.:0,0:0	./.:0,0:0	./.:0,0:0	./.:0,0:0	./.:0,0:0	./.:0,0:0	./.:0,0:0	./.:0,0:0	./.:0,0:0	./.:0,0:0	./.:0,0:0	./.:0,0:0	./.:0,0:0	./.:0,0:0	./.:0,0:0	./.:0,0:0	./.:0,0:0	./.:0,0:0	./.:0,0:0	./.:0,0:0	./.:0,0:0	./.:0,0:0	./.:0,0:0	./.:0,0:0	./.:0,0:0	./.:0,0:0	./.:0,0:0	./.:0,0:0	./.:0,0:0	./.:0,0:0	./.:0,0:0	./.:0,0:0	./.:0,0:0	./.:0,0:0	./.:0,0:0	./.:0,0:0	./.:0,0:0	./.:0,0:0	./.:0,0:0	./.:0,0:0	./.:0,0:0	./.:0,0:0	./.:0,0:0	./.:0,0:0	./.:0,0:0	./.:0,0:0
04	3627996	S04_3627996	T	C	.	PASS	AC=1;AF=0.500;AN=2;BaseQRankSum=0.694;ClippingRankSum=0.00;ExcessHet=3.0103;FS=2.038;MLEAC=1;MLEAF=0.500;MQ=60.00;MQRankSum=0.00;QD=2.83;ReadPosRankSum=0.183;SOR=0.787;set=variant99;DP=31	GT:AD:DP:GQ:PL	./.:0,0:0	./.:0,0:0	./.:0,0:0	./.:0,0:0	./.:0,0:0	./.:0,0:0	./.:0,0:0	./.:0,0:0	./.:0,0:0	./.:0,0:0	./.:0,0:0	./.:0,0:0	./.:0,0:0	./.:0,0:0	./.:0,0:0	./.:0,0:0	./.:0,0:0	./.:0,0:0	./.:0,0:0	./.:0,0:0	./.:0,0:0	./.:0,0:0	./.:0,0:0	./.:0,0:0	./.:0,0:0	./.:0,0:0	./.:0,0:0	./.:0,0:0	./.:0,0:0	./.:0,0:0	./.:0,0:0	./.:0,0:0	./.:0,0:0	./.:0,0:0	./.:0,0:0	./.:0,0:0	./.:0,0:0	./.:0,0:0	./.:0,0:0	./.:0,0:0	./.:0,0:0	./.:0,0:0	./.:0,0:0	./.:0,0:0	./.:0,0:0	./.:0,0:0	./.:0,0:0	./.:0,0:0	./.:0,0:0	./.:0,0:0	./.:0,0:0	./.:0,0:0	./.:0,0:0	./.:0,0:0	./.:0,0:0	./.:0,0:0	./.:0,0:0	./.:0,0:0	./.:0,0:0	./.:0,0:0	./.:0,0:0	./.:0,0:0	./.:0,0:0	./.:0,0:0	./.:0,0:0	./.:0,0:0	./.:0,0:0	./.:0,0:0	./.:0,0:0	./.:0,0:0	./.:0,0:0	./.:0,0:0	./.:0,0:0	./.:0,0:0	./.:0,0:0	./.:0,0:0	./.:0,0:0	./.:0,0:0	./.:0,0:0	./.:0,0:0	./.:0,0:0	./.:0,0:0	./.:0,0:0	./.:0,0:0	./.:0,0:0	./.:0,0:0	./.:0,0:0	./.:0,0:0	./.:0,0:0	./.:0,0:0	./.:0,0:0	./.:0,0:0	./.:0,0:0	./.:0,0:0	./.:0,0:0	./.:0,0:0	./.:0,0:0	./.:0,0:0	./.:0,0:0	./.:0,0:0	./.:0,0:0	./.:0,0:0	./.:0,0:0	./.:0,0:0	./.:0,0:0	./.:0,0:0	./.:0,0:0	./.:0,0:0	./.:0,0:0	./.:0,0:0	./.:0,0:0	./.:0,0:0	./.:0,0:0	./.:0,0:0	./.:0,0:0	./.:0,0:0	./.:0,0:0	./.:0,0:0	./.:0,0:0	./.:0,0:0	./.:0,0:0	./.:0,0:0	./.:0,0:0	./.:0,0:0	./.:0,0:0	./.:0,0:0	./.:0,0:0	./.:0,0:0	./.:0,0:0	./.:0,0:0	./.:0,0:0	./.:0,0:0	./.:0,0:0	./.:0,0:0	./.:0,0:0	./.:0,0:0	./.:0,0:0	./.:0,0:0	./.:0,0:0	./.:0,0:0	./.:0,0:0	./.:0,0:0	./.:0,0:0	./.:0,0:0	./.:0,0:0	./.:0,0:0	./.:0,0:0	./.:0,0:0	./.:0,0:0	./.:0,0:0	./.:0,0:0	./.:0,0:0	./.:0,0:0	./.:0,0:0	./.:0,0:0	./.:0,0:0	./.:0,0:0	./.:0,0:0	./.:0,0:0	./.:0,0:0	./.:0,0:0	./.:0,0:0	./.:0,0:0	./.:0,0:0	./.:0,0:0	./.:0,0:0	./.:0,0:0	./.:0,0:0	./.:0,0:0	./.:0,0:0	./.:0,0:0	./.:0,0:0	./.:0,0:0	./.:0,0:0	./.:0,0:0	./.:0,0:0	0/1:26,5:31:99:86,0,255	./.:0,0:0	./.:0,0:0	./.:0,0:0	./.:0,0:0	./.:0,0:0	./.:0,0:0	./.:0,0:0	./.:0,0:0	./.:0,0:0	./.:0,0:0	./.:0,0:0	./.:0,0:0	./.:0,0:0	./.:0,0:0	./.:0,0:0	./.:0,0:0	./.:0,0:0	./.:0,0:0	./.:0,0:0	./.:0,0:0	./.:0,0:0
04	3628652	S04_3628652	C	T	.	PASS	AC=1;AF=0.500;AN=2;BaseQRankSum=0.00;ClippingRankSum=0.00;ExcessHet=3.0103;FS=11.761;MLEAC=1;MLEAF=0.500;MQ=60.00;MQRankSum=0.00;QD=6.13;ReadPosRankSum=0.431;SOR=2.202;set=variant96;DP=6	GT:AD:DP:GQ:PL	./.:0,0:0	./.:0,0:0	./.:0,0:0	./.:0,0:0	./.:0,0:0	./.:0,0:0	./.:0,0:0	./.:0,0:0	./.:0,0:0	./.:0,0:0	./.:0,0:0	./.:0,0:0	./.:0,0:0	./.:0,0:0	./.:0,0:0	./.:0,0:0	./.:0,0:0	./.:0,0:0	./.:0,0:0	./.:0,0:0	./.:0,0:0	./.:0,0:0	./.:0,0:0	./.:0,0:0	./.:0,0:0	./.:0,0:0	./.:0,0:0	./.:0,0:0	./.:0,0:0	./.:0,0:0	./.:0,0:0	./.:0,0:0	./.:0,0:0	./.:0,0:0	./.:0,0:0	./.:0,0:0	./.:0,0:0	./.:0,0:0	./.:0,0:0	./.:0,0:0	./.:0,0:0	./.:0,0:0	./.:0,0:0	./.:0,0:0	./.:0,0:0	./.:0,0:0	./.:0,0:0	./.:0,0:0	./.:0,0:0	./.:0,0:0	./.:0,0:0	./.:0,0:0	./.:0,0:0	./.:0,0:0	./.:0,0:0	./.:0,0:0	./.:0,0:0	./.:0,0:0	./.:0,0:0	./.:0,0:0	./.:0,0:0	./.:0,0:0	./.:0,0:0	./.:0,0:0	./.:0,0:0	./.:0,0:0	./.:0,0:0	./.:0,0:0	./.:0,0:0	./.:0,0:0	./.:0,0:0	./.:0,0:0	./.:0,0:0	./.:0,0:0	./.:0,0:0	./.:0,0:0	./.:0,0:0	./.:0,0:0	./.:0,0:0	./.:0,0:0	./.:0,0:0	./.:0,0:0	./.:0,0:0	./.:0,0:0	./.:0,0:0	./.:0,0:0	./.:0,0:0	./.:0,0:0	./.:0,0:0	./.:0,0:0	./.:0,0:0	./.:0,0:0	./.:0,0:0	./.:0,0:0	./.:0,0:0	./.:0,0:0	./.:0,0:0	./.:0,0:0	./.:0,0:0	./.:0,0:0	./.:0,0:0	./.:0,0:0	./.:0,0:0	./.:0,0:0	./.:0,0:0	./.:0,0:0	./.:0,0:0	./.:0,0:0	./.:0,0:0	./.:0,0:0	./.:0,0:0	./.:0,0:0	./.:0,0:0	./.:0,0:0	./.:0,0:0	./.:0,0:0	./.:0,0:0	./.:0,0:0	./.:0,0:0	./.:0,0:0	./.:0,0:0	./.:0,0:0	./.:0,0:0	./.:0,0:0	./.:0,0:0	./.:0,0:0	./.:0,0:0	./.:0,0:0	./.:0,0:0	./.:0,0:0	./.:0,0:0	./.:0,0:0	./.:0,0:0	./.:0,0:0	./.:0,0:0	./.:0,0:0	./.:0,0:0	./.:0,0:0	./.:0,0:0	./.:0,0:0	./.:0,0:0	./.:0,0:0	./.:0,0:0	./.:0,0:0	./.:0,0:0	./.:0,0:0	./.:0,0:0	./.:0,0:0	./.:0,0:0	./.:0,0:0	./.:0,0:0	./.:0,0:0	./.:0,0:0	./.:0,0:0	./.:0,0:0	./.:0,0:0	./.:0,0:0	./.:0,0:0	./.:0,0:0	./.:0,0:0	./.:0,0:0	./.:0,0:0	./.:0,0:0	./.:0,0:0	./.:0,0:0	./.:0,0:0	./.:0,0:0	./.:0,0:0	./.:0,0:0	0/1:4,2:6:99:54,0,126	./.:0,0:0	./.:0,0:0	./.:0,0:0	./.:0,0:0	./.:0,0:0	./.:0,0:0	./.:0,0:0	./.:0,0:0	./.:0,0:0	./.:0,0:0	./.:0,0:0	./.:0,0:0	./.:0,0:0	./.:0,0:0	./.:0,0:0	./.:0,0:0	./.:0,0:0	./.:0,0:0	./.:0,0:0	./.:0,0:0	./.:0,0:0	./.:0,0:0	./.:0,0:0	./.:0,0:0	./.:0,0:0	./.:0,0:0	./.:0,0:0	./.:0,0:0
04	3629046	S04_3629046	C	T	.	PASS	AC=2;AF=1.00;AN=2;ExcessHet=3.0103;FS=0.000;MLEAC=2;MLEAF=1.00;MQ=60.00;QD=30.04;SOR=1.270;set=variant131;DP=24	GT:AD:DP:GQ:PL	./.:0,0:0	./.:0,0:0	./.:0,0:0	./.:0,0:0	./.:0,0:0	./.:0,0:0	./.:0,0:0	./.:0,0:0	./.:0,0:0	./.:0,0:0	./.:0,0:0	./.:0,0:0	./.:0,0:0	./.:0,0:0	./.:0,0:0	./.:0,0:0	./.:0,0:0	./.:0,0:0	./.:0,0:0	./.:0,0:0	./.:0,0:0	./.:0,0:0	./.:0,0:0	./.:0,0:0	./.:0,0:0	./.:0,0:0	./.:0,0:0	./.:0,0:0	./.:0,0:0	./.:0,0:0	./.:0,0:0	./.:0,0:0	./.:0,0:0	./.:0,0:0	./.:0,0:0	./.:0,0:0	./.:0,0:0	./.:0,0:0	./.:0,0:0	1/1:0,24:24:99:255,72,0	./.:0,0:0	./.:0,0:0	./.:0,0:0	./.:0,0:0	./.:0,0:0	./.:0,0:0	./.:0,0:0	./.:0,0:0	./.:0,0:0	./.:0,0:0	./.:0,0:0	./.:0,0:0	./.:0,0:0	./.:0,0:0	./.:0,0:0	./.:0,0:0	./.:0,0:0	./.:0,0:0	./.:0,0:0	./.:0,0:0	./.:0,0:0	./.:0,0:0	./.:0,0:0	./.:0,0:0	./.:0,0:0	./.:0,0:0	./.:0,0:0	./.:0,0:0	./.:0,0:0	./.:0,0:0	./.:0,0:0	./.:0,0:0	./.:0,0:0	./.:0,0:0	./.:0,0:0	./.:0,0:0	./.:0,0:0	./.:0,0:0	./.:0,0:0	./.:0,0:0	./.:0,0:0	./.:0,0:0	./.:0,0:0	./.:0,0:0	./.:0,0:0	./.:0,0:0	./.:0,0:0	./.:0,0:0	./.:0,0:0	./.:0,0:0	./.:0,0:0	./.:0,0:0	./.:0,0:0	./.:0,0:0	./.:0,0:0	./.:0,0:0	./.:0,0:0	./.:0,0:0	./.:0,0:0	./.:0,0:0	./.:0,0:0	./.:0,0:0	./.:0,0:0	./.:0,0:0	./.:0,0:0	./.:0,0:0	./.:0,0:0	./.:0,0:0	./.:0,0:0	./.:0,0:0	./.:0,0:0	./.:0,0:0	./.:0,0:0	./.:0,0:0	./.:0,0:0	./.:0,0:0	./.:0,0:0	./.:0,0:0	./.:0,0:0	./.:0,0:0	./.:0,0:0	./.:0,0:0	./.:0,0:0	./.:0,0:0	./.:0,0:0	./.:0,0:0	./.:0,0:0	./.:0,0:0	./.:0,0:0	./.:0,0:0	./.:0,0:0	./.:0,0:0	./.:0,0:0	./.:0,0:0	./.:0,0:0	./.:0,0:0	./.:0,0:0	./.:0,0:0	./.:0,0:0	./.:0,0:0	./.:0,0:0	./.:0,0:0	./.:0,0:0	./.:0,0:0	./.:0,0:0	./.:0,0:0	./.:0,0:0	./.:0,0:0	./.:0,0:0	./.:0,0:0	./.:0,0:0	./.:0,0:0	./.:0,0:0	./.:0,0:0	./.:0,0:0	./.:0,0:0	./.:0,0:0	./.:0,0:0	./.:0,0:0	./.:0,0:0	./.:0,0:0	./.:0,0:0	./.:0,0:0	./.:0,0:0	./.:0,0:0	./.:0,0:0	./.:0,0:0	./.:0,0:0	./.:0,0:0	./.:0,0:0	./.:0,0:0	./.:0,0:0	./.:0,0:0	./.:0,0:0	./.:0,0:0	./.:0,0:0	./.:0,0:0	./.:0,0:0	./.:0,0:0	./.:0,0:0	./.:0,0:0	./.:0,0:0	./.:0,0:0	./.:0,0:0	./.:0,0:0	./.:0,0:0	./.:0,0:0	./.:0,0:0	./.:0,0:0	./.:0,0:0	./.:0,0:0	./.:0,0:0	./.:0,0:0	./.:0,0:0	./.:0,0:0	./.:0,0:0	./.:0,0:0	./.:0,0:0
04	3629756	S04_3629756	G	A	.	PASS	AC=1;AF=0.500;AN=2;BaseQRankSum=-2.989e+00;ClippingRankSum=0.00;ExcessHet=3.0103;FS=2.318;MLEAC=1;MLEAF=0.500;MQ=60.00;MQRankSum=0.00;QD=1.76;ReadPosRankSum=0.198;SOR=1.541;set=variant25;DP=22	GT:AD:DP:GQ:PL	./.:0,0:0	./.:0,0:0	./.:0,0:0	./.:0,0:0	./.:0,0:0	./.:0,0:0	./.:0,0:0	./.:0,0:0	./.:0,0:0	./.:0,0:0	./.:0,0:0	./.:0,0:0	./.:0,0:0	./.:0,0:0	./.:0,0:0	./.:0,0:0	./.:0,0:0	./.:0,0:0	./.:0,0:0	./.:0,0:0	./.:0,0:0	./.:0,0:0	./.:0,0:0	./.:0,0:0	./.:0,0:0	./.:0,0:0	./.:0,0:0	./.:0,0:0	./.:0,0:0	./.:0,0:0	./.:0,0:0	./.:0,0:0	./.:0,0:0	./.:0,0:0	./.:0,0:0	./.:0,0:0	./.:0,0:0	./.:0,0:0	./.:0,0:0	./.:0,0:0	./.:0,0:0	./.:0,0:0	./.:0,0:0	./.:0,0:0	./.:0,0:0	./.:0,0:0	./.:0,0:0	./.:0,0:0	./.:0,0:0	./.:0,0:0	./.:0,0:0	./.:0,0:0	./.:0,0:0	./.:0,0:0	./.:0,0:0	./.:0,0:0	./.:0,0:0	./.:0,0:0	./.:0,0:0	./.:0,0:0	./.:0,0:0	./.:0,0:0	./.:0,0:0	./.:0,0:0	./.:0,0:0	./.:0,0:0	0/1:18,4:22:99:78,0,255	./.:0,0:0	./.:0,0:0	./.:0,0:0	./.:0,0:0	./.:0,0:0	./.:0,0:0	./.:0,0:0	./.:0,0:0	./.:0,0:0	./.:0,0:0	./.:0,0:0	./.:0,0:0	./.:0,0:0	./.:0,0:0	./.:0,0:0	./.:0,0:0	./.:0,0:0	./.:0,0:0	./.:0,0:0	./.:0,0:0	./.:0,0:0	./.:0,0:0	./.:0,0:0	./.:0,0:0	./.:0,0:0	./.:0,0:0	./.:0,0:0	./.:0,0:0	./.:0,0:0	./.:0,0:0	./.:0,0:0	./.:0,0:0	./.:0,0:0	./.:0,0:0	./.:0,0:0	./.:0,0:0	./.:0,0:0	./.:0,0:0	./.:0,0:0	./.:0,0:0	./.:0,0:0	./.:0,0:0	./.:0,0:0	./.:0,0:0	./.:0,0:0	./.:0,0:0	./.:0,0:0	./.:0,0:0	./.:0,0:0	./.:0,0:0	./.:0,0:0	./.:0,0:0	./.:0,0:0	./.:0,0:0	./.:0,0:0	./.:0,0:0	./.:0,0:0	./.:0,0:0	./.:0,0:0	./.:0,0:0	./.:0,0:0	./.:0,0:0	./.:0,0:0	./.:0,0:0	./.:0,0:0	./.:0,0:0	./.:0,0:0	./.:0,0:0	./.:0,0:0	./.:0,0:0	./.:0,0:0	./.:0,0:0	./.:0,0:0	./.:0,0:0	./.:0,0:0	./.:0,0:0	./.:0,0:0	./.:0,0:0	./.:0,0:0	./.:0,0:0	./.:0,0:0	./.:0,0:0	./.:0,0:0	./.:0,0:0	./.:0,0:0	./.:0,0:0	./.:0,0:0	./.:0,0:0	./.:0,0:0	./.:0,0:0	./.:0,0:0	./.:0,0:0	./.:0,0:0	./.:0,0:0	./.:0,0:0	./.:0,0:0	./.:0,0:0	./.:0,0:0	./.:0,0:0	./.:0,0:0	./.:0,0:0	./.:0,0:0	./.:0,0:0	./.:0,0:0	./.:0,0:0	./.:0,0:0	./.:0,0:0	./.:0,0:0	./.:0,0:0	./.:0,0:0	./.:0,0:0	./.:0,0:0	./.:0,0:0	./.:0,0:0	./.:0,0:0	./.:0,0:0	./.:0,0:0	./.:0,0:0	./.:0,0:0	./.:0,0:0	./.:0,0:0	./.:0,0:0	./.:0,0:0	./.:0,0:0	./.:0,0:0	./.:0,0:0	./.:0,0:0	./.:0,0:0	./.:0,0:0	./.:0,0:0	./.:0,0:0
04	3630232	S04_3630232	G	A	.	PASS	AC=2;AF=1.00;AN=2;BaseQRankSum=3.42;ClippingRankSum=0.00;ExcessHet=3.0103;FS=0.000;MLEAC=2;MLEAF=1.00;MQ=60.00;MQRankSum=0.00;QD=26.86;ReadPosRankSum=-3.710e-01;SOR=0.516;set=variant179;DP=36	GT:AD:DP:GQ:PL	./.:0,0:0	./.:0,0:0	./.:0,0:0	./.:0,0:0	./.:0,0:0	./.:0,0:0	./.:0,0:0	./.:0,0:0	./.:0,0:0	./.:0,0:0	./.:0,0:0	./.:0,0:0	./.:0,0:0	./.:0,0:0	./.:0,0:0	./.:0,0:0	./.:0,0:0	./.:0,0:0	./.:0,0:0	./.:0,0:0	./.:0,0:0	./.:0,0:0	./.:0,0:0	./.:0,0:0	./.:0,0:0	./.:0,0:0	./.:0,0:0	./.:0,0:0	./.:0,0:0	./.:0,0:0	./.:0,0:0	./.:0,0:0	./.:0,0:0	./.:0,0:0	./.:0,0:0	./.:0,0:0	./.:0,0:0	./.:0,0:0	./.:0,0:0	./.:0,0:0	./.:0,0:0	./.:0,0:0	./.:0,0:0	./.:0,0:0	./.:0,0:0	./.:0,0:0	./.:0,0:0	./.:0,0:0	./.:0,0:0	./.:0,0:0	./.:0,0:0	./.:0,0:0	./.:0,0:0	./.:0,0:0	./.:0,0:0	./.:0,0:0	./.:0,0:0	./.:0,0:0	./.:0,0:0	./.:0,0:0	./.:0,0:0	./.:0,0:0	./.:0,0:0	./.:0,0:0	./.:0,0:0	./.:0,0:0	./.:0,0:0	./.:0,0:0	./.:0,0:0	./.:0,0:0	./.:0,0:0	./.:0,0:0	./.:0,0:0	./.:0,0:0	./.:0,0:0	./.:0,0:0	./.:0,0:0	./.:0,0:0	./.:0,0:0	./.:0,0:0	./.:0,0:0	./.:0,0:0	./.:0,0:0	./.:0,0:0	./.:0,0:0	./.:0,0:0	./.:0,0:0	./.:0,0:0	./.:0,0:0	./.:0,0:0	./.:0,0:0	./.:0,0:0	./.:0,0:0	./.:0,0:0	./.:0,0:0	./.:0,0:0	./.:0,0:0	./.:0,0:0	./.:0,0:0	./.:0,0:0	./.:0,0:0	./.:0,0:0	./.:0,0:0	./.:0,0:0	./.:0,0:0	./.:0,0:0	./.:0,0:0	./.:0,0:0	./.:0,0:0	./.:0,0:0	./.:0,0:0	./.:0,0:0	./.:0,0:0	./.:0,0:0	./.:0,0:0	./.:0,0:0	./.:0,0:0	./.:0,0:0	./.:0,0:0	./.:0,0:0	./.:0,0:0	./.:0,0:0	./.:0,0:0	./.:0,0:0	./.:0,0:0	./.:0,0:0	./.:0,0:0	./.:0,0:0	./.:0,0:0	./.:0,0:0	./.:0,0:0	./.:0,0:0	1/1:1,35:36:99:255,72,0	./.:0,0:0	./.:0,0:0	./.:0,0:0	./.:0,0:0	./.:0,0:0	./.:0,0:0	./.:0,0:0	./.:0,0:0	./.:0,0:0	./.:0,0:0	./.:0,0:0	./.:0,0:0	./.:0,0:0	./.:0,0:0	./.:0,0:0	./.:0,0:0	./.:0,0:0	./.:0,0:0	./.:0,0:0	./.:0,0:0	./.:0,0:0	./.:0,0:0	./.:0,0:0	./.:0,0:0	./.:0,0:0	./.:0,0:0	./.:0,0:0	./.:0,0:0	./.:0,0:0	./.:0,0:0	./.:0,0:0	./.:0,0:0	./.:0,0:0	./.:0,0:0	./.:0,0:0	./.:0,0:0	./.:0,0:0	./.:0,0:0	./.:0,0:0	./.:0,0:0	./.:0,0:0	./.:0,0:0	./.:0,0:0	./.:0,0:0	./.:0,0:0	./.:0,0:0	./.:0,0:0	./.:0,0:0	./.:0,0:0	./.:0,0:0	./.:0,0:0	./.:0,0:0	./.:0,0:0	./.:0,0:0	./.:0,0:0	./.:0,0:0	./.:0,0:0	./.:0,0:0	./.:0,0:0	./.:0,0:0	./.:0,0:0	./.:0,0:0	./.:0,0:0	./.:0,0:0	./.:0,0:0
04	3630299	S04_3630299	G	A	.	PASS	AC=2;AF=1.00;AN=2;ExcessHet=3.0103;FS=0.000;MLEAC=2;MLEAF=1.00;MQ=60.00;QD=29.09;SOR=1.765;set=variant141;DP=14	GT:AD:DP:GQ:PL	./.:0,0:0	./.:0,0:0	./.:0,0:0	./.:0,0:0	./.:0,0:0	./.:0,0:0	./.:0,0:0	./.:0,0:0	./.:0,0:0	./.:0,0:0	./.:0,0:0	./.:0,0:0	./.:0,0:0	./.:0,0:0	./.:0,0:0	./.:0,0:0	./.:0,0:0	./.:0,0:0	./.:0,0:0	./.:0,0:0	./.:0,0:0	./.:0,0:0	./.:0,0:0	./.:0,0:0	./.:0,0:0	./.:0,0:0	./.:0,0:0	./.:0,0:0	./.:0,0:0	./.:0,0:0	./.:0,0:0	./.:0,0:0	./.:0,0:0	./.:0,0:0	./.:0,0:0	./.:0,0:0	./.:0,0:0	./.:0,0:0	./.:0,0:0	./.:0,0:0	./.:0,0:0	./.:0,0:0	./.:0,0:0	./.:0,0:0	./.:0,0:0	./.:0,0:0	./.:0,0:0	./.:0,0:0	./.:0,0:0	1/1:0,14:14:99:255,42,0	./.:0,0:0	./.:0,0:0	./.:0,0:0	./.:0,0:0	./.:0,0:0	./.:0,0:0	./.:0,0:0	./.:0,0:0	./.:0,0:0	./.:0,0:0	./.:0,0:0	./.:0,0:0	./.:0,0:0	./.:0,0:0	./.:0,0:0	./.:0,0:0	./.:0,0:0	./.:0,0:0	./.:0,0:0	./.:0,0:0	./.:0,0:0	./.:0,0:0	./.:0,0:0	./.:0,0:0	./.:0,0:0	./.:0,0:0	./.:0,0:0	./.:0,0:0	./.:0,0:0	./.:0,0:0	./.:0,0:0	./.:0,0:0	./.:0,0:0	./.:0,0:0	./.:0,0:0	./.:0,0:0	./.:0,0:0	./.:0,0:0	./.:0,0:0	./.:0,0:0	./.:0,0:0	./.:0,0:0	./.:0,0:0	./.:0,0:0	./.:0,0:0	./.:0,0:0	./.:0,0:0	./.:0,0:0	./.:0,0:0	./.:0,0:0	./.:0,0:0	./.:0,0:0	./.:0,0:0	./.:0,0:0	./.:0,0:0	./.:0,0:0	./.:0,0:0	./.:0,0:0	./.:0,0:0	./.:0,0:0	./.:0,0:0	./.:0,0:0	./.:0,0:0	./.:0,0:0	./.:0,0:0	./.:0,0:0	./.:0,0:0	./.:0,0:0	./.:0,0:0	./.:0,0:0	./.:0,0:0	./.:0,0:0	./.:0,0:0	./.:0,0:0	./.:0,0:0	./.:0,0:0	./.:0,0:0	./.:0,0:0	./.:0,0:0	./.:0,0:0	./.:0,0:0	./.:0,0:0	./.:0,0:0	./.:0,0:0	./.:0,0:0	./.:0,0:0	./.:0,0:0	./.:0,0:0	./.:0,0:0	./.:0,0:0	./.:0,0:0	./.:0,0:0	./.:0,0:0	./.:0,0:0	./.:0,0:0	./.:0,0:0	./.:0,0:0	./.:0,0:0	./.:0,0:0	./.:0,0:0	./.:0,0:0	./.:0,0:0	./.:0,0:0	./.:0,0:0	./.:0,0:0	./.:0,0:0	./.:0,0:0	./.:0,0:0	./.:0,0:0	./.:0,0:0	./.:0,0:0	./.:0,0:0	./.:0,0:0	./.:0,0:0	./.:0,0:0	./.:0,0:0	./.:0,0:0	./.:0,0:0	./.:0,0:0	./.:0,0:0	./.:0,0:0	./.:0,0:0	./.:0,0:0	./.:0,0:0	./.:0,0:0	./.:0,0:0	./.:0,0:0	./.:0,0:0	./.:0,0:0	./.:0,0:0	./.:0,0:0	./.:0,0:0	./.:0,0:0	./.:0,0:0	./.:0,0:0	./.:0,0:0	./.:0,0:0	./.:0,0:0	./.:0,0:0	./.:0,0:0	./.:0,0:0	./.:0,0:0	./.:0,0:0	./.:0,0:0	./.:0,0:0	./.:0,0:0	./.:0,0:0	./.:0,0:0
04	3630524	S04_3630524	C	T	.	PASS	AC=2;AF=1.00;AN=2;ExcessHet=3.0103;FS=0.000;MLEAC=2;MLEAF=1.00;MQ=60.00;QD=34.60;SOR=0.914;set=variant162;DP=18	GT:AD:DP:GQ:PL	./.:0,0:0	./.:0,0:0	./.:0,0:0	./.:0,0:0	./.:0,0:0	./.:0,0:0	./.:0,0:0	./.:0,0:0	./.:0,0:0	./.:0,0:0	./.:0,0:0	./.:0,0:0	./.:0,0:0	./.:0,0:0	./.:0,0:0	./.:0,0:0	./.:0,0:0	./.:0,0:0	./.:0,0:0	./.:0,0:0	./.:0,0:0	./.:0,0:0	./.:0,0:0	./.:0,0:0	./.:0,0:0	./.:0,0:0	./.:0,0:0	./.:0,0:0	./.:0,0:0	./.:0,0:0	./.:0,0:0	./.:0,0:0	./.:0,0:0	./.:0,0:0	./.:0,0:0	./.:0,0:0	./.:0,0:0	./.:0,0:0	./.:0,0:0	./.:0,0:0	./.:0,0:0	./.:0,0:0	./.:0,0:0	./.:0,0:0	./.:0,0:0	./.:0,0:0	./.:0,0:0	./.:0,0:0	./.:0,0:0	./.:0,0:0	./.:0,0:0	./.:0,0:0	./.:0,0:0	./.:0,0:0	./.:0,0:0	./.:0,0:0	./.:0,0:0	./.:0,0:0	./.:0,0:0	./.:0,0:0	./.:0,0:0	./.:0,0:0	./.:0,0:0	./.:0,0:0	./.:0,0:0	./.:0,0:0	./.:0,0:0	./.:0,0:0	./.:0,0:0	./.:0,0:0	./.:0,0:0	./.:0,0:0	./.:0,0:0	./.:0,0:0	./.:0,0:0	./.:0,0:0	./.:0,0:0	./.:0,0:0	./.:0,0:0	./.:0,0:0	./.:0,0:0	./.:0,0:0	./.:0,0:0	./.:0,0:0	./.:0,0:0	./.:0,0:0	./.:0,0:0	./.:0,0:0	./.:0,0:0	./.:0,0:0	./.:0,0:0	./.:0,0:0	./.:0,0:0	1/1:0,18:18:99:255,54,0	./.:0,0:0	./.:0,0:0	./.:0,0:0	./.:0,0:0	./.:0,0:0	./.:0,0:0	./.:0,0:0	./.:0,0:0	./.:0,0:0	./.:0,0:0	./.:0,0:0	./.:0,0:0	./.:0,0:0	./.:0,0:0	./.:0,0:0	./.:0,0:0	./.:0,0:0	./.:0,0:0	./.:0,0:0	./.:0,0:0	./.:0,0:0	./.:0,0:0	./.:0,0:0	./.:0,0:0	./.:0,0:0	./.:0,0:0	./.:0,0:0	./.:0,0:0	./.:0,0:0	./.:0,0:0	./.:0,0:0	./.:0,0:0	./.:0,0:0	./.:0,0:0	./.:0,0:0	./.:0,0:0	./.:0,0:0	./.:0,0:0	./.:0,0:0	./.:0,0:0	./.:0,0:0	./.:0,0:0	./.:0,0:0	./.:0,0:0	./.:0,0:0	./.:0,0:0	./.:0,0:0	./.:0,0:0	./.:0,0:0	./.:0,0:0	./.:0,0:0	./.:0,0:0	./.:0,0:0	./.:0,0:0	./.:0,0:0	./.:0,0:0	./.:0,0:0	./.:0,0:0	./.:0,0:0	./.:0,0:0	./.:0,0:0	./.:0,0:0	./.:0,0:0	./.:0,0:0	./.:0,0:0	./.:0,0:0	./.:0,0:0	./.:0,0:0	./.:0,0:0	./.:0,0:0	./.:0,0:0	./.:0,0:0	./.:0,0:0	./.:0,0:0	./.:0,0:0	./.:0,0:0	./.:0,0:0	./.:0,0:0	./.:0,0:0	./.:0,0:0	./.:0,0:0	./.:0,0:0	./.:0,0:0	./.:0,0:0	./.:0,0:0	./.:0,0:0	./.:0,0:0	./.:0,0:0	./.:0,0:0	./.:0,0:0	./.:0,0:0	./.:0,0:0	./.:0,0:0	./.:0,0:0	./.:0,0:0	./.:0,0:0	./.:0,0:0	./.:0,0:0	./.:0,0:0	./.:0,0:0	./.:0,0:0	./.:0,0:0	./.:0,0:0	./.:0,0:0
04	3630746	S04_3630746	T	G	.	PASS	AC=1;AF=0.500;AN=2;BaseQRankSum=0.630;ClippingRankSum=0.00;ExcessHet=3.0103;FS=6.107;MLEAC=1;MLEAF=0.500;MQ=60.00;MQRankSum=0.00;QD=0.72;ReadPosRankSum=-1.499e+00;SOR=2.613;set=variant151;DP=18	GT:AD:DP:GQ:PL	./.:0,0:0	./.:0,0:0	./.:0,0:0	./.:0,0:0	./.:0,0:0	./.:0,0:0	./.:0,0:0	./.:0,0:0	./.:0,0:0	./.:0,0:0	./.:0,0:0	./.:0,0:0	./.:0,0:0	./.:0,0:0	./.:0,0:0	./.:0,0:0	./.:0,0:0	./.:0,0:0	./.:0,0:0	./.:0,0:0	./.:0,0:0	./.:0,0:0	./.:0,0:0	./.:0,0:0	./.:0,0:0	./.:0,0:0	./.:0,0:0	./.:0,0:0	./.:0,0:0	./.:0,0:0	./.:0,0:0	./.:0,0:0	./.:0,0:0	./.:0,0:0	./.:0,0:0	./.:0,0:0	./.:0,0:0	./.:0,0:0	./.:0,0:0	./.:0,0:0	./.:0,0:0	./.:0,0:0	./.:0,0:0	./.:0,0:0	./.:0,0:0	./.:0,0:0	./.:0,0:0	./.:0,0:0	./.:0,0:0	./.:0,0:0	./.:0,0:0	./.:0,0:0	./.:0,0:0	./.:0,0:0	./.:0,0:0	./.:0,0:0	./.:0,0:0	./.:0,0:0	./.:0,0:0	./.:0,0:0	0/1:15,3:18:99:53,0,255	./.:0,0:0	./.:0,0:0	./.:0,0:0	./.:0,0:0	./.:0,0:0	./.:0,0:0	./.:0,0:0	./.:0,0:0	./.:0,0:0	./.:0,0:0	./.:0,0:0	./.:0,0:0	./.:0,0:0	./.:0,0:0	./.:0,0:0	./.:0,0:0	./.:0,0:0	./.:0,0:0	./.:0,0:0	./.:0,0:0	./.:0,0:0	./.:0,0:0	./.:0,0:0	./.:0,0:0	./.:0,0:0	./.:0,0:0	./.:0,0:0	./.:0,0:0	./.:0,0:0	./.:0,0:0	./.:0,0:0	./.:0,0:0	./.:0,0:0	./.:0,0:0	./.:0,0:0	./.:0,0:0	./.:0,0:0	./.:0,0:0	./.:0,0:0	./.:0,0:0	./.:0,0:0	./.:0,0:0	./.:0,0:0	./.:0,0:0	./.:0,0:0	./.:0,0:0	./.:0,0:0	./.:0,0:0	./.:0,0:0	./.:0,0:0	./.:0,0:0	./.:0,0:0	./.:0,0:0	./.:0,0:0	./.:0,0:0	./.:0,0:0	./.:0,0:0	./.:0,0:0	./.:0,0:0	./.:0,0:0	./.:0,0:0	./.:0,0:0	./.:0,0:0	./.:0,0:0	./.:0,0:0	./.:0,0:0	./.:0,0:0	./.:0,0:0	./.:0,0:0	./.:0,0:0	./.:0,0:0	./.:0,0:0	./.:0,0:0	./.:0,0:0	./.:0,0:0	./.:0,0:0	./.:0,0:0	./.:0,0:0	./.:0,0:0	./.:0,0:0	./.:0,0:0	./.:0,0:0	./.:0,0:0	./.:0,0:0	./.:0,0:0	./.:0,0:0	./.:0,0:0	./.:0,0:0	./.:0,0:0	./.:0,0:0	./.:0,0:0	./.:0,0:0	./.:0,0:0	./.:0,0:0	./.:0,0:0	./.:0,0:0	./.:0,0:0	./.:0,0:0	./.:0,0:0	./.:0,0:0	./.:0,0:0	./.:0,0:0	./.:0,0:0	./.:0,0:0	./.:0,0:0	./.:0,0:0	./.:0,0:0	./.:0,0:0	./.:0,0:0	./.:0,0:0	./.:0,0:0	./.:0,0:0	./.:0,0:0	./.:0,0:0	./.:0,0:0	./.:0,0:0	./.:0,0:0	./.:0,0:0	./.:0,0:0	./.:0,0:0	./.:0,0:0	./.:0,0:0	./.:0,0:0	./.:0,0:0	./.:0,0:0	./.:0,0:0	./.:0,0:0	./.:0,0:0	./.:0,0:0	./.:0,0:0	./.:0,0:0	./.:0,0:0	./.:0,0:0	./.:0,0:0	./.:0,0:0	./.:0,0:0	./.:0,0:0
04	3630938	S04_3630938	A	C	.	PASS	AC=1;AF=0.500;AN=2;BaseQRankSum=-2.530e-01;ClippingRankSum=0.00;ExcessHet=3.0103;FS=0.000;MLEAC=1;MLEAF=0.500;MQ=60.00;MQRankSum=0.00;QD=4.96;ReadPosRankSum=-1.036e+00;SOR=1.022;set=variant149;DP=5	GT:AD:DP:GQ:PL	./.:0,0:0	./.:0,0:0	./.:0,0:0	./.:0,0:0	./.:0,0:0	./.:0,0:0	./.:0,0:0	./.:0,0:0	./.:0,0:0	./.:0,0:0	./.:0,0:0	./.:0,0:0	./.:0,0:0	./.:0,0:0	./.:0,0:0	./.:0,0:0	./.:0,0:0	./.:0,0:0	./.:0,0:0	./.:0,0:0	./.:0,0:0	./.:0,0:0	./.:0,0:0	./.:0,0:0	./.:0,0:0	./.:0,0:0	./.:0,0:0	./.:0,0:0	./.:0,0:0	./.:0,0:0	./.:0,0:0	./.:0,0:0	./.:0,0:0	./.:0,0:0	./.:0,0:0	./.:0,0:0	./.:0,0:0	./.:0,0:0	./.:0,0:0	./.:0,0:0	./.:0,0:0	./.:0,0:0	./.:0,0:0	./.:0,0:0	./.:0,0:0	./.:0,0:0	./.:0,0:0	./.:0,0:0	./.:0,0:0	./.:0,0:0	./.:0,0:0	./.:0,0:0	./.:0,0:0	./.:0,0:0	./.:0,0:0	./.:0,0:0	./.:0,0:0	0/1:2,3:5:99:93,0,57	./.:0,0:0	./.:0,0:0	./.:0,0:0	./.:0,0:0	./.:0,0:0	./.:0,0:0	./.:0,0:0	./.:0,0:0	./.:0,0:0	./.:0,0:0	./.:0,0:0	./.:0,0:0	./.:0,0:0	./.:0,0:0	./.:0,0:0	./.:0,0:0	./.:0,0:0	./.:0,0:0	./.:0,0:0	./.:0,0:0	./.:0,0:0	./.:0,0:0	./.:0,0:0	./.:0,0:0	./.:0,0:0	./.:0,0:0	./.:0,0:0	./.:0,0:0	./.:0,0:0	./.:0,0:0	./.:0,0:0	./.:0,0:0	./.:0,0:0	./.:0,0:0	./.:0,0:0	./.:0,0:0	./.:0,0:0	./.:0,0:0	./.:0,0:0	./.:0,0:0	./.:0,0:0	./.:0,0:0	./.:0,0:0	./.:0,0:0	./.:0,0:0	./.:0,0:0	./.:0,0:0	./.:0,0:0	./.:0,0:0	./.:0,0:0	./.:0,0:0	./.:0,0:0	./.:0,0:0	./.:0,0:0	./.:0,0:0	./.:0,0:0	./.:0,0:0	./.:0,0:0	./.:0,0:0	./.:0,0:0	./.:0,0:0	./.:0,0:0	./.:0,0:0	./.:0,0:0	./.:0,0:0	./.:0,0:0	./.:0,0:0	./.:0,0:0	./.:0,0:0	./.:0,0:0	./.:0,0:0	./.:0,0:0	./.:0,0:0	./.:0,0:0	./.:0,0:0	./.:0,0:0	./.:0,0:0	./.:0,0:0	./.:0,0:0	./.:0,0:0	./.:0,0:0	./.:0,0:0	./.:0,0:0	./.:0,0:0	./.:0,0:0	./.:0,0:0	./.:0,0:0	./.:0,0:0	./.:0,0:0	./.:0,0:0	./.:0,0:0	./.:0,0:0	./.:0,0:0	./.:0,0:0	./.:0,0:0	./.:0,0:0	./.:0,0:0	./.:0,0:0	./.:0,0:0	./.:0,0:0	./.:0,0:0	./.:0,0:0	./.:0,0:0	./.:0,0:0	./.:0,0:0	./.:0,0:0	./.:0,0:0	./.:0,0:0	./.:0,0:0	./.:0,0:0	./.:0,0:0	./.:0,0:0	./.:0,0:0	./.:0,0:0	./.:0,0:0	./.:0,0:0	./.:0,0:0	./.:0,0:0	./.:0,0:0	./.:0,0:0	./.:0,0:0	./.:0,0:0	./.:0,0:0	./.:0,0:0	./.:0,0:0	./.:0,0:0	./.:0,0:0	./.:0,0:0	./.:0,0:0	./.:0,0:0	./.:0,0:0	./.:0,0:0	./.:0,0:0	./.:0,0:0	./.:0,0:0	./.:0,0:0	./.:0,0:0	./.:0,0:0	./.:0,0:0	./.:0,0:0
04	3630960	S04_3630960	T	C	.	PASS	AC=1;AF=0.500;AN=2;BaseQRankSum=-8.420e-01;ClippingRankSum=0.00;ExcessHet=3.0103;FS=10.000;MLEAC=1;MLEAF=0.500;MQ=60.00;MQRankSum=0.00;QD=2.41;ReadPosRankSum=-1.036e+00;SOR=2.204;set=variant53;DP=5	GT:AD:DP:GQ:PL	./.:0,0:0	./.:0,0:0	./.:0,0:0	./.:0,0:0	./.:0,0:0	./.:0,0:0	./.:0,0:0	./.:0,0:0	./.:0,0:0	./.:0,0:0	./.:0,0:0	./.:0,0:0	./.:0,0:0	./.:0,0:0	./.:0,0:0	./.:0,0:0	./.:0,0:0	./.:0,0:0	./.:0,0:0	./.:0,0:0	./.:0,0:0	./.:0,0:0	./.:0,0:0	./.:0,0:0	./.:0,0:0	./.:0,0:0	./.:0,0:0	./.:0,0:0	./.:0,0:0	./.:0,0:0	./.:0,0:0	./.:0,0:0	./.:0,0:0	./.:0,0:0	./.:0,0:0	./.:0,0:0	./.:0,0:0	./.:0,0:0	./.:0,0:0	./.:0,0:0	./.:0,0:0	./.:0,0:0	./.:0,0:0	./.:0,0:0	./.:0,0:0	./.:0,0:0	./.:0,0:0	./.:0,0:0	./.:0,0:0	./.:0,0:0	./.:0,0:0	./.:0,0:0	./.:0,0:0	./.:0,0:0	./.:0,0:0	./.:0,0:0	./.:0,0:0	./.:0,0:0	./.:0,0:0	./.:0,0:0	./.:0,0:0	./.:0,0:0	./.:0,0:0	./.:0,0:0	./.:0,0:0	./.:0,0:0	./.:0,0:0	./.:0,0:0	./.:0,0:0	./.:0,0:0	./.:0,0:0	./.:0,0:0	./.:0,0:0	./.:0,0:0	./.:0,0:0	./.:0,0:0	./.:0,0:0	./.:0,0:0	./.:0,0:0	./.:0,0:0	./.:0,0:0	./.:0,0:0	./.:0,0:0	./.:0,0:0	./.:0,0:0	./.:0,0:0	./.:0,0:0	./.:0,0:0	./.:0,0:0	./.:0,0:0	./.:0,0:0	./.:0,0:0	./.:0,0:0	./.:0,0:0	./.:0,0:0	./.:0,0:0	./.:0,0:0	./.:0,0:0	./.:0,0:0	./.:0,0:0	./.:0,0:0	./.:0,0:0	./.:0,0:0	./.:0,0:0	./.:0,0:0	0/1:3,2:5:99:57,0,93	./.:0,0:0	./.:0,0:0	./.:0,0:0	./.:0,0:0	./.:0,0:0	./.:0,0:0	./.:0,0:0	./.:0,0:0	./.:0,0:0	./.:0,0:0	./.:0,0:0	./.:0,0:0	./.:0,0:0	./.:0,0:0	./.:0,0:0	./.:0,0:0	./.:0,0:0	./.:0,0:0	./.:0,0:0	./.:0,0:0	./.:0,0:0	./.:0,0:0	./.:0,0:0	./.:0,0:0	./.:0,0:0	./.:0,0:0	./.:0,0:0	./.:0,0:0	./.:0,0:0	./.:0,0:0	./.:0,0:0	./.:0,0:0	./.:0,0:0	./.:0,0:0	./.:0,0:0	./.:0,0:0	./.:0,0:0	./.:0,0:0	./.:0,0:0	./.:0,0:0	./.:0,0:0	./.:0,0:0	./.:0,0:0	./.:0,0:0	./.:0,0:0	./.:0,0:0	./.:0,0:0	./.:0,0:0	./.:0,0:0	./.:0,0:0	./.:0,0:0	./.:0,0:0	./.:0,0:0	./.:0,0:0	./.:0,0:0	./.:0,0:0	./.:0,0:0	./.:0,0:0	./.:0,0:0	./.:0,0:0	./.:0,0:0	./.:0,0:0	./.:0,0:0	./.:0,0:0	./.:0,0:0	./.:0,0:0	./.:0,0:0	./.:0,0:0	./.:0,0:0	./.:0,0:0	./.:0,0:0	./.:0,0:0	./.:0,0:0	./.:0,0:0	./.:0,0:0	./.:0,0:0	./.:0,0:0	./.:0,0:0	./.:0,0:0	./.:0,0:0	./.:0,0:0	./.:0,0:0	./.:0,0:0	./.:0,0:0	./.:0,0:0	./.:0,0:0	./.:0,0:0	./.:0,0:0	./.:0,0:0	./.:0,0:0	./.:0,0:0	./.:0,0:0
04	3631269	S04_3631269	T	G	.	PASS	AC=1;AF=0.500;AN=2;BaseQRankSum=0.480;ClippingRankSum=0.00;ExcessHet=3.0103;FS=4.771;MLEAC=1;MLEAF=0.500;MQ=60.00;MQRankSum=0.00;QD=1.76;ReadPosRankSum=-9.670e-01;SOR=0.045;set=variant137;DP=9	GT:AD:DP:GQ:PL	./.:0,0:0	./.:0,0:0	./.:0,0:0	./.:0,0:0	./.:0,0:0	./.:0,0:0	./.:0,0:0	./.:0,0:0	./.:0,0:0	./.:0,0:0	./.:0,0:0	./.:0,0:0	./.:0,0:0	./.:0,0:0	./.:0,0:0	./.:0,0:0	./.:0,0:0	./.:0,0:0	./.:0,0:0	./.:0,0:0	./.:0,0:0	./.:0,0:0	./.:0,0:0	./.:0,0:0	./.:0,0:0	./.:0,0:0	./.:0,0:0	./.:0,0:0	./.:0,0:0	./.:0,0:0	./.:0,0:0	./.:0,0:0	./.:0,0:0	./.:0,0:0	./.:0,0:0	./.:0,0:0	./.:0,0:0	./.:0,0:0	./.:0,0:0	./.:0,0:0	./.:0,0:0	./.:0,0:0	./.:0,0:0	./.:0,0:0	./.:0,0:0	0/1:6,3:9:99:81,0,189	./.:0,0:0	./.:0,0:0	./.:0,0:0	./.:0,0:0	./.:0,0:0	./.:0,0:0	./.:0,0:0	./.:0,0:0	./.:0,0:0	./.:0,0:0	./.:0,0:0	./.:0,0:0	./.:0,0:0	./.:0,0:0	./.:0,0:0	./.:0,0:0	./.:0,0:0	./.:0,0:0	./.:0,0:0	./.:0,0:0	./.:0,0:0	./.:0,0:0	./.:0,0:0	./.:0,0:0	./.:0,0:0	./.:0,0:0	./.:0,0:0	./.:0,0:0	./.:0,0:0	./.:0,0:0	./.:0,0:0	./.:0,0:0	./.:0,0:0	./.:0,0:0	./.:0,0:0	./.:0,0:0	./.:0,0:0	./.:0,0:0	./.:0,0:0	./.:0,0:0	./.:0,0:0	./.:0,0:0	./.:0,0:0	./.:0,0:0	./.:0,0:0	./.:0,0:0	./.:0,0:0	./.:0,0:0	./.:0,0:0	./.:0,0:0	./.:0,0:0	./.:0,0:0	./.:0,0:0	./.:0,0:0	./.:0,0:0	./.:0,0:0	./.:0,0:0	./.:0,0:0	./.:0,0:0	./.:0,0:0	./.:0,0:0	./.:0,0:0	./.:0,0:0	./.:0,0:0	./.:0,0:0	./.:0,0:0	./.:0,0:0	./.:0,0:0	./.:0,0:0	./.:0,0:0	./.:0,0:0	./.:0,0:0	./.:0,0:0	./.:0,0:0	./.:0,0:0	./.:0,0:0	./.:0,0:0	./.:0,0:0	./.:0,0:0	./.:0,0:0	./.:0,0:0	./.:0,0:0	./.:0,0:0	./.:0,0:0	./.:0,0:0	./.:0,0:0	./.:0,0:0	./.:0,0:0	./.:0,0:0	./.:0,0:0	./.:0,0:0	./.:0,0:0	./.:0,0:0	./.:0,0:0	./.:0,0:0	./.:0,0:0	./.:0,0:0	./.:0,0:0	./.:0,0:0	./.:0,0:0	./.:0,0:0	./.:0,0:0	./.:0,0:0	./.:0,0:0	./.:0,0:0	./.:0,0:0	./.:0,0:0	./.:0,0:0	./.:0,0:0	./.:0,0:0	./.:0,0:0	./.:0,0:0	./.:0,0:0	./.:0,0:0	./.:0,0:0	./.:0,0:0	./.:0,0:0	./.:0,0:0	./.:0,0:0	./.:0,0:0	./.:0,0:0	./.:0,0:0	./.:0,0:0	./.:0,0:0	./.:0,0:0	./.:0,0:0	./.:0,0:0	./.:0,0:0	./.:0,0:0	./.:0,0:0	./.:0,0:0	./.:0,0:0	./.:0,0:0	./.:0,0:0	./.:0,0:0	./.:0,0:0	./.:0,0:0	./.:0,0:0	./.:0,0:0	./.:0,0:0	./.:0,0:0	./.:0,0:0	./.:0,0:0	./.:0,0:0	./.:0,0:0	./.:0,0:0	./.:0,0:0	./.:0,0:0	./.:0,0:0	./.:0,0:0	./.:0,0:0	./.:0,0:0
04	3631506	S04_3631506	A	G	.	PASS	AC=1;AF=0.500;AN=2;BaseQRankSum=0.811;ClippingRankSum=0.00;ExcessHet=3.0103;FS=0.000;MLEAC=1;MLEAF=0.500;MQ=60.00;MQRankSum=0.00;QD=1.98;ReadPosRankSum=1.15;SOR=0.223;set=variant59;DP=12	GT:AD:DP:GQ:PL	./.:0,0:0	./.:0,0:0	./.:0,0:0	./.:0,0:0	./.:0,0:0	./.:0,0:0	./.:0,0:0	./.:0,0:0	./.:0,0:0	./.:0,0:0	./.:0,0:0	./.:0,0:0	./.:0,0:0	./.:0,0:0	./.:0,0:0	./.:0,0:0	./.:0,0:0	./.:0,0:0	./.:0,0:0	./.:0,0:0	./.:0,0:0	./.:0,0:0	./.:0,0:0	./.:0,0:0	./.:0,0:0	./.:0,0:0	./.:0,0:0	./.:0,0:0	./.:0,0:0	./.:0,0:0	./.:0,0:0	./.:0,0:0	./.:0,0:0	./.:0,0:0	./.:0,0:0	./.:0,0:0	./.:0,0:0	./.:0,0:0	./.:0,0:0	./.:0,0:0	./.:0,0:0	./.:0,0:0	./.:0,0:0	./.:0,0:0	./.:0,0:0	./.:0,0:0	./.:0,0:0	./.:0,0:0	./.:0,0:0	./.:0,0:0	./.:0,0:0	./.:0,0:0	./.:0,0:0	./.:0,0:0	./.:0,0:0	./.:0,0:0	./.:0,0:0	./.:0,0:0	./.:0,0:0	./.:0,0:0	./.:0,0:0	./.:0,0:0	./.:0,0:0	./.:0,0:0	./.:0,0:0	./.:0,0:0	./.:0,0:0	./.:0,0:0	./.:0,0:0	./.:0,0:0	./.:0,0:0	./.:0,0:0	./.:0,0:0	./.:0,0:0	./.:0,0:0	./.:0,0:0	./.:0,0:0	./.:0,0:0	./.:0,0:0	./.:0,0:0	./.:0,0:0	./.:0,0:0	./.:0,0:0	./.:0,0:0	./.:0,0:0	./.:0,0:0	./.:0,0:0	./.:0,0:0	./.:0,0:0	./.:0,0:0	./.:0,0:0	./.:0,0:0	./.:0,0:0	./.:0,0:0	./.:0,0:0	./.:0,0:0	./.:0,0:0	./.:0,0:0	./.:0,0:0	./.:0,0:0	./.:0,0:0	./.:0,0:0	./.:0,0:0	./.:0,0:0	./.:0,0:0	./.:0,0:0	./.:0,0:0	./.:0,0:0	./.:0,0:0	./.:0,0:0	./.:0,0:0	0/1:10,2:12:99:36,0,255	./.:0,0:0	./.:0,0:0	./.:0,0:0	./.:0,0:0	./.:0,0:0	./.:0,0:0	./.:0,0:0	./.:0,0:0	./.:0,0:0	./.:0,0:0	./.:0,0:0	./.:0,0:0	./.:0,0:0	./.:0,0:0	./.:0,0:0	./.:0,0:0	./.:0,0:0	./.:0,0:0	./.:0,0:0	./.:0,0:0	./.:0,0:0	./.:0,0:0	./.:0,0:0	./.:0,0:0	./.:0,0:0	./.:0,0:0	./.:0,0:0	./.:0,0:0	./.:0,0:0	./.:0,0:0	./.:0,0:0	./.:0,0:0	./.:0,0:0	./.:0,0:0	./.:0,0:0	./.:0,0:0	./.:0,0:0	./.:0,0:0	./.:0,0:0	./.:0,0:0	./.:0,0:0	./.:0,0:0	./.:0,0:0	./.:0,0:0	./.:0,0:0	./.:0,0:0	./.:0,0:0	./.:0,0:0	./.:0,0:0	./.:0,0:0	./.:0,0:0	./.:0,0:0	./.:0,0:0	./.:0,0:0	./.:0,0:0	./.:0,0:0	./.:0,0:0	./.:0,0:0	./.:0,0:0	./.:0,0:0	./.:0,0:0	./.:0,0:0	./.:0,0:0	./.:0,0:0	./.:0,0:0	./.:0,0:0	./.:0,0:0	./.:0,0:0	./.:0,0:0	./.:0,0:0	./.:0,0:0	./.:0,0:0	./.:0,0:0	./.:0,0:0	./.:0,0:0	./.:0,0:0	./.:0,0:0	./.:0,0:0	./.:0,0:0	./.:0,0:0	./.:0,0:0	./.:0,0:0	./.:0,0:0	./.:0,0:0	./.:0,0:0	./.:0,0:0
04	3631529	S04_3631529	T	C	.	PASS	AC=1;AF=0.500;AN=2;BaseQRankSum=-9.430e-01;ClippingRankSum=0.00;ExcessHet=3.0103;FS=0.000;MLEAC=1;MLEAF=0.500;MQ=60.00;MQRankSum=0.00;QD=1.83;ReadPosRankSum=0.400;SOR=0.180;set=variant59;DP=13	GT:AD:DP:GQ:PL	./.:0,0:0	./.:0,0:0	./.:0,0:0	./.:0,0:0	./.:0,0:0	./.:0,0:0	./.:0,0:0	./.:0,0:0	./.:0,0:0	./.:0,0:0	./.:0,0:0	./.:0,0:0	./.:0,0:0	./.:0,0:0	./.:0,0:0	./.:0,0:0	./.:0,0:0	./.:0,0:0	./.:0,0:0	./.:0,0:0	./.:0,0:0	./.:0,0:0	./.:0,0:0	./.:0,0:0	./.:0,0:0	./.:0,0:0	./.:0,0:0	./.:0,0:0	./.:0,0:0	./.:0,0:0	./.:0,0:0	./.:0,0:0	./.:0,0:0	./.:0,0:0	./.:0,0:0	./.:0,0:0	./.:0,0:0	./.:0,0:0	./.:0,0:0	./.:0,0:0	./.:0,0:0	./.:0,0:0	./.:0,0:0	./.:0,0:0	./.:0,0:0	./.:0,0:0	./.:0,0:0	./.:0,0:0	./.:0,0:0	./.:0,0:0	./.:0,0:0	./.:0,0:0	./.:0,0:0	./.:0,0:0	./.:0,0:0	./.:0,0:0	./.:0,0:0	./.:0,0:0	./.:0,0:0	./.:0,0:0	./.:0,0:0	./.:0,0:0	./.:0,0:0	./.:0,0:0	./.:0,0:0	./.:0,0:0	./.:0,0:0	./.:0,0:0	./.:0,0:0	./.:0,0:0	./.:0,0:0	./.:0,0:0	./.:0,0:0	./.:0,0:0	./.:0,0:0	./.:0,0:0	./.:0,0:0	./.:0,0:0	./.:0,0:0	./.:0,0:0	./.:0,0:0	./.:0,0:0	./.:0,0:0	./.:0,0:0	./.:0,0:0	./.:0,0:0	./.:0,0:0	./.:0,0:0	./.:0,0:0	./.:0,0:0	./.:0,0:0	./.:0,0:0	./.:0,0:0	./.:0,0:0	./.:0,0:0	./.:0,0:0	./.:0,0:0	./.:0,0:0	./.:0,0:0	./.:0,0:0	./.:0,0:0	./.:0,0:0	./.:0,0:0	./.:0,0:0	./.:0,0:0	./.:0,0:0	./.:0,0:0	./.:0,0:0	./.:0,0:0	./.:0,0:0	./.:0,0:0	0/1:11,2:13:99:33,0,255	./.:0,0:0	./.:0,0:0	./.:0,0:0	./.:0,0:0	./.:0,0:0	./.:0,0:0	./.:0,0:0	./.:0,0:0	./.:0,0:0	./.:0,0:0	./.:0,0:0	./.:0,0:0	./.:0,0:0	./.:0,0:0	./.:0,0:0	./.:0,0:0	./.:0,0:0	./.:0,0:0	./.:0,0:0	./.:0,0:0	./.:0,0:0	./.:0,0:0	./.:0,0:0	./.:0,0:0	./.:0,0:0	./.:0,0:0	./.:0,0:0	./.:0,0:0	./.:0,0:0	./.:0,0:0	./.:0,0:0	./.:0,0:0	./.:0,0:0	./.:0,0:0	./.:0,0:0	./.:0,0:0	./.:0,0:0	./.:0,0:0	./.:0,0:0	./.:0,0:0	./.:0,0:0	./.:0,0:0	./.:0,0:0	./.:0,0:0	./.:0,0:0	./.:0,0:0	./.:0,0:0	./.:0,0:0	./.:0,0:0	./.:0,0:0	./.:0,0:0	./.:0,0:0	./.:0,0:0	./.:0,0:0	./.:0,0:0	./.:0,0:0	./.:0,0:0	./.:0,0:0	./.:0,0:0	./.:0,0:0	./.:0,0:0	./.:0,0:0	./.:0,0:0	./.:0,0:0	./.:0,0:0	./.:0,0:0	./.:0,0:0	./.:0,0:0	./.:0,0:0	./.:0,0:0	./.:0,0:0	./.:0,0:0	./.:0,0:0	./.:0,0:0	./.:0,0:0	./.:0,0:0	./.:0,0:0	./.:0,0:0	./.:0,0:0	./.:0,0:0	./.:0,0:0	./.:0,0:0	./.:0,0:0	./.:0,0:0	./.:0,0:0	./.:0,0:0
04	3631599	S04_3631599	C	T	.	PASS	AC=2;AF=1.00;AN=2;ExcessHet=3.0103;FS=0.000;MLEAC=2;MLEAF=1.00;MQ=60.00;QD=32.75;SOR=2.147;set=variant65;DP=13	GT:AD:DP:GQ:PL	./.:0,0:0	./.:0,0:0	./.:0,0:0	./.:0,0:0	./.:0,0:0	./.:0,0:0	./.:0,0:0	./.:0,0:0	./.:0,0:0	./.:0,0:0	./.:0,0:0	./.:0,0:0	./.:0,0:0	./.:0,0:0	./.:0,0:0	./.:0,0:0	./.:0,0:0	./.:0,0:0	./.:0,0:0	./.:0,0:0	./.:0,0:0	./.:0,0:0	./.:0,0:0	./.:0,0:0	./.:0,0:0	./.:0,0:0	./.:0,0:0	./.:0,0:0	./.:0,0:0	./.:0,0:0	./.:0,0:0	./.:0,0:0	./.:0,0:0	./.:0,0:0	./.:0,0:0	./.:0,0:0	./.:0,0:0	./.:0,0:0	./.:0,0:0	./.:0,0:0	./.:0,0:0	./.:0,0:0	./.:0,0:0	./.:0,0:0	./.:0,0:0	./.:0,0:0	./.:0,0:0	./.:0,0:0	./.:0,0:0	./.:0,0:0	./.:0,0:0	./.:0,0:0	./.:0,0:0	./.:0,0:0	./.:0,0:0	./.:0,0:0	./.:0,0:0	./.:0,0:0	./.:0,0:0	./.:0,0:0	./.:0,0:0	./.:0,0:0	./.:0,0:0	./.:0,0:0	./.:0,0:0	./.:0,0:0	./.:0,0:0	./.:0,0:0	./.:0,0:0	./.:0,0:0	./.:0,0:0	./.:0,0:0	./.:0,0:0	./.:0,0:0	./.:0,0:0	./.:0,0:0	./.:0,0:0	./.:0,0:0	./.:0,0:0	./.:0,0:0	./.:0,0:0	./.:0,0:0	./.:0,0:0	./.:0,0:0	./.:0,0:0	./.:0,0:0	./.:0,0:0	./.:0,0:0	./.:0,0:0	./.:0,0:0	./.:0,0:0	./.:0,0:0	./.:0,0:0	./.:0,0:0	./.:0,0:0	./.:0,0:0	./.:0,0:0	./.:0,0:0	./.:0,0:0	./.:0,0:0	./.:0,0:0	./.:0,0:0	./.:0,0:0	./.:0,0:0	./.:0,0:0	./.:0,0:0	./.:0,0:0	./.:0,0:0	./.:0,0:0	./.:0,0:0	./.:0,0:0	./.:0,0:0	./.:0,0:0	./.:0,0:0	./.:0,0:0	./.:0,0:0	./.:0,0:0	./.:0,0:0	./.:0,0:0	./.:0,0:0	./.:0,0:0	./.:0,0:0	./.:0,0:0	./.:0,0:0	./.:0,0:0	./.:0,0:0	./.:0,0:0	./.:0,0:0	./.:0,0:0	./.:0,0:0	./.:0,0:0	./.:0,0:0	./.:0,0:0	./.:0,0:0	./.:0,0:0	1/1:0,13:13:99:255,39,0	./.:0,0:0	./.:0,0:0	./.:0,0:0	./.:0,0:0	./.:0,0:0	./.:0,0:0	./.:0,0:0	./.:0,0:0	./.:0,0:0	./.:0,0:0	./.:0,0:0	./.:0,0:0	./.:0,0:0	./.:0,0:0	./.:0,0:0	./.:0,0:0	./.:0,0:0	./.:0,0:0	./.:0,0:0	./.:0,0:0	./.:0,0:0	./.:0,0:0	./.:0,0:0	./.:0,0:0	./.:0,0:0	./.:0,0:0	./.:0,0:0	./.:0,0:0	./.:0,0:0	./.:0,0:0	./.:0,0:0	./.:0,0:0	./.:0,0:0	./.:0,0:0	./.:0,0:0	./.:0,0:0	./.:0,0:0	./.:0,0:0	./.:0,0:0	./.:0,0:0	./.:0,0:0	./.:0,0:0	./.:0,0:0	./.:0,0:0	./.:0,0:0	./.:0,0:0	./.:0,0:0	./.:0,0:0	./.:0,0:0	./.:0,0:0	./.:0,0:0	./.:0,0:0	./.:0,0:0	./.:0,0:0	./.:0,0:0	./.:0,0:0	./.:0,0:0	./.:0,0:0	./.:0,0:0	./.:0,0:0	./.:0,0:0	./.:0,0:0
04	3631668	S04_3631668	C	T	.	PASS	AC=1;AF=0.500;AN=2;BaseQRankSum=0.319;ClippingRankSum=0.00;ExcessHet=3.0103;FS=0.000;MLEAC=1;MLEAF=0.500;MQ=60.00;MQRankSum=0.00;QD=5.06;ReadPosRankSum=0.319;SOR=0.551;set=variant128;DP=12	GT:AD:DP:GQ:PL	./.:0,0:0	./.:0,0:0	./.:0,0:0	./.:0,0:0	./.:0,0:0	./.:0,0:0	./.:0,0:0	./.:0,0:0	./.:0,0:0	./.:0,0:0	./.:0,0:0	./.:0,0:0	./.:0,0:0	./.:0,0:0	./.:0,0:0	./.:0,0:0	./.:0,0:0	./.:0,0:0	./.:0,0:0	./.:0,0:0	./.:0,0:0	./.:0,0:0	./.:0,0:0	./.:0,0:0	./.:0,0:0	./.:0,0:0	./.:0,0:0	./.:0,0:0	./.:0,0:0	./.:0,0:0	./.:0,0:0	./.:0,0:0	./.:0,0:0	./.:0,0:0	./.:0,0:0	./.:0,0:0	0/1:9,3:12:99:72,0,255	./.:0,0:0	./.:0,0:0	./.:0,0:0	./.:0,0:0	./.:0,0:0	./.:0,0:0	./.:0,0:0	./.:0,0:0	./.:0,0:0	./.:0,0:0	./.:0,0:0	./.:0,0:0	./.:0,0:0	./.:0,0:0	./.:0,0:0	./.:0,0:0	./.:0,0:0	./.:0,0:0	./.:0,0:0	./.:0,0:0	./.:0,0:0	./.:0,0:0	./.:0,0:0	./.:0,0:0	./.:0,0:0	./.:0,0:0	./.:0,0:0	./.:0,0:0	./.:0,0:0	./.:0,0:0	./.:0,0:0	./.:0,0:0	./.:0,0:0	./.:0,0:0	./.:0,0:0	./.:0,0:0	./.:0,0:0	./.:0,0:0	./.:0,0:0	./.:0,0:0	./.:0,0:0	./.:0,0:0	./.:0,0:0	./.:0,0:0	./.:0,0:0	./.:0,0:0	./.:0,0:0	./.:0,0:0	./.:0,0:0	./.:0,0:0	./.:0,0:0	./.:0,0:0	./.:0,0:0	./.:0,0:0	./.:0,0:0	./.:0,0:0	./.:0,0:0	./.:0,0:0	./.:0,0:0	./.:0,0:0	./.:0,0:0	./.:0,0:0	./.:0,0:0	./.:0,0:0	./.:0,0:0	./.:0,0:0	./.:0,0:0	./.:0,0:0	./.:0,0:0	./.:0,0:0	./.:0,0:0	./.:0,0:0	./.:0,0:0	./.:0,0:0	./.:0,0:0	./.:0,0:0	./.:0,0:0	./.:0,0:0	./.:0,0:0	./.:0,0:0	./.:0,0:0	./.:0,0:0	./.:0,0:0	./.:0,0:0	./.:0,0:0	./.:0,0:0	./.:0,0:0	./.:0,0:0	./.:0,0:0	./.:0,0:0	./.:0,0:0	./.:0,0:0	./.:0,0:0	./.:0,0:0	./.:0,0:0	./.:0,0:0	./.:0,0:0	./.:0,0:0	./.:0,0:0	./.:0,0:0	./.:0,0:0	./.:0,0:0	./.:0,0:0	./.:0,0:0	./.:0,0:0	./.:0,0:0	./.:0,0:0	./.:0,0:0	./.:0,0:0	./.:0,0:0	./.:0,0:0	./.:0,0:0	./.:0,0:0	./.:0,0:0	./.:0,0:0	./.:0,0:0	./.:0,0:0	./.:0,0:0	./.:0,0:0	./.:0,0:0	./.:0,0:0	./.:0,0:0	./.:0,0:0	./.:0,0:0	./.:0,0:0	./.:0,0:0	./.:0,0:0	./.:0,0:0	./.:0,0:0	./.:0,0:0	./.:0,0:0	./.:0,0:0	./.:0,0:0	./.:0,0:0	./.:0,0:0	./.:0,0:0	./.:0,0:0	./.:0,0:0	./.:0,0:0	./.:0,0:0	./.:0,0:0	./.:0,0:0	./.:0,0:0	./.:0,0:0	./.:0,0:0	./.:0,0:0	./.:0,0:0	./.:0,0:0	./.:0,0:0	./.:0,0:0	./.:0,0:0	./.:0,0:0	./.:0,0:0	./.:0,0:0	./.:0,0:0	./.:0,0:0	./.:0,0:0	./.:0,0:0	./.:0,0:0	./.:0,0:0	./.:0,0:0
04	3631712	S04_3631712	A	C	.	PASS	AC=1;AF=0.500;AN=2;BaseQRankSum=-3.970e-01;ClippingRankSum=0.00;ExcessHet=3.0103;FS=2.154;MLEAC=1;MLEAF=0.500;MQ=60.00;MQRankSum=0.00;QD=2.35;ReadPosRankSum=2.37;SOR=0.750;set=variant179;DP=22	GT:AD:DP:GQ:PL	./.:0,0:0	./.:0,0:0	./.:0,0:0	./.:0,0:0	./.:0,0:0	./.:0,0:0	./.:0,0:0	./.:0,0:0	./.:0,0:0	./.:0,0:0	./.:0,0:0	./.:0,0:0	./.:0,0:0	./.:0,0:0	./.:0,0:0	./.:0,0:0	./.:0,0:0	./.:0,0:0	./.:0,0:0	./.:0,0:0	./.:0,0:0	./.:0,0:0	./.:0,0:0	./.:0,0:0	./.:0,0:0	./.:0,0:0	./.:0,0:0	./.:0,0:0	./.:0,0:0	./.:0,0:0	./.:0,0:0	./.:0,0:0	./.:0,0:0	./.:0,0:0	./.:0,0:0	./.:0,0:0	./.:0,0:0	./.:0,0:0	./.:0,0:0	./.:0,0:0	./.:0,0:0	./.:0,0:0	./.:0,0:0	./.:0,0:0	./.:0,0:0	./.:0,0:0	./.:0,0:0	./.:0,0:0	./.:0,0:0	./.:0,0:0	./.:0,0:0	./.:0,0:0	./.:0,0:0	./.:0,0:0	./.:0,0:0	./.:0,0:0	./.:0,0:0	./.:0,0:0	./.:0,0:0	./.:0,0:0	./.:0,0:0	./.:0,0:0	./.:0,0:0	./.:0,0:0	./.:0,0:0	./.:0,0:0	./.:0,0:0	./.:0,0:0	./.:0,0:0	./.:0,0:0	./.:0,0:0	./.:0,0:0	./.:0,0:0	./.:0,0:0	./.:0,0:0	./.:0,0:0	./.:0,0:0	./.:0,0:0	./.:0,0:0	./.:0,0:0	./.:0,0:0	./.:0,0:0	./.:0,0:0	./.:0,0:0	./.:0,0:0	./.:0,0:0	./.:0,0:0	./.:0,0:0	./.:0,0:0	./.:0,0:0	./.:0,0:0	./.:0,0:0	./.:0,0:0	./.:0,0:0	./.:0,0:0	./.:0,0:0	./.:0,0:0	./.:0,0:0	./.:0,0:0	./.:0,0:0	./.:0,0:0	./.:0,0:0	./.:0,0:0	./.:0,0:0	./.:0,0:0	./.:0,0:0	./.:0,0:0	./.:0,0:0	./.:0,0:0	./.:0,0:0	./.:0,0:0	./.:0,0:0	./.:0,0:0	./.:0,0:0	./.:0,0:0	./.:0,0:0	./.:0,0:0	./.:0,0:0	./.:0,0:0	./.:0,0:0	./.:0,0:0	./.:0,0:0	./.:0,0:0	./.:0,0:0	./.:0,0:0	./.:0,0:0	./.:0,0:0	./.:0,0:0	./.:0,0:0	./.:0,0:0	./.:0,0:0	./.:0,0:0	0/1:17,5:22:99:113,0,255	./.:0,0:0	./.:0,0:0	./.:0,0:0	./.:0,0:0	./.:0,0:0	./.:0,0:0	./.:0,0:0	./.:0,0:0	./.:0,0:0	./.:0,0:0	./.:0,0:0	./.:0,0:0	./.:0,0:0	./.:0,0:0	./.:0,0:0	./.:0,0:0	./.:0,0:0	./.:0,0:0	./.:0,0:0	./.:0,0:0	./.:0,0:0	./.:0,0:0	./.:0,0:0	./.:0,0:0	./.:0,0:0	./.:0,0:0	./.:0,0:0	./.:0,0:0	./.:0,0:0	./.:0,0:0	./.:0,0:0	./.:0,0:0	./.:0,0:0	./.:0,0:0	./.:0,0:0	./.:0,0:0	./.:0,0:0	./.:0,0:0	./.:0,0:0	./.:0,0:0	./.:0,0:0	./.:0,0:0	./.:0,0:0	./.:0,0:0	./.:0,0:0	./.:0,0:0	./.:0,0:0	./.:0,0:0	./.:0,0:0	./.:0,0:0	./.:0,0:0	./.:0,0:0	./.:0,0:0	./.:0,0:0	./.:0,0:0	./.:0,0:0	./.:0,0:0	./.:0,0:0	./.:0,0:0	./.:0,0:0	./.:0,0:0	./.:0,0:0	./.:0,0:0	./.:0,0:0	./.:0,0:0
04	3631727	S04_3631727	A	C	.	PASS	AC=1;AF=0.500;AN=2;BaseQRankSum=-4.420e-01;ClippingRankSum=0.00;ExcessHet=3.0103;FS=12.041;MLEAC=1;MLEAF=0.500;MQ=60.00;MQRankSum=0.00;QD=1.11;ReadPosRankSum=-4.940e-01;SOR=2.788;set=variant180;DP=16	GT:AD:DP:GQ:PL	./.:0,0:0	./.:0,0:0	./.:0,0:0	./.:0,0:0	./.:0,0:0	./.:0,0:0	./.:0,0:0	./.:0,0:0	./.:0,0:0	./.:0,0:0	./.:0,0:0	./.:0,0:0	./.:0,0:0	./.:0,0:0	./.:0,0:0	./.:0,0:0	./.:0,0:0	./.:0,0:0	./.:0,0:0	./.:0,0:0	./.:0,0:0	./.:0,0:0	./.:0,0:0	./.:0,0:0	./.:0,0:0	./.:0,0:0	./.:0,0:0	./.:0,0:0	./.:0,0:0	./.:0,0:0	./.:0,0:0	./.:0,0:0	./.:0,0:0	./.:0,0:0	./.:0,0:0	./.:0,0:0	./.:0,0:0	./.:0,0:0	./.:0,0:0	./.:0,0:0	./.:0,0:0	./.:0,0:0	./.:0,0:0	./.:0,0:0	./.:0,0:0	./.:0,0:0	./.:0,0:0	./.:0,0:0	./.:0,0:0	./.:0,0:0	./.:0,0:0	./.:0,0:0	./.:0,0:0	./.:0,0:0	./.:0,0:0	./.:0,0:0	./.:0,0:0	./.:0,0:0	./.:0,0:0	./.:0,0:0	./.:0,0:0	./.:0,0:0	./.:0,0:0	./.:0,0:0	./.:0,0:0	./.:0,0:0	./.:0,0:0	./.:0,0:0	./.:0,0:0	./.:0,0:0	./.:0,0:0	./.:0,0:0	./.:0,0:0	./.:0,0:0	./.:0,0:0	./.:0,0:0	./.:0,0:0	./.:0,0:0	./.:0,0:0	./.:0,0:0	./.:0,0:0	./.:0,0:0	./.:0,0:0	./.:0,0:0	./.:0,0:0	./.:0,0:0	./.:0,0:0	./.:0,0:0	./.:0,0:0	./.:0,0:0	./.:0,0:0	./.:0,0:0	./.:0,0:0	./.:0,0:0	./.:0,0:0	./.:0,0:0	./.:0,0:0	./.:0,0:0	./.:0,0:0	./.:0,0:0	./.:0,0:0	./.:0,0:0	./.:0,0:0	./.:0,0:0	./.:0,0:0	./.:0,0:0	./.:0,0:0	./.:0,0:0	./.:0,0:0	./.:0,0:0	./.:0,0:0	./.:0,0:0	./.:0,0:0	./.:0,0:0	./.:0,0:0	./.:0,0:0	./.:0,0:0	./.:0,0:0	./.:0,0:0	./.:0,0:0	./.:0,0:0	./.:0,0:0	./.:0,0:0	./.:0,0:0	./.:0,0:0	./.:0,0:0	./.:0,0:0	./.:0,0:0	./.:0,0:0	./.:0,0:0	./.:0,0:0	./.:0,0:0	./.:0,0:0	0/1:13,3:16:99:60,0,255	./.:0,0:0	./.:0,0:0	./.:0,0:0	./.:0,0:0	./.:0,0:0	./.:0,0:0	./.:0,0:0	./.:0,0:0	./.:0,0:0	./.:0,0:0	./.:0,0:0	./.:0,0:0	./.:0,0:0	./.:0,0:0	./.:0,0:0	./.:0,0:0	./.:0,0:0	./.:0,0:0	./.:0,0:0	./.:0,0:0	./.:0,0:0	./.:0,0:0	./.:0,0:0	./.:0,0:0	./.:0,0:0	./.:0,0:0	./.:0,0:0	./.:0,0:0	./.:0,0:0	./.:0,0:0	./.:0,0:0	./.:0,0:0	./.:0,0:0	./.:0,0:0	./.:0,0:0	./.:0,0:0	./.:0,0:0	./.:0,0:0	./.:0,0:0	./.:0,0:0	./.:0,0:0	./.:0,0:0	./.:0,0:0	./.:0,0:0	./.:0,0:0	./.:0,0:0	./.:0,0:0	./.:0,0:0	./.:0,0:0	./.:0,0:0	./.:0,0:0	./.:0,0:0	./.:0,0:0	./.:0,0:0	./.:0,0:0	./.:0,0:0	./.:0,0:0	./.:0,0:0	./.:0,0:0	./.:0,0:0	./.:0,0:0	./.:0,0:0	./.:0,0:0	./.:0,0:0
04	3631874	S04_3631874	A	C	.	PASS	AC=2;AF=0.500;AN=4;ClippingRankSum=0.00;ExcessHet=3.0103;MLEAC=1;MLEAF=0.500;MQ=60.00;MQRankSum=0.00;set=variant7-variant114;DP=14	GT:AD:DP:GQ:PL	./.:0,0:0	./.:0,0:0	./.:0,0:0	./.:0,0:0	./.:0,0:0	./.:0,0:0	./.:0,0:0	./.:0,0:0	./.:0,0:0	0/1:2,2:4:99:60,0,60	./.:0,0:0	./.:0,0:0	./.:0,0:0	./.:0,0:0	./.:0,0:0	./.:0,0:0	./.:0,0:0	0/1:7,3:10:99:78,0,222	./.:0,0:0	./.:0,0:0	./.:0,0:0	./.:0,0:0	./.:0,0:0	./.:0,0:0	./.:0,0:0	./.:0,0:0	./.:0,0:0	./.:0,0:0	./.:0,0:0	./.:0,0:0	./.:0,0:0	./.:0,0:0	./.:0,0:0	./.:0,0:0	./.:0,0:0	./.:0,0:0	./.:0,0:0	./.:0,0:0	./.:0,0:0	./.:0,0:0	./.:0,0:0	./.:0,0:0	./.:0,0:0	./.:0,0:0	./.:0,0:0	./.:0,0:0	./.:0,0:0	./.:0,0:0	./.:0,0:0	./.:0,0:0	./.:0,0:0	./.:0,0:0	./.:0,0:0	./.:0,0:0	./.:0,0:0	./.:0,0:0	./.:0,0:0	./.:0,0:0	./.:0,0:0	./.:0,0:0	./.:0,0:0	./.:0,0:0	./.:0,0:0	./.:0,0:0	./.:0,0:0	./.:0,0:0	./.:0,0:0	./.:0,0:0	./.:0,0:0	./.:0,0:0	./.:0,0:0	./.:0,0:0	./.:0,0:0	./.:0,0:0	./.:0,0:0	./.:0,0:0	./.:0,0:0	./.:0,0:0	./.:0,0:0	./.:0,0:0	./.:0,0:0	./.:0,0:0	./.:0,0:0	./.:0,0:0	./.:0,0:0	./.:0,0:0	./.:0,0:0	./.:0,0:0	./.:0,0:0	./.:0,0:0	./.:0,0:0	./.:0,0:0	./.:0,0:0	./.:0,0:0	./.:0,0:0	./.:0,0:0	./.:0,0:0	./.:0,0:0	./.:0,0:0	./.:0,0:0	./.:0,0:0	./.:0,0:0	./.:0,0:0	./.:0,0:0	./.:0,0:0	./.:0,0:0	./.:0,0:0	./.:0,0:0	./.:0,0:0	./.:0,0:0	./.:0,0:0	./.:0,0:0	./.:0,0:0	./.:0,0:0	./.:0,0:0	./.:0,0:0	./.:0,0:0	./.:0,0:0	./.:0,0:0	./.:0,0:0	./.:0,0:0	./.:0,0:0	./.:0,0:0	./.:0,0:0	./.:0,0:0	./.:0,0:0	./.:0,0:0	./.:0,0:0	./.:0,0:0	./.:0,0:0	./.:0,0:0	./.:0,0:0	./.:0,0:0	./.:0,0:0	./.:0,0:0	./.:0,0:0	./.:0,0:0	./.:0,0:0	./.:0,0:0	./.:0,0:0	./.:0,0:0	./.:0,0:0	./.:0,0:0	./.:0,0:0	./.:0,0:0	./.:0,0:0	./.:0,0:0	./.:0,0:0	./.:0,0:0	./.:0,0:0	./.:0,0:0	./.:0,0:0	./.:0,0:0	./.:0,0:0	./.:0,0:0	./.:0,0:0	./.:0,0:0	./.:0,0:0	./.:0,0:0	./.:0,0:0	./.:0,0:0	./.:0,0:0	./.:0,0:0	./.:0,0:0	./.:0,0:0	./.:0,0:0	./.:0,0:0	./.:0,0:0	./.:0,0:0	./.:0,0:0	./.:0,0:0	./.:0,0:0	./.:0,0:0	./.:0,0:0	./.:0,0:0	./.:0,0:0	./.:0,0:0	./.:0,0:0	./.:0,0:0	./.:0,0:0	./.:0,0:0	./.:0,0:0	./.:0,0:0	./.:0,0:0	./.:0,0:0	./.:0,0:0	./.:0,0:0	./.:0,0:0	./.:0,0:0	./.:0,0:0	./.:0,0:0	./.:0,0:0	./.:0,0:0	./.:0,0:0	./.:0,0:0	./.:0,0:0	./.:0,0:0	./.:0,0:0
04	3631888	S04_3631888	A	C	.	PASS	AC=1;AF=0.500;AN=2;BaseQRankSum=0.282;ClippingRankSum=0.00;ExcessHet=3.0103;FS=0.000;MLEAC=1;MLEAF=0.500;MQ=60.00;MQRankSum=0.00;QD=2.75;ReadPosRankSum=-7.650e-01;SOR=0.551;set=variant113;DP=9	GT:AD:DP:GQ:PL	./.:0,0:0	./.:0,0:0	./.:0,0:0	./.:0,0:0	./.:0,0:0	./.:0,0:0	./.:0,0:0	./.:0,0:0	./.:0,0:0	./.:0,0:0	./.:0,0:0	./.:0,0:0	./.:0,0:0	./.:0,0:0	./.:0,0:0	./.:0,0:0	0/1:7,2:9:99:45,0,225	./.:0,0:0	./.:0,0:0	./.:0,0:0	./.:0,0:0	./.:0,0:0	./.:0,0:0	./.:0,0:0	./.:0,0:0	./.:0,0:0	./.:0,0:0	./.:0,0:0	./.:0,0:0	./.:0,0:0	./.:0,0:0	./.:0,0:0	./.:0,0:0	./.:0,0:0	./.:0,0:0	./.:0,0:0	./.:0,0:0	./.:0,0:0	./.:0,0:0	./.:0,0:0	./.:0,0:0	./.:0,0:0	./.:0,0:0	./.:0,0:0	./.:0,0:0	./.:0,0:0	./.:0,0:0	./.:0,0:0	./.:0,0:0	./.:0,0:0	./.:0,0:0	./.:0,0:0	./.:0,0:0	./.:0,0:0	./.:0,0:0	./.:0,0:0	./.:0,0:0	./.:0,0:0	./.:0,0:0	./.:0,0:0	./.:0,0:0	./.:0,0:0	./.:0,0:0	./.:0,0:0	./.:0,0:0	./.:0,0:0	./.:0,0:0	./.:0,0:0	./.:0,0:0	./.:0,0:0	./.:0,0:0	./.:0,0:0	./.:0,0:0	./.:0,0:0	./.:0,0:0	./.:0,0:0	./.:0,0:0	./.:0,0:0	./.:0,0:0	./.:0,0:0	./.:0,0:0	./.:0,0:0	./.:0,0:0	./.:0,0:0	./.:0,0:0	./.:0,0:0	./.:0,0:0	./.:0,0:0	./.:0,0:0	./.:0,0:0	./.:0,0:0	./.:0,0:0	./.:0,0:0	./.:0,0:0	./.:0,0:0	./.:0,0:0	./.:0,0:0	./.:0,0:0	./.:0,0:0	./.:0,0:0	./.:0,0:0	./.:0,0:0	./.:0,0:0	./.:0,0:0	./.:0,0:0	./.:0,0:0	./.:0,0:0	./.:0,0:0	./.:0,0:0	./.:0,0:0	./.:0,0:0	./.:0,0:0	./.:0,0:0	./.:0,0:0	./.:0,0:0	./.:0,0:0	./.:0,0:0	./.:0,0:0	./.:0,0:0	./.:0,0:0	./.:0,0:0	./.:0,0:0	./.:0,0:0	./.:0,0:0	./.:0,0:0	./.:0,0:0	./.:0,0:0	./.:0,0:0	./.:0,0:0	./.:0,0:0	./.:0,0:0	./.:0,0:0	./.:0,0:0	./.:0,0:0	./.:0,0:0	./.:0,0:0	./.:0,0:0	./.:0,0:0	./.:0,0:0	./.:0,0:0	./.:0,0:0	./.:0,0:0	./.:0,0:0	./.:0,0:0	./.:0,0:0	./.:0,0:0	./.:0,0:0	./.:0,0:0	./.:0,0:0	./.:0,0:0	./.:0,0:0	./.:0,0:0	./.:0,0:0	./.:0,0:0	./.:0,0:0	./.:0,0:0	./.:0,0:0	./.:0,0:0	./.:0,0:0	./.:0,0:0	./.:0,0:0	./.:0,0:0	./.:0,0:0	./.:0,0:0	./.:0,0:0	./.:0,0:0	./.:0,0:0	./.:0,0:0	./.:0,0:0	./.:0,0:0	./.:0,0:0	./.:0,0:0	./.:0,0:0	./.:0,0:0	./.:0,0:0	./.:0,0:0	./.:0,0:0	./.:0,0:0	./.:0,0:0	./.:0,0:0	./.:0,0:0	./.:0,0:0	./.:0,0:0	./.:0,0:0	./.:0,0:0	./.:0,0:0	./.:0,0:0	./.:0,0:0	./.:0,0:0	./.:0,0:0	./.:0,0:0	./.:0,0:0	./.:0,0:0	./.:0,0:0	./.:0,0:0	./.:0,0:0	./.:0,0:0	./.:0,0:0
04	3632015	S04_3632015	T	G	.	PASS	AC=1;AF=0.500;AN=2;BaseQRankSum=-2.458e+00;ClippingRankSum=0.00;ExcessHet=3.0103;FS=28.543;MLEAC=1;MLEAF=0.500;MQ=60.00;MQRankSum=0.00;QD=1.83;ReadPosRankSum=-1.761e+00;SOR=3.219;set=variant164;DP=13	GT:AD:DP:GQ:PL	./.:0,0:0	./.:0,0:0	./.:0,0:0	./.:0,0:0	./.:0,0:0	./.:0,0:0	./.:0,0:0	./.:0,0:0	./.:0,0:0	./.:0,0:0	./.:0,0:0	./.:0,0:0	./.:0,0:0	./.:0,0:0	./.:0,0:0	./.:0,0:0	./.:0,0:0	./.:0,0:0	./.:0,0:0	./.:0,0:0	./.:0,0:0	./.:0,0:0	./.:0,0:0	./.:0,0:0	./.:0,0:0	./.:0,0:0	./.:0,0:0	./.:0,0:0	./.:0,0:0	./.:0,0:0	./.:0,0:0	./.:0,0:0	./.:0,0:0	./.:0,0:0	./.:0,0:0	./.:0,0:0	./.:0,0:0	./.:0,0:0	./.:0,0:0	./.:0,0:0	./.:0,0:0	./.:0,0:0	./.:0,0:0	./.:0,0:0	./.:0,0:0	./.:0,0:0	./.:0,0:0	./.:0,0:0	./.:0,0:0	./.:0,0:0	./.:0,0:0	./.:0,0:0	./.:0,0:0	./.:0,0:0	./.:0,0:0	./.:0,0:0	./.:0,0:0	./.:0,0:0	./.:0,0:0	./.:0,0:0	./.:0,0:0	./.:0,0:0	./.:0,0:0	./.:0,0:0	./.:0,0:0	./.:0,0:0	./.:0,0:0	./.:0,0:0	./.:0,0:0	./.:0,0:0	./.:0,0:0	./.:0,0:0	./.:0,0:0	./.:0,0:0	./.:0,0:0	./.:0,0:0	./.:0,0:0	./.:0,0:0	./.:0,0:0	./.:0,0:0	./.:0,0:0	./.:0,0:0	./.:0,0:0	./.:0,0:0	./.:0,0:0	./.:0,0:0	./.:0,0:0	./.:0,0:0	./.:0,0:0	./.:0,0:0	./.:0,0:0	./.:0,0:0	./.:0,0:0	./.:0,0:0	./.:0,0:0	./.:0,0:0	./.:0,0:0	./.:0,0:0	./.:0,0:0	./.:0,0:0	./.:0,0:0	./.:0,0:0	./.:0,0:0	./.:0,0:0	./.:0,0:0	./.:0,0:0	./.:0,0:0	./.:0,0:0	./.:0,0:0	./.:0,0:0	./.:0,0:0	./.:0,0:0	./.:0,0:0	./.:0,0:0	0/1:9,4:13:99:105,0,255	./.:0,0:0	./.:0,0:0	./.:0,0:0	./.:0,0:0	./.:0,0:0	./.:0,0:0	./.:0,0:0	./.:0,0:0	./.:0,0:0	./.:0,0:0	./.:0,0:0	./.:0,0:0	./.:0,0:0	./.:0,0:0	./.:0,0:0	./.:0,0:0	./.:0,0:0	./.:0,0:0	./.:0,0:0	./.:0,0:0	./.:0,0:0	./.:0,0:0	./.:0,0:0	./.:0,0:0	./.:0,0:0	./.:0,0:0	./.:0,0:0	./.:0,0:0	./.:0,0:0	./.:0,0:0	./.:0,0:0	./.:0,0:0	./.:0,0:0	./.:0,0:0	./.:0,0:0	./.:0,0:0	./.:0,0:0	./.:0,0:0	./.:0,0:0	./.:0,0:0	./.:0,0:0	./.:0,0:0	./.:0,0:0	./.:0,0:0	./.:0,0:0	./.:0,0:0	./.:0,0:0	./.:0,0:0	./.:0,0:0	./.:0,0:0	./.:0,0:0	./.:0,0:0	./.:0,0:0	./.:0,0:0	./.:0,0:0	./.:0,0:0	./.:0,0:0	./.:0,0:0	./.:0,0:0	./.:0,0:0	./.:0,0:0	./.:0,0:0	./.:0,0:0	./.:0,0:0	./.:0,0:0	./.:0,0:0	./.:0,0:0	./.:0,0:0	./.:0,0:0	./.:0,0:0	./.:0,0:0	./.:0,0:0	./.:0,0:0	./.:0,0:0	./.:0,0:0	./.:0,0:0	./.:0,0:0	./.:0,0:0	./.:0,0:0	./.:0,0:0	./.:0,0:0	./.:0,0:0	./.:0,0:0
04	3632033	S04_3632033	T	G	.	PASS	AC=3;AF=0.500;AN=6;ClippingRankSum=0.00;ExcessHet=3.0103;MLEAC=1;MLEAF=0.500;MQ=60.00;MQRankSum=0.00;set=variant27-variant113-variant187;DP=31	GT:AD:DP:GQ:PL	./.:0,0:0	./.:0,0:0	./.:0,0:0	./.:0,0:0	./.:0,0:0	./.:0,0:0	./.:0,0:0	./.:0,0:0	./.:0,0:0	./.:0,0:0	./.:0,0:0	./.:0,0:0	./.:0,0:0	./.:0,0:0	./.:0,0:0	./.:0,0:0	0/1:5,3:8:99:84,0,156	./.:0,0:0	./.:0,0:0	./.:0,0:0	./.:0,0:0	./.:0,0:0	./.:0,0:0	./.:0,0:0	./.:0,0:0	./.:0,0:0	./.:0,0:0	./.:0,0:0	./.:0,0:0	./.:0,0:0	./.:0,0:0	./.:0,0:0	./.:0,0:0	./.:0,0:0	./.:0,0:0	./.:0,0:0	./.:0,0:0	./.:0,0:0	./.:0,0:0	./.:0,0:0	./.:0,0:0	./.:0,0:0	./.:0,0:0	./.:0,0:0	./.:0,0:0	./.:0,0:0	./.:0,0:0	./.:0,0:0	./.:0,0:0	./.:0,0:0	./.:0,0:0	./.:0,0:0	./.:0,0:0	./.:0,0:0	./.:0,0:0	./.:0,0:0	./.:0,0:0	./.:0,0:0	./.:0,0:0	./.:0,0:0	./.:0,0:0	./.:0,0:0	./.:0,0:0	./.:0,0:0	./.:0,0:0	./.:0,0:0	./.:0,0:0	./.:0,0:0	0/1:5,3:8:99:84,0,156	./.:0,0:0	./.:0,0:0	./.:0,0:0	./.:0,0:0	./.:0,0:0	./.:0,0:0	./.:0,0:0	./.:0,0:0	./.:0,0:0	./.:0,0:0	./.:0,0:0	./.:0,0:0	./.:0,0:0	./.:0,0:0	./.:0,0:0	./.:0,0:0	./.:0,0:0	./.:0,0:0	./.:0,0:0	./.:0,0:0	./.:0,0:0	./.:0,0:0	./.:0,0:0	./.:0,0:0	./.:0,0:0	./.:0,0:0	./.:0,0:0	./.:0,0:0	./.:0,0:0	./.:0,0:0	./.:0,0:0	./.:0,0:0	./.:0,0:0	./.:0,0:0	./.:0,0:0	./.:0,0:0	./.:0,0:0	./.:0,0:0	./.:0,0:0	./.:0,0:0	./.:0,0:0	./.:0,0:0	./.:0,0:0	./.:0,0:0	./.:0,0:0	./.:0,0:0	./.:0,0:0	./.:0,0:0	./.:0,0:0	./.:0,0:0	./.:0,0:0	./.:0,0:0	./.:0,0:0	./.:0,0:0	./.:0,0:0	./.:0,0:0	./.:0,0:0	./.:0,0:0	./.:0,0:0	./.:0,0:0	./.:0,0:0	./.:0,0:0	./.:0,0:0	./.:0,0:0	./.:0,0:0	./.:0,0:0	./.:0,0:0	./.:0,0:0	./.:0,0:0	./.:0,0:0	./.:0,0:0	./.:0,0:0	./.:0,0:0	./.:0,0:0	./.:0,0:0	./.:0,0:0	./.:0,0:0	./.:0,0:0	./.:0,0:0	./.:0,0:0	./.:0,0:0	./.:0,0:0	./.:0,0:0	./.:0,0:0	./.:0,0:0	./.:0,0:0	./.:0,0:0	./.:0,0:0	./.:0,0:0	./.:0,0:0	./.:0,0:0	./.:0,0:0	./.:0,0:0	./.:0,0:0	./.:0,0:0	./.:0,0:0	./.:0,0:0	./.:0,0:0	./.:0,0:0	./.:0,0:0	./.:0,0:0	./.:0,0:0	./.:0,0:0	./.:0,0:0	./.:0,0:0	0/1:10,5:15:99:135,0,255	./.:0,0:0	./.:0,0:0	./.:0,0:0	./.:0,0:0	./.:0,0:0	./.:0,0:0	./.:0,0:0	./.:0,0:0	./.:0,0:0	./.:0,0:0	./.:0,0:0	./.:0,0:0	./.:0,0:0	./.:0,0:0	./.:0,0:0	./.:0,0:0	./.:0,0:0	./.:0,0:0	./.:0,0:0	./.:0,0:0	./.:0,0:0	./.:0,0:0	./.:0,0:0
04	3632482	S04_3632482	C	T	.	PASS	AC=1;AF=0.500;AN=2;BaseQRankSum=-1.471e+00;ClippingRankSum=0.00;ExcessHet=3.0103;FS=1.922;MLEAC=1;MLEAF=0.500;MQ=60.00;MQRankSum=0.00;QD=20.70;ReadPosRankSum=0.184;SOR=0.223;set=variant123;DP=21	GT:AD:DP:GQ:PL	./.:0,0:0	./.:0,0:0	./.:0,0:0	./.:0,0:0	./.:0,0:0	./.:0,0:0	./.:0,0:0	./.:0,0:0	./.:0,0:0	./.:0,0:0	./.:0,0:0	./.:0,0:0	./.:0,0:0	./.:0,0:0	./.:0,0:0	./.:0,0:0	./.:0,0:0	./.:0,0:0	./.:0,0:0	./.:0,0:0	./.:0,0:0	./.:0,0:0	./.:0,0:0	./.:0,0:0	./.:0,0:0	./.:0,0:0	./.:0,0:0	./.:0,0:0	./.:0,0:0	0/1:7,14:21:100:255,0,189	./.:0,0:0	./.:0,0:0	./.:0,0:0	./.:0,0:0	./.:0,0:0	./.:0,0:0	./.:0,0:0	./.:0,0:0	./.:0,0:0	./.:0,0:0	./.:0,0:0	./.:0,0:0	./.:0,0:0	./.:0,0:0	./.:0,0:0	./.:0,0:0	./.:0,0:0	./.:0,0:0	./.:0,0:0	./.:0,0:0	./.:0,0:0	./.:0,0:0	./.:0,0:0	./.:0,0:0	./.:0,0:0	./.:0,0:0	./.:0,0:0	./.:0,0:0	./.:0,0:0	./.:0,0:0	./.:0,0:0	./.:0,0:0	./.:0,0:0	./.:0,0:0	./.:0,0:0	./.:0,0:0	./.:0,0:0	./.:0,0:0	./.:0,0:0	./.:0,0:0	./.:0,0:0	./.:0,0:0	./.:0,0:0	./.:0,0:0	./.:0,0:0	./.:0,0:0	./.:0,0:0	./.:0,0:0	./.:0,0:0	./.:0,0:0	./.:0,0:0	./.:0,0:0	./.:0,0:0	./.:0,0:0	./.:0,0:0	./.:0,0:0	./.:0,0:0	./.:0,0:0	./.:0,0:0	./.:0,0:0	./.:0,0:0	./.:0,0:0	./.:0,0:0	./.:0,0:0	./.:0,0:0	./.:0,0:0	./.:0,0:0	./.:0,0:0	./.:0,0:0	./.:0,0:0	./.:0,0:0	./.:0,0:0	./.:0,0:0	./.:0,0:0	./.:0,0:0	./.:0,0:0	./.:0,0:0	./.:0,0:0	./.:0,0:0	./.:0,0:0	./.:0,0:0	./.:0,0:0	./.:0,0:0	./.:0,0:0	./.:0,0:0	./.:0,0:0	./.:0,0:0	./.:0,0:0	./.:0,0:0	./.:0,0:0	./.:0,0:0	./.:0,0:0	./.:0,0:0	./.:0,0:0	./.:0,0:0	./.:0,0:0	./.:0,0:0	./.:0,0:0	./.:0,0:0	./.:0,0:0	./.:0,0:0	./.:0,0:0	./.:0,0:0	./.:0,0:0	./.:0,0:0	./.:0,0:0	./.:0,0:0	./.:0,0:0	./.:0,0:0	./.:0,0:0	./.:0,0:0	./.:0,0:0	./.:0,0:0	./.:0,0:0	./.:0,0:0	./.:0,0:0	./.:0,0:0	./.:0,0:0	./.:0,0:0	./.:0,0:0	./.:0,0:0	./.:0,0:0	./.:0,0:0	./.:0,0:0	./.:0,0:0	./.:0,0:0	./.:0,0:0	./.:0,0:0	./.:0,0:0	./.:0,0:0	./.:0,0:0	./.:0,0:0	./.:0,0:0	./.:0,0:0	./.:0,0:0	./.:0,0:0	./.:0,0:0	./.:0,0:0	./.:0,0:0	./.:0,0:0	./.:0,0:0	./.:0,0:0	./.:0,0:0	./.:0,0:0	./.:0,0:0	./.:0,0:0	./.:0,0:0	./.:0,0:0	./.:0,0:0	./.:0,0:0	./.:0,0:0	./.:0,0:0	./.:0,0:0	./.:0,0:0	./.:0,0:0	./.:0,0:0	./.:0,0:0	./.:0,0:0	./.:0,0:0	./.:0,0:0	./.:0,0:0	./.:0,0:0	./.:0,0:0	./.:0,0:0	./.:0,0:0	./.:0,0:0	./.:0,0:0	./.:0,0:0
04	3632739	S04_3632739	C	T	.	PASS	AC=1;AF=0.500;AN=2;BaseQRankSum=0.00;ClippingRankSum=0.00;ExcessHet=3.0103;FS=0.000;MLEAC=1;MLEAF=0.500;MQ=60.00;MQRankSum=0.00;QD=6.13;ReadPosRankSum=0.623;SOR=0.307;set=variant119;DP=6	GT:AD:DP:GQ:PL	./.:0,0:0	./.:0,0:0	./.:0,0:0	./.:0,0:0	./.:0,0:0	./.:0,0:0	./.:0,0:0	./.:0,0:0	./.:0,0:0	./.:0,0:0	./.:0,0:0	./.:0,0:0	./.:0,0:0	./.:0,0:0	./.:0,0:0	./.:0,0:0	./.:0,0:0	./.:0,0:0	./.:0,0:0	./.:0,0:0	./.:0,0:0	./.:0,0:0	./.:0,0:0	0/1:4,2:6:99:54,0,126	./.:0,0:0	./.:0,0:0	./.:0,0:0	./.:0,0:0	./.:0,0:0	./.:0,0:0	./.:0,0:0	./.:0,0:0	./.:0,0:0	./.:0,0:0	./.:0,0:0	./.:0,0:0	./.:0,0:0	./.:0,0:0	./.:0,0:0	./.:0,0:0	./.:0,0:0	./.:0,0:0	./.:0,0:0	./.:0,0:0	./.:0,0:0	./.:0,0:0	./.:0,0:0	./.:0,0:0	./.:0,0:0	./.:0,0:0	./.:0,0:0	./.:0,0:0	./.:0,0:0	./.:0,0:0	./.:0,0:0	./.:0,0:0	./.:0,0:0	./.:0,0:0	./.:0,0:0	./.:0,0:0	./.:0,0:0	./.:0,0:0	./.:0,0:0	./.:0,0:0	./.:0,0:0	./.:0,0:0	./.:0,0:0	./.:0,0:0	./.:0,0:0	./.:0,0:0	./.:0,0:0	./.:0,0:0	./.:0,0:0	./.:0,0:0	./.:0,0:0	./.:0,0:0	./.:0,0:0	./.:0,0:0	./.:0,0:0	./.:0,0:0	./.:0,0:0	./.:0,0:0	./.:0,0:0	./.:0,0:0	./.:0,0:0	./.:0,0:0	./.:0,0:0	./.:0,0:0	./.:0,0:0	./.:0,0:0	./.:0,0:0	./.:0,0:0	./.:0,0:0	./.:0,0:0	./.:0,0:0	./.:0,0:0	./.:0,0:0	./.:0,0:0	./.:0,0:0	./.:0,0:0	./.:0,0:0	./.:0,0:0	./.:0,0:0	./.:0,0:0	./.:0,0:0	./.:0,0:0	./.:0,0:0	./.:0,0:0	./.:0,0:0	./.:0,0:0	./.:0,0:0	./.:0,0:0	./.:0,0:0	./.:0,0:0	./.:0,0:0	./.:0,0:0	./.:0,0:0	./.:0,0:0	./.:0,0:0	./.:0,0:0	./.:0,0:0	./.:0,0:0	./.:0,0:0	./.:0,0:0	./.:0,0:0	./.:0,0:0	./.:0,0:0	./.:0,0:0	./.:0,0:0	./.:0,0:0	./.:0,0:0	./.:0,0:0	./.:0,0:0	./.:0,0:0	./.:0,0:0	./.:0,0:0	./.:0,0:0	./.:0,0:0	./.:0,0:0	./.:0,0:0	./.:0,0:0	./.:0,0:0	./.:0,0:0	./.:0,0:0	./.:0,0:0	./.:0,0:0	./.:0,0:0	./.:0,0:0	./.:0,0:0	./.:0,0:0	./.:0,0:0	./.:0,0:0	./.:0,0:0	./.:0,0:0	./.:0,0:0	./.:0,0:0	./.:0,0:0	./.:0,0:0	./.:0,0:0	./.:0,0:0	./.:0,0:0	./.:0,0:0	./.:0,0:0	./.:0,0:0	./.:0,0:0	./.:0,0:0	./.:0,0:0	./.:0,0:0	./.:0,0:0	./.:0,0:0	./.:0,0:0	./.:0,0:0	./.:0,0:0	./.:0,0:0	./.:0,0:0	./.:0,0:0	./.:0,0:0	./.:0,0:0	./.:0,0:0	./.:0,0:0	./.:0,0:0	./.:0,0:0	./.:0,0:0	./.:0,0:0	./.:0,0:0	./.:0,0:0	./.:0,0:0	./.:0,0:0	./.:0,0:0	./.:0,0:0	./.:0,0:0	./.:0,0:0	./.:0,0:0	./.:0,0:0	./.:0,0:0	./.:0,0:0	./.:0,0:0	./.:0,0:0
04	3633555	S04_3633555	C	T	.	PASS	AC=2;AF=1.00;AN=2;ExcessHet=3.0103;FS=0.000;MLEAC=2;MLEAF=1.00;MQ=60.00;QD=32.03;SOR=1.085;set=variant148;DP=10	GT:AD:DP:GQ:PL	./.:0,0:0	./.:0,0:0	./.:0,0:0	./.:0,0:0	./.:0,0:0	./.:0,0:0	./.:0,0:0	./.:0,0:0	./.:0,0:0	./.:0,0:0	./.:0,0:0	./.:0,0:0	./.:0,0:0	./.:0,0:0	./.:0,0:0	./.:0,0:0	./.:0,0:0	./.:0,0:0	./.:0,0:0	./.:0,0:0	./.:0,0:0	./.:0,0:0	./.:0,0:0	./.:0,0:0	./.:0,0:0	./.:0,0:0	./.:0,0:0	./.:0,0:0	./.:0,0:0	./.:0,0:0	./.:0,0:0	./.:0,0:0	./.:0,0:0	./.:0,0:0	./.:0,0:0	./.:0,0:0	./.:0,0:0	./.:0,0:0	./.:0,0:0	./.:0,0:0	./.:0,0:0	./.:0,0:0	./.:0,0:0	./.:0,0:0	./.:0,0:0	./.:0,0:0	./.:0,0:0	./.:0,0:0	./.:0,0:0	./.:0,0:0	./.:0,0:0	./.:0,0:0	./.:0,0:0	./.:0,0:0	./.:0,0:0	./.:0,0:0	1/1:0,10:10:99:255,30,0	./.:0,0:0	./.:0,0:0	./.:0,0:0	./.:0,0:0	./.:0,0:0	./.:0,0:0	./.:0,0:0	./.:0,0:0	./.:0,0:0	./.:0,0:0	./.:0,0:0	./.:0,0:0	./.:0,0:0	./.:0,0:0	./.:0,0:0	./.:0,0:0	./.:0,0:0	./.:0,0:0	./.:0,0:0	./.:0,0:0	./.:0,0:0	./.:0,0:0	./.:0,0:0	./.:0,0:0	./.:0,0:0	./.:0,0:0	./.:0,0:0	./.:0,0:0	./.:0,0:0	./.:0,0:0	./.:0,0:0	./.:0,0:0	./.:0,0:0	./.:0,0:0	./.:0,0:0	./.:0,0:0	./.:0,0:0	./.:0,0:0	./.:0,0:0	./.:0,0:0	./.:0,0:0	./.:0,0:0	./.:0,0:0	./.:0,0:0	./.:0,0:0	./.:0,0:0	./.:0,0:0	./.:0,0:0	./.:0,0:0	./.:0,0:0	./.:0,0:0	./.:0,0:0	./.:0,0:0	./.:0,0:0	./.:0,0:0	./.:0,0:0	./.:0,0:0	./.:0,0:0	./.:0,0:0	./.:0,0:0	./.:0,0:0	./.:0,0:0	./.:0,0:0	./.:0,0:0	./.:0,0:0	./.:0,0:0	./.:0,0:0	./.:0,0:0	./.:0,0:0	./.:0,0:0	./.:0,0:0	./.:0,0:0	./.:0,0:0	./.:0,0:0	./.:0,0:0	./.:0,0:0	./.:0,0:0	./.:0,0:0	./.:0,0:0	./.:0,0:0	./.:0,0:0	./.:0,0:0	./.:0,0:0	./.:0,0:0	./.:0,0:0	./.:0,0:0	./.:0,0:0	./.:0,0:0	./.:0,0:0	./.:0,0:0	./.:0,0:0	./.:0,0:0	./.:0,0:0	./.:0,0:0	./.:0,0:0	./.:0,0:0	./.:0,0:0	./.:0,0:0	./.:0,0:0	./.:0,0:0	./.:0,0:0	./.:0,0:0	./.:0,0:0	./.:0,0:0	./.:0,0:0	./.:0,0:0	./.:0,0:0	./.:0,0:0	./.:0,0:0	./.:0,0:0	./.:0,0:0	./.:0,0:0	./.:0,0:0	./.:0,0:0	./.:0,0:0	./.:0,0:0	./.:0,0:0	./.:0,0:0	./.:0,0:0	./.:0,0:0	./.:0,0:0	./.:0,0:0	./.:0,0:0	./.:0,0:0	./.:0,0:0	./.:0,0:0	./.:0,0:0	./.:0,0:0	./.:0,0:0	./.:0,0:0	./.:0,0:0	./.:0,0:0	./.:0,0:0	./.:0,0:0	./.:0,0:0	./.:0,0:0	./.:0,0:0	./.:0,0:0	./.:0,0:0	./.:0,0:0	./.:0,0:0
04	3633631	S04_3633631	A	C	.	PASS	AC=1;AF=0.500;AN=2;BaseQRankSum=-1.981e+00;ClippingRankSum=0.00;ExcessHet=3.0103;FS=13.222;MLEAC=1;MLEAF=0.500;MQ=60.00;MQRankSum=0.00;QD=1.87;ReadPosRankSum=0.589;SOR=3.225;set=variant143;DP=9	GT:AD:DP:GQ:PL	./.:0,0:0	./.:0,0:0	./.:0,0:0	./.:0,0:0	./.:0,0:0	./.:0,0:0	./.:0,0:0	./.:0,0:0	./.:0,0:0	./.:0,0:0	./.:0,0:0	./.:0,0:0	./.:0,0:0	./.:0,0:0	./.:0,0:0	./.:0,0:0	./.:0,0:0	./.:0,0:0	./.:0,0:0	./.:0,0:0	./.:0,0:0	./.:0,0:0	./.:0,0:0	./.:0,0:0	./.:0,0:0	./.:0,0:0	./.:0,0:0	./.:0,0:0	./.:0,0:0	./.:0,0:0	./.:0,0:0	./.:0,0:0	./.:0,0:0	./.:0,0:0	./.:0,0:0	./.:0,0:0	./.:0,0:0	./.:0,0:0	./.:0,0:0	./.:0,0:0	./.:0,0:0	./.:0,0:0	./.:0,0:0	./.:0,0:0	./.:0,0:0	./.:0,0:0	./.:0,0:0	./.:0,0:0	./.:0,0:0	./.:0,0:0	./.:0,0:0	0/1:5,4:9:99:117,0,153	./.:0,0:0	./.:0,0:0	./.:0,0:0	./.:0,0:0	./.:0,0:0	./.:0,0:0	./.:0,0:0	./.:0,0:0	./.:0,0:0	./.:0,0:0	./.:0,0:0	./.:0,0:0	./.:0,0:0	./.:0,0:0	./.:0,0:0	./.:0,0:0	./.:0,0:0	./.:0,0:0	./.:0,0:0	./.:0,0:0	./.:0,0:0	./.:0,0:0	./.:0,0:0	./.:0,0:0	./.:0,0:0	./.:0,0:0	./.:0,0:0	./.:0,0:0	./.:0,0:0	./.:0,0:0	./.:0,0:0	./.:0,0:0	./.:0,0:0	./.:0,0:0	./.:0,0:0	./.:0,0:0	./.:0,0:0	./.:0,0:0	./.:0,0:0	./.:0,0:0	./.:0,0:0	./.:0,0:0	./.:0,0:0	./.:0,0:0	./.:0,0:0	./.:0,0:0	./.:0,0:0	./.:0,0:0	./.:0,0:0	./.:0,0:0	./.:0,0:0	./.:0,0:0	./.:0,0:0	./.:0,0:0	./.:0,0:0	./.:0,0:0	./.:0,0:0	./.:0,0:0	./.:0,0:0	./.:0,0:0	./.:0,0:0	./.:0,0:0	./.:0,0:0	./.:0,0:0	./.:0,0:0	./.:0,0:0	./.:0,0:0	./.:0,0:0	./.:0,0:0	./.:0,0:0	./.:0,0:0	./.:0,0:0	./.:0,0:0	./.:0,0:0	./.:0,0:0	./.:0,0:0	./.:0,0:0	./.:0,0:0	./.:0,0:0	./.:0,0:0	./.:0,0:0	./.:0,0:0	./.:0,0:0	./.:0,0:0	./.:0,0:0	./.:0,0:0	./.:0,0:0	./.:0,0:0	./.:0,0:0	./.:0,0:0	./.:0,0:0	./.:0,0:0	./.:0,0:0	./.:0,0:0	./.:0,0:0	./.:0,0:0	./.:0,0:0	./.:0,0:0	./.:0,0:0	./.:0,0:0	./.:0,0:0	./.:0,0:0	./.:0,0:0	./.:0,0:0	./.:0,0:0	./.:0,0:0	./.:0,0:0	./.:0,0:0	./.:0,0:0	./.:0,0:0	./.:0,0:0	./.:0,0:0	./.:0,0:0	./.:0,0:0	./.:0,0:0	./.:0,0:0	./.:0,0:0	./.:0,0:0	./.:0,0:0	./.:0,0:0	./.:0,0:0	./.:0,0:0	./.:0,0:0	./.:0,0:0	./.:0,0:0	./.:0,0:0	./.:0,0:0	./.:0,0:0	./.:0,0:0	./.:0,0:0	./.:0,0:0	./.:0,0:0	./.:0,0:0	./.:0,0:0	./.:0,0:0	./.:0,0:0	./.:0,0:0	./.:0,0:0	./.:0,0:0	./.:0,0:0	./.:0,0:0	./.:0,0:0	./.:0,0:0	./.:0,0:0	./.:0,0:0	./.:0,0:0
04	3633677	S04_3633677	T	G	.	PASS	AC=5;AF=0.625;AN=8;ExcessHet=3.0103;FS=0.000;MQ=60.00;set=variant55-variant125-variant189-variant197;DP=22	GT:AD:DP:GQ:PL	./.:0,0:0	./.:0,0:0	./.:0,0:0	./.:0,0:0	./.:0,0:0	./.:0,0:0	./.:0,0:0	./.:0,0:0	./.:0,0:0	./.:0,0:0	./.:0,0:0	./.:0,0:0	./.:0,0:0	./.:0,0:0	./.:0,0:0	./.:0,0:0	./.:0,0:0	./.:0,0:0	./.:0,0:0	./.:0,0:0	./.:0,0:0	./.:0,0:0	./.:0,0:0	./.:0,0:0	./.:0,0:0	./.:0,0:0	./.:0,0:0	./.:0,0:0	./.:0,0:0	./.:0,0:0	./.:0,0:0	./.:0,0:0	0/1:7,3:10:99:78,0,222	./.:0,0:0	./.:0,0:0	./.:0,0:0	./.:0,0:0	./.:0,0:0	./.:0,0:0	./.:0,0:0	./.:0,0:0	./.:0,0:0	./.:0,0:0	./.:0,0:0	./.:0,0:0	./.:0,0:0	./.:0,0:0	./.:0,0:0	./.:0,0:0	./.:0,0:0	./.:0,0:0	./.:0,0:0	./.:0,0:0	./.:0,0:0	./.:0,0:0	./.:0,0:0	./.:0,0:0	./.:0,0:0	./.:0,0:0	./.:0,0:0	./.:0,0:0	./.:0,0:0	./.:0,0:0	./.:0,0:0	./.:0,0:0	./.:0,0:0	./.:0,0:0	./.:0,0:0	./.:0,0:0	./.:0,0:0	./.:0,0:0	./.:0,0:0	./.:0,0:0	./.:0,0:0	./.:0,0:0	./.:0,0:0	./.:0,0:0	./.:0,0:0	./.:0,0:0	./.:0,0:0	./.:0,0:0	./.:0,0:0	./.:0,0:0	./.:0,0:0	./.:0,0:0	./.:0,0:0	./.:0,0:0	./.:0,0:0	./.:0,0:0	./.:0,0:0	./.:0,0:0	./.:0,0:0	./.:0,0:0	./.:0,0:0	./.:0,0:0	./.:0,0:0	./.:0,0:0	./.:0,0:0	./.:0,0:0	./.:0,0:0	./.:0,0:0	./.:0,0:0	./.:0,0:0	./.:0,0:0	./.:0,0:0	./.:0,0:0	./.:0,0:0	0/1:2,4:6:99:126,0,54	./.:0,0:0	./.:0,0:0	./.:0,0:0	./.:0,0:0	./.:0,0:0	./.:0,0:0	./.:0,0:0	./.:0,0:0	./.:0,0:0	./.:0,0:0	./.:0,0:0	./.:0,0:0	./.:0,0:0	./.:0,0:0	./.:0,0:0	./.:0,0:0	./.:0,0:0	./.:0,0:0	./.:0,0:0	./.:0,0:0	./.:0,0:0	./.:0,0:0	./.:0,0:0	./.:0,0:0	./.:0,0:0	./.:0,0:0	./.:0,0:0	./.:0,0:0	./.:0,0:0	./.:0,0:0	./.:0,0:0	./.:0,0:0	./.:0,0:0	./.:0,0:0	./.:0,0:0	./.:0,0:0	./.:0,0:0	./.:0,0:0	./.:0,0:0	./.:0,0:0	./.:0,0:0	./.:0,0:0	./.:0,0:0	./.:0,0:0	./.:0,0:0	./.:0,0:0	./.:0,0:0	./.:0,0:0	./.:0,0:0	./.:0,0:0	./.:0,0:0	./.:0,0:0	./.:0,0:0	./.:0,0:0	./.:0,0:0	./.:0,0:0	./.:0,0:0	./.:0,0:0	./.:0,0:0	./.:0,0:0	./.:0,0:0	./.:0,0:0	./.:0,0:0	./.:0,0:0	./.:0,0:0	./.:0,0:0	./.:0,0:0	./.:0,0:0	./.:0,0:0	./.:0,0:0	./.:0,0:0	0/1:3,2:5:99:57,0,93	./.:0,0:0	./.:0,0:0	./.:0,0:0	./.:0,0:0	./.:0,0:0	./.:0,0:0	./.:0,0:0	./.:0,0:0	./.:0,0:0	./.:0,0:0	./.:0,0:0	./.:0,0:0	./.:0,0:0	./.:0,0:0	./.:0,0:0	1/1:0,1:1:66:36,3,0	./.:0,0:0	./.:0,0:0
04	3633708	S04_3633708	T	G	.	PASS	AC=3;AF=0.500;AN=6;ClippingRankSum=0.00;ExcessHet=3.0103;FS=0.000;MLEAC=1;MLEAF=0.500;MQ=60.00;MQRankSum=0.00;set=variant122-variant176-variant186;DP=19	GT:AD:DP:GQ:PL	./.:0,0:0	./.:0,0:0	./.:0,0:0	./.:0,0:0	./.:0,0:0	./.:0,0:0	./.:0,0:0	./.:0,0:0	./.:0,0:0	./.:0,0:0	./.:0,0:0	./.:0,0:0	./.:0,0:0	./.:0,0:0	./.:0,0:0	./.:0,0:0	./.:0,0:0	./.:0,0:0	./.:0,0:0	./.:0,0:0	./.:0,0:0	./.:0,0:0	./.:0,0:0	./.:0,0:0	./.:0,0:0	./.:0,0:0	./.:0,0:0	0/1:3,2:5:99:57,0,93	./.:0,0:0	./.:0,0:0	./.:0,0:0	./.:0,0:0	./.:0,0:0	./.:0,0:0	./.:0,0:0	./.:0,0:0	./.:0,0:0	./.:0,0:0	./.:0,0:0	./.:0,0:0	./.:0,0:0	./.:0,0:0	./.:0,0:0	./.:0,0:0	./.:0,0:0	./.:0,0:0	./.:0,0:0	./.:0,0:0	./.:0,0:0	./.:0,0:0	./.:0,0:0	./.:0,0:0	./.:0,0:0	./.:0,0:0	./.:0,0:0	./.:0,0:0	./.:0,0:0	./.:0,0:0	./.:0,0:0	./.:0,0:0	./.:0,0:0	./.:0,0:0	./.:0,0:0	./.:0,0:0	./.:0,0:0	./.:0,0:0	./.:0,0:0	./.:0,0:0	./.:0,0:0	./.:0,0:0	./.:0,0:0	./.:0,0:0	./.:0,0:0	./.:0,0:0	./.:0,0:0	./.:0,0:0	./.:0,0:0	./.:0,0:0	./.:0,0:0	./.:0,0:0	./.:0,0:0	./.:0,0:0	./.:0,0:0	./.:0,0:0	./.:0,0:0	./.:0,0:0	./.:0,0:0	./.:0,0:0	./.:0,0:0	./.:0,0:0	./.:0,0:0	./.:0,0:0	./.:0,0:0	./.:0,0:0	./.:0,0:0	./.:0,0:0	./.:0,0:0	./.:0,0:0	./.:0,0:0	./.:0,0:0	./.:0,0:0	./.:0,0:0	./.:0,0:0	./.:0,0:0	./.:0,0:0	./.:0,0:0	./.:0,0:0	./.:0,0:0	./.:0,0:0	./.:0,0:0	./.:0,0:0	./.:0,0:0	./.:0,0:0	./.:0,0:0	./.:0,0:0	./.:0,0:0	./.:0,0:0	./.:0,0:0	./.:0,0:0	./.:0,0:0	./.:0,0:0	./.:0,0:0	./.:0,0:0	./.:0,0:0	./.:0,0:0	./.:0,0:0	./.:0,0:0	./.:0,0:0	0/1:7,2:9:99:45,0,225	./.:0,0:0	./.:0,0:0	./.:0,0:0	./.:0,0:0	./.:0,0:0	./.:0,0:0	./.:0,0:0	./.:0,0:0	./.:0,0:0	./.:0,0:0	./.:0,0:0	./.:0,0:0	./.:0,0:0	./.:0,0:0	./.:0,0:0	./.:0,0:0	./.:0,0:0	./.:0,0:0	./.:0,0:0	./.:0,0:0	./.:0,0:0	./.:0,0:0	./.:0,0:0	./.:0,0:0	./.:0,0:0	./.:0,0:0	./.:0,0:0	./.:0,0:0	./.:0,0:0	./.:0,0:0	./.:0,0:0	./.:0,0:0	./.:0,0:0	./.:0,0:0	./.:0,0:0	./.:0,0:0	./.:0,0:0	./.:0,0:0	./.:0,0:0	./.:0,0:0	./.:0,0:0	./.:0,0:0	./.:0,0:0	./.:0,0:0	0/1:3,2:5:99:57,0,93	./.:0,0:0	./.:0,0:0	./.:0,0:0	./.:0,0:0	./.:0,0:0	./.:0,0:0	./.:0,0:0	./.:0,0:0	./.:0,0:0	./.:0,0:0	./.:0,0:0	./.:0,0:0	./.:0,0:0	./.:0,0:0	./.:0,0:0	./.:0,0:0	./.:0,0:0	./.:0,0:0	./.:0,0:0	./.:0,0:0	./.:0,0:0	./.:0,0:0	./.:0,0:0	./.:0,0:0
04	3633709	S04_3633709	T	G	.	PASS	AC=1;AF=0.500;AN=2;BaseQRankSum=-1.036e+00;ClippingRankSum=0.00;ExcessHet=3.0103;FS=0.000;MLEAC=1;MLEAF=0.500;MQ=60.00;MQRankSum=0.00;QD=8.15;ReadPosRankSum=-6.740e-01;SOR=1.609;set=variant186;DP=5	GT:AD:DP:GQ:PL	./.:0,0:0	./.:0,0:0	./.:0,0:0	./.:0,0:0	./.:0,0:0	./.:0,0:0	./.:0,0:0	./.:0,0:0	./.:0,0:0	./.:0,0:0	./.:0,0:0	./.:0,0:0	./.:0,0:0	./.:0,0:0	./.:0,0:0	./.:0,0:0	./.:0,0:0	./.:0,0:0	./.:0,0:0	./.:0,0:0	./.:0,0:0	./.:0,0:0	./.:0,0:0	./.:0,0:0	./.:0,0:0	./.:0,0:0	./.:0,0:0	./.:0,0:0	./.:0,0:0	./.:0,0:0	./.:0,0:0	./.:0,0:0	./.:0,0:0	./.:0,0:0	./.:0,0:0	./.:0,0:0	./.:0,0:0	./.:0,0:0	./.:0,0:0	./.:0,0:0	./.:0,0:0	./.:0,0:0	./.:0,0:0	./.:0,0:0	./.:0,0:0	./.:0,0:0	./.:0,0:0	./.:0,0:0	./.:0,0:0	./.:0,0:0	./.:0,0:0	./.:0,0:0	./.:0,0:0	./.:0,0:0	./.:0,0:0	./.:0,0:0	./.:0,0:0	./.:0,0:0	./.:0,0:0	./.:0,0:0	./.:0,0:0	./.:0,0:0	./.:0,0:0	./.:0,0:0	./.:0,0:0	./.:0,0:0	./.:0,0:0	./.:0,0:0	./.:0,0:0	./.:0,0:0	./.:0,0:0	./.:0,0:0	./.:0,0:0	./.:0,0:0	./.:0,0:0	./.:0,0:0	./.:0,0:0	./.:0,0:0	./.:0,0:0	./.:0,0:0	./.:0,0:0	./.:0,0:0	./.:0,0:0	./.:0,0:0	./.:0,0:0	./.:0,0:0	./.:0,0:0	./.:0,0:0	./.:0,0:0	./.:0,0:0	./.:0,0:0	./.:0,0:0	./.:0,0:0	./.:0,0:0	./.:0,0:0	./.:0,0:0	./.:0,0:0	./.:0,0:0	./.:0,0:0	./.:0,0:0	./.:0,0:0	./.:0,0:0	./.:0,0:0	./.:0,0:0	./.:0,0:0	./.:0,0:0	./.:0,0:0	./.:0,0:0	./.:0,0:0	./.:0,0:0	./.:0,0:0	./.:0,0:0	./.:0,0:0	./.:0,0:0	./.:0,0:0	./.:0,0:0	./.:0,0:0	./.:0,0:0	./.:0,0:0	./.:0,0:0	./.:0,0:0	./.:0,0:0	./.:0,0:0	./.:0,0:0	./.:0,0:0	./.:0,0:0	./.:0,0:0	./.:0,0:0	./.:0,0:0	./.:0,0:0	./.:0,0:0	./.:0,0:0	./.:0,0:0	./.:0,0:0	./.:0,0:0	./.:0,0:0	./.:0,0:0	./.:0,0:0	./.:0,0:0	./.:0,0:0	./.:0,0:0	./.:0,0:0	./.:0,0:0	./.:0,0:0	./.:0,0:0	./.:0,0:0	./.:0,0:0	./.:0,0:0	./.:0,0:0	./.:0,0:0	./.:0,0:0	./.:0,0:0	./.:0,0:0	./.:0,0:0	./.:0,0:0	./.:0,0:0	./.:0,0:0	./.:0,0:0	./.:0,0:0	./.:0,0:0	./.:0,0:0	./.:0,0:0	./.:0,0:0	./.:0,0:0	./.:0,0:0	./.:0,0:0	./.:0,0:0	./.:0,0:0	./.:0,0:0	./.:0,0:0	./.:0,0:0	./.:0,0:0	./.:0,0:0	0/1:3,2:5:99:57,0,93	./.:0,0:0	./.:0,0:0	./.:0,0:0	./.:0,0:0	./.:0,0:0	./.:0,0:0	./.:0,0:0	./.:0,0:0	./.:0,0:0	./.:0,0:0	./.:0,0:0	./.:0,0:0	./.:0,0:0	./.:0,0:0	./.:0,0:0	./.:0,0:0	./.:0,0:0	./.:0,0:0	./.:0,0:0	./.:0,0:0	./.:0,0:0	./.:0,0:0	./.:0,0:0	./.:0,0:0
04	3633722	S04_3633722	T	G	.	PASS	AC=1;AF=0.500;AN=2;BaseQRankSum=-1.800e-01;ClippingRankSum=0.00;ExcessHet=3.0103;FS=3.332;MLEAC=1;MLEAF=0.500;MQ=60.00;MQRankSum=0.00;QD=1.51;ReadPosRankSum=1.24;SOR=2.303;set=variant122;DP=8	GT:AD:DP:GQ:PL	./.:0,0:0	./.:0,0:0	./.:0,0:0	./.:0,0:0	./.:0,0:0	./.:0,0:0	./.:0,0:0	./.:0,0:0	./.:0,0:0	./.:0,0:0	./.:0,0:0	./.:0,0:0	./.:0,0:0	./.:0,0:0	./.:0,0:0	./.:0,0:0	./.:0,0:0	./.:0,0:0	./.:0,0:0	./.:0,0:0	./.:0,0:0	./.:0,0:0	./.:0,0:0	./.:0,0:0	./.:0,0:0	./.:0,0:0	./.:0,0:0	0/1:6,2:8:99:48,0,192	./.:0,0:0	./.:0,0:0	./.:0,0:0	./.:0,0:0	./.:0,0:0	./.:0,0:0	./.:0,0:0	./.:0,0:0	./.:0,0:0	./.:0,0:0	./.:0,0:0	./.:0,0:0	./.:0,0:0	./.:0,0:0	./.:0,0:0	./.:0,0:0	./.:0,0:0	./.:0,0:0	./.:0,0:0	./.:0,0:0	./.:0,0:0	./.:0,0:0	./.:0,0:0	./.:0,0:0	./.:0,0:0	./.:0,0:0	./.:0,0:0	./.:0,0:0	./.:0,0:0	./.:0,0:0	./.:0,0:0	./.:0,0:0	./.:0,0:0	./.:0,0:0	./.:0,0:0	./.:0,0:0	./.:0,0:0	./.:0,0:0	./.:0,0:0	./.:0,0:0	./.:0,0:0	./.:0,0:0	./.:0,0:0	./.:0,0:0	./.:0,0:0	./.:0,0:0	./.:0,0:0	./.:0,0:0	./.:0,0:0	./.:0,0:0	./.:0,0:0	./.:0,0:0	./.:0,0:0	./.:0,0:0	./.:0,0:0	./.:0,0:0	./.:0,0:0	./.:0,0:0	./.:0,0:0	./.:0,0:0	./.:0,0:0	./.:0,0:0	./.:0,0:0	./.:0,0:0	./.:0,0:0	./.:0,0:0	./.:0,0:0	./.:0,0:0	./.:0,0:0	./.:0,0:0	./.:0,0:0	./.:0,0:0	./.:0,0:0	./.:0,0:0	./.:0,0:0	./.:0,0:0	./.:0,0:0	./.:0,0:0	./.:0,0:0	./.:0,0:0	./.:0,0:0	./.:0,0:0	./.:0,0:0	./.:0,0:0	./.:0,0:0	./.:0,0:0	./.:0,0:0	./.:0,0:0	./.:0,0:0	./.:0,0:0	./.:0,0:0	./.:0,0:0	./.:0,0:0	./.:0,0:0	./.:0,0:0	./.:0,0:0	./.:0,0:0	./.:0,0:0	./.:0,0:0	./.:0,0:0	./.:0,0:0	./.:0,0:0	./.:0,0:0	./.:0,0:0	./.:0,0:0	./.:0,0:0	./.:0,0:0	./.:0,0:0	./.:0,0:0	./.:0,0:0	./.:0,0:0	./.:0,0:0	./.:0,0:0	./.:0,0:0	./.:0,0:0	./.:0,0:0	./.:0,0:0	./.:0,0:0	./.:0,0:0	./.:0,0:0	./.:0,0:0	./.:0,0:0	./.:0,0:0	./.:0,0:0	./.:0,0:0	./.:0,0:0	./.:0,0:0	./.:0,0:0	./.:0,0:0	./.:0,0:0	./.:0,0:0	./.:0,0:0	./.:0,0:0	./.:0,0:0	./.:0,0:0	./.:0,0:0	./.:0,0:0	./.:0,0:0	./.:0,0:0	./.:0,0:0	./.:0,0:0	./.:0,0:0	./.:0,0:0	./.:0,0:0	./.:0,0:0	./.:0,0:0	./.:0,0:0	./.:0,0:0	./.:0,0:0	./.:0,0:0	./.:0,0:0	./.:0,0:0	./.:0,0:0	./.:0,0:0	./.:0,0:0	./.:0,0:0	./.:0,0:0	./.:0,0:0	./.:0,0:0	./.:0,0:0	./.:0,0:0	./.:0,0:0	./.:0,0:0	./.:0,0:0	./.:0,0:0	./.:0,0:0	./.:0,0:0	./.:0,0:0	./.:0,0:0	./.:0,0:0
04	3633858	S04_3633858	A	C	.	PASS	AC=1;AF=0.500;AN=2;BaseQRankSum=-1.465e+00;ClippingRankSum=0.00;ExcessHet=3.0103;FS=3.680;MLEAC=1;MLEAF=0.500;MQ=60.00;MQRankSum=0.00;QD=1.46;ReadPosRankSum=0.366;SOR=2.258;set=variant65;DP=7	GT:AD:DP:GQ:PL	./.:0,0:0	./.:0,0:0	./.:0,0:0	./.:0,0:0	./.:0,0:0	./.:0,0:0	./.:0,0:0	./.:0,0:0	./.:0,0:0	./.:0,0:0	./.:0,0:0	./.:0,0:0	./.:0,0:0	./.:0,0:0	./.:0,0:0	./.:0,0:0	./.:0,0:0	./.:0,0:0	./.:0,0:0	./.:0,0:0	./.:0,0:0	./.:0,0:0	./.:0,0:0	./.:0,0:0	./.:0,0:0	./.:0,0:0	./.:0,0:0	./.:0,0:0	./.:0,0:0	./.:0,0:0	./.:0,0:0	./.:0,0:0	./.:0,0:0	./.:0,0:0	./.:0,0:0	./.:0,0:0	./.:0,0:0	./.:0,0:0	./.:0,0:0	./.:0,0:0	./.:0,0:0	./.:0,0:0	./.:0,0:0	./.:0,0:0	./.:0,0:0	./.:0,0:0	./.:0,0:0	./.:0,0:0	./.:0,0:0	./.:0,0:0	./.:0,0:0	./.:0,0:0	./.:0,0:0	./.:0,0:0	./.:0,0:0	./.:0,0:0	./.:0,0:0	./.:0,0:0	./.:0,0:0	./.:0,0:0	./.:0,0:0	./.:0,0:0	./.:0,0:0	./.:0,0:0	./.:0,0:0	./.:0,0:0	./.:0,0:0	./.:0,0:0	./.:0,0:0	./.:0,0:0	./.:0,0:0	./.:0,0:0	./.:0,0:0	./.:0,0:0	./.:0,0:0	./.:0,0:0	./.:0,0:0	./.:0,0:0	./.:0,0:0	./.:0,0:0	./.:0,0:0	./.:0,0:0	./.:0,0:0	./.:0,0:0	./.:0,0:0	./.:0,0:0	./.:0,0:0	./.:0,0:0	./.:0,0:0	./.:0,0:0	./.:0,0:0	./.:0,0:0	./.:0,0:0	./.:0,0:0	./.:0,0:0	./.:0,0:0	./.:0,0:0	./.:0,0:0	./.:0,0:0	./.:0,0:0	./.:0,0:0	./.:0,0:0	./.:0,0:0	./.:0,0:0	./.:0,0:0	./.:0,0:0	./.:0,0:0	./.:0,0:0	./.:0,0:0	./.:0,0:0	./.:0,0:0	./.:0,0:0	./.:0,0:0	./.:0,0:0	./.:0,0:0	./.:0,0:0	./.:0,0:0	./.:0,0:0	./.:0,0:0	./.:0,0:0	./.:0,0:0	./.:0,0:0	./.:0,0:0	./.:0,0:0	./.:0,0:0	./.:0,0:0	./.:0,0:0	./.:0,0:0	./.:0,0:0	./.:0,0:0	./.:0,0:0	./.:0,0:0	./.:0,0:0	./.:0,0:0	./.:0,0:0	0/1:5,2:7:99:51,0,159	./.:0,0:0	./.:0,0:0	./.:0,0:0	./.:0,0:0	./.:0,0:0	./.:0,0:0	./.:0,0:0	./.:0,0:0	./.:0,0:0	./.:0,0:0	./.:0,0:0	./.:0,0:0	./.:0,0:0	./.:0,0:0	./.:0,0:0	./.:0,0:0	./.:0,0:0	./.:0,0:0	./.:0,0:0	./.:0,0:0	./.:0,0:0	./.:0,0:0	./.:0,0:0	./.:0,0:0	./.:0,0:0	./.:0,0:0	./.:0,0:0	./.:0,0:0	./.:0,0:0	./.:0,0:0	./.:0,0:0	./.:0,0:0	./.:0,0:0	./.:0,0:0	./.:0,0:0	./.:0,0:0	./.:0,0:0	./.:0,0:0	./.:0,0:0	./.:0,0:0	./.:0,0:0	./.:0,0:0	./.:0,0:0	./.:0,0:0	./.:0,0:0	./.:0,0:0	./.:0,0:0	./.:0,0:0	./.:0,0:0	./.:0,0:0	./.:0,0:0	./.:0,0:0	./.:0,0:0	./.:0,0:0	./.:0,0:0	./.:0,0:0	./.:0,0:0	./.:0,0:0	./.:0,0:0	./.:0,0:0	./.:0,0:0	./.:0,0:0
04	3633886	S04_3633886	A	C	.	PASS	AC=2;AF=0.500;AN=4;ClippingRankSum=0.00;ExcessHet=3.0103;MLEAC=1;MLEAF=0.500;MQ=60.00;MQRankSum=0.00;set=variant15-variant78;DP=12	GT:AD:DP:GQ:PL	./.:0,0:0	./.:0,0:0	./.:0,0:0	./.:0,0:0	./.:0,0:0	./.:0,0:0	./.:0,0:0	./.:0,0:0	./.:0,0:0	./.:0,0:0	./.:0,0:0	./.:0,0:0	./.:0,0:0	./.:0,0:0	./.:0,0:0	./.:0,0:0	./.:0,0:0	./.:0,0:0	./.:0,0:0	./.:0,0:0	./.:0,0:0	./.:0,0:0	./.:0,0:0	./.:0,0:0	./.:0,0:0	./.:0,0:0	0/1:5,3:8:99:84,0,156	./.:0,0:0	./.:0,0:0	./.:0,0:0	./.:0,0:0	./.:0,0:0	./.:0,0:0	./.:0,0:0	./.:0,0:0	./.:0,0:0	./.:0,0:0	./.:0,0:0	./.:0,0:0	./.:0,0:0	./.:0,0:0	./.:0,0:0	./.:0,0:0	./.:0,0:0	./.:0,0:0	./.:0,0:0	./.:0,0:0	./.:0,0:0	./.:0,0:0	./.:0,0:0	./.:0,0:0	./.:0,0:0	./.:0,0:0	./.:0,0:0	./.:0,0:0	./.:0,0:0	./.:0,0:0	./.:0,0:0	./.:0,0:0	./.:0,0:0	./.:0,0:0	./.:0,0:0	./.:0,0:0	./.:0,0:0	./.:0,0:0	./.:0,0:0	./.:0,0:0	./.:0,0:0	./.:0,0:0	./.:0,0:0	./.:0,0:0	./.:0,0:0	./.:0,0:0	./.:0,0:0	./.:0,0:0	./.:0,0:0	./.:0,0:0	./.:0,0:0	./.:0,0:0	./.:0,0:0	./.:0,0:0	./.:0,0:0	./.:0,0:0	./.:0,0:0	./.:0,0:0	./.:0,0:0	./.:0,0:0	./.:0,0:0	./.:0,0:0	./.:0,0:0	./.:0,0:0	./.:0,0:0	./.:0,0:0	./.:0,0:0	./.:0,0:0	./.:0,0:0	./.:0,0:0	./.:0,0:0	./.:0,0:0	./.:0,0:0	./.:0,0:0	./.:0,0:0	./.:0,0:0	./.:0,0:0	./.:0,0:0	./.:0,0:0	./.:0,0:0	./.:0,0:0	./.:0,0:0	./.:0,0:0	./.:0,0:0	./.:0,0:0	./.:0,0:0	./.:0,0:0	./.:0,0:0	./.:0,0:0	./.:0,0:0	./.:0,0:0	./.:0,0:0	./.:0,0:0	./.:0,0:0	./.:0,0:0	./.:0,0:0	./.:0,0:0	./.:0,0:0	./.:0,0:0	./.:0,0:0	./.:0,0:0	./.:0,0:0	./.:0,0:0	./.:0,0:0	./.:0,0:0	./.:0,0:0	./.:0,0:0	./.:0,0:0	./.:0,0:0	./.:0,0:0	./.:0,0:0	./.:0,0:0	./.:0,0:0	./.:0,0:0	./.:0,0:0	./.:0,0:0	./.:0,0:0	./.:0,0:0	./.:0,0:0	./.:0,0:0	./.:0,0:0	./.:0,0:0	0/1:2,2:4:99:60,0,60	./.:0,0:0	./.:0,0:0	./.:0,0:0	./.:0,0:0	./.:0,0:0	./.:0,0:0	./.:0,0:0	./.:0,0:0	./.:0,0:0	./.:0,0:0	./.:0,0:0	./.:0,0:0	./.:0,0:0	./.:0,0:0	./.:0,0:0	./.:0,0:0	./.:0,0:0	./.:0,0:0	./.:0,0:0	./.:0,0:0	./.:0,0:0	./.:0,0:0	./.:0,0:0	./.:0,0:0	./.:0,0:0	./.:0,0:0	./.:0,0:0	./.:0,0:0	./.:0,0:0	./.:0,0:0	./.:0,0:0	./.:0,0:0	./.:0,0:0	./.:0,0:0	./.:0,0:0	./.:0,0:0	./.:0,0:0	./.:0,0:0	./.:0,0:0	./.:0,0:0	./.:0,0:0	./.:0,0:0	./.:0,0:0	./.:0,0:0	./.:0,0:0	./.:0,0:0	./.:0,0:0	./.:0,0:0
04	3634131	S04_3634131	C	T	.	PASS	AC=2;AF=1.00;AN=2;ExcessHet=3.0103;FS=0.000;MLEAC=2;MLEAF=1.00;MQ=60.00;QD=34.84;SOR=0.892;set=variant163;DP=20	GT:AD:DP:GQ:PL	./.:0,0:0	./.:0,0:0	./.:0,0:0	./.:0,0:0	./.:0,0:0	./.:0,0:0	./.:0,0:0	./.:0,0:0	./.:0,0:0	./.:0,0:0	./.:0,0:0	./.:0,0:0	./.:0,0:0	./.:0,0:0	./.:0,0:0	./.:0,0:0	./.:0,0:0	./.:0,0:0	./.:0,0:0	./.:0,0:0	./.:0,0:0	./.:0,0:0	./.:0,0:0	./.:0,0:0	./.:0,0:0	./.:0,0:0	./.:0,0:0	./.:0,0:0	./.:0,0:0	./.:0,0:0	./.:0,0:0	./.:0,0:0	./.:0,0:0	./.:0,0:0	./.:0,0:0	./.:0,0:0	./.:0,0:0	./.:0,0:0	./.:0,0:0	./.:0,0:0	./.:0,0:0	./.:0,0:0	./.:0,0:0	./.:0,0:0	./.:0,0:0	./.:0,0:0	./.:0,0:0	./.:0,0:0	./.:0,0:0	./.:0,0:0	./.:0,0:0	./.:0,0:0	./.:0,0:0	./.:0,0:0	./.:0,0:0	./.:0,0:0	./.:0,0:0	./.:0,0:0	./.:0,0:0	./.:0,0:0	./.:0,0:0	./.:0,0:0	./.:0,0:0	./.:0,0:0	./.:0,0:0	./.:0,0:0	./.:0,0:0	./.:0,0:0	./.:0,0:0	./.:0,0:0	./.:0,0:0	./.:0,0:0	./.:0,0:0	./.:0,0:0	./.:0,0:0	./.:0,0:0	./.:0,0:0	./.:0,0:0	./.:0,0:0	./.:0,0:0	./.:0,0:0	./.:0,0:0	./.:0,0:0	./.:0,0:0	./.:0,0:0	./.:0,0:0	./.:0,0:0	./.:0,0:0	./.:0,0:0	./.:0,0:0	./.:0,0:0	./.:0,0:0	./.:0,0:0	./.:0,0:0	./.:0,0:0	./.:0,0:0	./.:0,0:0	./.:0,0:0	./.:0,0:0	./.:0,0:0	./.:0,0:0	./.:0,0:0	./.:0,0:0	./.:0,0:0	./.:0,0:0	./.:0,0:0	./.:0,0:0	./.:0,0:0	./.:0,0:0	./.:0,0:0	./.:0,0:0	./.:0,0:0	./.:0,0:0	1/1:0,20:20:99:255,60,0	./.:0,0:0	./.:0,0:0	./.:0,0:0	./.:0,0:0	./.:0,0:0	./.:0,0:0	./.:0,0:0	./.:0,0:0	./.:0,0:0	./.:0,0:0	./.:0,0:0	./.:0,0:0	./.:0,0:0	./.:0,0:0	./.:0,0:0	./.:0,0:0	./.:0,0:0	./.:0,0:0	./.:0,0:0	./.:0,0:0	./.:0,0:0	./.:0,0:0	./.:0,0:0	./.:0,0:0	./.:0,0:0	./.:0,0:0	./.:0,0:0	./.:0,0:0	./.:0,0:0	./.:0,0:0	./.:0,0:0	./.:0,0:0	./.:0,0:0	./.:0,0:0	./.:0,0:0	./.:0,0:0	./.:0,0:0	./.:0,0:0	./.:0,0:0	./.:0,0:0	./.:0,0:0	./.:0,0:0	./.:0,0:0	./.:0,0:0	./.:0,0:0	./.:0,0:0	./.:0,0:0	./.:0,0:0	./.:0,0:0	./.:0,0:0	./.:0,0:0	./.:0,0:0	./.:0,0:0	./.:0,0:0	./.:0,0:0	./.:0,0:0	./.:0,0:0	./.:0,0:0	./.:0,0:0	./.:0,0:0	./.:0,0:0	./.:0,0:0	./.:0,0:0	./.:0,0:0	./.:0,0:0	./.:0,0:0	./.:0,0:0	./.:0,0:0	./.:0,0:0	./.:0,0:0	./.:0,0:0	./.:0,0:0	./.:0,0:0	./.:0,0:0	./.:0,0:0	./.:0,0:0	./.:0,0:0	./.:0,0:0	./.:0,0:0	./.:0,0:0	./.:0,0:0	./.:0,0:0	./.:0,0:0	./.:0,0:0
04	3634146	S04_3634146	G	A	.	PASS	AC=1;AF=0.500;AN=2;BaseQRankSum=-1.959e+00;ClippingRankSum=0.00;ExcessHet=3.0103;FS=1.922;MLEAC=1;MLEAF=0.500;MQ=60.00;MQRankSum=0.00;QD=5.74;ReadPosRankSum=-5.210e-01;SOR=0.697;set=variant124;DP=20	GT:AD:DP:GQ:PL	./.:0,0:0	./.:0,0:0	./.:0,0:0	./.:0,0:0	./.:0,0:0	./.:0,0:0	./.:0,0:0	./.:0,0:0	./.:0,0:0	./.:0,0:0	./.:0,0:0	./.:0,0:0	./.:0,0:0	./.:0,0:0	./.:0,0:0	./.:0,0:0	./.:0,0:0	./.:0,0:0	./.:0,0:0	./.:0,0:0	./.:0,0:0	./.:0,0:0	./.:0,0:0	./.:0,0:0	./.:0,0:0	./.:0,0:0	./.:0,0:0	./.:0,0:0	./.:0,0:0	./.:0,0:0	./.:0,0:0	0/1:13,7:20:100:192,0,255	./.:0,0:0	./.:0,0:0	./.:0,0:0	./.:0,0:0	./.:0,0:0	./.:0,0:0	./.:0,0:0	./.:0,0:0	./.:0,0:0	./.:0,0:0	./.:0,0:0	./.:0,0:0	./.:0,0:0	./.:0,0:0	./.:0,0:0	./.:0,0:0	./.:0,0:0	./.:0,0:0	./.:0,0:0	./.:0,0:0	./.:0,0:0	./.:0,0:0	./.:0,0:0	./.:0,0:0	./.:0,0:0	./.:0,0:0	./.:0,0:0	./.:0,0:0	./.:0,0:0	./.:0,0:0	./.:0,0:0	./.:0,0:0	./.:0,0:0	./.:0,0:0	./.:0,0:0	./.:0,0:0	./.:0,0:0	./.:0,0:0	./.:0,0:0	./.:0,0:0	./.:0,0:0	./.:0,0:0	./.:0,0:0	./.:0,0:0	./.:0,0:0	./.:0,0:0	./.:0,0:0	./.:0,0:0	./.:0,0:0	./.:0,0:0	./.:0,0:0	./.:0,0:0	./.:0,0:0	./.:0,0:0	./.:0,0:0	./.:0,0:0	./.:0,0:0	./.:0,0:0	./.:0,0:0	./.:0,0:0	./.:0,0:0	./.:0,0:0	./.:0,0:0	./.:0,0:0	./.:0,0:0	./.:0,0:0	./.:0,0:0	./.:0,0:0	./.:0,0:0	./.:0,0:0	./.:0,0:0	./.:0,0:0	./.:0,0:0	./.:0,0:0	./.:0,0:0	./.:0,0:0	./.:0,0:0	./.:0,0:0	./.:0,0:0	./.:0,0:0	./.:0,0:0	./.:0,0:0	./.:0,0:0	./.:0,0:0	./.:0,0:0	./.:0,0:0	./.:0,0:0	./.:0,0:0	./.:0,0:0	./.:0,0:0	./.:0,0:0	./.:0,0:0	./.:0,0:0	./.:0,0:0	./.:0,0:0	./.:0,0:0	./.:0,0:0	./.:0,0:0	./.:0,0:0	./.:0,0:0	./.:0,0:0	./.:0,0:0	./.:0,0:0	./.:0,0:0	./.:0,0:0	./.:0,0:0	./.:0,0:0	./.:0,0:0	./.:0,0:0	./.:0,0:0	./.:0,0:0	./.:0,0:0	./.:0,0:0	./.:0,0:0	./.:0,0:0	./.:0,0:0	./.:0,0:0	./.:0,0:0	./.:0,0:0	./.:0,0:0	./.:0,0:0	./.:0,0:0	./.:0,0:0	./.:0,0:0	./.:0,0:0	./.:0,0:0	./.:0,0:0	./.:0,0:0	./.:0,0:0	./.:0,0:0	./.:0,0:0	./.:0,0:0	./.:0,0:0	./.:0,0:0	./.:0,0:0	./.:0,0:0	./.:0,0:0	./.:0,0:0	./.:0,0:0	./.:0,0:0	./.:0,0:0	./.:0,0:0	./.:0,0:0	./.:0,0:0	./.:0,0:0	./.:0,0:0	./.:0,0:0	./.:0,0:0	./.:0,0:0	./.:0,0:0	./.:0,0:0	./.:0,0:0	./.:0,0:0	./.:0,0:0	./.:0,0:0	./.:0,0:0	./.:0,0:0	./.:0,0:0	./.:0,0:0	./.:0,0:0	./.:0,0:0	./.:0,0:0	./.:0,0:0	./.:0,0:0	./.:0,0:0	./.:0,0:0
04	3634301	S04_3634301	T	G	.	PASS	AC=1;AF=0.500;AN=2;BaseQRankSum=-2.840e-01;ClippingRankSum=0.00;ExcessHet=3.0103;FS=10.386;MLEAC=1;MLEAF=0.500;MQ=60.00;MQRankSum=0.00;QD=1.05;ReadPosRankSum=-2.977e+00;SOR=3.243;set=variant118;DP=18	GT:AD:DP:GQ:PL	./.:0,0:0	./.:0,0:0	./.:0,0:0	./.:0,0:0	./.:0,0:0	./.:0,0:0	./.:0,0:0	./.:0,0:0	./.:0,0:0	./.:0,0:0	./.:0,0:0	./.:0,0:0	./.:0,0:0	./.:0,0:0	./.:0,0:0	./.:0,0:0	./.:0,0:0	./.:0,0:0	./.:0,0:0	./.:0,0:0	./.:0,0:0	./.:0,0:0	0/1:14,4:18:99:90,0,255	./.:0,0:0	./.:0,0:0	./.:0,0:0	./.:0,0:0	./.:0,0:0	./.:0,0:0	./.:0,0:0	./.:0,0:0	./.:0,0:0	./.:0,0:0	./.:0,0:0	./.:0,0:0	./.:0,0:0	./.:0,0:0	./.:0,0:0	./.:0,0:0	./.:0,0:0	./.:0,0:0	./.:0,0:0	./.:0,0:0	./.:0,0:0	./.:0,0:0	./.:0,0:0	./.:0,0:0	./.:0,0:0	./.:0,0:0	./.:0,0:0	./.:0,0:0	./.:0,0:0	./.:0,0:0	./.:0,0:0	./.:0,0:0	./.:0,0:0	./.:0,0:0	./.:0,0:0	./.:0,0:0	./.:0,0:0	./.:0,0:0	./.:0,0:0	./.:0,0:0	./.:0,0:0	./.:0,0:0	./.:0,0:0	./.:0,0:0	./.:0,0:0	./.:0,0:0	./.:0,0:0	./.:0,0:0	./.:0,0:0	./.:0,0:0	./.:0,0:0	./.:0,0:0	./.:0,0:0	./.:0,0:0	./.:0,0:0	./.:0,0:0	./.:0,0:0	./.:0,0:0	./.:0,0:0	./.:0,0:0	./.:0,0:0	./.:0,0:0	./.:0,0:0	./.:0,0:0	./.:0,0:0	./.:0,0:0	./.:0,0:0	./.:0,0:0	./.:0,0:0	./.:0,0:0	./.:0,0:0	./.:0,0:0	./.:0,0:0	./.:0,0:0	./.:0,0:0	./.:0,0:0	./.:0,0:0	./.:0,0:0	./.:0,0:0	./.:0,0:0	./.:0,0:0	./.:0,0:0	./.:0,0:0	./.:0,0:0	./.:0,0:0	./.:0,0:0	./.:0,0:0	./.:0,0:0	./.:0,0:0	./.:0,0:0	./.:0,0:0	./.:0,0:0	./.:0,0:0	./.:0,0:0	./.:0,0:0	./.:0,0:0	./.:0,0:0	./.:0,0:0	./.:0,0:0	./.:0,0:0	./.:0,0:0	./.:0,0:0	./.:0,0:0	./.:0,0:0	./.:0,0:0	./.:0,0:0	./.:0,0:0	./.:0,0:0	./.:0,0:0	./.:0,0:0	./.:0,0:0	./.:0,0:0	./.:0,0:0	./.:0,0:0	./.:0,0:0	./.:0,0:0	./.:0,0:0	./.:0,0:0	./.:0,0:0	./.:0,0:0	./.:0,0:0	./.:0,0:0	./.:0,0:0	./.:0,0:0	./.:0,0:0	./.:0,0:0	./.:0,0:0	./.:0,0:0	./.:0,0:0	./.:0,0:0	./.:0,0:0	./.:0,0:0	./.:0,0:0	./.:0,0:0	./.:0,0:0	./.:0,0:0	./.:0,0:0	./.:0,0:0	./.:0,0:0	./.:0,0:0	./.:0,0:0	./.:0,0:0	./.:0,0:0	./.:0,0:0	./.:0,0:0	./.:0,0:0	./.:0,0:0	./.:0,0:0	./.:0,0:0	./.:0,0:0	./.:0,0:0	./.:0,0:0	./.:0,0:0	./.:0,0:0	./.:0,0:0	./.:0,0:0	./.:0,0:0	./.:0,0:0	./.:0,0:0	./.:0,0:0	./.:0,0:0	./.:0,0:0	./.:0,0:0	./.:0,0:0	./.:0,0:0	./.:0,0:0	./.:0,0:0	./.:0,0:0	./.:0,0:0	./.:0,0:0	./.:0,0:0	./.:0,0:0	./.:0,0:0	./.:0,0:0	./.:0,0:0
04	3634463	S04_3634463	A	C	.	PASS	AC=1;AF=0.500;AN=2;BaseQRankSum=-2.189e+00;ClippingRankSum=0.00;ExcessHet=3.0103;FS=0.000;MLEAC=1;MLEAF=0.500;MQ=60.00;MQRankSum=0.00;QD=2.27;ReadPosRankSum=0.566;SOR=1.609;set=variant180;DP=7	GT:AD:DP:GQ:PL	./.:0,0:0	./.:0,0:0	./.:0,0:0	./.:0,0:0	./.:0,0:0	./.:0,0:0	./.:0,0:0	./.:0,0:0	./.:0,0:0	./.:0,0:0	./.:0,0:0	./.:0,0:0	./.:0,0:0	./.:0,0:0	./.:0,0:0	./.:0,0:0	./.:0,0:0	./.:0,0:0	./.:0,0:0	./.:0,0:0	./.:0,0:0	./.:0,0:0	./.:0,0:0	./.:0,0:0	./.:0,0:0	./.:0,0:0	./.:0,0:0	./.:0,0:0	./.:0,0:0	./.:0,0:0	./.:0,0:0	./.:0,0:0	./.:0,0:0	./.:0,0:0	./.:0,0:0	./.:0,0:0	./.:0,0:0	./.:0,0:0	./.:0,0:0	./.:0,0:0	./.:0,0:0	./.:0,0:0	./.:0,0:0	./.:0,0:0	./.:0,0:0	./.:0,0:0	./.:0,0:0	./.:0,0:0	./.:0,0:0	./.:0,0:0	./.:0,0:0	./.:0,0:0	./.:0,0:0	./.:0,0:0	./.:0,0:0	./.:0,0:0	./.:0,0:0	./.:0,0:0	./.:0,0:0	./.:0,0:0	./.:0,0:0	./.:0,0:0	./.:0,0:0	./.:0,0:0	./.:0,0:0	./.:0,0:0	./.:0,0:0	./.:0,0:0	./.:0,0:0	./.:0,0:0	./.:0,0:0	./.:0,0:0	./.:0,0:0	./.:0,0:0	./.:0,0:0	./.:0,0:0	./.:0,0:0	./.:0,0:0	./.:0,0:0	./.:0,0:0	./.:0,0:0	./.:0,0:0	./.:0,0:0	./.:0,0:0	./.:0,0:0	./.:0,0:0	./.:0,0:0	./.:0,0:0	./.:0,0:0	./.:0,0:0	./.:0,0:0	./.:0,0:0	./.:0,0:0	./.:0,0:0	./.:0,0:0	./.:0,0:0	./.:0,0:0	./.:0,0:0	./.:0,0:0	./.:0,0:0	./.:0,0:0	./.:0,0:0	./.:0,0:0	./.:0,0:0	./.:0,0:0	./.:0,0:0	./.:0,0:0	./.:0,0:0	./.:0,0:0	./.:0,0:0	./.:0,0:0	./.:0,0:0	./.:0,0:0	./.:0,0:0	./.:0,0:0	./.:0,0:0	./.:0,0:0	./.:0,0:0	./.:0,0:0	./.:0,0:0	./.:0,0:0	./.:0,0:0	./.:0,0:0	./.:0,0:0	./.:0,0:0	./.:0,0:0	./.:0,0:0	./.:0,0:0	./.:0,0:0	./.:0,0:0	./.:0,0:0	./.:0,0:0	./.:0,0:0	0/1:4,3:7:99:87,0,123	./.:0,0:0	./.:0,0:0	./.:0,0:0	./.:0,0:0	./.:0,0:0	./.:0,0:0	./.:0,0:0	./.:0,0:0	./.:0,0:0	./.:0,0:0	./.:0,0:0	./.:0,0:0	./.:0,0:0	./.:0,0:0	./.:0,0:0	./.:0,0:0	./.:0,0:0	./.:0,0:0	./.:0,0:0	./.:0,0:0	./.:0,0:0	./.:0,0:0	./.:0,0:0	./.:0,0:0	./.:0,0:0	./.:0,0:0	./.:0,0:0	./.:0,0:0	./.:0,0:0	./.:0,0:0	./.:0,0:0	./.:0,0:0	./.:0,0:0	./.:0,0:0	./.:0,0:0	./.:0,0:0	./.:0,0:0	./.:0,0:0	./.:0,0:0	./.:0,0:0	./.:0,0:0	./.:0,0:0	./.:0,0:0	./.:0,0:0	./.:0,0:0	./.:0,0:0	./.:0,0:0	./.:0,0:0	./.:0,0:0	./.:0,0:0	./.:0,0:0	./.:0,0:0	./.:0,0:0	./.:0,0:0	./.:0,0:0	./.:0,0:0	./.:0,0:0	./.:0,0:0	./.:0,0:0	./.:0,0:0	./.:0,0:0	./.:0,0:0	./.:0,0:0	./.:0,0:0
04	3634896	S04_3634896	G	A	.	PASS	AC=2;AF=1.00;AN=2;BaseQRankSum=-4.120e-01;ClippingRankSum=0.00;ExcessHet=3.0103;FS=0.000;MLEAC=2;MLEAF=1.00;MQ=60.00;MQRankSum=0.00;QD=31.78;ReadPosRankSum=-3.070e-01;SOR=0.330;set=variant89;DP=17	GT:AD:DP:GQ:PL	./.:0,0:0	./.:0,0:0	./.:0,0:0	./.:0,0:0	./.:0,0:0	./.:0,0:0	./.:0,0:0	./.:0,0:0	./.:0,0:0	./.:0,0:0	./.:0,0:0	./.:0,0:0	./.:0,0:0	./.:0,0:0	./.:0,0:0	./.:0,0:0	./.:0,0:0	./.:0,0:0	./.:0,0:0	./.:0,0:0	./.:0,0:0	./.:0,0:0	./.:0,0:0	./.:0,0:0	./.:0,0:0	./.:0,0:0	./.:0,0:0	./.:0,0:0	./.:0,0:0	./.:0,0:0	./.:0,0:0	./.:0,0:0	./.:0,0:0	./.:0,0:0	./.:0,0:0	./.:0,0:0	./.:0,0:0	./.:0,0:0	./.:0,0:0	./.:0,0:0	./.:0,0:0	./.:0,0:0	./.:0,0:0	./.:0,0:0	./.:0,0:0	./.:0,0:0	./.:0,0:0	./.:0,0:0	./.:0,0:0	./.:0,0:0	./.:0,0:0	./.:0,0:0	./.:0,0:0	./.:0,0:0	./.:0,0:0	./.:0,0:0	./.:0,0:0	./.:0,0:0	./.:0,0:0	./.:0,0:0	./.:0,0:0	./.:0,0:0	./.:0,0:0	./.:0,0:0	./.:0,0:0	./.:0,0:0	./.:0,0:0	./.:0,0:0	./.:0,0:0	./.:0,0:0	./.:0,0:0	./.:0,0:0	./.:0,0:0	./.:0,0:0	./.:0,0:0	./.:0,0:0	./.:0,0:0	./.:0,0:0	./.:0,0:0	./.:0,0:0	./.:0,0:0	./.:0,0:0	./.:0,0:0	./.:0,0:0	./.:0,0:0	./.:0,0:0	./.:0,0:0	./.:0,0:0	./.:0,0:0	./.:0,0:0	./.:0,0:0	./.:0,0:0	./.:0,0:0	./.:0,0:0	./.:0,0:0	./.:0,0:0	./.:0,0:0	./.:0,0:0	./.:0,0:0	./.:0,0:0	./.:0,0:0	./.:0,0:0	./.:0,0:0	./.:0,0:0	./.:0,0:0	./.:0,0:0	./.:0,0:0	./.:0,0:0	./.:0,0:0	./.:0,0:0	./.:0,0:0	./.:0,0:0	./.:0,0:0	./.:0,0:0	./.:0,0:0	./.:0,0:0	./.:0,0:0	./.:0,0:0	./.:0,0:0	./.:0,0:0	./.:0,0:0	./.:0,0:0	./.:0,0:0	./.:0,0:0	./.:0,0:0	./.:0,0:0	./.:0,0:0	./.:0,0:0	./.:0,0:0	./.:0,0:0	./.:0,0:0	./.:0,0:0	./.:0,0:0	./.:0,0:0	./.:0,0:0	./.:0,0:0	./.:0,0:0	./.:0,0:0	./.:0,0:0	./.:0,0:0	./.:0,0:0	./.:0,0:0	./.:0,0:0	./.:0,0:0	./.:0,0:0	./.:0,0:0	./.:0,0:0	./.:0,0:0	./.:0,0:0	./.:0,0:0	./.:0,0:0	./.:0,0:0	./.:0,0:0	./.:0,0:0	./.:0,0:0	./.:0,0:0	./.:0,0:0	./.:0,0:0	./.:0,0:0	./.:0,0:0	./.:0,0:0	./.:0,0:0	1/1:1,16:17:97:255,15,0	./.:0,0:0	./.:0,0:0	./.:0,0:0	./.:0,0:0	./.:0,0:0	./.:0,0:0	./.:0,0:0	./.:0,0:0	./.:0,0:0	./.:0,0:0	./.:0,0:0	./.:0,0:0	./.:0,0:0	./.:0,0:0	./.:0,0:0	./.:0,0:0	./.:0,0:0	./.:0,0:0	./.:0,0:0	./.:0,0:0	./.:0,0:0	./.:0,0:0	./.:0,0:0	./.:0,0:0	./.:0,0:0	./.:0,0:0	./.:0,0:0	./.:0,0:0	./.:0,0:0	./.:0,0:0	./.:0,0:0	./.:0,0:0	./.:0,0:0	./.:0,0:0	./.:0,0:0
04	3635476	S04_3635476	G	C	.	PASS	AC=1;AF=0.500;AN=2;BaseQRankSum=-2.340e+00;ClippingRankSum=0.00;ExcessHet=3.0103;FS=3.310;MLEAC=1;MLEAF=0.500;MQ=60.00;MQRankSum=0.00;QD=0.74;ReadPosRankSum=-2.880e-01;SOR=2.279;set=variant19;DP=15	GT:AD:DP:GQ:PL	./.:0,0:0	./.:0,0:0	./.:0,0:0	./.:0,0:0	./.:0,0:0	./.:0,0:0	./.:0,0:0	./.:0,0:0	./.:0,0:0	./.:0,0:0	./.:0,0:0	./.:0,0:0	./.:0,0:0	./.:0,0:0	./.:0,0:0	./.:0,0:0	./.:0,0:0	./.:0,0:0	./.:0,0:0	./.:0,0:0	./.:0,0:0	./.:0,0:0	./.:0,0:0	./.:0,0:0	./.:0,0:0	./.:0,0:0	./.:0,0:0	./.:0,0:0	./.:0,0:0	./.:0,0:0	./.:0,0:0	./.:0,0:0	./.:0,0:0	./.:0,0:0	./.:0,0:0	./.:0,0:0	./.:0,0:0	./.:0,0:0	./.:0,0:0	./.:0,0:0	./.:0,0:0	./.:0,0:0	./.:0,0:0	./.:0,0:0	./.:0,0:0	./.:0,0:0	./.:0,0:0	./.:0,0:0	./.:0,0:0	./.:0,0:0	./.:0,0:0	./.:0,0:0	./.:0,0:0	./.:0,0:0	./.:0,0:0	./.:0,0:0	./.:0,0:0	./.:0,0:0	./.:0,0:0	0/1:13,2:15:99:27,0,255	./.:0,0:0	./.:0,0:0	./.:0,0:0	./.:0,0:0	./.:0,0:0	./.:0,0:0	./.:0,0:0	./.:0,0:0	./.:0,0:0	./.:0,0:0	./.:0,0:0	./.:0,0:0	./.:0,0:0	./.:0,0:0	./.:0,0:0	./.:0,0:0	./.:0,0:0	./.:0,0:0	./.:0,0:0	./.:0,0:0	./.:0,0:0	./.:0,0:0	./.:0,0:0	./.:0,0:0	./.:0,0:0	./.:0,0:0	./.:0,0:0	./.:0,0:0	./.:0,0:0	./.:0,0:0	./.:0,0:0	./.:0,0:0	./.:0,0:0	./.:0,0:0	./.:0,0:0	./.:0,0:0	./.:0,0:0	./.:0,0:0	./.:0,0:0	./.:0,0:0	./.:0,0:0	./.:0,0:0	./.:0,0:0	./.:0,0:0	./.:0,0:0	./.:0,0:0	./.:0,0:0	./.:0,0:0	./.:0,0:0	./.:0,0:0	./.:0,0:0	./.:0,0:0	./.:0,0:0	./.:0,0:0	./.:0,0:0	./.:0,0:0	./.:0,0:0	./.:0,0:0	./.:0,0:0	./.:0,0:0	./.:0,0:0	./.:0,0:0	./.:0,0:0	./.:0,0:0	./.:0,0:0	./.:0,0:0	./.:0,0:0	./.:0,0:0	./.:0,0:0	./.:0,0:0	./.:0,0:0	./.:0,0:0	./.:0,0:0	./.:0,0:0	./.:0,0:0	./.:0,0:0	./.:0,0:0	./.:0,0:0	./.:0,0:0	./.:0,0:0	./.:0,0:0	./.:0,0:0	./.:0,0:0	./.:0,0:0	./.:0,0:0	./.:0,0:0	./.:0,0:0	./.:0,0:0	./.:0,0:0	./.:0,0:0	./.:0,0:0	./.:0,0:0	./.:0,0:0	./.:0,0:0	./.:0,0:0	./.:0,0:0	./.:0,0:0	./.:0,0:0	./.:0,0:0	./.:0,0:0	./.:0,0:0	./.:0,0:0	./.:0,0:0	./.:0,0:0	./.:0,0:0	./.:0,0:0	./.:0,0:0	./.:0,0:0	./.:0,0:0	./.:0,0:0	./.:0,0:0	./.:0,0:0	./.:0,0:0	./.:0,0:0	./.:0,0:0	./.:0,0:0	./.:0,0:0	./.:0,0:0	./.:0,0:0	./.:0,0:0	./.:0,0:0	./.:0,0:0	./.:0,0:0	./.:0,0:0	./.:0,0:0	./.:0,0:0	./.:0,0:0	./.:0,0:0	./.:0,0:0	./.:0,0:0	./.:0,0:0	./.:0,0:0	./.:0,0:0	./.:0,0:0	./.:0,0:0	./.:0,0:0	./.:0,0:0	./.:0,0:0
04	3635481	S04_3635481	A	C	.	PASS	AC=1;AF=0.500;AN=2;BaseQRankSum=-2.040e-01;ClippingRankSum=0.00;ExcessHet=3.0103;FS=3.310;MLEAC=1;MLEAF=0.500;MQ=60.00;MQRankSum=0.00;QD=0.74;ReadPosRankSum=-9.600e-02;SOR=2.279;set=variant19;DP=15	GT:AD:DP:GQ:PL	./.:0,0:0	./.:0,0:0	./.:0,0:0	./.:0,0:0	./.:0,0:0	./.:0,0:0	./.:0,0:0	./.:0,0:0	./.:0,0:0	./.:0,0:0	./.:0,0:0	./.:0,0:0	./.:0,0:0	./.:0,0:0	./.:0,0:0	./.:0,0:0	./.:0,0:0	./.:0,0:0	./.:0,0:0	./.:0,0:0	./.:0,0:0	./.:0,0:0	./.:0,0:0	./.:0,0:0	./.:0,0:0	./.:0,0:0	./.:0,0:0	./.:0,0:0	./.:0,0:0	./.:0,0:0	./.:0,0:0	./.:0,0:0	./.:0,0:0	./.:0,0:0	./.:0,0:0	./.:0,0:0	./.:0,0:0	./.:0,0:0	./.:0,0:0	./.:0,0:0	./.:0,0:0	./.:0,0:0	./.:0,0:0	./.:0,0:0	./.:0,0:0	./.:0,0:0	./.:0,0:0	./.:0,0:0	./.:0,0:0	./.:0,0:0	./.:0,0:0	./.:0,0:0	./.:0,0:0	./.:0,0:0	./.:0,0:0	./.:0,0:0	./.:0,0:0	./.:0,0:0	./.:0,0:0	0/1:13,2:15:99:27,0,255	./.:0,0:0	./.:0,0:0	./.:0,0:0	./.:0,0:0	./.:0,0:0	./.:0,0:0	./.:0,0:0	./.:0,0:0	./.:0,0:0	./.:0,0:0	./.:0,0:0	./.:0,0:0	./.:0,0:0	./.:0,0:0	./.:0,0:0	./.:0,0:0	./.:0,0:0	./.:0,0:0	./.:0,0:0	./.:0,0:0	./.:0,0:0	./.:0,0:0	./.:0,0:0	./.:0,0:0	./.:0,0:0	./.:0,0:0	./.:0,0:0	./.:0,0:0	./.:0,0:0	./.:0,0:0	./.:0,0:0	./.:0,0:0	./.:0,0:0	./.:0,0:0	./.:0,0:0	./.:0,0:0	./.:0,0:0	./.:0,0:0	./.:0,0:0	./.:0,0:0	./.:0,0:0	./.:0,0:0	./.:0,0:0	./.:0,0:0	./.:0,0:0	./.:0,0:0	./.:0,0:0	./.:0,0:0	./.:0,0:0	./.:0,0:0	./.:0,0:0	./.:0,0:0	./.:0,0:0	./.:0,0:0	./.:0,0:0	./.:0,0:0	./.:0,0:0	./.:0,0:0	./.:0,0:0	./.:0,0:0	./.:0,0:0	./.:0,0:0	./.:0,0:0	./.:0,0:0	./.:0,0:0	./.:0,0:0	./.:0,0:0	./.:0,0:0	./.:0,0:0	./.:0,0:0	./.:0,0:0	./.:0,0:0	./.:0,0:0	./.:0,0:0	./.:0,0:0	./.:0,0:0	./.:0,0:0	./.:0,0:0	./.:0,0:0	./.:0,0:0	./.:0,0:0	./.:0,0:0	./.:0,0:0	./.:0,0:0	./.:0,0:0	./.:0,0:0	./.:0,0:0	./.:0,0:0	./.:0,0:0	./.:0,0:0	./.:0,0:0	./.:0,0:0	./.:0,0:0	./.:0,0:0	./.:0,0:0	./.:0,0:0	./.:0,0:0	./.:0,0:0	./.:0,0:0	./.:0,0:0	./.:0,0:0	./.:0,0:0	./.:0,0:0	./.:0,0:0	./.:0,0:0	./.:0,0:0	./.:0,0:0	./.:0,0:0	./.:0,0:0	./.:0,0:0	./.:0,0:0	./.:0,0:0	./.:0,0:0	./.:0,0:0	./.:0,0:0	./.:0,0:0	./.:0,0:0	./.:0,0:0	./.:0,0:0	./.:0,0:0	./.:0,0:0	./.:0,0:0	./.:0,0:0	./.:0,0:0	./.:0,0:0	./.:0,0:0	./.:0,0:0	./.:0,0:0	./.:0,0:0	./.:0,0:0	./.:0,0:0	./.:0,0:0	./.:0,0:0	./.:0,0:0	./.:0,0:0	./.:0,0:0	./.:0,0:0	./.:0,0:0
04	3635599	S04_3635599	G	A	.	PASS	AC=1;AF=0.500;AN=2;BaseQRankSum=0.681;ClippingRankSum=0.00;ExcessHet=3.0103;FS=2.043;MLEAC=1;MLEAF=0.500;MQ=60.00;MQRankSum=0.00;QD=2.65;ReadPosRankSum=1.07;SOR=1.634;set=variant192;DP=32	GT:AD:DP:GQ:PL	./.:0,0:0	./.:0,0:0	./.:0,0:0	./.:0,0:0	./.:0,0:0	./.:0,0:0	./.:0,0:0	./.:0,0:0	./.:0,0:0	./.:0,0:0	./.:0,0:0	./.:0,0:0	./.:0,0:0	./.:0,0:0	./.:0,0:0	./.:0,0:0	./.:0,0:0	./.:0,0:0	./.:0,0:0	./.:0,0:0	./.:0,0:0	./.:0,0:0	./.:0,0:0	./.:0,0:0	./.:0,0:0	./.:0,0:0	./.:0,0:0	./.:0,0:0	./.:0,0:0	./.:0,0:0	./.:0,0:0	./.:0,0:0	./.:0,0:0	./.:0,0:0	./.:0,0:0	./.:0,0:0	./.:0,0:0	./.:0,0:0	./.:0,0:0	./.:0,0:0	./.:0,0:0	./.:0,0:0	./.:0,0:0	./.:0,0:0	./.:0,0:0	./.:0,0:0	./.:0,0:0	./.:0,0:0	./.:0,0:0	./.:0,0:0	./.:0,0:0	./.:0,0:0	./.:0,0:0	./.:0,0:0	./.:0,0:0	./.:0,0:0	./.:0,0:0	./.:0,0:0	./.:0,0:0	./.:0,0:0	./.:0,0:0	./.:0,0:0	./.:0,0:0	./.:0,0:0	./.:0,0:0	./.:0,0:0	./.:0,0:0	./.:0,0:0	./.:0,0:0	./.:0,0:0	./.:0,0:0	./.:0,0:0	./.:0,0:0	./.:0,0:0	./.:0,0:0	./.:0,0:0	./.:0,0:0	./.:0,0:0	./.:0,0:0	./.:0,0:0	./.:0,0:0	./.:0,0:0	./.:0,0:0	./.:0,0:0	./.:0,0:0	./.:0,0:0	./.:0,0:0	./.:0,0:0	./.:0,0:0	./.:0,0:0	./.:0,0:0	./.:0,0:0	./.:0,0:0	./.:0,0:0	./.:0,0:0	./.:0,0:0	./.:0,0:0	./.:0,0:0	./.:0,0:0	./.:0,0:0	./.:0,0:0	./.:0,0:0	./.:0,0:0	./.:0,0:0	./.:0,0:0	./.:0,0:0	./.:0,0:0	./.:0,0:0	./.:0,0:0	./.:0,0:0	./.:0,0:0	./.:0,0:0	./.:0,0:0	./.:0,0:0	./.:0,0:0	./.:0,0:0	./.:0,0:0	./.:0,0:0	./.:0,0:0	./.:0,0:0	./.:0,0:0	./.:0,0:0	./.:0,0:0	./.:0,0:0	./.:0,0:0	./.:0,0:0	./.:0,0:0	./.:0,0:0	./.:0,0:0	./.:0,0:0	./.:0,0:0	./.:0,0:0	./.:0,0:0	./.:0,0:0	./.:0,0:0	./.:0,0:0	./.:0,0:0	./.:0,0:0	./.:0,0:0	./.:0,0:0	./.:0,0:0	./.:0,0:0	./.:0,0:0	./.:0,0:0	./.:0,0:0	./.:0,0:0	./.:0,0:0	./.:0,0:0	./.:0,0:0	./.:0,0:0	./.:0,0:0	./.:0,0:0	./.:0,0:0	./.:0,0:0	./.:0,0:0	./.:0,0:0	./.:0,0:0	./.:0,0:0	./.:0,0:0	./.:0,0:0	./.:0,0:0	./.:0,0:0	./.:0,0:0	./.:0,0:0	./.:0,0:0	./.:0,0:0	./.:0,0:0	./.:0,0:0	./.:0,0:0	./.:0,0:0	./.:0,0:0	./.:0,0:0	./.:0,0:0	./.:0,0:0	./.:0,0:0	./.:0,0:0	./.:0,0:0	./.:0,0:0	./.:0,0:0	./.:0,0:0	./.:0,0:0	./.:0,0:0	./.:0,0:0	./.:0,0:0	./.:0,0:0	./.:0,0:0	./.:0,0:0	./.:0,0:0	./.:0,0:0	./.:0,0:0	0/1:27,5:32:99:84,0,255	./.:0,0:0	./.:0,0:0	./.:0,0:0	./.:0,0:0	./.:0,0:0	./.:0,0:0	./.:0,0:0
04	3635738	S04_3635738	G	A	.	PASS	AC=2;AF=0.500;AN=4;ClippingRankSum=0.00;ExcessHet=3.0103;MLEAC=1;MLEAF=0.500;MQ=60.00;MQRankSum=0.00;set=variant80-variant183;DP=43	GT:AD:DP:GQ:PL	./.:0,0:0	./.:0,0:0	./.:0,0:0	./.:0,0:0	./.:0,0:0	./.:0,0:0	./.:0,0:0	./.:0,0:0	./.:0,0:0	./.:0,0:0	./.:0,0:0	./.:0,0:0	./.:0,0:0	./.:0,0:0	./.:0,0:0	./.:0,0:0	./.:0,0:0	./.:0,0:0	./.:0,0:0	./.:0,0:0	./.:0,0:0	./.:0,0:0	./.:0,0:0	./.:0,0:0	./.:0,0:0	./.:0,0:0	./.:0,0:0	./.:0,0:0	./.:0,0:0	./.:0,0:0	./.:0,0:0	./.:0,0:0	./.:0,0:0	./.:0,0:0	./.:0,0:0	./.:0,0:0	./.:0,0:0	./.:0,0:0	./.:0,0:0	./.:0,0:0	./.:0,0:0	./.:0,0:0	./.:0,0:0	./.:0,0:0	./.:0,0:0	./.:0,0:0	./.:0,0:0	./.:0,0:0	./.:0,0:0	./.:0,0:0	./.:0,0:0	./.:0,0:0	./.:0,0:0	./.:0,0:0	./.:0,0:0	./.:0,0:0	./.:0,0:0	./.:0,0:0	./.:0,0:0	./.:0,0:0	./.:0,0:0	./.:0,0:0	./.:0,0:0	./.:0,0:0	./.:0,0:0	./.:0,0:0	./.:0,0:0	./.:0,0:0	./.:0,0:0	./.:0,0:0	./.:0,0:0	./.:0,0:0	./.:0,0:0	./.:0,0:0	./.:0,0:0	./.:0,0:0	./.:0,0:0	./.:0,0:0	./.:0,0:0	./.:0,0:0	./.:0,0:0	./.:0,0:0	./.:0,0:0	./.:0,0:0	./.:0,0:0	./.:0,0:0	./.:0,0:0	./.:0,0:0	./.:0,0:0	./.:0,0:0	./.:0,0:0	./.:0,0:0	./.:0,0:0	./.:0,0:0	./.:0,0:0	./.:0,0:0	./.:0,0:0	./.:0,0:0	./.:0,0:0	./.:0,0:0	./.:0,0:0	./.:0,0:0	./.:0,0:0	./.:0,0:0	./.:0,0:0	./.:0,0:0	./.:0,0:0	./.:0,0:0	./.:0,0:0	./.:0,0:0	./.:0,0:0	./.:0,0:0	./.:0,0:0	./.:0,0:0	./.:0,0:0	./.:0,0:0	./.:0,0:0	./.:0,0:0	./.:0,0:0	./.:0,0:0	./.:0,0:0	./.:0,0:0	./.:0,0:0	./.:0,0:0	./.:0,0:0	./.:0,0:0	./.:0,0:0	./.:0,0:0	./.:0,0:0	./.:0,0:0	./.:0,0:0	./.:0,0:0	./.:0,0:0	./.:0,0:0	./.:0,0:0	./.:0,0:0	./.:0,0:0	./.:0,0:0	./.:0,0:0	./.:0,0:0	./.:0,0:0	./.:0,0:0	./.:0,0:0	./.:0,0:0	./.:0,0:0	./.:0,0:0	./.:0,0:0	./.:0,0:0	./.:0,0:0	./.:0,0:0	./.:0,0:0	0/1:13,10:23:100:255,0,255	./.:0,0:0	./.:0,0:0	./.:0,0:0	./.:0,0:0	./.:0,0:0	./.:0,0:0	./.:0,0:0	./.:0,0:0	0/1:12,8:20:100:228,0,255	./.:0,0:0	./.:0,0:0	./.:0,0:0	./.:0,0:0	./.:0,0:0	./.:0,0:0	./.:0,0:0	./.:0,0:0	./.:0,0:0	./.:0,0:0	./.:0,0:0	./.:0,0:0	./.:0,0:0	./.:0,0:0	./.:0,0:0	./.:0,0:0	./.:0,0:0	./.:0,0:0	./.:0,0:0	./.:0,0:0	./.:0,0:0	./.:0,0:0	./.:0,0:0	./.:0,0:0	./.:0,0:0	./.:0,0:0	./.:0,0:0	./.:0,0:0	./.:0,0:0	./.:0,0:0	./.:0,0:0	./.:0,0:0	./.:0,0:0	./.:0,0:0	./.:0,0:0	./.:0,0:0	./.:0,0:0
04	3636860	S04_3636860	T	G	.	PASS	AC=1;AF=0.500;AN=2;BaseQRankSum=-1.960e+00;ClippingRankSum=0.00;ExcessHet=3.0103;FS=7.782;MLEAC=1;MLEAF=0.500;MQ=60.00;MQRankSum=0.00;QD=1.11;ReadPosRankSum=-1.834e+00;SOR=2.788;set=variant152;DP=10	GT:AD:DP:GQ:PL	./.:0,0:0	./.:0,0:0	./.:0,0:0	./.:0,0:0	./.:0,0:0	./.:0,0:0	./.:0,0:0	./.:0,0:0	./.:0,0:0	./.:0,0:0	./.:0,0:0	./.:0,0:0	./.:0,0:0	./.:0,0:0	./.:0,0:0	./.:0,0:0	./.:0,0:0	./.:0,0:0	./.:0,0:0	./.:0,0:0	./.:0,0:0	./.:0,0:0	./.:0,0:0	./.:0,0:0	./.:0,0:0	./.:0,0:0	./.:0,0:0	./.:0,0:0	./.:0,0:0	./.:0,0:0	./.:0,0:0	./.:0,0:0	./.:0,0:0	./.:0,0:0	./.:0,0:0	./.:0,0:0	./.:0,0:0	./.:0,0:0	./.:0,0:0	./.:0,0:0	./.:0,0:0	./.:0,0:0	./.:0,0:0	./.:0,0:0	./.:0,0:0	./.:0,0:0	./.:0,0:0	./.:0,0:0	./.:0,0:0	./.:0,0:0	./.:0,0:0	./.:0,0:0	./.:0,0:0	./.:0,0:0	./.:0,0:0	./.:0,0:0	./.:0,0:0	./.:0,0:0	./.:0,0:0	./.:0,0:0	./.:0,0:0	./.:0,0:0	./.:0,0:0	./.:0,0:0	./.:0,0:0	./.:0,0:0	./.:0,0:0	./.:0,0:0	./.:0,0:0	./.:0,0:0	0/1:7,3:10:99:78,0,222	./.:0,0:0	./.:0,0:0	./.:0,0:0	./.:0,0:0	./.:0,0:0	./.:0,0:0	./.:0,0:0	./.:0,0:0	./.:0,0:0	./.:0,0:0	./.:0,0:0	./.:0,0:0	./.:0,0:0	./.:0,0:0	./.:0,0:0	./.:0,0:0	./.:0,0:0	./.:0,0:0	./.:0,0:0	./.:0,0:0	./.:0,0:0	./.:0,0:0	./.:0,0:0	./.:0,0:0	./.:0,0:0	./.:0,0:0	./.:0,0:0	./.:0,0:0	./.:0,0:0	./.:0,0:0	./.:0,0:0	./.:0,0:0	./.:0,0:0	./.:0,0:0	./.:0,0:0	./.:0,0:0	./.:0,0:0	./.:0,0:0	./.:0,0:0	./.:0,0:0	./.:0,0:0	./.:0,0:0	./.:0,0:0	./.:0,0:0	./.:0,0:0	./.:0,0:0	./.:0,0:0	./.:0,0:0	./.:0,0:0	./.:0,0:0	./.:0,0:0	./.:0,0:0	./.:0,0:0	./.:0,0:0	./.:0,0:0	./.:0,0:0	./.:0,0:0	./.:0,0:0	./.:0,0:0	./.:0,0:0	./.:0,0:0	./.:0,0:0	./.:0,0:0	./.:0,0:0	./.:0,0:0	./.:0,0:0	./.:0,0:0	./.:0,0:0	./.:0,0:0	./.:0,0:0	./.:0,0:0	./.:0,0:0	./.:0,0:0	./.:0,0:0	./.:0,0:0	./.:0,0:0	./.:0,0:0	./.:0,0:0	./.:0,0:0	./.:0,0:0	./.:0,0:0	./.:0,0:0	./.:0,0:0	./.:0,0:0	./.:0,0:0	./.:0,0:0	./.:0,0:0	./.:0,0:0	./.:0,0:0	./.:0,0:0	./.:0,0:0	./.:0,0:0	./.:0,0:0	./.:0,0:0	./.:0,0:0	./.:0,0:0	./.:0,0:0	./.:0,0:0	./.:0,0:0	./.:0,0:0	./.:0,0:0	./.:0,0:0	./.:0,0:0	./.:0,0:0	./.:0,0:0	./.:0,0:0	./.:0,0:0	./.:0,0:0	./.:0,0:0	./.:0,0:0	./.:0,0:0	./.:0,0:0	./.:0,0:0	./.:0,0:0	./.:0,0:0	./.:0,0:0	./.:0,0:0	./.:0,0:0	./.:0,0:0	./.:0,0:0	./.:0,0:0	./.:0,0:0	./.:0,0:0	./.:0,0:0	./.:0,0:0	./.:0,0:0	./.:0,0:0
04	3636886	S04_3636886	A	C	.	PASS	AC=1;AF=0.500;AN=2;BaseQRankSum=-2.990e+00;ClippingRankSum=0.00;ExcessHet=3.0103;FS=10.296;MLEAC=1;MLEAF=0.500;MQ=60.00;MQRankSum=0.00;QD=1.05;ReadPosRankSum=-1.377e+00;SOR=3.604;set=variant177;DP=16	GT:AD:DP:GQ:PL	./.:0,0:0	./.:0,0:0	./.:0,0:0	./.:0,0:0	./.:0,0:0	./.:0,0:0	./.:0,0:0	./.:0,0:0	./.:0,0:0	./.:0,0:0	./.:0,0:0	./.:0,0:0	./.:0,0:0	./.:0,0:0	./.:0,0:0	./.:0,0:0	./.:0,0:0	./.:0,0:0	./.:0,0:0	./.:0,0:0	./.:0,0:0	./.:0,0:0	./.:0,0:0	./.:0,0:0	./.:0,0:0	./.:0,0:0	./.:0,0:0	./.:0,0:0	./.:0,0:0	./.:0,0:0	./.:0,0:0	./.:0,0:0	./.:0,0:0	./.:0,0:0	./.:0,0:0	./.:0,0:0	./.:0,0:0	./.:0,0:0	./.:0,0:0	./.:0,0:0	./.:0,0:0	./.:0,0:0	./.:0,0:0	./.:0,0:0	./.:0,0:0	./.:0,0:0	./.:0,0:0	./.:0,0:0	./.:0,0:0	./.:0,0:0	./.:0,0:0	./.:0,0:0	./.:0,0:0	./.:0,0:0	./.:0,0:0	./.:0,0:0	./.:0,0:0	./.:0,0:0	./.:0,0:0	./.:0,0:0	./.:0,0:0	./.:0,0:0	./.:0,0:0	./.:0,0:0	./.:0,0:0	./.:0,0:0	./.:0,0:0	./.:0,0:0	./.:0,0:0	./.:0,0:0	./.:0,0:0	./.:0,0:0	./.:0,0:0	./.:0,0:0	./.:0,0:0	./.:0,0:0	./.:0,0:0	./.:0,0:0	./.:0,0:0	./.:0,0:0	./.:0,0:0	./.:0,0:0	./.:0,0:0	./.:0,0:0	./.:0,0:0	./.:0,0:0	./.:0,0:0	./.:0,0:0	./.:0,0:0	./.:0,0:0	./.:0,0:0	./.:0,0:0	./.:0,0:0	./.:0,0:0	./.:0,0:0	./.:0,0:0	./.:0,0:0	./.:0,0:0	./.:0,0:0	./.:0,0:0	./.:0,0:0	./.:0,0:0	./.:0,0:0	./.:0,0:0	./.:0,0:0	./.:0,0:0	./.:0,0:0	./.:0,0:0	./.:0,0:0	./.:0,0:0	./.:0,0:0	./.:0,0:0	./.:0,0:0	./.:0,0:0	./.:0,0:0	./.:0,0:0	./.:0,0:0	./.:0,0:0	./.:0,0:0	./.:0,0:0	./.:0,0:0	./.:0,0:0	./.:0,0:0	./.:0,0:0	./.:0,0:0	./.:0,0:0	./.:0,0:0	./.:0,0:0	./.:0,0:0	./.:0,0:0	0/1:11,5:16:99:132,0,255	./.:0,0:0	./.:0,0:0	./.:0,0:0	./.:0,0:0	./.:0,0:0	./.:0,0:0	./.:0,0:0	./.:0,0:0	./.:0,0:0	./.:0,0:0	./.:0,0:0	./.:0,0:0	./.:0,0:0	./.:0,0:0	./.:0,0:0	./.:0,0:0	./.:0,0:0	./.:0,0:0	./.:0,0:0	./.:0,0:0	./.:0,0:0	./.:0,0:0	./.:0,0:0	./.:0,0:0	./.:0,0:0	./.:0,0:0	./.:0,0:0	./.:0,0:0	./.:0,0:0	./.:0,0:0	./.:0,0:0	./.:0,0:0	./.:0,0:0	./.:0,0:0	./.:0,0:0	./.:0,0:0	./.:0,0:0	./.:0,0:0	./.:0,0:0	./.:0,0:0	./.:0,0:0	./.:0,0:0	./.:0,0:0	./.:0,0:0	./.:0,0:0	./.:0,0:0	./.:0,0:0	./.:0,0:0	./.:0,0:0	./.:0,0:0	./.:0,0:0	./.:0,0:0	./.:0,0:0	./.:0,0:0	./.:0,0:0	./.:0,0:0	./.:0,0:0	./.:0,0:0	./.:0,0:0	./.:0,0:0	./.:0,0:0	./.:0,0:0	./.:0,0:0	./.:0,0:0	./.:0,0:0	./.:0,0:0	./.:0,0:0
04	3636986	S04_3636986	G	A	.	PASS	AC=2;AF=1.00;AN=2;ExcessHet=3.0103;FS=0.000;MLEAC=2;MLEAF=1.00;MQ=60.00;QD=27.20;SOR=0.784;set=variant17;DP=21	GT:AD:DP:GQ:PL	./.:0,0:0	./.:0,0:0	./.:0,0:0	./.:0,0:0	./.:0,0:0	./.:0,0:0	./.:0,0:0	./.:0,0:0	./.:0,0:0	./.:0,0:0	./.:0,0:0	./.:0,0:0	./.:0,0:0	./.:0,0:0	./.:0,0:0	./.:0,0:0	./.:0,0:0	./.:0,0:0	./.:0,0:0	./.:0,0:0	./.:0,0:0	./.:0,0:0	./.:0,0:0	./.:0,0:0	./.:0,0:0	./.:0,0:0	./.:0,0:0	./.:0,0:0	./.:0,0:0	./.:0,0:0	1/1:0,21:21:99:255,63,0	./.:0,0:0	./.:0,0:0	./.:0,0:0	./.:0,0:0	./.:0,0:0	./.:0,0:0	./.:0,0:0	./.:0,0:0	./.:0,0:0	./.:0,0:0	./.:0,0:0	./.:0,0:0	./.:0,0:0	./.:0,0:0	./.:0,0:0	./.:0,0:0	./.:0,0:0	./.:0,0:0	./.:0,0:0	./.:0,0:0	./.:0,0:0	./.:0,0:0	./.:0,0:0	./.:0,0:0	./.:0,0:0	./.:0,0:0	./.:0,0:0	./.:0,0:0	./.:0,0:0	./.:0,0:0	./.:0,0:0	./.:0,0:0	./.:0,0:0	./.:0,0:0	./.:0,0:0	./.:0,0:0	./.:0,0:0	./.:0,0:0	./.:0,0:0	./.:0,0:0	./.:0,0:0	./.:0,0:0	./.:0,0:0	./.:0,0:0	./.:0,0:0	./.:0,0:0	./.:0,0:0	./.:0,0:0	./.:0,0:0	./.:0,0:0	./.:0,0:0	./.:0,0:0	./.:0,0:0	./.:0,0:0	./.:0,0:0	./.:0,0:0	./.:0,0:0	./.:0,0:0	./.:0,0:0	./.:0,0:0	./.:0,0:0	./.:0,0:0	./.:0,0:0	./.:0,0:0	./.:0,0:0	./.:0,0:0	./.:0,0:0	./.:0,0:0	./.:0,0:0	./.:0,0:0	./.:0,0:0	./.:0,0:0	./.:0,0:0	./.:0,0:0	./.:0,0:0	./.:0,0:0	./.:0,0:0	./.:0,0:0	./.:0,0:0	./.:0,0:0	./.:0,0:0	./.:0,0:0	./.:0,0:0	./.:0,0:0	./.:0,0:0	./.:0,0:0	./.:0,0:0	./.:0,0:0	./.:0,0:0	./.:0,0:0	./.:0,0:0	./.:0,0:0	./.:0,0:0	./.:0,0:0	./.:0,0:0	./.:0,0:0	./.:0,0:0	./.:0,0:0	./.:0,0:0	./.:0,0:0	./.:0,0:0	./.:0,0:0	./.:0,0:0	./.:0,0:0	./.:0,0:0	./.:0,0:0	./.:0,0:0	./.:0,0:0	./.:0,0:0	./.:0,0:0	./.:0,0:0	./.:0,0:0	./.:0,0:0	./.:0,0:0	./.:0,0:0	./.:0,0:0	./.:0,0:0	./.:0,0:0	./.:0,0:0	./.:0,0:0	./.:0,0:0	./.:0,0:0	./.:0,0:0	./.:0,0:0	./.:0,0:0	./.:0,0:0	./.:0,0:0	./.:0,0:0	./.:0,0:0	./.:0,0:0	./.:0,0:0	./.:0,0:0	./.:0,0:0	./.:0,0:0	./.:0,0:0	./.:0,0:0	./.:0,0:0	./.:0,0:0	./.:0,0:0	./.:0,0:0	./.:0,0:0	./.:0,0:0	./.:0,0:0	./.:0,0:0	./.:0,0:0	./.:0,0:0	./.:0,0:0	./.:0,0:0	./.:0,0:0	./.:0,0:0	./.:0,0:0	./.:0,0:0	./.:0,0:0	./.:0,0:0	./.:0,0:0	./.:0,0:0	./.:0,0:0	./.:0,0:0	./.:0,0:0	./.:0,0:0	./.:0,0:0	./.:0,0:0	./.:0,0:0	./.:0,0:0	./.:0,0:0	./.:0,0:0	./.:0,0:0
04	3637884	S04_3637884	C	T	.	PASS	AC=1;AF=0.500;AN=2;BaseQRankSum=1.03;ClippingRankSum=0.00;ExcessHet=3.0103;FS=0.000;MLEAC=1;MLEAF=0.500;MQ=60.00;MQRankSum=0.00;QD=19.53;ReadPosRankSum=1.37;SOR=0.657;set=variant85;DP=26	GT:AD:DP:GQ:PL	./.:0,0:0	./.:0,0:0	./.:0,0:0	./.:0,0:0	./.:0,0:0	./.:0,0:0	./.:0,0:0	./.:0,0:0	./.:0,0:0	./.:0,0:0	./.:0,0:0	./.:0,0:0	./.:0,0:0	./.:0,0:0	./.:0,0:0	./.:0,0:0	./.:0,0:0	./.:0,0:0	./.:0,0:0	./.:0,0:0	./.:0,0:0	./.:0,0:0	./.:0,0:0	./.:0,0:0	./.:0,0:0	./.:0,0:0	./.:0,0:0	./.:0,0:0	./.:0,0:0	./.:0,0:0	./.:0,0:0	./.:0,0:0	./.:0,0:0	./.:0,0:0	./.:0,0:0	./.:0,0:0	./.:0,0:0	./.:0,0:0	./.:0,0:0	./.:0,0:0	./.:0,0:0	./.:0,0:0	./.:0,0:0	./.:0,0:0	./.:0,0:0	./.:0,0:0	./.:0,0:0	./.:0,0:0	./.:0,0:0	./.:0,0:0	./.:0,0:0	./.:0,0:0	./.:0,0:0	./.:0,0:0	./.:0,0:0	./.:0,0:0	./.:0,0:0	./.:0,0:0	./.:0,0:0	./.:0,0:0	./.:0,0:0	./.:0,0:0	./.:0,0:0	./.:0,0:0	./.:0,0:0	./.:0,0:0	./.:0,0:0	./.:0,0:0	./.:0,0:0	./.:0,0:0	./.:0,0:0	./.:0,0:0	./.:0,0:0	./.:0,0:0	./.:0,0:0	./.:0,0:0	./.:0,0:0	./.:0,0:0	./.:0,0:0	./.:0,0:0	./.:0,0:0	./.:0,0:0	./.:0,0:0	./.:0,0:0	./.:0,0:0	./.:0,0:0	./.:0,0:0	./.:0,0:0	./.:0,0:0	./.:0,0:0	./.:0,0:0	./.:0,0:0	./.:0,0:0	./.:0,0:0	./.:0,0:0	./.:0,0:0	./.:0,0:0	./.:0,0:0	./.:0,0:0	./.:0,0:0	./.:0,0:0	./.:0,0:0	./.:0,0:0	./.:0,0:0	./.:0,0:0	./.:0,0:0	./.:0,0:0	./.:0,0:0	./.:0,0:0	./.:0,0:0	./.:0,0:0	./.:0,0:0	./.:0,0:0	./.:0,0:0	./.:0,0:0	./.:0,0:0	./.:0,0:0	./.:0,0:0	./.:0,0:0	./.:0,0:0	./.:0,0:0	./.:0,0:0	./.:0,0:0	./.:0,0:0	./.:0,0:0	./.:0,0:0	./.:0,0:0	./.:0,0:0	./.:0,0:0	./.:0,0:0	./.:0,0:0	./.:0,0:0	./.:0,0:0	./.:0,0:0	./.:0,0:0	./.:0,0:0	./.:0,0:0	./.:0,0:0	./.:0,0:0	./.:0,0:0	./.:0,0:0	./.:0,0:0	./.:0,0:0	./.:0,0:0	./.:0,0:0	./.:0,0:0	./.:0,0:0	./.:0,0:0	./.:0,0:0	./.:0,0:0	./.:0,0:0	./.:0,0:0	./.:0,0:0	./.:0,0:0	./.:0,0:0	0/1:11,15:26:100:255,0,255	./.:0,0:0	./.:0,0:0	./.:0,0:0	./.:0,0:0	./.:0,0:0	./.:0,0:0	./.:0,0:0	./.:0,0:0	./.:0,0:0	./.:0,0:0	./.:0,0:0	./.:0,0:0	./.:0,0:0	./.:0,0:0	./.:0,0:0	./.:0,0:0	./.:0,0:0	./.:0,0:0	./.:0,0:0	./.:0,0:0	./.:0,0:0	./.:0,0:0	./.:0,0:0	./.:0,0:0	./.:0,0:0	./.:0,0:0	./.:0,0:0	./.:0,0:0	./.:0,0:0	./.:0,0:0	./.:0,0:0	./.:0,0:0	./.:0,0:0	./.:0,0:0	./.:0,0:0	./.:0,0:0	./.:0,0:0	./.:0,0:0	./.:0,0:0	./.:0,0:0	./.:0,0:0	./.:0,0:0
[truncated: 344,476 more chars]
