# Supplementary material for: Cross-species dissection of saline-related genes by genetically deciphering a euryhaline microalga Chlorella sp
Source: Nat Commun. 2026 Jan 13;17:1577. doi: 10.1038/s41467-026-68287-6 (PMC12902096; doi:10.1038/s41467-026-68287-6)
Supplement: Supplementary file 6 — Source Data [file 41467_2026_68287_MOESM6_ESM.zip › 8-Source_Data_and_code/Fig6_data_and_code/Fig6e/hic_annotations.bedpe]

#chr1	x1	x2	chr2	y1	y2	name	score	strand1	strand2	color	1.769872	397.909524
chr01	195000	200000	chr01	470000	475000	.	.	.	.	0,255,255	1.744669	38.842500
chr01	200000	205000	chr01	470000	475000	.	.	.	.	0,255,255	1.658064	135.227222
chr01	4596000	4599000	chr01	4797000	4800000	.	.	.	.	0,255,255	1.842707	36.249722
chr01	192000	195000	chr01	471000	474000	.	.	.	.	0,255,255	1.830875	40.147500
chr01	192000	193000	chr01	470000	471000	.	.	.	.	0,255,255	1.822659	40.896133
chr01	4595000	4596000	chr01	4795000	4796000	.	.	.	.	0,255,255	1.893296	38.534648
chr01	198000	199000	chr01	467000	468000	.	.	.	.	0,255,255	1.650591	134.202833
chr01	4845000	4846000	chr01	6845000	6846000	.	.	.	.	0,255,255	1.526460	23.575292
chr01	190000	200000	chr01	470000	480000	.	.	.	.	0,255,255	1.756807	37.06
chr01	4590000	4600000	chr01	4800000	4810000	.	.	.	.	0,255,255	1.782172	57.612500
chr01	200000	210000	chr01	470000	480000	.	.	.	.	0,255,255	1.564385	124.900000
chr01	4840000	4850000	chr01	6840000	6850000	.	.	.	.	0,255,255	1.556410	37.154167
chr01	4090000	4100000	chr01	5460000	5470000	.	.	.	.	0,255,255	1.559813	47.975625
chr02	2250000	2260000	chr02	2730000	2740000	.	.	.	.	0,255,255	2.094698	16.300000
chr02	2250000	2260000	chr02	2340000	2350000	.	.	.	.	0,255,255	1.710494	36.090000
chr02	2270000	2280000	chr02	2770000	2780000	.	.	.	.	0,255,255	1.584565	25.925
chr02	2330000	2340000	chr02	2530000	2540000	.	.	.	.	0,255,255	1.713263	41.8975
chr02	2520000	2530000	chr02	2730000	2740000	.	.	.	.	0,255,255	1.763921	42.005
chr02	3610000	3620000	chr02	4830000	4840000	.	.	.	.	0,255,255	1.644261	21.280000
chr02	2270000	2280000	chr02	2530000	2540000	.	.	.	.	0,255,255	1.525657	51.950000
chr02	1230000	1240000	chr02	2250000	2260000	.	.	.	.	0,255,255	1.640095	24.285000
chr02	2260000	2270000	chr02	2750000	2760000	.	.	.	.	0,255,255	1.710567	91.896875
chr02	2275000	2276000	chr02	2528000	2529000	.	.	.	.	0,255,255	1.704919	34.115664
chr02	2247000	2248000	chr02	2723000	2724000	.	.	.	.	0,255,255	1.807059	31.998941
chr02	2522000	2523000	chr02	2724000	2725000	.	.	.	.	0,255,255	1.857817	43.717578
chr02	1684000	1685000	chr02	2325000	2326000	.	.	.	.	0,255,255	1.563490	22.886133
chr02	1689000	1690000	chr02	2277000	2278000	.	.	.	.	0,255,255	1.567220	22.635742
chr02	2277000	2278000	chr02	2329000	2330000	.	.	.	.	0,255,255	1.594390	99.846914
chr02	2332000	2333000	chr02	2724000	2725000	.	.	.	.	0,255,255	1.657538	29.056094
chr02	2519000	2520000	chr02	2731000	2732000	.	.	.	.	0,255,255	1.793962	127.481622
chr02	2257000	2258000	chr02	2734000	2735000	.	.	.	.	0,255,255	1.784352	96.649411
chr02	2250000	2255000	chr02	2730000	2735000	.	.	.	.	0,255,255	1.719931	29.828125
chr02	2520000	2525000	chr02	2725000	2730000	.	.	.	.	0,255,255	1.811887	40.839375
chr02	2330000	2335000	chr02	2725000	2730000	.	.	.	.	0,255,255	1.679967	27.937500
chr02	2520000	2525000	chr02	2735000	2740000	.	.	.	.	0,255,255	1.787377	127.133333
chr02	2255000	2260000	chr02	2735000	2740000	.	.	.	.	0,255,255	1.794796	96.298056
chr02	2247000	2250000	chr02	2724000	2727000	.	.	.	.	0,255,255	1.791823	31.012722
chr02	2277000	2280000	chr02	2331000	2334000	.	.	.	.	0,255,255	1.581698	96.900833
chr02	2334000	2337000	chr02	2727000	2730000	.	.	.	.	0,255,255	1.631391	28.711111
chr02	2523000	2526000	chr02	2724000	2727000	.	.	.	.	0,255,255	1.863803	42.182222
chr02	1683000	1686000	chr02	2325000	2328000	.	.	.	.	0,255,255	1.526266	22.089722
chr02	2523000	2526000	chr02	2727000	2730000	.	.	.	.	0,255,255	1.817575	42.868056
chr03	570000	575000	chr03	965000	970000	.	.	.	.	0,255,255	1.800927	28.584375
chr03	805000	810000	chr03	960000	965000	.	.	.	.	0,255,255	1.971938	59.915625
chr03	805000	810000	chr03	965000	970000	.	.	.	.	0,255,255	2.139675	208.825833
chr03	570000	573000	chr03	963000	966000	.	.	.	.	0,255,255	1.842699	29.436389
chr03	807000	810000	chr03	960000	963000	.	.	.	.	0,255,255	2.009905	62.236667
chr03	569000	570000	chr03	961000	962000	.	.	.	.	0,255,255	1.896014	31.133984
chr03	806000	807000	chr03	959000	960000	.	.	.	.	0,255,255	1.986341	64.081523
chr03	803000	804000	chr03	962000	963000	.	.	.	.	0,255,255	2.122524	207.749144
chr03	800000	810000	chr03	960000	970000	.	.	.	.	0,255,255	1.647567	25.645000
chr03	570000	580000	chr03	960000	970000	.	.	.	.	0,255,255	1.905955	29.61
chr03	810000	820000	chr03	970000	980000	.	.	.	.	0,255,255	2.019202	99.475000
chr03	570000	580000	chr03	970000	980000	.	.	.	.	0,255,255	1.802920	50.290000
chr03	800000	810000	chr03	970000	980000	.	.	.	.	0,255,255	2.055552	187.251250
chr04	2470000	2480000	chr04	4110000	4120000	.	.	.	.	0,255,255	1.876171	16.190000
chr04	2730000	2740000	chr04	4620000	4630000	.	.	.	.	0,255,255	1.596651	36.772500
chr04	1850000	1860000	chr04	2250000	2260000	.	.	.	.	0,255,255	1.522505	166.075000
chr04	1857000	1860000	chr04	2229000	2232000	.	.	.	.	0,255,255	1.631427	32.657222
chr04	1855000	1856000	chr04	2227000	2228000	.	.	.	.	0,255,255	1.643577	34.024844
chr04	2466000	2467000	chr04	4107000	4108000	.	.	.	.	0,255,255	1.570000	28.914067
chr04	1855000	1856000	chr04	2232000	2233000	.	.	.	.	0,255,255	1.539992	103.150922
chr04	3305000	3310000	chr04	3660000	3665000	.	.	.	.	0,255,255
chr04	1855000	1860000	chr04	2230000	2235000	.	.	.	.	0,255,255	1.609731	31.708750
chr04	1855000	1860000	chr04	2235000	2240000	.	.	.	.	0,255,255	1.557181	104.634167
chr04	2465000	2470000	chr04	4110000	4115000	.	.	.	.	0,255,255	1.542910	28.268889
chr05	1590000	1600000	chr05	1730000	1740000	.	.	.	.	0,255,255	2.136739	61.3775
chr05	1290000	1300000	chr05	1740000	1750000	.	.	.	.	0,255,255	1.602510	38.327500
chr05	1350000	1360000	chr05	1590000	1600000	.	.	.	.	0,255,255	1.553549	51.607500
chr05	1420000	1430000	chr05	1730000	1740000	.	.	.	.	0,255,255	1.658108	45.945000
chr05	1580000	1590000	chr05	1740000	1750000	.	.	.	.	0,255,255	1.897551	164.170000
chr05	2390000	2400000	chr05	4280000	4290000	.	.	.	.	0,255,255	1.630371	35.333125
chr05	1585000	1590000	chr05	1730000	1735000	.	.	.	.	0,255,255	1.947982	54.785625
chr05	1580000	1585000	chr05	1740000	1745000	.	.	.	.	0,255,255	1.967135	182.108333
chr05	1587000	1590000	chr05	1731000	1734000	.	.	.	.	0,255,255	1.954252	56.660556
chr05	1589000	1590000	chr05	1730000	1731000	.	.	.	.	0,255,255	1.983779	58.556055
chr05	1582000	1583000	chr05	1736000	1737000	.	.	.	.	0,255,255	1.970641	182.685967
chr06	1983000	1986000	chr06	2211000	2214000	.	.	.	.	0,255,255	1.784023	38.339167
chr06	1984000	1985000	chr06	2212000	2213000	.	.	.	.	0,255,255	1.810668	39.042559
chr06	2215000	2220000	chr06	2315000	2320000	.	.	.	.	0,255,255	1.647539	67.155000
chr06	2210000	2220000	chr06	2310000	2320000	.	.	.	.	0,255,255	1.543477	63.405
chr06	1600000	1610000	chr06	2860000	2870000	.	.	.	.	0,255,255	1.534254	20.142500
chr06	1520000	1530000	chr06	2680000	2690000	.	.	.	.	0,255,255	1.535737	22.270000
chr06	1980000	1990000	chr06	2210000	2220000	.	.	.	.	0,255,255	1.564806	59.750000
chr08	1064000	1065000	chr08	2919000	2920000	.	.	.	.	0,255,255	1.788705	26.316744
chr08	1916000	1917000	chr08	2081000	2082000	.	.	.	.	0,255,255	1.928974	54.378672
chr08	2111000	2112000	chr08	2901000	2902000	.	.	.	.	0,255,255	1.553281	51.872411
chr08	1842000	1843000	chr08	2903000	2904000	.	.	.	.	0,255,255	1.514635	39.900733
chr08	1705000	1706000	chr08	2923000	2924000	.	.	.	.	0,255,255	1.559817	34.866778
chr08	1230000	1231000	chr08	2920000	2921000	.	.	.	.	0,255,255	1.572548	23.481589
chr08	2287000	2288000	chr08	2937000	2938000	.	.	.	.	0,255,255	1.795813	22.123523
chr08	2351000	2352000	chr08	2933000	2934000	.	.	.	.	0,255,255	1.715324	24.269336
chr08	502000	503000	chr08	2107000	2108000	.	.	.	.	0,255,255	1.515598	26.934700
chr08	381000	382000	chr08	2085000	2086000	.	.	.	.	0,255,255	1.527250	22.272098
chr08	2357000	2358000	chr08	2925000	2926000	.	.	.	.	0,255,255	1.689671	80.777433
chr08	42000	43000	chr08	1890000	1891000	.	.	.	.	0,255,255	1.611929	23.274878
chr08	104000	105000	chr08	2104000	2105000	.	.	.	.	0,255,255	1.891101	21.949917
chr08	816000	817000	chr08	2090000	2091000	.	.	.	.	0,255,255	1.551925	31.071440
chr08	1055000	1060000	chr08	2920000	2925000	.	.	.	.	0,255,255	1.757473	26.217222
chr08	1920000	1925000	chr08	2085000	2090000	.	.	.	.	0,255,255	1.934091	50.466875
chr08	2350000	2355000	chr08	2935000	2940000	.	.	.	.	0,255,255	1.689266	23.265625
chr08	2110000	2115000	chr08	2900000	2905000	.	.	.	.	0,255,255	1.557004	52.754444
chr08	1705000	1710000	chr08	2925000	2930000	.	.	.	.	0,255,255	1.555952	34.981389
chr08	1230000	1235000	chr08	2920000	2925000	.	.	.	.	0,255,255	1.547786	23.419167
chr08	2355000	2360000	chr08	2925000	2930000	.	.	.	.	0,255,255	1.671403	81.124167
chr08	35000	40000	chr08	1880000	1885000	.	.	.	.	0,255,255	1.533984	23.191944
chr08	380000	385000	chr08	2085000	2090000	.	.	.	.	0,255,255	1.578693	22.838694
chr08	1910000	1915000	chr08	2085000	2090000	.	.	.	.	0,255,255	1.888954	161.858889
chr08	1840000	1845000	chr08	2905000	2910000	.	.	.	.	0,255,255	1.524654	40.355556
chr08	500000	505000	chr08	2110000	2115000	.	.	.	.	0,255,255	1.531567	27.288056
chr08	815000	820000	chr08	2090000	2095000	.	.	.	.	0,255,255	1.575766	31.452500
chr08	1920000	1930000	chr08	2080000	2090000	.	.	.	.	0,255,255	1.923623	46.3
chr08	2280000	2290000	chr08	2940000	2950000	.	.	.	.	0,255,255	1.765549	21.6825
chr08	2360000	2370000	chr08	2940000	2950000	.	.	.	.	0,255,255	1.800180	40.837500
chr08	2360000	2370000	chr08	2930000	2940000	.	.	.	.	0,255,255	1.576553	126.219375
chr08	1050000	1060000	chr08	2920000	2930000	.	.	.	.	0,255,255	1.862793	14.250000
chr08	2290000	2300000	chr08	2940000	2950000	.	.	.	.	0,255,255	1.740151	37.515000
chr08	2350000	2360000	chr08	2920000	2930000	.	.	.	.	0,255,255	1.581418	75.436250
chr08	50000	60000	chr08	1900000	1910000	.	.	.	.	0,255,255	1.669083	22.507500
chr08	40000	50000	chr08	1890000	1900000	.	.	.	.	0,255,255	1.706302	40.704375
chr08	110000	120000	chr08	2110000	2120000	.	.	.	.	0,255,255	1.701319	19.288667
chr08	2110000	2120000	chr08	2910000	2920000	.	.	.	.	0,255,255	1.619268	49.765000
chr08	2100000	2110000	chr08	2920000	2930000	.	.	.	.	0,255,255	1.874701	87.218125
chr08	1060000	1070000	chr08	2920000	2930000	.	.	.	.	0,255,255	1.713790	24.920000
chr08	1710000	1720000	chr08	2920000	2930000	.	.	.	.	0,255,255	1.535905	60.588125
chr08	2352000	2355000	chr08	2934000	2937000	.	.	.	.	0,255,255	1.723729	24.038889
chr08	1917000	1920000	chr08	2085000	2088000	.	.	.	.	0,255,255	1.916457	52.943889
chr07	1420000	1425000	chr07	1625000	1630000	.	.	.	.	0,255,255	1.894236	145.979722
chr07	1425000	1430000	chr07	1620000	1625000	.	.	.	.	0,255,255	1.874857	43.200625
chr07	1015000	1020000	chr07	2940000	2945000	.	.	.	.	0,255,255	1.923259	30.595000
chr07	1135000	1140000	chr07	2925000	2930000	.	.	.	.	0,255,255	1.607472	25.166389
chr07	1420000	1425000	chr07	1970000	1975000	.	.	.	.	0,255,255	1.613403	71.987500
chr07	1420000	1425000	chr07	2875000	2880000	.	.	.	.	0,255,255	1.707108	36.341944
chr07	310000	315000	chr07	1420000	1425000	.	.	.	.	0,255,255	1.523224	37.542222
chr07	60000	65000	chr07	1395000	1400000	.	.	.	.	0,255,255	1.578003	34.426389
chr07	1420000	1425000	chr07	2785000	2790000	.	.	.	.	0,255,255	1.568909	32.268056
chr07	1625000	1630000	chr07	2890000	2895000	.	.	.	.	0,255,255	1.638335	34.933056
chr07	1427000	1428000	chr07	1615000	1616000	.	.	.	.	0,255,255	1.941478	45.949961
chr07	1422000	1423000	chr07	1623000	1624000	.	.	.	.	0,255,255	1.894764	145.807289
chr07	1018000	1019000	chr07	2939000	2940000	.	.	.	.	0,255,255	1.967801	30.999556
chr07	1134000	1135000	chr07	2920000	2921000	.	.	.	.	0,255,255	1.566445	24.573811
chr07	58000	59000	chr07	1392000	1393000	.	.	.	.	0,255,255	1.587130	34.760078
chr07	1419000	1420000	chr07	1967000	1968000	.	.	.	.	0,255,255	1.595071	71.335956
chr07	1419000	1420000	chr07	2873000	2874000	.	.	.	.	0,255,255	1.707544	36.678867
chr07	1625000	1626000	chr07	2887000	2888000	.	.	.	.	0,255,255	1.636143	34.622733
chr07	1420000	1430000	chr07	1620000	1630000	.	.	.	.	0,255,255	1.843082	44.0475
chr07	1420000	1430000	chr07	1970000	1980000	.	.	.	.	0,255,255	1.646331	35.445000
chr07	1030000	1040000	chr07	2950000	2960000	.	.	.	.	0,255,255	2.209268	17.127500
chr07	1250000	1260000	chr07	2730000	2740000	.	.	.	.	0,255,255	1.720884	19.905000
chr07	1420000	1430000	chr07	2880000	2890000	.	.	.	.	0,255,255	1.845534	18.807500
chr07	1890000	1900000	chr07	2870000	2880000	.	.	.	.	0,255,255	1.535920	25.750000
chr07	1630000	1640000	chr07	2890000	2900000	.	.	.	.	0,255,255	1.561692	32.431875
chr07	1410000	1420000	chr07	2770000	2780000	.	.	.	.	0,255,255	1.526914	31.429375
chr07	1020000	1030000	chr07	2940000	2950000	.	.	.	.	0,255,255	1.807978	28.645000
chr07	60000	70000	chr07	1400000	1410000	.	.	.	.	0,255,255	1.553904	32.271875
chr07	50000	60000	chr07	1390000	1400000	.	.	.	.	0,255,255	1.574320	55.500625
chr07	1410000	1420000	chr07	2870000	2880000	.	.	.	.	0,255,255	1.626115	34.417500
chr07	1425000	1428000	chr07	1617000	1620000	.	.	.	.	0,255,255	1.889348	44.338611
chr07	1026000	1029000	chr07	2952000	2955000	.	.	.	.	0,255,255	2.177325	10.065667
chr16	264000	267000	chr16	756000	759000	.	.	.	.	0,255,255	1.519659	23.367222
chr16	591000	594000	chr16	750000	753000	.	.	.	.	0,255,255	1.726186	56.310556
chr16	168000	171000	chr16	1131000	1134000	.	.	.	.	0,255,255	1.891983	17.042361
chr16	591000	594000	chr16	1026000	1029000	.	.	.	.	0,255,255	1.509308	33.890833
chr16	63000	66000	chr16	552000	555000	.	.	.	.	0,255,255	1.520534	26.075556
chr16	108000	111000	chr16	756000	759000	.	.	.	.	0,255,255	1.698621	21.711111
chr16	432000	435000	chr16	1098000	1101000	.	.	.	.	0,255,255	1.688246	20.036667
chr16	747000	750000	chr16	1104000	1107000	.	.	.	.	0,255,255	1.602390	35.332500
chr16	261000	264000	chr16	753000	756000	.	.	.	.	0,255,255	1.506416	23.261111
chr16	320000	330000	chr16	1130000	1140000	.	.	.	.	0,255,255	1.556547	26.487500
chr16	10000	20000	chr16	1060000	1070000	.	.	.	.	0,255,255	2.351881	611.723333
chr16	110000	120000	chr16	760000	770000	.	.	.	.	0,255,255	1.74415	22.4625
chr16	430000	440000	chr16	1100000	1110000	.	.	.	.	0,255,255	1.659635	19.3725
chr16	580000	590000	chr16	1140000	1150000	.	.	.	.	0,255,255	1.899625	48.570000
chr16	590000	600000	chr16	1030000	1040000	.	.	.	.	0,255,255	1.518195	34.0725
chr16	590000	600000	chr16	750000	760000	.	.	.	.	0,255,255	1.744518	54.215
chr16	590000	600000	chr16	950000	960000	.	.	.	.	0,255,255	1.529048	60.257500
chr16	590000	600000	chr16	940000	950000	.	.	.	.	0,255,255	1.521069	116.655000
chr16	180000	190000	chr16	750000	760000	.	.	.	.	0,255,255	1.561201	36.142500
chr16	160000	170000	chr16	1130000	1140000	.	.	.	.	0,255,255	1.706211	28.660000
chr16	170000	180000	chr16	1120000	1130000	.	.	.	.	0,255,255	1.630471	58.117500
chr16	590000	595000	chr16	750000	755000	.	.	.	.	0,255,255	1.722594	54.504375
chr16	110000	115000	chr16	755000	760000	.	.	.	.	0,255,255	1.636683	20.302250
chr16	170000	175000	chr16	1130000	1135000	.	.	.	.	0,255,255	1.869989	17.159375
chr16	65000	70000	chr16	555000	560000	.	.	.	.	0,255,255	1.506718	25.617500
chr16	595000	600000	chr16	945000	950000	.	.	.	.	0,255,255	1.501109	34.748750
chr16	590000	595000	chr16	940000	945000	.	.	.	.	0,255,255	1.560968	123.875000
chr16	175000	180000	chr16	1120000	1125000	.	.	.	.	0,255,255	1.669365	60.953611
chr16	433000	434000	chr16	1096000	1097000	.	.	.	.	0,255,255	1.716544	20.894570
chr16	592000	593000	chr16	747000	748000	.	.	.	.	0,255,255	1.756794	59.043984
chr16	587000	588000	chr16	936000	937000	.	.	.	.	0,255,255	1.540115	123.300656
chr16	108000	109000	chr16	754000	755000	.	.	.	.	0,255,255	1.700807	22.068320
chr16	264000	265000	chr16	754000	755000	.	.	.	.	0,255,255	1.527498	23.807227
chr16	63000	64000	chr16	551000	552000	.	.	.	.	0,255,255	1.556128	26.988711
chr16	592000	593000	chr16	1026000	1027000	.	.	.	.	0,255,255	1.535288	34.725078
chr16	747000	748000	chr16	1102000	1103000	.	.	.	.	0,255,255	1.587129	35.714297
chr16	168000	169000	chr16	1130000	1131000	.	.	.	.	0,255,255	1.886388	17.439594
chr16	168000	169000	chr16	1117000	1118000	.	.	.	.	0,255,255	1.673355	60.465689
chr09	1917000	1920000	chr09	2061000	2064000	.	.	.	.	0,255,255	2.116259	68.608889
chr09	990000	1000000	chr09	2890000	2900000	.	.	.	.	0,255,255	2.324037	10.753
chr09	1920000	1930000	chr09	2060000	2070000	.	.	.	.	0,255,255	2.019416	59.5
chr09	120000	130000	chr09	1920000	1930000	.	.	.	.	0,255,255	1.910091	13.292500
chr09	1160000	1170000	chr09	2460000	2470000	.	.	.	.	0,255,255	1.619344	21.425000
chr09	30000	40000	chr09	1900000	1910000	.	.	.	.	0,255,255	1.673764	22.373750
chr09	1160000	1170000	chr09	2880000	2890000	.	.	.	.	0,255,255	1.578463	26.324375
chr09	980000	990000	chr09	2880000	2890000	.	.	.	.	0,255,255	1.565740	25.035000
chr09	420000	430000	chr09	1910000	1920000	.	.	.	.	0,255,255	1.506349	44.291875
chr09	1915000	1920000	chr09	2060000	2065000	.	.	.	.	0,255,255	2.088008	65.796875
chr09	985000	990000	chr09	2885000	2890000	.	.	.	.	0,255,255	1.733794	27.906389
chr09	30000	35000	chr09	1900000	1905000	.	.	.	.	0,255,255	1.686377	22.872778
chr09	1160000	1165000	chr09	2870000	2875000	.	.	.	.	0,255,255	1.558955	27.497222
chr09	1915000	1920000	chr09	2065000	2070000	.	.	.	.	0,255,255	1.884369	187.171389
chr09	410000	415000	chr09	1910000	1915000	.	.	.	.	0,255,255	1.664563	28.400000
chr09	1919000	1920000	chr09	2059000	2060000	.	.	.	.	0,255,255	2.162794	71.720937
chr09	1162000	1163000	chr09	2870000	2871000	.	.	.	.	0,255,255	1.581920	27.666933
chr09	986000	987000	chr09	2884000	2885000	.	.	.	.	0,255,255	1.726644	27.588056
chr09	409000	410000	chr09	1908000	1909000	.	.	.	.	0,255,255	1.658444	28.298756
chr09	31000	32000	chr09	1899000	1900000	.	.	.	.	0,255,255	1.698174	23.154311
chr09	1915000	1916000	chr09	2063000	2064000	.	.	.	.	0,255,255	1.893690	189.160233
chr15	99000	102000	chr15	168000	171000	.	.	.	.	0,255,255	1.505171	100.884722
chr15	98000	99000	chr15	166000	167000	.	.	.	.	0,255,255	1.534959	103.051094
chr14	870000	873000	chr14	1353000	1356000	.	.	.	.	0,255,255	1.570107	20.168889
chr14	828000	831000	chr14	996000	999000	.	.	.	.	0,255,255	1.805722	55.368889
chr14	876000	879000	chr14	999000	1002000	.	.	.	.	0,255,255	1.697613	58.820833
chr14	996000	999000	chr14	1710000	1713000	.	.	.	.	0,255,255	2.220946	15.775556
chr14	765000	768000	chr14	1371000	1374000	.	.	.	.	0,255,255	1.744259	16.500833
chr14	765000	768000	chr14	1002000	1005000	.	.	.	.	0,255,255	1.597631	33.673611
chr14	888000	891000	chr14	1710000	1713000	.	.	.	.	0,255,255	2.171773	15.214139
chr14	831000	834000	chr14	1722000	1725000	.	.	.	.	0,255,255	2.057655	13.301194
chr14	576000	579000	chr14	1701000	1704000	.	.	.	.	0,255,255	2.084884	11.168694
chr14	830000	840000	chr14	1700000	1710000	.	.	.	.	0,255,255	2.001945	13.975
chr14	770000	780000	chr14	880000	890000	.	.	.	.	0,255,255	1.531338	52
chr14	870000	880000	chr14	1000000	1010000	.	.	.	.	0,255,255	1.587688	25.397500
chr14	830000	840000	chr14	1720000	1730000	.	.	.	.	0,255,255	1.912215	21.952500
chr14	870000	880000	chr14	1270000	1280000	.	.	.	.	0,255,255	1.556375	35.532500
chr14	870000	880000	chr14	1350000	1360000	.	.	.	.	0,255,255	1.567929	34.920000
chr14	760000	770000	chr14	1000000	1010000	.	.	.	.	0,255,255	1.708544	32.8775
chr14	830000	840000	chr14	990000	1000000	.	.	.	.	0,255,255	1.549285	42.765
chr14	770000	780000	chr14	1520000	1530000	.	.	.	.	0,255,255	1.509169	23.010000
chr14	820000	830000	chr14	1610000	1620000	.	.	.	.	0,255,255	1.702690	24.537500
chr14	880000	890000	chr14	1000000	1010000	.	.	.	.	0,255,255	1.731716	56.5725
chr14	880000	890000	chr14	1710000	1720000	.	.	.	.	0,255,255	2.22132	14.85
chr14	880000	890000	chr14	1510000	1520000	.	.	.	.	0,255,255	1.690956	24.955000
chr14	880000	890000	chr14	1700000	1710000	.	.	.	.	0,255,255	1.746260	42.717500
chr14	1000000	1010000	chr14	1490000	1500000	.	.	.	.	0,255,255	1.501229	32.827500
chr14	1000000	1010000	chr14	1710000	1720000	.	.	.	.	0,255,255	2.070431	26.232500
chr14	1370000	1380000	chr14	1720000	1730000	.	.	.	.	0,255,255	1.538180	38.770000
chr14	760000	770000	chr14	1710000	1720000	.	.	.	.	0,255,255	2.034607	18.205000
chr14	760000	770000	chr14	1370000	1380000	.	.	.	.	0,255,255	1.731074	28.487500
chr14	760000	770000	chr14	1010000	1020000	.	.	.	.	0,255,255	1.571352	54.407500
chr14	570000	580000	chr14	1700000	1710000	.	.	.	.	0,255,255	2.036789	18.522500
chr14	170000	180000	chr14	1120000	1130000	.	.	.	.	0,255,255	1.648401	18.390000
chr14	20000	30000	chr14	1720000	1730000	.	.	.	.	0,255,255	4.619592	6.413000
chr14	480000	490000	chr14	1080000	1090000	.	.	.	.	0,255,255	1.539465	32.955000
chr14	590000	600000	chr14	880000	890000	.	.	.	.	0,255,255	1.505933	40.900000
chr14	760000	770000	chr14	880000	890000	.	.	.	.	0,255,255	1.557049	84.455000
chr14	620000	630000	chr14	1030000	1040000	.	.	.	.	0,255,255	1.577181	121.768750
chr14	620000	630000	chr14	1020000	1030000	.	.	.	.	0,255,255	1.600372	69.879375
chr14	826000	827000	chr14	995000	996000	.	.	.	.	0,255,255	1.848367	56.412969
chr14	765000	766000	chr14	1372000	1373000	.	.	.	.	0,255,255	1.774477	16.873398
chr14	996000	997000	chr14	1709000	1710000	.	.	.	.	0,255,255	2.195892	15.970820
chr14	764000	765000	chr14	1001000	1002000	.	.	.	.	0,255,255	1.618766	33.990703
chr14	887000	888000	chr14	1710000	1711000	.	.	.	.	0,255,255	2.222781	15.885965
chr14	575000	576000	chr14	1700000	1701000	.	.	.	.	0,255,255	2.113601	11.531965
chr14	625000	626000	chr14	1013000	1014000	.	.	.	.	0,255,255	1.598691	71.772356
chr14	825000	826000	chr14	1610000	1611000	.	.	.	.	0,255,255	1.864019	14.962156
chr14	869000	870000	chr14	1350000	1351000	.	.	.	.	0,255,255	1.571851	20.791055
chr14	877000	878000	chr14	999000	1000000	.	.	.	.	0,255,255	1.560281	194.179889
chr14	830000	831000	chr14	1720000	1721000	.	.	.	.	0,255,255	2.083658	13.875582
chr14	888000	889000	chr14	997000	998000	.	.	.	.	0,255,255	1.731416	59.736367
chr14	830000	835000	chr14	1000000	1005000	.	.	.	.	0,255,255	1.709490	51.105000
chr14	890000	895000	chr14	1710000	1715000	.	.	.	.	0,255,255	2.120932	14.412188
chr14	765000	770000	chr14	1375000	1380000	.	.	.	.	0,255,255	1.755473	16.559437
chr14	885000	890000	chr14	1000000	1005000	.	.	.	.	0,255,255	1.737093	55.416875
chr14	875000	880000	chr14	1355000	1360000	.	.	.	.	0,255,255	1.510839	67.212500
chr14	875000	880000	chr14	1000000	1005000	.	.	.	.	0,255,255	1.557004	194.344444
chr14	625000	630000	chr14	1015000	1020000	.	.	.	.	0,255,255	1.573224	70.316389
chr13	495000	500000	chr13	2040000	2045000	.	.	.	.	0,255,255	2.182089	13.242375
chr13	360000	365000	chr13	1070000	1075000	.	.	.	.	0,255,255	1.681377	20.791250
chr13	1230000	1235000	chr13	1385000	1390000	.	.	.	.	0,255,255	1.690266	49.154375
chr13	1225000	1230000	chr13	1970000	1975000	.	.	.	.	0,255,255	1.574806	66.390000
chr13	1225000	1230000	chr13	1650000	1655000	.	.	.	.	0,255,255	1.593906	105.524444
chr13	940000	945000	chr13	1900000	1905000	.	.	.	.	0,255,255	1.641446	51.871111
chr13	625000	630000	chr13	1890000	1895000	.	.	.	.	0,255,255	1.638879	35.746667
chr13	1225000	1230000	chr13	1385000	1390000	.	.	.	.	0,255,255	1.855737	173.204722
chr13	405000	410000	chr13	1885000	1890000	.	.	.	.	0,255,255	2.109684	11.149062
chr13	490000	495000	chr13	2040000	2045000	.	.	.	.	0,255,255	1.712210	38.379167
chr13	475000	480000	chr13	1935000	1940000	.	.	.	.	0,255,255	1.614085	39.265000
chr13	1675000	1680000	chr13	1970000	1975000	.	.	.	.	0,255,255	1.556950	34.279375
chr13	1230000	1235000	chr13	1670000	1675000	.	.	.	.	0,255,255	1.740310	30.401250
chr13	1230000	1235000	chr13	1965000	1970000	.	.	.	.	0,255,255	1.704092	19.844000
chr13	1660000	1665000	chr13	1900000	1905000	.	.	.	.	0,255,255	1.723952	128.625000
chr13	25000	30000	chr13	1400000	1405000	.	.	.	.	0,255,255	1.529270	40.649722
chr13	140000	145000	chr13	1400000	1405000	.	.	.	.	0,255,255	1.613515	38.635278
chr13	340000	345000	chr13	1650000	1655000	.	.	.	.	0,255,255	1.604960	43.876944
chr13	1227000	1230000	chr13	1965000	1968000	.	.	.	.	0,255,255	1.645807	20.294306
chr13	408000	411000	chr13	1884000	1887000	.	.	.	.	0,255,255	2.253761	12.226306
chr13	360000	363000	chr13	1068000	1071000	.	.	.	.	0,255,255	1.716262	21.631389
chr13	1233000	1236000	chr13	1674000	1677000	.	.	.	.	0,255,255	1.858703	32.733889
chr13	492000	495000	chr13	2037000	2040000	.	.	.	.	0,255,255	2.121653	13.143583
chr13	219000	222000	chr13	1875000	1878000	.	.	.	.	0,255,255	2.199473	11.197806
chr13	1674000	1677000	chr13	1971000	1974000	.	.	.	.	0,255,255	1.543987	34.596944
chr13	1230000	1233000	chr13	1377000	1380000	.	.	.	.	0,255,255	1.706616	49.806667
chr13	1230000	1233000	chr13	1380000	1383000	.	.	.	.	0,255,255	1.706915	51.691389
chr13	1230000	1233000	chr13	1968000	1971000	.	.	.	.	0,255,255	1.695861	20.691389
chr13	621000	624000	chr13	1887000	1890000	.	.	.	.	0,255,255	1.894908	12.035667
chr13	495000	498000	chr13	2040000	2043000	.	.	.	.	0,255,255	2.202478	13.696111
chr13	1228000	1229000	chr13	1377000	1378000	.	.	.	.	0,255,255	1.686763	51.467422
chr13	620000	621000	chr13	1886000	1887000	.	.	.	.	0,255,255	1.917262	12.024008
chr13	491000	492000	chr13	2039000	2040000	.	.	.	.	0,255,255	1.758112	38.608644
chr13	940000	941000	chr13	1898000	1899000	.	.	.	.	0,255,255	1.641894	51.803122
chr13	1226000	1227000	chr13	1966000	1967000	.	.	.	.	0,255,255	1.577769	65.924744
chr13	1227000	1228000	chr13	1655000	1656000	.	.	.	.	0,255,255	1.620876	104.193067
chr13	1226000	1227000	chr13	1385000	1386000	.	.	.	.	0,255,255	1.848920	172.486489
chr13	1229000	1230000	chr13	1965000	1966000	.	.	.	.	0,255,255	1.705580	20.888555
chr13	360000	361000	chr13	1066000	1067000	.	.	.	.	0,255,255	1.781204	22.863086
chr13	491000	492000	chr13	2034000	2035000	.	.	.	.	0,255,255	2.142753	13.553070
chr13	1674000	1675000	chr13	1969000	1970000	.	.	.	.	0,255,255	1.556051	35.057656
chr13	1233000	1234000	chr13	1674000	1675000	.	.	.	.	0,255,255	1.891910	33.723437
chr13	1661000	1662000	chr13	1897000	1898000	.	.	.	.	0,255,255	1.741137	128.419144
chr13	1231000	1232000	chr13	1548000	1549000	.	.	.	.	0,255,255	1.514601	31.094336
chr13	218000	219000	chr13	1872000	1873000	.	.	.	.	0,255,255	2.363144	11.798129
chr13	140000	141000	chr13	1398000	1399000	.	.	.	.	0,255,255	1.611402	38.648256
chr13	339000	340000	chr13	1646000	1647000	.	.	.	.	0,255,255	1.566455	43.024344
chr13	407000	408000	chr13	1882000	1883000	.	.	.	.	0,255,255	2.289161	12.581145
chr13	475000	476000	chr13	1934000	1935000	.	.	.	.	0,255,255	1.575665	38.359856
chr13	620000	630000	chr13	1890000	1900000	.	.	.	.	0,255,255	1.907372	19.565000
chr13	1230000	1240000	chr13	1380000	1390000	.	.	.	.	0,255,255	1.795442	50.41
chr13	360000	370000	chr13	1070000	1080000	.	.	.	.	0,255,255	1.681408	21.2925
chr13	220000	230000	chr13	1880000	1890000	.	.	.	.	0,255,255	2.080759	18.315000
chr13	330000	340000	chr13	1880000	1890000	.	.	.	.	0,255,255	1.859339	16.387500
chr13	340000	350000	chr13	1650000	1660000	.	.	.	.	0,255,255	1.547849	41.303125
chr13	150000	160000	chr13	1670000	1680000	.	.	.	.	0,255,255	1.844769	20.232500
chr13	140000	150000	chr13	1400000	1410000	.	.	.	.	0,255,255	1.703965	19.545000
chr13	60000	70000	chr13	2060000	2070000	.	.	.	.	0,255,255	1.520298	42.833333
chr13	420000	430000	chr13	1430000	1440000	.	.	.	.	0,255,255	1.802659	30.252500
chr13	470000	480000	chr13	1930000	1940000	.	.	.	.	0,255,255	1.729360	19.372500
chr13	480000	490000	chr13	2040000	2050000	.	.	.	.	0,255,255	1.598146	61.274375
chr13	410000	420000	chr13	1890000	1900000	.	.	.	.	0,255,255	2.069963	19.205000
chr13	420000	430000	chr13	1420000	1430000	.	.	.	.	0,255,255	1.506155	82.781875
chr13	490000	500000	chr13	2040000	2050000	.	.	.	.	0,255,255	2.29451	14.24
chr13	940000	950000	chr13	1900000	1910000	.	.	.	.	0,255,255	1.675937	16.17
chr13	940000	950000	chr13	1910000	1920000	.	.	.	.	0,255,255	1.517548	25.517500
chr13	1220000	1230000	chr13	1390000	1400000	.	.	.	.	0,255,255	1.775408	156.719375
chr13	1220000	1230000	chr13	1650000	1660000	.	.	.	.	0,255,255	1.561641	100.511875
chr13	1220000	1230000	chr13	1970000	1980000	.	.	.	.	0,255,255	1.501336	61.344375
chr13	1230000	1240000	chr13	1670000	1680000	.	.	.	.	0,255,255	1.745363	31.6075
chr13	1230000	1240000	chr13	1560000	1570000	.	.	.	.	0,255,255	1.529595	29.93
chr13	1230000	1240000	chr13	1550000	1560000	.	.	.	.	0,255,255	1.551006	54.140000
chr13	1230000	1240000	chr13	1970000	1980000	.	.	.	.	0,255,255	1.649953	19.885
chr13	1230000	1240000	chr13	1680000	1690000	.	.	.	.	0,255,255	1.863978	54.072500
chr13	1670000	1680000	chr13	1970000	1980000	.	.	.	.	0,255,255	1.64058	37.5325
chr13	1430000	1440000	chr13	1890000	1900000	.	.	.	.	0,255,255	1.521295	42.115000
chr13	1400000	1410000	chr13	2000000	2010000	.	.	.	.	0,255,255	1.518866	81.377500
chr13	1410000	1420000	chr13	2010000	2020000	.	.	.	.	0,255,255	1.611987	139.218750
chr13	1660000	1670000	chr13	1910000	1920000	.	.	.	.	0,255,255	1.734486	125.106250
chr13	500000	510000	chr13	2050000	2060000	.	.	.	.	0,255,255	2.113006	20.990000
chr13	690000	700000	chr13	2070000	2080000	.	.	.	.	0,255,255	1.780330	16.442500
chr13	910000	920000	chr13	2030000	2040000	.	.	.	.	0,255,255	1.573346	24.752500
chr13	630000	640000	chr13	1420000	1430000	.	.	.	.	0,255,255	1.568021	26.907500
chr12	840000	845000	chr12	1350000	1355000	.	.	.	.	0,255,255	2.041589	26.606875
chr12	1635000	1640000	chr12	2165000	2170000	.	.	.	.	0,255,255	1.620366	24.953750
chr12	1445000	1450000	chr12	2135000	2140000	.	.	.	.	0,255,255	1.566377	81.495556
chr12	840000	845000	chr12	1000000	1005000	.	.	.	.	0,255,255	2.032355	61.260000
chr12	835000	840000	chr12	1480000	1485000	.	.	.	.	0,255,255	1.517396	68.698333
chr12	45000	50000	chr12	995000	1000000	.	.	.	.	0,255,255	1.915297	16.092500
chr12	1370000	1375000	chr12	2160000	2165000	.	.	.	.	0,255,255	1.756326	19.390625
chr12	1000000	1005000	chr12	1855000	1860000	.	.	.	.	0,255,255	1.767986	44.172500
chr12	1255000	1260000	chr12	2135000	2140000	.	.	.	.	0,255,255	1.549649	49.513333
chr12	1000000	1005000	chr12	1585000	1590000	.	.	.	.	0,255,255	1.567047	71.289722
chr12	45000	50000	chr12	1840000	1845000	.	.	.	.	0,255,255	1.575428	39.336389
chr12	835000	840000	chr12	1000000	1005000	.	.	.	.	0,255,255	2.097026	197.790000
chr12	440000	445000	chr12	2155000	2160000	.	.	.	.	0,255,255	1.877182	33.594167
chr12	50000	55000	chr12	1000000	1005000	.	.	.	.	0,255,255	1.579766	53.085556
chr12	325000	330000	chr12	1010000	1015000	.	.	.	.	0,255,255	1.501913	55.984722
chr12	840000	850000	chr12	1000000	1010000	.	.	.	.	0,255,255	1.893147	27.442500
chr12	440000	450000	chr12	2170000	2180000	.	.	.	.	0,255,255	2.48604	10.90525
chr12	840000	850000	chr12	1520000	1530000	.	.	.	.	0,255,255	1.743534	19.2425
chr12	840000	850000	chr12	1350000	1360000	.	.	.	.	0,255,255	1.964855	25.3675
chr12	1370000	1380000	chr12	2160000	2170000	.	.	.	.	0,255,255	1.710579	19.6525
chr12	1450000	1460000	chr12	2140000	2150000	.	.	.	.	0,255,255	1.577417	79.279375
chr12	840000	850000	chr12	1580000	1590000	.	.	.	.	0,255,255	1.534524	27.557500
chr12	990000	1000000	chr12	1580000	1590000	.	.	.	.	0,255,255	1.756807	36.087500
chr12	1210000	1220000	chr12	2150000	2160000	.	.	.	.	0,255,255	1.578120	23.042500
chr12	1250000	1260000	chr12	2140000	2150000	.	.	.	.	0,255,255	1.546594	46.925625
chr12	1000000	1010000	chr12	1860000	1870000	.	.	.	.	0,255,255	1.634102	38.922500
chr12	1300000	1310000	chr12	2140000	2150000	.	.	.	.	0,255,255	1.676948	24.497500
chr12	50000	60000	chr12	1530000	1540000	.	.	.	.	0,255,255	1.549637	28.590000
chr12	40000	50000	chr12	1840000	1850000	.	.	.	.	0,255,255	1.550942	65.697500
chr12	50000	60000	chr12	1840000	1850000	.	.	.	.	0,255,255	1.573139	38.367500
chr12	30000	40000	chr12	840000	850000	.	.	.	.	0,255,255	1.643669	23.390000
chr12	40000	50000	chr12	1000000	1010000	.	.	.	.	0,255,255	1.676251	26.175000
chr12	840000	850000	chr12	1510000	1520000	.	.	.	.	0,255,255	1.707100	35.905000
chr12	740000	750000	chr12	1880000	1890000	.	.	.	.	0,255,255	1.642636	19.182500
chr12	830000	840000	chr12	1010000	1020000	.	.	.	.	0,255,255	1.983124	179.045625
chr12	790000	800000	chr12	2130000	2140000	.	.	.	.	0,255,255	1.504302	61.192500
chr12	480000	490000	chr12	1780000	1790000	.	.	.	.	0,255,255	1.618070	20.200000
chr12	450000	460000	chr12	2150000	2160000	.	.	.	.	0,255,255	1.740096	31.553750
chr12	450000	460000	chr12	2140000	2150000	.	.	.	.	0,255,255	1.669627	54.866250
chr12	320000	330000	chr12	1010000	1020000	.	.	.	.	0,255,255	1.534186	28.170000
chr12	290000	300000	chr12	2130000	2140000	.	.	.	.	0,255,255	1.538064	31.483125
chr12	90000	100000	chr12	840000	850000	.	.	.	.	0,255,255	1.734334	29.007500
chr12	993000	996000	chr12	1581000	1584000	.	.	.	.	0,255,255	1.807345	23.149444
chr12	1635000	1638000	chr12	2163000	2166000	.	.	.	.	0,255,255	1.637089	25.441667
chr12	843000	846000	chr12	996000	999000	.	.	.	.	0,255,255	2.115171	62.590278
chr12	48000	51000	chr12	993000	996000	.	.	.	.	0,255,255	1.977455	16.702333
chr12	843000	846000	chr12	1353000	1356000	.	.	.	.	0,255,255	2.042534	26.527500
chr12	1371000	1374000	chr12	2160000	2163000	.	.	.	.	0,255,255	1.741399	19.525278
chr12	189000	192000	chr12	2055000	2058000	.	.	.	.	0,255,255	2.130858	12.037806
chr12	840000	843000	chr12	996000	999000	.	.	.	.	0,255,255	2.080438	64.526667
chr12	742000	743000	chr12	1342000	1343000	.	.	.	.	0,255,255	1.611502	21.338785
chr12	47000	48000	chr12	993000	994000	.	.	.	.	0,255,255	2.045229	17.881270
chr12	49000	50000	chr12	998000	999000	.	.	.	.	0,255,255	1.552828	52.251478
chr12	48000	49000	chr12	1838000	1839000	.	.	.	.	0,255,255	1.578347	39.528933
chr12	843000	844000	chr12	1351000	1352000	.	.	.	.	0,255,255	2.045256	27.035078
chr12	841000	842000	chr12	996000	997000	.	.	.	.	0,255,255	2.066899	64.340469
chr12	835000	836000	chr12	1000000	1001000	.	.	.	.	0,255,255	2.090287	198.937344
chr12	86000	87000	chr12	833000	834000	.	.	.	.	0,255,255	1.813239	18.602641
chr12	1370000	1371000	chr12	2156000	2157000	.	.	.	.	0,255,255	1.701662	19.849766
chr12	993000	994000	chr12	1580000	1581000	.	.	.	.	0,255,255	1.778178	23.297852
chr12	1255000	1256000	chr12	2136000	2137000	.	.	.	.	0,255,255	1.570753	49.795956
chr12	999000	1000000	chr12	1852000	1853000	.	.	.	.	0,255,255	1.735544	42.858078
chr12	999000	1000000	chr12	1581000	1582000	.	.	.	.	0,255,255	1.548622	70.128100
chr12	187000	188000	chr12	2052000	2053000	.	.	.	.	0,255,255	2.354185	12.832035
chr12	447000	448000	chr12	2149000	2150000	.	.	.	.	0,255,255	1.827008	33.262633
chr12	26000	27000	chr12	1896000	1897000	.	.	.	.	0,255,255	2.330615	10.312984
chr12	1635000	1636000	chr12	2163000	2164000	.	.	.	.	0,255,255	1.656402	25.843242
chr12	1451000	1452000	chr12	2135000	2136000	.	.	.	.	0,255,255	1.565820	81.495300
chr10	2031000	2034000	chr10	2448000	2451000	.	.	.	.	0,255,255	1.691230	29.441667
chr10	2031000	2034000	chr10	2148000	2151000	.	.	.	.	0,255,255	1.862325	57.823056
chr10	2022000	2025000	chr10	2493000	2496000	.	.	.	.	0,255,255	1.526588	26.836944
chr10	2025000	2028000	chr10	2493000	2496000	.	.	.	.	0,255,255	1.544142	27.833333
chr10	1110000	1120000	chr10	2510000	2520000	.	.	.	.	0,255,255	1.582729	31.082500
chr10	2030000	2040000	chr10	2450000	2460000	.	.	.	.	0,255,255	1.862062	32.505
chr10	2030000	2040000	chr10	2150000	2160000	.	.	.	.	0,255,255	1.924619	59.16
chr10	1200000	1210000	chr10	2360000	2370000	.	.	.	.	0,255,255	1.648006	19.657500
chr10	460000	470000	chr10	2430000	2440000	.	.	.	.	0,255,255	2.196047	13.030000
chr10	2030000	2040000	chr10	2270000	2280000	.	.	.	.	0,255,255	1.503662	63.027500
chr10	120000	130000	chr10	1500000	1510000	.	.	.	.	0,255,255	1.721060	19.440000
chr10	700000	710000	chr10	2490000	2500000	.	.	.	.	0,255,255	1.652640	23.856875
chr10	890000	900000	chr10	2500000	2510000	.	.	.	.	0,255,255	1.527926	25.483750
chr10	1060000	1070000	chr10	2500000	2510000	.	.	.	.	0,255,255	1.685824	56.785625
chr10	2030000	2035000	chr10	2150000	2155000	.	.	.	.	0,255,255	1.787033	53.693125
chr10	2030000	2035000	chr10	2450000	2455000	.	.	.	.	0,255,255	1.701445	29.238125
chr10	1055000	1060000	chr10	2495000	2500000	.	.	.	.	0,255,255	1.595734	32.706111
chr10	2020000	2025000	chr10	2345000	2350000	.	.	.	.	0,255,255	1.528700	116.576944
chr10	710000	715000	chr10	2495000	2500000	.	.	.	.	0,255,255	1.726712	25.179722
chr10	815000	820000	chr10	2505000	2510000	.	.	.	.	0,255,255	1.646388	26.051111
chr10	2031000	2032000	chr10	2446000	2447000	.	.	.	.	0,255,255	1.685998	30.002539
chr10	2031000	2032000	chr10	2148000	2149000	.	.	.	.	0,255,255	1.897876	61.192187
chr10	2022000	2023000	chr10	2492000	2493000	.	.	.	.	0,255,255	1.525480	27.140078
chr10	704000	705000	chr10	2492000	2493000	.	.	.	.	0,255,255	1.749525	25.381600
chr10	2021000	2022000	chr10	2342000	2343000	.	.	.	.	0,255,255	1.530024	116.798089
chr10	1056000	1057000	chr10	2491000	2492000	.	.	.	.	0,255,255	1.597682	33.070733
chr11	462000	463000	chr11	2297000	2298000	.	.	.	.	0,255,255	2.673680	10.374984
chr11	624000	625000	chr11	1883000	1884000	.	.	.	.	0,255,255	2.501278	13.719570
chr11	678000	679000	chr11	1883000	1884000	.	.	.	.	0,255,255	2.989586	24.926578
chr11	904000	905000	chr11	2499000	2500000	.	.	.	.	0,255,255	2.386476	11.082270
chr11	690000	691000	chr11	2012000	2013000	.	.	.	.	0,255,255	1.864443	49.317956
chr11	686000	687000	chr11	1885000	1886000	.	.	.	.	0,255,255	2.441630	67.181544
chr11	700000	701000	chr11	2260000	2261000	.	.	.	.	0,255,255	2.198633	56.931333
chr11	684000	685000	chr11	2262000	2263000	.	.	.	.	0,255,255	2.129565	16.666777
chr11	68000	69000	chr11	1308000	1309000	.	.	.	.	0,255,255	1.870708	14.143172
chr11	69000	70000	chr11	760000	761000	.	.	.	.	0,255,255	1.582483	20.132344
chr11	223000	224000	chr11	1867000	1868000	.	.	.	.	0,255,255	1.566783	30.397922
chr11	130000	131000	chr11	2037000	2038000	.	.	.	.	0,255,255	1.540103	32.327711
chr11	516000	517000	chr11	2498000	2499000	.	.	.	.	0,255,255	2.522324	11.706547
chr11	622000	623000	chr11	685000	686000	.	.	.	.	0,255,255	2.125180	102.003125
chr11	522000	523000	chr11	2489000	2490000	.	.	.	.	0,255,255	1.777981	27.704978
chr11	1884000	1885000	chr11	2004000	2005000	.	.	.	.	0,255,255	1.848376	80.716992
chr11	1883000	1884000	chr11	2003000	2004000	.	.	.	.	0,255,255	1.864453	264.127111
chr11	1216000	1217000	chr11	2332000	2333000	.	.	.	.	0,255,255	2.022506	16.907258
chr11	1886000	1887000	chr11	2251000	2252000	.	.	.	.	0,255,255	1.651157	35.353789
chr11	1884000	1885000	chr11	2247000	2248000	.	.	.	.	0,255,255	1.610414	118.435133
chr11	351000	352000	chr11	1816000	1817000	.	.	.	.	0,255,255	1.892937	12.022891
chr11	494000	495000	chr11	1856000	1857000	.	.	.	.	0,255,255	1.763608	32.137211
chr11	480000	481000	chr11	2300000	2301000	.	.	.	.	0,255,255	1.740835	27.438222
chr11	376000	377000	chr11	2105000	2106000	.	.	.	.	0,255,255	1.749959	24.447278
chr11	374000	375000	chr11	795000	796000	.	.	.	.	0,255,255	1.514745	82.874656
chr11	353000	354000	chr11	2353000	2354000	.	.	.	.	0,255,255	1.788221	31.946604
chr11	373000	374000	chr11	897000	898000	.	.	.	.	0,255,255	1.528937	75.401667
chr11	374000	375000	chr11	1710000	1711000	.	.	.	.	0,255,255	1.532077	30.252711
chr11	381000	382000	chr11	2027000	2028000	.	.	.	.	0,255,255	1.988129	24.342622
chr11	680000	690000	chr11	1900000	1910000	.	.	.	.	0,255,255	3.281115	11.489750
chr11	620000	630000	chr11	680000	690000	.	.	.	.	0,255,255	2.233448	44.790000
chr11	1890000	1900000	chr11	2010000	2020000	.	.	.	.	0,255,255	1.698528	32.540000
chr11	1880000	1890000	chr11	2250000	2260000	.	.	.	.	0,255,255	1.549587	110.676875
chr11	1890000	1900000	chr11	2260000	2270000	.	.	.	.	0,255,255	1.619800	55.842500
chr11	2020000	2030000	chr11	2490000	2500000	.	.	.	.	0,255,255	1.621003	37.025000
chr11	460000	470000	chr11	2300000	2310000	.	.	.	.	0,255,255	2.576704	10.14875
chr11	70000	80000	chr11	1320000	1330000	.	.	.	.	0,255,255	1.582035	21.605000
chr11	120000	130000	chr11	2030000	2040000	.	.	.	.	0,255,255	1.602852	31.983125
chr11	350000	360000	chr11	1820000	1830000	.	.	.	.	0,255,255	1.820432	20.757500
chr11	380000	390000	chr11	810000	820000	.	.	.	.	0,255,255	1.591743	41.780000
chr11	380000	390000	chr11	2110000	2120000	.	.	.	.	0,255,255	2.031308	13.505000
chr11	380000	390000	chr11	1860000	1870000	.	.	.	.	0,255,255	1.713698	29.323125
chr11	380000	390000	chr11	2030000	2040000	.	.	.	.	0,255,255	1.857903	22.168125
chr11	380000	390000	chr11	580000	590000	.	.	.	.	0,255,255	1.516705	64.987500
chr11	370000	380000	chr11	1830000	1840000	.	.	.	.	0,255,255	1.597743	52.795000
chr11	370000	380000	chr11	1710000	1720000	.	.	.	.	0,255,255	1.525956	29.646875
chr11	370000	380000	chr11	1720000	1730000	.	.	.	.	0,255,255	1.511693	52.331875
chr11	370000	380000	chr11	900000	910000	.	.	.	.	0,255,255	1.535777	37.957500
chr11	350000	360000	chr11	2350000	2360000	.	.	.	.	0,255,255	1.884297	17.537500
chr11	370000	380000	chr11	800000	810000	.	.	.	.	0,255,255	1.503445	143.075000
chr11	520000	530000	chr11	2500000	2510000	.	.	.	.	0,255,255	2.416211	18.652500
chr11	500000	510000	chr11	1860000	1870000	.	.	.	.	0,255,255	1.642318	29.920000
chr11	520000	530000	chr11	2490000	2500000	.	.	.	.	0,255,255	1.669364	25.201875
chr11	480000	490000	chr11	2310000	2320000	.	.	.	.	0,255,255	1.646957	25.202500
chr11	600000	610000	chr11	2020000	2030000	.	.	.	.	0,255,255	2.049308	20.250000
chr11	610000	620000	chr11	1880000	1890000	.	.	.	.	0,255,255	1.991763	20.425000
chr11	610000	620000	chr11	2280000	2290000	.	.	.	.	0,255,255	1.942755	20.312500
chr11	610000	620000	chr11	690000	700000	.	.	.	.	0,255,255	1.949205	158.150000
chr11	600000	610000	chr11	2150000	2160000	.	.	.	.	0,255,255	1.832182	18.132500
chr11	620000	630000	chr11	690000	700000	.	.	.	.	0,255,255	2.217559	96.2775
chr11	680000	690000	chr11	1890000	1900000	.	.	.	.	0,255,255	3.101302	24.24
chr11	700000	710000	chr11	2260000	2270000	.	.	.	.	0,255,255	2.042691	16.9125
chr11	700000	710000	chr11	2270000	2280000	.	.	.	.	0,255,255	2.078966	51.632500
chr11	700000	710000	chr11	2010000	2020000	.	.	.	.	0,255,255	1.723785	44.152500
chr11	680000	690000	chr11	2100000	2110000	.	.	.	.	0,255,255	1.963282	19.957500
chr11	680000	690000	chr11	2460000	2470000	.	.	.	.	0,255,255	2.013870	13.870000
chr11	690000	700000	chr11	1890000	1900000	.	.	.	.	0,255,255	2.260169	60.404375
chr11	680000	690000	chr11	2020000	2030000	.	.	.	.	0,255,255	2.041717	25.242500
chr11	690000	700000	chr11	2260000	2270000	.	.	.	.	0,255,255	2.142922	27.107500
chr11	790000	800000	chr11	2340000	2350000	.	.	.	.	0,255,255	2.227802	14.4625
chr11	1880000	1890000	chr11	2010000	2020000	.	.	.	.	0,255,255	1.931007	78.6325
chr11	1080000	1090000	chr11	2480000	2490000	.	.	.	.	0,255,255	1.811457	19.042500
chr11	910000	920000	chr11	2500000	2510000	.	.	.	.	0,255,255	2.151341	17.710000
chr11	1160000	1170000	chr11	2490000	2500000	.	.	.	.	0,255,255	1.889307	20.397500
chr11	1220000	1230000	chr11	2340000	2350000	.	.	.	.	0,255,255	1.691368	25.065000
chr11	680000	685000	chr11	2025000	2030000	.	.	.	.	0,255,255	1.911702	13.498750
chr11	1885000	1890000	chr11	2005000	2010000	.	.	.	.	0,255,255	1.812171	74.431875
chr11	620000	625000	chr11	685000	690000	.	.	.	.	0,255,255	1.973857	90.749375
chr11	680000	685000	chr11	1890000	1895000	.	.	.	.	0,255,255	2.921136	22.531250
chr11	1885000	1890000	chr11	2250000	2255000	.	.	.	.	0,255,255	1.602885	33.391250
chr11	1215000	1220000	chr11	2335000	2340000	.	.	.	.	0,255,255	1.858436	15.150125
chr11	1160000	1165000	chr11	2490000	2495000	.	.	.	.	0,255,255	1.673317	35.376111
chr11	700000	705000	chr11	2265000	2270000	.	.	.	.	0,255,255	2.214106	57.519167
chr11	520000	525000	chr11	2500000	2505000	.	.	.	.	0,255,255	2.414465	10.737188
chr11	600000	605000	chr11	2020000	2025000	.	.	.	.	0,255,255	1.824892	38.163889
chr11	520000	525000	chr11	2490000	2495000	.	.	.	.	0,255,255	1.803473	28.253333
chr11	495000	500000	chr11	1860000	1865000	.	.	.	.	0,255,255	1.778149	32.276944
chr11	480000	485000	chr11	2300000	2305000	.	.	.	.	0,255,255	1.750833	27.563056
chr11	380000	385000	chr11	2030000	2035000	.	.	.	.	0,255,255	2.003686	24.709722
chr11	375000	380000	chr11	2105000	2110000	.	.	.	.	0,255,255	1.807830	25.313333
chr11	380000	385000	chr11	1715000	1720000	.	.	.	.	0,255,255	1.575161	30.445556
chr11	685000	690000	chr11	2260000	2265000	.	.	.	.	0,255,255	2.000161	15.358625
chr11	685000	690000	chr11	1885000	1890000	.	.	.	.	0,255,255	2.413784	65.972500
chr11	695000	700000	chr11	2010000	2015000	.	.	.	.	0,255,255	1.842406	48.839167
chr11	135000	140000	chr11	2050000	2055000	.	.	.	.	0,255,255	1.510114	32.696667
chr11	225000	230000	chr11	1870000	1875000	.	.	.	.	0,255,255	1.578779	30.481667
chr11	355000	360000	chr11	2355000	2360000	.	.	.	.	0,255,255	1.789196	31.633750
chr11	375000	380000	chr11	795000	800000	.	.	.	.	0,255,255	1.515814	82.549167
chr11	684000	687000	chr11	2262000	2265000	.	.	.	.	0,255,255	2.083884	15.940000
chr11	1215000	1218000	chr11	2334000	2337000	.	.	.	.	0,255,255	1.969314	16.246056
chr11	792000	795000	chr11	2337000	2340000	.	.	.	.	0,255,255	1.937569	13.003333
chr11	903000	906000	chr11	2502000	2505000	.	.	.	.	0,255,255	2.406921	11.523611
chr11	516000	519000	chr11	2496000	2499000	.	.	.	.	0,255,255	2.314141	10.489000
chr11	678000	681000	chr11	1884000	1887000	.	.	.	.	0,255,255	2.980003	23.851333
chr11	1884000	1887000	chr11	2004000	2007000	.	.	.	.	0,255,255	1.848624	78.606667
chr11	375000	378000	chr11	906000	909000	.	.	.	.	0,255,255	1.543940	22.145000
chr11	354000	357000	chr11	2349000	2352000	.	.	.	.	0,255,255	2.141314	11.319467
chr11	1887000	1890000	chr11	2253000	2256000	.	.	.	.	0,255,255	1.658068	34.489722
chr11	1887000	1890000	chr11	2250000	2253000	.	.	.	.	0,255,255	1.669010	35.832778
chr11	675000	678000	chr11	2496000	2499000	.	.	.	.	0,255,255	3.283534	8.280139
chr11	624000	627000	chr11	687000	690000	.	.	.	.	0,255,255	2.037870	94.744167
chr11	462000	465000	chr11	2298000	2301000	.	.	.	.	0,255,255	2.386383	9.152278
