# Supplementary material for: Cross-species dissection of saline-related genes by genetically deciphering a euryhaline microalga Chlorella sp
Source: Nat Commun. 2026 Jan 13;17:1577. doi: 10.1038/s41467-026-68287-6 (PMC12902096; doi:10.1038/s41467-026-68287-6)
Supplement: Supplementary file 6 — Source Data [file 41467_2026_68287_MOESM6_ESM.zip › 8-Source_Data_and_code/Fig7_data_and_code/Fig7a/18_Correlation_between_gene_expression_and_metabolites.xlsx]

## Sheet: Sheet1
Gene family	The specific genes of gene families in each species			KEGG annotation of gene family		Metabolite information			Pearson correlation	Note	Expression of FACHB-9 under different and temporal conditions												Expression of MEM25 under different and temporal conditions
Gene family	genes_MEM25	genes_FACHB-9	genes_Nannochloropsis	Gene family KEGG functional annotation	KEGG functional description	Associated metabolite ID	Metabolite name	Metabolite classification class	The correlation coefficient between gene family gene expression level and metabolite content	Are gene families and highly associated metabolites involved in the same KEGG metabolic pathway? (If so, mark with *)	Fc1_3h	Fc2_3h	Fc3_3h	Fc1_24h	Fc2_24h	Fc3_24h	Fh1_3h	Fh2_3h	Fh3_3h	Fh1_24h	Fh2_24h	Fh3_24h	Mc1_3h	Mc2_3h	Mc3_3h	Mc1_24h	Mc2_24h	Mc3_24h	Mh1_3h	Mh2_3h	Mh3_3h	Mh1_24h	Mh2_24h	Mh3_24h
OG0000004	CP12g8922, CP1g1196, CP1g886, CP2g1978, CP2g2146, CP3g2933, CP3g3510, CP3g3514, CP4g4168, CP5g4687, CP6g5473, CP6g5590, CP7g6682, CP7g6787, CP7g7065	g2120, g2138, g2534, g3913, g5506, g5850, g5989, g6115, g740, g7563, g7686, g8550, g921, g9602, g9744	scaffold00007.g200.t1, scaffold00009.g368.t1, scaffold00009.g756.t1, scaffold00026.g1486.t1, scaffold00043.g1920.t1, scaffold00066.g2219.t1, scaffold00080.g2783.t1, scaffold00096.g3512.t1, scaffold00096.g3663.t1, scaffold00214.g6201.t1, scaffold00259.g7356.t1, scaffold00267.g7683.t1, scaffold00267.g7722.t1, scaffold00295.g8328.t1, scaffold00295.g8491.t1, scaffold00295.g8539.t1, scaffold00341.g985…	K10400	kinesin family member 15	pme0516	Inositol	Others	0.95804		182.19	162.69	207.66	280.73	285.41	243.42	168.1	180.105	180.105	163.73	176.26	218.7	154.885	178.198	144.94	222.075	236.469	230.816	140.861	143.45	134.999	99.1157	100.294	110.758
						pme1988	L-Alanine	Amino acids	0.95804
						pme1851	Creatine	Organic acids	0.92308
						pmb2855	L-Glutamine O-hexside	Amino acid derivatives	0.9021
						pme0056	"2,3-dimethylsuccinic acid"	Amino acid derivatives	-0.91608
OG0000006	CP11g8033, CP13g9270, CP13g9286, CP13g9325, CP1g1321, CP1g932, CP2g1640, CP4g3949, CP4g4018, CP6g5684, CP6g5822, CP6g5893, CP7g7086, CP7g7087	g1157, g19, g3215, g4089, g5292, g5322, g7777, g8571, g8575, g9391, g9999	scaffold00009.g420.t1, scaffold00026.g1075.t1, scaffold00026.g1226.t1, scaffold00026.g1442.t1, scaffold00080.g2660.t1, scaffold00084.g3237.t1, scaffold00095.g3411.t1, scaffold00245.g6506.t1, scaffold00247.g6565.t1, scaffold00247.g6897.t1, scaffold00267.g7810.t1, scaffold00295.g8467.t1, scaffold00308.g8778.t1, scaffold00341.g9746.t1			pme1851	Creatine	Organic acids	0.93007		1316.29	1228.54	1225.43	1052.29	1082.51	1106.7	897.16	896.005	896.005	945.61	974.09	1026.44	1002.86	1040.77	1022.25	1055.15	1049.04	983.865	874.994	912.569	886.899	840.126	814.11	892.567
						pme0516	Inositol	Others	0.90909
						pme3309	2-Methylglutaric acid	Organic acids	-0.92469
						pme0056	"2,3-dimethylsuccinic acid"	Amino acid derivatives	-0.97902
OG0000008	CP12g8793, CP12g8951, CP14g9523, CP15g9883, CP1g785, CP21g10196, CP4g4047, CP4g4518, CP5g4742, CP5g4794, CP5g4878, CP9g7677	g1320, g2553, g4533, g6625, g6632, g6663, g7735, g7792, g8474, g8918, g9910	scaffold00009.g629.t1, scaffold00009.g630.t1, scaffold00127.g4302.t1, scaffold00127.g4494.t1, scaffold00140.g4609.t1, scaffold00145.g5191.t1, scaffold00214.g6278.t1, scaffold00247.g6726.t1, scaffold00252.g7201.t1, scaffold00259.g7334.t1, scaffold00295.g8551.t1, scaffold00341.g9864.t1, scaffold00350.g9942.t1, scaffold00354.g10019.t1	K07760	cyclin-dependent kinase	pmc0281	Adenosine O-ribose	Nucleotide and its derivates	0.94369		323.84	307.05	360.63	364.57	384.46	334.83	244.53	247.635	247.635	243.02	256.85	262.44	158.594	165.534	163.53	149.355	155.325	167.186	118.008	120.068	103.235	130.18	133.475	150.65
						pmb0149	MAG (18:4) isomer1	Lipids_Glycerolipids	0.9354
						pmb2858	Maltotetraose	Carbohydrates	0.91608
						pme0011	L-Aspartic acid	Amino acids	0.91608
						pme2019	DL-Arabinose	Carbohydrates	0.90909
						pmb2657	Argininosuccinate	Organic acids	0.9021
						pme1383	Pyridoxine	Vitamins	-0.91608
						pme1820	p–Hydroxyphenyl acetic acid	Organic acids	-0.91608
						pmb0160	MAG (18:3) isomer5	Lipids_Glycerolipids	-0.92119
						pmb0159	DGMG (18:2) isomer2	Lipids_Glycerolipids	-0.93706
						pme0418	3-(4-Hydroxyphenyl)propionic acid	Hydroxycinnamoyl derivatives	-0.93706
						pmb2251	DGMG (18:1)	Lipids_Glycerolipids	-0.94921
						pme1417	L-Tryptamine	Tryptamine derivatives	-0.95622
						pme2366	Phenethylamine	Others	-0.95622
						pmb0069	Benzamide	Others	-0.95804
						pmb0296	MAG (18:1) isomer2	Lipids_Glycerolipids	-0.96503
OG0000017	CP14g9461, CP16g10120, CP4g4507, CP4g4508, CP9g7567	g1325, g1326, g1659, g2357, g397, g4946, g6573, g8465, g8501	scaffold00026.g1045.t1, scaffold00104.g3905.t1, scaffold00162.g5231.t1, scaffold00271.g7960.t1	K10408	dynein heavy chain, axonemal	pme0263	5-Methyluridine	Nucleotide and its derivates	0.95804		89.35	104.54	86.72	94.98	86.93	85.13	82.05	91.395	91.395	108.84	99.32	105.33	41.7059	41.2867	40.1658	62.3216	59.0971	57.6068	19.67	19.0959	17.5655	21.8755	20.6725	22.8316
OG0000019	CP11g7915, CP4g3975, CP4g4269, CP5g5127, CP7g6750, CP7g6909, CP9g7641	g1445, g1635, g2162, g2441, g5338, g7610, g9223, g945	scaffold00007.g167.t1, scaffold00009.g706.t1, scaffold00026.g1459.t1, scaffold00080.g2587.t1, scaffold00084.g3189.t1, scaffold00098.g3756.t1, scaffold00182.g5389.t1, scaffold00185.g5803.t1, scaffold00185.g5849.t1, scaffold00267.g7800.t1, scaffold00271.g8191.t1, scaffold00355.g10317.t1	K11294	NCL, NSR1; nucleolin	pmb0069	Benzamide	Others	0.95105		261.62	271.69	347.07	238.66	238.33	272.06	361.23	471.405	471.405	325.21	415.13	404.75	371.436	369.455	368.594	438.161	513.442	431.62	565.027	569.331	547.424	592.186	529.212	482.112
						pme2366	Phenethylamine	Others	0.94921
						pme0418	3-(4-Hydroxyphenyl)propionic acid	Hydroxycinnamoyl derivatives	0.94406
						pmb0160	MAG (18:3) isomer5	Lipids_Glycerolipids	0.9352
						pmb0159	DGMG (18:2) isomer2	Lipids_Glycerolipids	0.93007
						pme1417	L-Tryptamine	Tryptamine derivatives	0.9282
						pme1820	p–Hydroxyphenyl acetic acid	Organic acids	0.92308
						pme2884	Guanidinoethyl sulfonate	Organic acids	0.92308
						pmb0296	MAG (18:1) isomer2	Lipids_Glycerolipids	0.91608
						pmb2251	DGMG (18:1)	Lipids_Glycerolipids	0.90718
						pme3093	(S)-2-(4-Aminobutanamido)-3-(1-methyl-1H-imidazol-5-yl)propanoic acid	Organic acids	0.90018
						pme0014	L-Glutamic acid	Amino acids	-0.9021
						pme2569	(5-L-Glutamyl)-L-amino acid	Amino acid derivatives	-0.9021
						pme3160	D-Glucose 6-phosphate	Carbohydrates	-0.9021
						pmb0197	N2-methylguanosine	Nucleotide and its derivates	-0.90909
						pme0011	L-Aspartic acid	Amino acids	-0.90909
						pme1378	1-Methyladenosine	Nucleotide and its derivates	-0.90909
						pme2019	DL-Arabinose	Carbohydrates	-0.91608
						pmb2657	Argininosuccinate	Organic acids	-0.93007
						pmb2858	Maltotetraose	Carbohydrates	-0.93007
						pme1011	Benzamidine	Others	-0.93007
						pme1846	D(+)-Glucose	Carbohydrates	-0.94406
						pmb0149	MAG (18:4) isomer1	Lipids_Glycerolipids	-0.95715
						pmc0281	Adenosine O-ribose	Nucleotide and its derivates	-0.9789
OG0000021	CP1g133, CP1g1397, CP2g1602, CP2g2452, CP3g3117, CP5g5048, CP7g6746, CP8g6424	g1172, g269, g3183, g4330, g712, g8155, g880, g9790	scaffold00009.g393.t1, scaffold00026.g1109.t1, scaffold00026.g1138.t1, scaffold00026.g1187.t1, scaffold00026.g1318.t1, scaffold00026.g1383.t1, scaffold00043.g1649.t1, scaffold00043.g1789.t1, scaffold00043.g1864.t1, scaffold00070.g2471.t1, scaffold00075.g2480.t1, scaffold00082.g2901.t1, scaffold00082.g2981.t1, scaffold00095.g3413.t1, scaffold00096.g3539.t1, scaffold00112.g3983.t1, scaffold00127.g4…	K13412	calcium-dependent protein kinase	pmc0281	Adenosine O-ribose	Nucleotide and its derivates	0.95073		371.11	393.79	455.21	335.15	338.96	345.99	349.97	352.78	352.78	337.19	316.69	330.58	318.671	330.767	325.145	265.229	304.938	305.099	233.975	258.557	250.861	210.228	225.651	247.02
						pmb2858	Maltotetraose	Carbohydrates	0.92308
						pme0011	L-Aspartic acid	Amino acids	0.92308
						pme0289	4-Ethylbenzoic acid	Organic acids	0.92308
						pmb0149	MAG (18:4) isomer1	Lipids_Glycerolipids	0.92089
						pme1011	Benzamidine	Others	0.91608
						pme1846	D(+)-Glucose	Carbohydrates	0.91608
						pme2960	Naringenin chalcone	Flavanone	0.91068
						pme0014	L-Glutamic acid	Amino acids	0.90909
						pme1378	1-Methyladenosine	Nucleotide and its derivates	0.90909
						pme2188	Limonin	Terpenoids	0.90696
						pme2019	DL-Arabinose	Carbohydrates	0.9021
						pme3093	(S)-2-(4-Aminobutanamido)-3-(1-methyl-1H-imidazol-5-yl)propanoic acid	Organic acids	-0.90018
						pmb0449	2-Aminoadipic acid (L-Homoglutamic acid)	Amino acids	-0.9021	*
						pme0025	L-Kynurenine	Amino acid derivatives	-0.90909
						pme0543	Indole-5-carboxylic acid	Indole derivatives	-0.90909
						pme2366	Phenethylamine	Others	-0.91419
						pmb0069	Benzamide	Others	-0.91608
						pmb0159	DGMG (18:2) isomer2	Lipids_Glycerolipids	-0.91608
						pme1417	L-Tryptamine	Tryptamine derivatives	-0.91769
						pmb2251	DGMG (18:1)	Lipids_Glycerolipids	-0.93871
						pmb0160	MAG (18:3) isomer5	Lipids_Glycerolipids	-0.94921
						pme0303	Caffeic acid	Hydroxycinnamoyl derivatives	-0.95622
						pme0418	3-(4-Hydroxyphenyl)propionic acid	Hydroxycinnamoyl derivatives	-0.97902
OG0000034	CP1g1409, CP1g203, CP1g824, CP2g2201, CP4g3678, CP4g4495, CP9g7571	g185, g3194, g4814, g5234, g5360, g582, g6200, g7066, g7086, g7094, g842	scaffold00009.g422.t1, scaffold00009.g796.t1, scaffold00080.g2558.t1, scaffold00096.g3596.t1, scaffold00182.g5572.t1	K00472	prolyl 4-hydroxylase	pme3459	Caffeyl alcohol	Hydroxycinnamoyl derivatives	0.96503		1377.53	1391.55	1461.35	1206.04	1608.88	1806.09	506.32	525.08	525.08	618.77	767.81	702.64	461.98	488.918	424.365	260.67	249.571	205.101	255.023	250.029	236.264	354.122	304.689	307.466
						pme2292	Putrescine	Phenolamides	0.94406	*
						pmb3081	Glucarate O-Phosphoric acid	Carbohydrates	0.93706
						pmb3094	Esculetin O-quinacyl esculetin O-quinic acid	Coumarins	0.92935
						pme3163	D-Sedoheptuiose 7-phosphate	Carbohydrates	0.90909
						pme2188	Limonin	Terpenoids	0.90696
						pmb0865	LysoPC 18:3 (2n isomer)	Lipids_Glycerophospholipids	-0.93007
						pmb0882	LysoPC 18:1	Lipids_Glycerophospholipids	-0.95105
OG0000035	CP1g865, CP4g3590, CP9g7308	g3616, g6027, g7276, g9051	scaffold00009.g774.t1, scaffold00009.g846.t1, scaffold00140.g4546.t1, scaffold00245.g6513.t1, scaffold00259.g7445.t1, scaffold00267.g7538.t1, scaffold00354.g10068.t1	K08332	vacuolar protein 8	pme2366	Phenethylamine	Others	-0.90018		421.93	386.41	375.81	573.59	506.64	509.75	425.17	423.63	423.63	448.43	518.72	559.71	122.421	128.764	128.67	188.539	178.557	165.205	76.7531	84.6586	77.1135	69.7543	68.8162	65.5825
OG0000036	CP4g3669, CP6g6050	g10228, g2290, g2709, g302, g3901, g4911, g6593, g8133, g9523, g9568, g9569, g9572, g9573, g9639, g9641, g9650, g9654, g9659, g9899, g9973	scaffold00050.g2127.t1	K18789	xylogalacturonan beta-1,3-xylosyltransferase	pme0263	5-Methyluridine	Nucleotide and its derivates	0.93007		539	536.36	572.79	488.48	473.63	455.26	365.13	375.81	375.81	699.19	596.19	571.6	36.0874	38.9869	37.1792	29.6141	31.4509	36.8706	11.9811	10.1194	10.3054	13.7422	13.601	16.0018
OG0000040	CP1g475, CP1g719, CP3g2885, CP5g4987, CP5g5024	g3011, g3986, g4127, g439, g8966, g9619	scaffold00009.g455.t1, scaffold00026.g1313.t1, scaffold00043.g1645.t1, scaffold00112.g4078.t1, scaffold00245.g6446.t1, scaffold00247.g6899.t1, scaffold00295.g8481.t1, scaffold00330.g9350.t1, scaffold00330.g9430.t1, scaffold00330.g9546.t1	K08770	ubiquitin C	pme0289	4-Ethylbenzoic acid	Organic acids	0.97203		8638.74	7015.95	8654.45	8030.5	8402.89	9280.9	4481.48	4525.72	4525.72	5644.86	5154.74	4904.07	2046.51	1969.58	2366.14	2488.06	2149.91	2035.99	1551.68	1418.33	1523.87	1703.5	1426.03	1253.35
						pmb2858	Maltotetraose	Carbohydrates	0.96503
						pme0014	L-Glutamic acid	Amino acids	0.96503
						pme1011	Benzamidine	Others	0.96503
						pme1846	D(+)-Glucose	Carbohydrates	0.96503
						pme2019	DL-Arabinose	Carbohydrates	0.95804
						pme0011	L-Aspartic acid	Amino acids	0.95105
						pme3968	7-methylguanine	Nucleotide and its derivates	0.94677
						pmc0281	Adenosine O-ribose	Nucleotide and its derivates	0.94369
						pme1378	1-Methyladenosine	Nucleotide and its derivates	0.93706
						pme2122	Histamine	Amino acid derivatives	0.93007
						pme2188	Limonin	Terpenoids	0.92935
						pmb2657	Argininosuccinate	Organic acids	0.92308
						pmb3094	Esculetin O-quinacyl esculetin O-quinic acid	Coumarins	0.90696
						pme2960	Naringenin chalcone	Flavanone	0.90368
						pmb0197	N2-methylguanosine	Nucleotide and its derivates	0.9021
						pmb0069	Benzamide	Others	-0.9021
						pme2366	Phenethylamine	Others	-0.90718
						pme1383	Pyridoxine	Vitamins	-0.91608
						pme0543	Indole-5-carboxylic acid	Indole derivatives	-0.92308
						pme1417	L-Tryptamine	Tryptamine derivatives	-0.9282
						pme0303	Caffeic acid	Hydroxycinnamoyl derivatives	-0.9352
						pmb2251	DGMG (18:1)	Lipids_Glycerolipids	-0.93871
						pmb0159	DGMG (18:2) isomer2	Lipids_Glycerolipids	-0.94406
						pmb0449	2-Aminoadipic acid (L-Homoglutamic acid)	Amino acids	-0.94406
						pme0418	3-(4-Hydroxyphenyl)propionic acid	Hydroxycinnamoyl derivatives	-0.95105
						pmb0160	MAG (18:3) isomer5	Lipids_Glycerolipids	-0.95622
OG0000043	CP10g8464, CP2g2270, CP7g7076	g1018, g2728, g4060, g4189, g5086, g542, g5820, g7174, g8316, g8732	scaffold00354.g10174.t1	K24917	amino acid permease	pme3968	7-methylguanine	Nucleotide and its derivates	0.94677		4308.85	4969.76	3538.66	6195.48	5271.65	6170.65	1590.02	1754.86	1754.86	1100.74	1696.64	2254.08	127.975	153.671	157.874	217.326	225.297	205.474	149.482	161.775	163.479	137.804	129.618	126.404
						pme0014	L-Glutamic acid	Amino acids	0.94406
						pme1011	Benzamidine	Others	0.94406
						pme0011	L-Aspartic acid	Amino acids	0.93706
						pme2019	DL-Arabinose	Carbohydrates	0.93706
						pmb2858	Maltotetraose	Carbohydrates	0.92308
						pme1846	D(+)-Glucose	Carbohydrates	0.92308
						pmc0281	Adenosine O-ribose	Nucleotide and its derivates	0.92256
						pmb3094	Esculetin O-quinacyl esculetin O-quinic acid	Coumarins	0.92189
						pme2256	D-Arabitol	Alcohols and polyols	0.90718
						pme3093	(S)-2-(4-Aminobutanamido)-3-(1-methyl-1H-imidazol-5-yl)propanoic acid	Organic acids	-0.90018
						pme0418	3-(4-Hydroxyphenyl)propionic acid	Hydroxycinnamoyl derivatives	-0.90909
						pme2884	Guanidinoethyl sulfonate	Organic acids	-0.90909
						pmb0449	2-Aminoadipic acid (L-Homoglutamic acid)	Amino acids	-0.91608
						pme1417	L-Tryptamine	Tryptamine derivatives	-0.93871
						pmb0160	MAG (18:3) isomer5	Lipids_Glycerolipids	-0.94221
						pmb0069	Benzamide	Others	-0.94406
						pmb0159	DGMG (18:2) isomer2	Lipids_Glycerolipids	-0.94406
						pme2366	Phenethylamine	Others	-0.94921
						pmb2251	DGMG (18:1)	Lipids_Glycerolipids	-0.95622
						pme1383	Pyridoxine	Vitamins	-0.96503
OG0000056	CP11g8038, CP13g9140, CP15g9843, CP2g2115, CP2g2204, CP3g3038, CP5g5304, CP9g7247	g1402, g2785, g3961, g4012, g4593, g6132, g9210	scaffold00084.g3234.t1, scaffold00247.g7016.t1	K08193	MFS transporter, ACS family, solute carrier family 17 (sodium-dependent inorganic phosphate cotransporter), other	pme0418	3-(4-Hydroxyphenyl)propionic acid	Hydroxycinnamoyl derivatives	0.95105		194.44	208.3	224.08	146.7	153.12	119.69	149.87	152.33	152.33	222.24	252.21	281.56	244.602	256.411	255.889	293.438	297.001	270.989	710.653	832.537	815.158	382.735	365.722	384.786
						pmb0069	Benzamide	Others	0.92308
						pme0543	Indole-5-carboxylic acid	Indole derivatives	0.92308
						pme2366	Phenethylamine	Others	0.92119
						pme1417	L-Tryptamine	Tryptamine derivatives	0.90718
						pme0025	L-Kynurenine	Amino acid derivatives	0.9021
						pmb2858	Maltotetraose	Carbohydrates	-0.9021
						pme3160	D-Glucose 6-phosphate	Carbohydrates	-0.9021
						pme2960	Naringenin chalcone	Flavanone	-0.90368
						pme0120	5-Aminovaleric acid	Amino acid derivatives	-0.90909
						pme0200	Kaempferol	Flavonol	-0.90909
						pme2188	Limonin	Terpenoids	-0.91069
						pme1011	Benzamidine	Others	-0.91608
						pmb1754	O-Phosphocholine	Cholines	-0.92308
						pme2122	Histamine	Amino acid derivatives	-0.92308
						pme3313	D-Fructose 6-phosphate	Carbohydrates	-0.92308
						pmb0149	MAG (18:4) isomer1	Lipids_Glycerolipids	-0.92815
						pme2019	DL-Arabinose	Carbohydrates	-0.93007
						pme3207	"trans,trans-Muconic acid"	Organic acids	-0.93007
						pmc0281	Adenosine O-ribose	Nucleotide and its derivates	-0.94369
						pme0014	L-Glutamic acid	Amino acids	-0.94406
						pmb2657	Argininosuccinate	Organic acids	-0.95105
						pme1846	D(+)-Glucose	Carbohydrates	-0.95105
						pme0011	L-Aspartic acid	Amino acids	-0.95804
OG0000058	CP12g8814	g1019, g2411, g3095, g3130, g3154, g5706	scaffold00140.g4683.t1	K11252	histone H2B	pme3968	7-methylguanine	Nucleotide and its derivates	0.96812		420.75	369.34	413.4	478.92	408.77	422.2	257.7	262.315	262.315	253.71	223.54	216.77	64.1827	62.0373	75.2516	81.7287	77.2346	59.6068	29.3661	27.8727	31.856	51.4248	39.7949	44.1744
						pmb2858	Maltotetraose	Carbohydrates	0.95804
						pme1011	Benzamidine	Others	0.95105
						pme1846	D(+)-Glucose	Carbohydrates	0.95105
						pmc0281	Adenosine O-ribose	Nucleotide and its derivates	0.94369
						pme0014	L-Glutamic acid	Amino acids	0.93007	*
						pme0289	4-Ethylbenzoic acid	Organic acids	0.93007
						pme2188	Limonin	Terpenoids	0.92935
						pme2019	DL-Arabinose	Carbohydrates	0.92308
						pme0011	L-Aspartic acid	Amino acids	0.91608
						pme1378	1-Methyladenosine	Nucleotide and its derivates	0.91608
						pmb3094	Esculetin O-quinacyl esculetin O-quinic acid	Coumarins	0.90696
						pmb2657	Argininosuccinate	Organic acids	0.9021
						pme0025	L-Kynurenine	Amino acid derivatives	-0.9021
						pme1820	p–Hydroxyphenyl acetic acid	Organic acids	-0.9021
						pmb0863	LysoPC 16:2 (2n isomer)	Lipids_Glycerophospholipids	-0.90909
						pmb0449	2-Aminoadipic acid (L-Homoglutamic acid)	Amino acids	-0.92308
						pme1383	Pyridoxine	Vitamins	-0.92308
						pme2884	Guanidinoethyl sulfonate	Organic acids	-0.92308
						pmb0069	Benzamide	Others	-0.93007
						pmb2251	DGMG (18:1)	Lipids_Glycerolipids	-0.9317
						pmb0159	DGMG (18:2) isomer2	Lipids_Glycerolipids	-0.93706
						pme0303	Caffeic acid	Hydroxycinnamoyl derivatives	-0.93871
						pme2366	Phenethylamine	Others	-0.93871
						pme0418	3-(4-Hydroxyphenyl)propionic acid	Hydroxycinnamoyl derivatives	-0.94406
						pmb0160	MAG (18:3) isomer5	Lipids_Glycerolipids	-0.94571
						pme1417	L-Tryptamine	Tryptamine derivatives	-0.95272
OG0000061	CP1g1140, CP1g479, CP2g1555, CP5g5015, CP5g5222, CP9g7275	g1486, g1954, g2066, g530, g6291, g9040	scaffold00050.g2154.t1, scaffold00082.g3028.t1, scaffold00084.g3191.t1, scaffold00127.g4317.t1, scaffold00140.g4510.t1, scaffold00330.g9509.t1	K13254	spastin	pme3968	7-methylguanine	Nucleotide and its derivates	0.94321		261.45	268.54	249.15	301.34	293.19	269.73	237.29	251.095	251.095	261.13	259.71	265.04	144.417	139.983	148.767	129.096	132.765	123.439	140.952	133.72	127.393	128.094	126.507	129.818
						pme3188	Uridine 5'-monophosphate	Nucleotide and its derivates	0.92308
						pmb0160	MAG (18:3) isomer5	Lipids_Glycerolipids	-0.90018
						pmb2251	DGMG (18:1)	Lipids_Glycerolipids	-0.90018
						pmb0159	DGMG (18:2) isomer2	Lipids_Glycerolipids	-0.9021
						pmb0865	LysoPC 18:3 (2n isomer)	Lipids_Glycerophospholipids	-0.90909
						pmb0863	LysoPC 16:2 (2n isomer)	Lipids_Glycerophospholipids	-0.92308
						pmb0296	MAG (18:1) isomer2	Lipids_Glycerolipids	-0.93706
						pme1820	p–Hydroxyphenyl acetic acid	Organic acids	-0.94406
						pmb0873	LysoPC 18:2 (2n isomer)	Lipids_Glycerophospholipids	-0.95804
OG0000068	CP12g8714, CP13g9087, CP14g9586, CP1g1251, CP2g1881, CP3g3073, CP3g3300, CP4g4163, CP5g5321	g2428, g2719, g3455, g3604, g4650, g5767, g8786		K09184	GATA-binding protein, other eukaryote	pmb0069	Benzamide	Others	0.93706		303.89	350.71	342.6	285.67	313.15	306.02	504.17	510.605	510.605	462.57	496.67	494.36	598.73	512.681	423.289	572.323	653.569	634.466	1541.03	1973.79	1841.2	656.609	636.138	702.035
						pme2366	Phenethylamine	Others	0.9317
						pme2884	Guanidinoethyl sulfonate	Organic acids	0.92308
						pmb0160	MAG (18:3) isomer5	Lipids_Glycerolipids	0.91769
						pme3093	(S)-2-(4-Aminobutanamido)-3-(1-methyl-1H-imidazol-5-yl)propanoic acid	Organic acids	0.91769
						pmb0197	N2-methylguanosine	Nucleotide and its derivates	-0.9021
						pme3171	Cytidine 5'-monophosphate (Cytidylic acid)	Nucleotide and its derivates	-0.9021
						pme0295	4-Acetamidobutyric acid	Organic acids	-0.90762
						pme3968	7-methylguanine	Nucleotide and its derivates	-0.91118
						pmb0149	MAG (18:4) isomer1	Lipids_Glycerolipids	-0.91364
						pme0289	4-Ethylbenzoic acid	Organic acids	-0.91608
						pme0499	D-Sorbitol	Alcohols and polyols	-0.91608
						pme3160	D-Glucose 6-phosphate	Carbohydrates	-0.91608
						pme2188	Limonin	Terpenoids	-0.92189
						pme1378	1-Methyladenosine	Nucleotide and its derivates	-0.92308
						pmb1754	O-Phosphocholine	Cholines	-0.93007
						pme0026	L-(+)-Lysine	Amino acids	-0.93007
						pme3313	D-Fructose 6-phosphate	Carbohydrates	-0.93007
						pme0011	L-Aspartic acid	Amino acids	-0.93706
						pme2019	DL-Arabinose	Carbohydrates	-0.93706
						pme3207	"trans,trans-Muconic acid"	Organic acids	-0.93706
						pme0014	L-Glutamic acid	Amino acids	-0.94406
						pme2122	Histamine	Amino acid derivatives	-0.94406
						pmc0281	Adenosine O-ribose	Nucleotide and its derivates	-0.95073
						pmb2657	Argininosuccinate	Organic acids	-0.95105
						pme1011	Benzamidine	Others	-0.95804
						pme1846	D(+)-Glucose	Carbohydrates	-0.96503
						pme2256	D-Arabitol	Alcohols and polyols	-0.97373
OG0000075	CP12g8689, CP12g8690, CP16g10015, CP1g19, CP2g2193, CP8g6181, CP9g7715	g2717, g3967, g4383, g5193, g5194, g5289, g5290, g5478, g556, g5789, g5790, g5991, g6001, g602, g7290, g764, g9740	scaffold00245.g6469.t1, scaffold00354.g10229.t1	K08994	yneE, BEST; ion channel-forming bestrophin family protein	pmb2251	DGMG (18:1)	Lipids_Glycerolipids	0.98424		462.42	434.05	419.96	930.61	913.1	764.58	1036.33	1022.35	1022.35	1361.84	1429.07	1249.03	509.492	656.602	568.47	2137.11	1679.07	1710.3	1506.02	1805	1750.64	2781.84	2778.18	2681.62
						pmb0160	MAG (18:3) isomer5	Lipids_Glycerolipids	0.97723
						pme0418	3-(4-Hydroxyphenyl)propionic acid	Hydroxycinnamoyl derivatives	0.96503
						pmb0159	DGMG (18:2) isomer2	Lipids_Glycerolipids	0.95804
						pmb0069	Benzamide	Others	0.95105
						pme2366	Phenethylamine	Others	0.94921
						pme1383	Pyridoxine	Vitamins	0.94406
						pme0303	Caffeic acid	Hydroxycinnamoyl derivatives	0.94221
						pme1417	L-Tryptamine	Tryptamine derivatives	0.94221
						pmb0449	2-Aminoadipic acid (L-Homoglutamic acid)	Amino acids	0.93007
						pme3093	(S)-2-(4-Aminobutanamido)-3-(1-methyl-1H-imidazol-5-yl)propanoic acid	Organic acids	0.9282
						pmb0296	MAG (18:1) isomer2	Lipids_Glycerolipids	0.92308
						pmb0863	LysoPC 16:2 (2n isomer)	Lipids_Glycerophospholipids	0.90909
						pmb0873	LysoPC 18:2 (2n isomer)	Lipids_Glycerophospholipids	0.9021
						pme1820	p–Hydroxyphenyl acetic acid	Organic acids	0.9021
						pmb3094	Esculetin O-quinacyl esculetin O-quinic acid	Coumarins	-0.90696
						pme2188	Limonin	Terpenoids	-0.90696
						pme0289	4-Ethylbenzoic acid	Organic acids	-0.90909
						pme1846	D(+)-Glucose	Carbohydrates	-0.90909
						pme3968	7-methylguanine	Nucleotide and its derivates	-0.91474
						pme2019	DL-Arabinose	Carbohydrates	-0.92308
						pme0014	L-Glutamic acid	Amino acids	-0.93007
						pme1011	Benzamidine	Others	-0.93007
						pmb2858	Maltotetraose	Carbohydrates	-0.93706
						pme0011	L-Aspartic acid	Amino acids	-0.93706
						pmc0281	Adenosine O-ribose	Nucleotide and its derivates	-0.94369
OG0000081	CP16g10117, CP1g1445, CP3g2842, CP3g3440, CP4g3813, CP7g7027	g3076, g5877, g702, g7308	scaffold00043.g2091.t1, scaffold00185.g5859.t1, scaffold00247.g6872.t1, scaffold00267.g7650.t1, scaffold00277.g8224.t1, scaffold00295.g8375.t1, scaffold00295.g8408.t1	K09515	DnaJ homolog subfamily B member 9	pmb0160	MAG (18:3) isomer5	Lipids_Glycerolipids	0.97023		41.64	44.99	62.82	37.93	37.76	36.09	49.85	52.255	52.255	65.73	53.32	51.71	266.928	283.03	275.616	292.161	330.672	353.444	349.57	327.272	304.035	446.17	437.119	457.172
						pmb0159	DGMG (18:2) isomer2	Lipids_Glycerolipids	0.96503
						pmb2251	DGMG (18:1)	Lipids_Glycerolipids	0.95972
						pmb0449	2-Aminoadipic acid (L-Homoglutamic acid)	Amino acids	0.95105
						pmb0069	Benzamide	Others	0.93706
						pme2366	Phenethylamine	Others	0.9352
						pme3093	(S)-2-(4-Aminobutanamido)-3-(1-methyl-1H-imidazol-5-yl)propanoic acid	Organic acids	0.9282
						pme1383	Pyridoxine	Vitamins	0.92308
						pme0418	3-(4-Hydroxyphenyl)propionic acid	Hydroxycinnamoyl derivatives	0.91608
						pme1417	L-Tryptamine	Tryptamine derivatives	0.90718
						pme1378	1-Methyladenosine	Nucleotide and its derivates	-0.9021
						pme3207	"trans,trans-Muconic acid"	Organic acids	-0.9021
						pme0009	L-Serine	Amino acids	-0.91608
						pme3968	7-methylguanine	Nucleotide and its derivates	-0.91829
						pmb3094	Esculetin O-quinacyl esculetin O-quinic acid	Coumarins	-0.92189
						pmb2657	Argininosuccinate	Organic acids	-0.92308
						pme0026	L-(+)-Lysine	Amino acids	-0.92308
						pme2256	D-Arabitol	Alcohols and polyols	-0.9282
						pmc0281	Adenosine O-ribose	Nucleotide and its derivates	-0.9296
						pme0499	D-Sorbitol	Alcohols and polyols	-0.93007
						pme0289	4-Ethylbenzoic acid	Organic acids	-0.93706
						pmb2858	Maltotetraose	Carbohydrates	-0.94406
						pme1846	D(+)-Glucose	Carbohydrates	-0.94406
						pme2122	Histamine	Amino acid derivatives	-0.94406
						pme1011	Benzamidine	Others	-0.95804
						pme0011	L-Aspartic acid	Amino acids	-0.97203
						pme2019	DL-Arabinose	Carbohydrates	-0.97902
						pme0014	L-Glutamic acid	Amino acids	-0.98601
OG0000086	CP11g7835, CP1g1275, CP4g3634	g2999, g9285, g9287	scaffold00007.g10.t1, scaffold00026.g1165.t1, scaffold00104.g3830.t1, scaffold00214.g6268.t1	K13993	HSP20 family protein	pmc0281	Adenosine O-ribose	Nucleotide and its derivates	-0.90143		162.46	219.33	62.72	142.04	125.44	150.76	101.45	108.1	108.1	136.21	148.73	126.58	364.142	288.726	284.765	480.219	289.868	284.812	779.651	929.325	920.181	1311.86	1120.48	1043.05
						pme0166	1-Methylxanthine	Nucleotide and its derivates	-0.92089
						pmb0197	N2-methylguanosine	Nucleotide and its derivates	-0.92308
						pme2569	(5-L-Glutamyl)-L-amino acid	Amino acid derivatives	-0.95804
OG0000087	CP1g1310, CP3g3148, CP3g3291, CP4g3654, CP4g3655, CP4g4361	g3308, g4765, g65, g7463, g7471, g8728	scaffold00080.g2607.t1, scaffold00214.g6267.t1, scaffold00245.g6486.t1, scaffold00295.g8558.t1	K03696	ATP-dependent Clp protease ATP-binding subunit ClpC	pmb2640	Lauric acid (C12:0)	Lipids_Fatty acids	0.94921		510.81	506.59	389.54	731.87	776.44	838.35	760.76	812.445	812.445	775.05	920.83	978.05	728.094	709.777	672.18	526.773	604.136	708.71	1966.61	1981.92	1968.49	1248.72	1339.83	1475.02
						pme1568	"Orobol (5,7,3',4'-tetrahydroxyisoflavone)"	Isoflavone	0.93706
OG0000090	CP2g1645, CP2g1646	g1238, g1240, g226	scaffold00026.g1048.t1, scaffold00069.g2378.t1, scaffold00145.g5169.t1, scaffold00245.g6403.t1, scaffold00267.g7664.t1	K13031	amygdalin beta-glucosidase	pmb1574	Octadecadien-6-ynoic acid	Lipids_Fatty acids	0.94406		223.73	241.58	206.42	170.46	128.2	125.91	59.83	64.3	64.3	92.47	85.57	86.36	50.7649	48.5429	52.9146	30.8309	34.4172	34.9585	30.174	32.1991	29.1939	41.8875	39.5457	37.1723
						pme3459	Caffeyl alcohol	Hydroxycinnamoyl derivatives	0.94406
						pme2292	Putrescine	Phenolamides	0.93007
						pmb2948	Adenosine 3'-monophosphate	Nucleotide and its derivates	0.9282
						pmb3081	Glucarate O-Phosphoric acid	Carbohydrates	0.91608
						pmb1562	MAG (18:4) isomer3	Lipids_Glycerolipids	0.91419
						pme3163	D-Sedoheptuiose 7-phosphate	Carbohydrates	0.90909
						pme3171	Cytidine 5'-monophosphate (Cytidylic acid)	Nucleotide and its derivates	0.90909
						pme2188	Limonin	Terpenoids	0.90696
						pmb0882	LysoPC 18:1	Lipids_Glycerophospholipids	-0.93706
						pme0040	Adenine	Nucleotide and its derivates	-0.95105
OG0000096	CP15g9889, CP1g208, CP4g3764, CP4g3874, CP4g3876, CP5g4671, CP8g6405	g317, g3776, g4658, g6830	scaffold00080.g2669.t1, scaffold00354.g10144.t1	K20165	TBC1 domain family member 2A	pme1417	L-Tryptamine	Tryptamine derivatives	0.97723		44.23	47.06	56	44.16	43.08	49.31	61.15	60.415	60.415	74.43	61.26	67.84	184.599	176.537	152.748	126.938	111.638	134.288	1303.6	1435.4	1368.58	744.333	610.87	610.585
						pmb0159	DGMG (18:2) isomer2	Lipids_Glycerolipids	0.97203
						pmb2251	DGMG (18:1)	Lipids_Glycerolipids	0.96322
						pmb0449	2-Aminoadipic acid (L-Homoglutamic acid)	Amino acids	0.95105
						pmb0160	MAG (18:3) isomer5	Lipids_Glycerolipids	0.94921
						pmb0069	Benzamide	Others	0.94406
						pme2366	Phenethylamine	Others	0.94221
						pmb0296	MAG (18:1) isomer2	Lipids_Glycerolipids	0.93706
						pme0418	3-(4-Hydroxyphenyl)propionic acid	Hydroxycinnamoyl derivatives	0.93007
						pme1820	p–Hydroxyphenyl acetic acid	Organic acids	0.93007
						pmb0863	LysoPC 16:2 (2n isomer)	Lipids_Glycerophospholipids	0.91608
						pme1383	Pyridoxine	Vitamins	0.90909
						pme0499	D-Sorbitol	Alcohols and polyols	-0.9021
						pme2122	Histamine	Amino acid derivatives	-0.9021
						pmb3094	Esculetin O-quinacyl esculetin O-quinic acid	Coumarins	-0.90696
						pmb2657	Argininosuccinate	Organic acids	-0.91608
						pme0011	L-Aspartic acid	Amino acids	-0.93007
						pmc0281	Adenosine O-ribose	Nucleotide and its derivates	-0.93664
						pme0014	L-Glutamic acid	Amino acids	-0.93706
						pme1846	D(+)-Glucose	Carbohydrates	-0.93706
						pme1011	Benzamidine	Others	-0.94406
						pme2019	DL-Arabinose	Carbohydrates	-0.95105
						pme3968	7-methylguanine	Nucleotide and its derivates	-0.95389
						pmb2858	Maltotetraose	Carbohydrates	-0.97203
OG0000103	CP1g259, CP5g4963, CP5g4964, CP5g4995	g1345, g3870, g4372, g4384, g4535, g8051	scaffold00021.g995.t1, scaffold00185.g5934.t1, scaffold00324.g8912.t1	K20754	aqualysin 1	pme0418	3-(4-Hydroxyphenyl)propionic acid	Hydroxycinnamoyl derivatives	0.97203		13	10.55	14.42	3.97	4.51	2.75	34.78	35.885	35.885	28.4	33.63	43.07	41.9777	28.0675	31.6208	67.725	50.105	49.4795	52.1477	55.8118	55.221	97.9895	74.9307	75.2534
						pmb0069	Benzamide	Others	0.95105
						pme2366	Phenethylamine	Others	0.94571
						pme1417	L-Tryptamine	Tryptamine derivatives	0.94221
						pme0303	Caffeic acid	Hydroxycinnamoyl derivatives	0.93871
						pmb0160	MAG (18:3) isomer5	Lipids_Glycerolipids	0.9317
						pmb2251	DGMG (18:1)	Lipids_Glycerolipids	0.9317
						pme0025	L-Kynurenine	Amino acid derivatives	0.91608
						pme1383	Pyridoxine	Vitamins	0.91608
						pme0543	Indole-5-carboxylic acid	Indole derivatives	0.90909
						pmb0159	DGMG (18:2) isomer2	Lipids_Glycerolipids	0.9021
						pmb0449	2-Aminoadipic acid (L-Homoglutamic acid)	Amino acids	0.9021
						pme3313	D-Fructose 6-phosphate	Carbohydrates	-0.9021
						pmb3094	Esculetin O-quinacyl esculetin O-quinic acid	Coumarins	-0.91442
						pme3968	7-methylguanine	Nucleotide and its derivates	-0.91829
						pmb2858	Maltotetraose	Carbohydrates	-0.92308
						pme1011	Benzamidine	Others	-0.93007
						pme2019	DL-Arabinose	Carbohydrates	-0.93007
						pme2122	Histamine	Amino acid derivatives	-0.93007
						pmb0149	MAG (18:4) isomer1	Lipids_Glycerolipids	-0.9354
						pme2188	Limonin	Terpenoids	-0.93682
						pmb1754	O-Phosphocholine	Cholines	-0.93706
						pmb2657	Argininosuccinate	Organic acids	-0.93706
						pme0014	L-Glutamic acid	Amino acids	-0.94406
						pme1846	D(+)-Glucose	Carbohydrates	-0.94406
						pme3207	"trans,trans-Muconic acid"	Organic acids	-0.94406
						pmc0281	Adenosine O-ribose	Nucleotide and its derivates	-0.95073
						pme0011	L-Aspartic acid	Amino acids	-0.95804
OG0000104	CP11g7840, CP11g8169, CP13g9262, CP5g5227	g1036, g1478, g5266	scaffold00080.g2497.t1, scaffold00145.g5081.t1, scaffold00182.g5621.t1, scaffold00322.g8876.t1	K12492	ADP-ribosylation factor GTPase-activating protein 1	pme0303	Caffeic acid	Hydroxycinnamoyl derivatives	-0.90018		233.18	264.29	334.77	132.47	139.92	172.99	118.12	113.86	113.86	145.68	124.27	122.08	195.3	196.008	195.645	120.877	133.512	123.089	173.032	182.77	172.359	113.513	105.887	117.828
						pme1239	S-(methyl)glutathione	Amino acid derivatives	-0.93007
						pme0080	Cucurbitacin B	Terpenoids	-0.94321
OG0000111	CP10g8409, CP1g965, CP5g4929	g2773, g7129	scaffold00182.g5534.t1, scaffold00247.g7012.t1, scaffold00259.g7290.t1	K06627	cyclin-A	pme3309	2-Methylglutaric acid	Organic acids	-0.90018		248.58	181.34	179.63	301.43	324.74	343.89	101.79	120.135	120.135	212.33	184.72	161.91	358.661	438.767	407.395	310.766	341.82	286.999	174.035	199.332	198.799	45.44	43.4415	38.997
OG0000118	CP10g8427, CP11g7883, CP2g1588, CP3g2797, CP3g2798, CP3g2816, CP3g2831	g10040, g2388, g3033, g4021		K03542	photosystem II 22kDa protein	pme0056	"2,3-dimethylsuccinic acid"	Amino acid derivatives	0.91608		146.88	199.32	113.81	48.53	76.03	59.36	2620.74	2435.45	2435.45	4546.11	3623.96	2480.15	43.7561	52.6978	39.5308	136.891	126.993	97.2042	172.697	151.588	176.008	8845.63	6876.26	6102.7
						pme0245	Adipic acid	Organic acids	0.9021
						pmb2855	L-Glutamine O-hexside	Amino acid derivatives	-0.90909
						pme1851	Creatine	Organic acids	-0.95105
						pme1988	L-Alanine	Amino acids	-0.95105
						pme0516	Inositol	Others	-0.96503
OG0000123	CP12g8966, CP12g8967, CP12g8968, CP1g928, CP1g929, CP2g2457, CP3g3074, CP5g4774, CP5g4895	g1006, g12, g13, g29, g30, g301, g31, g3723, g3889, g5114, g5126, g5394, g5749, g5821, g7568, g8349, g8352, g8866, g8923, g8972, g994	scaffold00082.g2856.t1, scaffold00267.g7580.t1	K01312	trypsin	pme0011	L-Aspartic acid	Amino acids	0.93007	*	3289.7	3406.32	2661.29	3700.41	3422.69	3539.83	1860.71	1815.88	1815.88	1941.67	2533.33	2739.14	480.256	634.38	566.445	377.482	456.748	379.612	243.835	234.491	221.378	162.243	135.476	143.013
						pmc0281	Adenosine O-ribose	Nucleotide and its derivates	0.9296
						pme3968	7-methylguanine	Nucleotide and its derivates	0.92897
						pmb2858	Maltotetraose	Carbohydrates	0.92308
						pme0014	L-Glutamic acid	Amino acids	0.92308	*
						pmb3094	Esculetin O-quinacyl esculetin O-quinic acid	Coumarins	0.92189
						pme1011	Benzamidine	Others	0.91608
						pme2019	DL-Arabinose	Carbohydrates	0.91608
						pme1846	D(+)-Glucose	Carbohydrates	0.9021
						pmb0873	LysoPC 18:2 (2n isomer)	Lipids_Glycerophospholipids	-0.9021
						pmb0296	MAG (18:1) isomer2	Lipids_Glycerolipids	-0.90909
						pme2884	Guanidinoethyl sulfonate	Organic acids	-0.90909
						pmb0449	2-Aminoadipic acid (L-Homoglutamic acid)	Amino acids	-0.91608
						pme0418	3-(4-Hydroxyphenyl)propionic acid	Hydroxycinnamoyl derivatives	-0.93706
						pmb0160	MAG (18:3) isomer5	Lipids_Glycerolipids	-0.93871
						pmb0159	DGMG (18:2) isomer2	Lipids_Glycerolipids	-0.94406
						pmb0069	Benzamide	Others	-0.95804
						pme1417	L-Tryptamine	Tryptamine derivatives	-0.95972
						pme2366	Phenethylamine	Others	-0.96673
						pmb2251	DGMG (18:1)	Lipids_Glycerolipids	-0.97023
						pme1383	Pyridoxine	Vitamins	-0.98601
OG0000130	CP13g9003, CP14g9668, CP5g5081, CP7g6754, CP9g7468	g3617, g4606, g5308, g6165, g721, g8394, g8441, g852, g9004, g930		K20784	arabinosyltransferase	pmc0281	Adenosine O-ribose	Nucleotide and its derivates	0.95777		371.64	349.36	359.48	241.61	218.62	211.93	171.71	166.38	166.38	210.67	180.35	182.28	135.161	106.127	116.947	76.1365	88.8411	100.857	64.9549	60.8744	63.5695	72.3097	71.3435	77.9274
						pmb0149	MAG (18:4) isomer1	Lipids_Glycerolipids	0.9499
						pme3968	7-methylguanine	Nucleotide and its derivates	0.91474
						pmb2858	Maltotetraose	Carbohydrates	0.90909
						pme2188	Limonin	Terpenoids	0.90696
						pme1011	Benzamidine	Others	0.9021
						pme1846	D(+)-Glucose	Carbohydrates	0.9021
						pme2884	Guanidinoethyl sulfonate	Organic acids	-0.9021
						pme0303	Caffeic acid	Hydroxycinnamoyl derivatives	-0.90718
						pmb0159	DGMG (18:2) isomer2	Lipids_Glycerolipids	-0.90909
						pmb0863	LysoPC 16:2 (2n isomer)	Lipids_Glycerophospholipids	-0.90909
						pmb0160	MAG (18:3) isomer5	Lipids_Glycerolipids	-0.91419
						pme1383	Pyridoxine	Vitamins	-0.92308
						pmb2251	DGMG (18:1)	Lipids_Glycerolipids	-0.9282
						pme1820	p–Hydroxyphenyl acetic acid	Organic acids	-0.93706
						pmb0069	Benzamide	Others	-0.94406
						pmb0296	MAG (18:1) isomer2	Lipids_Glycerolipids	-0.94406
						pme2366	Phenethylamine	Others	-0.94921
						pme0418	3-(4-Hydroxyphenyl)propionic acid	Hydroxycinnamoyl derivatives	-0.95804
						pme1417	L-Tryptamine	Tryptamine derivatives	-0.96322	*
OG0000131	CP10g8459, CP2g2078, CP6g5687, CP9g7274	g4017, g7171, g8185, g9474	scaffold00043.g1710.t1, scaffold00050.g2144.t1, scaffold00145.g5147.t1, scaffold00252.g7159.t1	K14826	FK506-binding nuclear protein	pme0289	4-Ethylbenzoic acid	Organic acids	0.97203		734.35	672.56	770.12	487.75	495.96	547.38	339.37	368.205	368.205	501.25	484.34	389.6	260.247	233.584	334.623	357.68	315.594	288.079	81.1294	90.2154	111.131	209.01	196.119	174.521
						pme2960	Naringenin chalcone	Flavanone	0.93871
						pme1378	1-Methyladenosine	Nucleotide and its derivates	0.93706
						pme1011	Benzamidine	Others	0.93007
						pme1846	D(+)-Glucose	Carbohydrates	0.93007
						pmb2858	Maltotetraose	Carbohydrates	0.92308
						pme0014	L-Glutamic acid	Amino acids	0.91608
						pme3968	7-methylguanine	Nucleotide and its derivates	0.91118
						pmc0281	Adenosine O-ribose	Nucleotide and its derivates	0.90847
						pme2188	Limonin	Terpenoids	0.90696
						pmb0197	N2-methylguanosine	Nucleotide and its derivates	0.9021
						pme0011	L-Aspartic acid	Amino acids	0.9021
						pme2019	DL-Arabinose	Carbohydrates	0.9021
						pmb0449	2-Aminoadipic acid (L-Homoglutamic acid)	Amino acids	-0.9021
						pme0025	L-Kynurenine	Amino acid derivatives	-0.91608
						pmb0160	MAG (18:3) isomer5	Lipids_Glycerolipids	-0.92119
						pme0418	3-(4-Hydroxyphenyl)propionic acid	Hydroxycinnamoyl derivatives	-0.93007
						pme0303	Caffeic acid	Hydroxycinnamoyl derivatives	-0.95622
						pme0543	Indole-5-carboxylic acid	Indole derivatives	-0.95804
OG0000136	CP2g2125, CP2g2311, CP2g2324, CP9g7657	g10099, g191, g3993, g4972, g5944, g7937, g8050, g9994	scaffold00030.g1525.t1, scaffold00127.g4468.t1, scaffold00182.g5691.t1	K12599	SKI2, SKIV2L; antiviral helicase SKI2 [EC:3.6.4.-]	pme0263	5-Methyluridine	Nucleotide and its derivates	0.90909		140.64	121.61	153.34	119.91	87.47	73.21	111.21	119.85	119.85	141.7	109.35	106.08	39.2702	39.944	33.9323	29.5059	36.3274	47.52	32.8535	28.4095	30.6254	11.9739	19.6794	26.1792
OG0000145	CP13g9223, CP15g9871, CP2g2058, CP9g7241	g10196, g1391, g4701, g8903, g8904	scaffold00026.g1034.t1, scaffold00112.g3974.t1	K03564	BCP, PRXQ, DOT5; thioredoxin-dependent peroxiredoxin [EC:1.11.1.24]	pmb0296	MAG (18:1) isomer2	Lipids_Glycerolipids	0.92308		141.73	142.53	109.79	105.01	106.81	96.57	198.1	209.87	209.87	202.52	200.61	176.58	120.796	115.762	134.888	397.089	322.969	332.243	221.017	253.612	266.809	334.779	314.114	308.024
						pmb0163	DGMG (18:2) isomer3	Lipids_Glycerolipids	0.90909
						pmb0873	LysoPC 18:2 (2n isomer)	Lipids_Glycerophospholipids	0.9021
						pmb0882	LysoPC 18:1	Lipids_Glycerophospholipids	0.9021
						pme2188	Limonin	Terpenoids	-0.90696
						pmb3094	Esculetin O-quinacyl esculetin O-quinic acid	Coumarins	-0.92935
						pme3188	Uridine 5'-monophosphate	Nucleotide and its derivates	-0.93007
OG0000147	CP3g2883, CP6g5900, CP6g5907, CP8g6351	g3012, g3014, g7011, g9363, g9626		K20628	expansin	pmb0069	Benzamide	Others	0.94677		0	0	0	0	0	0	0.34	0.27	0.27	0.31	0.07	0	0.154941	0.18658	0.147609	0.318485	0.1889	0.112817	3.68076	3.28878	4.60002	2.15246	1.82688	1.44145
						pme2366	Phenethylamine	Others	0.94486
						pmb2251	DGMG (18:1)	Lipids_Glycerolipids	0.93773
						pmb0159	DGMG (18:2) isomer2	Lipids_Glycerolipids	0.91118
						pme1383	Pyridoxine	Vitamins	0.91118
						pme0011	L-Aspartic acid	Amino acids	-0.90762
OG0000148	CP14g9672, CP15g9956, CP1g713, CP2g1736, CP3g2897, CP3g2898	g1268, g1809, g2322, g2323, g449, g8679, g8680, g8982	scaffold00026.g1222.t1, scaffold00026.g1430.t1, scaffold00069.g2359.t1, scaffold00096.g3622.t1, scaffold00267.g7658.t1	K10869	RAD51L1, RAD51B; RAD51-like protein 1	pme2569	(5-L-Glutamyl)-L-amino acid	Amino acid derivatives	0.9021		108.74	108.72	132.99	75.21	71.9	44.87	46.09	48.525	48.525	81.41	64.62	60.33	59.1687	50.7249	64.7395	56.3545	57.2489	59.8652	21.4739	18.5472	20.3679	21.414	24.2552	24.5219
OG0000149	CP13g9045, CP1g1349, CP3g3107, CP9g7605	g3137, g4297, g5532, g6562, g8895	scaffold00067.g2252.t1, scaffold00095.g3463.t1, scaffold00295.g8325.t1	K00029	E1.1.1.40, maeB; malate dehydrogenase (oxaloacetate-decarboxylating)(NADP+) [EC:1.1.1.4	pmb0149	MAG (18:4) isomer1	Lipids_Glycerolipids	0.94265		234.48	226.97	224.76	281.84	246.3	200.46	161.53	143.75	143.75	203.21	183.35	80.545	97.3689	102.639	87.1482	55.8866	66.363	99.3954	48.1917	44.1246	45.7483	41.0532	59.3063	74.5674
						pme1417	L-Tryptamine	Tryptamine derivatives	-0.90018
OG0000151	CP3g3310, CP4g3737, CP4g4513	g7327, g7405, g8387	scaffold00009.g374.t1, scaffold00096.g3627.t1, scaffold00341.g9705.t1	K09584	PDIA6, TXNDC7; protein disulfide-isomerase A6 [EC:5.3.4.1]	pme0289	4-Ethylbenzoic acid	Organic acids	0.96503		775.05	627.98	688.62	760.48	768.37	837.05	365.03	390.435	390.435	502.27	457.29	456.3	116.328	108.416	131.396	87.7281	83.1796	78.3123	47.7155	43.6901	43.5669	82.1834	65.2064	62.8405
						pmb2858	Maltotetraose	Carbohydrates	0.95105
						pme1011	Benzamidine	Others	0.95105
						pme3968	7-methylguanine	Nucleotide and its derivates	0.94677
						pme0014	L-Glutamic acid	Amino acids	0.94406
						pme1846	D(+)-Glucose	Carbohydrates	0.94406
						pme2019	DL-Arabinose	Carbohydrates	0.93706
						pme2188	Limonin	Terpenoids	0.92935
						pme0011	L-Aspartic acid	Amino acids	0.92308
						pme1378	1-Methyladenosine	Nucleotide and its derivates	0.92308
						pmc0281	Adenosine O-ribose	Nucleotide and its derivates	0.91552
						pme2122	Histamine	Amino acid derivatives	0.90909
						pmb3094	Esculetin O-quinacyl esculetin O-quinic acid	Coumarins	0.90696
						pme0543	Indole-5-carboxylic acid	Indole derivatives	-0.9021
						pme1417	L-Tryptamine	Tryptamine derivatives	-0.90718
						pme1383	Pyridoxine	Vitamins	-0.90909
						pme0303	Caffeic acid	Hydroxycinnamoyl derivatives	-0.91769
						pmb2251	DGMG (18:1)	Lipids_Glycerolipids	-0.92119
						pme0418	3-(4-Hydroxyphenyl)propionic acid	Hydroxycinnamoyl derivatives	-0.92308
						pmb0159	DGMG (18:2) isomer2	Lipids_Glycerolipids	-0.93007
						pmb0449	2-Aminoadipic acid (L-Homoglutamic acid)	Amino acids	-0.93007
						pmb0160	MAG (18:3) isomer5	Lipids_Glycerolipids	-0.93871
OG0000171	CP11g8146, CP12g8722, CP1g153, CP1g279, CP1g367, CP4g4322, CP5g4568	g1708, g3769, g6064, g9713				pmb0069	Benzamide	Others	0.95105		370.54	533.32	424.54	302.26	385.5	325.59	411.52	379.26	379.26	544.42	503.88	515.33	505.065	543.994	501.313	622.616	643.811	644.118	836.33	994.374	949.905	767.837	726.231	769.425
						pme2366	Phenethylamine	Others	0.94921
						pmb0159	DGMG (18:2) isomer2	Lipids_Glycerolipids	0.93706
						pmb0160	MAG (18:3) isomer5	Lipids_Glycerolipids	0.9352
						pmb2251	DGMG (18:1)	Lipids_Glycerolipids	0.9317
						pme1417	L-Tryptamine	Tryptamine derivatives	0.9317
						pmb0449	2-Aminoadipic acid (L-Homoglutamic acid)	Amino acids	0.93007
						pme1383	Pyridoxine	Vitamins	0.91608
						pme0418	3-(4-Hydroxyphenyl)propionic acid	Hydroxycinnamoyl derivatives	0.9021
						pme0009	L-Serine	Amino acids	-0.9021
						pme2188	Limonin	Terpenoids	-0.90696
						pme0499	D-Sorbitol	Alcohols and polyols	-0.91608
						pme3207	"trans,trans-Muconic acid"	Organic acids	-0.91608
						pmc0281	Adenosine O-ribose	Nucleotide and its derivates	-0.92256
						pmb1754	O-Phosphocholine	Cholines	-0.92308
						pmb3094	Esculetin O-quinacyl esculetin O-quinic acid	Coumarins	-0.92935
						pme0026	L-(+)-Lysine	Amino acids	-0.93007
						pme2256	D-Arabitol	Alcohols and polyols	-0.9352
						pmb2657	Argininosuccinate	Organic acids	-0.93706
						pmb2858	Maltotetraose	Carbohydrates	-0.93706
						pme2122	Histamine	Amino acid derivatives	-0.93706
						pme3968	7-methylguanine	Nucleotide and its derivates	-0.94677
						pme1011	Benzamidine	Others	-0.95105
						pme1846	D(+)-Glucose	Carbohydrates	-0.95105
						pme0011	L-Aspartic acid	Amino acids	-0.95804
						pme2019	DL-Arabinose	Carbohydrates	-0.96503
						pme0014	L-Glutamic acid	Amino acids	-0.97203
OG0000176	CP10g8666, CP1g689, CP4g3804, CP6g5570	g5035, g5572, g7988	scaffold00026.g1519.t1, scaffold00043.g1948.t1, scaffold00247.g6818.t1	K15285	solute carrier family 35, member E3	pmb0160	MAG (18:3) isomer5	Lipids_Glycerolipids	0.94921		111.76	91.74	87.42	99.74	98.15	93.35	95.83	107.14	107.14	112.79	116.65	115.71	153.325	155.437	152.576	132.338	136.341	133.71	137.88	150.876	142.923	159.745	135.576	139.407
						pme3093	(S)-2-(4-Aminobutanamido)-3-(1-methyl-1H-imidazol-5-yl)propanoic acid	Organic acids	0.9317
						pmb0069	Benzamide	Others	0.93007
						pme0418	3-(4-Hydroxyphenyl)propionic acid	Hydroxycinnamoyl derivatives	0.92308
						pme2366	Phenethylamine	Others	0.92119
						pmb0159	DGMG (18:2) isomer2	Lipids_Glycerolipids	0.91608
						pme0303	Caffeic acid	Hydroxycinnamoyl derivatives	0.90718
						pmb2251	DGMG (18:1)	Lipids_Glycerolipids	0.90018
						pme0295	4-Acetamidobutyric acid	Organic acids	-0.9005
						pmb1754	O-Phosphocholine	Cholines	-0.9021
						pme3160	D-Glucose 6-phosphate	Carbohydrates	-0.90909
						pmb0149	MAG (18:4) isomer1	Lipids_Glycerolipids	-0.91364
						pmb2858	Maltotetraose	Carbohydrates	-0.91608
						pme3313	D-Fructose 6-phosphate	Carbohydrates	-0.91608
						pme2188	Limonin	Terpenoids	-0.92189
						pme0026	L-(+)-Lysine	Amino acids	-0.92308
						pme1378	1-Methyladenosine	Nucleotide and its derivates	-0.92308
						pme0289	4-Ethylbenzoic acid	Organic acids	-0.93706
						pmb2657	Argininosuccinate	Organic acids	-0.94406
						pme0499	D-Sorbitol	Alcohols and polyols	-0.94406
						pme3207	"trans,trans-Muconic acid"	Organic acids	-0.94406
						pme2256	D-Arabitol	Alcohols and polyols	-0.94571
						pmc0281	Adenosine O-ribose	Nucleotide and its derivates	-0.95073
						pme0011	L-Aspartic acid	Amino acids	-0.95105
						pme1011	Benzamidine	Others	-0.95105
						pme2019	DL-Arabinose	Carbohydrates	-0.95105
						pme0014	L-Glutamic acid	Amino acids	-0.95804
						pme1846	D(+)-Glucose	Carbohydrates	-0.95804
						pme2122	Histamine	Amino acid derivatives	-0.97203
OG0000178	CP12g8956, CP2g2086, CP5g5390	g2554, g4055	scaffold00084.g3204.t1, scaffold00232.g6379.t1, scaffold00354.g10135.t1	K12603	CNOT6, CCR4; CCR4-NOT transcription complex subunit 6 [EC:3.1.13.4]	pme3309	2-Methylglutaric acid	Organic acids	0.92119		77.43	61.5	55.88	93.51	84.12	89.61	102.77	118.01	118.01	100.09	101.51	100.26	81.3157	88.5795	83.6199	80.4983	92.5883	95.3107	108.124	119.569	106.267	136.467	159.36	168.692
						pme0056	"2,3-dimethylsuccinic acid"	Amino acid derivatives	0.90909
						pmb3101	2-Isopropylmalate	Organic acids	0.9021
OG0000182	CP11g7967, CP11g7969, CP2g2105, CP7g6821, CP9g7359	g7063, g7566, g9098, g9389	scaffold00007.g237.t1, scaffold00007.g238.t1, scaffold00043.g1722.t1, scaffold00043.g2042.t1, scaffold00095.g3356.t1, scaffold00247.g6698.t1, scaffold00247.g6725.t1, scaffold00259.g7358.t1, scaffold00328.g9146.t1, scaffold00330.g9393.t1, scaffold00354.g10167.t1	K22848	diacylglycerol O-acyltransferase 2, plant	pme2292	Putrescine	Phenolamides	0.95105		399.06	476.83	402.38	277.16	338.69	397.23	201.3	185.875	185.875	192.67	197	195.57	171.463	172.535	174.369	94.2012	101.434	112.608	128.2	116.858	121.979	153.805	147.138	155.855
						pme3459	Caffeyl alcohol	Hydroxycinnamoyl derivatives	0.93706
						pmb3094	Esculetin O-quinacyl esculetin O-quinic acid	Coumarins	0.92935
						pme2188	Limonin	Terpenoids	0.90696
						pme0040	Adenine	Nucleotide and its derivates	-0.9021
						pmb0865	LysoPC 18:3 (2n isomer)	Lipids_Glycerophospholipids	-0.92308
						pmb0882	LysoPC 18:1	Lipids_Glycerophospholipids	-0.94406
OG0000184	CP1g1077, CP6g5827, CP6g5828, CP7g6706	g1982, g8078, g8725	scaffold00145.g4991.t1, scaffold00330.g9490.t1	K04078	groES, HSPE1; chaperonin GroES	pmb2251	DGMG (18:1)	Lipids_Glycerolipids	0.97373		169.45	185.05	123.75	144.63	138	138.66	140.11	142.63	142.63	218.48	216.15	200.41	368.33	361.741	412.762	525.51	474.415	470.302	570.434	548.945	566.994	982.206	878.96	774.494
						pmb0069	Benzamide	Others	0.96503
						pmb0159	DGMG (18:2) isomer2	Lipids_Glycerolipids	0.96503
						pme2366	Phenethylamine	Others	0.96322
						pme0418	3-(4-Hydroxyphenyl)propionic acid	Hydroxycinnamoyl derivatives	0.95804
						pmb0160	MAG (18:3) isomer5	Lipids_Glycerolipids	0.95622
						pme1417	L-Tryptamine	Tryptamine derivatives	0.95272
						pmb0449	2-Aminoadipic acid (L-Homoglutamic acid)	Amino acids	0.93706
						pmb0296	MAG (18:1) isomer2	Lipids_Glycerolipids	0.93007
						pme1383	Pyridoxine	Vitamins	0.93007
						pme3093	(S)-2-(4-Aminobutanamido)-3-(1-methyl-1H-imidazol-5-yl)propanoic acid	Organic acids	0.90018
						pme0499	D-Sorbitol	Alcohols and polyols	-0.9021
						pmb3094	Esculetin O-quinacyl esculetin O-quinic acid	Coumarins	-0.90696
						pmb2657	Argininosuccinate	Organic acids	-0.92308
						pme1011	Benzamidine	Others	-0.92308
						pme1846	D(+)-Glucose	Carbohydrates	-0.92308
						pmb0149	MAG (18:4) isomer1	Lipids_Glycerolipids	-0.92815
						pmb2858	Maltotetraose	Carbohydrates	-0.94406
						pme0014	L-Glutamic acid	Amino acids	-0.94406
						pme2019	DL-Arabinose	Carbohydrates	-0.95105
						pmc0281	Adenosine O-ribose	Nucleotide and its derivates	-0.95777
						pme0011	L-Aspartic acid	Amino acids	-0.95804
OG0000190	CP10g8480, CP13g9038	g6714, g6718	scaffold00007.g124.t1, scaffold00009.g773.t1, scaffold00026.g1321.t1, scaffold00026.g1375.t1, scaffold00026.g1436.t1, scaffold00082.g3090.t1, scaffold00088.g3290.t1, scaffold00247.g6808.t1, scaffold00267.g7533.t1, scaffold00295.g8430.t1, scaffold00324.g8995.t1	K19996	phosphatidylinositol transfer protein SFH5	pmc0281	Adenosine O-ribose	Nucleotide and its derivates	0.97186		295.69	260.45	262.05	267.31	253.18	228.46	286.64	252.86	252.86	164.6	163.86	178.67	46.6567	57.4001	44.6565	30.46	38.0908	59.638	22.4397	19.6734	19.5614	8.85891	13.0651	18.4702
						pme1011	Benzamidine	Others	0.93706
						pmb0149	MAG (18:4) isomer1	Lipids_Glycerolipids	0.9354
						pme1846	D(+)-Glucose	Carbohydrates	0.93007
						pme0011	L-Aspartic acid	Amino acids	0.92308
						pme3968	7-methylguanine	Nucleotide and its derivates	0.91829
						pmb2657	Argininosuccinate	Organic acids	0.91608
						pmb2858	Maltotetraose	Carbohydrates	0.91608
						pme2019	DL-Arabinose	Carbohydrates	0.91608
						pme0014	L-Glutamic acid	Amino acids	0.90909
						pme2569	(5-L-Glutamyl)-L-amino acid	Amino acid derivatives	0.90909
						pme2256	D-Arabitol	Alcohols and polyols	0.90368
						pme0303	Caffeic acid	Hydroxycinnamoyl derivatives	-0.90018
						pme1820	p–Hydroxyphenyl acetic acid	Organic acids	-0.9021
						pme3093	(S)-2-(4-Aminobutanamido)-3-(1-methyl-1H-imidazol-5-yl)propanoic acid	Organic acids	-0.91419
						pme1383	Pyridoxine	Vitamins	-0.92308
						pme2884	Guanidinoethyl sulfonate	Organic acids	-0.93007
						pmb0159	DGMG (18:2) isomer2	Lipids_Glycerolipids	-0.93706
						pmb0160	MAG (18:3) isomer5	Lipids_Glycerolipids	-0.94221
						pmb0296	MAG (18:1) isomer2	Lipids_Glycerolipids	-0.94406
						pme0418	3-(4-Hydroxyphenyl)propionic acid	Hydroxycinnamoyl derivatives	-0.94406
						pmb2251	DGMG (18:1)	Lipids_Glycerolipids	-0.94571
						pme1417	L-Tryptamine	Tryptamine derivatives	-0.95622
						pme2366	Phenethylamine	Others	-0.97723
						pmb0069	Benzamide	Others	-0.97902
OG0000191	CP1g6, CP1g75, CP1g867, CP6g5710	g3464, g3465, g7070, g8259		K05740	diaphanous 1	pme0263	5-Methyluridine	Nucleotide and its derivates	0.93007		75.07	88.43	75.76	83.04	83.16	60.44	142.75	119.54	119.54	130.19	117.31	102.15	10.7313	10.1461	7.72537	8.06546	9.05678	11.8825	5.43377	5.08932	5.40127	2.11096	3.21109	4.78949
OG0000196	CP11g8149, CP14g9651, CP4g4084, CP6g5974	g2973, g7712, g7920, g7921, g9476	scaffold00043.g1687.t1, scaffold00330.g9583.t1, scaffold00341.g9722.t1	K15437	AIMP1, ARC1; aminoacyl tRNA synthase complex-interacting multifunctional prote	pme0056	"2,3-dimethylsuccinic acid"	Amino acid derivatives	0.92308		43.57	41.29	43.36	50.48	49.29	44.88	50.88	56.755	56.755	87.66	84.31	88.14	50.2613	42.6039	49.6538	73.9562	65.9599	73.0086	70.645	62.7128	68.5068	108.424	106.185	94.5984
						pme3309	2-Methylglutaric acid	Organic acids	0.91769
						pme0245	Adipic acid	Organic acids	0.91608
						pme0516	Inositol	Others	-0.91608
						pme1988	L-Alanine	Amino acids	-0.91608
						pme1851	Creatine	Organic acids	-0.92308
OG0000200	CP10g8454, CP13g9075	g2324, g3085, g3255, g4305, g6241, g6242	scaffold00066.g2227.t1	K24193	MFS transporter, SP family, sugar:H+ symporter	pmc0281	Adenosine O-ribose	Nucleotide and its derivates	0.94369		8879.18	8767.62	7491.39	9658.47	8384.82	8606.08	1856.77	1896.77	1896.77	2524.87	2157.63	2724.6	262.633	291.757	331.153	138.451	316.232	199.27	86.1783	100.618	95.6173	8.64256	13.49	18.8899
						pme3968	7-methylguanine	Nucleotide and its derivates	0.93609
						pme1011	Benzamidine	Others	0.93007
						pmb2858	Maltotetraose	Carbohydrates	0.91608
						pme0011	L-Aspartic acid	Amino acids	0.91608
						pme0014	L-Glutamic acid	Amino acids	0.90909
						pme1846	D(+)-Glucose	Carbohydrates	0.90909
						pmb3094	Esculetin O-quinacyl esculetin O-quinic acid	Coumarins	0.90696
						pme2188	Limonin	Terpenoids	0.90696
						pme2019	DL-Arabinose	Carbohydrates	0.9021
						pmb0873	LysoPC 18:2 (2n isomer)	Lipids_Glycerophospholipids	-0.9021
						pme1820	p–Hydroxyphenyl acetic acid	Organic acids	-0.9021
						pmb0863	LysoPC 16:2 (2n isomer)	Lipids_Glycerophospholipids	-0.90909
						pme2884	Guanidinoethyl sulfonate	Organic acids	-0.90909
						pme3093	(S)-2-(4-Aminobutanamido)-3-(1-methyl-1H-imidazol-5-yl)propanoic acid	Organic acids	-0.9282
						pme0303	Caffeic acid	Hydroxycinnamoyl derivatives	-0.9352
						pmb0159	DGMG (18:2) isomer2	Lipids_Glycerolipids	-0.93706
						pmb0296	MAG (18:1) isomer2	Lipids_Glycerolipids	-0.94406
						pme0418	3-(4-Hydroxyphenyl)propionic acid	Hydroxycinnamoyl derivatives	-0.94406
						pme1383	Pyridoxine	Vitamins	-0.94406
						pme1417	L-Tryptamine	Tryptamine derivatives	-0.95272
						pmb0160	MAG (18:3) isomer5	Lipids_Glycerolipids	-0.95622
						pmb2251	DGMG (18:1)	Lipids_Glycerolipids	-0.96322
						pme2366	Phenethylamine	Others	-0.97023
						pmb0069	Benzamide	Others	-0.97203
OG0000201	CP1g1496, CP1g214, CP4g4076, CP7g7081	g2517, g7704, g7852		K03320	amt, AMT, MEP; ammonium transporter, Amt family	pme0056	"2,3-dimethylsuccinic acid"	Amino acid derivatives	0.94406		185.67	151.31	125.34	163.38	36.28	23.49	536.75	705.83	705.83	540.78	334.85	200.71	167.73	193.211	159.044	127.201	96.0243	128.305	542.769	541.89	486.961	597.211	593.802	559.997
						pme3309	2-Methylglutaric acid	Organic acids	0.9282
						pmb3101	2-Isopropylmalate	Organic acids	0.92308
OG0000203	CP1g1269, CP4g4049	g1479, g3261, g7733	scaffold00267.g7875.t1, scaffold00324.g9047.t1, scaffold00354.g10127.t1	K08081	tropinone reductase I	pme1011	Benzamidine	Others	0.97902		524.24	439.96	523.59	734.95	675.82	567.08	812.99	656.77	656.77	439.68	375.14	368.7	96.0455	88.6975	104.185	122.463	108.348	106.408	74.7262	72.4486	71.6951	85.8133	79.6766	71.819
						pme1846	D(+)-Glucose	Carbohydrates	0.97902
						pme3968	7-methylguanine	Nucleotide and its derivates	0.97524
						pmc0281	Adenosine O-ribose	Nucleotide and its derivates	0.95777
						pmb2858	Maltotetraose	Carbohydrates	0.95105
						pme1378	1-Methyladenosine	Nucleotide and its derivates	0.95105
						pme2019	DL-Arabinose	Carbohydrates	0.94406
						pmb2657	Argininosuccinate	Organic acids	0.93706
						pme0014	L-Glutamic acid	Amino acids	0.93706
						pmb0197	N2-methylguanosine	Nucleotide and its derivates	0.93007
						pme0289	4-Ethylbenzoic acid	Organic acids	0.93007
						pme0011	L-Aspartic acid	Amino acids	0.92308
						pme2256	D-Arabitol	Alcohols and polyols	0.91769
						pme2188	Limonin	Terpenoids	0.91442
						pmb0149	MAG (18:4) isomer1	Lipids_Glycerolipids	0.91364
						pme2122	Histamine	Amino acid derivatives	0.9021
						pmb0449	2-Aminoadipic acid (L-Homoglutamic acid)	Amino acids	-0.9021
						pme1383	Pyridoxine	Vitamins	-0.9021
						pme0303	Caffeic acid	Hydroxycinnamoyl derivatives	-0.90718
						pmb2251	DGMG (18:1)	Lipids_Glycerolipids	-0.91068
						pmb0069	Benzamide	Others	-0.91608
						pme2366	Phenethylamine	Others	-0.92119
						pme0418	3-(4-Hydroxyphenyl)propionic acid	Hydroxycinnamoyl derivatives	-0.92308
						pme2884	Guanidinoethyl sulfonate	Organic acids	-0.92308
						pmb0160	MAG (18:3) isomer5	Lipids_Glycerolipids	-0.9282
						pmb0159	DGMG (18:2) isomer2	Lipids_Glycerolipids	-0.93007
						pme1417	L-Tryptamine	Tryptamine derivatives	-0.94921
OG0000209	CP12g8981, CP8g6614	g10197, g10263, g2510, g3228, g5375	scaffold00324.g9037.t1, scaffold00330.g9367.t1	K02349	DNA polymerase theta	pmc0281	Adenosine O-ribose	Nucleotide and its derivates	0.9789		114.29	122	96.39	145.02	149.71	127.17	72.83	65.365	65.365	69.5	67.17	23.405	2.93635	1.87126	1.96877	1.46124	2.51624	3.10227	1.50688	0.923187	1.22216	0.207271	0.479706	0.574354
						pmb0149	MAG (18:4) isomer1	Lipids_Glycerolipids	0.9644
						pme1846	D(+)-Glucose	Carbohydrates	0.95804
						pmb2858	Maltotetraose	Carbohydrates	0.95105
						pmb2657	Argininosuccinate	Organic acids	0.94406
						pme1011	Benzamidine	Others	0.94406
						pme3968	7-methylguanine	Nucleotide and its derivates	0.93253
						pme0011	L-Aspartic acid	Amino acids	0.93007
						pme2019	DL-Arabinose	Carbohydrates	0.93007
						pme1378	1-Methyladenosine	Nucleotide and its derivates	0.92308
						pme0014	L-Glutamic acid	Amino acids	0.91608
						pme2188	Limonin	Terpenoids	0.90696
						pmb0197	N2-methylguanosine	Nucleotide and its derivates	0.9021
						pme3313	D-Fructose 6-phosphate	Carbohydrates	0.9021
						pmb0449	2-Aminoadipic acid (L-Homoglutamic acid)	Amino acids	-0.9021
						pme0303	Caffeic acid	Hydroxycinnamoyl derivatives	-0.90718
						pmb0296	MAG (18:1) isomer2	Lipids_Glycerolipids	-0.91608
						pmb0160	MAG (18:3) isomer5	Lipids_Glycerolipids	-0.9282
						pmb0159	DGMG (18:2) isomer2	Lipids_Glycerolipids	-0.93007
						pme1820	p–Hydroxyphenyl acetic acid	Organic acids	-0.93007
						pmb2251	DGMG (18:1)	Lipids_Glycerolipids	-0.9317
						pme2366	Phenethylamine	Others	-0.94221
						pmb0069	Benzamide	Others	-0.94406
						pme0418	3-(4-Hydroxyphenyl)propionic acid	Hydroxycinnamoyl derivatives	-0.97203
						pme1417	L-Tryptamine	Tryptamine derivatives	-0.97723
OG0000212	CP1g1297, CP1g627	g1732, g374, g3768, g6346, g8347	scaffold00082.g2984.t1, scaffold00097.g3755.t1, scaffold00127.g4234.t1, scaffold00349.g9925.t1	K04564	superoxide dismutase, Fe-Mn family	pmb3081	Glucarate O-Phosphoric acid	Carbohydrates	0.96503		13140.7	13015.2	11123.6	15007.4	14564.9	14038.5	2425.38	2566.45	2566.45	2141.12	3121.13	3650.22	634.207	609.665	712.034	1234.98	1131.57	954.832	560.077	678.882	692.704	1481.59	1351.91	1247.97
						pme3163	D-Sedoheptuiose 7-phosphate	Carbohydrates	0.94406
						pme3459	Caffeyl alcohol	Hydroxycinnamoyl derivatives	0.93706
						pme2292	Putrescine	Phenolamides	0.92308
						pme3171	Cytidine 5'-monophosphate (Cytidylic acid)	Nucleotide and its derivates	0.91608
						pmb2948	Adenosine 3'-monophosphate	Nucleotide and its derivates	0.90718
						pmb3094	Esculetin O-quinacyl esculetin O-quinic acid	Coumarins	0.90696
						pmb0882	LysoPC 18:1	Lipids_Glycerophospholipids	-0.93007
OG0000214	CP10g8351, CP10g8614, CP1g1226, CP9g7315	g3310, g7306, g9056	scaffold00018.g942.t1, scaffold00245.g6451.t1	K23330	leucine-zipper-like transcriptional regulator 1	pme3968	7-methylguanine	Nucleotide and its derivates	0.97524		175.92	147.07	198.63	260.1	253.91	228.56	191.42	189.33	189.33	126.4	125.44	124.65	135.46	141.035	138.015	121.837	114.359	111.09	111.563	99.0282	89.9526	109.162	105.696	106.178
						pmb2858	Maltotetraose	Carbohydrates	0.96503
						pme1011	Benzamidine	Others	0.96503
						pme1846	D(+)-Glucose	Carbohydrates	0.96503
						pmc0281	Adenosine O-ribose	Nucleotide and its derivates	0.95777
						pme1378	1-Methyladenosine	Nucleotide and its derivates	0.93706
						pme2019	DL-Arabinose	Carbohydrates	0.93007
						pmb0197	N2-methylguanosine	Nucleotide and its derivates	0.92308
						pme0014	L-Glutamic acid	Amino acids	0.92308
						pme0289	4-Ethylbenzoic acid	Organic acids	0.92308
						pmb2657	Argininosuccinate	Organic acids	0.91608
						pme2188	Limonin	Terpenoids	0.91442
						pmb0149	MAG (18:4) isomer1	Lipids_Glycerolipids	0.91364
						pme0011	L-Aspartic acid	Amino acids	0.90909
						pme1383	Pyridoxine	Vitamins	-0.90909
						pmb0449	2-Aminoadipic acid (L-Homoglutamic acid)	Amino acids	-0.91608
						pme1820	p–Hydroxyphenyl acetic acid	Organic acids	-0.91608
						pme0303	Caffeic acid	Hydroxycinnamoyl derivatives	-0.91769
						pmb0069	Benzamide	Others	-0.92308
						pmb2251	DGMG (18:1)	Lipids_Glycerolipids	-0.92469
						pme2884	Guanidinoethyl sulfonate	Organic acids	-0.93007
						pme2366	Phenethylamine	Others	-0.9317
						pme0418	3-(4-Hydroxyphenyl)propionic acid	Hydroxycinnamoyl derivatives	-0.93706
						pmb0160	MAG (18:3) isomer5	Lipids_Glycerolipids	-0.93871
						pmb0159	DGMG (18:2) isomer2	Lipids_Glycerolipids	-0.94406
						pme1417	L-Tryptamine	Tryptamine derivatives	-0.96322
OG0000216	CP15g9870, CP2g1784, CP2g2443, CP5g4696	g3042, g8905, g9765	scaffold00007.g30.t1, scaffold00007.g302.t1, scaffold00082.g2919.t1, scaffold00084.g3190.t1, scaffold00127.g4313.t1, scaffold00162.g5260.t1	K04043	dnaK, HSPA9; molecular chaperone DnaK	pmb0159	DGMG (18:2) isomer2	Lipids_Glycerolipids	0.96503		180.6	175.46	108.37	239.06	211.88	244.85	270.19	288.29	288.29	279.62	305.47	303.25	335.034	334.451	339.296	326.996	379	379.422	936.336	977.872	935.056	1501.48	1586.87	1567.03
						pmb0160	MAG (18:3) isomer5	Lipids_Glycerolipids	0.95972
						pme2884	Guanidinoethyl sulfonate	Organic acids	0.95105
						pme1417	L-Tryptamine	Tryptamine derivatives	0.94921
						pmb2251	DGMG (18:1)	Lipids_Glycerolipids	0.93871
						pme0418	3-(4-Hydroxyphenyl)propionic acid	Hydroxycinnamoyl derivatives	0.93706
						pme2366	Phenethylamine	Others	0.92469
						pme0303	Caffeic acid	Hydroxycinnamoyl derivatives	0.91769
						pmb0069	Benzamide	Others	0.91608
						pmb0449	2-Aminoadipic acid (L-Homoglutamic acid)	Amino acids	0.91608
						pme1820	p–Hydroxyphenyl acetic acid	Organic acids	0.91608
						pme1383	Pyridoxine	Vitamins	0.90909
						pmb2657	Argininosuccinate	Organic acids	-0.90909
						pme0011	L-Aspartic acid	Amino acids	-0.90909
						pmb0149	MAG (18:4) isomer1	Lipids_Glycerolipids	-0.91364
						pme0014	L-Glutamic acid	Amino acids	-0.92308
						pme2019	DL-Arabinose	Carbohydrates	-0.93706
						pmb0197	N2-methylguanosine	Nucleotide and its derivates	-0.95105
						pme0289	4-Ethylbenzoic acid	Organic acids	-0.95105
						pme1378	1-Methyladenosine	Nucleotide and its derivates	-0.95804
						pme3968	7-methylguanine	Nucleotide and its derivates	-0.96101
						pmb2858	Maltotetraose	Carbohydrates	-0.96503
						pme1846	D(+)-Glucose	Carbohydrates	-0.96503
						pmc0281	Adenosine O-ribose	Nucleotide and its derivates	-0.97186
						pme1011	Benzamidine	Others	-0.97902
OG0000218	CP12g8696, CP12g8697, CP12g8699, CP2g1989, CP3g2791, CP8g6553	g10269, g189, g518, g6060	scaffold00043.g1970.t1, scaffold00080.g2622.t1, scaffold00140.g4644.t1	K00432	gpx, btuE, bsaA; glutathione peroxidase [EC:1.11.1.9]	pmb2251	DGMG (18:1)	Lipids_Glycerolipids	0.99124		120.77	117.23	129.4	83.18	73.02	65.51	82.24	76.535	76.535	143.34	142.38	128.54	156.222	160.636	160.601	196.571	174.659	198.749	399.501	352.807	341.761	1380.89	1198.58	1095.85
						pmb0160	MAG (18:3) isomer5	Lipids_Glycerolipids	0.98424
						pmb0159	DGMG (18:2) isomer2	Lipids_Glycerolipids	0.97902
						pmb0449	2-Aminoadipic acid (L-Homoglutamic acid)	Amino acids	0.96503
						pmb0069	Benzamide	Others	0.95105
						pme2366	Phenethylamine	Others	0.94921
						pme0418	3-(4-Hydroxyphenyl)propionic acid	Hydroxycinnamoyl derivatives	0.94406
						pme1417	L-Tryptamine	Tryptamine derivatives	0.94221
						pme1383	Pyridoxine	Vitamins	0.93706
						pme3093	(S)-2-(4-Aminobutanamido)-3-(1-methyl-1H-imidazol-5-yl)propanoic acid	Organic acids	0.9282
						pmb0296	MAG (18:1) isomer2	Lipids_Glycerolipids	0.92308
						pmb0863	LysoPC 16:2 (2n isomer)	Lipids_Glycerophospholipids	0.92308
						pmb0873	LysoPC 18:2 (2n isomer)	Lipids_Glycerophospholipids	0.92308	*
						pme0303	Caffeic acid	Hydroxycinnamoyl derivatives	0.92119
						pme1820	p–Hydroxyphenyl acetic acid	Organic acids	0.9021
						pme0289	4-Ethylbenzoic acid	Organic acids	-0.9021
						pme1846	D(+)-Glucose	Carbohydrates	-0.90909
						pme2122	Histamine	Amino acid derivatives	-0.90909
						pmb3094	Esculetin O-quinacyl esculetin O-quinic acid	Coumarins	-0.92189
						pmc0281	Adenosine O-ribose	Nucleotide and its derivates	-0.92256
						pme3968	7-methylguanine	Nucleotide and its derivates	-0.92541
						pme1011	Benzamidine	Others	-0.93007
						pme0011	L-Aspartic acid	Amino acids	-0.94406
						pme2019	DL-Arabinose	Carbohydrates	-0.94406
						pme0014	L-Glutamic acid	Amino acids	-0.95105	*
						pmb2858	Maltotetraose	Carbohydrates	-0.95804
OG0000227	CP10g8498, CP11g7887, CP1g1040	g6785, g9393, g9947	scaffold00145.g4990.t1, scaffold00247.g6610.t1, scaffold00271.g8068.t1, scaffold00295.g8359.t1	K04077	groEL, HSPD1; chaperonin GroEL	pme1417	L-Tryptamine	Tryptamine derivatives	0.96322		203.12	242.51	96.16	156.38	161.63	186.98	234.98	252.22	252.22	189.27	201.75	200.68	228.541	225.222	220.847	319.328	289.246	360.414	630.024	593.273	575.586	846.39	832.729	829.227
						pmb0160	MAG (18:3) isomer5	Lipids_Glycerolipids	0.95622
						pmb0069	Benzamide	Others	0.94406
						pmb0159	DGMG (18:2) isomer2	Lipids_Glycerolipids	0.94406
						pmb2251	DGMG (18:1)	Lipids_Glycerolipids	0.94221
						pme0303	Caffeic acid	Hydroxycinnamoyl derivatives	0.94221
						pme2366	Phenethylamine	Others	0.94221
						pme0418	3-(4-Hydroxyphenyl)propionic acid	Hydroxycinnamoyl derivatives	0.93706
						pme1820	p–Hydroxyphenyl acetic acid	Organic acids	0.93706
						pmb0296	MAG (18:1) isomer2	Lipids_Glycerolipids	0.93007
						pme2884	Guanidinoethyl sulfonate	Organic acids	0.91608
						pmb0863	LysoPC 16:2 (2n isomer)	Lipids_Glycerophospholipids	0.90909
						pme3093	(S)-2-(4-Aminobutanamido)-3-(1-methyl-1H-imidazol-5-yl)propanoic acid	Organic acids	0.90368
						pme1383	Pyridoxine	Vitamins	0.9021
						pme2256	D-Arabitol	Alcohols and polyols	-0.90018
						pmb0197	N2-methylguanosine	Nucleotide and its derivates	-0.9021
						pme0014	L-Glutamic acid	Amino acids	-0.9021
						pme0289	4-Ethylbenzoic acid	Organic acids	-0.9021
						pmb0149	MAG (18:4) isomer1	Lipids_Glycerolipids	-0.90639
						pme2188	Limonin	Terpenoids	-0.90696
						pme2019	DL-Arabinose	Carbohydrates	-0.90909
						pme1378	1-Methyladenosine	Nucleotide and its derivates	-0.93706
						pmb2858	Maltotetraose	Carbohydrates	-0.94406
						pme1846	D(+)-Glucose	Carbohydrates	-0.94406
						pmc0281	Adenosine O-ribose	Nucleotide and its derivates	-0.95777
						pme1011	Benzamidine	Others	-0.96503
						pme3968	7-methylguanine	Nucleotide and its derivates	-0.97524
OG0000235	CP15g9958, CP2g2528, CP4g4484	g144, g4109, g4890, g6533	scaffold00267.g7561.t1, scaffold00330.g9360.t1	K03455	monovalent cation:H+ antiporter-2, CPA2 family	pmb0449	2-Aminoadipic acid (L-Homoglutamic acid)	Amino acids	0.93706		40.76	30.84	36.69	29.08	26.14	19.43	32.45	34.86	34.86	55.82	48.21	49.29	53.8991	54.282	44.1725	48.5425	63.1691	80.7022	71.8294	67.2545	69.1284	65.8324	101.227	123.434
						pmb0159	DGMG (18:2) isomer2	Lipids_Glycerolipids	0.92308
						pmb0160	MAG (18:3) isomer5	Lipids_Glycerolipids	0.90368
						pme0011	L-Aspartic acid	Amino acids	-0.90909
						pmb2858	Maltotetraose	Carbohydrates	-0.93007
						pme0009	L-Serine	Amino acids	-0.93007
						pme2019	DL-Arabinose	Carbohydrates	-0.93706
						pme0014	L-Glutamic acid	Amino acids	-0.94406
OG0000250	CP2g1950, CP3g3264, CP4g3695	g5564, g626, g7527		K01176	AMY, amyA, malS; alpha-amylase [EC:3.2.1.1]	pme1011	Benzamidine	Others	0.96503		1239.56	1641.98	1114.32	1550.91	1529.04	1214.53	389.01	442.115	442.115	656.19	699.9	743.65	460.418	425.679	499.022	423.853	363.052	345.887	362.535	431.496	403.278	316.023	245.579	233.036
						pme2019	DL-Arabinose	Carbohydrates	0.95804
						pme0014	L-Glutamic acid	Amino acids	0.95105
						pme1846	D(+)-Glucose	Carbohydrates	0.95105	*
						pme3968	7-methylguanine	Nucleotide and its derivates	0.94677
						pmc0281	Adenosine O-ribose	Nucleotide and its derivates	0.94369
						pmb2858	Maltotetraose	Carbohydrates	0.93706
						pme0011	L-Aspartic acid	Amino acids	0.93706
						pme2256	D-Arabitol	Alcohols and polyols	0.9317
						pmb2657	Argininosuccinate	Organic acids	0.92308
						pme0026	L-(+)-Lysine	Amino acids	0.90909
						pme1378	1-Methyladenosine	Nucleotide and its derivates	0.90909
						pmb3094	Esculetin O-quinacyl esculetin O-quinic acid	Coumarins	0.90696
						pmb0197	N2-methylguanosine	Nucleotide and its derivates	0.9021
						pme0289	4-Ethylbenzoic acid	Organic acids	0.9021
						pme3093	(S)-2-(4-Aminobutanamido)-3-(1-methyl-1H-imidazol-5-yl)propanoic acid	Organic acids	-0.90018	*
						pmb0449	2-Aminoadipic acid (L-Homoglutamic acid)	Amino acids	-0.91608
						pme1383	Pyridoxine	Vitamins	-0.93007
						pme1417	L-Tryptamine	Tryptamine derivatives	-0.9352
						pme2884	Guanidinoethyl sulfonate	Organic acids	-0.93706
						pmb2251	DGMG (18:1)	Lipids_Glycerolipids	-0.93871
						pmb0160	MAG (18:3) isomer5	Lipids_Glycerolipids	-0.94221
						pmb0069	Benzamide	Others	-0.94406
						pme2366	Phenethylamine	Others	-0.94921
						pmb0159	DGMG (18:2) isomer2	Lipids_Glycerolipids	-0.95804
OG0000251	CP12g8703, CP2g1937, CP7g7054	g5527, g5787, g8552	scaffold00007.g316.t1, scaffold00082.g3050.t1	K23541	TMEM165, GDT1; Ca2+/H+ antiporter, TMEM165/GDT1 family	pmb2251	DGMG (18:1)	Lipids_Glycerolipids	0.94221		29.25	20.72	28.33	59.08	46.5	39.97	46.07	54.615	54.615	61.26	52.73	44.15	43.371	41.7808	42.8103	77.5442	76.543	83.7717	77.6136	67.3171	68.0563	90.0093	100.791	110.199
						pmb0449	2-Aminoadipic acid (L-Homoglutamic acid)	Amino acids	0.93007
						pmb0159	DGMG (18:2) isomer2	Lipids_Glycerolipids	0.92308
						pme1383	Pyridoxine	Vitamins	0.92308
						pmb0160	MAG (18:3) isomer5	Lipids_Glycerolipids	0.92119
						pme2019	DL-Arabinose	Carbohydrates	-0.90909
						pme0011	L-Aspartic acid	Amino acids	-0.91608
						pme0014	L-Glutamic acid	Amino acids	-0.92308
OG0000265	CP10g8540, CP6g5634, CP6g5700, CP7g7009	g349, g4234, g8249, g8629	scaffold00182.g5549.t1, scaffold00330.g9566.t1	K23490	cytochrome b5	pmb0069	Benzamide	Others	0.99301		150.2	110.89	124.52	29.08	37.7	34.29	79.98	78.925	78.925	61.46	55.67	58.5	53.4185	42.2385	53.1836	78.5678	86.8798	75.1481	136.016	135.972	138.324	162.766	136.015	120.53
						pme2366	Phenethylamine	Others	0.99124
						pme1417	L-Tryptamine	Tryptamine derivatives	0.95272
						pme0418	3-(4-Hydroxyphenyl)propionic acid	Hydroxycinnamoyl derivatives	0.94406
						pmb2251	DGMG (18:1)	Lipids_Glycerolipids	0.94221
						pmb0159	DGMG (18:2) isomer2	Lipids_Glycerolipids	0.93706
						pmb0160	MAG (18:3) isomer5	Lipids_Glycerolipids	0.9352
						pmb0449	2-Aminoadipic acid (L-Homoglutamic acid)	Amino acids	0.93007
						pmb0296	MAG (18:1) isomer2	Lipids_Glycerolipids	0.92308
						pme1383	Pyridoxine	Vitamins	0.91608
						pme3093	(S)-2-(4-Aminobutanamido)-3-(1-methyl-1H-imidazol-5-yl)propanoic acid	Organic acids	0.91068
						pmb0863	LysoPC 16:2 (2n isomer)	Lipids_Glycerophospholipids	0.90909
						pmb1754	O-Phosphocholine	Cholines	-0.9021
						pme3968	7-methylguanine	Nucleotide and its derivates	-0.90406
						pme2188	Limonin	Terpenoids	-0.90696
						pme1011	Benzamidine	Others	-0.90909
						pme2122	Histamine	Amino acid derivatives	-0.91608
						pme3207	"trans,trans-Muconic acid"	Organic acids	-0.91608
						pmb0149	MAG (18:4) isomer1	Lipids_Glycerolipids	-0.92089
						pmb3094	Esculetin O-quinacyl esculetin O-quinic acid	Coumarins	-0.92935
						pme1846	D(+)-Glucose	Carbohydrates	-0.93007
						pmb2657	Argininosuccinate	Organic acids	-0.93706
						pmb2858	Maltotetraose	Carbohydrates	-0.93706
						pmc0281	Adenosine O-ribose	Nucleotide and its derivates	-0.94369
						pme2019	DL-Arabinose	Carbohydrates	-0.94406
						pme0014	L-Glutamic acid	Amino acids	-0.95105
						pme0011	L-Aspartic acid	Amino acids	-0.95804
OG0000271	CP4g4366, CP7g6823, CP7g6898, CP7g6904	g3545, g3928, g6012, g8845	scaffold00009.g679.t1, scaffold00214.g6094.t1	K22047	mechanosensitive ion channel protein 1/2/3	pmb0069	Benzamide	Others	0.98601		54.57	53.55	50.86	48.11	48.56	41.32	80.99	80.88	80.88	96.66	83.29	94.64	140.08	140.946	140.366	154.903	170.346	148.498	539.252	581.565	580.12	652.186	590.077	551.215
						pme2366	Phenethylamine	Others	0.98424
						pme0418	3-(4-Hydroxyphenyl)propionic acid	Hydroxycinnamoyl derivatives	0.95804
						pmb2251	DGMG (18:1)	Lipids_Glycerolipids	0.95622
						pmb0449	2-Aminoadipic acid (L-Homoglutamic acid)	Amino acids	0.95105
						pmb0160	MAG (18:3) isomer5	Lipids_Glycerolipids	0.94921
						pmb0159	DGMG (18:2) isomer2	Lipids_Glycerolipids	0.94406
						pme1417	L-Tryptamine	Tryptamine derivatives	0.94221
						pme1383	Pyridoxine	Vitamins	0.92308
						pme3093	(S)-2-(4-Aminobutanamido)-3-(1-methyl-1H-imidazol-5-yl)propanoic acid	Organic acids	0.92119
						pmb0863	LysoPC 16:2 (2n isomer)	Lipids_Glycerophospholipids	0.91608
						pmb0296	MAG (18:1) isomer2	Lipids_Glycerolipids	0.90909
						pme0025	L-Kynurenine	Amino acid derivatives	0.9021
						pme0499	D-Sorbitol	Alcohols and polyols	-0.9021
						pme1011	Benzamidine	Others	-0.9021
						pmb0149	MAG (18:4) isomer1	Lipids_Glycerolipids	-0.91364
						pme2188	Limonin	Terpenoids	-0.91442
						pme1846	D(+)-Glucose	Carbohydrates	-0.92308
						pme3207	"trans,trans-Muconic acid"	Organic acids	-0.92308
						pmb2657	Argininosuccinate	Organic acids	-0.93007
						pme2122	Histamine	Amino acid derivatives	-0.93007
						pmc0281	Adenosine O-ribose	Nucleotide and its derivates	-0.93664
						pmb3094	Esculetin O-quinacyl esculetin O-quinic acid	Coumarins	-0.93682
						pmb2858	Maltotetraose	Carbohydrates	-0.94406
						pme2019	DL-Arabinose	Carbohydrates	-0.95105
						pme0014	L-Glutamic acid	Amino acids	-0.96503
						pme0011	L-Aspartic acid	Amino acids	-0.97203
OG0000275	CP1g517, CP2g2428	g1906, g6263	scaffold00043.g2071.t1, scaffold00162.g5266.t1	K08867	WNK, PRKWNK; WNK lysine deficient protein kinase [EC:2.7.11.1]	pme0418	3-(4-Hydroxyphenyl)propionic acid	Hydroxycinnamoyl derivatives	0.93706		143.88	139.21	135.65	120.17	108.55	126.97	294.61	321.52	321.52	277.48	293.5	322.57	286.482	304.797	272.767	321.372	376.502	313.643	784.865	894.013	853.649	870.004	759.902	742.069
						pme1417	L-Tryptamine	Tryptamine derivatives	0.9282
						pmb0069	Benzamide	Others	0.9021
						pme2366	Phenethylamine	Others	0.90018
						pme0011	L-Aspartic acid	Amino acids	-0.9021
						pme0120	5-Aminovaleric acid	Amino acid derivatives	-0.90909
						pme1011	Benzamidine	Others	-0.90909
						pme2019	DL-Arabinose	Carbohydrates	-0.90909
						pmb0149	MAG (18:4) isomer1	Lipids_Glycerolipids	-0.92815
						pmb2858	Maltotetraose	Carbohydrates	-0.93007
						pmb2657	Argininosuccinate	Organic acids	-0.93706
						pmc0281	Adenosine O-ribose	Nucleotide and its derivates	-0.95073
						pme1846	D(+)-Glucose	Carbohydrates	-0.95105
OG0000277	CP10g8411, CP12g8893, CP2g1801, CP2g1802	g1163, g2586, g4940, g567, g7132		K14321	NUPL2, NUP42, CG1; nucleoporin-like protein 2	pmb3081	Glucarate O-Phosphoric acid	Carbohydrates	0.95105		2272.7	2115.53	1858.37	2597.64	2325.15	2173.05	1493.44	1394.64	1394.64	1836.65	1861.2	2275.73	289.467	278.884	282.222	396.834	390.758	382.427	224.98	266.33	232.194	511.818	463.97	450.19
						pme3163	D-Sedoheptuiose 7-phosphate	Carbohydrates	0.93007
						pme3459	Caffeyl alcohol	Hydroxycinnamoyl derivatives	0.9021
						pmb0882	LysoPC 18:1	Lipids_Glycerophospholipids	-0.90909
OG0000280	CP11g8165, CP1g762, CP4g4181, CP5g4919	g4519, g7932, g9464		K18753	butyrate response factor	pmb2251	DGMG (18:1)	Lipids_Glycerolipids	0.98424		66.7	72.95	86.36	66.43	57.57	55.36	109.13	111.175	111.175	151.92	124.78	125.56	197.839	199.628	196.894	274.76	220.908	230.583	463.898	561.258	549.144	448.784	365.935	342.459
						pmb0449	2-Aminoadipic acid (L-Homoglutamic acid)	Amino acids	0.96503
						pme0418	3-(4-Hydroxyphenyl)propionic acid	Hydroxycinnamoyl derivatives	0.96503
						pme1417	L-Tryptamine	Tryptamine derivatives	0.96322
						pmb0159	DGMG (18:2) isomer2	Lipids_Glycerolipids	0.95804
						pmb0160	MAG (18:3) isomer5	Lipids_Glycerolipids	0.95622
						pmb0069	Benzamide	Others	0.95105
						pme2366	Phenethylamine	Others	0.94921
						pme1383	Pyridoxine	Vitamins	0.94406
						pmb0863	LysoPC 16:2 (2n isomer)	Lipids_Glycerophospholipids	0.93007
						pmb0296	MAG (18:1) isomer2	Lipids_Glycerolipids	0.92308
						pme0303	Caffeic acid	Hydroxycinnamoyl derivatives	0.90718
						pmb0873	LysoPC 18:2 (2n isomer)	Lipids_Glycerophospholipids	0.9021
						pme1820	p–Hydroxyphenyl acetic acid	Organic acids	0.9021
						pmb2657	Argininosuccinate	Organic acids	-0.9021
						pme2188	Limonin	Terpenoids	-0.90696
						pme1011	Benzamidine	Others	-0.90909
						pme1846	D(+)-Glucose	Carbohydrates	-0.90909
						pme2122	Histamine	Amino acid derivatives	-0.90909
						pme3968	7-methylguanine	Nucleotide and its derivates	-0.91474
						pmc0281	Adenosine O-ribose	Nucleotide and its derivates	-0.92256
						pmb3094	Esculetin O-quinacyl esculetin O-quinic acid	Coumarins	-0.92935
						pme2019	DL-Arabinose	Carbohydrates	-0.94406
						pme0014	L-Glutamic acid	Amino acids	-0.95105
						pmb2858	Maltotetraose	Carbohydrates	-0.95804
						pme0011	L-Aspartic acid	Amino acids	-0.95804
OG0000283	CP14g9595, CP14g9645, CP1g1263, CP2g2052, CP3g3029, CP5g4691, CP7g6731, CP7g6877, CP8g6645	g2447, g2449, g2685, g3473, g628, g6792, g6793, g7826, g871	scaffold00247.g6559.t1	K09668	glycosyltransferase-like protein LARGE	pme3193	N-acetylglycine	Amino acid derivatives	0.91608		978.85	1005.7	1027.65	832.81	872.84	949.86	864.56	827.84	827.84	859.55	1074.27	1162.7	159.878	180.918	172.79	193.662	208.182	197.099	109.201	119.299	103.888	90.5332	85.3558	84.3858
OG0000290	CP14g9421, CP15g9709, CP2g1652, CP4g4272	g1227, g1697, g5144, g6216	scaffold00043.g1966.t1, scaffold00069.g2437.t1, scaffold00252.g7103.t1	K07877	Ras-related protein Rab-2A	pme3968	7-methylguanine	Nucleotide and its derivates	0.94321		405.16	324.82	292.84	654.52	583.4	642.69	435.15	435.13	435.13	362.75	334.16	310.44	154.859	143.162	173.452	131.413	105.388	96.6489	58.7181	55.3907	59.5945	120.108	95.9009	92.5097
						pme1011	Benzamidine	Others	0.93007
						pme1846	D(+)-Glucose	Carbohydrates	0.93007	*
						pme2188	Limonin	Terpenoids	0.92935
						pme3171	Cytidine 5'-monophosphate (Cytidylic acid)	Nucleotide and its derivates	0.92308
						pme0289	4-Ethylbenzoic acid	Organic acids	0.91608
						pmb2858	Maltotetraose	Carbohydrates	0.90909
						pme0014	L-Glutamic acid	Amino acids	0.90909
						pmb3094	Esculetin O-quinacyl esculetin O-quinic acid	Coumarins	0.90696
						pme2019	DL-Arabinose	Carbohydrates	0.9021
						pmc0281	Adenosine O-ribose	Nucleotide and its derivates	0.90143
OG0000299	CP19g10171, CP19g10172, CP19g10173, CP1g856, CP1g857, CP6g5486	g5497, g7267, g7269, g7270	scaffold00145.g5112.t1, scaffold00145.g5143.t1, scaffold00330.g9527.t1	K08737	DNA mismatch repair protein MSH6	pme0120	5-Aminovaleric acid	Amino acid derivatives	0.90909		14.05	13.02	42.05	14.15	12.38	12.32	2.61	3.505	3.505	10.37	6.03	6.25	11.6595	9.68119	9.64478	5.83022	6.8357	7.71919	1.89337	1.61463	2.48787	1.97191	2.75497	2.75049
						pmc0281	Adenosine O-ribose	Nucleotide and its derivates	0.90847
						pme0080	Cucurbitacin B	Terpenoids	-0.92541
OG0000300	CP4g4091, CP4g4092, CP4g4206, CP5g4842	g4307, g7707	scaffold00026.g1157.t1, scaffold00080.g2658.t1, scaffold00267.g7655.t1, scaffold00267.g7738.t1	K13863	SLC7A1, ATRC1; solute carrier family 7 (cationic amino acid transporter), member 1	pme0263	5-Methyluridine	Nucleotide and its derivates	0.94406		22.82	19.67	19.77	35.82	29.58	33.29	19	24.235	24.235	41.91	38.82	38.67	29.7299	29.5495	26.1331	19.5029	18.1838	28.4122	5.43804	5.33921	5.95254	3.62372	6.23306	10.2032
						pme0025	L-Kynurenine	Amino acid derivatives	-0.9021
OG0000303	CP10g8388, CP5g4856	g2291, g4469, g5653, g7110		K08244	alpha-glucan, water dikinase	pmc0281	Adenosine O-ribose	Nucleotide and its derivates	0.95073		1426.08	1800.65	1475.82	1900.3	1853.26	1463.93	926.44	986.06	986.06	1115.67	1095.73	1218.06	372.162	341.53	282.673	113.212	153.364	227.981	94.2639	97.6025	106.966	37.8894	76.4515	114.57
						pmb0149	MAG (18:4) isomer1	Lipids_Glycerolipids	0.9354
						pme1011	Benzamidine	Others	0.9021
						pme3968	7-methylguanine	Nucleotide and its derivates	0.9005
						pmb0159	DGMG (18:2) isomer2	Lipids_Glycerolipids	-0.91608
						pme1383	Pyridoxine	Vitamins	-0.91608
						pme1820	p–Hydroxyphenyl acetic acid	Organic acids	-0.91608
						pmb0160	MAG (18:3) isomer5	Lipids_Glycerolipids	-0.92119
						pmb2251	DGMG (18:1)	Lipids_Glycerolipids	-0.9352
						pme0418	3-(4-Hydroxyphenyl)propionic acid	Hydroxycinnamoyl derivatives	-0.93706
						pme1417	L-Tryptamine	Tryptamine derivatives	-0.94921
						pme2366	Phenethylamine	Others	-0.96322
						pmb0069	Benzamide	Others	-0.96503
						pmb0296	MAG (18:1) isomer2	Lipids_Glycerolipids	-0.96503
OG0000311	CP2g1586, CP2g2192, CP8g6257	g174, g4824, g6947	scaffold00247.g6690.t1	K18693	DPP1, DPPL, PLPP4_5; diacylglycerol diphosphate phosphatase / phosphatidate p	pme0263	5-Methyluridine	Nucleotide and its derivates	0.93706		219.85	191.85	205.7	329.13	226.04	203.83	198.21	203.795	203.795	236.07	240.31	280.18	99.415	85.2265	94.6695	94.4092	78.8455	75.9334	46.8385	46.245	47.4555	56.3605	44.1819	40.6332
OG0000315	CP11g8012, CP14g9364	g5610, g9019, g9332	scaffold00009.g671.t1, scaffold00069.g2304.t1, scaffold00182.g5598.t1, scaffold00185.g5821.t1	K12394	AP-1 complex subunit sigma 1/2	pme0263	5-Methyluridine	Nucleotide and its derivates	0.93007		129.52	114.64	133.06	134.9	131.83	142.68	230.01	223.35	223.35	181.17	165.58	155.91	77.8058	72.7402	77.3056	90.6474	82.8162	72.5325	31.1689	29.287	26.0466	50.0143	40.1392	41.2332
OG0000316	CP12g8724, CP1g134, CP6g5448	g3226, g8881	scaffold00069.g2415.t1, scaffold00112.g4007.t1, scaffold00301.g8728.t1, scaffold00341.g9879.t1	K11157	patatin-like phospholipase domain-containing protein 4	pmb0296	MAG (18:1) isomer2	Lipids_Glycerolipids	0.94406		23.39	25.67	25.83	15.54	19.98	20.58	69.9	68.28	68.28	76.47	54.66	48.54	36.9378	38.259	31.6363	104.046	70.0513	73.9271	194.909	211.431	212.978	138.987	106.548	93.4835
						pmb0069	Benzamide	Others	0.93007
						pmb2251	DGMG (18:1)	Lipids_Glycerolipids	0.9282
						pme1417	L-Tryptamine	Tryptamine derivatives	0.9282
						pme2366	Phenethylamine	Others	0.9282
						pme1383	Pyridoxine	Vitamins	0.90909
						pme0412	Lactucin	Others	-0.90696
OG0000343	CP11g7842, CP5g4917, CP5g4982, CP8g6339, CP8g6442	g4193, g4484, g9870	scaffold00069.g2380.t1, scaffold00267.g7575.t1	K12837	splicing factor U2AF 65 kDa subunit	pme0120	5-Aminovaleric acid	Amino acid derivatives	-0.95804		204	216.94	151.21	230.32	210.7	234.02	328.3	339.53	339.53	282.9	356.9	428.14	360.811	370.261	339.632	370.64	346.133	380.651	918.737	970.601	921.856	498.198	392.241	420.96
OG0000346	CP11g8119, CP14g9472, CP15g9943	g1666, g8997, g9477	scaffold00096.g3716.t1, scaffold00227.g6338.t1, scaffold00247.g6637.t1	K10755	replication factor C subunit 2/4	pmc0281	Adenosine O-ribose	Nucleotide and its derivates	0.9789		138.65	115.47	135.43	135.88	120.77	96.71	93.73	92.095	92.095	85.08	57.77	58.6	49.9374	45.5597	53.732	49.2086	41.9745	48.1883	23.1586	19.7937	19.5027	24.794	27.795	28.844
						pme1011	Benzamidine	Others	0.96503
						pme1846	D(+)-Glucose	Carbohydrates	0.96503
						pmb2858	Maltotetraose	Carbohydrates	0.94406
						pme3968	7-methylguanine	Nucleotide and its derivates	0.94321
						pme1378	1-Methyladenosine	Nucleotide and its derivates	0.93706
						pmb2657	Argininosuccinate	Organic acids	0.93007
						pme2019	DL-Arabinose	Carbohydrates	0.93007
						pmb0149	MAG (18:4) isomer1	Lipids_Glycerolipids	0.92815
						pme2256	D-Arabitol	Alcohols and polyols	0.92469
						pmb0197	N2-methylguanosine	Nucleotide and its derivates	0.92308
						pme0014	L-Glutamic acid	Amino acids	0.92308
						pme0011	L-Aspartic acid	Amino acids	0.91608
						pme0289	4-Ethylbenzoic acid	Organic acids	0.90909
						pme2122	Histamine	Amino acid derivatives	0.90909
						pme2188	Limonin	Terpenoids	0.90696
						pmb0296	MAG (18:1) isomer2	Lipids_Glycerolipids	-0.90909
						pme1820	p–Hydroxyphenyl acetic acid	Organic acids	-0.91608
						pmb2251	DGMG (18:1)	Lipids_Glycerolipids	-0.92119
						pme0303	Caffeic acid	Hydroxycinnamoyl derivatives	-0.92119
						pme3093	(S)-2-(4-Aminobutanamido)-3-(1-methyl-1H-imidazol-5-yl)propanoic acid	Organic acids	-0.9317
						pme0418	3-(4-Hydroxyphenyl)propionic acid	Hydroxycinnamoyl derivatives	-0.93706
						pme1417	L-Tryptamine	Tryptamine derivatives	-0.94221
						pmb0159	DGMG (18:2) isomer2	Lipids_Glycerolipids	-0.94406
						pme2884	Guanidinoethyl sulfonate	Organic acids	-0.95105
						pmb0160	MAG (18:3) isomer5	Lipids_Glycerolipids	-0.95622
						pme2366	Phenethylamine	Others	-0.96322
						pmb0069	Benzamide	Others	-0.96503
OG0000352	CP11g7827, CP7g7066	g8551, g9261	scaffold00009.g473.t1, scaffold00026.g1425.t1, scaffold00247.g6762.t1	K24142	StAR-related lipid transfer protein 10	pme2960	Naringenin chalcone	Flavanone	0.90718		90.86	91.64	75.59	89.17	93.01	102.47	71.21	76.965	76.965	103.94	91.81	95.94	51.2081	58.9066	48.0035	76.9559	77.2466	80.258	40.2519	43.1477	41.2571	41.2276	40.4167	43.3032
						pme0543	Indole-5-carboxylic acid	Indole derivatives	-0.91608
						pme0303	Caffeic acid	Hydroxycinnamoyl derivatives	-0.92119
						pme0025	L-Kynurenine	Amino acid derivatives	-0.92308
OG0000365	CP13g9114, CP3g2846	g8171, g9544	scaffold00043.g1938.t1, scaffold00182.g5593.t1	K17616	CTD small phosphatase-like protein 2	pme3193	N-acetylglycine	Amino acid derivatives	-0.94406		112.21	105.19	95.73	163.9	156.89	172.36	184.38	192.34	192.34	191.28	163.32	19.95	121.405	122.546	128.309	189.846	181.592	178.644	172.589	193.865	182.878	251.363	234.422	220.086
OG0000367	CP15g9793, CP2g1877, CP2g2302, CP2g2517, CP2g2518	g167, g4963, g5512	scaffold00082.g3109.t1, scaffold00095.g3405.t1, scaffold00112.g4050.t1, scaffold00295.g8501.t1	K03086	RNA polymerase primary sigma factor	pmb0160	MAG (18:3) isomer5	Lipids_Glycerolipids	0.97023		24.63	31.01	22.18	40.63	38.01	35.59	85.59	88.535	88.535	65.86	81.11	71.54	264.343	270.724	244.148	223.889	272.462	329.957	381.187	368.323	375.543	348.793	445.248	527.729
						pmb0159	DGMG (18:2) isomer2	Lipids_Glycerolipids	0.95105
						pmb2251	DGMG (18:1)	Lipids_Glycerolipids	0.94571
						pme0418	3-(4-Hydroxyphenyl)propionic acid	Hydroxycinnamoyl derivatives	0.94406
						pme0303	Caffeic acid	Hydroxycinnamoyl derivatives	0.94221
						pmb0449	2-Aminoadipic acid (L-Homoglutamic acid)	Amino acids	0.93007
						pme1383	Pyridoxine	Vitamins	0.92308
						pme2884	Guanidinoethyl sulfonate	Organic acids	0.92308
						pme3093	(S)-2-(4-Aminobutanamido)-3-(1-methyl-1H-imidazol-5-yl)propanoic acid	Organic acids	0.91769
						pme1417	L-Tryptamine	Tryptamine derivatives	0.91419
						pme2366	Phenethylamine	Others	0.91419
						pmb0069	Benzamide	Others	0.90909
						pme0543	Indole-5-carboxylic acid	Indole derivatives	0.9021
						pme2256	D-Arabitol	Alcohols and polyols	-0.90368
						pmb2657	Argininosuccinate	Organic acids	-0.90909
						pmb0197	N2-methylguanosine	Nucleotide and its derivates	-0.91608
						pme2122	Histamine	Amino acid derivatives	-0.91608
						pme2188	Limonin	Terpenoids	-0.92189
						pme3968	7-methylguanine	Nucleotide and its derivates	-0.93965
						pme0011	L-Aspartic acid	Amino acids	-0.94406
						pme1378	1-Methyladenosine	Nucleotide and its derivates	-0.94406
						pmc0281	Adenosine O-ribose	Nucleotide and its derivates	-0.95073
						pmb2858	Maltotetraose	Carbohydrates	-0.95105
						pme2019	DL-Arabinose	Carbohydrates	-0.95105
						pme0014	L-Glutamic acid	Amino acids	-0.95804
						pme1846	D(+)-Glucose	Carbohydrates	-0.95804
						pme1011	Benzamidine	Others	-0.97203
						pme0289	4-Ethylbenzoic acid	Organic acids	-0.98601
OG0000369	CP3g2734, CP6g5881, CP7g6960	g2362, g3005, g4116, g5686, g827	scaffold00127.g4363.t1, scaffold00354.g10157.t1	K10877	DNA repair and recombination protein RAD54B	pme0263	5-Methyluridine	Nucleotide and its derivates	0.94406		22.13	19.02	24.73	21.52	15.72	12.65	22.04	20.545	20.545	25.38	21.33	20.42	9.86621	10.2972	8.69032	10.5243	6.76015	7.66653	5.86648	6.57978	6.34855	2.14468	2.54679	2.48627
OG0000373	CP13g9215, CP16g10007	g10286, g1375, g426, g7718	scaffold00080.g2671.t1, scaffold00080.g2681.t1, scaffold00127.g4407.t1, scaffold00354.g10180.t1	K08176	MFS transporter, PHS family, inorganic phosphate transporter	pmb3094	Esculetin O-quinacyl esculetin O-quinic acid	Coumarins	0.93682		97.75	89.39	91.51	298.39	271.97	451.72	171.03	194.025	194.025	101.14	167.82	140.34	16.3734	15.0453	15.0834	5.66957	8.71323	8.29359	2.60548	3.15839	3.2872	3.00211	4.91036	5.76377
						pmb2858	Maltotetraose	Carbohydrates	0.92308
						pme0011	L-Aspartic acid	Amino acids	0.92308
						pme2188	Limonin	Terpenoids	0.91442
						pme0014	L-Glutamic acid	Amino acids	0.90909
						pme3968	7-methylguanine	Nucleotide and its derivates	0.90406
						pme0303	Caffeic acid	Hydroxycinnamoyl derivatives	-0.90018
						pme1820	p–Hydroxyphenyl acetic acid	Organic acids	-0.90909
						pmb0159	DGMG (18:2) isomer2	Lipids_Glycerolipids	-0.92308
						pmb0873	LysoPC 18:2 (2n isomer)	Lipids_Glycerophospholipids	-0.92308
						pmb0160	MAG (18:3) isomer5	Lipids_Glycerolipids	-0.9282
						pmb0449	2-Aminoadipic acid (L-Homoglutamic acid)	Amino acids	-0.93007
						pme1383	Pyridoxine	Vitamins	-0.94406
						pme2366	Phenethylamine	Others	-0.94921
						pmb0069	Benzamide	Others	-0.95105
						pmb0296	MAG (18:1) isomer2	Lipids_Glycerolipids	-0.95105
						pmb0863	LysoPC 16:2 (2n isomer)	Lipids_Glycerophospholipids	-0.95105
						pme0418	3-(4-Hydroxyphenyl)propionic acid	Hydroxycinnamoyl derivatives	-0.95105
						pme1417	L-Tryptamine	Tryptamine derivatives	-0.95622
						pmb2251	DGMG (18:1)	Lipids_Glycerolipids	-0.96673
OG0000374	CP19g10184, CP19g10185, CP1g1095, CP1g844, CP1g845	g7263	scaffold00145.g4926.t1, scaffold00295.g8629.t1	K19905	synaptotagmin-5	pme0263	5-Methyluridine	Nucleotide and its derivates	0.95804		68.1	86.22	85.62	50.47	55.45	61.87	73.81	72.175	72.175	78.11	67.58	67.67	26.6465	29.1782	31.7436	18.7198	17.3133	20.1875	15.4876	17.261	19.3538	12.6828	12.7381	11.1599
OG0000378	CP1g995, CP7g7026, CP9g7357	g9087, g9927	scaffold00043.g1573.t1, scaffold00088.g3302.t1, scaffold00295.g8658.t1	K12590	RRP46, EXOSC5; exosome complex component RRP46	pme0418	3-(4-Hydroxyphenyl)propionic acid	Hydroxycinnamoyl derivatives	0.98601		8.38	11.97	9.52	12.05	9.38	11.52	17.48	30.455	30.455	28.2	28.33	29.35	58.996	58.26	62.0097	98.292	95.7556	88.1186	48.5619	48.6632	49.5994	130.486	126.591	117.613
						pme1417	L-Tryptamine	Tryptamine derivatives	0.96673
						pmb2251	DGMG (18:1)	Lipids_Glycerolipids	0.94571
						pmb0160	MAG (18:3) isomer5	Lipids_Glycerolipids	0.94221
						pmb0069	Benzamide	Others	0.93706
						pmb0159	DGMG (18:2) isomer2	Lipids_Glycerolipids	0.93706
						pme2366	Phenethylamine	Others	0.9352
						pmb0449	2-Aminoadipic acid (L-Homoglutamic acid)	Amino acids	0.92308
						pme1820	p–Hydroxyphenyl acetic acid	Organic acids	0.92308
						pme0303	Caffeic acid	Hydroxycinnamoyl derivatives	0.92119
						pmb0296	MAG (18:1) isomer2	Lipids_Glycerolipids	0.9021
						pmb0863	LysoPC 16:2 (2n isomer)	Lipids_Glycerophospholipids	0.9021
						pme1383	Pyridoxine	Vitamins	0.9021
						pme2122	Histamine	Amino acid derivatives	-0.90909
						pme2188	Limonin	Terpenoids	-0.91442
						pme1378	1-Methyladenosine	Nucleotide and its derivates	-0.91608
						pme3968	7-methylguanine	Nucleotide and its derivates	-0.91829
						pme0014	L-Glutamic acid	Amino acids	-0.93007
						pmb2657	Argininosuccinate	Organic acids	-0.93706
						pme1011	Benzamidine	Others	-0.93706
						pme2019	DL-Arabinose	Carbohydrates	-0.93706
						pme0011	L-Aspartic acid	Amino acids	-0.94406
						pme1846	D(+)-Glucose	Carbohydrates	-0.95105
						pmb0149	MAG (18:4) isomer1	Lipids_Glycerolipids	-0.95715
						pmb2858	Maltotetraose	Carbohydrates	-0.95804
						pmc0281	Adenosine O-ribose	Nucleotide and its derivates	-0.97186
OG0000382	CP14g9350, CP5g5249, CP6g6060	g2886, g9006		K07024	sucrose-6-phosphatase	pme0056	"2,3-dimethylsuccinic acid"	Amino acid derivatives	0.92308		88.23	79.56	75.06	84.19	82.56	69.79	295.37	313.55	313.55	232.63	219.44	221.37	133.368	147.79	140.848	198.955	151.51	160.709	143.079	137.64	135.617	307.274	273.543	278.639
						pmb2855	L-Glutamine O-hexside	Amino acid derivatives	-0.9021
						pme0516	Inositol	Others	-0.93706
						pme1988	L-Alanine	Amino acids	-0.94406
						pme1851	Creatine	Organic acids	-0.95105
OG0000385	CP15g9820, CP3g2891, CP5g4529	g10066, g6599	scaffold00245.g6442.t1, scaffold00277.g8251.t1, scaffold00354.g10013.t1	K03678	RRP45, EXOSC9; exosome complex component RRP45	pmb0197	N2-methylguanosine	Nucleotide and its derivates	0.97203		41.65	36.31	53.12	45.61	50.34	41.84	69.73	72.445	72.445	52.94	40.6	42.56	33.9114	34.3715	32.0937	30.3569	32.7711	29.9284	26.7166	26.1218	23.9691	15.3114	13.9379	13.8399
						pme1378	1-Methyladenosine	Nucleotide and its derivates	0.97203
						pme0166	1-Methylxanthine	Nucleotide and its derivates	0.9499
						pme1011	Benzamidine	Others	0.93007
						pmc0281	Adenosine O-ribose	Nucleotide and its derivates	0.90847
						pme3968	7-methylguanine	Nucleotide and its derivates	0.90406
						pme0289	4-Ethylbenzoic acid	Organic acids	0.9021
						pme1846	D(+)-Glucose	Carbohydrates	0.9021
						pme2960	Naringenin chalcone	Flavanone	0.90018
						pme0303	Caffeic acid	Hydroxycinnamoyl derivatives	-0.90018
OG0000407	CP7g6920	g1003	scaffold00007.g35.t1, scaffold00007.g41.t1, scaffold00007.g42.t1, scaffold00026.g1110.t1, scaffold00026.g1111.t1, scaffold00026.g1113.t1, scaffold00026.g1114.t1, scaffold00043.g2081.t1, scaffold00082.g2955.t1, scaffold00082.g3042.t1, scaffold00095.g3420.t1, scaffold00095.g3457.t1, scaffold00101.g3762.t1, scaffold00140.g4536.t1, scaffold00140.g4562.t1, scaffold00145.g5041.t1, scaffold00145.g5150.t…	K06123	1-acylglycerone phosphate reductase	pmb0069	Benzamide	Others	0.98601		6.12	7.46	8.45	5.85	6.04	5.19	8.65	10.09	10.09	15.16	9.6	9.22	18.9179	18.2357	20.5578	17.112	17.2304	16.5649	18.4443	15.6154	16.9971	32.7788	29.6749	30.574
						pme2366	Phenethylamine	Others	0.98074
						pmb0160	MAG (18:3) isomer5	Lipids_Glycerolipids	0.95272
						pmb2251	DGMG (18:1)	Lipids_Glycerolipids	0.94921
						pme3093	(S)-2-(4-Aminobutanamido)-3-(1-methyl-1H-imidazol-5-yl)propanoic acid	Organic acids	0.94571
						pmb0159	DGMG (18:2) isomer2	Lipids_Glycerolipids	0.93706
						pme0418	3-(4-Hydroxyphenyl)propionic acid	Hydroxycinnamoyl derivatives	0.93706
						pmb0449	2-Aminoadipic acid (L-Homoglutamic acid)	Amino acids	0.92308
						pme1383	Pyridoxine	Vitamins	0.92308
						pme1417	L-Tryptamine	Tryptamine derivatives	0.91419
						pme2108	L-Carnitine	Others	0.90909
						pme2884	Guanidinoethyl sulfonate	Organic acids	0.9021
						pme3313	D-Fructose 6-phosphate	Carbohydrates	-0.9021
						pmb0149	MAG (18:4) isomer1	Lipids_Glycerolipids	-0.90639
						pme2188	Limonin	Terpenoids	-0.90696
						pme0026	L-(+)-Lysine	Amino acids	-0.90909
						pmb1754	O-Phosphocholine	Cholines	-0.91608	*
						pmb2858	Maltotetraose	Carbohydrates	-0.91608
						pme0499	D-Sorbitol	Alcohols and polyols	-0.92308
						pme1011	Benzamidine	Others	-0.92308
						pme2256	D-Arabitol	Alcohols and polyols	-0.92469
						pmb3094	Esculetin O-quinacyl esculetin O-quinic acid	Coumarins	-0.92935
						pme1846	D(+)-Glucose	Carbohydrates	-0.93007
						pmb2657	Argininosuccinate	Organic acids	-0.93706
						pme2122	Histamine	Amino acid derivatives	-0.93706
						pme3207	"trans,trans-Muconic acid"	Organic acids	-0.93706
						pmc0281	Adenosine O-ribose	Nucleotide and its derivates	-0.94369
						pme2019	DL-Arabinose	Carbohydrates	-0.95804
						pme0014	L-Glutamic acid	Amino acids	-0.97203
						pme0011	L-Aspartic acid	Amino acids	-0.97902
OG0000408	CP16g10092	g2098, g7961, g8486, g8487		K22395	cinnamyl-alcohol dehydrogenase	pme3968	7-methylguanine	Nucleotide and its derivates	0.96101		63.96	59.87	66.32	59.12	50.21	58.57	9.76	10.37	10.37	46.19	46.62	44.85	26.6295	28.3805	28.9252	35.8094	30.6456	26.7646	13.3966	15.3994	14.6656	28.4797	24.5404	25.7529
						pmb2858	Maltotetraose	Carbohydrates	0.95105
						pme0014	L-Glutamic acid	Amino acids	0.92308
						pme1011	Benzamidine	Others	0.92308
						pme1846	D(+)-Glucose	Carbohydrates	0.92308
						pmb3094	Esculetin O-quinacyl esculetin O-quinic acid	Coumarins	0.92189
						pme2188	Limonin	Terpenoids	0.92189
						pme2019	DL-Arabinose	Carbohydrates	0.91608
						pme0011	L-Aspartic acid	Amino acids	0.9021
						pmc0281	Adenosine O-ribose	Nucleotide and its derivates	0.90143
						pmb0069	Benzamide	Others	-0.9021
						pmb0863	LysoPC 16:2 (2n isomer)	Lipids_Glycerophospholipids	-0.90909
						pme0418	3-(4-Hydroxyphenyl)propionic acid	Hydroxycinnamoyl derivatives	-0.90909
						pme2366	Phenethylamine	Others	-0.91419
						pmb0160	MAG (18:3) isomer5	Lipids_Glycerolipids	-0.92119
						pmb2251	DGMG (18:1)	Lipids_Glycerolipids	-0.92119
						pme1383	Pyridoxine	Vitamins	-0.92308
						pmb0159	DGMG (18:2) isomer2	Lipids_Glycerolipids	-0.93007
						pmb0449	2-Aminoadipic acid (L-Homoglutamic acid)	Amino acids	-0.93007
						pme1417	L-Tryptamine	Tryptamine derivatives	-0.93871
OG0000409	CP11g7848, CP5g5338	g4656, g8757, g9309	scaffold00330.g9522.t1, scaffold00354.g10047.t1	K01354	oligopeptidase B	pme0166	1-Methylxanthine	Nucleotide and its derivates	0.90639		45.6	43.48	54.11	33.97	27.06	21.29	18.41	18.63	18.63	35.92	26.56	25.43	15.6938	10.2227	14.8438	9.64039	11.5178	14.2041	4.97359	4.21654	3.96469	7.24566	10.4249	10.7947
OG0000441	CP13g9203, CP14g9547, CP1g518	g1383, g5804, g6264		K04424	ZAK, MLTK; sterile alpha motif and leucine zipper containing kinase AZK [EC:2.7	pmb0160	MAG (18:3) isomer5	Lipids_Glycerolipids	0.95622		68.68	78.95	70.78	72.95	74.88	70.67	163.08	159.83	159.83	112.29	134.65	125.89	179.592	173.531	152.998	142.834	178.238	175.231	501.503	569.41	576.008	288.302	267.099	294.061
						pmb0069	Benzamide	Others	0.94406
						pme2366	Phenethylamine	Others	0.94221
						pme3093	(S)-2-(4-Aminobutanamido)-3-(1-methyl-1H-imidazol-5-yl)propanoic acid	Organic acids	0.94221
						pme0418	3-(4-Hydroxyphenyl)propionic acid	Hydroxycinnamoyl derivatives	0.93706
						pme0303	Caffeic acid	Hydroxycinnamoyl derivatives	0.9352
						pme2884	Guanidinoethyl sulfonate	Organic acids	0.93007
						pmb0159	DGMG (18:2) isomer2	Lipids_Glycerolipids	0.92308
						pmb2251	DGMG (18:1)	Lipids_Glycerolipids	0.92119
						pmb0449	2-Aminoadipic acid (L-Homoglutamic acid)	Amino acids	0.9021
						pme0025	L-Kynurenine	Amino acid derivatives	0.9021
						pme0543	Indole-5-carboxylic acid	Indole derivatives	0.9021
						pme1383	Pyridoxine	Vitamins	0.9021
						pme1417	L-Tryptamine	Tryptamine derivatives	0.90018
						pmb0197	N2-methylguanosine	Nucleotide and its derivates	-0.9021
						pme0026	L-(+)-Lysine	Amino acids	-0.9021
						pme0499	D-Sorbitol	Alcohols and polyols	-0.9021
						pme3313	D-Fructose 6-phosphate	Carbohydrates	-0.9021
						pmb0149	MAG (18:4) isomer1	Lipids_Glycerolipids	-0.90639
						pmb3094	Esculetin O-quinacyl esculetin O-quinic acid	Coumarins	-0.90696
						pmb1754	O-Phosphocholine	Cholines	-0.90909
						pme3968	7-methylguanine	Nucleotide and its derivates	-0.92185
						pmb2858	Maltotetraose	Carbohydrates	-0.92308
						pme3207	"trans,trans-Muconic acid"	Organic acids	-0.92308
						pme2188	Limonin	Terpenoids	-0.92935
						pme1378	1-Methyladenosine	Nucleotide and its derivates	-0.93007
						pmb2657	Argininosuccinate	Organic acids	-0.93706
						pme2256	D-Arabitol	Alcohols and polyols	-0.94221
						pme2122	Histamine	Amino acid derivatives	-0.94406
						pme2019	DL-Arabinose	Carbohydrates	-0.95105
						pmc0281	Adenosine O-ribose	Nucleotide and its derivates	-0.95777
						pme0011	L-Aspartic acid	Amino acids	-0.95804
						pme0289	4-Ethylbenzoic acid	Organic acids	-0.95804
						pme0014	L-Glutamic acid	Amino acids	-0.96503
						pme1011	Benzamidine	Others	-0.96503
						pme1846	D(+)-Glucose	Carbohydrates	-0.96503
OG0000451	CP1g699, CP6g6133, CP7g7138	g1182, g2781, g2801, g4154, g5548, g8059	scaffold00009.g545.t1, scaffold00247.g6826.t1	K21993	formate transporter	pmb3094	Esculetin O-quinacyl esculetin O-quinic acid	Coumarins	0.92935		315.75	399.89	353.2	244.32	319.73	490.36	54.66	57.36	57.36	121.73	157.02	140.59	57.0983	49.8594	51.9473	23.8043	32.1165	33.4029	34.0053	35.3626	31.685	29.869	33.0817	33.7075
						pme2188	Limonin	Terpenoids	0.90696
						pmb0296	MAG (18:1) isomer2	Lipids_Glycerolipids	-0.91608
						pmb0163	DGMG (18:2) isomer3	Lipids_Glycerolipids	-0.93007
OG0000460	CP1g738, CP6g5554, CP9g7246	g5444, g6858	scaffold00009.g446.t1, scaffold00049.g2123.t1, scaffold00328.g9134.t1	K19199	protein-histidine N-methyltransferase	pmb0296	MAG (18:1) isomer2	Lipids_Glycerolipids	0.92308		18.96	15.17	11.31	24.91	21.16	21.52	21.73	22.23	22.23	28.84	29.71	24.56	171.482	162.501	171.281	220.376	196.632	189.724	258.673	270.249	261.306	235.059	197.506	190.186
						pmb2251	DGMG (18:1)	Lipids_Glycerolipids	0.90368
						pme0418	3-(4-Hydroxyphenyl)propionic acid	Hydroxycinnamoyl derivatives	0.9021
						pmb0149	MAG (18:4) isomer1	Lipids_Glycerolipids	-0.90639
OG0000466	CP1g1122, CP4g4105	g10020, g1965, g7702	scaffold00043.g1936.t1, scaffold00247.g6912.t1, scaffold00271.g8102.t1	K17086	transmembrane 9 superfamily member 2/4	pme3968	7-methylguanine	Nucleotide and its derivates	0.92541		275.8	233.27	235.75	471.18	405.43	416.12	427.42	487.965	487.965	384.88	433.15	325.63	255.452	265.281	269.573	211.007	210.552	198.077	117.734	139.461	129.069	125.862	137.084	133.972
						pme0014	L-Glutamic acid	Amino acids	0.92308
						pmb2858	Maltotetraose	Carbohydrates	0.91608
						pme1846	D(+)-Glucose	Carbohydrates	0.91608
						pme2019	DL-Arabinose	Carbohydrates	0.91608
						pme2122	Histamine	Amino acid derivatives	0.91608
						pmb2657	Argininosuccinate	Organic acids	0.90909
						pme0011	L-Aspartic acid	Amino acids	0.90909
						pmb1754	O-Phosphocholine	Cholines	0.9021
						pme3207	"trans,trans-Muconic acid"	Organic acids	0.9021
						pmb0449	2-Aminoadipic acid (L-Homoglutamic acid)	Amino acids	-0.90909
						pme2366	Phenethylamine	Others	-0.91068
						pmb0069	Benzamide	Others	-0.91608
						pme1417	L-Tryptamine	Tryptamine derivatives	-0.92119
OG0000467	CP15g9775, CP1g776, CP5g4549	g10071, g309, g9724	scaffold00009.g495.t1, scaffold00026.g1086.t1, scaffold00330.g9240.t1	K12450	UDP-glucose 4,6-dehydratase	pme0014	L-Glutamic acid	Amino acids	0.98601		564.14	460.17	562.63	663.55	765.93	833.06	656.34	667.68	667.68	446.12	624.66	504.96	408.563	413.892	454.548	443.452	436.096	356.633	291.641	303.418	276.298	281.223	252.291	243.512
						pme2019	DL-Arabinose	Carbohydrates	0.97902
						pme0011	L-Aspartic acid	Amino acids	0.97203
						pmb2858	Maltotetraose	Carbohydrates	0.96503
						pme1011	Benzamidine	Others	0.94406
						pme1846	D(+)-Glucose	Carbohydrates	0.94406	*
						pme0289	4-Ethylbenzoic acid	Organic acids	0.93007
						pme2122	Histamine	Amino acid derivatives	0.93007
						pmb3094	Esculetin O-quinacyl esculetin O-quinic acid	Coumarins	0.92935
						pme3968	7-methylguanine	Nucleotide and its derivates	0.92541
						pmb2657	Argininosuccinate	Organic acids	0.92308
						pmc0281	Adenosine O-ribose	Nucleotide and its derivates	0.92256
						pme0009	L-Serine	Amino acids	0.91608
						pme2188	Limonin	Terpenoids	0.90696
						pme0026	L-(+)-Lysine	Amino acids	0.9021
						pme0499	D-Sorbitol	Alcohols and polyols	0.9021
						pmb0069	Benzamide	Others	-0.92308
						pme1417	L-Tryptamine	Tryptamine derivatives	-0.9282
						pme2366	Phenethylamine	Others	-0.9282
						pme0418	3-(4-Hydroxyphenyl)propionic acid	Hydroxycinnamoyl derivatives	-0.93007
						pme1383	Pyridoxine	Vitamins	-0.93706
						pmb0160	MAG (18:3) isomer5	Lipids_Glycerolipids	-0.95622
						pmb2251	DGMG (18:1)	Lipids_Glycerolipids	-0.95972
						pmb0159	DGMG (18:2) isomer2	Lipids_Glycerolipids	-0.96503
						pmb0449	2-Aminoadipic acid (L-Homoglutamic acid)	Amino acids	-0.97203
OG0000468	CP14g9601, CP4g4005, CP5g4616, CP5g4617, CP5g5132, CP5g5133, CP5g5138, CP5g5168	g3971, g4322, g8089, g9460, g9695		K07034	uncharacterized protein	pme0014	L-Glutamic acid	Amino acids	0.91608		2640.36	2581.8	2579.63	2190.95	2079.29	2257.94	2825.06	2821.62	2821.62	1608.32	2355.27	2165.08	1631.08	2115.34	1492.39	903.511	873.508	734.091	915.157	936.794	718.452	281.592	177.77	173.78
						pme0011	L-Aspartic acid	Amino acids	0.9021
						pmb0449	2-Aminoadipic acid (L-Homoglutamic acid)	Amino acids	-0.92308
OG0000470	CP10g8248, CP6g5804	g8115, g8449	scaffold00127.g4463.t1, scaffold00271.g8131.t1	K08734	DNA mismatch repair protein MLH1	pme0200	Kaempferol	Flavonol	0.93706		64.85	57	66.63	44.46	51.1	55.93	35.71	37.055	37.055	42.6	41.28	35.43	50.5295	50.8055	49.8011	41.8463	32.5915	39.1191	12.3156	14.1899	13.2345	20.2726	19.3422	19.6333
						pme0289	4-Ethylbenzoic acid	Organic acids	0.93007
						pmb2858	Maltotetraose	Carbohydrates	0.92308
						pme1846	D(+)-Glucose	Carbohydrates	0.92308
						pmb2653	D(+)-Melezitose O-rhamnoside	Carbohydrates	0.90909
						pmc0281	Adenosine O-ribose	Nucleotide and its derivates	0.90847
						pme0014	L-Glutamic acid	Amino acids	0.9021
						pme1239	S-(methyl)glutathione	Amino acid derivatives	-0.9021
						pme0418	3-(4-Hydroxyphenyl)propionic acid	Hydroxycinnamoyl derivatives	-0.91608
OG0000479	CP4g4358, CP4g4369, CP4g4371	g7452	scaffold00007.g95.t1, scaffold00080.g2633.t1, scaffold00349.g9928.t1	K10773	endonuclease III	pmb0159	DGMG (18:2) isomer2	Lipids_Glycerolipids	0.99301		7.69	7.74	6.71	6.06	5.62	6.33	26.75	27.925	27.925	32.21	28.83	23.29	30.9808	30.7435	30.9136	34.2412	34.6806	38.7477	56.8184	49.9155	49.7372	104.303	113.632	99.8134
						pmb0160	MAG (18:3) isomer5	Lipids_Glycerolipids	0.97023
						pmb2251	DGMG (18:1)	Lipids_Glycerolipids	0.96673
						pme1417	L-Tryptamine	Tryptamine derivatives	0.95622
						pme2366	Phenethylamine	Others	0.95622
						pmb0069	Benzamide	Others	0.95105
						pmb0449	2-Aminoadipic acid (L-Homoglutamic acid)	Amino acids	0.95105
						pme2884	Guanidinoethyl sulfonate	Organic acids	0.93007
						pmb0296	MAG (18:1) isomer2	Lipids_Glycerolipids	0.92308
						pme0418	3-(4-Hydroxyphenyl)propionic acid	Hydroxycinnamoyl derivatives	0.92308
						pme1820	p–Hydroxyphenyl acetic acid	Organic acids	0.92308
						pme1383	Pyridoxine	Vitamins	0.91608
						pme3093	(S)-2-(4-Aminobutanamido)-3-(1-methyl-1H-imidazol-5-yl)propanoic acid	Organic acids	0.91068
						pmb0873	LysoPC 18:2 (2n isomer)	Lipids_Glycerophospholipids	0.90909
						pmb0863	LysoPC 16:2 (2n isomer)	Lipids_Glycerophospholipids	0.9021
						pmb2657	Argininosuccinate	Organic acids	-0.9021
						pme1378	1-Methyladenosine	Nucleotide and its derivates	-0.9021
						pme0011	L-Aspartic acid	Amino acids	-0.92308
						pme0014	L-Glutamic acid	Amino acids	-0.93706
						pme1846	D(+)-Glucose	Carbohydrates	-0.93706
						pme3968	7-methylguanine	Nucleotide and its derivates	-0.93965
						pmc0281	Adenosine O-ribose	Nucleotide and its derivates	-0.95073
						pme1011	Benzamidine	Others	-0.95105
						pme2019	DL-Arabinose	Carbohydrates	-0.95105
						pmb2858	Maltotetraose	Carbohydrates	-0.97203
OG0000487	CP12g8916, CP3g2664, CP9g7557	g6940	scaffold00267.g7638.t1, scaffold00267.g7745.t1, scaffold00295.g8542.t1	K20028	palmitoyltransferase ZDHHC2/15/20	pmb0159	DGMG (18:2) isomer2	Lipids_Glycerolipids	0.97902		5.13	6.07	8.07	5.19	4.58	4.91	3.19	3.87	3.87	11.9	6.63	6.03	35.302	43.0962	37.5971	29.9057	41.2411	47.436	59.4614	43.8836	42.4838	69.3884	77.2139	87.1076
						pmb0160	MAG (18:3) isomer5	Lipids_Glycerolipids	0.96322
						pmb2251	DGMG (18:1)	Lipids_Glycerolipids	0.95972
						pmb0449	2-Aminoadipic acid (L-Homoglutamic acid)	Amino acids	0.95105
						pme1383	Pyridoxine	Vitamins	0.93007
						pme2366	Phenethylamine	Others	0.9282
						pme1417	L-Tryptamine	Tryptamine derivatives	0.92469
						pmb0069	Benzamide	Others	0.92308
						pme0418	3-(4-Hydroxyphenyl)propionic acid	Hydroxycinnamoyl derivatives	0.91608
						pme2884	Guanidinoethyl sulfonate	Organic acids	0.91608
						pme3093	(S)-2-(4-Aminobutanamido)-3-(1-methyl-1H-imidazol-5-yl)propanoic acid	Organic acids	0.90018
						pmb0197	N2-methylguanosine	Nucleotide and its derivates	-0.9021
						pme0499	D-Sorbitol	Alcohols and polyols	-0.9021
						pmb3094	Esculetin O-quinacyl esculetin O-quinic acid	Coumarins	-0.90696
						pme0026	L-(+)-Lysine	Amino acids	-0.90909
						pme2122	Histamine	Amino acid derivatives	-0.90909
						pme2256	D-Arabitol	Alcohols and polyols	-0.91068
						pme0009	L-Serine	Amino acids	-0.91608
						pme1378	1-Methyladenosine	Nucleotide and its derivates	-0.91608
						pmb2657	Argininosuccinate	Organic acids	-0.92308
						pme3968	7-methylguanine	Nucleotide and its derivates	-0.92541
						pme0289	4-Ethylbenzoic acid	Organic acids	-0.93706
						pmc0281	Adenosine O-ribose	Nucleotide and its derivates	-0.94369
						pme1846	D(+)-Glucose	Carbohydrates	-0.95105
						pmb2858	Maltotetraose	Carbohydrates	-0.95804
						pme0011	L-Aspartic acid	Amino acids	-0.95804
						pme1011	Benzamidine	Others	-0.96503
						pme0014	L-Glutamic acid	Amino acids	-0.97203
						pme2019	DL-Arabinose	Carbohydrates	-0.97902
OG0000495	CP16g10026, CP7g7108, CP8g6284, CP8g6285	g5631, g773, g9257		K22048	mechanosensitive ion channel protein 4/5/6/7/8/9/10	pme1988	L-Alanine	Amino acids	-0.95105		112.46	134.98	129.41	74.68	101.9	98.94	133.65	142.515	142.515	270.62	196.36	181.66	137.364	118.042	96.8369	177.362	122.271	132.253	367	412.823	409.666	485.959	317.037	323.522
						pme1851	Creatine	Organic acids	-0.95804
						pme0516	Inositol	Others	-0.96503
OG0000498	CP7g6815	g8823	scaffold00007.g100.t1, scaffold00026.g1278.t1	K20890	xylan alpha-glucuronosyltransferase	pme0166	1-Methylxanthine	Nucleotide and its derivates	-0.91364		1.16	1.84	2.25	1.8	2.24	2.73	0.7	0.75	0.75	1.08	1.47	1.33	85.5177	60.2466	53.5185	20.5922	16.709	29.7401	92.6896	101.741	120.942	44.4697	70.1073	126.216
						pme0263	5-Methyluridine	Nucleotide and its derivates	-0.96503
OG0000519	CP12g8822, CP14g9448, CP9g7564	g1674, g2651	scaffold00095.g3378.t1, scaffold00267.g7763.t1, scaffold00271.g7962.t1	K12898	heterogeneous nuclear ribonucleoprotein F/H	pmb0159	DGMG (18:2) isomer2	Lipids_Glycerolipids	0.91608		8.51	8.67	10.32	22.45	24.19	27.84	18.54	20.1	20.1	36.89	34.32	33.52	67.0984	77.9342	65.8327	78.4445	74.4978	147.208	176.285	159.536	168.87	92.5356	121.219	154.893
						pme1383	Pyridoxine	Vitamins	0.91608
						pmb2251	DGMG (18:1)	Lipids_Glycerolipids	0.90718
						pmb0160	MAG (18:3) isomer5	Lipids_Glycerolipids	0.90018
						pme1417	L-Tryptamine	Tryptamine derivatives	0.90018
						pme0014	L-Glutamic acid	Amino acids	-0.9021
						pme1846	D(+)-Glucose	Carbohydrates	-0.9021
						pmb3094	Esculetin O-quinacyl esculetin O-quinic acid	Coumarins	-0.90696
						pme2019	DL-Arabinose	Carbohydrates	-0.90909
						pme2256	D-Arabitol	Alcohols and polyols	-0.91068
						pme1011	Benzamidine	Others	-0.93706
						pme3968	7-methylguanine	Nucleotide and its derivates	-0.95389
OG0000520	CP2g1910, CP3g3470	g5539, g7339	scaffold00009.g536.t1, scaffold00259.g7361.t1	K01883	CARS, cysS; cysteinyl-tRNA synthetase [EC:6.1.1.16]	pme3705	D-glucoronic acid	Carbohydrates	0.92308		44.71	43.64	43	25.85	23.53	29.01	21.69	33.32	33.32	23.96	24.81	26.4	24.4305	27.2514	25.2523	29.2895	36.7659	38.8703	25.3129	21.068	21.2993	6.53774	5.40489	5.66072
OG0000521	CP15g9915, CP1g221, CP2g2489, CP2g2490	g1921, g2189, g5037	scaffold00252.g7145.t1	K00384	trxB, TRR; thioredoxin reductase (NADPH) [EC:1.8.1.9]	pme0516	Inositol	Others	-0.9021		97.08	114.32	127.84	69.24	74.71	101.03	113.86	119.765	119.765	119.61	133.23	139.07	172.391	168.855	176.242	73.0674	83.327	106.27	597.384	516.51	561.964	275.899	370.845	418.53
OG0000522	CP10g8582, CP12g8709, CP16g10006, CP2g1685	g491, g8534	scaffold00112.g4004.t1, scaffold00182.g5393.t1, scaffold00247.g6860.t1, scaffold00354.g10285.t1	K09651	rhomboid domain-containing protein 1	pmb0159	DGMG (18:2) isomer2	Lipids_Glycerolipids	0.95804		2.99	2.66	2.73	2.4	1.81	1.73	7.14	7.75	7.75	9.37	6.71	5.85	33.0655	39.7423	30.6057	24.3643	25.4822	36.0407	25.7901	27.1135	25.8877	35.3307	45.1812	53.9571
						pmb0160	MAG (18:3) isomer5	Lipids_Glycerolipids	0.95272
						pmb2251	DGMG (18:1)	Lipids_Glycerolipids	0.94921
						pmb0449	2-Aminoadipic acid (L-Homoglutamic acid)	Amino acids	0.94406
						pme1383	Pyridoxine	Vitamins	0.93706
						pme2366	Phenethylamine	Others	0.90368
						pmc0281	Adenosine O-ribose	Nucleotide and its derivates	-0.90143
						pme1846	D(+)-Glucose	Carbohydrates	-0.91608
						pme3968	7-methylguanine	Nucleotide and its derivates	-0.91829
						pmb3094	Esculetin O-quinacyl esculetin O-quinic acid	Coumarins	-0.92189
						pmb2858	Maltotetraose	Carbohydrates	-0.93706
						pme0011	L-Aspartic acid	Amino acids	-0.93706
						pme0289	4-Ethylbenzoic acid	Organic acids	-0.93706
						pme1011	Benzamidine	Others	-0.93706
						pme2019	DL-Arabinose	Carbohydrates	-0.95105
						pme0014	L-Glutamic acid	Amino acids	-0.95804
OG0000524	CP11g7897	g5387, g9273	scaffold00182.g5415.t1	K15821	thalianol synthase	pmb0149	MAG (18:4) isomer1	Lipids_Glycerolipids	0.9499		115.33	111.55	117.79	114.61	183.28	180.3	122.41	104.745	104.745	82.13	94.41	81.06	12.2058	11.9661	8.25994	3.62825	6.66955	14.0037	3.57883	3.70872	3.83699	2.16228	5.02131	8.73949
						pmb3094	Esculetin O-quinacyl esculetin O-quinic acid	Coumarins	0.90696
						pme2188	Limonin	Terpenoids	0.90696
						pmc0281	Adenosine O-ribose	Nucleotide and its derivates	0.90143
						pmb0069	Benzamide	Others	-0.9021
						pmb0863	LysoPC 16:2 (2n isomer)	Lipids_Glycerophospholipids	-0.90909
						pme1820	p–Hydroxyphenyl acetic acid	Organic acids	-0.91608
						pmb0163	DGMG (18:2) isomer3	Lipids_Glycerolipids	-0.92308
						pme1417	L-Tryptamine	Tryptamine derivatives	-0.92469
						pmb0296	MAG (18:1) isomer2	Lipids_Glycerolipids	-0.93007
						pme0418	3-(4-Hydroxyphenyl)propionic acid	Hydroxycinnamoyl derivatives	-0.93706
OG0000526	CP5g4633, CP7g6766	g9699	scaffold00082.g2927.t1, scaffold00259.g7375.t1	K23025	H+-translocating diphosphatase	pme0011	L-Aspartic acid	Amino acids	0.96503		681.17	759.88	758.63	1051.84	962.88	1187.9	1213.2	1272.3	1272.3	745.11	855.88	840.12	1290.25	1230.61	1284.03	272.483	307.112	350.573	132.858	137.311	137.125	133.605	187.363	210.469
						pme0014	L-Glutamic acid	Amino acids	0.95105
						pmb2858	Maltotetraose	Carbohydrates	0.93706
						pme2019	DL-Arabinose	Carbohydrates	0.93706
						pmb3094	Esculetin O-quinacyl esculetin O-quinic acid	Coumarins	0.93682
						pmc0281	Adenosine O-ribose	Nucleotide and its derivates	0.9296
						pmb2657	Argininosuccinate	Organic acids	0.91608
						pme3207	"trans,trans-Muconic acid"	Organic acids	0.91608
						pme2188	Limonin	Terpenoids	0.91442
						pmb0149	MAG (18:4) isomer1	Lipids_Glycerolipids	0.91364
						pme1846	D(+)-Glucose	Carbohydrates	0.90909
						pme2122	Histamine	Amino acid derivatives	0.90909
						pmb1754	O-Phosphocholine	Cholines	0.9021
						pme0303	Caffeic acid	Hydroxycinnamoyl derivatives	-0.90018
						pme3093	(S)-2-(4-Aminobutanamido)-3-(1-methyl-1H-imidazol-5-yl)propanoic acid	Organic acids	-0.90018
						pmb0296	MAG (18:1) isomer2	Lipids_Glycerolipids	-0.92308
						pmb0863	LysoPC 16:2 (2n isomer)	Lipids_Glycerophospholipids	-0.92308
						pmb0159	DGMG (18:2) isomer2	Lipids_Glycerolipids	-0.93706
						pmb0160	MAG (18:3) isomer5	Lipids_Glycerolipids	-0.94221
						pmb0449	2-Aminoadipic acid (L-Homoglutamic acid)	Amino acids	-0.94406
						pme1383	Pyridoxine	Vitamins	-0.94406
						pme1417	L-Tryptamine	Tryptamine derivatives	-0.95622
						pme0418	3-(4-Hydroxyphenyl)propionic acid	Hydroxycinnamoyl derivatives	-0.96503
						pmb2251	DGMG (18:1)	Lipids_Glycerolipids	-0.96673
						pme2366	Phenethylamine	Others	-0.97723
						pmb0069	Benzamide	Others	-0.97902
OG0000527	CP2g2445, CP4g4173	g253		K24405	SUVH1; [histone H3]-lysine9 N-dimethyltransferase [EC:2.1.1.368]	pme1988	L-Alanine	Amino acids	0.92308		5.81	3.66	5.35	7.99	4.44	3	0.23	0.235	0.235	0.93	0.88	0.68	2.94193	2.55965	2.15571	1.28644	2.49568	4.15654	0.983917	0.504886	0.974379	0.14711	0.139214	0.328736
						pme0516	Inositol	Others	0.91608
						pme0245	Adipic acid	Organic acids	-0.93706
OG0000537	CP1g1043, CP1g1045	g9950	scaffold00247.g6712.t1, scaffold00267.g7690.t1	K00817	histidinol-phosphate aminotransferase	pme0040	Adenine	Nucleotide and its derivates	0.94406		11.65	12.3	12.43	10.72	10.16	9.27	22.89	25.565	25.565	21.02	19.24	19.47	23.5739	24.6202	24.6731	55.271	55.043	48.5969	47.8639	51.4318	52.7721	52.4256	53.3334	60.7101
						pme1383	Pyridoxine	Vitamins	0.90909
						pme0014	L-Glutamic acid	Amino acids	-0.9021	*
						pme3163	D-Sedoheptuiose 7-phosphate	Carbohydrates	-0.9021
						pme2188	Limonin	Terpenoids	-0.90696
						pmb2657	Argininosuccinate	Organic acids	-0.90909
						pmb1754	O-Phosphocholine	Cholines	-0.91608
						pmb0149	MAG (18:4) isomer1	Lipids_Glycerolipids	-0.92089
						pme3160	D-Glucose 6-phosphate	Carbohydrates	-0.92308
						pmb3094	Esculetin O-quinacyl esculetin O-quinic acid	Coumarins	-0.92935	*
						pme0011	L-Aspartic acid	Amino acids	-0.93007	*
						pmb2948	Adenosine 3'-monophosphate	Nucleotide and its derivates	-0.9352
						pmb1574	Octadecadien-6-ynoic acid	Lipids_Fatty acids	-0.93706
						pme3313	D-Fructose 6-phosphate	Carbohydrates	-0.93706
						pme2292	Putrescine	Phenolamides	-0.95105	*
OG0000554	CP14g9591, CP5g4875	g3451, g4397	scaffold00182.g5510.t1	K00036	G6PD, zwf; glucose-6-phosphate 1-dehydrogenase [EC:1.1.1.49 1.1.1.363]	pme0263	5-Methyluridine	Nucleotide and its derivates	0.98601		205.65	180.83	162.07	352.02	261.05	221.49	319.65	299.345	299.345	356.65	323.6	371.68	182.527	168.43	184.981	152.043	120.634	136.156	138.696	139.724	114.022	102.105	99.082	89.49
						pme0031	Thymine	Nucleotide and its derivates	0.90909
OG0000556	CP1g92, CP7g7018	g3856, g6534, g8621	scaffold00043.g1609.t1, scaffold00104.g3787.t1	K21346	methionine transaminase	pme0014	L-Glutamic acid	Amino acids	0.94406		147.81	162.43	120.2	239.97	313.37	390.15	302.88	332.85	332.85	202.84	254.79	280.44	96.8556	88.7998	98.4224	115.969	130.995	105.191	69.0772	75.5346	71.6341	54.7657	47.3984	46.1859
						pme0011	L-Aspartic acid	Amino acids	0.93706
						pme2019	DL-Arabinose	Carbohydrates	0.93706
						pmb2858	Maltotetraose	Carbohydrates	0.91608
						pme0289	4-Ethylbenzoic acid	Organic acids	0.9021
						pme1383	Pyridoxine	Vitamins	-0.93007
						pmb0160	MAG (18:3) isomer5	Lipids_Glycerolipids	-0.9352
						pmb0159	DGMG (18:2) isomer2	Lipids_Glycerolipids	-0.94406
						pmb0449	2-Aminoadipic acid (L-Homoglutamic acid)	Amino acids	-0.95105
						pmb2251	DGMG (18:1)	Lipids_Glycerolipids	-0.95622
OG0000567	CP1g904, CP2g2075, CP2g2076	g8015, g8913, g9610	scaffold00009.g508.t1, scaffold00069.g2361.t1	K15631	molybdenum cofactor sulfurtransferase	pme3188	Uridine 5'-monophosphate	Nucleotide and its derivates	0.92308		60.97	72.75	65.56	88.06	93.15	94.56	50.33	55.01	55.01	51.82	50.73	59.27	4.11965	5.25793	3.55624	5.74927	8.28759	7.04709	5.77732	3.60356	3.57524	4.05156	5.23243	7.343
						pmb2858	Maltotetraose	Carbohydrates	0.90909
						pmb3094	Esculetin O-quinacyl esculetin O-quinic acid	Coumarins	0.90696
						pme2188	Limonin	Terpenoids	0.90696
						pmb0449	2-Aminoadipic acid (L-Homoglutamic acid)	Amino acids	-0.9021
						pme2366	Phenethylamine	Others	-0.91419
						pmb0069	Benzamide	Others	-0.91608
						pme1383	Pyridoxine	Vitamins	-0.91608
						pme0303	Caffeic acid	Hydroxycinnamoyl derivatives	-0.92119
						pme1417	L-Tryptamine	Tryptamine derivatives	-0.92119
						pmb0159	DGMG (18:2) isomer2	Lipids_Glycerolipids	-0.93007
						pme0418	3-(4-Hydroxyphenyl)propionic acid	Hydroxycinnamoyl derivatives	-0.93706
						pme1820	p–Hydroxyphenyl acetic acid	Organic acids	-0.93706
						pmb0863	LysoPC 16:2 (2n isomer)	Lipids_Glycerophospholipids	-0.94406
						pmb0873	LysoPC 18:2 (2n isomer)	Lipids_Glycerophospholipids	-0.94406
						pmb0160	MAG (18:3) isomer5	Lipids_Glycerolipids	-0.94921
						pmb0296	MAG (18:1) isomer2	Lipids_Glycerolipids	-0.95804
						pmb2251	DGMG (18:1)	Lipids_Glycerolipids	-0.96322
OG0000570	CP11g7803, CP1g1149, CP7g7083	g8702, g9209	scaffold00341.g9702.t1	K07052	uncharacterized protein	pmb0159	DGMG (18:2) isomer2	Lipids_Glycerolipids	0.96503		33.24	30.06	34.71	31.06	29.07	36.68	34.49	39.455	39.455	57.31	46.74	41.59	45.3277	46.2413	47.8451	53.2279	57.152	58.6405	46.7704	42.9123	48.9429	70.783	72.0498	71.4449
						pmb2251	DGMG (18:1)	Lipids_Glycerolipids	0.9352
						pmb0160	MAG (18:3) isomer5	Lipids_Glycerolipids	0.92469
						pmb0449	2-Aminoadipic acid (L-Homoglutamic acid)	Amino acids	0.92308
						pme2366	Phenethylamine	Others	0.91068
						pme1417	L-Tryptamine	Tryptamine derivatives	0.90718
						pmb0069	Benzamide	Others	0.9021
						pme2884	Guanidinoethyl sulfonate	Organic acids	0.9021
						pme1011	Benzamidine	Others	-0.90909
						pme0009	L-Serine	Amino acids	-0.91608
						pme0014	L-Glutamic acid	Amino acids	-0.91608
						pmb2858	Maltotetraose	Carbohydrates	-0.93007
						pme2019	DL-Arabinose	Carbohydrates	-0.93007
OG0000572	CP10g8618	g1875		K16222	Dof zinc finger protein DOF5.5	pmb0159	DGMG (18:2) isomer2	Lipids_Glycerolipids	0.92308		2.88	3.23	2.39	2.1	2.71	3.71	4.25	6.205	6.205	10.11	8.52	7.25	20.3115	22.4565	18.0905	37.5416	54.865	82.6534	126.019	133.159	127.999	46.3456	83.5246	129.062
						pme1383	Pyridoxine	Vitamins	0.90909
						pme2884	Guanidinoethyl sulfonate	Organic acids	0.90909
						pmb0160	MAG (18:3) isomer5	Lipids_Glycerolipids	0.90018
						pme2366	Phenethylamine	Others	0.90018
						pmc0281	Adenosine O-ribose	Nucleotide and its derivates	-0.90143
						pmb2858	Maltotetraose	Carbohydrates	-0.9021
						pmb3094	Esculetin O-quinacyl esculetin O-quinic acid	Coumarins	-0.90696
						pme2256	D-Arabitol	Alcohols and polyols	-0.91068
						pme0014	L-Glutamic acid	Amino acids	-0.91608
						pme1846	D(+)-Glucose	Carbohydrates	-0.91608
						pme3968	7-methylguanine	Nucleotide and its derivates	-0.92185
						pme2019	DL-Arabinose	Carbohydrates	-0.92308
						pme1011	Benzamidine	Others	-0.93007
OG0000575	CP3g3306, CP6g5414	g4630, g5141, g5441, g7388	scaffold00026.g1028.t1	K01081	5'-nucleotidase	pmc0281	Adenosine O-ribose	Nucleotide and its derivates	0.9789		121.06	138.26	111.02	141.83	206.74	174.43	43.73	46.81	46.81	61.73	44.41	46.7	14.1796	12.9147	11.8895	6.84681	7.08481	8.77551	4.01762	3.39705	3.11644	2.64231	3.45122	4.10415
						pmb0149	MAG (18:4) isomer1	Lipids_Glycerolipids	0.9499
						pmb2858	Maltotetraose	Carbohydrates	0.94406
						pme1011	Benzamidine	Others	0.94406
						pme1846	D(+)-Glucose	Carbohydrates	0.94406
						pme0011	L-Aspartic acid	Amino acids	0.93706	*
						pme2019	DL-Arabinose	Carbohydrates	0.93007
						pmb2657	Argininosuccinate	Organic acids	0.92308
						pme0014	L-Glutamic acid	Amino acids	0.92308
						pme1378	1-Methyladenosine	Nucleotide and its derivates	0.92308
						pme3968	7-methylguanine	Nucleotide and its derivates	0.91118
						pme0289	4-Ethylbenzoic acid	Organic acids	0.90909
						pme2188	Limonin	Terpenoids	0.90696
						pmb0197	N2-methylguanosine	Nucleotide and its derivates	0.9021	*
						pme2884	Guanidinoethyl sulfonate	Organic acids	-0.9021
						pmb0296	MAG (18:1) isomer2	Lipids_Glycerolipids	-0.90909
						pmb0449	2-Aminoadipic acid (L-Homoglutamic acid)	Amino acids	-0.90909
						pme1383	Pyridoxine	Vitamins	-0.90909
						pme1820	p–Hydroxyphenyl acetic acid	Organic acids	-0.91608
						pme0303	Caffeic acid	Hydroxycinnamoyl derivatives	-0.9282
						pme2366	Phenethylamine	Others	-0.94221
						pmb0069	Benzamide	Others	-0.94406
						pmb0159	DGMG (18:2) isomer2	Lipids_Glycerolipids	-0.94406
						pmb2251	DGMG (18:1)	Lipids_Glycerolipids	-0.95272
						pme1417	L-Tryptamine	Tryptamine derivatives	-0.95272
						pmb0160	MAG (18:3) isomer5	Lipids_Glycerolipids	-0.95622
						pme0418	3-(4-Hydroxyphenyl)propionic acid	Hydroxycinnamoyl derivatives	-0.97902
OG0000577	CP10g8335, CP15g9794, CP1g748	g10073, g412	scaffold00330.g9151.t1	K08099	chlorophyllase	pmb0159	DGMG (18:2) isomer2	Lipids_Glycerolipids	0.95804		0.62	0.23	0.23	0.55	0.45	0.61	0.92	1.015	1.015	5.85	1.67	1.83	100.216	118.24	120.687	58.6379	102.64	88.3591	128.889	93.9989	102.25	107.162	126.886	149.339
						pme1417	L-Tryptamine	Tryptamine derivatives	0.94221
						pme2366	Phenethylamine	Others	0.94221
						pmb0069	Benzamide	Others	0.93706
						pmb0449	2-Aminoadipic acid (L-Homoglutamic acid)	Amino acids	0.93706
						pmb0160	MAG (18:3) isomer5	Lipids_Glycerolipids	0.9282
						pmb2251	DGMG (18:1)	Lipids_Glycerolipids	0.9282
						pme0418	3-(4-Hydroxyphenyl)propionic acid	Hydroxycinnamoyl derivatives	0.91608
						pme2884	Guanidinoethyl sulfonate	Organic acids	0.91608
						pme1383	Pyridoxine	Vitamins	0.90909
						pmb3094	Esculetin O-quinacyl esculetin O-quinic acid	Coumarins	-0.90696
						pmb0197	N2-methylguanosine	Nucleotide and its derivates	-0.90909
						pme0499	D-Sorbitol	Alcohols and polyols	-0.90909
						pme1378	1-Methyladenosine	Nucleotide and its derivates	-0.90909
						pme3160	D-Glucose 6-phosphate	Carbohydrates	-0.90909
						pme2122	Histamine	Amino acid derivatives	-0.91608
						pme2256	D-Arabitol	Alcohols and polyols	-0.91769
						pmb0149	MAG (18:4) isomer1	Lipids_Glycerolipids	-0.92089
						pme3968	7-methylguanine	Nucleotide and its derivates	-0.92185
						pme0009	L-Serine	Amino acids	-0.93007
						pme0026	L-(+)-Lysine	Amino acids	-0.93007
						pme3313	D-Fructose 6-phosphate	Carbohydrates	-0.93007
						pmc0281	Adenosine O-ribose	Nucleotide and its derivates	-0.95777
						pmb2858	Maltotetraose	Carbohydrates	-0.95804
						pme1011	Benzamidine	Others	-0.95804
						pmb2657	Argininosuccinate	Organic acids	-0.96503
						pme0011	L-Aspartic acid	Amino acids	-0.96503
						pme0014	L-Glutamic acid	Amino acids	-0.97203	*
						pme1846	D(+)-Glucose	Carbohydrates	-0.97203
						pme2019	DL-Arabinose	Carbohydrates	-0.98601
OG0000582	CP2g2196	g3959	scaffold00043.g1820.t1, scaffold00214.g6306.t1	K06096	vesicle-associated membrane protein-associated protein A	pme1011	Benzamidine	Others	0.95804		176.48	168.89	178.26	164.33	180.05	174.15	230.1	205.825	205.825	152.59	144.6	139.88	66.0521	57.1256	68.1502	69.3289	72.9921	69.5665	51.0678	52.6584	48.7824	45.6824	41.4398	38.8381
						pme1846	D(+)-Glucose	Carbohydrates	0.95804
						pmc0281	Adenosine O-ribose	Nucleotide and its derivates	0.95777
						pmb2858	Maltotetraose	Carbohydrates	0.95105
						pme0011	L-Aspartic acid	Amino acids	0.94406
						pme2019	DL-Arabinose	Carbohydrates	0.94406
						pme3968	7-methylguanine	Nucleotide and its derivates	0.94321
						pme0014	L-Glutamic acid	Amino acids	0.93706
						pme1378	1-Methyladenosine	Nucleotide and its derivates	0.93706
						pmb0149	MAG (18:4) isomer1	Lipids_Glycerolipids	0.9354
						pmb2657	Argininosuccinate	Organic acids	0.93007
						pme0289	4-Ethylbenzoic acid	Organic acids	0.93007
						pme2960	Naringenin chalcone	Flavanone	0.9282
						pme2188	Limonin	Terpenoids	0.91442
						pmb0197	N2-methylguanosine	Nucleotide and its derivates	0.90909
						pme2366	Phenethylamine	Others	-0.90018
						pme0543	Indole-5-carboxylic acid	Indole derivatives	-0.9021
						pme0303	Caffeic acid	Hydroxycinnamoyl derivatives	-0.91419
						pmb0449	2-Aminoadipic acid (L-Homoglutamic acid)	Amino acids	-0.91608
						pmb0160	MAG (18:3) isomer5	Lipids_Glycerolipids	-0.9282
						pmb0159	DGMG (18:2) isomer2	Lipids_Glycerolipids	-0.93007
						pme1383	Pyridoxine	Vitamins	-0.93706
						pmb2251	DGMG (18:1)	Lipids_Glycerolipids	-0.94221
						pme1417	L-Tryptamine	Tryptamine derivatives	-0.95972
						pme0418	3-(4-Hydroxyphenyl)propionic acid	Hydroxycinnamoyl derivatives	-0.96503
OG0000595	CP2g2374, CP4g4086, CP4g4087, CP8g6263	g2214, g7713, g794				pme0056	"2,3-dimethylsuccinic acid"	Amino acid derivatives	0.93706		90.4	131.18	112.95	62.58	60.01	43.68	83.91	95.18	95.18	2321.44	1911.77	1208.48	334.623	114.379	114.791	672.363	146.919	148.956	4332.74	4069.94	4311.52	4083.43	3048.09	2226.96
						pme1988	L-Alanine	Amino acids	-0.91608
						pme0516	Inositol	Others	-0.92308
						pme1851	Creatine	Organic acids	-0.92308
OG0000600	CP10g8243, CP2g2403	g8416, g87	scaffold00043.g2018.t1, scaffold00140.g4812.t1	K01673	cynT, can; carbonic anhydrase [EC:4.2.1.1]	pme0516	Inositol	Others	0.93706		703.09	754.09	847.89	587.47	521.43	449.38	411.52	372.91	372.91	361.03	332.72	306.51	90.1044	131.32	111.173	472.708	408.317	364.135	134.032	158.4	153.805	135.495	112.611	112.416
						pme1988	L-Alanine	Amino acids	0.92308
						pme1851	Creatine	Organic acids	0.91608
OG0000612	CP3g3562, CP3g3570	g10039, g10051, g3687, g7855	scaffold00007.g162.t1, scaffold00007.g243.t1, scaffold00052.g2160.t1	K02355	fusA, GFM, EFG; elongation factor G	pme0056	"2,3-dimethylsuccinic acid"	Amino acid derivatives	0.94406		38.31	39.85	28.46	89.77	89.56	67.04	162.39	190.35	190.35	228.74	289.04	261.52	67.4209	84.7303	79.4475	146.959	198.654	206.908	195.565	176.341	177.901	573.437	691.463	780.525
						pme3309	2-Methylglutaric acid	Organic acids	0.94221
						pme0516	Inositol	Others	-0.92308
						pme1988	L-Alanine	Amino acids	-0.93007
						pme1851	Creatine	Organic acids	-0.95804
OG0000637	CP4g4199, CP7g7010	g7514, g8628	scaffold00185.g5867.t1, scaffold00185.g5868.t1, scaffold00252.g7040.t1	K03403	chlH, bchH; magnesium chelatase subunit H [EC:6.6.1.1]	pme0040	Adenine	Nucleotide and its derivates	0.90909		15.93	15.9	10.3	25.17	19.24	16.93	25.49	27.65	27.65	72.34	83.33	95.13	121.545	111.821	118.96	117.643	128.523	171.932	96.0264	96.5485	113.246	76.815	113.877	149.925
						pmb1562	MAG (18:4) isomer3	Lipids_Glycerolipids	-0.90718
						pmb1574	Octadecadien-6-ynoic acid	Lipids_Fatty acids	-0.90909
						pma2172	Cinnamoyl tyramine	Tryptamine derivatives	-0.9282
						pme0377	Naringenin	Flavanone	-0.93007
						pme3171	Cytidine 5'-monophosphate (Cytidylic acid)	Nucleotide and its derivates	-0.93007
						pme3459	Caffeyl alcohol	Hydroxycinnamoyl derivatives	-0.95105
OG0000643	CP10g8425, CP6g6105	g2859, g5958, g7144	scaffold00295.g8423.t1, scaffold00330.g9391.t1	K14066	geranyl diphosphate synthase	pme0418	3-(4-Hydroxyphenyl)propionic acid	Hydroxycinnamoyl derivatives	0.94406		159.62	187.85	185.98	111.37	107.76	99.51	186.84	208.97	208.97	169.96	198.52	173.99	150.412	142.38	148.448	217.714	190.85	191.201	422.533	437.713	427.18	809.215	683.044	621.049
						pmb0160	MAG (18:3) isomer5	Lipids_Glycerolipids	0.9352
						pme0303	Caffeic acid	Hydroxycinnamoyl derivatives	0.9352
						pmb2251	DGMG (18:1)	Lipids_Glycerolipids	0.9317
						pme1417	L-Tryptamine	Tryptamine derivatives	0.90018
						pme0289	4-Ethylbenzoic acid	Organic acids	-0.9021
						pme1011	Benzamidine	Others	-0.9021
						pmc0281	Adenosine O-ribose	Nucleotide and its derivates	-0.92256
OG0000657	CP7g7136	g4491		K00471	gamma-butyrobetaine dioxygenase	pme0011	L-Aspartic acid	Amino acids	0.96503		210.17	169.73	186.04	330.27	424.2	434.69	123.25	117.885	117.885	77.06	88.51	91.03	42.7332	41.2971	43.2421	41.7193	54.8544	45.3188	14.8648	14.4536	14.1095	26.0021	25.5104	23.3728
						pme0014	L-Glutamic acid	Amino acids	0.95804
						pme2019	DL-Arabinose	Carbohydrates	0.95105
						pmb2858	Maltotetraose	Carbohydrates	0.93007
						pme1011	Benzamidine	Others	0.93007
						pmc0281	Adenosine O-ribose	Nucleotide and its derivates	0.9296
						pmb3094	Esculetin O-quinacyl esculetin O-quinic acid	Coumarins	0.92189
						pme1846	D(+)-Glucose	Carbohydrates	0.91608
						pme0289	4-Ethylbenzoic acid	Organic acids	0.90909
						pme3968	7-methylguanine	Nucleotide and its derivates	0.90762
						pmb2657	Argininosuccinate	Organic acids	0.9021
						pmb0069	Benzamide	Others	-0.93007
						pme1417	L-Tryptamine	Tryptamine derivatives	-0.9352
						pme2366	Phenethylamine	Others	-0.9352
						pmb0449	2-Aminoadipic acid (L-Homoglutamic acid)	Amino acids	-0.93706	*
						pme0418	3-(4-Hydroxyphenyl)propionic acid	Hydroxycinnamoyl derivatives	-0.94406
						pmb0160	MAG (18:3) isomer5	Lipids_Glycerolipids	-0.94921
						pmb0159	DGMG (18:2) isomer2	Lipids_Glycerolipids	-0.95105
						pmb2251	DGMG (18:1)	Lipids_Glycerolipids	-0.97723
						pme1383	Pyridoxine	Vitamins	-0.97902
OG0000670	CP1g90, CP2g1566	g1174, g3627, g3864, g566	scaffold00009.g440.t1, scaffold00330.g9152.t1	K21064	ycsE, yitU, ywtE; 5-amino-6-(5-phospho-D-ribitylamino)uracil phosphatase [EC:3.1	pme0263	5-Methyluridine	Nucleotide and its derivates	0.92308		32.43	59.26	71.65	23.82	31.21	32.14	32.52	27.975	27.975	47.35	36.47	43.31	13.1013	10.7972	12.763	9.25952	13.4735	17.3933	3.40216	4.25298	4.20776	1.8026	2.2271	3.54249
OG0000671	CP4g3942, CP4g3943	g9964		K00990	glnD; [protein-PII] uridylyltransferase [EC:2.7.7.59]	pme0543	Indole-5-carboxylic acid	Indole derivatives	0.92308		18.95	18.41	14.63	38.42	42.23	37.76	51.71	64	64	38.88	37.42	43.8	55.6082	51.0008	45.8005	118.653	113.445	103.057	71.2127	83.6813	79.1619	129.137	118.849	122.476
						pme0025	L-Kynurenine	Amino acid derivatives	0.91608
						pme0011	L-Aspartic acid	Amino acids	-0.9021	*
OG0000675	CP11g7820, CP6g5756	g8314, g9276	scaffold00112.g3993.t1, scaffold00182.g5497.t1	K24926	tetratricopeptide repeat protein 1	pmb0069	Benzamide	Others	0.97902		11.08	10.12	8	11.82	11.68	9.06	25.61	28.185	28.185	28.25	20.12	17.17	97.8628	87.7886	101.176	84.409	98.3225	81.364	106.175	108.277	101.05	237.156	190.887	181.424
						pme2366	Phenethylamine	Others	0.97723
						pmb0160	MAG (18:3) isomer5	Lipids_Glycerolipids	0.97023
						pmb2251	DGMG (18:1)	Lipids_Glycerolipids	0.97023
						pmb0159	DGMG (18:2) isomer2	Lipids_Glycerolipids	0.96503
						pme0418	3-(4-Hydroxyphenyl)propionic acid	Hydroxycinnamoyl derivatives	0.95804
						pmb0449	2-Aminoadipic acid (L-Homoglutamic acid)	Amino acids	0.95105
						pme3093	(S)-2-(4-Aminobutanamido)-3-(1-methyl-1H-imidazol-5-yl)propanoic acid	Organic acids	0.94221
						pme1417	L-Tryptamine	Tryptamine derivatives	0.9282
						pme1383	Pyridoxine	Vitamins	0.92308
						pmb0296	MAG (18:1) isomer2	Lipids_Glycerolipids	0.90909
						pme2884	Guanidinoethyl sulfonate	Organic acids	0.9021
						pme3207	"trans,trans-Muconic acid"	Organic acids	-0.9021
						pme0499	D-Sorbitol	Alcohols and polyols	-0.90909
						pmb0149	MAG (18:4) isomer1	Lipids_Glycerolipids	-0.91364
						pme1011	Benzamidine	Others	-0.91608
						pmb3094	Esculetin O-quinacyl esculetin O-quinic acid	Coumarins	-0.92189
						pmb2657	Argininosuccinate	Organic acids	-0.92308
						pme1846	D(+)-Glucose	Carbohydrates	-0.92308
						pme2122	Histamine	Amino acid derivatives	-0.92308
						pmb2858	Maltotetraose	Carbohydrates	-0.94406
						pmc0281	Adenosine O-ribose	Nucleotide and its derivates	-0.95073
						pme2019	DL-Arabinose	Carbohydrates	-0.95804
						pme0014	L-Glutamic acid	Amino acids	-0.96503
						pme0011	L-Aspartic acid	Amino acids	-0.97203
OG0000676	CP1g434, CP2g2225	g3990		K17762	rsbT antagonist protein RsbS	pme0011	L-Aspartic acid	Amino acids	0.90909		36.59	40.29	42.06	34.92	32.84	43.11	35.83	38.16	38.16	24.9	32.01	36.28	28.3847	27.2371	24.6903	10.4114	14.4628	14.0519	12.3619	11.1829	13.5584	4.86406	8.3921	10.233
						pme0014	L-Glutamic acid	Amino acids	0.9021
						pme0303	Caffeic acid	Hydroxycinnamoyl derivatives	-0.90018
						pmb0296	MAG (18:1) isomer2	Lipids_Glycerolipids	-0.9021
						pme0418	3-(4-Hydroxyphenyl)propionic acid	Hydroxycinnamoyl derivatives	-0.9021
						pmb0449	2-Aminoadipic acid (L-Homoglutamic acid)	Amino acids	-0.90909
						pmb0159	DGMG (18:2) isomer2	Lipids_Glycerolipids	-0.92308
						pme3093	(S)-2-(4-Aminobutanamido)-3-(1-methyl-1H-imidazol-5-yl)propanoic acid	Organic acids	-0.9352
						pme1383	Pyridoxine	Vitamins	-0.93706
						pmb0160	MAG (18:3) isomer5	Lipids_Glycerolipids	-0.94221
						pme2366	Phenethylamine	Others	-0.94221
						pmb0069	Benzamide	Others	-0.94406
						pmb2251	DGMG (18:1)	Lipids_Glycerolipids	-0.96322
OG0000677	CP2g1735, CP5g4583, CP9g7523, CP9g7524	g1021, g1160, g3632, g5823, g8117, g8198, g957		K21867	AKT, KAT, GORK, SKOR; potassium channel	pme0263	5-Methyluridine	Nucleotide and its derivates	0.91608		49.41	52.54	41.75	95.19	104.01	103.81	109.19	106.955	106.955	195.99	141.06	136.49	66.8025	77.984	62.4696	49.7662	53.9295	69.7977	43.0302	41.9336	40.8469	17.8523	19.2057	23.5708
OG0000682	CP13g9126	g1410, g5566	scaffold00026.g1038.t1, scaffold00043.g1669.t1	K01079	serB, PSPH; phosphoserine phosphatase [EC:3.1.3.3]	pme0263	5-Methyluridine	Nucleotide and its derivates	0.92308		111.83	121.17	125.87	111	123.33	120.41	138.7	140.095	140.095	141.88	135.78	137.79	20.6639	21.0403	22.5509	31.1459	32.0078	31.7885	14.7264	16.7739	15.7099	12.4223	13.2488	13.8649
						pme0166	1-Methylxanthine	Nucleotide and its derivates	0.91364
OG0000683	CP12g8877, CP4g4524	g1315, g1804, g2537	scaffold00043.g1751.t1	K00161	PDHA, pdhA; pyruvate dehydrogenase E1 component alpha subunit [EC:1.2.4.1]	pme3968	7-methylguanine	Nucleotide and its derivates	0.96457		632.75	669.44	555.06	847.38	741.07	644.32	656.08	667.6	667.6	642.83	633.34	632.09	79.2762	73.4004	78.874	157.642	168.897	163.863	83.1552	78.9738	75.1637	121.585	127.037	133.515
						pmc0281	Adenosine O-ribose	Nucleotide and its derivates	0.95777
						pmb2858	Maltotetraose	Carbohydrates	0.94406
						pme1011	Benzamidine	Others	0.94406
						pme1846	D(+)-Glucose	Carbohydrates	0.94406	*
						pmb0149	MAG (18:4) isomer1	Lipids_Glycerolipids	0.9354
						pmb2657	Argininosuccinate	Organic acids	0.91608
						pme1378	1-Methyladenosine	Nucleotide and its derivates	0.91608
						pme2188	Limonin	Terpenoids	0.91442
						pme0011	L-Aspartic acid	Amino acids	0.90909	*
						pme2019	DL-Arabinose	Carbohydrates	0.90909
						pme0014	L-Glutamic acid	Amino acids	0.9021	*
						pme0120	5-Aminovaleric acid	Amino acid derivatives	0.9021
						pme1383	Pyridoxine	Vitamins	-0.90909
						pmb0863	LysoPC 16:2 (2n isomer)	Lipids_Glycerophospholipids	-0.91608
						pmb0159	DGMG (18:2) isomer2	Lipids_Glycerolipids	-0.92308
						pmb0160	MAG (18:3) isomer5	Lipids_Glycerolipids	-0.9282
						pme0303	Caffeic acid	Hydroxycinnamoyl derivatives	-0.9282
						pmb0296	MAG (18:1) isomer2	Lipids_Glycerolipids	-0.93007
						pmb2251	DGMG (18:1)	Lipids_Glycerolipids	-0.9352
						pme1820	p–Hydroxyphenyl acetic acid	Organic acids	-0.93706
						pme2366	Phenethylamine	Others	-0.94221
						pmb0069	Benzamide	Others	-0.94406
						pme0418	3-(4-Hydroxyphenyl)propionic acid	Hydroxycinnamoyl derivatives	-0.95804
						pme1417	L-Tryptamine	Tryptamine derivatives	-0.98424
OG0000695	CP12g8745, CP12g8768	g5739, g5770	scaffold00354.g10116.t1	K11275	histone H1/5	pme1011	Benzamidine	Others	0.97902		567.23	486.65	582.25	624.4	580.12	566.5	932.71	861.45	861.45	546.75	530.15	462.33	243.278	235.033	283.982	148.277	127.728	118.463	66.4275	60.9738	59.7264	41.9659	27.9864	23.4694
						pme1846	D(+)-Glucose	Carbohydrates	0.97902
						pme3968	7-methylguanine	Nucleotide and its derivates	0.97524
						pmc0281	Adenosine O-ribose	Nucleotide and its derivates	0.95777
						pmb2858	Maltotetraose	Carbohydrates	0.95105
						pme1378	1-Methyladenosine	Nucleotide and its derivates	0.95105
						pme2019	DL-Arabinose	Carbohydrates	0.94406
						pmb2657	Argininosuccinate	Organic acids	0.93706
						pme0014	L-Glutamic acid	Amino acids	0.93706
						pmb0197	N2-methylguanosine	Nucleotide and its derivates	0.93007
						pme0289	4-Ethylbenzoic acid	Organic acids	0.93007
						pme0011	L-Aspartic acid	Amino acids	0.92308
						pme2256	D-Arabitol	Alcohols and polyols	0.91769
						pme2188	Limonin	Terpenoids	0.91442
						pmb0149	MAG (18:4) isomer1	Lipids_Glycerolipids	0.91364
						pme2122	Histamine	Amino acid derivatives	0.9021
						pmb0449	2-Aminoadipic acid (L-Homoglutamic acid)	Amino acids	-0.9021
						pme1383	Pyridoxine	Vitamins	-0.9021
						pme0303	Caffeic acid	Hydroxycinnamoyl derivatives	-0.90718
						pmb2251	DGMG (18:1)	Lipids_Glycerolipids	-0.91068
						pmb0069	Benzamide	Others	-0.91608
						pme2366	Phenethylamine	Others	-0.92119
						pme0418	3-(4-Hydroxyphenyl)propionic acid	Hydroxycinnamoyl derivatives	-0.92308
						pme2884	Guanidinoethyl sulfonate	Organic acids	-0.92308
						pmb0160	MAG (18:3) isomer5	Lipids_Glycerolipids	-0.9282
						pmb0159	DGMG (18:2) isomer2	Lipids_Glycerolipids	-0.93007
						pme1417	L-Tryptamine	Tryptamine derivatives	-0.94921
OG0000696	CP1g800, CP7g6884	g7050, g999	scaffold00112.g4026.t1, scaffold00140.g4552.t1	K21594	translation factor GUF1, mitochondrial	pmb0159	DGMG (18:2) isomer2	Lipids_Glycerolipids	0.91608		25.81	22.79	24.54	37.6	28.13	25.87	70.36	76.705	76.705	67.76	50.77	50.27	43.2013	42.1322	41.0503	44.7692	61.45	67.8768	71.8024	62.6563	60.3779	95.7906	115.87	139.966
						pmb0160	MAG (18:3) isomer5	Lipids_Glycerolipids	0.90718
						pme2019	DL-Arabinose	Carbohydrates	-0.90909
						pme0014	L-Glutamic acid	Amino acids	-0.91608
						pme0009	L-Serine	Amino acids	-0.95105
OG0000711	CP1g833, CP5g4622	g7074, g9686	scaffold00009.g869.t1, scaffold00043.g1648.t1, scaffold00096.g3725.t1	K00253	IVD, ivd; isovaleryl-CoA dehydrogenase [EC:1.3.8.4]	pme3968	7-methylguanine	Nucleotide and its derivates	0.97524		233.3	202.33	228.93	459.84	376.01	386.1	244.06	253.98	253.98	154.74	122.07	121.55	119.47	120.891	121.789	81.1806	85.8395	74.077	34.4007	29.7998	32.3553	55.0376	50.2835	56.7141
						pmb2858	Maltotetraose	Carbohydrates	0.95804
						pme1011	Benzamidine	Others	0.93706
						pmc0281	Adenosine O-ribose	Nucleotide and its derivates	0.93664
						pme1846	D(+)-Glucose	Carbohydrates	0.93007
						pme2188	Limonin	Terpenoids	0.92935
						pme0014	L-Glutamic acid	Amino acids	0.90909
						pmb3094	Esculetin O-quinacyl esculetin O-quinic acid	Coumarins	0.90696
						pme0011	L-Aspartic acid	Amino acids	0.9021
						pme0289	4-Ethylbenzoic acid	Organic acids	0.9021
						pme1378	1-Methyladenosine	Nucleotide and its derivates	0.9021
						pme2019	DL-Arabinose	Carbohydrates	0.9021
						pme0025	L-Kynurenine	Amino acid derivatives	-0.9021
						pmb0296	MAG (18:1) isomer2	Lipids_Glycerolipids	-0.90909
						pmb0873	LysoPC 18:2 (2n isomer)	Lipids_Glycerophospholipids	-0.90909
						pmb0449	2-Aminoadipic acid (L-Homoglutamic acid)	Amino acids	-0.92308
						pme1383	Pyridoxine	Vitamins	-0.93007
						pmb0069	Benzamide	Others	-0.93706
						pmb0159	DGMG (18:2) isomer2	Lipids_Glycerolipids	-0.93706
						pme1820	p–Hydroxyphenyl acetic acid	Organic acids	-0.93706
						pme2366	Phenethylamine	Others	-0.94221
						pmb0863	LysoPC 16:2 (2n isomer)	Lipids_Glycerophospholipids	-0.94406
						pmb0160	MAG (18:3) isomer5	Lipids_Glycerolipids	-0.94921
						pmb2251	DGMG (18:1)	Lipids_Glycerolipids	-0.94921
						pme0303	Caffeic acid	Hydroxycinnamoyl derivatives	-0.95622
						pme0418	3-(4-Hydroxyphenyl)propionic acid	Hydroxycinnamoyl derivatives	-0.95804
						pme1417	L-Tryptamine	Tryptamine derivatives	-0.97373
OG0000728	CP7g6779, CP9g7662	g943	scaffold00145.g5078.t1, scaffold00182.g5631.t1, scaffold00330.g9352.t1	K03531	cell division protein FtsZ	pme1846	D(+)-Glucose	Carbohydrates	0.98601		129.17	99.35	112.55	252.37	202.48	196.16	112.47	113.375	113.375	89.02	99.15	76.59	70.0817	61.1496	82.0514	59.3	53.6061	56.3329	27.2411	22.2289	25.2286	37.0505	38.9617	35.19
						pmb2657	Argininosuccinate	Organic acids	0.97902
						pme2019	DL-Arabinose	Carbohydrates	0.97203
						pme0014	L-Glutamic acid	Amino acids	0.96503
						pme1011	Benzamidine	Others	0.96503
						pme0011	L-Aspartic acid	Amino acids	0.95804
						pmc0281	Adenosine O-ribose	Nucleotide and its derivates	0.95777
						pmb2858	Maltotetraose	Carbohydrates	0.94406
						pme0026	L-(+)-Lysine	Amino acids	0.94406
						pme2122	Histamine	Amino acid derivatives	0.94406
						pme3313	D-Fructose 6-phosphate	Carbohydrates	0.94406
						pme3968	7-methylguanine	Nucleotide and its derivates	0.94321
						pme2256	D-Arabitol	Alcohols and polyols	0.94221
						pmb1754	O-Phosphocholine	Cholines	0.93007
						pmb0149	MAG (18:4) isomer1	Lipids_Glycerolipids	0.92815
						pme0499	D-Sorbitol	Alcohols and polyols	0.92308
						pme1378	1-Methyladenosine	Nucleotide and its derivates	0.92308
						pme3160	D-Glucose 6-phosphate	Carbohydrates	0.92308
						pme3207	"trans,trans-Muconic acid"	Organic acids	0.92308
						pme0193	L-Glutamine	Amino acids	0.91608
						pme0009	L-Serine	Amino acids	0.90909
						pme0108	5-Methylcytosine	Nucleotide and its derivates	0.90909
						pmb3094	Esculetin O-quinacyl esculetin O-quinic acid	Coumarins	0.90696
						pme2188	Limonin	Terpenoids	0.90696
						pmb0197	N2-methylguanosine	Nucleotide and its derivates	0.9021
						pmb2251	DGMG (18:1)	Lipids_Glycerolipids	-0.90018
						pme2884	Guanidinoethyl sulfonate	Organic acids	-0.9021
						pmb0449	2-Aminoadipic acid (L-Homoglutamic acid)	Amino acids	-0.90909
						pmb0160	MAG (18:3) isomer5	Lipids_Glycerolipids	-0.91419
						pme0418	3-(4-Hydroxyphenyl)propionic acid	Hydroxycinnamoyl derivatives	-0.91608
						pmb0159	DGMG (18:2) isomer2	Lipids_Glycerolipids	-0.92308
						pme1417	L-Tryptamine	Tryptamine derivatives	-0.94221
						pme2366	Phenethylamine	Others	-0.94221
						pmb0069	Benzamide	Others	-0.94406
OG0000734	CP11g8160, CP1g1500	g2075, g3122, g6585, g9462	scaffold00330.g9160.t1	K23980	cysteinylglycine-S-conjugate dipeptidase	pme0263	5-Methyluridine	Nucleotide and its derivates	0.94406		130.81	119.21	141.34	137.02	133.58	137.58	159.85	159.28	159.28	165.49	141.62	144.47	59.7964	63.1606	56.4335	48.3083	45.0293	53.0567	30.7428	24.2863	23.1092	15.2038	17.494	19.2902
						pme0025	L-Kynurenine	Amino acid derivatives	-0.90909
OG0000735	CP4g3623	g599	scaffold00095.g3437.t1, scaffold00127.g4384.t1, scaffold00330.g9448.t1	K05605	3-hydroxyisobutyryl-CoA hydrolase	pmc0281	Adenosine O-ribose	Nucleotide and its derivates	0.95777		53.04	40.26	45.49	113.08	104.65	108.73	72.24	76.67	76.67	57.17	48.49	42.27	18.8801	18.4988	20.6788	13.4104	16.3917	16.7114	8.4247	8.76564	8.21584	7.94686	9.24966	9.26528
						pmb0149	MAG (18:4) isomer1	Lipids_Glycerolipids	0.94265
						pme1846	D(+)-Glucose	Carbohydrates	0.93706
						pme3968	7-methylguanine	Nucleotide and its derivates	0.93253
						pmb2858	Maltotetraose	Carbohydrates	0.93007
						pme0011	L-Aspartic acid	Amino acids	0.93007	*
						pme2188	Limonin	Terpenoids	0.92935
						pmb2657	Argininosuccinate	Organic acids	0.92308
						pme1011	Benzamidine	Others	0.92308
						pme0014	L-Glutamic acid	Amino acids	0.91608
						pmb1754	O-Phosphocholine	Cholines	0.90909
						pme2019	DL-Arabinose	Carbohydrates	0.90909
						pme3207	"trans,trans-Muconic acid"	Organic acids	0.90909
						pmb3094	Esculetin O-quinacyl esculetin O-quinic acid	Coumarins	0.90696
						pmb0159	DGMG (18:2) isomer2	Lipids_Glycerolipids	-0.90909
						pme1820	p–Hydroxyphenyl acetic acid	Organic acids	-0.90909
						pmb0296	MAG (18:1) isomer2	Lipids_Glycerolipids	-0.91608
						pmb0863	LysoPC 16:2 (2n isomer)	Lipids_Glycerophospholipids	-0.91608
						pme0025	L-Kynurenine	Amino acid derivatives	-0.91608
						pme1383	Pyridoxine	Vitamins	-0.91608
						pmb0160	MAG (18:3) isomer5	Lipids_Glycerolipids	-0.9282
						pmb2251	DGMG (18:1)	Lipids_Glycerolipids	-0.9317
						pme0303	Caffeic acid	Hydroxycinnamoyl derivatives	-0.9352
						pme2366	Phenethylamine	Others	-0.96322
						pmb0069	Benzamide	Others	-0.96503
						pme1417	L-Tryptamine	Tryptamine derivatives	-0.96673
						pme0418	3-(4-Hydroxyphenyl)propionic acid	Hydroxycinnamoyl derivatives	-0.97203
OG0000743	CP1g489, CP1g971	g4582, g6248	scaffold00007.g14.t1	K18999	RNA polymerase II C-terminal domain phosphatase-like 3/4	pme0025	L-Kynurenine	Amino acid derivatives	-0.90909		145.05	125.17	132.74	133.88	134.02	134.15	147.98	141.02	141.02	138.52	140.89	126.75	27.8221	30.1012	30.0167	17.2349	20.8226	24.9308	8.31135	7.92252	7.31888	8.46764	10.7799	12.2018
						pme0543	Indole-5-carboxylic acid	Indole derivatives	-0.93706
OG0000750	CP11g7877, CP1g1237	g3236, g9421	scaffold00252.g7151.t1, scaffold00330.g9451.t1	K03644	lipA, LIAS, LIP1, LIP5; lipoyl synthase [EC:2.8.1.8]	pme0056	"2,3-dimethylsuccinic acid"	Amino acid derivatives	0.93706		32.7	30.47	23.34	28.42	22.38	15.42	52.62	58.56	58.56	74.84	49.12	50.68	13.7956	12.5404	13.8786	38.6853	37.0197	38.0388	91.0568	73.0071	79.3353	122.172	107.596	89.3976
						pme3309	2-Methylglutaric acid	Organic acids	0.90718
						pme0245	Adipic acid	Organic acids	0.9021
						pme0516	Inositol	Others	-0.93007
						pme1988	L-Alanine	Amino acids	-0.93007
						pme1851	Creatine	Organic acids	-0.93706
OG0000758	CP1g1474, CP2g1814	g1250	scaffold00026.g1249.t1	K20359	RABAC1, PRAF1; PRA1 family protein 1	pme2019	DL-Arabinose	Carbohydrates	0.96503		93.26	92.62	98.74	91.46	117.74	97.33	78.45	88.725	88.725	86.82	96.39	95.04	75.7651	70.2377	75.2956	69.2928	64.7151	62.2151	56.8157	56.6454	53.1237	43.6243	36.5725	34.6423
						pme0014	L-Glutamic acid	Amino acids	0.95804
						pmb2858	Maltotetraose	Carbohydrates	0.94406
						pme0011	L-Aspartic acid	Amino acids	0.94406
						pme1011	Benzamidine	Others	0.90909
						pme1846	D(+)-Glucose	Carbohydrates	0.90909
						pmb0160	MAG (18:3) isomer5	Lipids_Glycerolipids	-0.92119
						pmb2251	DGMG (18:1)	Lipids_Glycerolipids	-0.9317
						pmb0159	DGMG (18:2) isomer2	Lipids_Glycerolipids	-0.95105
						pmb0449	2-Aminoadipic acid (L-Homoglutamic acid)	Amino acids	-0.96503
OG0000765	CP11g7867, CP14g9353	g9009, g9428	scaffold00247.g6828.t1	K00645	fabD, MCAT, MCT1; [acyl-carrier-protein] S-malonyltransferase [EC:2.3.1.39]	pmb0882	LysoPC 18:1	Lipids_Glycerophospholipids	0.93706		1.99	0.53	0.66	0.73	0.84	1.09	3.51	2.795	2.795	7	7.04	6.36	24.4393	24.2343	31.5138	72.4837	73.0195	68.5228	59.3712	61.5787	57.9366	57.9676	46.4396	39.8691
						pmb0163	DGMG (18:2) isomer3	Lipids_Glycerolipids	0.9021
						pme2292	Putrescine	Phenolamides	-0.9021
						pmb3081	Glucarate O-Phosphoric acid	Carbohydrates	-0.91608
OG0000767	CP3g3533, CP7g6897	g6203, g848	scaffold00026.g1214.t1, scaffold00080.g2763.t1	K03593	mrp, NUBPL; ATP-binding protein involved in chromosome partitioning	pmb0449	2-Aminoadipic acid (L-Homoglutamic acid)	Amino acids	0.93706		27.06	21.36	30.07	28.29	22.63	18.88	15.83	16.25	16.25	40.29	27.16	27.03	26.5118	24.0169	24.0801	37.0887	46.1464	53.7028	50.4273	47.7834	47.951	51.3953	65.834	73.8904
						pmb0159	DGMG (18:2) isomer2	Lipids_Glycerolipids	0.93007
						pmb0160	MAG (18:3) isomer5	Lipids_Glycerolipids	0.91068
						pmb2251	DGMG (18:1)	Lipids_Glycerolipids	0.91068
						pme0011	L-Aspartic acid	Amino acids	-0.9021
						pme2019	DL-Arabinose	Carbohydrates	-0.92308
						pme0014	L-Glutamic acid	Amino acids	-0.93007
OG0000768	CP10g8286, CP4g3952	g3639, g6719	scaffold00145.g5164.t1, scaffold00214.g6258.t1	K18670	dual specificity protein kinase YAK1	pmb0296	MAG (18:1) isomer2	Lipids_Glycerolipids	0.92308		7.22	7	3.66	11.55	9.04	9.27	50.89	53.95	53.95	32.01	33.06	27.6	122.937	99.4367	97.5221	144.231	100.4	93.9835	155.979	186.186	149.169	130.681	112.856	111.538
						pme0418	3-(4-Hydroxyphenyl)propionic acid	Hydroxycinnamoyl derivatives	0.92308
						pmb2251	DGMG (18:1)	Lipids_Glycerolipids	0.91419
						pme1383	Pyridoxine	Vitamins	0.90909
						pme1417	L-Tryptamine	Tryptamine derivatives	0.90368
						pmc0281	Adenosine O-ribose	Nucleotide and its derivates	-0.90847
						pmb0149	MAG (18:4) isomer1	Lipids_Glycerolipids	-0.9354
OG0000780	CP1g187	g3849, g3850	scaffold00080.g2715.t1, scaffold00145.g4912.t1	K00876	udk, UCK; uridine kinase [EC:2.7.1.48]	pme0263	5-Methyluridine	Nucleotide and its derivates	0.91608	*	64.24	51.53	48.03	85.2	87.84	94.62	97.44	115.045	115.045	115.78	115.52	128.77	12.2689	13.4063	12.0218	9.24273	11.8355	10.6452	0.98633	1.75318	1.51114	3.89793	3.00169	5.07354
OG0000787	CP1g1336, CP1g169	g3206, g6492, g691	scaffold00026.g1105.t1, scaffold00162.g5255.t1	K11752	diaminohydroxyphosphoribosylaminopyrimidine deaminase / 5-amino-6-(5-phosphoribosylamino)uracil reductase	pme0011	L-Aspartic acid	Amino acids	0.95105		207.36	225.58	312.37	131.81	188.52	206.02	95.6	90.11	90.11	84.93	96.72	107.97	20.7046	17.6595	21.442	40.9836	46.106	42.4396	25.1663	21.1059	22.3636	12.0619	10.5614	11.267
						pmb2858	Maltotetraose	Carbohydrates	0.94406
						pme0014	L-Glutamic acid	Amino acids	0.94406
						pme2019	DL-Arabinose	Carbohydrates	0.93706
						pmc0281	Adenosine O-ribose	Nucleotide and its derivates	0.9296
						pmb3094	Esculetin O-quinacyl esculetin O-quinic acid	Coumarins	0.92189
						pme1011	Benzamidine	Others	0.91608
						pme3968	7-methylguanine	Nucleotide and its derivates	0.90762
						pme0289	4-Ethylbenzoic acid	Organic acids	0.9021
						pme1846	D(+)-Glucose	Carbohydrates	0.9021
						pmb0873	LysoPC 18:2 (2n isomer)	Lipids_Glycerophospholipids	-0.9021
						pme0303	Caffeic acid	Hydroxycinnamoyl derivatives	-0.90368
						pmb0069	Benzamide	Others	-0.93706
						pme2366	Phenethylamine	Others	-0.94571
						pme1417	L-Tryptamine	Tryptamine derivatives	-0.94921
						pmb0449	2-Aminoadipic acid (L-Homoglutamic acid)	Amino acids	-0.95105
						pme0418	3-(4-Hydroxyphenyl)propionic acid	Hydroxycinnamoyl derivatives	-0.95804
						pmb0160	MAG (18:3) isomer5	Lipids_Glycerolipids	-0.95972
						pmb0159	DGMG (18:2) isomer2	Lipids_Glycerolipids	-0.96503
						pme1383	Pyridoxine	Vitamins	-0.98601
						pmb2251	DGMG (18:1)	Lipids_Glycerolipids	-0.99124
OG0000793	CP4g4135, CP4g4300, CP6g5850, CP9g7235	g7443, g7542, g7579	scaffold00082.g3012.t1, scaffold00259.g7326.t1	K00059	fabG, OAR1; 3-oxoacyl-[acyl-carrier protein] reductase [EC:1.1.1.100]	pmb2251	DGMG (18:1)	Lipids_Glycerolipids	0.95972		32.98	42.95	40.73	17.15	20.73	14.56	32.02	28.71	28.71	33.59	25.42	25.35	14.5658	9.39511	9.61989	37.347	28.7486	31.5106	77.6129	49.6791	67.8696	208.334	154.552	121.105
						pmb0069	Benzamide	Others	0.94406
						pme2366	Phenethylamine	Others	0.94221
						pme1383	Pyridoxine	Vitamins	0.93706
						pmb0159	DGMG (18:2) isomer2	Lipids_Glycerolipids	0.91608
						pmb0160	MAG (18:3) isomer5	Lipids_Glycerolipids	0.91419
						pme1417	L-Tryptamine	Tryptamine derivatives	0.91419
						pmb0296	MAG (18:1) isomer2	Lipids_Glycerolipids	0.9021
						pmb0449	2-Aminoadipic acid (L-Homoglutamic acid)	Amino acids	0.9021
						pme0418	3-(4-Hydroxyphenyl)propionic acid	Hydroxycinnamoyl derivatives	0.9021
						pme0014	L-Glutamic acid	Amino acids	-0.9021
						pme0011	L-Aspartic acid	Amino acids	-0.91608
OG0000799	CP3g3052, CP4g4024	g7771, g8803	scaffold00112.g3984.t1, scaffold00182.g5632.t1	K11308	MYST1, MOF, KAT8; histone acetyltransferase MYST1 [EC:2.3.1.48]	pmb0449	2-Aminoadipic acid (L-Homoglutamic acid)	Amino acids	0.94406		19.17	16.53	14.54	29.74	22.55	26.21	31.39	35.295	35.295	40.09	25.79	29.71	62.687	72.924	65.9271	70.3323	72.1845	69.2469	92.6267	80.0865	76.8219	150.6	147.35	144.064
						pmb0159	DGMG (18:2) isomer2	Lipids_Glycerolipids	0.92308
						pmb2251	DGMG (18:1)	Lipids_Glycerolipids	0.90718
						pmb2657	Argininosuccinate	Organic acids	-0.9021
						pme3193	N-acetylglycine	Amino acid derivatives	-0.90909
						pmb2858	Maltotetraose	Carbohydrates	-0.92308
						pme0014	L-Glutamic acid	Amino acids	-0.92308
						pme0011	L-Aspartic acid	Amino acids	-0.93007
						pme2019	DL-Arabinose	Carbohydrates	-0.93706
OG0000810	CP5g5282	g3281, g4599	scaffold00271.g8161.t1	K23339	protein yippee-like 5	pme0263	5-Methyluridine	Nucleotide and its derivates	0.93706		27.85	29.76	19.14	108.86	75.01	70.58	111.93	115.615	115.615	117.82	103.91	75.36	25.5839	24.0562	27.6882	33.0358	31.3409	37.4157	6.19447	5.84413	4.97673	11.9078	10.7501	9.44304
OG0000819	CP13g9146	g1396, g2257	scaffold00009.g341.t1	K10703	HACD, PHS1, PAS2; very-long-chain (3R)-3-hydroxyacyl-CoA dehydratase [EC:4.2.1.134]	pme0263	5-Methyluridine	Nucleotide and its derivates	0.9021		19.04	13.55	21.01	23.92	21.73	17.73	19.67	21.52	21.52	26.11	24.4	20.49	10.8873	9.90284	12.7743	12.0323	14.8066	13.988	9.04751	6.92444	8.29073	7.23002	8.02074	6.49953
OG0000828	CP1g456, CP3g3064	g4249, g6300, g6301, g6540, g8825, g8980		K06617	raffinose synthase	pme0263	5-Methyluridine	Nucleotide and its derivates	0.94406		335.22	379.83	370.82	308.47	301.61	309.13	408.59	399.17	399.17	347.14	336.6	340.44	47.9155	45.7619	36.6497	34.9568	38.1501	30.9213	12.3192	10.0634	10.9237	18.8793	22.266	21.2209
OG0000830	CP6g5514, CP9g7396	g5293, g7003	scaffold00252.g7102.t1	K12608	CCR4-NOT complex subunit CAF16	pme0066	Guanidineacetic acid	Amino acid derivatives	-0.9021		30.77	26.98	34.1	48.93	39.65	33.06	90.69	86.85	86.85	98.84	83.86	78.57	14.084	15.8026	13.9853	20.7876	25.6764	31.2544	37.3248	31.2426	28.8146	82.9508	93.061	95.7886
						pme2527	L(+)-Ornithine	Amino acids	-0.9021
OG0000831	CP2g1694, CP2g1938	g1188, g4943, g5526	scaffold00088.g3299.t1, scaffold00308.g8776.t1	K12501	homogentisate solanesyltransferase	pmb0159	DGMG (18:2) isomer2	Lipids_Glycerolipids	0.97203		8.37	9.41	9.36	6.6	4.22	5.52	14.71	18.46	18.46	21.72	19.65	13.51	44.3296	41.3239	44.3766	50.5142	49.9559	62.6477	53.4454	51.0553	47.4479	74.588	78.0981	87.7039
						pmb2251	DGMG (18:1)	Lipids_Glycerolipids	0.97023
						pmb0160	MAG (18:3) isomer5	Lipids_Glycerolipids	0.95622
						pme1383	Pyridoxine	Vitamins	0.95105
						pmb0449	2-Aminoadipic acid (L-Homoglutamic acid)	Amino acids	0.94406
						pme1417	L-Tryptamine	Tryptamine derivatives	0.93871
						pme0418	3-(4-Hydroxyphenyl)propionic acid	Hydroxycinnamoyl derivatives	0.92308
						pme2366	Phenethylamine	Others	0.92119
						pmb0069	Benzamide	Others	0.91608
						pmb3094	Esculetin O-quinacyl esculetin O-quinic acid	Coumarins	-0.90696
						pmb2657	Argininosuccinate	Organic acids	-0.90909
						pme1378	1-Methyladenosine	Nucleotide and its derivates	-0.90909
						pme0289	4-Ethylbenzoic acid	Organic acids	-0.92308
						pme3968	7-methylguanine	Nucleotide and its derivates	-0.93253
						pmc0281	Adenosine O-ribose	Nucleotide and its derivates	-0.93664
						pme1846	D(+)-Glucose	Carbohydrates	-0.93706
						pmb2858	Maltotetraose	Carbohydrates	-0.95105
						pme0011	L-Aspartic acid	Amino acids	-0.95105
						pme0014	L-Glutamic acid	Amino acids	-0.95804
						pme1011	Benzamidine	Others	-0.95804
						pme2019	DL-Arabinose	Carbohydrates	-0.96503
OG0000832	CP2g1960, CP4g4400	g5558, g7424		K19043	E3 ubiquitin-protein ligase RHF	pme0418	3-(4-Hydroxyphenyl)propionic acid	Hydroxycinnamoyl derivatives	0.98601		73.36	86.99	74.61	88.67	92.29	87.86	108.21	93.28	93.28	130.04	147.31	149.33	148.707	152.962	154.796	181.454	175.517	171.483	295.329	303.184	282.806	379.206	338.503	335.143
						pmb0069	Benzamide	Others	0.95804
						pme1417	L-Tryptamine	Tryptamine derivatives	0.95622
						pme2366	Phenethylamine	Others	0.95622
						pme0303	Caffeic acid	Hydroxycinnamoyl derivatives	0.94921
						pmb2251	DGMG (18:1)	Lipids_Glycerolipids	0.94571
						pmb0160	MAG (18:3) isomer5	Lipids_Glycerolipids	0.94221
						pme0025	L-Kynurenine	Amino acid derivatives	0.93007
						pmb0863	LysoPC 16:2 (2n isomer)	Lipids_Glycerophospholipids	0.92308
						pme1383	Pyridoxine	Vitamins	0.92308
						pmb0159	DGMG (18:2) isomer2	Lipids_Glycerolipids	0.91608
						pmb0449	2-Aminoadipic acid (L-Homoglutamic acid)	Amino acids	0.91608
						pmb0296	MAG (18:1) isomer2	Lipids_Glycerolipids	0.9021
						pme0543	Indole-5-carboxylic acid	Indole derivatives	0.9021
						pme1820	p–Hydroxyphenyl acetic acid	Organic acids	0.9021
						pmb1754	O-Phosphocholine	Cholines	-0.9021
						pme2122	Histamine	Amino acid derivatives	-0.90909
						pmb3094	Esculetin O-quinacyl esculetin O-quinic acid	Coumarins	-0.91442
						pmb2657	Argininosuccinate	Organic acids	-0.91608
						pme1011	Benzamidine	Others	-0.91608
						pme2019	DL-Arabinose	Carbohydrates	-0.91608
						pme3207	"trans,trans-Muconic acid"	Organic acids	-0.91608
						pme3968	7-methylguanine	Nucleotide and its derivates	-0.91829
						pme0014	L-Glutamic acid	Amino acids	-0.93007
						pme1846	D(+)-Glucose	Carbohydrates	-0.93007
						pmb0149	MAG (18:4) isomer1	Lipids_Glycerolipids	-0.9354
						pme2188	Limonin	Terpenoids	-0.93682
						pmb2858	Maltotetraose	Carbohydrates	-0.93706
						pme0011	L-Aspartic acid	Amino acids	-0.94406
						pmc0281	Adenosine O-ribose	Nucleotide and its derivates	-0.95073
OG0000836	CP2g2569, CP6g6047	g1759, g2900, g5365		K13448	calcium-binding protein CML	pme0263	5-Methyluridine	Nucleotide and its derivates	0.94406		168.66	148.21	153.08	104.3	139.35	121.46	321.01	307.465	307.465	334.45	376.49	357.37	16.0979	14.2762	17.7681	34.5336	33.671	26.0263	5.16489	5.55772	5.14604	5.36741	4.38223	3.6606
						pme0031	Thymine	Nucleotide and its derivates	0.90909
OG0000841	CP4g3751, CP4g3752, CP4g4245	g6815, g7543	scaffold00247.g6707.t1	K24020	pleckstrin homology domain-containing family H	pmb0449	2-Aminoadipic acid (L-Homoglutamic acid)	Amino acids	0.91608		18.39	20.23	20.5	31.94	32.6	31.91	31.26	32.385	32.385	37.52	30.33	32.47	79.4146	76.5549	77.1475	59.312	52.9302	62.4719	162.915	160.459	172.484	132.268	138.895	166.583
						pme0014	L-Glutamic acid	Amino acids	-0.9021
OG0000844	CP2g2003	g5593	scaffold00084.g3212.t1, scaffold00095.g3360.t1	K14376	poly(A) polymerase	pme2188	Limonin	Terpenoids	0.92935		60.32	64.54	86.67	85.5	78.2	83.82	56.14	57.705	57.705	68.55	55.69	54.4	30.8875	43.5444	26.3213	22.0123	33.0253	38.7905	26.2719	19.267	18.898	16.8711	27.2289	39.6013
						pmb0149	MAG (18:4) isomer1	Lipids_Glycerolipids	0.92089
						pme3188	Uridine 5'-monophosphate	Nucleotide and its derivates	0.90909
						pmb3094	Esculetin O-quinacyl esculetin O-quinic acid	Coumarins	0.90696
						pmb0069	Benzamide	Others	-0.9021
						pme1417	L-Tryptamine	Tryptamine derivatives	-0.90368
						pmb0163	DGMG (18:2) isomer3	Lipids_Glycerolipids	-0.90909
						pme0418	3-(4-Hydroxyphenyl)propionic acid	Hydroxycinnamoyl derivatives	-0.90909
						pme1820	p–Hydroxyphenyl acetic acid	Organic acids	-0.93007
						pmb0863	LysoPC 16:2 (2n isomer)	Lipids_Glycerophospholipids	-0.93706
						pmb0296	MAG (18:1) isomer2	Lipids_Glycerolipids	-0.95105
OG0000850	CP5g4776, CP8g6670	g10231, g6640	scaffold00140.g4662.t1, scaffold00247.g6940.t1	K22139	mitochondrial pyruvate carrier 2	pme0263	5-Methyluridine	Nucleotide and its derivates	0.93706		98.47	95.88	87.97	178.93	150.98	153.24	180.6	177.505	177.505	195.24	180.66	165.94	60.0466	53.1367	64.5591	45.9359	41.8325	39.5466	9.45205	12.1227	9.33345	14.6677	12.9893	11.6701
OG0000852	CP2g2226, CP6g6121	g2820	scaffold00007.g61.t1, scaffold00252.g7097.t1	K15115	SLC25A32, MFT; solute carrier family 25 (mitochondrial folate transporter), member 32	pmb2251	DGMG (18:1)	Lipids_Glycerolipids	0.99124		2.55	2.35	6.84	1.38	1.23	0.7	1.53	1.8	1.8	5.33	2.91	2.72	58.4378	55.5493	62.303	64.3222	62.4926	68.3388	427.825	442.264	453.088	267.302	203.173	198.811
						pmb0160	MAG (18:3) isomer5	Lipids_Glycerolipids	0.98424
						pmb0159	DGMG (18:2) isomer2	Lipids_Glycerolipids	0.97902
						pmb0449	2-Aminoadipic acid (L-Homoglutamic acid)	Amino acids	0.96503
						pmb0069	Benzamide	Others	0.95105
						pme2366	Phenethylamine	Others	0.94921
						pme0418	3-(4-Hydroxyphenyl)propionic acid	Hydroxycinnamoyl derivatives	0.94406
						pme1417	L-Tryptamine	Tryptamine derivatives	0.94221
						pme1383	Pyridoxine	Vitamins	0.93706
						pme3093	(S)-2-(4-Aminobutanamido)-3-(1-methyl-1H-imidazol-5-yl)propanoic acid	Organic acids	0.9282
						pmb0296	MAG (18:1) isomer2	Lipids_Glycerolipids	0.92308
						pmb0863	LysoPC 16:2 (2n isomer)	Lipids_Glycerophospholipids	0.92308
						pmb0873	LysoPC 18:2 (2n isomer)	Lipids_Glycerophospholipids	0.92308
						pme0303	Caffeic acid	Hydroxycinnamoyl derivatives	0.92119
						pme1820	p–Hydroxyphenyl acetic acid	Organic acids	0.9021
						pme0289	4-Ethylbenzoic acid	Organic acids	-0.9021
						pme1846	D(+)-Glucose	Carbohydrates	-0.90909
						pme2122	Histamine	Amino acid derivatives	-0.90909
						pmb3094	Esculetin O-quinacyl esculetin O-quinic acid	Coumarins	-0.92189
						pmc0281	Adenosine O-ribose	Nucleotide and its derivates	-0.92256
						pme3968	7-methylguanine	Nucleotide and its derivates	-0.92541
						pme1011	Benzamidine	Others	-0.93007
						pme0011	L-Aspartic acid	Amino acids	-0.94406
						pme2019	DL-Arabinose	Carbohydrates	-0.94406
						pme0014	L-Glutamic acid	Amino acids	-0.95105
						pmb2858	Maltotetraose	Carbohydrates	-0.95804
OG0000858	CP15g9860, CP8g6367	g8874	scaffold00043.g1697.t1, scaffold00145.g4915.t1	K18159	NDUFAF1, CIA30; NADH dehydrogenase [ubiquinone] 1 alpha subcomplex assembl	pmb0160	MAG (18:3) isomer5	Lipids_Glycerolipids	0.96322		1.52	1.19	0.9	3.95	5.02	3.84	10.35	11.975	11.975	14.3	21.06	14.44	52.9918	47.9355	47.5442	50.9007	51.3472	61.8939	75.7053	68.0333	69.5611	140.589	186.253	221.484
						pme0303	Caffeic acid	Hydroxycinnamoyl derivatives	0.94921
						pmb2251	DGMG (18:1)	Lipids_Glycerolipids	0.93871
						pmb0159	DGMG (18:2) isomer2	Lipids_Glycerolipids	0.93706
						pme0418	3-(4-Hydroxyphenyl)propionic acid	Hydroxycinnamoyl derivatives	0.93706
						pme1383	Pyridoxine	Vitamins	0.93007
						pme2884	Guanidinoethyl sulfonate	Organic acids	0.93007
						pme2366	Phenethylamine	Others	0.9282
						pme3093	(S)-2-(4-Aminobutanamido)-3-(1-methyl-1H-imidazol-5-yl)propanoic acid	Organic acids	0.9282
						pmb0069	Benzamide	Others	0.92308
						pmb0449	2-Aminoadipic acid (L-Homoglutamic acid)	Amino acids	0.91608
						pme1417	L-Tryptamine	Tryptamine derivatives	0.91419
						pmb0197	N2-methylguanosine	Nucleotide and its derivates	-0.9021
						pmb2657	Argininosuccinate	Organic acids	-0.9021
						pmb3094	Esculetin O-quinacyl esculetin O-quinic acid	Coumarins	-0.90696
						pme2122	Histamine	Amino acid derivatives	-0.90909
						pme2256	D-Arabitol	Alcohols and polyols	-0.91068
						pme2188	Limonin	Terpenoids	-0.92935
						pme1378	1-Methyladenosine	Nucleotide and its derivates	-0.93007
						pmb2858	Maltotetraose	Carbohydrates	-0.93706
						pme0011	L-Aspartic acid	Amino acids	-0.93706
						pme2019	DL-Arabinose	Carbohydrates	-0.93706
						pmc0281	Adenosine O-ribose	Nucleotide and its derivates	-0.94369
						pme3968	7-methylguanine	Nucleotide and its derivates	-0.94677
						pme0014	L-Glutamic acid	Amino acids	-0.95105
						pme1846	D(+)-Glucose	Carbohydrates	-0.95105
						pme1011	Benzamidine	Others	-0.96503
						pme0289	4-Ethylbenzoic acid	Organic acids	-0.97203
OG0000860	CP10g8514, CP5g4677	g345, g9745	scaffold00165.g5327.t1	K02926	RP-L4, MRPL4, rplD; large subunit ribosomal protein L4	pmb0163	DGMG (18:2) isomer3	Lipids_Glycerolipids	0.93007		157.03	123.48	115.75	93.89	142.62	130.12	186.46	197.65	197.65	281.46	277.5	297.17	124.719	128.923	124.499	296.022	370.793	359.054	330.012	294.484	301.899	426.709	339.286	320.41
						pme2122	Histamine	Amino acid derivatives	-0.93007
OG0000872	CP2g2320, CP5g4693	g135, g136		K13963	serpin B	pmb0149	MAG (18:4) isomer1	Lipids_Glycerolipids	0.91364		430.37	369	362.39	671.24	732.5	667.63	284.14	292.155	292.155	217.34	289.4	345.1	87.8309	92.2326	86.6075	52.5125	61.0607	66.9792	32.7331	33.2325	30.454	60.2933	63.2475	69.6654
						pmb0163	DGMG (18:2) isomer3	Lipids_Glycerolipids	-0.91608
						pmb0296	MAG (18:1) isomer2	Lipids_Glycerolipids	-0.94406
OG0000875	CP2g2543, CP2g2560	g1755	scaffold00182.g5499.t1	K09060	plant G-box-binding factor	pmb0159	DGMG (18:2) isomer2	Lipids_Glycerolipids	0.95804		8.74	10.12	7.96	8.96	10.58	10.96	28.68	33.02	33.02	29.77	26.44	21.76	49.8517	51.3839	44.1027	41.0694	53.9021	59.8245	171.454	165.734	164.396	168.121	185.48	207.825
						pme2366	Phenethylamine	Others	0.94921
						pmb0069	Benzamide	Others	0.94406
						pmb0160	MAG (18:3) isomer5	Lipids_Glycerolipids	0.94221
						pmb2251	DGMG (18:1)	Lipids_Glycerolipids	0.93871
						pme2884	Guanidinoethyl sulfonate	Organic acids	0.93706
						pme1417	L-Tryptamine	Tryptamine derivatives	0.9352
						pme1383	Pyridoxine	Vitamins	0.93007
						pmb0449	2-Aminoadipic acid (L-Homoglutamic acid)	Amino acids	0.91608
						pme3093	(S)-2-(4-Aminobutanamido)-3-(1-methyl-1H-imidazol-5-yl)propanoic acid	Organic acids	0.90018
						pmb0197	N2-methylguanosine	Nucleotide and its derivates	-0.9021
						pme0289	4-Ethylbenzoic acid	Organic acids	-0.9021
						pmb3094	Esculetin O-quinacyl esculetin O-quinic acid	Coumarins	-0.90696
						pme0026	L-(+)-Lysine	Amino acids	-0.90909
						pme1378	1-Methyladenosine	Nucleotide and its derivates	-0.90909
						pmb2657	Argininosuccinate	Organic acids	-0.92308
						pme2256	D-Arabitol	Alcohols and polyols	-0.9317
						pmb2858	Maltotetraose	Carbohydrates	-0.93706
						pme0011	L-Aspartic acid	Amino acids	-0.93706
						pmc0281	Adenosine O-ribose	Nucleotide and its derivates	-0.94369
						pme3968	7-methylguanine	Nucleotide and its derivates	-0.94677
						pme0014	L-Glutamic acid	Amino acids	-0.95105
						pme1846	D(+)-Glucose	Carbohydrates	-0.95105
						pme2019	DL-Arabinose	Carbohydrates	-0.95804
						pme1011	Benzamidine	Others	-0.96503
OG0000876	CP1g546, CP8g6386	g2154, g754	scaffold00127.g4288.t1, scaffold00295.g8405.t1, scaffold00330.g9480.t1	K06168	tRNA-2-methylthio-N6-dimethylallyladenosine synthase	pmb0160	MAG (18:3) isomer5	Lipids_Glycerolipids	0.98424		33.92	31.97	36.56	36.09	28.72	23.11	50.55	59.32	59.32	52.89	55.21	54.26	45.0379	44.8516	42.3443	71.9682	80.6433	73.2843	67.1656	65.4459	62.7507	91.5603	91.2388	87.508
						pme0418	3-(4-Hydroxyphenyl)propionic acid	Hydroxycinnamoyl derivatives	0.96503
						pmb0159	DGMG (18:2) isomer2	Lipids_Glycerolipids	0.95804
						pme3093	(S)-2-(4-Aminobutanamido)-3-(1-methyl-1H-imidazol-5-yl)propanoic acid	Organic acids	0.95272
						pmb0069	Benzamide	Others	0.95105
						pmb2251	DGMG (18:1)	Lipids_Glycerolipids	0.94921
						pme0303	Caffeic acid	Hydroxycinnamoyl derivatives	0.94921
						pme2366	Phenethylamine	Others	0.94921
						pmb0449	2-Aminoadipic acid (L-Homoglutamic acid)	Amino acids	0.93706
						pme2884	Guanidinoethyl sulfonate	Organic acids	0.92308
						pme1417	L-Tryptamine	Tryptamine derivatives	0.92119
						pmb0863	LysoPC 16:2 (2n isomer)	Lipids_Glycerophospholipids	0.9021
						pme0025	L-Kynurenine	Amino acid derivatives	0.9021
						pme1820	p–Hydroxyphenyl acetic acid	Organic acids	0.9021
						pmb0149	MAG (18:4) isomer1	Lipids_Glycerolipids	-0.91364
						pme3968	7-methylguanine	Nucleotide and its derivates	-0.91474
						pmb2657	Argininosuccinate	Organic acids	-0.91608
						pme2188	Limonin	Terpenoids	-0.92189
						pme1378	1-Methyladenosine	Nucleotide and its derivates	-0.92308
						pme2122	Histamine	Amino acid derivatives	-0.93706
						pme0011	L-Aspartic acid	Amino acids	-0.94406
						pme2019	DL-Arabinose	Carbohydrates	-0.94406
						pme0014	L-Glutamic acid	Amino acids	-0.95105
						pme0289	4-Ethylbenzoic acid	Organic acids	-0.95105
						pme1011	Benzamidine	Others	-0.95105
						pme1846	D(+)-Glucose	Carbohydrates	-0.95105
						pmb2858	Maltotetraose	Carbohydrates	-0.95804
[truncated: 7,349 more rows]
