# Supplementary material for: Cross-species dissection of saline-related genes by genetically deciphering a euryhaline microalga Chlorella sp
Source: Nat Commun. 2026 Jan 13;17:1577. doi: 10.1038/s41467-026-68287-6 (PMC12902096; doi:10.1038/s41467-026-68287-6)
Supplement: Supplementary file 6 — Source Data [file 41467_2026_68287_MOESM6_ESM.zip › 8-Source_Data_and_code/Fig7_data_and_code/Fig7a/ReadMe.txt]

Transcript-metabolite correlations. A total of 1,231 orthologous gene families and 109 metabolites exhibiting significant correlations with changes in salinity (correlation coefficient > 0.9) are included. Metabolites and orthogroups are represented by red dots and blue dots, respectively.
18_Correlation_between_gene_expression_and_metabolites.xlsx containing Pearson correlation analysis results between key gene families and key metabolites. The functional annotation details and one-on-one associations of all metabolites and genes, as well as expression levels or metabolic abundance values, are also included.
