# Supplementary material for: Cross-species dissection of saline-related genes by genetically deciphering a euryhaline microalga Chlorella sp
Source: Nat Commun. 2026 Jan 13;17:1577. doi: 10.1038/s41467-026-68287-6 (PMC12902096; doi:10.1038/s41467-026-68287-6)
Supplement: Supplementary file 6 — Source Data [file 41467_2026_68287_MOESM6_ESM.zip › 8-Source_Data_and_code/Fig7_data_and_code/Fig7b,c,d/Fig7b-d.xlsx]

## Sheet: Fig. 7b-d
Fig. 7. Functional validation of newly discovered salinity-related genes.
(b) Biomass production of N. oceanica mutants.
	WT	CP4g4492	CP1g58	CP5g5156	CP8g6201	CP11g8082	CP10g8454
	0.68	1.14	0.96	0.9	0.99	1.09	1.244
	0.69	1.3	1.08	0.89	0.96	0.94	1.227
	0.63	1.13	1.17	0.91	0.94	1.02	1.226
(c) Cell density of N. oceanica mutants. The N. oceanica equivalents of CP4g4492, CP1g58, CP5g5156, CP8g6201, CP11g8082, and CP10g8454 are No7.g304, No80.g2678, No267.g7535, No185.g5882, No295.g8628, and No66.g2227, respectively.
	WT	CP4g4492	CP1g58	CP5g5156	CP8g6201	CP11g8082	CP10g8454
	6.62	7.51	10.6	7.38	7.77	9.67	10.1
	6.33	7.68	10.1	6.79	7.9	9.78	9.85
	6.55	8.11	11.3	7.21	7.43	9.96	11.2
(d) Root length in the knockout mutant of the Arabidopsis homologs (AT3G42860 and AT5G63540) under a 150 mM salt concentration. Two independent knockout plant lines were examined for AT5G63540 (i.e., 666720 and 673674). Data are presented as the means ± SD (n = 3 for b, c; n = 13 for d). Asterisks (*) indicate statistically significant differences (P ≤ 0.05) with two-sided test.
		Col-0													At3g42860-689917													At5g63540-666720													At5g63540-673674
	24 h	0.024	0.016	0.017	0.037	0.011	0.013	0.21	0.04	0.063	0.061	0.138	0.14	0.075	0.025	0.018	0.133	0.116	0.023	0.184	0.087	0.092	0.124	0.048	0.052	0.162	0.25	0.251	0.098	0.085	0.065	0.088	0.068	0.116	0.22	0.188	0.197	0.027	0.169	0.144	0.267	0.075	0.279	0.089	0.037	0.19	0.012	0.091	0.23
	72 h	0.092	0.073	0.055	0.168	0.049	0.199	0.236	0.048	0.196	0.205	0.314	0.537	0.149	0.101	0.036	0.145	0.252	0.095	0.197	0.203	0.143	0.19	0.074	0.079	0.216	0.402	0.362	0.286	0.189	0.227	0.097	0.282	0.283	0.373	0.395	0.638	0.171	0.414	0.267	0.661	0.333	0.341	0.363	0.286	0.633	0.174	0.295	0.438
	120 h	0.11	0.129	0.234	0.201	0.065	0.312	0.426	0.16	0.399	0.251	0.427	0.738	0.275	0.079	0.089	0.163	0.375	0.111	0.224	0.341	0.227	0.238	0.089	0.087	0.373	0.405	0.394	0.307	0.291	0.342	0.238	0.335	0.436	0.434	0.465	0.709	0.228	0.503	0.454	0.765	0.463	0.454	0.426	0.496	0.768	0.233	0.358	0.691
	168 h	0.157	0.307	0.245	0.218	0.072	0.318	0.435	0.176	0.431	0.359	0.499	0.778	0.299	0.396	0.557	0.201	0.512	0.159	0.236	0.705	0.32	0.317	0.196	0.089	0.425	0.411	0.786	0.477	0.423	0.481	0.359	0.466	0.507	0.594	0.556	0.956	0.353	0.596	0.502	0.931	0.805	0.629	0.57	0.743	0.971	0.357	0.478	0.757
[truncated: 4 more columns]
