# Supplementary material for: Cross-species dissection of saline-related genes by genetically deciphering a euryhaline microalga Chlorella sp
Source: Nat Commun. 2026 Jan 13;17:1577. doi: 10.1038/s41467-026-68287-6 (PMC12902096; doi:10.1038/s41467-026-68287-6)
Supplement: Supplementary file 6 — Source Data [file 41467_2026_68287_MOESM6_ESM.zip › 8-Source_Data_and_code/Original_Data_for_Supplementary_Figure/Fig_S10_OG0011211.fasta]

>CP15g9735.mrna1
MMVRAKHFIDMHKFLTGPAVLAMMAKKGVWRSTPAWIYLALHGTYGLLWLLKSRIFPDKQWERPISVWEG
VFVIWGALSLYWVAPWIIVTRGVAPSPCYQAGCVALYSLGVFLHFSADMQKHTHMKLSPGTLLSDGLWSR
CRNPNYLGELCIYLGFTMMAQHWLPLTALAVMVVGYWVPNMRKKDASLSRHEGFKAWKERSAMFIPGML
>CP3g2581.mrna1
MFWISGPQPASYLIQAGYQTRVLYRSEEAKRHIVSSMTDGCDDRIELVSGDLFDFPALTRGMQGAEYVFH
CAAKAALGGQYAEFERDNVTGTHNVIAAATACHIKRLVYVSSDAVCVRGTPWGWLAPMAGVDEDSEVAPP
AWAPYSKS
>CP3g2582.mrna1
MPKRTELSACSTPPLVQAVLEACSTSSSPGGQGWSLETVVVRPHRLWGAGDTVILAALLGTFRSRMWRWF
TPPALTTTTHVLNACRGLQLAAERGEPGEVYFVTAGEVLGTRDFFTRYAQAADPHLPAPHTSLPFWLAWM
AAWAREVLLPFLPPHPLLTRQALAVLGRTVTVRDAKIRRQLGFENVVGVVDGLEQMGQQQTQQ
