# Supplementary material for: Cross-species dissection of saline-related genes by genetically deciphering a euryhaline microalga Chlorella sp
Source: Nat Commun. 2026 Jan 13;17:1577. doi: 10.1038/s41467-026-68287-6 (PMC12902096; doi:10.1038/s41467-026-68287-6)
Supplement: Supplementary file 6 — Source Data [file 41467_2026_68287_MOESM6_ESM.zip › 8-Source_Data_and_code/Original_Data_for_Supplementary_Figure/Fig_S13_GWAS_result.txt]

CHR	SNP	BP	A1	TEST	NMISS	BETA	SE	L95	U95	STAT	P
4	S04_3657761	3657761	G	ADD	85	-0.01618	0.002495	-0.02107	-0.01129	-6.483	6.07E-09
4	S04_1150292	1150292	G	ADD	14	-0.01716	0.002531	-0.02212	-0.0122	-6.781	0.00001954
4	S04_2215462	2215462	A	ADD	77	0.004081	0.001048	0.002027	0.006135	3.894	0.0002125
4	S04_910936	910936	C	ADD	9	-0.01032	0.001627	-0.01351	-0.007135	-6.346	0.0003867
4	S04_1646737	1646737	G	ADD	13	0.009648	0.002405	0.004934	0.01436	4.012	0.002046
4	S04_4389443	4389443	TG	ADD	10	-0.008151	0.001943	-0.01196	-0.004342	-4.194	0.00302
4	S04_1434098	1434098	TG	ADD	10	-0.003357	0.0008886	-0.005099	-0.001616	-3.778	0.005402
4	S04_3864989	3864989	T	ADD	19	-0.004871	0.001652	-0.00811	-0.001632	-2.948	0.009
4	S04_317255	317255	T	ADD	18	-0.004928	0.001729	-0.008316	-0.001539	-2.85	0.01157
4	S04_2237741	2237741	AG	ADD	21	-0.007936	0.002855	-0.01353	-0.00234	-2.78	0.01194
4	S04_936555	936555	T	ADD	116	-0.001457	0.0005714	-0.002577	-0.0003373	-2.55	0.01209
4	S04_2557106	2557106	A	ADD	51	0.00201	0.0008018	0.0004385	0.003581	2.507	0.01555
4	S04_1270027	1270027	AG	ADD	172	-0.001352	0.0005607	-0.002451	-0.0002529	-2.411	0.01698
4	S04_1135814	1135814	A	ADD	10	0.003944	0.001456	0.001089	0.006798	2.708	0.02674
4	S04_3211490	3211490	A	ADD	18	0.002261	0.0009522	0.0003952	0.004128	2.375	0.03039
4	S04_1610341	1610341	C	ADD	12	0.004724	0.001943	0.0009157	0.008532	2.431	0.03538
4	S04_2162887	2162887	A	ADD	14	0.003905	0.001734	0.0005063	0.007303	2.252	0.04384
4	S04_1611712	1611712	TG	ADD	15	0.0053	0.002398	0.0006002	0.01	2.21	0.04563
4	S04_3752275	3752275	G	ADD	26	-0.001219	0.0005925	-0.00238	-5.79E-05	-2.058	0.05064
4	S04_2200129	2200129	C	ADD	71	-0.001498	0.0007661	-0.002999	3.92E-06	-1.955	0.05465
4	S04_3624895	3624895	T	ADD	13	0.001704	0.0007992	0.0001379	0.003271	2.133	0.05633
4	S04_123513	123513	T	ADD	22	0.0023	0.001148	5.03E-05	0.004549	2.004	0.05883
4	S04_3826012	3826012	AC	ADD	11	0.002467	0.001142	0.0002291	0.004704	2.161	0.059
4	S04_1139243	1139243	G	ADD	11	-0.004199	0.001944	-0.008009	-0.0003886	-2.16	0.05908
4	S04_3747906	3747906	T	ADD	10	-0.006039	0.002771	-0.01147	-0.0006078	-2.179	0.06093
4	S04_895731	895731	A	ADD	90	0.001013	0.0005379	-4.13E-05	0.002067	1.883	0.06297
4	S04_867937	867937	AG	ADD	85	-0.001934	0.00104	-0.003972	0.0001033	-1.861	0.06634
4	S04_2998967	2998967	T	ADD	34	0.001367	0.0007203	-4.50E-05	0.002778	1.897	0.06682
4	S04_3483994	3483994	C	ADD	33	-0.002241	0.001185	-0.004564	8.27E-05	-1.89	0.06812
4	S04_3870629	3870629	TG	ADD	21	-0.008052	0.004166	-0.01622	0.0001128	-1.933	0.06829
4	S04_3123918	3123918	GC	ADD	35	-0.003586	0.001974	-0.007455	0.0002841	-1.816	0.07846
4	S04_2178116	2178116	T	ADD	10	-0.00376	0.00187	-0.007426	-9.37E-05	-2.01	0.07927
4	S04_1199350	1199350	AC	ADD	26	-0.002385	0.001306	-0.004944	0.0001742	-1.827	0.08024
4	S04_1633229	1633229	C	ADD	10	-0.007181	0.003621	-0.01428	-8.30E-05	-1.983	0.08268
4	S04_1005516	1005516	A	ADD	25	0.001093	0.0006039	-9.08E-05	0.002277	1.81	0.08343
4	S04_2720041	2720041	G	ADD	14	0.002638	0.00146	-0.0002237	0.005499	1.807	0.09592
4	S04_2985234	2985234	C	ADD	9	0.00238	0.001246	-6.16E-05	0.004821	1.911	0.09769
4	S04_1359782	1359782	TG	ADD	183	0.001187	0.0007245	-0.0002334	0.002607	1.638	0.1032
4	S04_1219205	1219205	TC	ADD	98	0.004458	0.002743	-0.0009179	0.009833	1.625	0.1074
4	S04_3972920	3972920	A	ADD	17	-0.004264	0.002524	-0.009211	0.0006823	-1.69	0.1118
4	S04_3657713	3657713	T	ADD	10	-0.004553	0.002555	-0.009562	0.0004554	-1.782	0.1126
4	S04_116906	116906	T	ADD	28	-0.00385	0.002352	-0.00846	0.0007606	-1.637	0.1138
4	S04_4071955	4071955	C	ADD	45	-0.001645	0.001028	-0.003659	0.0003694	-1.6	0.1168
4	S04_4374022	4374022	T	ADD	10	-0.003792	0.002169	-0.008043	0.0004583	-1.749	0.1185
4	S04_1172566	1172566	A	ADD	9	-0.004675	0.002642	-0.009853	0.0005034	-1.769	0.1201
4	S04_959905	959905	T	ADD	10	-0.003721	0.002147	-0.00793	0.0004874	-1.733	0.1213
4	S04_1647236	1647236	A	ADD	21	-0.004012	0.002504	-0.00892	0.0008959	-1.602	0.1256
4	S04_3861753	3861753	AG	ADD	12	0.002986	0.0018	-0.0005426	0.006515	1.659	0.1282
4	S04_3713642	3713642	T	ADD	10	-0.003537	0.002089	-0.007631	0.0005576	-1.693	0.1289
4	S04_1300313	1300313	GC	ADD	15	0.003871	0.002392	-0.0008174	0.00856	1.618	0.1296
4	S04_957559	957559	AG	ADD	28	0.003016	0.001938	-0.000783	0.006815	1.556	0.1318
4	S04_1356099	1356099	CG	ADD	23	-0.00346	0.00221	-0.007792	0.0008727	-1.565	0.1325
4	S04_1151779	1151779	A	ADD	36	-0.001538	0.0009985	-0.003495	0.0004187	-1.541	0.1327
4	S04_3667976	3667976	C	ADD	13	-0.00308	0.001899	-0.006802	0.0006412	-1.622	0.133
4	S04_3972919	3972919	A	ADD	16	-0.004203	0.002635	-0.009368	0.0009622	-1.595	0.1331
4	S04_2164712	2164712	A	ADD	17	0.003018	0.001907	-0.0007187	0.006755	1.583	0.1343
4	S04_121662	121662	A	ADD	52	0.0009452	0.0006211	-0.0002721	0.002162	1.522	0.1344
4	S04_1207055	1207055	CG	ADD	11	-0.004095	0.002498	-0.008991	0.0008008	-1.639	0.1356
4	S04_3747902	3747902	A	ADD	12	-0.004238	0.002633	-0.009398	0.0009226	-1.61	0.1386
4	S04_1144253	1144253	T	ADD	166	-0.0006214	0.0004264	-0.001457	0.0002143	-1.457	0.1469
4	S04_3588513	3588513	G	ADD	76	0.001241	0.0008542	-0.0004334	0.002915	1.453	0.1506
4	S04_802701	802701	CG	ADD	189	-0.001036	0.0007231	-0.002453	0.0003811	-1.433	0.1536
4	S04_3971525	3971525	T	ADD	72	-0.001164	0.000808	-0.002748	0.0004198	-1.44	0.1542
4	S04_4099294	4099294	T	ADD	98	0.0007666	0.0005345	-0.000281	0.001814	1.434	0.1547
4	S04_3596643	3596643	AG	ADD	90	-0.001217	0.0008664	-0.002915	0.0004814	-1.404	0.1637
4	S04_2142232	2142232	TG	ADD	16	-0.001486	0.001027	-0.003499	0.0005274	-1.446	0.1701
4	S04_1205484	1205484	A	ADD	18	-0.001947	0.001358	-0.004609	0.0007148	-1.434	0.1709
4	S04_731669	731669	G	ADD	16	0.001945	0.001354	-0.0007085	0.004599	1.437	0.1728
4	S04_3207619	3207619	AG	ADD	20	0.001863	0.001315	-0.0007132	0.00444	1.417	0.1734
4	S04_1408888	1408888	A	ADD	22	0.00245	0.001744	-0.0009686	0.005868	1.405	0.1755
4	S04_3229125	3229125	T	ADD	31	0.004606	0.003326	-0.001913	0.01112	1.385	0.1767
4	S04_3936368	3936368	C	ADD	12	-0.002569	0.001772	-0.006042	0.0009032	-1.45	0.1776
4	S04_1346766	1346766	T	ADD	10	0.004341	0.002985	-0.001509	0.01019	1.454	0.1839
4	S04_2161427	2161427	A	ADD	11	0.002178	0.001515	-0.0007915	0.005147	1.438	0.1844
4	S04_1418864	1418864	A	ADD	24	-0.003819	0.002793	-0.009294	0.001656	-1.367	0.1854
4	S04_1337585	1337585	TG	ADD	23	-0.001401	0.001024	-0.003408	0.0006067	-1.368	0.1859
4	S04_4159583	4159583	AG	ADD	14	0.001818	0.001297	-0.0007246	0.00436	1.401	0.1864
4	S04_2199348	2199348	A	ADD	36	-0.001222	0.0009222	-0.00303	0.0005853	-1.325	0.1939
4	S04_757282	757282	T	ADD	14	0.00118	0.0008589	-0.0005037	0.002863	1.373	0.1947
4	S04_4071395	4071395	G	ADD	17	0.002986	0.002214	-0.001354	0.007326	1.348	0.1975
4	S04_691407	691407	T	ADD	84	-0.0007518	0.0005806	-0.00189	0.0003862	-1.295	0.199
4	S04_2201788	2201788	T	ADD	10	0.004254	0.003038	-0.001701	0.01021	1.4	0.1991
4	S04_1127539	1127539	G	ADD	14	0.001839	0.001366	-0.0008386	0.004516	1.346	0.2032
4	S04_4053572	4053572	T	ADD	14	0.00287	0.002135	-0.001314	0.007054	1.344	0.2037
4	S04_2164726	2164726	A	ADD	10	0.00335	0.002431	-0.001415	0.008115	1.378	0.2056
4	S04_3524393	3524393	G	ADD	9	-0.002333	0.001676	-0.005617	0.0009509	-1.392	0.2064
4	S04_1649480	1649480	AG	ADD	10	-0.003102	0.00227	-0.007552	0.001347	-1.366	0.209
4	S04_2591155	2591155	T	ADD	19	-0.002942	0.002298	-0.007446	0.001563	-1.28	0.2178
4	S04_2605727	2605727	T	ADD	9	0.001935	0.001436	-0.000879	0.004749	1.348	0.2197
4	S04_1299942	1299942	T	ADD	17	0.001477	0.001167	-0.0008111	0.003765	1.265	0.2251
4	S04_1146142	1146142	T	ADD	14	0.002335	0.001839	-0.00127	0.005939	1.269	0.2283
4	S04_1479362	1479362	A	ADD	10	-0.003161	0.002452	-0.007968	0.001646	-1.289	0.2334
4	S04_4049009	4049009	G	ADD	11	0.00502	0.004005	-0.002829	0.01287	1.253	0.2416
4	S04_3261898	3261898	T	ADD	19	0.002038	0.001685	-0.001264	0.005341	1.21	0.243
4	S04_942388	942388	G	ADD	173	-0.000882	0.000764	-0.002379	0.0006155	-1.154	0.25
4	S04_793579	793579	A	ADD	15	0.001233	0.001025	-0.0007763	0.003242	1.203	0.2506
4	S04_2555152	2555152	A	ADD	35	0.002133	0.001826	-0.001446	0.005711	1.168	0.2512
4	S04_3818703	3818703	T	ADD	182	-0.003649	0.003251	-0.01002	0.002722	-1.123	0.2631
4	S04_2755799	2755799	AC	ADD	18	-0.003744	0.003253	-0.01012	0.002631	-1.151	0.2666
4	S04_4083022	4083022	T	ADD	11	0.001206	0.001022	-0.0007965	0.003208	1.18	0.2681
4	S04_3657650	3657650	A	ADD	49	-0.003008	0.00269	-0.008281	0.002264	-1.118	0.2692
4	S04_4414561	4414561	GC	ADD	9	-0.003648	0.003063	-0.009651	0.002355	-1.191	0.2724
4	S04_22251	22251	C	ADD	16	-0.002905	0.002572	-0.007946	0.002136	-1.129	0.2777
4	S04_4064493	4064493	G	ADD	41	-0.000884	0.0008195	-0.00249	0.0007222	-1.079	0.2873
4	S04_3949550	3949550	CG	ADD	160	-0.0006622	0.000624	-0.001885	0.0005609	-1.061	0.2902
4	S04_2161521	2161521	A	ADD	11	0.002538	0.002284	-0.001939	0.007014	1.111	0.2953
4	S04_1198602	1198602	T	ADD	16	0.001435	0.001332	-0.001176	0.004045	1.077	0.2996
4	S04_126859	126859	G	ADD	22	0.002585	0.002445	-0.002206	0.007376	1.058	0.3029
4	S04_1643352	1643352	A	ADD	115	0.0004958	0.0004813	-0.0004475	0.001439	1.03	0.3051
4	S04_1952891	1952891	GT	ADD	14	-0.00126	0.001192	-0.003596	0.001076	-1.057	0.3113
4	S04_1302734	1302734	C	ADD	20	-0.0007828	0.0007594	-0.002271	0.0007056	-1.031	0.3163
4	S04_4325599	4325599	G	ADD	18	0.002191	0.002158	-0.002039	0.006421	1.015	0.3251
4	S04_1205467	1205467	C	ADD	29	0.0006439	0.0006454	-0.0006212	0.001909	0.9976	0.3274
4	S04_2998987	2998987	A	ADD	12	0.00167	0.001624	-0.001513	0.004852	1.028	0.3281
4	S04_4162098	4162098	A	ADD	43	0.0007108	0.0007275	-0.000715	0.002137	0.9772	0.3342
4	S04_529567	529567	A	ADD	31	-0.00242	0.002466	-0.007252	0.002413	-0.9813	0.3346
4	S04_4034091	4034091	GC	ADD	14	-0.002966	0.002968	-0.008782	0.002851	-0.9993	0.3374
4	S04_167812	167812	T	ADD	72	-0.0004365	0.0004527	-0.001324	0.0004508	-0.9642	0.3383
4	S04_1117794	1117794	AG	ADD	11	0.002192	0.002187	-0.002093	0.006478	1.003	0.3422
4	S04_3125371	3125371	G	ADD	35	-0.001374	0.001438	-0.004192	0.001444	-0.9558	0.3461
4	S04_3267376	3267376	G	ADD	10	-0.001371	0.00138	-0.004075	0.001334	-0.9934	0.3496
4	S04_1865791	1865791	C	ADD	22	0.001713	0.00181	-0.001834	0.005261	0.9466	0.3551
4	S04_935430	935430	A	ADD	27	0.0009594	0.001022	-0.001044	0.002963	0.9385	0.357
4	S04_505716	505716	GC	ADD	14	-0.001724	0.001806	-0.005263	0.001815	-0.9546	0.3586
4	S04_551724	551724	T	ADD	14	0.003811	0.004003	-0.004035	0.01166	0.952	0.3599
4	S04_3011811	3011811	A	ADD	108	-0.0005712	0.0006314	-0.001809	0.0006662	-0.9047	0.3677
4	S04_552930	552930	A	ADD	21	-0.0005988	0.0006501	-0.001873	0.0006753	-0.9211	0.3685
4	S04_791920	791920	G	ADD	12	0.001292	0.001393	-0.001439	0.004023	0.9271	0.3757
4	S04_3644264	3644264	C	ADD	55	-0.001257	0.001414	-0.004029	0.001515	-0.8888	0.3781
4	S04_1237376	1237376	A	ADD	32	0.001351	0.001532	-0.001652	0.004354	0.8819	0.3848
4	S04_1713837	1713837	T	ADD	14	-0.001881	0.002094	-0.005986	0.002224	-0.898	0.3868
4	S04_2213258	2213258	T	ADD	27	0.00164	0.001895	-0.002074	0.005355	0.8654	0.395
4	S04_3569024	3569024	G	ADD	10	-0.001916	0.002143	-0.006116	0.002284	-0.8941	0.3974
4	S04_127694	127694	A	ADD	112	-0.0005087	0.0006066	-0.001698	0.0006802	-0.8386	0.4035
4	S04_1340142	1340142	A	ADD	28	0.0007849	0.0009254	-0.001029	0.002599	0.8482	0.4041
4	S04_3859907	3859907	A	ADD	11	-0.0006939	0.0008136	-0.002288	0.0009007	-0.8528	0.4159
4	S04_1799416	1799416	A	ADD	10	0.00188	0.002211	-0.002454	0.006214	0.8501	0.42
4	S04_1993895	1993895	C	ADD	7	0.000955	0.001108	-0.001217	0.003127	0.8618	0.4282
4	S04_548709	548709	GC	ADD	8	-0.0008601	0.001015	-0.00285	0.00113	-0.8472	0.4294
4	S04_3952320	3952320	C	ADD	16	0.0008934	0.001116	-0.001293	0.00308	0.8008	0.4367
4	S04_1126075	1126075	C	ADD	124	-0.0004623	0.0005984	-0.001635	0.0007105	-0.7726	0.4412
4	S04_2486726	2486726	AG	ADD	15	0.00112	0.001412	-0.001647	0.003886	0.7934	0.4418
4	S04_4416696	4416696	C	ADD	13	0.001068	0.001354	-0.001586	0.003722	0.7887	0.447
4	S04_1747608	1747608	T	ADD	63	-0.000413	0.000542	-0.001475	0.0006493	-0.762	0.449
4	S04_732582	732582	T	ADD	16	0.002263	0.002967	-0.003553	0.008079	0.7627	0.4583
4	S04_3616159	3616159	T	ADD	12	-0.0008812	0.001143	-0.003122	0.001359	-0.7709	0.4586
4	S04_1307373	1307373	G	ADD	10	-0.002082	0.002705	-0.007384	0.003219	-0.7698	0.4635
4	S04_3932201	3932201	TG	ADD	18	-0.001077	0.001441	-0.003901	0.001747	-0.7474	0.4656
4	S04_3806592	3806592	C	ADD	13	0.0009275	0.001228	-0.001479	0.003334	0.7555	0.4658
4	S04_3950937	3950937	A	ADD	16	0.001245	0.001739	-0.002164	0.004654	0.7156	0.486
4	S04_3766565	3766565	C	ADD	9	0.001745	0.002375	-0.00291	0.0064	0.7348	0.4864
4	S04_847025	847025	A	ADD	27	-0.001445	0.00206	-0.005483	0.002592	-0.7015	0.4895
4	S04_80577	80577	T	ADD	24	-0.001221	0.001757	-0.004665	0.002222	-0.6951	0.4942
4	S04_4411168	4411168	A	ADD	10	-0.001832	0.002566	-0.006861	0.003196	-0.7142	0.4954
4	S04_187278	187278	C	ADD	11	0.001419	0.002033	-0.002565	0.005404	0.6983	0.5027
4	S04_4113268	4113268	T	ADD	80	0.0004767	0.0007107	-0.0009162	0.00187	0.6708	0.5043
4	S04_406101	406101	TC	ADD	16	-0.00184	0.002743	-0.007215	0.003535	-0.6709	0.5132
4	S04_4585484	4585484	AG	ADD	29	-0.001985	0.003011	-0.007888	0.003917	-0.6593	0.5153
4	S04_3595014	3595014	T	ADD	23	0.0006523	0.0009953	-0.001298	0.002603	0.6554	0.5193
4	S04_4401085	4401085	A	ADD	18	0.001651	0.002507	-0.003264	0.006565	0.6583	0.5197
4	S04_4581900	4581900	G	ADD	10	-0.001339	0.002007	-0.005273	0.002596	-0.6669	0.5236
4	S04_1556469	1556469	T	ADD	13	0.0006985	0.00107	-0.001398	0.002795	0.6531	0.5271
4	S04_974894	974894	T	ADD	149	0.0002955	0.0004708	-0.0006273	0.001218	0.6277	0.5312
4	S04_4060731	4060731	A	ADD	22	-0.0005795	0.0009096	-0.002362	0.001203	-0.6371	0.5313
4	S04_4065269	4065269	C	ADD	94	-0.0004012	0.0006385	-0.001653	0.0008502	-0.6284	0.5313
4	S04_1363456	1363456	A	ADD	11	0.002393	0.003694	-0.004847	0.009634	0.6479	0.5332
4	S04_3545087	3545087	TG	ADD	17	-0.0008043	0.001264	-0.003282	0.001674	-0.6361	0.5343
4	S04_4412110	4412110	AG	ADD	12	0.0009297	0.001444	-0.001901	0.003761	0.6437	0.5343
4	S04_21673	21673	TG	ADD	27	0.001033	0.001673	-0.002246	0.004311	0.6175	0.5425
4	S04_2460223	2460223	C	ADD	30	-0.0008158	0.00136	-0.00348	0.001849	-0.6	0.5533
4	S04_711350	711350	AG	ADD	16	0.002485	0.004102	-0.005555	0.01052	0.6058	0.5543
4	S04_3721191	3721191	A	ADD	13	-0.0006962	0.001146	-0.002942	0.001549	-0.6078	0.5557
4	S04_2200152	2200152	A	ADD	17	0.002293	0.003827	-0.005207	0.009793	0.5992	0.558
4	S04_1901965	1901965	C	ADD	19	0.000618	0.001038	-0.001416	0.002652	0.5955	0.5594
4	S04_1336530	1336530	AC	ADD	56	-0.0011	0.001879	-0.004783	0.002583	-0.5853	0.5608
4	S04_4114441	4114441	T	ADD	12	0.0005218	0.0008722	-0.001188	0.002231	0.5982	0.563
4	S04_904545	904545	C	ADD	23	-0.00107	0.001826	-0.004649	0.00251	-0.5857	0.5643
4	S04_1642073	1642073	A	ADD	12	-0.0009874	0.001663	-0.004248	0.002273	-0.5936	0.566
4	S04_3819041	3819041	AG	ADD	19	0.0009096	0.001568	-0.002164	0.003983	0.5801	0.5695
4	S04_4409936	4409936	A	ADD	32	-0.0004531	0.0007885	-0.001999	0.001092	-0.5746	0.5698
4	S04_2284654	2284654	G	ADD	10	-0.001256	0.002136	-0.005443	0.002931	-0.5879	0.5728
4	S04_2202659	2202659	AC	ADD	13	0.001053	0.001819	-0.002513	0.004619	0.5789	0.5743
4	S04_1651893	1651893	G	ADD	18	-0.001234	0.00216	-0.005467	0.002999	-0.5715	0.5756
4	S04_3201703	3201703	A	ADD	12	-0.003347	0.005799	-0.01471	0.008019	-0.5772	0.5766
4	S04_3523307	3523307	GC	ADD	158	-0.0003948	0.0007207	-0.001807	0.001018	-0.5478	0.5846
4	S04_4024762	4024762	AG	ADD	10	-0.001688	0.002974	-0.007517	0.00414	-0.5677	0.5858
4	S04_1172551	1172551	T	ADD	10	0.0005808	0.00104	-0.001457	0.002619	0.5586	0.5917
4	S04_2707195	2707195	A	ADD	12	0.001088	0.001967	-0.002768	0.004944	0.553	0.5924
4	S04_4028488	4028488	C	ADD	9	0.0005872	0.001076	-0.001522	0.002696	0.5457	0.6022
4	S04_1236575	1236575	AC	ADD	11	-0.0006216	0.001155	-0.002884	0.001641	-0.5384	0.6034
4	S04_1422758	1422758	GC	ADD	82	-0.0006154	0.001189	-0.002946	0.001715	-0.5176	0.6062
4	S04_2947370	2947370	A	ADD	16	0.001064	0.002023	-0.002902	0.00503	0.5258	0.6073
4	S04_793850	793850	C	ADD	83	-0.0005141	0.001002	-0.002478	0.00145	-0.5131	0.6093
4	S04_817170	817170	T	ADD	10	-0.0007898	0.001496	-0.003722	0.002142	-0.5279	0.6119
4	S04_4081747	4081747	T	ADD	35	0.0007439	0.001467	-0.002132	0.003619	0.507	0.6155
4	S04_1493120	1493120	T	ADD	15	0.0004048	0.0007878	-0.001139	0.001949	0.5138	0.616
4	S04_793848	793848	CA	ADD	82	-0.0005062	0.001007	-0.00248	0.001467	-0.5028	0.6165
4	S04_1268390	1268390	G	ADD	16	0.0004729	0.0009415	-0.001372	0.002318	0.5023	0.6233
4	S04_553045	553045	AG	ADD	9	0.00108	0.002138	-0.00311	0.00527	0.5052	0.6289
4	S04_3874746	3874746	AG	ADD	11	0.0007636	0.001538	-0.00225	0.003777	0.4966	0.6314
4	S04_4361993	4361993	C	ADD	44	-0.0009746	0.00202	-0.004933	0.002984	-0.4825	0.632
4	S04_915813	915813	AG	ADD	10	0.001785	0.003603	-0.005277	0.008846	0.4953	0.6337
4	S04_3595770	3595770	G	ADD	117	-0.0002553	0.0005366	-0.001307	0.0007964	-0.4758	0.6351
4	S04_2486639	2486639	ACC	ADD	13	-0.0007603	0.001575	-0.003848	0.002327	-0.4826	0.6388
4	S04_1872225	1872225	C	ADD	23	-0.0008322	0.001755	-0.004272	0.002608	-0.4742	0.6403
4	S04_4065824	4065824	T	ADD	10	-0.001329	0.002753	-0.006724	0.004067	-0.4826	0.6423
4	S04_1333863	1333863	AC	ADD	64	0.000471	0.00101	-0.001508	0.00245	0.4665	0.6425
4	S04_3657602	3657602	A	ADD	121	-0.0008443	0.001829	-0.00443	0.002741	-0.4615	0.6453
4	S04_791925	791925	A	ADD	12	0.0007166	0.001526	-0.002275	0.003708	0.4695	0.6488
4	S04_3593103	3593103	T	ADD	53	-0.0003377	0.0007373	-0.001783	0.001107	-0.458	0.6489
4	S04_3657594	3657594	A	ADD	126	-0.000949	0.002081	-0.005028	0.00313	-0.456	0.6492
4	S04_918216	918216	C	ADD	19	-0.001105	0.002434	-0.005875	0.003666	-0.4538	0.6557
4	S04_3657597	3657597	A	ADD	123	-0.0008083	0.00182	-0.004375	0.002758	-0.4442	0.6577
4	S04_3657600	3657600	G	ADD	123	-0.0008083	0.00182	-0.004375	0.002758	-0.4442	0.6577
4	S04_3578187	3578187	T	ADD	21	0.000638	0.001477	-0.002257	0.003533	0.4319	0.6707
4	S04_3204089	3204089	T	ADD	50	-0.0004896	0.001156	-0.002755	0.001776	-0.4235	0.6738
4	S04_235441	235441	A	ADD	20	0.0009407	0.002261	-0.00349	0.005372	0.4161	0.6822
4	S04_4060895	4060895	G	ADD	12	-0.001044	0.002499	-0.005941	0.003854	-0.4176	0.6851
4	S04_128955	128955	G	ADD	22	-0.0005575	0.001359	-0.003222	0.002107	-0.4101	0.6861
4	S04_316689	316689	A	ADD	13	-0.001071	0.0026	-0.006167	0.004025	-0.412	0.6883
4	S04_473160	473160	A	ADD	14	-0.0007534	0.001834	-0.004349	0.002842	-0.4107	0.6885
4	S04_1654478	1654478	T	ADD	40	0.0006569	0.001657	-0.002591	0.003905	0.3964	0.694
4	S04_1143840	1143840	C	ADD	28	0.0003796	0.0009623	-0.001506	0.002266	0.3945	0.6964
4	S04_939426	939426	G	ADD	13	-0.0005477	0.001374	-0.003242	0.002146	-0.3985	0.6979
4	S04_3662157	3662157	T	ADD	15	0.0005555	0.00147	-0.002326	0.003438	0.3778	0.7117
4	S04_179162	179162	GC	ADD	161	0.0002806	0.000771	-0.001231	0.001792	0.3639	0.7164
4	S04_2146451	2146451	TC	ADD	11	-0.0009095	0.002527	-0.005863	0.004044	-0.3599	0.7272
4	S04_4023201	4023201	A	ADD	15	-0.0003408	0.0009643	-0.002231	0.001549	-0.3535	0.7294
4	S04_2606805	2606805	C	ADD	36	-0.0003307	0.0009732	-0.002238	0.001577	-0.3398	0.7361
4	S04_1551523	1551523	T	ADD	14	-0.0003282	0.0009606	-0.002211	0.001555	-0.3417	0.7385
4	S04_770822	770822	G	ADD	11	-0.0007078	0.002104	-0.004831	0.003415	-0.3365	0.7442
4	S04_3624380	3624380	A	ADD	32	-0.0003296	0.001009	-0.002307	0.001647	-0.3268	0.7461
4	S04_761527	761527	T	ADD	18	0.0005184	0.001589	-0.002596	0.003632	0.3263	0.7485
4	S04_3882636	3882636	TG	ADD	10	0.001589	0.004802	-0.007823	0.011	0.3309	0.7493
4	S04_791906	791906	T	ADD	39	-0.0004759	0.001489	-0.003395	0.002443	-0.3196	0.7511
4	S04_1551526	1551526	A	ADD	13	-0.0003285	0.001038	-0.002364	0.001707	-0.3164	0.7576
4	S04_3831184	3831184	T	ADD	32	-0.0004304	0.001417	-0.003207	0.002347	-0.3038	0.7634
4	S04_3186932	3186932	AG	ADD	23	0.001127	0.003824	-0.006368	0.008622	0.2948	0.7711
4	S04_1237724	1237724	AC	ADD	14	-0.0003728	0.001274	-0.002871	0.002125	-0.2925	0.7749
4	S04_126614	126614	AG	ADD	17	0.0008895	0.003089	-0.005164	0.006943	0.288	0.7773
4	S04_3803608	3803608	A	ADD	17	-0.0006501	0.002266	-0.005091	0.003791	-0.2869	0.7781
4	S04_119455	119455	A	ADD	31	-0.001061	0.003775	-0.008461	0.006339	-0.281	0.7807
4	S04_226383	226383	T	ADD	10	0.0008596	0.003214	-0.00544	0.007159	0.2675	0.7959
4	S04_748293	748293	T	ADD	11	-0.0004259	0.001605	-0.003572	0.00272	-0.2654	0.7967
4	S04_3241126	3241126	AC	ADD	10	0.001143	0.004304	-0.007292	0.009578	0.2656	0.7973
4	S04_2212771	2212771	T	ADD	11	-0.0005076	0.001923	-0.004277	0.003262	-0.264	0.7977
4	S04_1912852	1912852	C	ADD	21	0.0004589	0.001777	-0.003024	0.003941	0.2582	0.799
4	S04_1873410	1873410	T	ADD	9	-0.001342	0.005159	-0.01145	0.008769	-0.2601	0.8023
4	S04_87335	87335	T	ADD	142	-0.0001621	0.000685	-0.001505	0.001181	-0.2366	0.8133
4	S04_2751478	2751478	T	ADD	40	-0.0002977	0.001267	-0.00278	0.002185	-0.235	0.8154
4	S04_3813710	3813710	A	ADD	12	0.0004072	0.00172	-0.002963	0.003777	0.2368	0.8176
4	S04_2147779	2147779	A	ADD	15	-0.0002387	0.001035	-0.002266	0.001789	-0.2307	0.8211
4	S04_3451910	3451910	C	ADD	10	-0.0003429	0.001514	-0.003311	0.002625	-0.2265	0.8265
4	S04_893296	893296	AC	ADD	14	-0.0003747	0.001723	-0.003751	0.003002	-0.2175	0.8315
4	S04_3979946	3979946	T	ADD	10	0.0008389	0.003863	-0.006733	0.008411	0.2171	0.8335
4	S04_1555865	1555865	A	ADD	170	0.0001114	0.0005334	-0.000934	0.001157	0.2089	0.8348
4	S04_3186354	3186354	G	ADD	16	-0.0007977	0.003754	-0.008155	0.006559	-0.2125	0.8348
4	S04_4118161	4118161	TC	ADD	10	-0.0005532	0.002597	-0.005644	0.004537	-0.213	0.8366
4	S04_3809803	3809803	C	ADD	22	0.0004243	0.002045	-0.003583	0.004432	0.2075	0.8377
4	S04_860380	860380	TC	ADD	177	-0.0001283	0.0006297	-0.001362	0.001106	-0.2037	0.8388
4	S04_391387	391387	A	ADD	37	-0.0003808	0.001976	-0.004255	0.003493	-0.1927	0.8483
4	S04_2988477	2988477	T	ADD	75	8.43E-05	0.000439	-0.0007761	0.0009446	0.192	0.8483
4	S04_4137881	4137881	G	ADD	135	-8.78E-05	0.000461	-0.0009914	0.0008159	-0.1903	0.8493
4	S04_4420514	4420514	T	ADD	100	9.22E-05	0.0004882	-0.0008647	0.001049	0.1888	0.8507
4	S04_837276	837276	G	ADD	13	0.0002271	0.001179	-0.002084	0.002538	0.1926	0.8508
4	S04_1497846	1497846	AG	ADD	177	0.000121	0.0006431	-0.001139	0.001381	0.1881	0.851
4	S04_3545829	3545829	AC	ADD	11	-0.0005706	0.003264	-0.006967	0.005826	-0.1748	0.8651
4	S04_2672722	2672722	A	ADD	31	0.0002864	0.001733	-0.00311	0.003682	0.1653	0.8699
4	S04_969993	969993	T	ADD	14	-0.0003469	0.002079	-0.004422	0.003729	-0.1668	0.8703
4	S04_3014314	3014314	C	ADD	170	0.0001104	0.0007066	-0.001275	0.001495	0.1562	0.876
4	S04_1332893	1332893	T	ADD	15	0.0004487	0.002848	-0.005133	0.00603	0.1576	0.8772
4	S04_3818704	3818704	G	ADD	184	0.0003535	0.002306	-0.004167	0.004874	0.1533	0.8784
4	S04_4533334	4533334	A	ADD	9	0.0003764	0.002468	-0.004461	0.005214	0.1525	0.8831
4	S04_4441216	4441216	T	ADD	172	6.82E-05	0.0004683	-0.0008497	0.000986	0.1456	0.8844
4	S04_2159992	2159992	TC	ADD	14	-0.0003927	0.002724	-0.005731	0.004945	-0.1442	0.8877
4	S04_1000021	1000021	A	ADD	11	0.0002171	0.001499	-0.00272	0.003155	0.1449	0.888
4	S04_2285224	2285224	C	ADD	18	0.0001891	0.001343	-0.002443	0.002821	0.1408	0.8898
4	S04_3921964	3921964	T	ADD	31	-0.0001907	0.001428	-0.002989	0.002607	-0.1336	0.8946
4	S04_969391	969391	T	ADD	15	0.0003641	0.002698	-0.004923	0.005651	0.135	0.8947
4	S04_3493813	3493813	A	ADD	105	-6.85E-05	0.0005195	-0.001087	0.0009496	-0.1319	0.8953
4	S04_3833733	3833733	A	ADD	20	-0.0001171	0.0008844	-0.001851	0.001616	-0.1324	0.8961
4	S04_3926446	3926446	AC	ADD	23	-0.0003647	0.002774	-0.005801	0.005072	-0.1315	0.8966
4	S04_2171132	2171132	C	ADD	14	7.37E-05	0.0005685	-0.001041	0.001188	0.1296	0.899
4	S04_3658051	3658051	T	ADD	19	-0.0003242	0.002578	-0.005378	0.00473	-0.1257	0.9014
4	S04_1125645	1125645	C	ADD	142	5.84E-05	0.0004773	-0.000877	0.0009939	0.1224	0.9027
4	S04_2258816	2258816	T	ADD	18	0.0003056	0.002587	-0.004765	0.005376	0.1181	0.9074
4	S04_1456802	1456802	T	ADD	25	-8.85E-05	0.0007862	-0.001629	0.001452	-0.1126	0.9113
4	S04_3860611	3860611	T	ADD	38	-0.0002007	0.001848	-0.003822	0.003421	-0.1086	0.9141
4	S04_2540506	2540506	G	ADD	22	-0.0002955	0.00277	-0.005725	0.005134	-0.1067	0.9161
4	S04_2198596	2198596	T	ADD	10	0.0001301	0.001221	-0.002262	0.002523	0.1066	0.9177
4	S04_3817292	3817292	A	ADD	10	-0.0002307	0.002242	-0.004625	0.004163	-0.1029	0.9206
4	S04_1940715	1940715	C	ADD	20	0.0001147	0.00115	-0.002139	0.002369	0.09975	0.9216
4	S04_4325597	4325597	TG	ADD	93	-6.96E-05	0.0007227	-0.001486	0.001347	-0.09626	0.9235
4	S04_3155608	3155608	T	ADD	11	0.000138	0.001442	-0.002688	0.002964	0.09574	0.9258
4	S04_2632704	2632704	A	ADD	50	-7.33E-05	0.000785	-0.001612	0.001465	-0.09336	0.926
4	S04_1139004	1139004	A	ADD	23	-0.0001678	0.001797	-0.003689	0.003354	-0.0934	0.9265
4	S04_1580603	1580603	A	ADD	160	4.30E-05	0.0005382	-0.001012	0.001098	0.07998	0.9364
4	S04_1234326	1234326	G	ADD	37	-5.36E-05	0.000676	-0.001378	0.001271	-0.07934	0.9372
4	S04_4417826	4417826	T	ADD	34	0.0002109	0.002714	-0.005109	0.005531	0.07769	0.9386
4	S04_2753387	2753387	T	ADD	192	-7.45E-05	0.0009683	-0.001972	0.001823	-0.07692	0.9388
4	S04_400958	400958	A	ADD	16	0.0002221	0.003031	-0.005719	0.006163	0.07328	0.9426
4	S04_818581	818581	A	ADD	15	0.0001001	0.00159	-0.003016	0.003216	0.06294	0.9508
4	S04_1279552	1279552	A	ADD	14	0.0002135	0.003477	-0.006601	0.007028	0.06141	0.952
4	S04_828573	828573	A	ADD	76	2.61E-05	0.0004444	-0.0008449	0.000897	0.05863	0.9534
4	S04_1227086	1227086	GC	ADD	14	8.59E-05	0.001462	-0.00278	0.002952	0.05874	0.9541
4	S04_4396705	4396705	AC	ADD	15	-0.0001334	0.002382	-0.004803	0.004536	-0.056	0.9562
4	S04_3498889	3498889	A	ADD	9	-4.45E-05	0.0008324	-0.001676	0.001587	-0.05342	0.9589
4	S04_2193592	2193592	T	ADD	81	3.01E-05	0.0005853	-0.001117	0.001177	0.05147	0.9591
4	S04_1420844	1420844	TC	ADD	24	-8.97E-05	0.001892	-0.003798	0.003619	-0.04741	0.9626
4	S04_3723168	3723168	CG	ADD	139	2.74E-05	0.0007145	-0.001373	0.001428	0.03835	0.9695
4	S04_2149585	2149585	T	ADD	34	-1.48E-05	0.0003919	-0.0007829	0.0007533	-0.03782	0.9701
4	S04_2628493	2628493	GC	ADD	12	2.76E-05	0.001046	-0.002023	0.002078	0.0264	0.9795
4	S04_2672737	2672737	A	ADD	11	-5.88E-05	0.002374	-0.004711	0.004594	-0.02476	0.9808
4	S04_782268	782268	A	ADD	15	-1.98E-05	0.000917	-0.001817	0.001777	-0.02156	0.9831
4	S04_1349871	1349871	A	ADD	16	4.25E-05	0.002706	-0.005261	0.005346	0.0157	0.9877
4	S04_1200570	1200570	A	ADD	19	4.34E-05	0.003202	-0.006233	0.00632	0.01354	0.9894
4	S04_1237055	1237055	G	ADD	144	-2.03E-06	0.0005047	-0.0009912	0.0009871	-0.00403	0.9968
