# Supplementary material for: Cross-species dissection of saline-related genes by genetically deciphering a euryhaline microalga Chlorella sp
Source: Nat Commun. 2026 Jan 13;17:1577. doi: 10.1038/s41467-026-68287-6 (PMC12902096; doi:10.1038/s41467-026-68287-6)
Supplement: Supplementary file 6 — Source Data [file 41467_2026_68287_MOESM6_ESM.zip › 8-Source_Data_and_code/Original_Data_for_Supplementary_Figure/Fig_S14.xlsx]

## Sheet: Fig. S14
Fig. S14. Functional validation of newly discovered salinity-related genes.
(a) Transcriptional dynamics of CP1g58 in MEM25 under increased salinity.
	Duration	Ctrl			SS
	3h	1.3	0.61	0.89	0.03	0.12	0.07
	24 h	3.32	2.55	2.86	0.15	0.15	0.25
(b) Transcriptional dynamics of the gene g3721 in freshwater FACHB-9 under increased salinity.
	Duration	Ctrl			SS
	3h	10.98	6.22	13.46	0.35	0.2	0.2
	24 h	8.99	6.22	2.31	0.21	0.1	0.21
(c) Transcriptional dynamics of CP5g5156 in MEM25 under increased salinity.
	Duration	Ctrl			SS
	3h	0.719072	0.702213	0.836223	0.109593	0.068592	0.182437
	24 h	0.213592	0.258142	0.183204	0.020039	0.020577	0.088821
(d) Transcriptional dynamics of the genes g1423 and g1502 in freshwater FACHB-9 under increased salinity. Data are presented as the means ± SD (n = 3). Asterisks (*) indicate statistically significant differences (P ≤ 0.05).
	Duration	Ctrl			SS
	3h	9.94	7.75	11.66	3.88	3.785	3.785
	24 h	73.7	75.82	71.58	10.77	5.92	6.74
