# Supplementary material for: Cross-species dissection of saline-related genes by genetically deciphering a euryhaline microalga Chlorella sp
Source: Nat Commun. 2026 Jan 13;17:1577. doi: 10.1038/s41467-026-68287-6 (PMC12902096; doi:10.1038/s41467-026-68287-6)
Supplement: Supplementary file 6 — Source Data [file 41467_2026_68287_MOESM6_ESM.zip › 8-Source_Data_and_code/Original_Data_for_Supplementary_Figure/Fig_S2_LTR-RT.out.LAI]

Chr	From	To	Intact	Total	raw_LAI	LAI
whole_genome	1	52947985	0.0062	0.0405	15.33	NA
chr01	1	300000	0.0000	0.0040	0	NA
chr01	100001	400000	0.0000	0.0000	0	NA
chr01	200001	500000	0.0000	0.0000	0	NA
chr01	300001	600000	0.0000	0.0242	0.00	NA
chr01	400001	700000	0.0000	0.0242	0.00	NA
chr01	500001	800000	0.0000	0.0242	0.00	NA
chr01	600001	900000	0.0000	0.0000	0	NA
chr01	700001	1000000	0.0000	0.0000	0	NA
chr01	800001	1100000	0.0000	0.0000	0	NA
chr01	900001	1200000	0.0000	0.0004	0	NA
chr01	1000001	1300000	0.0000	0.0004	0	NA
chr01	1100001	1400000	0.0000	0.0004	0	NA
chr01	1200001	1500000	0.0000	0.0000	0	NA
chr01	1300001	1600000	0.0000	0.0029	0	NA
chr01	1400001	1700000	0.0000	0.0029	0	NA
chr01	1500001	1800000	0.0000	0.0029	0	NA
chr01	1600001	1900000	0.0000	0.0000	0	NA
chr01	1700001	2000000	0.0000	0.0015	0	NA
chr01	1800001	2100000	0.0000	0.0015	0	NA
chr01	1900001	2200000	0.0000	0.0015	0	NA
chr01	2000001	2300000	0.0000	0.0038	0	NA
chr01	2100001	2400000	0.0000	0.0045	0	NA
chr01	2200001	2500000	0.0000	0.0045	0	NA
chr01	2300001	2600000	0.0000	0.0007	0	NA
chr01	2400001	2700000	0.0000	0.0000	0	NA
chr01	2500001	2800000	0.0000	0.0000	0	NA
chr01	2600001	2900000	0.0000	0.0000	0	NA
chr01	2700001	3000000	0.0000	0.0000	0	NA
chr01	2800001	3100000	0.0000	0.0000	0	NA
chr01	2900001	3200000	0.0000	0.0000	0	NA
chr01	3000001	3300000	0.0000	0.0000	0	NA
chr01	3100001	3400000	0.0000	0.0000	0	NA
chr01	3200001	3500000	0.0230	0.0230	100.1	NA
chr01	3300001	3600000	0.0230	0.0230	100.1	NA
chr01	3400001	3700000	0.0230	0.0230	100.1	NA
chr01	3500001	3800000	0.0000	0.0000	0	NA
chr01	3600001	3900000	0.0000	0.0000	0	NA
chr01	3700001	4000000	0.0000	0.0000	0	NA
chr01	3800001	4100000	0.0000	0.0000	0	NA
chr01	3900001	4200000	0.0000	0.0003	0	NA
chr01	4000001	4300000	0.0000	0.0003	0	NA
chr01	4100001	4400000	0.0000	0.0003	0	NA
chr01	4200001	4500000	0.0000	0.0000	0	NA
chr01	4300001	4600000	0.0000	0.0054	0	NA
chr01	4400001	4700000	0.0404	0.2937	13.75	NA
chr01	4500001	4800000	0.1307	0.5752	22.72	NA
chr01	4600001	4900000	0.1307	0.5705	22.90	NA
chr01	4700001	5000000	0.0903	0.2823	31.99	NA
chr01	4800001	5100000	0.0000	0.0007	0	NA
chr01	4900001	5200000	0.0000	0.0003	0	NA
chr01	5000001	5300000	0.0000	0.0003	0	NA
chr01	5100001	5400000	0.0000	0.0110	0.00	NA
chr01	5200001	5500000	0.0000	0.0106	0.00	NA
chr01	5300001	5600000	0.0000	0.0106	0.00	NA
chr01	5400001	5700000	0.0000	0.0000	0	NA
chr01	5500001	5800000	0.0000	0.0000	0	NA
chr01	5600001	5900000	0.0000	0.0000	0	NA
chr01	5700001	6000000	0.0000	0.0004	0	NA
chr01	5800001	6100000	0.0000	0.0004	0	NA
chr01	5900001	6200000	0.0000	0.0004	0	NA
chr01	6000001	6300000	0.0000	0.0000	0	NA
chr01	6100001	6400000	0.0000	0.0000	0	NA
chr01	6200001	6500000	0.0000	0.0000	0	NA
chr01	6300001	6600000	0.0000	0.0016	0	NA
chr01	6400001	6700000	0.0000	0.0016	0	NA
chr01	6500001	6800000	0.0000	0.0016	0	NA
chr01	6600001	6900000	0.0000	0.0003	0	NA
chr01	6700001	7000000	0.0000	0.0003	0	NA
chr01	6800001	7100000	0.0000	0.0038	0	NA
chr01	6900001	7200000	0.0000	0.0036	0	NA
chr01	7000001	7300000	0.0000	0.0052	0	NA
chr01	7100001	7400000	0.0000	0.0136	0.00	NA
chr01	7200001	7476621	0.0000	0.0152	0.00	NA
chr02	1	300000	0.0000	0.0023	0	NA
chr02	100001	400000	0.0000	0.0081	0	NA
chr02	200001	500000	0.0000	0.0106	0.00	NA
chr02	300001	600000	0.0000	0.0083	0	NA
chr02	400001	700000	0.0000	0.0028	0	NA
chr02	500001	800000	0.0231	0.0355	64.93	NA
chr02	600001	900000	0.0231	0.0355	64.93	NA
chr02	700001	1000000	0.0231	0.0352	65.56	NA
chr02	800001	1100000	0.0000	0.0000	0	NA
chr02	900001	1200000	0.0000	0.0000	0	NA
chr02	1000001	1300000	0.0000	0.0008	0	NA
chr02	1100001	1400000	0.0000	0.0016	0	NA
chr02	1200001	1500000	0.0000	0.0016	0	NA
chr02	1300001	1600000	0.0000	0.0007	0	NA
chr02	1400001	1700000	0.0000	0.0005	0	NA
chr02	1500001	1800000	0.0000	0.0005	0	NA
chr02	1600001	1900000	0.0000	0.0005	0	NA
chr02	1700001	2000000	0.0000	0.0000	0	NA
chr02	1800001	2100000	0.0000	0.0000	0	NA
chr02	1900001	2200000	0.0000	0.0000	0	NA
chr02	2000001	2300000	0.0000	0.0202	0.00	NA
chr02	2100001	2400000	0.0000	0.0202	0.00	NA
chr02	2200001	2500000	0.0000	0.0202	0.00	NA
chr02	2300001	2600000	0.0477	0.1693	28.18	NA
chr02	2400001	2700000	0.0872	0.4602	18.94	NA
chr02	2500001	2800000	0.0872	0.4980	17.50	NA
chr02	2600001	2900000	0.0395	0.3364	11.73	NA
chr02	2700001	3000000	0.0000	0.0454	0.00	NA
chr02	2800001	3100000	0.0000	0.0077	0	NA
chr02	2900001	3200000	0.0000	0.0000	0	NA
chr02	3000001	3300000	0.0000	0.0000	0	NA
chr02	3100001	3400000	0.0000	0.0009	0	NA
chr02	3200001	3500000	0.0000	0.0009	0	NA
chr02	3300001	3600000	0.0000	0.0009	0	NA
chr02	3400001	3700000	0.0000	0.0008	0	NA
chr02	3500001	3800000	0.0000	0.0008	0	NA
chr02	3600001	3900000	0.0000	0.0023	0	NA
chr02	3700001	4000000	0.0000	0.0015	0	NA
chr02	3800001	4100000	0.0000	0.0062	0	NA
chr02	3900001	4200000	0.0000	0.0055	0	NA
chr02	4000001	4300000	0.0000	0.0055	0	NA
chr02	4100001	4400000	0.0000	0.0025	0	NA
chr02	4200001	4500000	0.0000	0.0016	0	NA
chr02	4300001	4600000	0.0000	0.0016	0	NA
chr02	4400001	4700000	0.0000	0.0000	0	NA
chr02	4500001	4800000	0.0000	0.0000	0	NA
chr02	4600001	4900000	0.0000	0.0000	0	NA
chr02	4700001	5000000	0.0000	0.0009	0	NA
chr02	4800001	5100000	0.0000	0.0022	0	NA
chr02	4900001	5200000	0.0000	0.0022	0	NA
chr02	5000001	5268805	0.0000	0.0015	0	NA
chr03	1	300000	0.0000	0.0000	0	NA
chr03	100001	400000	0.0000	0.0011	0	NA
chr03	200001	500000	0.0000	0.0011	0	NA
chr03	300001	600000	0.0000	0.0272	0.00	NA
chr03	400001	700000	0.0000	0.0265	0.00	NA
chr03	500001	800000	0.0000	0.0295	0.00	NA
chr03	600001	900000	0.0326	0.2565	12.72	NA
chr03	700001	1000000	0.0326	0.4113	7.94	NA
chr03	800001	1100000	0.0326	0.4083	7.99	NA
chr03	900001	1200000	0.0000	0.1551	0.00	NA
chr03	1000001	1300000	0.0000	0.0000	0	NA
chr03	1100001	1400000	0.0000	0.0000	0	NA
chr03	1200001	1500000	0.0000	0.0000	0	NA
chr03	1300001	1600000	0.0000	0.0000	0	NA
chr03	1400001	1700000	0.0000	0.0040	0	NA
chr03	1500001	1800000	0.0000	0.0078	0	NA
chr03	1600001	1900000	0.0000	0.0116	0.00	NA
chr03	1700001	2000000	0.0000	0.0076	0	NA
chr03	1800001	2100000	0.0000	0.0038	0	NA
chr03	1900001	2200000	0.0000	0.0000	0	NA
chr03	2000001	2300000	0.0000	0.0012	0	NA
chr03	2100001	2400000	0.0000	0.0012	0	NA
chr03	2200001	2500000	0.0000	0.0017	0	NA
chr03	2300001	2600000	0.0000	0.0280	0.00	NA
chr03	2400001	2700000	0.0000	0.0280	0.00	NA
chr03	2500001	2800000	0.0000	0.0278	0.00	NA
chr03	2600001	2900000	0.0000	0.0003	0	NA
chr03	2700001	3000000	0.0000	0.0009	0	NA
chr03	2800001	3100000	0.0000	0.0006	0	NA
chr03	2900001	3200000	0.0000	0.0006	0	NA
chr03	3000001	3300000	0.0000	0.0004	0	NA
chr03	3100001	3400000	0.0000	0.0004	0	NA
chr03	3200001	3500000	0.0000	0.0004	0	NA
chr03	3300001	3600000	0.0000	0.0014	0	NA
chr03	3400001	3700000	0.0000	0.0014	0	NA
chr03	3500001	3800000	0.0000	0.0014	0	NA
chr03	3600001	3900000	0.0000	0.0000	0	NA
chr03	3700001	4000000	0.0000	0.0003	0	NA
chr03	3800001	4100000	0.0000	0.0003	0	NA
chr03	3900001	4200000	0.0000	0.0003	0	NA
chr03	4000001	4300000	0.0000	0.0000	0	NA
chr03	4100001	4400000	0.0000	0.0007	0	NA
chr03	4200001	4500000	0.0000	0.0007	0	NA
chr03	4300001	4600000	0.0000	0.0007	0	NA
chr03	4400001	4700000	0.0000	0.0012	0	NA
chr03	4500001	4800000	0.0000	0.0012	0	NA
chr03	4600001	4900000	0.0000	0.0012	0	NA
chr03	4700001	5000000	0.0000	0.0000	0	NA
chr03	4800001	5100000	0.0000	0.0000	0	NA
chr03	4900001	5138350	0.0000	0.0024	0	NA
chr04	1	300000	0.0000	0.0024	0	NA
chr04	100001	400000	0.0000	0.0000	0	NA
chr04	200001	500000	0.0000	0.0008	0	NA
chr04	300001	600000	0.0000	0.0008	0	NA
chr04	400001	700000	0.0000	0.0045	0	NA
chr04	500001	800000	0.0000	0.0079	0	NA
chr04	600001	900000	0.0000	0.0079	0	NA
chr04	700001	1000000	0.0000	0.0053	0	NA
chr04	800001	1100000	0.0000	0.0011	0	NA
chr04	900001	1200000	0.0000	0.0048	0	NA
chr04	1000001	1300000	0.0000	0.0037	0	NA
chr04	1100001	1400000	0.0000	0.0037	0	NA
chr04	1200001	1500000	0.0000	0.0000	0	NA
chr04	1300001	1600000	0.0000	0.0009	0	NA
chr04	1400001	1700000	0.0000	0.0009	0	NA
chr04	1500001	1800000	0.0000	0.0015	0	NA
chr04	1600001	1900000	0.0173	0.1121	15.46	NA
chr04	1700001	2000000	0.1327	0.4062	32.66	NA
chr04	1800001	2100000	0.1327	0.5289	25.08	NA
chr04	1900001	2200000	0.1153	0.4174	27.63	NA
chr04	2000001	2300000	0.0000	0.1424	0.00	NA
chr04	2100001	2400000	0.0000	0.0191	0.00	NA
chr04	2200001	2500000	0.0000	0.0207	0.00	NA
chr04	2300001	2600000	0.0000	0.0016	0	NA
chr04	2400001	2700000	0.0313	0.0387	81.02	NA
chr04	2500001	2800000	0.0313	0.0371	84.43	NA
chr04	2600001	2900000	0.0313	0.0375	83.63	NA
chr04	2700001	3000000	0.0000	0.0004	0	NA
chr04	2800001	3100000	0.0000	0.0004	0	NA
chr04	2900001	3200000	0.0000	0.0048	0	NA
chr04	3000001	3300000	0.0000	0.0048	0	NA
chr04	3100001	3400000	0.0000	0.0048	0	NA
chr04	3200001	3500000	0.0000	0.0000	0	NA
chr04	3300001	3600000	0.0000	0.0004	0	NA
chr04	3400001	3700000	0.0000	0.0004	0	NA
chr04	3500001	3800000	0.0000	0.0004	0	NA
chr04	3600001	3900000	0.0000	0.0000	0	NA
chr04	3700001	4000000	0.0000	0.0000	0	NA
chr04	3800001	4100000	0.0000	0.0000	0	NA
chr04	3900001	4200000	0.0000	0.0000	0	NA
chr04	4000001	4300000	0.0000	0.0000	0	NA
chr04	4100001	4400000	0.0000	0.0000	0	NA
chr04	4200001	4500000	0.0000	0.0000	0	NA
chr04	4300001	4600000	0.0000	0.0003	0	NA
chr04	4400001	4665194	0.0000	0.0060	0	NA
chr05	1	300000	0.0000	0.0000	0	NA
chr05	100001	400000	0.0000	0.0000	0	NA
chr05	200001	500000	0.0000	0.0007	0	NA
chr05	300001	600000	0.0000	0.0011	0	NA
chr05	400001	700000	0.0000	0.0011	0	NA
chr05	500001	800000	0.0000	0.0010	0	NA
chr05	600001	900000	0.0000	0.0005	0	NA
chr05	700001	1000000	0.0000	0.0016	0	NA
chr05	800001	1100000	0.0000	0.0011	0	NA
chr05	900001	1200000	0.0000	0.0011	0	NA
chr05	1000001	1300000	0.0000	0.0000	0	NA
chr05	1100001	1400000	0.0000	0.0005	0	NA
chr05	1200001	1500000	0.0000	0.0015	0	NA
chr05	1300001	1600000	0.0000	0.0261	0.00	NA
chr05	1400001	1700000	0.0273	0.3069	8.90	NA
chr05	1500001	1800000	0.0273	0.3966	6.89	NA
chr05	1600001	1900000	0.0273	0.3721	7.34	NA
chr05	1700001	2000000	0.0000	0.0925	0.00	NA
chr05	1800001	2100000	0.0000	0.0050	0	NA
chr05	1900001	2200000	0.0000	0.0073	0	NA
chr05	2000001	2300000	0.0000	0.0079	0	NA
chr05	2100001	2400000	0.0000	0.0047	0	NA
chr05	2200001	2500000	0.0000	0.0025	0	NA
chr05	2300001	2600000	0.0000	0.0000	0	NA
chr05	2400001	2700000	0.0000	0.0000	0	NA
chr05	2500001	2800000	0.0000	0.0000	0	NA
chr05	2600001	2900000	0.0000	0.0000	0	NA
chr05	2700001	3000000	0.0000	0.0000	0	NA
chr05	2800001	3100000	0.0000	0.0000	0	NA
chr05	2900001	3200000	0.0182	0.0182	100.00	NA
chr05	3000001	3300000	0.0182	0.0281	64.74	NA
chr05	3100001	3400000	0.0182	0.0281	64.74	NA
chr05	3200001	3500000	0.0000	0.0099	0	NA
chr05	3300001	3600000	0.0000	0.0000	0	NA
chr05	3400001	3700000	0.0000	0.0000	0	NA
chr05	3500001	3800000	0.0000	0.0047	0	NA
chr05	3600001	3900000	0.0000	0.0047	0	NA
chr05	3700001	4000000	0.0000	0.0047	0	NA
chr05	3800001	4100000	0.0000	0.0000	0	NA
chr05	3900001	4200000	0.0000	0.0011	0	NA
chr05	4000001	4300000	0.0000	0.0016	0	NA
chr05	4100001	4303545	0.0000	0.0024	0	NA
chr06	1	300000	0.0402	0.0442	91.00	NA
chr06	100001	400000	0.0402	0.0442	91.00	NA
chr06	200001	500000	0.0402	0.0442	91.00	NA
chr06	300001	600000	0.0000	0.0000	0	NA
chr06	400001	700000	0.0000	0.0004	0	NA
chr06	500001	800000	0.0000	0.0004	0	NA
chr06	600001	900000	0.0000	0.0010	0	NA
chr06	700001	1000000	0.0000	0.0006	0	NA
chr06	800001	1100000	0.0000	0.0013	0	NA
chr06	900001	1200000	0.0000	0.0056	0	NA
chr06	1000001	1300000	0.0000	0.0079	0	NA
chr06	1100001	1400000	0.0000	0.0071	0	NA
chr06	1200001	1500000	0.0000	0.0098	0	NA
chr06	1300001	1600000	0.0000	0.0078	0	NA
chr06	1400001	1700000	0.0000	0.0078	0	NA
chr06	1500001	1800000	0.0000	0.0003	0	NA
chr06	1600001	1900000	0.0000	0.0000	0	NA
chr06	1700001	2000000	0.0000	0.0493	0.00	NA
chr06	1800001	2100000	0.0000	0.1299	0.00	NA
chr06	1900001	2200000	0.0000	0.1299	0.00	NA
chr06	2000001	2300000	0.0000	0.1130	0.00	NA
chr06	2100001	2400000	0.0000	0.0391	0.00	NA
chr06	2200001	2500000	0.0000	0.0391	0.00	NA
chr06	2300001	2600000	0.0000	0.0073	0	NA
chr06	2400001	2700000	0.0000	0.0056	0	NA
chr06	2500001	2800000	0.0000	0.0056	0	NA
chr06	2600001	2900000	0.0000	0.0049	0	NA
chr06	2700001	3000000	0.0000	0.0000	0	NA
chr06	2800001	3100000	0.0000	0.0000	0	NA
chr06	2900001	3200000	0.0000	0.0000	0	NA
chr06	3000001	3300000	0.0000	0.0000	0	NA
chr06	3100001	3400000	0.0000	0.0000	0	NA
chr06	3200001	3500000	0.0000	0.0000	0	NA
chr06	3300001	3600000	0.0000	0.0010	0	NA
chr06	3400001	3700000	0.0182	0.0192	94.62	NA
chr06	3500001	3764495	0.0206	0.0218	83.42	NA
chr07	1	300000	0.0000	0.0004	0	NA
chr07	100001	400000	0.0000	0.0014	0	NA
chr07	200001	500000	0.0000	0.0038	0	NA
chr07	300001	600000	0.0000	0.0129	0.00	NA
chr07	400001	700000	0.0000	0.0119	0.00	NA
chr07	500001	800000	0.0000	0.0095	0	NA
chr07	600001	900000	0.0000	0.0003	0	NA
chr07	700001	1000000	0.0000	0.0003	0	NA
chr07	800001	1100000	0.0000	0.0003	0	NA
chr07	900001	1200000	0.0000	0.0000	0	NA
chr07	1000001	1300000	0.0000	0.0242	0.00	NA
chr07	1100001	1400000	0.0000	0.0242	0.00	NA
chr07	1200001	1500000	0.0000	0.2061	0.00	NA
chr07	1300001	1600000	0.0268	0.4613	5.82	NA
chr07	1400001	1700000	0.0268	0.4746	5.65	NA
chr07	1500001	1800000	0.0268	0.2927	9.17	NA
chr07	1600001	1900000	0.0000	0.0180	0.00	NA
chr07	1700001	2000000	0.0000	0.0102	0.00	NA
chr07	1800001	2100000	0.0000	0.0102	0.00	NA
chr07	1900001	2200000	0.0000	0.0055	0	NA
chr07	2000001	2300000	0.0222	0.0243	91.62	NA
chr07	2100001	2400000	0.0222	0.0248	89.65	NA
chr07	2200001	2500000	0.0222	0.0253	87.99	NA
chr07	2300001	2600000	0.0000	0.0010	0	NA
chr07	2400001	2700000	0.0000	0.0005	0	NA
chr07	2500001	2800000	0.0000	0.0025	0	NA
chr07	2600001	2900000	0.0000	0.0046	0	NA
chr07	2700001	2966669	0.0000	0.0058	0	NA
chr08	1	300000	0.0000	0.0015	0	NA
chr08	100001	400000	0.0000	0.0000	0	NA
chr08	200001	500000	0.0000	0.0000	0	NA
chr08	300001	600000	0.0000	0.0000	0	NA
chr08	400001	700000	0.0000	0.0000	0	NA
chr08	500001	800000	0.0000	0.0000	0	NA
chr08	600001	900000	0.0000	0.0000	0	NA
chr08	700001	1000000	0.0000	0.0000	0	NA
chr08	800001	1100000	0.0000	0.0000	0	NA
chr08	900001	1200000	0.0000	0.0000	0	NA
chr08	1000001	1300000	0.0000	0.0000	0	NA
chr08	1100001	1400000	0.0000	0.0000	0	NA
chr08	1200001	1500000	0.0000	0.0000	0	NA
chr08	1300001	1600000	0.0000	0.0010	0	NA
chr08	1400001	1700000	0.0000	0.0010	0	NA
chr08	1500001	1800000	0.0000	0.0010	0	NA
chr08	1600001	1900000	0.0000	0.0000	0	NA
chr08	1700001	2000000	0.0000	0.2169	0.00	NA
chr08	1800001	2100000	0.0000	0.4230	0.00	NA
chr08	1900001	2200000	0.0000	0.4242	0.00	NA
chr08	2000001	2300000	0.0000	0.2073	0.00	NA
chr08	2100001	2400000	0.0220	0.0231	95.12	NA
chr08	2200001	2500000	0.0220	0.0220	100.00	NA
chr08	2300001	2600000	0.0220	0.0287	76.54	NA
chr08	2400001	2700000	0.0000	0.0067	0	NA
chr08	2500001	2800000	0.0182	0.0267	68.23	NA
chr08	2600001	2900000	0.0182	0.0224	81.13	NA
chr08	2700001	2948755	0.0219	0.0279	65.11	NA
chr09	1	300000	0.0000	0.0000	0	NA
chr09	100001	400000	0.0000	0.0228	0.00	NA
chr09	200001	500000	0.0000	0.0228	0.00	NA
chr09	300001	600000	0.0000	0.0228	0.00	NA
chr09	400001	700000	0.0000	0.0000	0	NA
chr09	500001	800000	0.0000	0.0013	0	NA
chr09	600001	900000	0.0000	0.0013	0	NA
chr09	700001	1000000	0.0000	0.0013	0	NA
chr09	800001	1100000	0.0000	0.0020	0	NA
chr09	900001	1200000	0.0000	0.0020	0	NA
chr09	1000001	1300000	0.0000	0.0020	0	NA
chr09	1100001	1400000	0.0000	0.0041	0	NA
chr09	1200001	1500000	0.0000	0.0041	0	NA
chr09	1300001	1600000	0.0000	0.0041	0	NA
chr09	1400001	1700000	0.0000	0.0004	0	NA
chr09	1500001	1800000	0.0000	0.0008	0	NA
chr09	1600001	1900000	0.0000	0.0008	0	NA
chr09	1700001	2000000	0.0159	0.2233	7.13	NA
chr09	1800001	2100000	0.0159	0.3729	4.27	NA
chr09	1900001	2200000	0.0159	0.3729	4.27	NA
chr09	2000001	2300000	0.0000	0.1507	0.00	NA
chr09	2100001	2400000	0.0000	0.0241	0.00	NA
chr09	2200001	2500000	0.0000	0.0241	0.00	NA
chr09	2300001	2600000	0.0000	0.0245	0.00	NA
chr09	2400001	2700000	0.0000	0.0011	0	NA
chr09	2500001	2800000	0.0000	0.0332	0.00	NA
chr09	2600001	2900000	0.0000	0.0481	0.00	NA
chr09	2700001	2916215	0.0000	0.0667	0.00	NA
chr10	1	300000	0.0000	0.0000	0	NA
chr10	100001	400000	0.0000	0.0004	0	NA
chr10	200001	500000	0.0000	0.0004	0	NA
chr10	300001	600000	0.0000	0.0004	0	NA
chr10	400001	700000	0.0000	0.0000	0	NA
chr10	500001	800000	0.0000	0.0014	0	NA
chr10	600001	900000	0.0000	0.0014	0	NA
chr10	700001	1000000	0.0000	0.0014	0	NA
chr10	800001	1100000	0.0000	0.0000	0	NA
chr10	900001	1200000	0.0000	0.0000	0	NA
chr10	1000001	1300000	0.0000	0.0000	0	NA
chr10	1100001	1400000	0.0000	0.0045	0	NA
chr10	1200001	1500000	0.0000	0.0045	0	NA
chr10	1300001	1600000	0.0000	0.0045	0	NA
chr10	1400001	1700000	0.0261	0.0404	64.74	NA
chr10	1500001	1800000	0.0261	0.0404	64.74	NA
chr10	1600001	1900000	0.0261	0.0416	62.87	NA
chr10	1700001	2000000	0.0000	0.0012	0	NA
chr10	1800001	2100000	0.0350	0.1959	17.88	NA
chr10	1900001	2200000	0.0883	0.3246	27.21	NA
chr10	2000001	2300000	0.0883	0.3246	27.21	NA
chr10	2100001	2400000	0.0533	0.1298	41.04	NA
chr10	2200001	2500000	0.0000	0.0000	0	NA
chr10	2300001	2533076	0.0000	0.0000	0	NA
chr11	1	300000	0.0000	0.0120	0.00	NA
chr11	100001	400000	0.0000	0.0327	0.00	NA
chr11	200001	500000	0.0000	0.0315	0.00	NA
chr11	300001	600000	0.0000	0.0404	0.00	NA
chr11	400001	700000	0.0288	0.0672	42.85	NA
chr11	500001	800000	0.0288	0.0672	42.85	NA
chr11	600001	900000	0.0288	0.0576	49.95	NA
chr11	700001	1000000	0.0000	0.0010	0	NA
chr11	800001	1100000	0.0000	0.0013	0	NA
chr11	900001	1200000	0.0000	0.0013	0	NA
chr11	1000001	1300000	0.0000	0.0003	0	NA
chr11	1100001	1400000	0.0000	0.0000	0	NA
chr11	1200001	1500000	0.0000	0.0000	0	NA
chr11	1300001	1600000	0.0000	0.0000	0	NA
chr11	1400001	1700000	0.0000	0.0000	0	NA
chr11	1500001	1800000	0.0000	0.0000	0	NA
chr11	1600001	1900000	0.0077	0.0546	14.14	NA
chr11	1700001	2000000	0.0752	0.3379	22.26	NA
chr11	1800001	2100000	0.0752	0.3575	21.04	NA
chr11	1900001	2200000	0.0675	0.3029	22.29	NA
chr11	2000001	2300000	0.0000	0.0204	0.00	NA
chr11	2100001	2400000	0.0000	0.0013	0	NA
chr11	2200001	2500000	0.0000	0.0013	0	NA
chr11	2300001	2511424	0.0000	0.0009	0	NA
chr12	1	300000	0.0000	0.0000	0	NA
chr12	100001	400000	0.0000	0.0000	0	NA
chr12	200001	500000	0.0000	0.0000	0	NA
chr12	300001	600000	0.0000	0.0173	0.00	NA
chr12	400001	700000	0.0000	0.0177	0.00	NA
chr12	500001	800000	0.0000	0.0177	0.00	NA
chr12	600001	900000	0.0293	0.1681	17.45	NA
chr12	700001	1000000	0.0720	0.4355	16.54	NA
chr12	800001	1100000	0.0720	0.4355	16.54	NA
chr12	900001	1200000	0.0427	0.2677	15.95	NA
chr12	1000001	1300000	0.0000	0.0000	0	NA
chr12	1100001	1400000	0.0000	0.0000	0	NA
chr12	1200001	1500000	0.0000	0.0028	0	NA
chr12	1300001	1600000	0.0000	0.0028	0	NA
chr12	1400001	1700000	0.0000	0.0028	0	NA
chr12	1500001	1800000	0.0000	0.0006	0	NA
chr12	1600001	1900000	0.0000	0.0254	0.00	NA
chr12	1700001	2000000	0.0000	0.0424	0.00	NA
chr12	1800001	2100000	0.0000	0.0418	0.00	NA
chr12	1900001	2179511	0.0000	0.0183	0.00	NA
chr13	1	300000	0.0000	0.0000	0	NA
chr13	100001	400000	0.0000	0.0017	0	NA
chr13	200001	500000	0.0000	0.0017	0	NA
chr13	300001	600000	0.0000	0.0021	0	NA
chr13	400001	700000	0.0000	0.0004	0	NA
chr13	500001	800000	0.0000	0.0004	0	NA
chr13	600001	900000	0.0000	0.0005	0	NA
chr13	700001	1000000	0.0000	0.0005	0	NA
chr13	800001	1100000	0.0000	0.0009	0	NA
chr13	900001	1200000	0.0000	0.0016	0	NA
chr13	1000001	1300000	0.0000	0.1708	0.00	NA
chr13	1100001	1400000	0.0620	0.3861	16.07	NA
chr13	1200001	1500000	0.0620	0.3849	16.12	NA
chr13	1300001	1600000	0.0620	0.2183	28.43	NA
chr13	1400001	1700000	0.0000	0.0172	0.00	NA
chr13	1500001	1800000	0.0000	0.0172	0.00	NA
chr13	1600001	1900000	0.0000	0.0147	0.00	NA
chr13	1700001	2000000	0.0000	0.0014	0	NA
chr13	1800001	2081016	0.0000	0.0015	0	NA
chr14	1	300000	0.0000	0.0004	0	NA
chr14	100001	400000	0.0000	0.0004	0	NA
chr14	200001	500000	0.0000	0.0004	0	NA
chr14	300001	600000	0.0000	0.0004	0	NA
chr14	400001	700000	0.0000	0.0000	0	NA
chr14	500001	800000	0.0000	0.0000	0	NA
chr14	600001	900000	0.0000	0.0554	0.00	NA
chr14	700001	1000000	0.0146	0.2882	5.07	NA
chr14	800001	1100000	0.0146	0.2890	5.06	NA
chr14	900001	1200000	0.0146	0.2340	6.25	NA
chr14	1000001	1300000	0.0000	0.0013	0	NA
chr14	1100001	1400000	0.0000	0.0004	0	NA
chr14	1200001	1500000	0.0000	0.0000	0	NA
chr14	1300001	1600000	0.0000	0.0000	0	NA
chr14	1400001	1700000	0.0000	0.0000	0	NA
chr14	1500001	1736457	0.0000	0.0000	0	NA
chr15	1	300000	0.0206	0.0219	94.04	NA
chr15	100001	400000	0.0206	0.0210	98.01	NA
chr15	200001	500000	0.0000	0.0033	0	NA
chr15	300001	600000	0.0000	0.0029	0	NA
chr15	400001	700000	0.0000	0.0029	0	NA
chr15	500001	800000	0.0000	0.0004	0	NA
chr15	600001	900000	0.0000	0.0015	0	NA
chr15	700001	1000000	0.0000	0.0019	0	NA
chr15	800001	1100000	0.0000	0.0021	0	NA
chr15	900001	1200000	0.0000	0.0012	0	NA
chr15	1000001	1300000	0.0000	0.0008	0	NA
chr15	1100001	1311673	0.0000	0.0004	0	NA
chr16	1	300000	0.0233	0.0267	86.97	NA
chr16	100001	400000	0.0000	0.0059	0	NA
chr16	200001	500000	0.0000	0.0059	0	NA
chr16	300001	600000	0.0000	0.0309	0.00	NA
chr16	400001	700000	0.0159	0.3241	4.91	NA
chr16	500001	800000	0.0159	0.4466	3.56	NA
chr16	600001	900000	0.0159	0.4181	3.80	NA
chr16	700001	1000000	0.0000	0.1660	0.00	NA
chr16	800001	1100000	0.0000	0.0481	0.00	NA
chr16	900001	1146179	0.0000	0.0587	0.00	NA
