# Supplementary material for: Cross-species dissection of saline-related genes by genetically deciphering a euryhaline microalga Chlorella sp
Source: Nat Commun. 2026 Jan 13;17:1577. doi: 10.1038/s41467-026-68287-6 (PMC12902096; doi:10.1038/s41467-026-68287-6)
Supplement: Supplementary file 6 — Source Data [file 41467_2026_68287_MOESM6_ESM.zip › 8-Source_Data_and_code/Original_Data_for_Supplementary_Figure/Fig_S3_trf.fa]

>chr11_tr:10276-11339
TGTTGGAAGTCGTCCAACACCTCATATCACAGGGAAATTGCGACCAAGTAATTAACCTTC
GGGTTGGCGCTTTTGGTCGCTGGTCAACATGGTTTCAGAGCCAAGTTGTGGCAATGTAGA
ACCTGACCTAGTGAGAGGTCGCGGGTTCAATCCCTGGTGATGCCGTAAACCGAAAGTTTG
CTCCTCTTTCGGTCATCGGAGGGGATACCTTGTGGAGGAACCCCATGTGCGGAAACCAAG
TTGGTGTTGTCCGCGGGGGGGTGTTGGAAGTCGTCCAACACCTCATATCACAGGGAAATT
GCGACCAAGTAATTAACCTTCGGGTTGGCGCTTTTGGTCGCTGGTCAACATGGTTTTAGA
GCCAAGTTGTGGCAATGTAGAACCCCACCTAGTGAGAGGTCGCGGGTTCAATCCCTGGTG
ATGCCGTAAACCGAAAGTTTGCTCCTCTTTCGGTCATCGGAGGGGATACCTCGTGGAGGA
ACCCCATGTGCGGAAACCAAGTTGGTGTTGTCCGCGGGGGGGTGTTGCCGACGACTTCCA
ACACCCCCCCGCGGACAACACCAACTTGGTTTCCGCACATGGGGTTCCTCCACGAGGTAA
CCCCTCCGATGACCGAAAGAGGAGGAAATTTCGGTTTACGGCATCACCAGGGATTGAACC
CGCGACCTCTCACTAGGTGGGGTTCTACATTGCCACAACTTGGCTCTTAAACCATGTTGA
CCAGCGACCAAAAGCGCCAACCCGAAGGTTAATTACTTGGTCGCAATTTCCCTGTGATAT
GAGGTGTTGGACGACTTCCAACACCCCCCCGCGGACAACACCAACTTGGTTTCCGCACAT
GGGGTTCCTCCACGAGGTAACCCCTCCGATGACCGAAAGAGGAGCAAACTTTCGGTTTAC
GGCATCACCAGGGATTGAACCCGCGACCTCTCACTAGGTGGGGTTCTACACTGCCACAAC
TTGGCTCTGAAACCATGTTGACCAGCGACCAAAAGCGCCAACCCGAAGGTTAATTACTTG
GTCGCAATTTCCCTGTGATATGAGGTGTTGGACGACTTCCAACA
>chr11_tr:47867-48299
AGGGGCCCATAACCTGTTGACGGATTTCGGACTTCTGAGGTGATGTCTGTGAGCGTTAAG
TTACAACTGAAAAGTTAGTAACAGCACTCGAGTTTTCCTAGTTTAATCAGCTTAATACAA
ACACAAATGAACGCTATATATATACACTACAAGATGGGACGCGGAGACGCGGGCCGCGGG
GCCGCGGGGCCGCGGGGCCGCGGGGACGCGGGGACGCGGGGACGCGGGGACGCGGGGACG
CGATTACGTAATCAACGACCAGATTACGTAACCGTGAAAAATATGCTAATCAGCATAGAA
AAACACACATTTTCTCTGTCACGCACACACAATCAATGGAAACGATTTCATAAGTAAAAT
CTCGATAATAAAGCATGACAGCAGACTGAAACACATCTACTGACTAACAATTAGTCCATC
AAATTTCCAACAG
>chr11_tr:54122-54940
TGCTCCTCTTTCGGTCATCGAAGGGGTTACCTCGTGGAGGAACCCCATGTGCGGAAACCA
AGTTGGTGTTGTCCGCGGGGGGGTGTTGGAAGTCGTCCAACACCTCATATCACAGGGAAA
TTGCGACCAAGTAATTAACCTTCGGGTTGGCGCTTTTGGTCGCTGGCCAACATGGTTTCA
GAGCCAAGTTGTGGCAGTGTAGAACCCCACCTAGTGAGAGGTCGCGGGTTCAATCCCTGG
TGATGCCGTAAACCGAAATTTCCTCCTCTTTCGGTCATCGGAGGGGTTACCTCGTGGAGG
AACCCCATGTGCGGAAACCAAGTTGGTGTTGTCCGCGGGGGGGTGTTGGAAGTCGTCCAA
CACCTCATATCACAGGGAAATTGCAACCAAGAAATTAACCTTCGGGTTGGCGCTTTTGGT
CGCTGGTCAACATGGTTCAGAGCCAAGTATCGGCTATGTAAGAACCCGACCTAGTGAGAG
GTCGCGGGTTCAATCCCTGGTGATGCCGTAAATCGAAAGTTTGCTCCTCTTTCGGTCATC
GGAGGGGTTACCTCGTGGAGGAACCCCATGTGCGGAAACCAAGTTGGTGTTGTCCGCGGG
GGGGTGTTGGAAGTCGTCCAACACCTCATATCACAGGGAAATTGCAACCAAGAAATTAAC
CTTCGGGTTGGCGCTTTTGGTCGCTGGTCAACATGGTTTAAGAGCCAAGTTGGGGCAATG
TAGAACCCCACCTAGTGAGAGGTCGCGGGTTCAATCCCTGGTGATGCCGTAAACCGAAAG
TTTGTTCCTCTTTCGGTCATCGGAGGGGTTACCTCGTGG
>chr11_tr:54812-55757
ACATGGTTTAAGAGCCAAGTTGGGGCAATGTAGAACCCCACCTAGTGAGAGGTCGCGGGT
TCAATCCCTGGTGATGCCGTAAACCGAAAGTTTGTTCCTCTTTCGGTCATCGGAGGGGTT
ACCTCGTGGAGGAACCCCATGTGCGGAAACCAAGTTGGTGTTGTCCGCGGGGGGGTGTTG
GAAGTCGTCCAACACCTCATATCACGGGGAAATTGCGATCAAGAAATTAACCTTCGGGTT
GGCGCTTTTGGTCGCTGGTCAACATGGTTTCAGAGCCAAGGTTGTGGCAGTGTAGAACCT
GACCTAGTGAGAGGTCGCGGGTTCGATCCCTGGTGATGCCGTAAACCGAAATTTCCTCCT
CTTTCGGTCATCGGAGGGGTTACCTCGTGGAGGAACCCCATGTGCGGAAACCAAGTTGGT
GTTGTCCGCGGGGGGGTGTTGGAAGTCGTCCAACACCTCATATCACAGGGAAATTGCGAT
CAAGAAATTAACCTTCGGGTTGGCGCTTTTGGTCGCTACTACACGCAGTGGAAGCGTGAG
GGGCCCATAACCTGTTGACGGATTTCGGACTTCTGAGGTGATGTCTGTGAGCGTTAAGTT
ACAACTGAAAAGTTAGTAACAGCACTCGAGTTTTCCTAGTTTAATCAGCTTAATACAAAC
ACAAATGAACGCTATATATATACACTACAAGATGGGACGCGGGGACGCGGGCCGCGGGGC
CGCGGGGCCGCGGGGATGCGGGGACGCGGGGACGCGATTACGTAATCAACGACCAGATTA
CGTAACCGTGAAAAATATGCTAATCAGCATAGAAAAACACACATTTTCTCTGTCACGCAC
ACACAATCAATGGAAACGATTTCATAAGTAAAATCTCGATAATAAAGCATGACAGCAGAC
TGAAACACATCTACTGACTAACAATTAGTCCATCAAATTTCCAACA
>chr11_tr:57214-58745
AACCCTCGTATCACCACCTCTGCATGATTTTCAGGCAGCCTGGCAATCACAGCGTCAGCA
GGTATGGTCGTGCTCTCTCCCTCCACCTCAACCACGACCCCCTGCTCCTGTACGGCTCGC
TGAAACGCGAGCTTGGCATCGTCGCTGTCTCGTATGACCACCCGCAAACTGCTCAAACGC
AGCCACTGCTGACGATTAGGGGCAGCAGCAAATCCCGCAACCCAACTACCATGCTGGGCG
CAGAACCCGTCAATGAGCTTACCAAGCAGTGAGGAACGGTCCCCACGCTCAGCAGGTAAA
GTGTCTAGTACATGCCCAAAATCAAGCTCAAGTTCCATACCTTCCCAGAAAACGTATGGA
TCTCTACCCAACACGTTATTCCGGGCTCGCCGTACCGCCGAAATCGCAGGTCCAAGCTGA
TGCACGTGCTGCGCCTGCTGTGCTCCCGTCATGACGCGCGCGACCAACCGTTTTCCAACC
GTTTTCCAACCGTTTTATGCGATCGAGGCGCACGACCAATTGGCACGCGAAAATCACCTC
CAAGCAACCGAAATACTTCGAAATAAATATATATATGCTTCGAAAAGCACCAACGAAGGC
GGACGTGCTGGTCGCTCGACCAAGCACAACCGACTGACCGAAAAATACGAGCGTCAAGGC
TCGATAAACACGTCAAAGAACGTGAAATACGCTAAATAAGGACAGGCCCAAAGGATAGGC
GCAACGGTGCAGGTTTCAGTAAAGTGAAACAATAATAATAATAATAACGAATATGAATTA
TTGTTTCACTTTACTGAAACCTGCACCGTTGCGCCTATCCTTTGGGCCTGTCCTTATTTA
GCGTATTTCACGTTCTTTGACGTGTTTATCGAGCCTTGACGCTCGTATTTTTCGGTCAGT
CGGTTGTGCTTGGTCGAGCGACCAGCACGTCCGCCTTCGTTGGTGCTTTTCGAAGCATAT
ATATATTTATTTCGAAGTATTTCGGTTGCTTGGAGGTGATTTTCGCGTGCCAATTGGTCG
TGCGCCTCGATCGCAAAAAACGGTTGGAAAACGGTTGGAAAACGGTTGGTCGCGCGCGTC
ATGACGGGAGCACAGCAGGCGCAGCACGTGCATCAGCTTGGACCTGCGATTTCGGCGGTA
CGGCGAGCCCGGAATAACGTGTTGGGTAGAGATCCATACGTTTTCTGGGAAGGTATGGAA
CTTAAGCTTGATTTTGGGCATGTACTAGACACTTTACCTGCTGAGCGTGGGGACCGTTCC
TCACTGCTTGGTAAGCTCATTGACGGGTTCTGCGCCCAGCATGGTAGTTGGGTTGCGGGA
TTTGCTGCTGCCCCTAATCGTCAGCAGTGGCTGCGTTTGAGCAGTTTGCGGGTGGTCATA
CGAGACAGCGACGATGCCAAGCTCGCGTTTCAGCGAGCCGTACAGGAGCAGGGGGTCGTG
GTTGAGGTGGAGGGAGAGAGCACGACCATACCCGCTGACGCTGTGATTGCCAGGCTGCCT
GAAAATCATGCAGAGGTGGTGATACGAGGGTT
>chr01:102688-104362
CACTTGTGCTTCACTTCAAGTGAAACCATGCCCAGGAGGCAGCACAGGCGATGGGGCCGC
AAGGGGATGGTATGGTGGACGTGGAGGAGGTGAGGGGGGTGTTCTCTGCCTTGCCTAGGG
GGGTCAGCCCGGGTTTGGACGGCCTCCCTTATGAGTTCTACATCCATTTCTGGCGGGTGT
TGGGAGAGCCTTTTGTCGCCATGGCAAATGAGGCTCTTGAGGCAGCCACAGAGGCTCGCA
TGTTCCCAGACGAGCCAATCCTCCCACGCAGCATGCTGACCGGGCTCATCATCATGCTGT
ACAAGGGGGGGGGCAAGGATGCGACCACGTTGGCGTCGTACCGGCCAATCACATTGCTTA
ATTGTGATTACCGCATCCTGGCTCGGCTGCTGTGCTCGCGGTTGGCTGGCCCCTTGTGCT
CTGTGGTGGATCCCACGCAGACGGCGTTCCTCCCGGGGAGATGGATTGGGGACAACGTGT
TGTACCACCTGGAGGAGGTGCAGTACTTGGAGGAGACAGGCACGGAGGGGTGTGTGGTGA
TGCTGGACTCGGAGAAGGCATATGACCGGGTGGTGCGGGACTGGTTGTTCCGTGTGATGG
AGCGCATGGGCTTCCCAGAGCCGTGCGTGAGGTGGGTGAGACTGATGCTGGCTGGCACGT
CAGCACAGGTATCACTCAATGGCCACTACACCCCCAGCTTCCCCGTGCGCAGCAGCGTGC
AGCAGGGCAGCCCGTTGAGCACCCTGCTGTACAACATCACAGCCCAGCCTCTGGCCGCTC
ACCTGCGGCAGCAAGTCAGCCTTGGCGTGGTGCGACCCATCATGATGCCGGATGGGTGCC
CCGGCAAGCCTCTGAGAGCCTGAGCCTGCTGATACGCCCCCTTCAGTCGTGCAACCCCAG
GATTTCCCTCATATGCCGCCCGTACCACCTCGACCGCCCTATCCAGCGCCTTCCTCCTGC
AGCCCTCCTGCGCCCTATAATGCAGGGTGTGTGCCATGCAGCGGTACGCAAGGCACGCCT
TCAACCCCTCCCAGCGCTGCCTATGGGTCAGCCCTTGGCCCGCAGGGTGCCTCTGGAGGT
AGCCGGCCACCGTGTCCTCCACCATGTCTCCAAAACCCTGCTCGTCCAACAGATGCAACG
GTAACCTCCACCTGCCCCTCCCACACTGCAAGAGCTCAGGAGGTGCCAACACCAGCTCCA
CCCCCAGGTGATCTCCTGGCAGGCCATGCACAACCCCACACCTGCGCACCCACGGTAGAA
GCTCAGCTGACACATACCACCTGTTCAACCTAGCACCACGGCCACCCGTGGCCAAGTGGG
TGGCCCCGTTTCCCTCTGGATGCAGGTGACGCCATGCATCTACCAAACCGTGTTGCGCTT
GGATCCGTTGGAACTCCATGCTGCCCACGTCCGGCCTGGCCAGCACCCCCTCCACATCCT
CAGGGCTGTCCACAAAGTTCCAGTCCCCACACATCAACAGCGGCCGCTCCTCCGTCACGC
ACGCCGAGAGCTCCTCCGCAAAGAATGATGGTCGCTCCGTTGCCACACAAGGCGCATAGC
AGTTGACCAGTCCCAAGCCCACACCTGCGTATGAGCCAGCAACATCCAGCAACCGGCCCC
CCTCCGGGGCCAGCCGCGAGGTACAAGCAGCCAGGGGTGCACCAGCCTTGACAAA
>chr01:112089-113656
TTTTTTTTTTTTTTTTTTTTGAGCGTGAGCAGTTACATTGGCTTGGGCAACCAACGCCTC
AAATTCTGTGGTCAAGTACTATTGGGGGCAGGTGATGGAGCACCTACGACCCATGACAAG
TTTCATGCAATTCATAAGCAGACAAGCTGACGTGCAAAGAGCAGATCATCAGCAGCACAA
ATGCAAGTGGACAGGCACATTGCACGCAATACATTGCACTATGCATTTAATGGACGGCTG
AGCGAGTAATAGGACTCCTGAAGCAAACGAAATAGACGATTTGGCGGTCTATGCATGCCC
GCTTCATTCCCAATCCTCTCATCGAGCCTATAACTCATCCCCCCCCACACCCACCCAACC
CCTGGCATCAGTCAATCTCTCATGCACCATGATGCCCTCGCCTTCTTGCTGGCCACCTCG
GTCAAATAACCCTGCAAATCAGCCTGAGCATTTTGGTACGCCCCCTTTAGCCGTGCAATC
CCGAGATTTTCCTCGTAGGTTGTCCGTGCCACCTCGACAGCCCTTTCCAACGCCTTCCTC
CTACAGCCCTCCTGCGCCCTGGAGTGCAGGGTGTGTGCCATGCAGCGGTATGTAAGGCAC
GCCTTCAGCCCCTCCCAGCGCTGCCTATGGGACAGCCTTTGGCCTGCAGGGTGCCTCTGG
AGGTACCCGGCCACCGCGTCCTCCACCATGTCTCCAAACCCCTGCTCGTCCAACAGATGC
AACGGCAACCTCCACCTGCCCCTCCCACACTGCAAGAGCTTAGGAGGTGCCAACACCAGC
TCCACTCCCAGGTGATCCCCTGGCAGGCCATGCACAACCCCACACCTGCGCACCCAGGGT
AGAAGCTCAGCTGACACATACCACCTGTCCAACCTAGCACCACGGCCACCCGTGGCCAAG
TGGGTGGCCCCGTTTCCCTCTGGATGCAGGTGACGCCATGCATCTACCAAACCGTGTTGC
GCTTGGATCCGTTGGAACTCCCTCCTGCCCACGTCCGGCCTGGCCAGCACCCCCTCCACA
TCCTCAGGGCTGTCCACAAAGTTCCAGTCCCCACACATCAACAGCGGCCGCTCCTCCGTC
ACGCTCCCGGCTCCGCAAGGAGCATTGGCGGCATTCCTGCCTTGGGGGCCATTTGCGATC
CCCCTCGACTACGGTGTGATCGTCCACGATGCATCCACTGTTGCATATCAGCTTGGATCT
GCCTCCATGTCCTCTCCCCGTCACCCCTCGCCGCTGACTAGCTGAGCGTCCAAGCCCCAC
CCTGCTAGTTGAGCTGTTCACTGTGCTGAAGACGCCGCAGTGGTTGGCAACTCTTGCACC
TCAGGGGGGAAAGGGAGAGGGTGAGTAGCAGACAAGGTGACGGAGATTGAGGGCGGCAAG
CCGTTGTGCTCCTCTATGCGACACAGTGATGTGTCCCATGCCCATCGCTGTGTAAACTCA
GGCATGAGCACTGCCGGAGAGCGACCCCTGAACCATTCTGGGCACGCTCCAGACATGTGA
ACCAGATCCTGAGTGGCCCGTGCCCAATCTCTCCTAATGGAGGACCGCAAGCTGGCCAAT
ATAGCTCC
>chr01:144940-149526
TGACCGAGGTGGCCGGCAAGAAGGCGAGGGCGGCTGGAGTGCTGTGGCACTGCTACGGGG
AGCAGCCCACCAAATGGTTCCACAACCTGGCACGTCCCCTGTTGCCTAATCAGCCGGTTC
CGGCAGTGCAGGATCCCCTATCCCCTGATGCACCACCGGCTGACATGGGCACCCCAGCTG
GCATTCGCGCTGCCCTCAAACACGCTTGCAACTTCTTCTCGGCTGACAGTCCTGTAGGTT
TGTTCCGCCCCTCGCCCGTTGACCCAGCTGCGCAGGAGGAGCTGCTGGCCGCGGTGGACA
TGTTCTTGGGCGAGGGGGAGGCAGCACAGGCGATGGGGCCGCAAGGGGATGGTATGGTGG
ACGTGGAGGAGGTGAGGGGGGTGTTCTCTGCCTTGCCTAGGGGGGTCAGCCCGGGTTTGG
ACGGCCTCCCTTATGAGTTCTACATCCATTTCTGGCGGGTGTTGGGAGAGCCTTTTGTCG
CCATGGCAAATGAGGCTCTTGAGGCAGCCACAGAGGCTCGCGTGTCCCCAGACGAGCCAA
TCCTCCCACGCAGCATGCTGACCGGGCTCATCATCATGTTGTACAAGGGGGGGGGCAAGG
ATGCGACCACGTTGGCGTCGTACCGGCCCATCACATTGCTGAACTGTGATTACCGCATCC
TTGCTCGGCTGCTGTGCTCGCGGTTGGCTGGCCCCTTGTGCTCTGTGGTGGATCCCACGC
AGACGGCGTTCCTCCCGGGGAGATGGATTGGGGACAACGTGTTGTACCACCTGGAGGAGG
TGCAGTACCTGGAGGAGACAGGCACGGAGGGGTGTGTGGTGATGCTGGACTCGGAGAAGG
CATATGACCGGGTGGTGCGGGACTGGTTGTTCCGTGTGATGGAGCGCATGGGCTTCCCAG
AGCCGTGCGTGAGGTGGGTGAGACTGATGCTGGCTGGCACGTCAGCACAGGTATCACTCA
ATGGCCACTACACCCCCAGCTTCCCCGTGCGCAGCAGCGTGCAGCAGGGCAGCCCGTTGA
GCACCCTGCTGTACAACATCACAGCCCAGCCTCTGGCCGCTCACCTGCGGCAGCAAGTCA
GCCTTGGCGTGGTGCGACCCATCATGATGCCGGATGGGTGCCCCGCCCCCCCTTCCCACC
AGCATGCCGACGACACCACCCTGCATGTGAGGGGGCCTGGAGATGTGGCTGTGGTTTTGG
GCCCGCAAGGAACGATGGGTCTGCACGAGAGGGCATCAGGGGCGAGGATCAGCCAGCCCA
AGTGCCAGGGGCTGAGGTTTGGCCCCCATCCCGAGCGTGATCCTGCGACGGGGAGGTGTG
CGGTGTCTGGGGTCGTGTTCCCTGATGCGCAGGGGTCGGTGTGCCACCTTGGGGTGTTCC
TAGGCGCGGATGCTGTGGCGGCCAACGCTCGCACCTTTGGCAGGCTCCAGCAGAAGGTGC
TGCAAGCGGTGCAGCTGTGGAGACAGCAGCGACTTTCCTGGCTGGGGAGGGTGTACGTGG
CCAAACAGGTTCTTGGGGCCATGCTGTCATACCATGCCTGCTTTGTTCCCCCGGCACCGT
ATCAGCTGCGCAGCCTGAAACAGCTGGTTTACGCATTCGTGAGGGGTGGGAGTCTGGAGG
GGGGGGGAGGGGGGAGGCTCCTTGAAGCACCCTGGCCTGCATGTGACGTCCCTGCCGTGG
GAGGAAGGGGGGGTGGGCATGGTGGATTTGGGAGTGCAGGTGGCCTGCCTGCAAGGCAAG
GTGGCAGCTCGGCTACTGCACCCTGCACCCCAACCGTGGAAAGTACTCATGCAGGCGCAA
CTGCAACGAAAGCTTCCTGCGTTGGGCTCTGCGGTGCTGTTCAGCTCATTGCAGGCGATA
GGCCACTCCCTCGGACCACGGCATGCGGCCTACGTTAGAGGATTCCAACTGACAAGGCCT
CATAGACTAGTGCATCCCGATCAGCTGTCTGGGGACCAGGCTCGGTCTGAGCGTTTGTTC
CACAATCGACAGATTGTGCGTCTGGCTACTGGGCTACCCTTTGCTCCAGCGGAGGTACCG
GTACTGGCATCCCAGTCGATATACACAGTTGGCCAGCTGGCTGACTTGGTGCAGCAGGAG
CAGCCCCTTGAATTGGGCGCACGCAGACTGTGGGACAGGGTGCCAGCAGTGTGGAGGGAG
CGAGCCGTACAGGGAGGGGGGGTTGCTGGCTGGGAGTTGGAAGGGGGGGGCAGGTACGTC
AGGGATGCTCAGGGGAAGGAATATCAGGTGATGCCGGATCGGTCGTGCGTGGCCATAGAA
GGCATCTCAGGGAGGGGCACACAGGGGTTGCAGTGGGAGGCATGCTGCGTGGTGGAGTGC
CCCGACTCATCTGCGAGCAGTGGAAGGGAACTGGTGCCCTTCTTGGTTGGTCCCTGGAAC
ACTGTGCAGGTTGACCCTGGGGGGTGGGGGCATGGGACGATGGCCTCCGTATGCTACACG
GTCAAGGCGGCTGCGGTGCGGCGCGTACGCTTGAGGACTGTTCAGGAGGGGCATGGCTGG
TACATTCCGGGAGCAGGCATATGGCCCCCTCTGTGGGACCCGCCTGAAGGATCCCAAGTG
GCGCGGAACAGGACACTGGGGCTGGCTGCACTGGAGGCTGCATGGCGCACCAGCGGGAGA
TCCCGGGCGCGCAGATCAACGGCGGAGTTTGAGATAGGCCTTCCCCCGTGCATGAGGCCC
TCCCGGCGTCAACGAACGGGGGTTTGGGACAGAGTTGCAGACCCTGTGGTGGCGGTGAAC
AACCACGATGTGGTTGATGCGGTAGCATGTGGACCGGAGCAGGACGCCGAGGCACAAGCG
GCTGTAAGGGGAGTCTGGAAGAGACTGCGTAGAGCAGACCTCCCACAAGGCGCATAGCAT
TGTTTCACTTTACTGAAACCTGCACCGTTGCGCCTATCCTTTGGGCCAGTGCTTTTTTAG
CGTATTTAACGTTCTTTGACGTGTTTATCGAGCCTTGACGCTCGTATTTTTCGGTCAGTT
GGTTGTGCGTGGTCGAGCGACCAGAACGTCCGCCTTCGTTGGTGCTTTTCGAAGCATATA
TATATATATATATATATTTAGAAGTATTTCGGCTGCTTGGAGGTGATTTTCGCGTGCCAA
TTGGTCGTGCGCCTCGATCGCAAAAAACGGTTGGGAAACGGTTGGAAAACGGTTGGTCGC
GCGCGTCATGACGGAAGCACAGCAGGCGCAGCACGTGCATCAGCTTGGACCTGCGATTTC
GGCAGTACGGCGAGCCCGGAATAACGTGTTGGGTACAGATCCATACGTTTTCTGGGAAGG
TATGGAACTTAAGCTTGATTTTGGGCATGTGCTAGACACTTTACCTGCTGAGCATGGGGA
CCGTTCCTCACTGCTTGGTAAGCTCATTGACGGTTTCTGCGCCCAGCATAGTAGTTGGGT
TGCGGGATTTGCTGCTGCCCCTAATCGTCAGCAGTGGCTGCGTTTGAGCAGTTTGCGGGT
GGTCATACGAGACAGCGACGATGCCAAGCTCGCGTTTCAGCGAGCCGTACAGGAGCAGGG
GGTCGTGGTTGAGGTGGAGGGAGAGAATACGACCATACCTGCTGACGCTGTGATTGCCAG
GCTGCCTGAAAATCATGCAGAGGTGGTGATACGAGGGTTGCCTGCGGATTGTGCGAGTGC
TGGAGTTACGGAGGCGGTGTTGCGAGCCGTTGGATATCGGGCGACGACTCAGGTGGTGGT
TGTGCACGAAAGGGCTGGAATAGTGATCGGACCCACAGGTAAGCCGCTTCCGTTCCCTGA
TCTCAGTGTGGTGGTGGCAGTGGTCAGCACCCCTGTGGAGGACGCGCAGCTTCATCGTCT
ACCGCGGTGGGCTGTGGTGGAGGGCAGGGAGGTACGCTTGGAGGTACGGCCCTGCCTACA
GGTAAGTCCTGCGATTCAGCTTCGCCCTGCCCCTCACCGTGCGGGAGGTGGTAACGTGTT
GGAGAGGGTGGGGGCAGCGCATGGCCTCACACCAGCGGTAAGAGCTTCTGGGCCGTTGCC
GGTGGCAGATTCTGTGTTGCAGGTTTCCAGGAGGCCAGGGGATAGGGGTGGGGTGGGGCT
TGGTGTAGAGGAGGGGAGGGGCGGCTCTCAACCCCTTTCACGCGTTCGGGATGCTAGCAT
GCTGGAGGCTCCTGACCTGCCGGATGCTCCGGATGATGAGCCCCTCTTTGGGACTTGCTT
GGAATACTTGCAGGATGGTGCGGATTTATTGAGCCATTCAGAGATGGCCCAGGTGGTACA
CGCAGTGCGTGACCGCCAGCCGCGGGAATATCAGGCCAGCCTGGGTGCGGGACGTGTGGG
AGACTTACCAACCTCTATCAAGATGTCCCTCCACATGCAGGCTCGGTCCTTGTTTGGGAG
GGAGCGAGGGGGTGTGCCACCTGAGGTGGCGGGCGCATGGAGTTCCGGTGGATTGGAGGA
GCCAGCGCAGTCGCCCCCCAGTACGCGGGAGTTGGCCGGCCCTCCTCCCCGCCGCACACC
ACCCGGCAATGCAGGCAAGGCACCACCACCATTTTGGGCCTCCCAGGCCCCTCAGACGCC
AGCGGCTGGCCGCCCCCAATGCGGGGG
>chr01:160361-161602
TGTTGGAAGTCGTCCAACACCTCATATCACAGGGAAATTGCGATCAAGTAATTAACCTTC
GGGTTGGCGCTTTTGGTCGCTGGTCACATGGTTTCAGAGCCAAGTTTCGGCTGTGTAGAA
CCTGACCTAGTGAGAGGTCGCGGGTTCAATCCCTGGTGATGCCGTAAACCGAAATTTCCT
CCTCTTTCGGTCATCGGAGGGGTTACCTCGTGGAGGAACCCCATGTGCGGAAACCAAGTT
GGTGTTGTCCGCGGGGGGGTGCTGGAAGTCGTCCAACACCTCATATCACAGGGAAATTGC
GATCAAGTAATTAACCTTCGGGTTGGCGCTTTTGGTCGCTGGTCACATGGTTTCAGAGCC
AAGTTTCGGCTGTGTAGAACCTGACCTAGTGAGAGGTCGCGGGTTCAATCCCTGGTGATG
CCGTAAACCGAAAGTTTGCTCCTCTTTCGGTCATCGGAGGGGTTACCTCGTGGAGGAACC
CCATGTGCGGAAACCAAGTTGGTGTTGTCCGCGGGGGGGTGTTGGAAGTCGTCCAACACC
TCATATCACAGGGAAATTGCGACCAAGTAATTATTGAACCCGCGACCTCTCACTAGGTCA
GGTTCTACACAGCCGAAACTTGGCTCTGAAACCATGTGACCAGCGACCAAAAGCGCCAAC
CCGAAGGTTAATTACTTGATCGCAATTTCCCTGTGATATGAGGTGTTGGACGACTTCCAA
CACCCCCCCGCGGACAACACCAACTTGGTTTCCGCACATGGGGTTCCTCCACGAGGTAAC
CCCTCCGATGACCGAAAGAGGAGGAAATTTCGGTTTACGGCATCACCAGGGATTGAACCC
GCGACCTCTCACTAGGTCAGGTTCTACACTGCCACAAACTTGGCTCTGAAACCATGTGAC
CAGCGACCAAAAGCGCCAACCCGAAGGTTAATTTCTTGATCGCAATTTCCCTGTGATATG
AGGTGTTGGACGACTTCCAACACCCCCCCGCGGACAACACCAACTTGGTTTCCGCACATG
GGGTTCCTCCACGAGGTAACCCCTCCGATGACCGAAAGAGGAGGAAATTTCGGTTTACGG
CATCACCAGGGATTGAACCCGCGACCTCTCACTAGGTCAGGTTCTACACTGCCACAACCT
TGGCTCTGAAACCATGTGACCAGCGACCAAAAGCGCCAACCCGAAGGTTAATTTCTTGAT
CGCAATTTCCCTGTGATATGAGGTGTTGGACGACTTCCAACA
>chr01:160933-162380
ATTGAACCCGCGACCTCTCACTAGGTCAGGTTCTACACAGCCGAAACTTGGCTCTGAAAC
CATGTGACCAGCGACCAAAAGCGCCAACCCGAAGGTTAATTACTTGATCGCAATTTCCCT
GTGATATGAGGTGTTGGACGACTTCCAACACCCCCCCGCGGACAACACCAACTTGGTTTC
CGCACATGGGGTTCCTCCACGAGGTAACCCCTCCGATGACCGAAAGAGGAGGAAATTTCG
GTTTACGGCATCACCAGGGATTGAACCCGCGACCTCTCACTAGGTCAGGTTCTACACTGC
CACAAACTTGGCTCTGAAACCATGTGACCAGCGACCAAAAGCGCCAACCCGAAGGTTAAT
TTCTTGATCGCAATTTCCCTGTGATATGAGGTGTTGGACGACTTCCAACACCCCCCCGCG
GACAACACCAACTTGGTTTCCGCACATGGGGTTCCTCCACGAGGTAACCCCTCCGATGAC
CGAAAGAGGAGGAAATTTCGGTTTACGGCATCACCAGGGATTGAACCCGCGACCTCTCAC
TAGGTCAGGTTCTACACTGCCACAACCTTGGCTCTGAAACCATGTGACCAGCGACCAAAA
GCGCCAACCCGAAGGTTAATTTCTTGATCGCAATTTCCCTGTGATATGAGGTGTTGGACG
ACTTCCAACACCCCCCCGCGGACAACACCAACTTGGTTTCCGCACATGGGGTTCCTCCAC
GAGGTAACCCCTCCGATGACCGAAAGAGGAGGAAATTTCGGTTTACGGCATCACCAGGGA
TTGAACCCGCGACCTCTCACTAGGTCAGGTTCTACACTGCCACAACCTTGGCTCTGAAAC
CATGTGACCAGCGACCAAAAGCGCCAACCCGAAGGTTAATTTCTTGATCGCAATTTCCCT
GTGATATGAGGTGTTGGACGACTTCCAACACCCCCCCGCGGACAACACCAACTTGGTTTC
CGCACATGGGGTTCCTCCACGAGGTAACCCCTCCGATGACCGAAAGAGGAGGAAATTTCG
GTTTACGGCATCACCAGGGATTGAACCCGCGACCTCTCACTAGGTGGGGTTCTACACTGC
CCCAACTTGGCTCTGAAACCATGTGACCAGCGACCAAAAGCGCCAACCCGAAGGTTAATT
ACTTGGTCGCAATTTCCCCGTGATATGAGGTGTTGGACGACTTCCAACACCCCCCCGCGG
ACAACACCAACTTGGTTTCCGCACATGGGGTTCCTCCACGAGGTAACCCCTCCGATGACC
GAAAGAGGAGGAAATTTCGGTTTACGGCATCACCAGGGATTGAACCCGCGACCTCTCACT
AGGTCAGGTTCTACACAGCCGAAACTTGGCTCTGAAACCATGTGACCAGCGACCAAAAGC
GCCAACCCGAAGGTTAATTACTTGGTCGCAATTTCCCCGTGATATGAGGTGTTGGACGAC
TTCCAACA
>chr01:161192-162899
ATTGAACCCGCGACCTCTCACTAGGTCAGGTTCTACACTGCCACAAACTTGGCTCTGAAA
CCATGTGACCAGCGACCAAAAGCGCCAACCCGAAGGTTAATTTCTTGATCGCAATTTCCC
TGTGATATGAGGTGTTGGACGACTTCCAACACCCCCCCGCGGACAACACCAACTTGGTTT
CCGCACATGGGGTTCCTCCACGAGGTAACCCCTCCGATGACCGAAAGAGGAGGAAATTTC
GGTTTACGGCATCACCAGGGATTGAACCCGCGACCTCTCACTAGGTCAGGTTCTACACTG
CCACAACCTTGGCTCTGAAACCATGTGACCAGCGACCAAAAGCGCCAACCCGAAGGTTAA
TTTCTTGATCGCAATTTCCCTGTGATATGAGGTGTTGGACGACTTCCAACACCCCCCCGC
GGACAACACCAACTTGGTTTCCGCACATGGGGTTCCTCCACGAGGTAACCCCTCCGATGA
CCGAAAGAGGAGGAAATTTCGGTTTACGGCATCACCAGGGATTGAACCCGCGACCTCTCA
CTAGGTCAGGTTCTACACTGCCACAACCTTGGCTCTGAAACCATGTGACCAGCGACCAAA
AGCGCCAACCCGAAGGTTAATTTCTTGATCGCAATTTCCCTGTGATATGAGGTGTTGGAC
GACTTCCAACACCCCCCCGCGGACAACACCAACTTGGTTTCCGCACATGGGGTTCCTCCA
CGAGGTAACCCCTCCGATGACCGAAAGAGGAGGAAATTTCGGTTTACGGCATCACCAGGG
ATTGAACCCGCGACCTCTCACTAGGTGGGGTTCTACACTGCCCCAACTTGGCTCTGAAAC
CATGTGACCAGCGACCAAAAGCGCCAACCCGAAGGTTAATTACTTGGTCGCAATTTCCCC
GTGATATGAGGTGTTGGACGACTTCCAACACCCCCCCGCGGACAACACCAACTTGGTTTC
CGCACATGGGGTTCCTCCACGAGGTAACCCCTCCGATGACCGAAAGAGGAGGAAATTTCG
GTTTACGGCATCACCAGGGATTGAACCCGCGACCTCTCACTAGGTCAGGTTCTACACAGC
CGAAACTTGGCTCTGAAACCATGTGACCAGCGACCAAAAGCGCCAACCCGAAGGTTAATT
ACTTGGTCGCAATTTCCCCGTGATATGAGGTGTTGGACGACTTCCAACACCCCCCCGCGG
ACAACACCAACTTGGTTTCCGCACATGGGGTTCCTCCACGAGGTAACCCCTCCGATGACC
GAAAGAGGAGGAAATTTCGGTTTACGGCATCACCAGGGATTGAACCCGCGACCTCTCACT
AGGTCAGGTTCTACACAGCCGAAACTTGGCTCTGAAACCATGTGACCAGCGACCAAAAAC
GCCAACCCGAAGGTTAATTACTTGATCGCAATTTCCCTGTGATATGAGGTGTTGGACGAC
TTCCAACACCCCCCCGCGGACAACACCAACTTGGTTTCCGCACATGGGGTTCCTCCACGA
GGTAACCCCTCCGATGACCGAAAGAGGAGGAAATTTCGGTTTACGGCATCACCAGGGATT
GAACCCGCGACCTCTCACTAGGTCAGGTTCTACACTGCCACAACCTTGCTCTGAAACCAT
GTTGTCCAGCGACCAAAAGCGCCAACCCGAAGGTTAATTACTTGGTCGCAATTTCCCCGT
GATATGAGGTGTTGGACGACTTCCAACA
>chr01:179228-184356
GTGTTTGTATTAAGCTGATTAAACTAGGAAAACTCGAGTGCTGTTACTAACTTTTCAGTT
GTAACTTAACGCTCACAGACATCACCTCAGAAGTCCGAAATCCGTCAACAGGTTATGGGC
CCCTGCTTCGACGGTGTTTACTGCGTGTAATTTCGGACTGAGTGTTATTGCTACTCGAAG
GTGCTAACTACGTCAAACAGATCGTAGGCGCGGCAAAAGCAGAGGAAGCATGTCTGAGGT
CGAGAAACCTGTCGTGGAGCGTTTGGACGTGGACAACTATGCCACGTGGAAGACACGCAT
GAAGTTCCTTCTCATCTCCAAGGGACTTTGGTCAGCAGTTCAAGGGACGGACACCAGTAC
CAGCAACGACCAGAAGGCGCTGGCACAGATTGGATTGTACGTCAAGGAGCACCATCTAGC
ACAGCTGGAGAGGTGCGACACTGCAAAGAAGGCGTGGGAGCATTTCGAGTCCGTGTACCA
GGCGAAGAGCAGTGCACGGAAGCTGCAGCTTAGGAAGGAGCTATCGCAGCTTAAGATGGG
GCAAGGTGAGCCCTTGACCAAGTATGTGGGACGCGCACAAGATATTCAAGATCAGCTTCG
TGCAGCGGGTCACACGGTGGCAGACCAGGAATTGACGTGGGCAGTGCTGGCGGGACTACC
AACAGCATTTGATACGGTGGTGACCGTACTTGAGACCACGATCGAGGACACAACCAGCCT
CGAAGACATTCTGCCCAAGCTGCTACAAGTGGAACAGCGAGAAAGGCAGAAAGAGCGTCC
TGATGAGAGCGCGCTTATGGTGAAGCCTTACAAAGGCATTGATAAGACCAAGGCGACTTG
TCATTTCTGCGGCAAGAAAGGCCACTTTAAGAGAGACTGCTGGAGACTGAAGAACAAGGA
AGCAGCAAGACGCTCAGGTGGGCATAAGAAACCTGCAGCGCAACCGAAAGCTCTTGAGCA
GTTGAGTGCACATGCCTTAGCAGCTAAGCACAGCGAGGCAGCTGGAGTCAGCAAAAAGAT
CAGCACACAACGATGGGTGCTGGATACCGGAGCATCACGACACATGACGCCTTACAGAGC
TTTATTGGTTAACGAGCAGCCTTTGGAAGAAGACATCACAGTGACCTTTGGAAACGGCAG
CAAGGGTAAGCCTCTTTCACATGGAGACGTGCTACTACACGCTGGTCGGACAACGTTGCG
GCTGACTGACGTGCTCTACGTACCTGAGGCTACGGAAAACCTTTTCTCAGTGAGACACGC
AACCAACAGCGGTGCAAGATTTACTTTCAGCAGCAGCGGGTGTCAGCTTGTGAAGAATGG
AGAAACTCTGGTCCAAGCACCCTGCTATGGAGATAATATTTACTACCTCAAAGGCGAGTG
CGCATGCACTGATAACGATTCAGCTTTGCTTGGAAGAGTCGACATGGAGACACCTGAGTT
ATGGCATCGGAGATTTGCTCATTTGGGCTATGACAACCTGGTAATGCTACAAAGCAAGGA
CATGGTGACTGGAATTACCATCAGCGCTGAGGAGTTCAAGGCACAGAAAGAGGTGTGTGA
ACCCTGCGTTATGGGGAAGCAACACCGCCTGCCCTTTGCAGCATCCAGCAACAGCAGCGA
GAAACAGCTACAGCTGGTGCACATGGATTTGTGCGGCCCGATGCCTGTGTCATCATTAGG
CGGCAGCAATTACTTCATTACTTTCTTGGACGACTACTCCAAGCTTTCTCTGGTCTACCC
GGTGGAGCGTAAATCTGACACAGCGTCCATCGTGCGGGAGGTGATCACCTTACTCGAAAA
CCAGAGCGGCTACAAGGTTCAAAGGGTGCGGACAGACAACGGGTCCGAGTATGTTAATGA
AATGCTGGAGAGCTACTTCAAATCCAAAGGGATCAAGCCTGAGACCAGCATTCGTTACAC
ACCACAGCAGAACGGCGCGGCTGAGAGATTGAACCGCACACTTATGGAGAAGGTGCGATG
CATGCTGGCAGATGGGCAGCATGACAAGAAATTGTGGGCCGAGGCGCTAGCTACAGCCAA
CTATGTCAGAAACAGATCTCCTGTCAGCGGccgagattcgacaccgtgggagctcttctt
tgggaccaagcccgatgtgtccaacctgcgcacattcggtgtgcgcgcatacgtcctagt
tccaggcagctacgaaacaagctggagagcgtgagccaagcgggaagttcatcggctatg
cagcaaacagcaagggctaccgaattctgctggacactggaaggatcatatgcagtcggg
acgtcatctttgaggaagcgactaactcagagagcagaaggtgagcagcacagcggatct
caatctgactcctatccttgaagaggacattgagtgtggagaagacagcgatgccgtggg
agcagcagcagctccaagggaagatgacatgcagcccgaacagcctgagcaatcaacggc
agacgacagcattgcaagaaggaaacctaccagggcagtagcatcacgaccagctaacat
atggagggaagatgcctacaagattaccggcaaaggcagcaacgtcgcagCCTTTGCCGG
TAATCTTGTAGGCATCTTCCCTCCATATGTTAGCTGGTCGTGATGCTACTGCCCTGGTAG
GTTTCCTTCTTGCAATGCTGTCGTCTGCCGTTGATTGCTCAGGCTGTTCGGGCTGCATGT
CATCTTCCCTTGGAGCTGCTGCTGCTCCCACGGCATCGCTGTCTTCTCCACACTCAATGT
CCTCTTCAAGGATAGGAGTCAGATTGAGATCCGCTGTGCTGCTCACCTTCTGCTCCTCTG
AGTTAGTCGCTTCCTCAAAGATGACGTCCCGACTGCATATGATCCTTCCAGTGTCCAGCA
GAATTCGGTAGCCCTTGCTGTTTGCTGCATAGCCGATGAACTTTCCCGCTTGGCTCACGC
TCTCCAGCTTGTTTCGTAGCTGCCTGGGAACTAGGACGTATGCGCGCACACCGAATGTGC
GCAGGTTGGACACATCGGGCTTGGTCCCAAAGAAGAGCTCCCACGGTGTCGAATCTCGGC
CGCTGACAGGAGATCTGTTTCTGACATAGTTGGCTGTAGCTAGCGCCTCGGCCCACAATT
TCTTGTCATGCTGCCCATCTGCCAGCATGCATCGCACCTTCTCCATAAGTGTGCGGTTCA
ATCTCTCAGCCGCGCCGTTCTGCTGTGGTGTGTAACGAATGCTGGTCTCAGGCTTGATCC
CTTTGGATTTGAAGTAGCTCTCCAGCATTTCATTAACATACTCGGACCCGTTGTCTGTCC
GCACCCTTTGAACCTTGTAGCCGCTCTGGTTTTCGAGTAAGGTGATCACCTCCCGCACGA
TGGACGCTGTGTCAGATTTACGCTCCACCGGGTAGACCAGAGAAAGCTTGGAGTAGTCGT
CCAAGAAAGTAATGAAGTAATTGCTGCCGCCTAATGATGACACAGGCATCGGGCCGCACA
AATCCATGTGCACCAGCTGTAGCTGTTTCTCGCTGCTGTTGCTGGATGCTGCAAAGGGCA
GGCGGTGTTGCTTCCCCATAACGCAGGGTTCACACACCTCTTTCTGTGCTTTGAACTCCT
CAGCGCTGATGGTAATTCCAGTCACCATGTCCTTGCTTTGTAGCATTGCCAGGTTGTCAT
AGCCCAAATGAGCAAATCTCCGATGCCATAACTCAGGAGTTTCCATGTCGACTCTTCCAA
GCAAAGCTGAATCGTTATCAGTGCATGCGCACTCGCCTTTGAGGTAGTAAATATTATCTC
CATAGCAGGGTGCTTGGACCAGAGTTTCTCCATTCTTCACAAGCTGACACCCGCTGCTGC
TGAAAGTAAATCTTGCACCGCTGTTGGTTGCGTGTCTCACTGAGAAAAGGTTTTCCGTAG
CCTCAGGTACGTAGAGCACGTCAGTCAGCCGCAACGTTGTCCGACCAGCGTGTAGTAGCA
CGTCTCCATGTGAAAGAGGCTTACCCTTGCTGCCGTTTCCAAAGGTCAATGTGATGTCTT
CTTCCAAAGGCTGCTCGTTAACCAATAAAGCTCTGTAAGGCGTCATGTGTCGTGATGCTC
CGGTATCCAGCACCCATCGTTGTGTGCTGATCTTTTTGCTGACTCCAGCTGCCTCGCTGT
GCTTAGCTGCTAAGGCATGTGCACTCAACTGCTCAAGAGCTTTCGGTTGCGCTGCAGGTT
TCTTATGCCCACCTGAGCGTCTTGCTGCTTCCTTGTTCTTCAGTCTCCAGCAGTCTCTCT
TAAAGTGGCCTTGCTTGCCGCAGAAATGACAAGTCGCCTTGGTCTTATCAATGCCTTTGT
AAGGCTTCACCATAAGCGCGCTCTCATCAGGACGCTCTTTCTGCCTTTCTCGCTGTTCCA
CTTGTAGCAGCTTGGGCAGAATGTCTTCGAGGCTGGTTGTGTCCTCGATCGTGGTCTCAA
GTACGGTCACCACCGTATCAAATGCTGTTGGTAGTCCCGCCAGCACTGCCCACGTCAATT
CCTGGTCTGCCACCGTGTGACCCGCTGCACGAAGCTGATCTTGAATATCTTGTGCGCGTC
CCACATACTTGGTCAAGGGCTCACCTTGCCCCATCTTAAGCTGCGATAGCTCCTTCCTAA
GCTGCAGCTTCCGTGCACTGCTCTTCGCCTGGTACACGGACTCGAAATGCTCCCACGCCT
TCTTTGCAGTGTCGCACCTCTCCAGCTGTGCTAGATGGTGCTCCTTGACGTACAATCCAA
TCTGTGCCAGCGCCTTCTGGTCGTTGCTGGTACTGGTGTCCGTCCCTTGAACTGCTGACC
AAAGTCCCTTGGAGATGAGAAGGAACTTCATGCGTGTCTTCCACGTGGCATAGTTGTCCA
CGTCCAAACGCTCCACGACAGGTTTCTCGTACTCAGACATGCTTCCTCTGCTTTTGCCGC
GCCTACGATCTGTTTGACGTAGTTAGCACCTTCGAGTAGCAATAACACTCAGTCCGAAAT
TACACGCAGTAAACACCGTCGAAGCAGGGGCCCATAACCTGTTGACGGATTTCGGACTTC
TGAGGTGATGTCTGTGAGCGTTAAGTTACAACTGAAAAGTTAGTAACAGCACTCGAGTTT
TCCTAGTTTAATCAGCTTAATACAAACAC
>chr01:185164-198044
GGTGTTGGAAGTCGTCCAACACCTCATATCACAGGGAAATTGCGACCAAGTAATTAACCT
TCGGGTTGGCGCTTTTGGTCGCTAGTCAACACTTACAAAGGCATTGATAAGACCAAGGCG
ACTTGTCATTTCTGCGGCAAGAAAGGCCACTTTAAGAGAGACTGCTGGAGACTGAAGAAC
AAGGAAGCAGCAAGACGCTCAGGTGGGCATAAGAAACCTGCAGCGCAACCGAAAGCTCTT
GAGCAGTTGAGTGCACATGCCTTAGCAGCTAAGCACAGCGAGGCAGCTGGAGTCAGCAAA
AAGATCAGCACACAACGATGGGTGCTGGATACCGGAGCATCACGACACATGACGCCTTAC
AGAGCTTTATTGGTTAACGAGCAGCCTTTGGAAGAAGACATCACAGTGACCTTTGGAAAC
GGCAGCAAGGGTAAGCCTCTTTCACATGGAGACGTGCTACTACACGCTGGTCGGACAACG
TTGCGGCTGACTGACGTGCTCTACGTACCTGAGGCTACGGAAAACCTTTTCTCAGTGAGA
CACGCAACCTACAGCTGGTGCACATGGATTTGTGCGGCCCGATGCCTGTGTCATCATTAG
GCGGCAGCAATTACTTCATTACTTTCTTGGACGACTACTCCAAGCTTTCTCTGGTCTACC
CGGTGGAGCGTAAATCTGACACAGCGTCCATCGTGCGGGAGGTGATCACCTTACTCGAAA
ACCAGAGCGGCTACAAGGTTCAAAGGGTGCGGACAGACAACGGGTCCGAGTATGTTAATG
AAATGCTGGAGAGCTACTTCAAATCCAAAGGGATCAAGCCTGAGACCAGCATTCGTTACA
CACCACAGCAGAACGGCGCGGCTGAGAGATTGAACCGCACACTTATGGAGAAGGTGCGAT
GCATGCTGGCAGATGGGCAGCATGACAAGAAATTGTGGGCCGAGGCGCTAGCTACAGCCA
ACTATGTCAGAAACAGATCTCCTGTCAGCGGCCGAGATTCGACACCGTGGGAGCTCTTCT
TTGGGACCAAGCCCGATGTGTCCAACCTGCGCACATTCGGTGTGCGCGCATACGTCCTAG
TTCCCAGGCAGCTACGAAACAAGCTGGAGAGCGTGAGCCAAGCGGGAAAGTTCATCGGCT
ATGCAGCAAACAGCAAGGGCTACCGAATTCTGCTGGACACTGGAAGGATCATATGCAGTC
GGGACGTCATCTTTGAGGAAGCGACTAACTCAGAGGAGCAGAAGGTGAGCAGCACAGCGG
ATCTCAATCTGACTCCTATCCTTGAAGAGGACATTGAGTGTGGAGAAGACAGCGATGCCG
TGGGAGCAGCAGCAGCTCCAAGGGAAGATGACATGCAGCCCGAACAGCCTGAGCAATCAA
CGGCAGACGACAGCATTGCAAGAAGGAAACCTACCAGGGCAGTAGCATCACGACCAGCTA
ACATATGGAGGGAAGATGCCTACAAGATTACCGGCAAAGGCAGCAACGTCGCAGCCAACA
TGGCCAGTATTGTGGAGCCAGCCACATTGGAGGAGGCATTAGCATCACCTGAAAAGGAAC
TGTGGAAGGCAGCAATGGATGAAGAGATGGCATCATTGGCAGCCAACAACACCTGGACCG
TCAAGGAACTACCACCGGACACAACGCCCATTCCAGTTAAGTGGGTGTACAAGATCAAGC
GAGACAGTCATGGGAACGTGGAGCGTTTTAAGGCACGGCTGGTAGCAAAGGGATTCAGAC
AGCGTGAAGGCATTGACTACGATGAGGTGTTTGCACCTGTCAGCAAGTACAGCACCATTC
GTGCGGTTTTGGCAGTAGCAGCTGTAAAGGACCTGGAGATTCATCAGCTTGACATCAAGA
CAGCTTTTCTGAATGGTGAGCTGGAGGAAGATGTGTACGTACAGCAGCCGAGAGGTTATG
AAGAAGGCAGCAGGAATATGGCGTGCCATCTTCATAAGGCACTGTATGGTCTCAAGCAGG
CGCCCCGCGCCTGGCATCTACGTTTGAAGAAGGAACTGAAGACTCTGGGATTTACTCCAT
CGGAAGCGGACCCCGGACTTTTTATCAACAAGAAGGCAAGTGAGCCATCCTATCTTCTCA
CCTATGTGGACGACATCCTGGTGATTACTGAAGACATCACAGCACTAGAGACTATCAAGA
GAAGCCTCTTGAGCATTTTCGATGCTCGAGACATGGGAGAGGCATCCTATTTTCTGAGTA
TGACCATCACGAGGGACAGAAAGCAGCGCAGCATTAAACTAGCTCAAGGACGAATGACCA
CGGAGCTACTGTCCAAGTTTGGCATGCTCGAGGCAAAACCGCTGAGCACTCCTCTCAGTA
TGTCATCCAAGCTTACTAGAGAAGGTGAGCCTCTGGATCGTGAGACATGCAGCTATTCTC
AGCTTGTGGGCAGCCTGATGTATTTGTCAGTATGCACCAGGCCAGATATTGCTCAAGCAG
TGGGAGCTTTAGCACGATATATGGCAAACCCTACCACAACGCACTGGCAGACAGCCAAAG
GAGTACTGCGTTATTTAGCTGGAACAGCCGACTATGGAATTCAGTATGGAGGAAGCTCTT
TGCACGTCAGCTTGTCTGCTTATGAATTGCATGAAACTTGTCATGGGTCGTAGGTGCTCC
ATCGCCTGCCCCCAATAGCACTTGACCACAGAATTTGAGGCGTTGGTTGCCCAAGCCAAT
GTAACTGCTCACGCACAAAAAAAAAAAAAAAAAGTATGGAGGAAGCGAAGTGACAGTATC
AGCATTTACTGATGCGGATTATGCTGGAGACATTGACACACGCCGATCAACAACAGGCTA
CGTGTTCATCATCAGCGGTGGAGCCATCAGCTGGTCCAGCCGATTGCAGCAAACAGTTGC
AGCATCAACAACTGAGGCAGAGTACATGGCAGCAGCTGCGGCTACCAAGGAAAGTTTGTG
GCTACGCAAACTCCTAGGAGATTTGGAGTTGGAAGTGGACGTCATTCACATTCAAGCGGA
CAACCAGAGTGCGATCAAGCTACTGAGGAACCCGATGACATCCATGCGGTCAAAGCACAT
CGACGTCATCTACCACTTTGCAAGGGAGCGAGTGATGAGAGGCGAGGTGAAATTCCATTA
CATACGAACTGAACAGATGGTGGCAGACGCTCTAACAAAGCCAGTTTCGGCAAGCAAGTT
TGCTTTCTGTCGAAATGCCATGGGTATTAAGTAAGACGTGGGATATACTTTGCATCTAGT
CGCATTCCAGCAGCCTGCGTGGGAGTGTTGGAAATTTGATGGACTAATTGTTAGTCAGTA
GATGTGTTTCAGTCTGCTGTCATGCTTTATTATCGAGATTTTACTTATGAAATCGTTTCC
ATTGATTGTGTGTGCGTGACAGAGAAAATGTGTGTTTTTCTATGCTGATTAGCATATTTT
TCACGGTTACGTAATCTGGTCGTTGATTACGTAATCGCGTCCCCGCGTCCCCGCGTCCCC
GCGGCCCCGCGGCCCCGCGGCCCGCGTCCCCGCGTCCCATCTTGTAGTGTATATATATAG
CGTTCATTTGTGTTTGTATTAAGCTGATTAAACTAGGAAAACTCGAGTGCTGTTACTAAC
TTTTCAGTTGTAACTTAACGCTCACAGACATCACCTCAGAAGTCCGAAATCCGTCAACAG
GCATCAGTCAAACTCTCATGCACCATGGTATGAAGACCAGGCACCGCCCCTCCCATGTCC
CCCTAGTGGGGCCAACCTCGGCTTAACGTCAGGGTGGGCGACCACGGAGGCGGAGCAGGC
CTACTGCCGTAAACCCCTCCCATGCCCGGATCCACCCCTAGCCAGAGGCATCATCACCAC
TCACACACGCACGCACCCACCAGGGCTGCTGGCATTCTCTCGCCACACAGCCCCACAAAC
AAACAAAAAACATCCCTCCCAAACCGGCTCCGCAAGGAGCATTGGCGGCATTCCTGCCTT
GGGGGCCATTTGCGATCCCCCTCGACCATGGTGTGATCGTCCACGATGCATCCACTGTTG
CATATCAGCTTGGATCTGCCTCCATGACCTCTCCCCGTCACCCCTCGCCGCTGACCAGCG
GAGTGTCCAAGCCCCACCCTGCTAGTTGAGCTGCTCACTGTGCCGGAGACGCCGCAGTGG
CTGGCAACTCTTGCACCTCAAGGGGGAAAGGAAGAGGGTGAGTAGCAGACAAGGTGACGG
AGAGTAAGGGCGGCAAGCCGTTGTGCTCCTCTATGCGACACAGTGATGCGCCCCATGCCC
ATCGCTGTATAAACTCAGGCATGAGCACAGCCGGAGAGCGACCCCTGAACCATTCTGGGC
ACGCACCAGACATGCGAACCAGGTCCTGAGTGGCCCGTGCCCAATCTCTCCTAATGGAGG
ACCGCAAGCTGGCCAATATAGCCCCCACCACCGCTGCGGACGCGAAGGCCTCCCCCTCCA
ACCCCCTTTTGCATCGCAACTGCCATACGGAGTGTATGTATGCAGCACGCAACGCCGTCC
AGAGGTGGGCAGCATGAGGGGGCGGGGACCACGCACCTTGGTTGTCCCCCAGCAGGACTT
GTGCCGTCCTTGGGGGAGGAGGGCTCTCTGCCACCACCTCGAAGAAGCGGCACACCCACT
CAGCAGCTGGTGCAACAGCCGGGCACGTCAAGAATGCATGTGATAGGTCCTCAAGCACTC
CCTCACACCCTGGGTTGGAGCAGCAGGCTTCCTCTATCTCCAGCTGGCCCGTGTGGTGCA
TGAATGCCCCCACATACAAGGATGCATGCATCACCCTGTAGACCGTGCCGAACACCTCTC
GTGGGAGGTCTGCTCTACGCATTCTCTGCCAGACCCCCCTCACAGCCGCTCGTGCCGCGG
CGTCCTGCTCTGGTCCACATGTCACCGCATCAACCACATCGTGGTTGTTCACCGCCACCA
CAGGGTCTGCCACCCTGTCCCAAACCCCCGTTCGTTGGCGTCGGGAGGGTCTCATGCACG
GGGGGAGGCTTACCTCAAACTCCGCAGTGGATCTACGTGCCTGGGCTCTGCCGTTGGTGC
GCCATGCAGCCTCCAGTGCCGCCAGTCCCAGTGTCCTGTTTCGCGCCACCTGGAATCCTT
CAGGCGGGTCCCACAGAGGGGGCCATATTCCTGCTCCGAGGACGTACCAGCCATGCTCCT
CCTGTACTGTCCTCAAGCGTACACGCCGCACCGCAGCCGCCTTGACCGTGTAGCATACGG
AGGCCACCGTCCCATGCCCCCACCCCCCAGGATCCACCTGCACAGTGTTCCAGGGACCAA
CCAAGAAGGGCACCAGTTCCCTTCCACCGCTCGCAGATGTGTCGGGGCATTCCACCACAC
AGCATGCTTCCCACTGCAACCCCTGTGTGTCCCTCCCTGAGCTGCCTATAATGGCAACGC
ACGACTGATCAGGCAACACCCGATACTCCTTCCCCTCCCCGTCCCTCACATGCTTGCCCC
CCCCCTCCACCTCCCAGCCAGTACCCCCCCCACCATGTACGGCCCGCTCCTTCCACACCG
CTGGCACCCTGTCCCACAGTCTGCGTGCGCCCAATCCAATGGGCTGCTCCTGCTGCACCA
AGTCCGCCAGCTGGCCAACTGTGAATACCGACTGGGATGCCAGTACCGGTACCTCCGCTG
GAGCAAAGGGTAGCCCAGTAGCCAGACGCACAATCTGCCGATTGTGGAACAGACGCTCCG
ACCGAACCTGGTCCCCAGACAGCTGATCTGGAGGCACCAATCTGTGAGGCTTGGTAAGCT
GAAATCCTCTGACGTAGGCAGCATGCCTTGGTCCGAGGGAGTGGCCCACCGCCTGCAGGG
AGCTGAACAACACCGCAGAGCCCAAGGCAGGGAGCTTTCGCTGGAACTGCGCCTGCATCA
GTACTTTCCATGGACGAGGTGTGGGATGCAGCAACCGAGCAGCTACCTTGCCTTGCAAGC
AGGCCACCTGCACATCCAAGTCTACCATGCCCACCCCACCTTCCTCCCACGGCAAGGATG
TCACATGGAGTCCAGGGTGCTTCAAGGATCCCCCCCCCTCCCCCCCCTCCAGACTCCCAC
CCCTCACGAATGCGGCAATCAGCTGCTTCAGGCTACGCAGTTGATATGGTGCCGGAGGGA
CAAAGCAGGCATGGTATGACAGCATGGCCCCAAGAACCTGCTTGGCGACGTGTACCCTCC
CCAGCCAGGAGAGCCGGTGCTGTCTCCACAGCTGCACCGCTTGCAGCACCTTCTGCTGGA
GCCTGCCAAAGGTGCGAGCGTTGGCCGCCACAGCATCCGCGCCTAGGAACACCCCTAGGT
GGCACACAGACCCCTGCGCATCCGGGAACACGACACCCGACACCGCACACCTCCCCGTCG
CTGGATCACGCTCAGGATGGGGGCCGAACCTCAGCCCCTGACACTTGGGCTGGCTGATCC
TCGCCCCAGACGCCCTCTCATGCAGTCCCATCGTTCCTTGTGTGCCAAGAACCACAGCCA
CATCCCCAGGGCCCCTCACATGCAGAGTGGTGTCGTCCGCATGTTGGTGGGAAGGGGGGG
CGGGGCCTCCATCCGGCATCAGGATGGGTCTCACTACGCCAAGACTAACTTGCTGTCGCA
GATGAGCAGCCAAGGGTTGGGCTGTGATGTTGTACAGCAGGGTGCTTAACGGGCTGCCCT
GCTGCACGCTGCTGCGCACGGGAAAGCTGGGGGTGTAGTGGCCGTTGAGTGACACCTGTG
CTGTCGTGCCCGCCAGCATCAGTCTCACCCACCTCACGCACGGCTCTGGGAAGCCCATGC
GCTCCATCACACGGAACAACCAGTCTCGCACCACTCGGTCATATGCCTTCTCCGAGTCCA
GCATCACCACACACCCCTCCGTGCCCGTCTCCTCCAAGTACTGCACCTCCTCCAGGTGGT
ACAGCACGTTGTCCCCAATCCATCTCCCCGGGAGGAACGCCGTCTGCGTGGGGTCCACCA
CAGAGCACAAGGGGCCAGCCAACCGCGAGCACAGCAGCCGAGCAAGGATGCGGTAATCAC
AGTTGAGCAATGTGATGGGCCGGTACGACGCCAACGTGGTCGCTTCCTTGCCCCCCCCCT
TGTACAGCATGACGATTAGCCCAGTGAGCATGCTTCGTGGGAGGATTGGCTCGTCCGGTG
TCCTGTGCACCTCTGTGGCTGCCTCAAGGGCCTCATTCGCCATGGCGACAAAAGGCTCTC
CCAACACCCGCCAGAAGTGGAAATAAATATATATATGCTTCGAAAAGCACCAACGAAGGC
GGACGTGCTGGTCGCTCGACCAAGCACAACCGACTGACCGAAAAATACGAGCGTCAAGGC
TCGATAAACACGTCAAAGAACGTGAAATACGCTAAATAAGGACAGGCCCAAAGGATAGGC
GCAACGGTGCAGGTTTCAGTAAAGTGAAACACCAGTCTGCTGTCATGCAAATGTAAGTGT
CAGGGGCTGAGGTTCGGCCCCCATCCTGAGCGTGATCCAGCGACGGGGAGGTGTGCGGTG
TCGGGTGTCGTGTTCCCGGATGCGCAGGGGTCTGTGTGCCACCTAGGGGTGTTCCTAGGC
GCGGATGCTGTGGCGGCCAACGCTCGCACCTTTGGCAGGCTCCAGCAGAAGGTGCTGCAA
GCGGTGCAGCTGTGGAGACAGCACCGGCTCTCCTGGCTGGGGAGGGTACACGTCGCCAAG
CAGGTTCTTGGGGCCATGCTGTCATACCATGCCTGCTTTGTCCCTCCGGCACCATATCAA
CTGCGTAGCCTGAAGCAGCTGATTGCCGCATTCGTGAGGGGTGGGAGTCTGGAGGGGGGG
GAGGGGGGGGGATCCTTGAAGCACCCTGGACTCCATGTGACATCCTTGCCGTGGGAGGAA
GGTGGGGTGGGCATGGTAGACTTGGATGTGCAGGTGGCCTGCTTGCAAGGCAAGGTAGCT
GCTCGGTTGCTGCATCCCACACCTCGTCCATGGAAAGTACTGATGCAGGCGCAGTTCCAG
CGAAAGCTCCCTGCCTTGGGCTCTGCGGTGTTGTTCAGCTCCCTGCAGGCGGTGGGCCAC
TCCCTCGGACCAAGGCATGCTGCCTACGTCAGAGGATTTTAGCTTACCAAGCCTCACAGA
TTGGTGCCTCCAGATCAGCTGTCTGGGGACCAGGTTCGGTCGGAGCGTCTGTTCCACAAT
CGGCAGATTGTGCGTCTGGCTACTGGGCTACCCTTTGCTCCAGCGGAGGTACCGGTACTG
GCATCCCAGTCGGTATTCACAGTTGGCCAGCTGGCGGACTTGGTGCAGCAGGAGCAGCCC
ATTGGATTGGGCGCACGCAGACTGTGGGACAGGGTGCCAGCGGTGTGGAAGGAGCGGGCC
GTACATGGTGGGGGGGGTACTGGCTGGGAGGTGGAGGGGGGGGGCAAGCATGTGAGGGAC
GGGGAGGGGAAGGAGTATCGGGTGTTGCCTGATCAGTCGTGCGTTGCCATTATAGGCAGC
TCAGGGAGGGACACACAGGGGTTGCAGTGGGAAGCATGCTGTGTGGTGGAATGCCCCGAC
ACATCTGCGAGCGGTGGAAGGGAACTGGTGCCCTTCTTGGTTGGTCCCTGGAACACTGTG
CAGGTGGATCCTGGGGGGTGGGGGCATGGGACGGTGGCCTCCGTATGCTACACGGTCAAG
GCGGCTGCGGTGCGGCGTGTACGCTTGAGGACAGTACAGGAGGAGCATGGCTGGTACGTC
CTCGGAGCAGGAATATGGCCCCCTCTGTGGGACCCGCCTGAAGGATTCCAGGTGGCGCGA
AACAGGACACTGGGACTGGCGGCACTGGAGGCTGCATGGCGCACCAACGGCAGAGCCCAG
GCACGTAGATCCACTGCGGAGTTTGAGGTAGGCCTCCCCCCGTGCATGAGACCCTCCCGA
CGCCAACGAACGGGGGTTTGGGACAGGGTGGCAGACCCTGTGGTGGCGGTGAACAACCAC
GATGTGGTTGATGCGGTGACATGTGGACCAGAGCAGGACGCCGCGGCACGAGCGGCTGTG
AGGGGGGTCTGGCAGAGAATGCGTAGAGCAGACCTCCCACGAGAGGTGTTCGGCACGGTC
TACAGGGTGATGCATGCATCCTTGTATGTGGGGGCATTCATGCACCACACGGGCCAGCTG
GAGATAGAGGAAGCCTGCTGCTCCAACCCAGGGTGTGAGGGAGTGCTTGAGGACCTATCA
CATGCATTCTTGACGTGCCCGGCTGTTGCACCAGCTGCTGAGTGGGTGTGCCGCAGAGAG
CCCTCCTCCCCCAAGGACGGCACAAGTCCTGCTGGGGGACAACCAAGGTGCGTGGTCCCC
GCCCCCTCATGCTGCCCACCTCTGGACGGCGTTGCGTGCTGCATACATACACTCCGTATG
GCAGTTGCGATGCAAAAGGGGGTTGGAGGGGGAGGCCTTCGCGTCCGCAGCGGTGGTGGG
GGCTATATTGGCCAGCTTGCGGTCCTCCATTAGGAGAGATTGGGCACGGGCCACTCAGGA
CCTGGTTCGCATGTCTGGTGCGTGCCCAGAATGGTTCAGGGGTCGCTCTCCGGCTGTGCT
CATGCCTGAGTTTATACAGCGATGGGCATGGGGCGCATCACTGTGTCGCATAGAGGAGCA
CAACGGCTTGCCGCCCTTACTCTCCGTCACCTTGTCTGCTACTCACCCTCTTCCTTTCCC
CCTTGAGGTGCAAGAGTTGCCAGCCACTGCGGCGTCTCCGGCACAGTGAGCAGCTCAACT
AGCAGGGTGGGGCTTGGACACTCCGCTGGTCAGCGGCGAGGGGTGACGGGGAGAGGTCAT
GGAGGCAGATCCAAGCTGATATGCAACAGTGGATGCATCGTGGACGATCACACCATGGTC
GAGGGGGATCGCAAATGCCCCCCAAGGCAGGAATGCCGCCAATGCTCCTTGCGGAGCCGG
TTTGGGAGGGATGTTTTTTGTTTGTTTGTGGGGCTGTGTGGCGAGAGAATGCCAGCAGCC
CTGGTGGGTGCGTGCGTGTGTGAGTGGTGATGATGCCTCTGGCTAGGGGTGGATCCGGGC
ATGGGAGGGGTGTTGGAAATTTGATGGACTAATTGTTAGTCAGTAGATGTGTTTCAGTCT
GCTGTCATGCTTTATTATCGAGATTTTACTTATGAAATCGTTTCCATTGATTGTGTGTGC
GTGACAGAGAAAATGTGTGTTTTTCTATGCTGATTAGCATATTTTTCATGGTTACGTAAT
CTGGTCGTTGATTACGTAATCGCGTCCCCGCGTCCCCGCGTCCCCGCGGCCCCGCGGCCC
GCGTCCCCGCGTCCCATCTTGTAGTGTATATATATAGCGTTCATTTGTGTTTGTATTAAG
CTGATTAAACTAGGAAAACTCGAGTGCTGTTACTAACTTTTCAGTTGTAACTTAACGCTC
ACAGACATCACCTCAGAAGTCCGAAATCCGTCAACAGGTTATGGGCCCCTGCTTCGACGG
TGTTTACTGCGTGTAATTTCGGACTGAGTGTTATTGCTACTCGAAGGTGCTAACTACGTC
AAACAGATCGTAGGCGCGGCAAAAGCAGAGGAAGCATGTCTGAGGTCGAGAAACCTGTCG
TGGAGCGTTTGGACGTGGACAACTATGCCACGTGGAAGACACGCATGAAGTTCCTTCTCA
TCTCCAAGGGACTTTGGTCAGCAGTTCAAGGGACGGACACCAGTACCAGCAACGACCAGA
AGGCGCTGGCACAGATTGGATTGTACGTCAAGGAGCACCATCTAGCACAGCTGGAGAGGT
GCGACACTGCAAAGAAGGCGTGGGAGCATTTCGAGTCCGTGTACCAGGCGAAGAGCAGTG
CACGGAAGCTGCAGCTTAGGAAGGAGCTATCGCAGCTTAAGATGGGGCAAGGTGAGCCCT
TGACCAAGTATGTGGGACGCGCACAAGATATTCAAGATCAGCTTCGTGCAGCGGGTCACA
CGGTGGCAGACCAGGAATTGACGTGGGCAGTGCTGGCGGGACTACCAACAGCATTTGATA
CGGTGGTGACCGTACTTGAGACCACGATCGAGGACACAACCAGCCTCGAAGACATTCTGC
CCAAGCTGCTACAAGTGGAACAGCGAGAAAGGCAGAAAGAGCGTCCTGATGAGAGCGCGC
TTATGGTGAAGCCTTACAAAGGCATTGATAAGACCAAGGCGACTTGTCATTTCTGCGGCA
AGAAAGGCCACTTTAAGAGAGACTGCTGGAGACTGAAGAACAAGGAAGCAGCAAGACGCT
CAGGTGGGCATAAGAAACCTGCAGCGCAACCGAAAGCTCTTGAGCAGTTGAGTGCACATG
CCTTAGCAGCTAAGCACAGCGAGGCAGCTGGAGTCAGCAAAAAGATCAGCACACAACGAT
GGGTGCTGGATACCGGAGCATCACGACACATGACGCCTTACAGAGCTTTATTGGTTAACG
AGCAGCCTTTGGAAGAAGACATCACAGTGACCTTTGGAAACGGCAGCAAGGGTAAGCCTC
TTTCACATGGAGACGTGCTACTACACGCTGGTCGGACAACGTTGCGGCTGACTGACGTGC
TCTACGTACCTGAGGCTACGGAAAACCTTTTCTCAGTGAGACACGCAACCAACAGCGGTG
CAAGATTTACTTTCAGCAGCAGCGGGTGTCAGCTTGTGAAGAATGGAGAAACTCTGGTCC
AAGCACCCTGCTATGGAGATAATATTTACTACCTCAAAGGCGAGTGCGCATGCACTGATA
ACGATTCAGCTTTGCTTGGAAGAGTCGACATGGAGACACCTGAGTTATGGCATCGGAGAT
TTGCTCATTTGGGCTATGACAACCTGGTAATGCTACAAAGCAAGGACATGGTGACTGGAA
TTACCATCAGCGCTGAGGAGTTCAAGGCACAGAAAGAGGTGTGTGAACCCTGCGTTATGG
GGAAGCAACACCGCCTGCCCTTTGCAGCATCCAGCAACAGCAGCGAGAAACAGCTACAGC
TGGTGCACATGGATTTGTGCGGCCCGATGCCTGTGTCATCATTAGGCGGCAGCAATTACT
TCATTACTTTCTTGGACGACTACTCCAAGCTTTCTCTGGTCTACCCGGTGGAGCGTAAAT
CTGACACAGCGTCCATCGTGCGGGAGGTGATCACCTTACTCGAAAACCAGAGCGGCTACA
AGGTTCAAAGGGTGCGGACAGACAACGGGTCCGAGTATGTTAATGAAATGCTGGAGAGCT
ACTTCAAATCCAAAGGGATCAAGCCTGAGACCAGCATTCGTTACACACCACAGCAGAACG
GCGCGGCTGAGAGATTGAACCGCACACTTATGGAGAAGGTGCGATGCATGCTGGCAGATG
GGCAGCATGACAAGAAATTGTGGGCCGAGGCGCTAGCTACAGCCAACTATGTCAGAAACA
GATCTCCTGTCAGCGGCCGAGATTCGACACCGTGGGAGCTCTTCTTTGGGACCAAGCCCG
ATGTGTCCAACCTGCGCACATTCGGTGTGCGCGCATACGTCCTAGTTCCCAGGCAGCTAC
GAAACAAGCTGGAGAGCGTGAGCCAAGCGGGAAAGTTCATCGGCTATGCAGCAAACAGCA
AGGGCTACCGAATTCTGCTGGACACTGGAAGGATCATATGCAGTCGGGACGTCATCTTTG
AGGAAGCGACTAACTCAGAGGAGCAGAAGGTGAGCAGCACAGCGGATCTCAATCTGACTC
CTATCCTTGAAGAGGACATTGAGTGTGGAGAAGACAGCGATGCCGTGGGAGCAGCAGCAG
CTCCAAGGGAAGATGACATGCAGCCCGAACAGCCTGAGCAATCAACGGCAGACGACAGCA
TTGCAAGAAGGAAACCTACCAGGGCAGTAGCATCACGACCAGCTAACATATGGAGGGAAG
ATGCCTACAAGATTACCGGCAAAGGCAGCAACGTCGCAGCC
>chr01:25026-25420
GCGTCTGGCAGTACGGGCCTGGTAGGGTGGGCGTCTAGCAGTACGGGCATGGTAGGGTGG
GCGTCTGGCGGTACGGGCCTGGTAGGGTGGGCGTCTAGCGGTACGGGCCTGGTAGGGTGG
GCGTCTGGCGGTACGGGCCTGGTAGGGTGGGCGTCTGGCGGTACGGGCCTGGTAGGGTGG
GCGTCTAGCGGTACGGGCCTGGTAGGGTGGGCGTCTGGCGGTACGGGCCTGGTAGGGTGG
GCGTCTGGCGGTACGGGCCTGGTAGGGTGGGCGTCTGGCAGTACGGGCCTGGTAGGATGG
GCGTCTGGCGGTACGGGCCTGGTAGGGTGGGCGTCTAGCGGTACGGGCCTGGTAGGGTGG
GCGTCTGGCGGTACGGGCCTGGTAGGGTGGGCGTC
>chr01:25326-25450
GCGTCTGGCGGTACGGGCCTGGTAGGGTGGGCGTCTAGCGGTACGGGCCTGGTAGGGTGG
GCGTCTGGCGGTACGGGCCTGGTAGGGTGGGCGTCTGGCGGTACGGGCCTGGTAGGGTGG
ACGTC
>chr01:267607-267991
AAATTGCGATCAAGTAATTAACCTTCGGGTTGGCGCTTTTGGTCGCTGGTCAACATGGTT
TCAGAGCCAAGTTGTGGCAGTGTAGAACCCCACCTAGTGAGAGGTCGCGGGTTCAATCCC
TGGTGATGCCGTAAACCGAAAGTTTGCTCCTCTTTCGGTCATCGGAGGGGTTACCTCGTG
GAGGAACCAAAAGCGCCAACTTGCGATCAAGTAATTAACCTTCGGGTTGGCGCTTTTGGT
CGCTGGTCAACATGGTTTCAGAGCCAAGTTGTGGCAGTGTAGAACCCCACCTAGTGAGAG
GTCGCGGGTTCAATCCCTGGTGATGCCGTAAACCGAAAGTTTGCTCCTCTTTCGGTCATC
GGAGGGGTTACCTCGTGGAGGAACC
>chr01:291001-291207
GAGGCATCATCACCACACTCACACACGCACGCACCCACCAGGGCTGCTGGCATTCTCTCG
CCACACAGCCCCACAAACAAACAAAAACACCCATCCTAAACCGGCTCCGCAGTGCGGGTG
TTTTTGTTTGTTTGTGGGGCTGTGTGGCGAGAGAATGGCAGCAGCCCTGGTGGGTGCGTG
TGTGTGTGTGTGTGGTGATGATGCCTC
>chr01:333352-333518
TGGGCCCGTGCAGCTCAGGCCCGCAAGCATAGGCTGGGCCCATGCAGCTCAGGCCCGCAA
GCATAGGCTGGGCCCATGCAGCTCAGGCCCGCAAGCATAGGCTGGGCCCATGCAGCTCAG
GCCCCCAAGCATAGGCTGGGCCCATGCAGCTCAGGCCCACAAGCATA
>chr01:355333-355510
CATATACATTTCCTGAAACACCATTTAGCCAGTGTCTGAATAATATACCTATTTCGACAA
CTCAGGATGCATTCTGCAACTTTTGCACAGTCATGCCACATGCAATCCCAAAACAAGCTA
AGACTGTTGAAGTTGTAACACCAAGCTTCCAGATCCAAGCACCTGTAGACCACACATA
>chr01:48761-48960
TGACTTGATTACACGCTATTCACAGCAGTCCGCTGCGCTCGGCATTTGCCAGGATGTCCA
TTGGATACGCTACGGAAAGAATGGGAGGCAAGCATGGATAATCATGAAACAGTGATGCAG
GCTTCACTTGACTTGATGACAAGCTATTCATAGCAGTCCGCTGCGCCCAGCTTTTGCCAG
GACATTGGACACATGCGATG
>chr01:51562-51614
ACTGCAAACGCTGGCCCAGTGGTGGGCAACAAGATGAGCACACTGGAAAGGGT
>chr01:52189-52412
GACTTTGTTCCACGTTATTCACAGCAGTCCGCTGCGCCCGGCATGCGCCAGGATGTCCAT
TGGACACACGCTATGAGCAGAAGTACAATCCAGCAAGGCATTCAGCAGAGCATGAATGGA
TGCACATACGATTTCAATTTTTTCAATTCGACCTTGTTACACGTTATTCACAGCAGTCCG
CTGCGCCCGGCATGCGCCAGGATGTCCATTGGACACACGCTATG
>chr01:54178-54643
TTTTTTTTCGCTTTGACTTTATTACACGCTATTCACAGCAGTCCGCTGCGCCCGGCTTTT
GCCGGGATGTCCATTGGACACACGCTATGGAAAGAATGTATGTCAAGCATGGGCTATCAT
GAAACAGTGTTTGTCAGCAAAACCATTTTCAACCATGAGAGGGGGTGTTCACTGAGTTGC
CTACTCAAGAAGTCGCCTCGTGGCCTCAAGCAAGCAGTGAGAACGCCTCCAAAGGATTGA
GAGGTAGCTGTCAGACATTGTGCCAGGACAGCACACACACCAGCTATCAGATCATAACAA
TTTCAGCAGGGCAGAGGTCACACCCTGTGGATCAGCCACATGTCCGTTTGGGCGTCGTAT
CGAAAAAATGAGTTGGTGGATGGCAGCGTGGTTTGCCAAGATGCTGGGGGCCCACCCACC
ACACAGAAATCTTGCAACAGTTCCCAAAACTTGGCCACCCCACGTC
>chr01:54741-57101
ATGTCCATTGGACACACGCTATGGAAAGAATGTATGTCAAGCACGGGCTATCCTGAAACA
GTGTTTGGCAGCAAACCCATTGCAACCCAGAGAGGGGATGCTCATTGAGTTGCCTACTCG
AGAATTCGCCTCATGGCCTCAAGCAAGCAGTGAGAACGCCTCCAAAGGATTGTGAGGTAG
CTGTCAGACATTGTGCAAGGACAGCACACACACCAGCTATCAGATCAGAACGAGTTCAGC
AGGGCAGAGGTCACACCCTGTGGATCAGCCACATGTCTGTTTGGGCGTCGTATCGGAAAA
ACGAATGAGTTGATGGCAGCGTGGTTTGCCAAGATGCTAGGGGCCCACCCACCACACAGA
AATCTTGCAACAGTTCCCAGAACTTGGCCACCCCACGTCGTTTTAGCGCATCCATCAGAG
AAAGAGAAGGATGTTCACCCTCATGCACACGTGCCGCTGCTACCCTGCGTACATGGTTCA
TAGCCACCACAACACTCAGGCACACCACAGACCACGGCCCAGCTACGCAGGTGGCAGGCG
GTCTGCGAAGTCAAAAATTTGCCCCAGACAAATCAGGCAGCCCTCGCAATTGAGCATGCA
CATCGAGAATGATGGCTTGGGCCAGCGGACAATCCCAGAAAAAATGGAGCCTGTCTGGGC
CCTGGTCTGGGGCAAACCCACAAACACACCGGGCGGGGGAGTGTAAACGTGCTGGCGTTG
GGAAGGCATCATACAGCAATCTCCAAAACACCTCTTTGTTGCTGTTGTCCCACCGCAACT
TCAACAGCCTGCCGAGCACGGACGGCAGCCGCTGCACCGCCTCCAGCACAGCAGAGTGGG
GCACCCCCTCCCCTAGCGCTGCCTGGCAGAAGGCCTCATAGCGAGCTCTGCGGGAAGTGG
TAATGGGGCTGTAGTCGCGCAGTAGCTGGGTGCCTAGCTTTACGGAGAACTGGGAAGCCT
TCACCCTGCTCCGCCCCACTGACCACCCAACCGTTGCCAGCAACTCCTGCATGGCTTCTT
GAGGGGTTGGTGGGGCTGACGCCACTTGTGCCGCCTGCACCCAGGCTGGTGGTATCCGCT
GTAGGAGAGCTGCCAATTGGTGTTGTGTACGCTGCTGGTCCAAGAACTGGTATGCTGCAG
CACCAAAAAGCCGCTCTCTCTTCTGGCGAAACTGAGCGTGGGGGCAGTGCACCTCGCTTA
CGGCATGAAGAAGGGCGGGGATGGAGTTGATGGGGGAGCTTGCCACATCAGCAAACTCAA
GCTGCAGCCCCTGGCCATCATAATCAACCAGCAGCGGATTTCCCCACAGCGGAATCACAG
CACACCAGTCCCCCGGCTGCAACGGCTGCTCCGCCACAGCTGTAGGGGGGGGAAGGCTGT
GAAGCGCTGCGACCAGGCGCTGAAGTGGGGGGGGCAGCATGGCATCCTCCAGTCTAGTAG
GGTGCCACGCTAGCAAGGTGGCAGGAGTCAGTGCTGGATGAACTGCCGACAAGAGTGCTG
CTGCAGCTGTGTGCCAGGGGTGCCCAGAATCCCCAAACACCAGTCGCAGCGCCCACGCTG
CATGCCGTGCGGTGCAATGCAACGACCAGGGCAGCACACCAAAGCCCCCCTGTTTAGGGT
GGCCACACAGCATGTCATGGTGCACCCCAGCAAACGTGCGGCGAACAGAAGCTGGCGCTT
GCCCCCGGTCCACCAGCTTGGCTGTGATCTGCTCCAACCTGGACTGGACGGGGGCTGGTG
GGCAGCCAACAAACTCTGCGTGATAGAGCAATTTGTGCACTCCATACGAAGCACTGGCCA
TGCCCCTACCAAAGGCCGACAGCCCCATGCCAGCTATGCGGCTGAACGCTGACTCCACCC
CCACAAGGCGCTCATCCCATGCCGTCGAAGGAGGGGCCGTCCCTGCTTGGAATCGCACCC
CCAAAGCTGTAGCAGCGTCGACAATCTCGAGACCATGGACCGAGGGGGGCAGGACCGTTG
GGCAGCTGCCGATGGGGAGAATATGGGTTTTGGGAGGGCTGAGGCGCTGTCCGCTGGCCT
CCGCAAACAGGTGCATTGCGTCCAGGAACGGGCCAACCTGATGCAGGTCCCGCAAGAAGG
CCTTGAAGTCATCTGCAAACTGCACCGCAGTCAAGTTCATGCCTGCCAGCTGCAATCCCA
GCCCTCTGTTCTTGAGGAGGCACAGCAGGGCCTGCCCGACGAAGAGGTACAGGAGAGGTG
CGAGCGGGCATCCCTGCCGTACCCCAGCCGCAAAGCGTAGCTTACCAGACCTCGCGCCAT
TGACAACCGCACAGGACCTGGTGTTAAAGAGCAACATGCGCACCCAGCGTAAGAAGGCAT
CTCCCACACCCAGGCGTGTCA
>chr01:95691-95840
CCGCTGATGCCGGATTGAAGGAGACCCGCACAAGGCAGGAACTCCCCCGAGGGAAAGGAA
CATTTGAAGACGTTCCTCGTCCCTGGAAGGATTCGAACTTACAACCTCTGAACTTATCCC
TGAGGCAGTTTTAAGGCTTGCCCAGGCCCT
>chr02:149036-151213
TTTTTTTTTTTTTTTTTTTTTGAGCGTGAGCAGTTACATTGGCTTGGGCAACCAACGCCT
CAAATTCTGTGGTCAAGTGCTACTGGGGGCAGGCGATGGAGCACCTACGACCCATGACAA
GTTTCATGCAATTCATAAGCAGACAAGCTGACGTGCAAAGAGCAGATCATCAGCAGCACA
AATGCAATTGGACAGGCACATTGCACGCAATACATTGCACTCTGCATTCAGTGGACGGCT
GAGCGAGCAACGGAACTCCCGAAGCAAATGAAAGAAACATTTGTCAGGAAGGGTTAGGGT
TATTTAGGGTAAACCCTTACCTTAAAAGGGCGCACGCTTTGGCGATCTATGCAAGCCCGC
TTCCTTCCCAATCCTCTCATTGAGCAAATAACTCATCCCCCCCCACACCCACCCAACCCC
CGGCATCAGTCAAACTCTCATGCACCATGGTATGAAGACCAGGCACAGCCCCTCCCATGT
CCCCCTAGTGGGGCCAACCTCGGCTTAACGTCAGGGTGGGCGACCACGGAGGCGGAGCAG
GCCTACTGCCGTAAACCCCTCCCATGCCCGGATCCACCCCTAGCCAGAGGCATCATCACC
ACTCACACACGCACGCACCCACCAGGGCTGCTGGCATTCTCTCGCCACAAAGCCCCACAA
ACAAACAAAAAACATCCCTCCCAAACCGGCTCCGCAAGGAGCATTGGTGTAGTGGCCGTT
GAGTGACACCTGTGCTGTCGTGCCCGCCAGCATCACTCTCACCCACCTCACGCACGGCTC
TGGGAAGCCCATGCGCTCCATCACACGGAACAACCAGTCTCGCACCACTCGGTCATATGC
CTTCTCCGAGTCCAGCATCACCACGCACCCCTCCGTGCCCATCTCCTCCAAGTACTGCAC
CTCCTCCAGGTGGTACAGCACGTTGTCCCCAATCCATCTCCCCGGGAGGAACGCCGTCTG
CGTGGGGTCCACCACAGAGCACAAGGGGCCAGCCAACCGCGAGCACAGCAGCCGAGCAAG
GATGCGGTAATCACAGTTCAGCAATGTGATGGGCCGGTACGACGCCAACGTGGTCGCATC
CTTGCCCCCCCCCTTGTACAGCATGACGATCAGCCCAGTGAGCATGCTTCGTGGGAGGAC
TGGCTCGTCCGGGGTCCTGTGCACCTCTGTGGCTGCCTCCAAGGCCTCATTCGCCATGGC
GACAAAAGGCTCTCCCAACACCCGCCAGAAGTGGATATAGAACTCGTATGGCAGGCCGTC
TAAACCCGGGCTAACCCCCCTCGGCAGGGCAGAGAACACCCCCCTCACCTCCTCCACATC
CACCATACCATCGCCATGTGGCCCTATCGCCTTTGCTGCCTCCCCCTCGCCCAAGAACAT
GTCCACTGCGGCCAGCAGCTCCTCCTGCGCAGCTGGGTCAACGGGCGAGGGGCGGAACAA
ACCTACAGGACTGTCAGCCGAGAAAAAGTTTTTTTTTTTTTTTTTTTTTTTTGAGCGTGA
GCAGTTACATTGGCTTGGGCAACCAACGCCTCAAATTCTGTGGTCAAGTGCTATTGGGGG
CAGGCGATGGAGCACCTACGACCCATGACAAGTTTCATGCAATTCATAAGCAGACAAGCT
GACGTGCAAAGAGCAGATCATCAGCAGCACAAATGCAATTGGACAGGCACATTGCACGCA
ATACATTGCACTCTGCATTCAGTGGACGGCTGAGCGAGCAACGGAACTCCCGAAGCAAAT
GAAAGAAACATTTGTCAGGAAGGGTTAGGGTTATTTAGGGTAAACCCTTACCTTAAAAGG
GCGCACGCTTTGGCGATCTATGCAAGCCCGCTTCCTTCCCAATCCTCTCATTGAGCAAAT
AACTCATCCCCCCCCACACCCACCCAACCCCCGGCATCAGTCAAACTCTCATGCACCATG
GTATGAAGACCAGGCACAGCCCCTCCCATGTCCCCCTAGTGGGGCCAACCTCGGCTTAAC
GTCAGGGTGGGCGACCACGGAGGCGGAGCAGGCCTACTGCCGTAAACCCCTCCCATGCCC
GGATCCACCCCTAGCCAGAGGCATCATCACCACTCACACACGCACGCACCCACCAGGGCT
GCTGGCATTCTCTCGCCACAAAGCCCCACAAACAAACAAAAAACATCCCTCCCAAACCGG
CTCCGCAAGGAGCATTGG
>chr02:178035-178659
TTCCTGACGATTGTTCTGTTTCATTTGCTTGAGGAGTCCTCTTACTCGCTCAGCCGTCCA
TTGAATGCATAATGCAATGTATTGCATGCAATGTGCTTGTCCACATGCATTTCTGCTGAT
GATCTGCTCTTTGCACGTCAGCTTGTCTGCTTATGAACTGCATGAAACATGCCATGGGTC
GTAGGTGCTCCATCACCTGCCCCCAATAGCCCTTGACCACAGAATTTGAGGCGTTGGTTG
CCCAAGCCAATGTAAATGCTCACGCCCAAAAAAAAAAAAAAAAAAAAAAAGGTGCGTGGT
CCCCACCCCCTCATGCTGCCCACCTCTTGACGGCGTTTTTTTTTTTTTTTTTTTTTTTTG
GCGTGAGCAGTTACATTGGCTTGGGCAACCAACGCCTCAAATTCTGTGGTCAAGGGCTAT
TGGGGGCAGGTGATGGAGCACCTACGACCCATGGCATGTTTCATGCAGTTCATAAGCAGA
CAAGCTGACGTGCAAAGAGCAGATCATCAGCAGAAATGCATGTGGACAAGCACATTGCAT
GCAATACATTGCATTATGCATTCAATGGACGGCTGAGCGAGTAAGAGGACTCCTCAAGCA
AATGAAACAGAACAATCGTCAGGAA
>chr02:189785-190919
TGTTGGAAGTCGTCCAACACCTCATATCACAGGGAAATTGCGACCAAGTAATTAACCTTC
GGGTTGGCGCTTTTGGTCGCTGGCCAACATGGTTTCAGAGCCAAGGTTGTGGCAGTGTAA
ATCCTGACCTAGTGAGAGGTCGCGGGTTCAATCCCTGGTGATGCCGTAAATCGAAAGTTT
GCTCCTCTTTCAGTCATCGGAGGGGTTACCTCGTGGAGGAACCCCATGTGCGGAAACCAA
GTTGGTGTTGTCCGCGGGGGGGTGTTGGAAGTCGTCCAACACCTCATATCACAGGGAAAT
TGCAACCAAGAAATTAACCTTCGGGTTGGCGCTTTTGGTCGCTGGTCAACATGGTTCAGA
GCCAAGTATCGGCTATGTAAGAACCCGACCTAGTGAGAGGTCGCGGGTTCAATCCCTGGT
GATGCCGTAAATCGAAAGTTTGCTCCTCTTTCGGTCATCGGAGGGGTTACCTCGTGGAGG
AACCCCATGTGCGGAAACCAAGTTGGTGTTGTCCGCGGGGGGGTGTTGGAAGTCGTCCAA
CACCTCATATCACAGGGAAATTGCAACCAAGAAATTAACCTTCGGGTTGGCGCTTTTGGT
CGCTATCACATGGTTTCAGAGCCAAGTTTCGGCTGTGTAGAACCCCACCTAGTGAGAGGT
CGCGGGTTCAATCCCTGGTGATGCCGTAAACCGAAAGTTTGTTCCTCTTTTGGTCATCGG
AGGGGTTACCTCGTGGAGGAACCCCATGTGCGGAAACCAAGTTGGTGTTGTCCGCGGGGG
GGTGTTGGAAGTCGTCCAACACCTCATATCACAGGGAAATTGCGACCAAGTAATTAACCT
TCGGGTTGGCGCTTTTGGTCGCTGGCCAACATGGTTTCAGAGCCAAGGTTGTGGCAGTGT
AAATCCTGACCTAGTGAGAGGTCGCGGGTTCAATCCCTGGTGATGCCGTAAATCGAAAGT
TTGCTCCTCTTTCGGTCATCGGAGGGGTTACCTCGTGGAGGAACCCCATGTGCGGAAACC
AAGTTGGTGTTGTCCGCGGGGGGGTGTTGGAAGTCGTCCAACACCTCATATCACAGGGAA
ATTGCAACCAAGAAATTAACCTTCGGGTTGGCGCTTTTGGTCGCTGGTCAACATG
>chr02:257477-260996
AAGATTACCGGCAAGGGCAGCAACGTCGCAGCCAACATGGCCAGTATTGTCGAGCCAGCC
ACATTGGAGGAGGCATTGGCATCACCTGAAAAGGAACTGTGGAAGGCAGCAATGGATGAA
GAGATGGCATCATTGGCAGCCAACAACACCTGGACCGTCAAGGAACTACCACCGGACACA
ACGCCCATTCCAGTTAAGTGGGTGTACAAGATCAAGCGGGACAGCCATGGGAATGTGGAG
CGTTTTAAGGCACGGCTGGTAGCAAAAGGATTTAGACAGCGTGAAGGCATTGACTACGAT
GAGGTGTTTGCACCTGTCAGCAAGTACAGCACCATTCGTGCGGTTTTGGCAGTAGCAGCG
GTGAAGGACCTGGAGATTCATCAGCTAGACATCAAGACAGCTTTTCTGAATGGTGAGCTG
GAGGAAGATGTATACGTACAGCAGCCGAGAGGTTATGAAGAGGGCAGCAGGAATATGGCG
TGCCATCTTCATAAGGCACTGTATGGTCTCAAGCAGGCGCCCCGCGCCTGGCATCTACGT
TTGAAGAAGGAATTGGAGACTCTGGGATTTACTCCATCGGAAGCGGACCCCGGACTTTTC
ATCAACAAGAAAGCAAGTGAGCCATCCTATCTTCTCACTTACGTGGACGATATTCTGGTG
ATAACCAAAGACATCACAGCCCTAGAGACCATCAAGAGAAGCCTCTTGAGCATTTTTGAT
GCTCGAGACATGGGAGAGGCATCCTATTTTCTGAGTATGACCATCACGAGGGACAGAGAG
CAACGCAGCATTAAGCTAGCTCAAGGACGAATGACCACGGAGCTACTATCCAAGTTTGGC
ATGCTCGAAGCAAAACCCTTGAGCACTCCTCTCAGCGTGTCATCCAAGCTTACCAGAGAA
GGTGAGCCTCTGGATCGTGAGACGTGCAGCTATTCTCAGCTTGTGGGCAGCCTGATGTAT
TTGTCAGTATGCACCAGGCCAGATATTGCTCAAGCAGTGGGAGCTTTAGCACGATATATG
GCAAACCCTACCACAGCGCACTGGCAAGCAGCCAAAGGAGTACTTCGCTATTTAGCTGGA
ACAGCCGACTATGGGATTCAATATGGAGGTAGCGAAGTGACGATGTCAGCATTTACGGAT
GCGGATTATGCTGGAGACATCGACACACGCCGATCAACAATAGGCTACGTGTTCACCATC
AGCGGTGGAGCCATCAGCTGGTCCAGCCGATTGCAGCAAACAGTTGCAGCATCTACAACC
GAGGCGGAGTACATGGCAGCAGCTGCCGCTACCAAGGAATGTCTGTGGCTTCGCAAACTC
CTAGGAGATTTGGAGTTGGAAGTGGACGTTATTCACATTCAAGCGGACAACCAGAGTGCG
ATCAAGCTACTGAGGAACCCGATGACATCCATGCGGTCAAAGCACATCGACGTCATCTAC
CACTTTGCAAGGGAACGAGTGATGAGGGGCGAAGTGAAGTTTCACTACGTAAGGACTGAG
CACATGGTGGCGGACGCACTGACCAAGCCAGTCTCAGCAAGCAAGTTTGCTTTTTGTCGA
AACGCCATGGGCGTGAAGTGAGACATGGTGATTGCTTTGTACATATACAACTTGCATTCC
AGCAGCCTGCGTGGGAGTGTTGGAATACGAACAGTGATTATAAGCAGCTCGATTTTCAGT
CTGCTGTCATGCAAATGGTTAGAAGTGATTTGCACGTTATCCTTGCATACTTCTGTTGAT
TGGAGTGATTACGTAATGGGTTACGTAATGCTTACGTAATAATAACAGATGTTTCAAGAA
GGTTCTCGAAGGTTTAGTGTCTAGAAGTTTCTAGAAGATATCCCTTATGTCTAGATGGTT
CTAGAATGTTTCTTGCATCTAGAAGATTCTAGAACATTGTGTTCAGAAGAGTATATATAC
TTGAGTGCCATTTGCTTTTGTAACTTGTAACGCTCACAGACATCACCTCAGAAGTCCGAA
ATCCGTCCACAGGTTATGGGCCCCTATTTTGGTCGCTGGTCAACACGGCGTCTTCGGCAC
AGCTTAACTAGCAGGGTGGGGCTTGGACACTCCGCTGGTCAGCGGCGAGGGGTGACGGGA
AGAGGACATGGAGGCAGATCCAAGCTGATATGCAACAGTGGATGCATCGTGGACGATCAC
ACCGTAGTAGAGGGGGATCGCAAATGGCCCCCAAGGCAGGAATGCCGCCAATGCTCCTTG
CGGAGCCGGTTTAGGATGGGTGTTTGACATGGGAGGGGCTGTGCCTGGTCTTCATACCAT
GGTGCATGAGAGTTTGACTGATGCCGGGGGTTGGGTGGGTGTGGGGGGGGATGAGTTATA
TGCTCGATGAGAGGATTGGGAATGAAGCGGGCTTGCATAGATCGCCAAATCGTGTGCCTT
TCTAGGGTTAGGGTTAACCCTAAATAACCCTAACCCTTCCTGACGATTGGTCTATTCCAT
TTGCTTCAGGAGTCCTGGTACTTGCTCAGCCGTCCACTGAATGCAGAGTGCCATGTATTG
CGTGCAATGTGCCTGTCCAGTTGCATTTATGCTGCTGATGATCTGCTCTTTGCACGTCAG
CTTGTCAGCTTATGAATTGCATGAAACTTGTCATGGGTCGTAGGTGCTCCATCGCCTGCC
CCCAATAGCACTTGACCACAGAATTTGAGGCGTTGGTTGCCCAAGCCAATGTAACTGCTC
ACGCTCAAAAAAAAAAAAAAAAAAAAAAAACGGCCACTACACCCCCAGCTTTCCCGTGCG
CAGCAGCGTGCAGCAGGGCAGCCCGTTGAGCACCCTGCTGTACAACATCACAGCCCAACC
CTTGGCTGCTCATCTGCGACAGCAAGTTAGTCTTGGCGTGGTGCGGCCCATCCTGATGCC
GGATGGAGGCCCCGCCCCCCCTTCCCACCAACATGCGGACGACACCACTCTGCATGTGAG
GGGCCCTCGGGATGTGGCTGTGGTTCTTGGCCCACAAGGAACGATGGGACTGCATGAGAG
GGCGTCTGGGGCGAGGATCAGCCAGCCCAAGTGTCAGGGGCTCAGGTTCGGCCCCCATCC
TGAGCGTGATCCAGCGACGGGGAGGTGTGCGGTGTCGGGTGTCGTGTTCCCAGATGCGCA
GGGGTCTGTGTGCCACCTAGGGGTGTTCCTAGGCGCGGATGCTGTGGCGGCCAACGCTCG
CACCTTTGGCAGGCTCCAGCAGAAGGTGCTGCAAGCGGTGCAGCTGTGGAGACAGCACCG
GCTCTCCTGGCTGGGGAGGGTACACGTCGCCAAGCAGGTTCTGGGGGCCATGCTGTCATA
CCATGCCTGCTTTGTCCCTCCGGCACCATATCAACTGCGTTGAGTGCCCTCCTCCCCCAA
GGACGGCACAAGTCCTGCTGGGAGACAAACAAGGTGCGTGGTCTCCGCCCCCTCATGCTG
CCCACCTCTGGACGGCGTTGCGTGCTGCATACATACACTCCGTATGGCAGTTGCGATGCA
AAAGGGGGTTGGAGGGGGAGGCCTTTGCGTCCGCAGCGGT
>chr02:267293-267661
CCCAATCTCTCCTAATAGAGGACCGCAAGCTGGCCAATATAGCTCCCACCACCGCTGCGG
ACGCAAAGGCCTCCCCCTCCAACCCCCTTTTTTTTTTTTTTTTTTTTTTTTAGCGTGAGC
AGTTACATTGGCCTGGGCAACCAACGCCTCCAAACGTGATCCACAATGGGGGCAGGTGAT
GGAGCACCTACCACCCATGATCAGTTTATGCAATCCATTATCATACAATCGGACATGCTG
AGCGCAGATCATCACCAACACACATGCAAGTGGATAGGCACTATGCACGCAAAACATCGC
ACTATGCAAACGATGCACGGGTGCGCTCGTAAAAGGACACATCAGGCAAAAGATAAGGAT
CAATCGTCA
>chr02:274405-276393
AATCTATCATTGCATTTGATCAAGCCATGCTTTTCATGAAAAACTAGGCCTAGATATTTG
TAATGATCACTGATCTTCAAGGGAGACCCCTTAAGCAACCAAGGCCCAGCACTATCCTGG
CAAGACATCCTTCCCCCCTGAAAAACTACTACCTCAGTTTTGGAAATATTGACGTGAAGA
CCTGAGGAAGAGCAAAATAAGACAAGTTGTTCAAGATGGAATTGGAGGCCAAATGGTGTA
GTGCTCATAAGCAAGAGATCGTCGGCATATAAGAGACTAGGAACAGTCACGTTGTGCAAC
ATGGGGGGGGAACCACTGGGATCATTCAAACAATCAATAAGTCGGTCGATATATAAACCA
AAGAGTAGAGGGCTCAAGGGGCAGCCTTGCTTTACGCCTGTATCACATGCGAACATATCT
GTCAGACCCTCTGGGGTAATAACGCTTGCTCTGACAGACGAATACATTGCTTGGAGGGCT
GCTAGCATCTTCCCATGAATACCACATTCATGCAGCCTTTCCCAAAGGATAGCTCTAGGT
ACTGAATCAAAGGCTTTTCGAAAATCGACAAAACAGCAATAAAGGGGCAACTTGGCAGCC
TTATGTTTATCTAGCAAGGTCTGCAATGTGAAGATGTGGTCTGTTGTCCTCTGCCCTGCT
CGAAAACCTGCCTGGCATTCTGCCCGCACCCCATGACTTTCAGCCCAGAGAGAAATCCTC
TTTTCCAAGATGGTAGCGTACAATTTAGCCAGAACAGGTCCAATGGTGATGCCCCGGTAG
TTATTATAATCTCCTTCGTCTCCGCCTTTGCAAATTGGCTGAATCAGCTGGTGGTTCCAA
GATGGAGGGAAGCCTTCATTGAAAATCTTATTGAAAACCGTGGTAAGTGGAGCAATTAAG
TAATGCGAAGCATCCAAGATGTGTTCAGATCTCATCCCATCAATTCCAGTGGCTTTGTTC
TTTTTCAGGTGCTTGATAGCATTGGCAATTTCCAGACTGGTAAAGGCATCATTTAACTGA
TTCGCTTCATGTGTCCAAACAGATCTTTTGGAGTGGGGCAAAAGGGGCAAAGGGGGACTA
TCTACAGAGATGCTGTGAGGTTGGGCAAAAAGACGTTTAAAGTACCTGAACCGTTTCACC
TTGTCAACCAGCTTTGACACCTTTCCTTTCTTCCGATACAAACTCCAAAAACGTGCTGGA
GAGTTTCTGGCACATTCCAGTAAAGAAGCCAGTCGAGCATCAGTCCACATCCTTTTCTTG
CGGGCTGTCAGTTCCTTGAAGACTTTGATAGCAGCAGCGGTCCGATGCAGCTGTGAAAGT
CTACTGGCCTGTTGAACAGTCCGTCTCGCCTCCTTGCATTCACTATCAAACCAGGGCTTG
TGCCTGTGGTGTTTAGAGCTAGGGAAAGACAAATGGTTTTTCCTTGTATAAACTTGAGAG
ACATGGTACATAATTTGTTTTTGAAGGGCATCGCAGGCTTGGGGTATAGGGAGACTGTCT
AAGAATGATGGAGATAAGAGATCGTCCTCTGCGATATGTTTGCACGTATGCACGGATACT
TTCTTGCGAAGAATCATACATAAACTTATCAATCCCATGTTGTTTGGTGGTGGCGGCCAA
GGTGGAGTTGTTACTCAAGCTAAGTGTCAGCAACAAGGGGCAGTGATCTGAGCATAGAGA
AGCATCTAGTTCATGAAACTTCAAGCAACTAATGATTGGGAACACATCCTGACCTGCCAG
GAATACATCAACAAGGCTAGAGCCTTTGCCATTCTTATTGTGGCACGTAACTCTCCCTTG
TAAATCACCTGAGACTCTCCCATTGACAATAGAAATTCGACACTCCTGACAGAACTCCAG
TAATGCTCTTCCTTGAGAGTTTACGATGGGATCCATGCTGTTCCTCAATGGTAGATTTGT
ACTAGGGGGTAGAATATGTGCTGAAAGCTCAGGTATAAACCTTTCAAGATCTGCATATTC
AGGGCAGTC
>chr02:339921-340045
CTGTGACACATCACCCGGTACTGTGACACATCTGTGACACATCACCCGGTACTGTGACAC
ATCTGTGACACATCACCTGGTACTGTGACACATCTGTGACACATCACCTGGTACTGTGAC
ACATC
>chr02:512655-512763
ACCTGCCCGAAGGAGGCGTTGTCGCTTGCAATGATGATGTCACACATCATGGCAACCTCA
CAGCCACCACCCAAAGCATATCCATTCACAGCTGCAATGATGGGCTTTC
>chr03:138729-141899
AGGGACATCTTGATGGAAGTTGGTAAGTCTCCCACACGTCCCGCACCCAGGCTTGCCTGA
TATTCCCGCGGCTGGCGGTCACGCACTGCGTGTACCACCTGGGCCATCTCTGAATGGCTC
AATAAATCCGCACCATCCTGCAAGTATTCCAAGCAAGTCCCAAAGACGGGCTCATCATCC
GGAGCATCCGGCAGGTCAGGAGCCTCCAGCATGCTAGCATCCCGAACGCATGAAGGGGGT
TGAGAGCCGCCCTTCCCCTCCTCTACACCAAGCCCCACCCCACCCCTATCCCCTGGCCTC
CTGGAAACCTGCAACACAGAATCTGCCACCGGCAACGGCCCAGAGGCTCTTACCGCTGGT
GTGAGGCCATGCGCTGCCCCCACCCTCTCCAACACGTCACCGCCTCCCGCACGGTGAGGG
GCAGGGCGAAGCTGAATCGCAGGACTTACCTGTAGGCAGGGCCGAACCTCCAAGCGTACC
TCCCTGCCCTCCACCACAGCCCACCGCGGTAGACGATGAAGCTGCGCGTCCTCCACAGGG
GTGCTGACCACTGCCACCACCACACTGAGATCAGGGAACGGAAGCGGCTTACCTGTGGGA
CCGATCACTATTCCAGCCCTTTCGTGCACAACCACCACCTGAGTCGTCGCCCGATATCCA
ACGGCTTGCAACACCGCCTCCGTAACTCCAGCACTCGCACAATCCGCAGGCAACCCTCGT
ATCACCACCTCTGCATGATTTTCAGGCAGCCTGGCAATCACAGCGTCAGCGGGTATGGTC
GTGCTCTCTCCCTCCACCTCAACCACGACCCCCTGCTCCTGTACGGCTCGCTGAAACGCG
AGCTTGGCATCGTCGCTGTCTCGTATGACCACCCGCAAACTGCTCAAACGCAGCCACTGC
TGACGATTAGGGGCAGCAGCAAATCCCGCAACCCAACTACCATGCTGGGCGCAGAACCCG
TCAATGAGCTTACCAAGCAGTGAGGAACGGTCCCCACGCTCAGCAGGTAAAGTGTCTAGT
ACATGCCCAAAATCAAGCTTAAGTTCCATACCTTCCCAGGAAACGTATGGATCTATACCC
AACACGTTATTCCGGGCTCGCCGTACCGCCGAAATCGCAGGTCCAAGCTGATGCACGTGC
TGCGCCTGCTGTGCTCCCGTCATGACGCGCGCGACCAACCGTTTTCCAACCGTTTTCCAA
CCGTTTTTTGCGATCGAGGCGCACGACCAATTGGCACGCGAAAATCACCTCCAAGCAACC
GAAATACTTCGAAATAAATATATATATGCTTCGAAAAGCACCAACGAAGGCGGACGTGCT
GGTCGCTCGACCAAGCACAACCGACTGACCGAAAAATACGAGCGTCAAGGCTCGATAAAC
ACGTCAAAGAACGTGAAATACGCTAAATAAGGACAGGCCCAAAGGATAGGCGCAACGGTG
CAGGTTTCAGTAAAGTGAAACAATAATAATAATAATAATAATAATAATAATAATAATAAT
AATAATAATAATAATAATAATAATAATAATAATAATAATAATAATAATAATAATAATAAT
AATAATAATAATAATAATAATAATAATAATAATAATAATAATAATAATAATAATAATAAT
AATAATAATAATAATAATAATAATAATAATAATAATAATAATAATAATAATAATTATTAT
TATTATTATTATTGTTATTATTATTATTGTTTCACTTTACTGAAACCTGCACCGTTGCGC
CTATCCTTTGGGCCAGTGCTTCTTTAGCGTATTTCACGTTCTTTGACGTGCTTATCGAGC
CTTGACGCTCGTTTTTTTTCGACCAGTTGGTCGTGCGTGGTCGAGCGACCAGCACGCCCG
CCTTCCTTGGTTGTTTTCGAAGTATATTCATATTTTTTTAGAGGTATTTCGACTGCTTGG
AGGTGATTTTCGCGTGCCAGTTGGCCGTGCGCGTGGATCGAAAAAAACGGTTGGAAAACG
GTTGGAAAACGGTTGGACGCGCGGTATGACGGGAGCGCAGCAGGCACAGCACGTGCACCG
GCTTGGAGAGGCGTTTTGGGCGGTACGGCGAGCCCAGAACAACGTTTTGGATACCGATCC
ATACGTTTTCTGGGAAGGTATGGAATTAAAACTCGACTTTGGGTCTGTATTGGATGCTGT
GCCGGTTGGGCGTATACCCAGCGACTCGTTGATTAATTTGCTCATCAAGGGGCTGTTTGA
GCAGCATGGAAGCTGGATTGCTGGGTTTGCTGCAGCCCCAAATCGACAGCAGTGGCTGCG
GGTGAGTAGTGTGCGGATGGTCGTTCGCGACTCAGACGACGCCAAGATTGCTTTCCAGCA
GGCTGTGCAGGAGCAGGGGGTCGTGGTTACCGTCGAGGGAGAGGACGTTGTCATTCCCGT
CGACGCTGTTGCTGCGAGGCTGCCCGAGCGTCACGCTGAAGTGGTGATGCGGGGACTACC
GGCAGACTGCGCCAGAAATGGGGTCATGGAGGCCTTGCTGACGGCGGTTGGATACACAGC
TGCGCACCAGGTGGTTGTCGTGCATGAGAGGGCAGGCAAAATTGTTGGCCCGACAGGTGA
GCCGTTGCCATTCCCCGACCTGAGCGTGGTGGTGGCGGTGGTCAGCACACCCGCGGAGGA
CGCCCTGCTACGCTCGCTCCCGCGCTGGACTGTGGTGGAGGGCAGGGAGGTGCGGTTGGA
AGTTCATCCTTGCCTACAAGTAAGTCCTGCGGTACAGCTGCGACCCGCCCCCCACCGGGC
GGGTCGCGGAGACGTGTTGGAGAGGGTGGGGGCTGCACATGGCCTCACACCGGCGGTGCG
AGCTGCCGGGCCTTTGCCGGTTGCAGATTCTGTGTTGCAGGTGTCGAGACCGCCGGGGGA
TAGGGTTGGGGTGGGGCTAGGCGTTGAGGGGGGTAGGGGGAGCTCCCAACCCCTGTCATG
TGGTAGGGATGCCAGCATGCTAGATGTCCCTGCGATTCCGGACGCCCCGGATGATGAGCC
CCACTTTGGGACCTGCCTGGAGTACTTGCAGGACTCAGCGGATATGTTGAGCCCTACAGA
AATGGTTCGGGTGGTGCACGCTATGCGGGACCGCCAACCGCGGGAGTACCAGGCCAGCCT
GGGTGCAGGGCGTGTGGGAGATTTACCAACTTCCATCAAGATGTCCCTTCA
>chr03:162263-170089
GAGCACCCTGCTGTACAACATCACAGCCCAGCCTCTGGCCGCTCACCTGCGGCAGCAAGT
CAGCCTTGGCGTGGTGCGACCCATCATGATGCCGGATGGGTGCCCCGCCCCCCCTTCCCA
CCAGCATGCCGATGACACCACCCTGCATGTGAGGGGCCCTGGGGATGTGGCTGTGGTTTT
GGGCCCGCAAGGAACGATGGGTCTGCACGAGAGGGCATCAGGGGCGAGGATCAGCCAGCC
CAAGTGCCAGGGGCTGAGGTTTGGCCCCCATCCCGAGCGTGATCCGGCGACGGGGAGGTG
TGCGGTGTCGGGGGTCGTGTTCCCTGATGCGCAGGGGTCTGTGTGCCACCTGGGGGTGTT
CCTAGGCGCGGATGCTGTGGCGGCCAACGCTCGCACCTTTGGCAGGCTCCAGCAGAAGGT
GCTGCAAGCGGTGCAGCTGTGGAGACAGCAGCGACTTTCCTGGCTGGGGAGGGTGTACGT
GGCCAAGCAGGTTCTTGGGGCCATGCTGTCATACCATGCCTGCTTTGTCCCCCCGGCACC
GTATCAGCTGCGCAGCCTGAAACAGCTGGTTAATGCATTCGTGAGGGGTGGTAGTCTGGA
GGGGGGGGGAGGGGGGAGGCTCCTTGAAGCACCCTGGCCTGCATGTGACGTCCCTGCCGT
GGGAGGAAGGGGGGGTGGGCATGGTGGATTTGGAAGTGCAGGTGGCCTGCCTGCAAGGCA
AGGTAGCAGCTCGGCTACTGCACCCTGCACCCCAACCGTGGAAAGTACTCATGCAGGCGC
AACTGCAACGAAAGCTTCCTGCGTTGGGCTCTGCGGTGCTGTTCAGCTCCTTGCAGGCGA
TAGGCCACTCCCTCGGACCACGGCATGCGGCCTACGTTAGAGGATTCCAACTGACAAGGC
CTCATAGACTAGTGCCTCCCGATCAGCTGTCTGGGGACCAGGTTCGGTCTGAGCGTTTGT
TCCACAATCGACAGATTGTGCGTCTGGCTACTGGGCTTCCCTTTGCTCCAACGGAGGTAC
CGGTACTGGCATCCCAGTCGATATACACAGTTGGCCAGCTGGCTGACTTGGTGCAGCAGG
AGCAGCCCCTTGAATTGGGCGCACGCAGACTGTGGGACAGGGTGCCAGCAGTGTGGAAGG
AGCGAGCCATACAGGGAGGGGGGGTTGCTGGCTGGGAGTTGGAGGGAGGGGGCAGGTACG
TCAGGAATGCTCAGGGGAAGGAATATCAGGTGATGCCGGATCGGTCGTGCGTGGCCATAG
AAGGCATCTCAGGGAGGGGCACACAGGGGTTGCAGTGGGAGGCATGCTGCGTGGTGGAGT
GCCCCGACTCATCTGCGAGCAGTGGATGGGAACTGGTGCCCTTCTTGGTGGGTCCCTGGA
ACACTGTGCAGGTTGACCCTGGGGGGTGGGGGCATGGGACGGTGGCCTCCGTATGCTACA
CGGTCAAGGCGGCTGCGGTGCGGCGCGTACGCTTGAGGACAGTTCAGGAGGGGCATGGCT
GGTACATCCCGGGAGCAGGCATATGGCCCCCTCTGTGGGACCCGCCTGAAGGATTCCAGG
TGGCGCGAAACAGGACACTGGGAGTGGCGGCACTGGAGGCTGCATGGCGCACCAACGGCA
GAGCCCAGGCACGTAGATCCACTGCGGAGTTCGAGGTAGGCCTCCCCCCGTGCATGAGGC
CCTCCCGGCGTCAACGAACGGGGGTTTGGGACAGGGTGGCAGACCCTGTGGTGGCGGTGA
ACAACCACGATGTGGTTGATGCGGTGACATGTGGACCAGAGCAGGACGCCGCGGCACGAG
CGGCTGTGAGGGGTGTCTGGCAGAGACTGCGTAGAGCAGACCTCCCACGAGAGGTGTTCG
GCACGGTCTACAGGGTGATGCATGCATCCTTGTATGTGGGGGCATTCATGCACCACACGG
GCCAGCTGGAGATGGAGGAAGCCTGCTGCTCCAACCCAGGGTGTGAGGGAGTGCTTGAGG
ACCTATCACATGCATTCTTGACGTGCCCGGCTGTTGCACCAGCTGCTGAGTGGGTGTGCC
GCTTCTTCAAGGTGGTGGCGGAGTGCCCTCCTCCCCCAAGGACGGCACAAGTCCTGCTGG
GAGACAACCAAGGTGCGTGGTCCCCGCCCCCTCGTGCTGCCCACCTCTGGACGGCGTTGC
GTGCTGCATACATACACTCCGTATGGCAGTTGCGATGCAAAAGGGGGTTGGAGGGGGAGG
CCTTCTCGTCCGCAGCGGTGGTGGGGGCTATATTGGCCAGCTTGCGGTCCTCCATTAGGA
GAGATTGGGCACGGGCCACCCAGGACCTGGTTCGCATGTCTGGTGCGTGCCCAGAATGGT
TCAGGGGTCGCTCTCCGGCTGTGCTCATGCCTGAGTTTATACAGCGATGGGCATGGGGCG
CATCACTGTGTCGCATAGAGGAGCACAACGGCTTGCCGCCCTTACTCTCCGTCACCTTGT
CTGCTACTCACCCTCTCCCTTTCCCCCCTTGAGGTGCAAGGGTTGCCAGCCACTGCGGCG
TCTTCGGCACAGTGAGCAGCTTAACTAGCAGGGTGGGGCTTGGACACTCCGCTGGTCAGC
GGCGAGGGGTGACGGGGAGAGGACATGGAGGCAGATCCAAGCTGATATGCAACAGTGGAT
GCATCGTGGACGATCACACCATGGTCGAGGGGGATCGCAAATGGCCCCCAAGGCAGGAAT
GCCGCCAATGCTCTTTGCGGAGCCGGTTTGGGAGGGATGTTTTTTGTTTGTTTGTGGGGC
TGTGTGGCGAGAGAATGCCAGCAGCCCTGGTGGGTGCGTGCGTGTGTGTGTGGTGATGAT
GCCTCTGGCTAGGGGTGGATCCGGGCATGGGAGGGGTTTACGGCAGTAGGCCTGCTCCGC
CTCCGTGGTCGCCCACCCTAACGTTAAGCCGAGGTTGGCCCCACTAGGGGGACATGGGAG
GAGCTGTGCCGGGTCTTCACATCATGGTGCATGAGAGTTTGGCTGATGCCAGGGGTTGGG
TGGGTGTGTGGGGGATGAGCTATATGCTTGATGAGAGGATTGGGAACTGAGGCGGGCTTG
CATAGATCGCCAAATCGTGTGCCTTTTAGGGTCAGGGTTAACCCTGAATAACCCTAACCC
TTCCTGACGATTGTTCTGTTTCATTTGCTTGAGGAGTCCTCTTACTCGCTCAGCCGTCCA
TTGAATGCATAATGCAATGTATTGCATGCAATGTGCTTGTCCACATGCATTTCTGCTGAT
GATCTGCTCTGTGCACGTCAGCTTGTCTGCTTATGAACTGCATGAAACATGTCATGGGTC
GTAGGTGCTCCATCACCTGCCCCCAATAGCCCTTGACCACAGAATTTGAGGCGTTGGTTG
CCCAAGCCAATGTAACTGCTCACGCCCAAAAAAAAAAAAAAAAAAAAAAGAAGGTGAGGG
CGGCTGGAGTGCTGTGGCACTGCTACGGGGAGCAGCCCACCAAGTGGTTCCACAACCTGG
CACGTCCCCTGCTACCTAATCAGCCAGTTCCAGCAGTGCAGGATCCCCTATCCCCTGATG
CCCCACCGGCTGACATGGACACCCCAGCTGGCATTCGCGCTGCCCTCAAACACGCTTGCA
ACTTCTTCTCGGCTGACAGTCCTGTTGGTTTGTTCCGCCCCTCGCCCGTTGACCCAACTG
CGCAGGAGGAGCTACTGGCCGCAGTGGACATGTTCCTGGGCGAGGGGGAGGCAGCAAAGG
CGATAGGGCCACATGGCGATGGTAGGGTGGATGTGGAGGAGGTGAGGGGGGTGTTCTCTG
CCCTGCCGAGGGGGGTTAGCCCGGGTTTAGACGGCCTGCCATACAAGTTCTATATCCACT
TCTGGCGGGTGTTTTTTTTTTTTTTTTTTTTTGGCGTGAGCAGTTACATTGGCTTGGGCA
ACCAACGCCTCAAATTCTGTGGTCAAGGGCTATTGGGGGCAGGTGATGGAGCACCTACGA
CCCATGACATGTTTCATGCAGTTCATAAGCAGACAAGCTGACGTGCAAAGAGCAGATCAT
CAGCAGAAATGCATGTGGACAAGCACATTGCATGCAATACATTGCATTATGCATTCAATG
GACGGCTGAGCGAGTAAGAGGACTCCTCAAGCAAATGAAACAGAACAATCGTCAGGAAGG
GTTAGGGTTATTCAGGGTTAACCCTGACCCTAAAAGGCACACGATTTGGCGATCTATGCA
AGCCCGCCTCAGTTCCCAATCCTCTCATCAAGCATATAGCTCATCCCCCACACACCCACC
CAACCCCTGGCATCAGCCAAACTCTCATGCACCATGATGTGAAGACCCGGCACAGCTCCT
CCCATGTCCCCCTAGTGGGGCCAACCTCGGCTTAACGTCAGGGTGGGCGACCACGGAGGC
GGAGCAGGCCTACTGCCGTAAACCCCTCCCATGCCCGGATCCACCCCTAGCCAGAGGCAT
CATCACCACACACACACGCACGCACCCACCAGGGCTGCTGGCATTCTCTCGCCACACAGC
CCCACAAACAAACAAAAAACATCCCTCCCAAACCGGCTCCGCAAGGAGCATTGGCGGCAT
TCCTGCCTTGGGGGCCATTTGCGATCCCCCTCGACCATGGTGTGATCGTCCACGATGCAT
CCACTGTTGCATATCAGCTTGGATCTGCCTCCATGTCCTCTCCCCGTCACCCCCCGCCGC
TGACCAGCGGAGTGTCCAAGCCCCACCCTGCTAGTTAAGCTGCTCACTGTGCCGAAGACG
CCGCAGTGGCTGGCAACTCTTGCACCTCAAGGGGGGAAAGGGAGAGGGTGAATAGCAGAC
AAGGTGACGGAGAGTAAGGGCGGCAAGCCGTTGTGCTCCTCTATGCGACACAGTGATGCG
CCCCATGCCCATCGCTGTATAAACTCAGGCATGAGCACAGCCGGAGAGCGACCCCTGAAC
CATTCTGGGCACGCACCAGACATGCGAACCAGGTCCTGGGTGGCCCGTGCCCAATCTCTC
CTAATGGAGGACCGCAAGCTGGCCAATATAGCCCCCACCACCGCTGCGGACGAGAAGGCC
TCCCCCTCCAACCCCCTTTTGCATCGCAACTGCCATACGGAGTGTATGTATGCAGCACGC
AACGCCGTCCAGAGGTGGGCAGCATGAGGGGGCGGGGACCACGCACCTTGGTTGTCTCCC
AGCAGGACTTGTGCCGTCCTTGGGGGAGGAGGGCACTCCGCCACCACCTCGAAGAAGCGG
CACACCCACTCAGCAGCTGGTGCAACAGCCGGGCACGTCAAGAATGCATGTGATAGGTCC
TCAAGCACTCCCTCACACCTTGGGTTGGAGCAGCAGGCTTCCTCCATCTCCAGCTGGCCC
GTGTGGTGCATGAATGCCCCCACATACAAGGATGCATGCATCACCCTGTAGACCGTGCCG
AACACCTCTCGTGGGAGGTCTGCTCTATGCAGTCTCTTCCAGACTCCCCTTACAGCCGCT
CGTGTCTCGGCAATCTGCTCCGGTCCACATGCTACCGCATCAACCACAACGTGGTTGTTC
ACCGCCACCACAGGGTCTGCAACTCTGTCCCAAACCCCCGTTCGTTGGCGTCGGGAGGGT
CTCATGCACGGGGGGAGGCCTACCTCGAACTCCGCAGTGGATCTACGTGCCTGGGCTCTG
CCGTTGGTGCGCCATGCAGCCTCCAGTGCCGCCAGTCCCAGTGTCCTGTTTCGCGCCACC
TGGAATCCTTCAGGCGGGTCCCACAGAGGGGGCCATATGCCTGCTCCCGGGATGTACCAG
CCATGCCCCTCCTGAACTGTCCTCAAGCGTACGCGCCGCACCGCAGCCGCCTTGACCGTG
TAGCATACGGAGGCCACCGTCCCATGCCCCCACCCCCCAGGGTCAACCTGCACAGTGTTC
CAGGGACCCACCAAGAAGGGCACCAGTTCCCATCCACTGCTCGCAGATGAGTCGGGGCAC
TCCACCACGCAGCATGCCTCCCACTGCAACCCCTGTGTGCCCCTCCCTGAGATGCCTTCT
ATGGCCACGCACGACCGATCCGGCATCACCTGATATTCCTTCCCCTGAGCATCCCTGACG
TACCTGCCCCCTCCCTCCAACTCCCAGCCAGCAACCCCCCCTCCCTGTATGGCTCGCTCC
TTCCACACTGCTGGCACCCTGTCCCACAGTCTGCGTGCGCCCAATTCAAGGGGCTGCTCC
TGCTGCACCAAGTCAGCCAGCTGGCCAACTGTGAATACCGACTGGGATGCCAGTACCGGT
ACCTCCGTTGGAGCAAAGGGAAGCCCGGTAGCCAGACGCACAATCTGTCGATTGTGAAAC
AAACGCTCAGACCGAACCTGGTCCCCAGACAGCTGATCGGGAGGCACTAGTCTATGAGGC
CTTGTCAGTTGGAATCCTCTAACGTAGGCCGCATGCCGTGGTCCGAGGGAGTGGCCTATC
GCCTGCAAGGAGCTGAACAGCACCGCAGAGCCCAACGCAGGAAGCTTTCGTTGCAGTTGC
GCCTGCATGAGTACTTTCCACGGTTGGGGTGCAGGGTGCAGTAGCCGAGCTGCCACCTTG
CCTTGCAGGCAGGCCACCTGCACTTCCAAATCCACCATGCCCACCCCCCCTTCCTCCCAC
GGCAGGGACGTCACATGCAGGCCAGGGTGCTTCAAGGAGCCTCCCCCCTCCCCCCCCCTC
CAGACTACCACCCCTCACGAATGCATTAACCAGCTGTTTCAGGCTGCGCAGCTGATACGG
TGCCGGGGGGACAAAGCAGGCATGGTATGACAGCATGGCCCCAAGAACCTGCTTGGCCAC
GTACACCCTCCCCAGCCAGGAAAGTCGCTGCTGTCTCCACAGCTGCACCGCTTGCAGCAC
CTTCTGCTGGAGCCTGCCAAAGGTGCGAGCGTTGGCCGCCACAGCATCCGCGCCTAGGAA
CACCCCCAGGTGGCACACAGACCCCTGCGCATCAGGGAACACGACCCCCGACACCGCACA
CCTCCCCGTCGCCGGATCACGCTCGGGATGGGGGCCAAACCTCAGCCCCTGGCACTTGGG
CTGGCTGATCCTCGCCCCTGATGCCCTCTCGTGCAGACCCATCGTTCCTTGCGGGCCCAA
AACCACAGCCACATCCCCAGGGCCCCTCACATGCAGGGTGGTGTCATCGGCATGCTGGTG
GGAAGGGGGGGCGGGGCACCCATCCGGCATCATGATGGGTCGCACCACGCCAAGGCTGAC
TTGCTGCCGCAGGTGAGCGGCCAGAGGTTGGGCTGTGATGTTGTACAGCAGGGTGCTCAA
CGGGCTGCCCTGCTGCACGCTGCTGCGCACAGGGAAGCTGGGGGTGTAGTGGCCATTGAG
TGATACCTGTGCCGACGTGCCAGCCAGCATCAGTCTCACCCACCTCACGCACGGCTCTGG
GAAGCCCATGCGCTCCATCACACGGAACAACCAGTCCCGCACCACCCGGTCATATGCCTT
CTCCGAGTCCAGCATCACCACACACCCCTCCGTGCCTGTCTCCTCCATGTACTGCACCTC
CTCCAGGTGGTACAGCACGTTGTCCCCAATCCATCTCCCCGGGAGGAACGCCGTCTGCGT
GGGATCCACCACAGAGCACAAGGGGCCAGCCAACCGCGAGCACAGCAGCCGTGCCAGGAT
GCGGTAATCACAATTAAGCAATGTGATTGGCCGGTACGACGCTAATGCGGATGCATCCTT
GCCTCCTCCCTTGTACAGCATGACGATCAGCCCAGTGAGCATGCTTCGTGGGAGGACTGG
CTCGTCCGGGGTCCTGTGCACCTCTGTGGCTGCCGCCCAGGCCTCATTCGCCATGGCGAC
AAAAGGCTCTCCCAACACCCGCCAGAA
>chr03:170172-177363
TCCACATCCACCCTACCATCGCCATGTGGCCCTATCGCCTTTGCTGCCTCCCCCTCGCCC
AGGAACATGTCCACTGCGGCCAGTAGCTCCTCCTGCGCAGCTGGGTCAACGGGCGAGGGG
CGGAACAAACCAACAGGACTGTCAGCCGAGAAGAAGTTGCAAGCGTGTTTGAGGGCAGCG
CGAATGCCAGCTGGGGTGTCCATGTCAGCCGGTGGGGCATCGGGGGATAGGGGATCCTGC
ACTGCTGGAACTGGCTGATTAGGTAACAGGGGACGTGCCAGGTTGTGGAACCACTTGGTG
GGCTGCTCCCCGTCGCAGTGCCACAGCACTCCAGCCGCCCTCGCCTTCTTGCTGGCTACC
TCGGTCAGATAACCCTGCAAATCAGCCTGAGCCTGCTGATACGCCCCCTTCAGTCGTGCC
ACCCCAGGATTTTCCTCATATGCCGCCCTTGCCACCTCGACCGCCCTATCCAACGCCTTC
CTCCTGCAGCCCTCCTGCGCCCTATAATGCAGGGTGTGTGCCATGCAGCGGTATGCAAGG
CACGCCTTCAACCCCTCCCAGCGCTGCCTATGGGTCAGCCCTTGGCCCGCTGGGTGCCTC
TGGAGGTAGCCGGCCACCGTGTCCTCCACCATGTCTCCAAACCCCTGCTCATCCAACAGA
TGCAACGGCAACCTCCACCTGCCCCTCCCACACTGTAAGAGCTTAGGAGGTGCCAACACC
AGCTCCACTCCCAGGTGATCTCCTGGCAGGCCATGCACAACCCCACACCTGCGCACCCAC
GGCAGAAGCTCAGCTGACACATACCACCTATCCAACCTAGCACCACGGCCACCCGTGGCT
AAGTGGGTGGCCCCGTTTCCCGTCGGATGCAAGTGACGCCATGCATCTACAAAACCGTGT
TGCGCTTGGATCCGTTGGAACTCCATGCTGCCCACGTCCGGCCTGGCCAGCACCCCCTCC
ACATCCTCAGGGCTGTCCACAAAGTTCCAGTCCCCACACATCAACAGCGGCCGCTCCTCC
GTCACGCACGCCGAGAGCTCCTCCGCGAAGAACGATGGCCGCTCCGCTGCCACACAAGGC
GCATAGCAGTTGACCAGTCCCAAGCCCACACCTGCGTATGAGCCAGCAACATCCAGCAAC
CGGCCCTCCTCCGGGGCCAGCCGCGAGGTACAAGCAGCCAGGGGTGCACCAGCCTTGACA
AAGGTGGCCACCCCCCTCGACCGCGAAGAGTAAGGGTTTACAAACACAGAGCCCAGCATC
GGCATACCCGAACCTGCCCCCTCCTGTGCCCATGCAGCCACCTGCTGGGCAGAGATGGCG
TGCACTTCTTGGACACAAAGAACATCCCAGGGACCCCGCATGAACTCGCCCAAGAGAGTG
CGTCGCTTCGCAGGGTCACTCCCCAGGCCATTAACGTTGATAGAGAGACAACGCAACGAC
TGGGATGTGGGCAGGGGGGCATGCAACGTGGCAGCCATCACCTCCCGCCGCGGCCGCGGC
CCCCACTGTGGGGGCGGCCAGCCGCTGGCGTATGAGGGGCCTGTGAAGCCCAGAATGGTG
ATGGTGCCTTGCCTGCGTTGCTGCGTGGCGTGCGCCGGGGGGGTGGGCTGGGCACCGGTG
TATGCCCGCTGGGGGTCGACTGTCCGCCTTCCTCGGGCCCTCCTGAACCCCACGCGTCAG
CCACCCCAGAGGGCATGCCCCCTCGCTCCTCTCCAAACAATGACCTAGCCTGCATGTGTA
GGGACATCTTGATGGAAGTTGGCAAATCTCCCACACGCCCTGCACCCAGGCTGGCCTGGT
ACTCCCGCGGTTGGCGGTCACGCATAGCGTGCACCACCCGAACCATTTCTGTAGGGCTCA
ACATATCCGCTGAGTCCTGCAAGTACTCCAGGCAGGTCCCAAAGAGGGGCTCGTCATCCG
GGGCGTCCGGAATCGCAGGGACATCTAGCATGCTGGCATCCCTACCACATGACAGGGGTT
GGGAGCTCCCCCTACTCCCCTCAACGCCTAGCCCCACCCCAACCCTATCCCCCGGCGGTC
TCGACACCTGCAACACAGAATCTGCAACCGGCAAAGGCCCGGCAGCTCGCACCGCCGGTG
TGAGGCCATGTGCAGCCCCCACCCTCTCTAACACGTCTCCGCGACCCGCCCGGTGGGGGG
CGGGTCGCAGCTGTACCGCAGGACTTACTTGTAGGCAAGGATGAACTTCCAACCGCACCT
CCCTGCCCTCCACCACAGTCCAGCGCGGGAGCGAGCGTAGCAGGGCGTCCTCCGCCGGCG
TGCTGACCACCGCCACCACCACGCTCAGGTCGGGGAACGGCAATGGCTCACCTGTCGGGC
CAACAATTTTGCCCGCCCTCTCATGCACGACAACCACCTGGTGCGCAGCTGTGTATCCAA
CCGCCGTCAGCAAGGCCTCCATGACCCCATTTCTGGCGCAGTCTGCCGGTAGTCCCCGCA
TCACCACCTCAGCGTGACGCTCGGGCAGCCTCGCAGCAACAGCGTCGACGGGAATGACAA
CGTCCTCCCCCTCGACGGTAACCACGACCCCCTGCTCCTGCACAGCCTGCTGGAAAGCAA
TCTTGGCGTCGTCTGAGTCGCGAACGACCATCCGCACACTACTCACCCGCAGCCAATGCT
GTCGATTTGGGGCTGCAGCAAACCCAGCAATCCAGCTTCCATGCTGCTCAAACAGCCCCT
TGATGAGCAAATTAATCAACGAGTCGCTGGGTATACGCCCAACCGGCACAGCATCCAATA
CAGACCCAAAGTCGAGTTTTAATTCCATACCTTCCCAGAAAACGTATGGATCGGTATCCA
AAACGTTGTTCTGGGCTCGCCGTACCGCCCGAAACGCCTCTCCAAGCCGGGGCACGTGCT
GTGCCTGCTGCGCTCCCGTCATACCGCGCGTCCAACCGTTTTCCAACCGTTTTCCAACCG
TTTTTTTCGATCCACGCGCACGGCCAACTGGCACGCGAAAATCACCTCCAAGCAGTCGAA
ATACCTCTAAAAAAATATAAATATACTTCGAAAACAACCAAGGAAGGCGGGCGTGCTGGT
CGCTCGACCACGCACGACCAACTGATCGAAAAAAAAACGAGCGTGAAGGCTCGATAAGCA
CGTCAAAGAACGTGAAATACGCTAAAGAAGCACTGGCCCAAAGGATAGGCGCAACGGTGC
AGGTTTCAGTAAAGTGAAACAATAATAATAATAATAATAATTTCTGGCGGGTGTTGGGAG
AGCCTTTTGTCGCCATGGCGAATGAGGCCTTGGAGGCAGCCACAGAGGTGCACAGGACCC
CGGACGAGCCAGTCCTCCCACGAAGCATGCTCACTGGGCTGATCGTCATGCTGTACAAGG
GAGGAGGCAAGGATGCATCCGCATTAGCGTCGTACCGGCCAATCACATTGCTTAATTGTG
ATTACCGCATCCTGGCACGGCTGCTGTGCTCGCGGTTGGCTGGCCCCTTGTGCTCTGTGG
TGGATCCCACGCAGACGGCGTTCCTCCCGGGGAGATGGATTGGGGACAACGTGCTGTACC
ACCTGGAGGAGGTGCAGTACTTGGAGGAGACAGGCACGGAGGGGTGTGTGGTGATGCTGG
ACTCGGAGAAGGCATATGACCGGGTGGTGCGGGACTGGTTGTTCCGTGTGATGGAGCGCA
TGGGCTTCCCAGAGCCGTGCGTGAGGTGGGTGAGACTGATGCTGGCTGGCACGTCGGCAC
AGGTATCACTCAATGGCCACTACACCCCCAGCTTCCCTGTGCGCAGCAGCGTGCAGCAGG
GCAGCCCGTTGAGCACCCTGCTGTACAACATCACAGCCCAACCTCTGGCCGCTCACCTGC
GGCAGCAAGTCAGCCTTGGCGTGGTGCGACCCATCATGATGCCGGATGGGTGCCCCGCCC
CCCCTTCCCACCAGCATGCCGATGACACCACCCTGCATGTGAGGGGCCCTGGGGATGTGG
CTGTGGTTTTGGGCCCGCAAGGAACGATGGGTCTGCACGAGAGGGCATCAGGGGCGAGGA
TCAGCCAGCCCAAGTGCCAGGGGCTGAGGTTTGGCCCCCATCCCGAGCGTGATCCGGCGA
CGGGGAGGTGTGCGGTGTCGGGGGTCGTGTTCCCTGATGCGCAGGGGTCTGTGTGCCACC
TGGGGGTGTTCCTAGGCGCGGATGCTGTGGCGGCCAACGCTCGCACCTTTGGCAGGCTCC
AGCAGAAGGTGCTGCAAGCGGTGCAGCTGTGGAGACAGCAGCGACTTTCCTGGCTGGGGA
GTGTGTACGTGGCCAAGCAGGTTCTTGGGGCCATGCTGTCATACCATGCCTGCTTTGTCC
CCCCGGCACCGTATCAGCTGCGCAGCCTGAAACAGCTGGTTAATGCATTCGTGAGGGGTG
GTAGTCTGGAGGGGGGGGGAGGGGGGAGGCTCCTTGAAGCACCCTGGCCTGCATGTGACG
TCCCTGCCGTGGGAGGAAGGGGGGGTGGGCATGGTGGAATTGGAAGTGCAGGTGGCCTGC
CTGCAAGGCAAGGTAGCAGCTCGGCTACTGCACCCTGCACCCCAACCGTGGAAAGTACTC
ATGCAGGCGCAACTGCAACGAAAGCTTCCTGCGTTGGGCTCTGCGGTGCTGTTCAGCTCC
TTGCAGGCGATAGGCCACTCCCTCGGACCACGGCATGCGGCCTACGTTAGAGGATTCCAA
CTGACAAGGCCTCATAGACTAGTGCCTCCCGATCAGCTGTCTGGGGACCAGGTTCGGTCT
GAGCGTTTGTTCCACAATCGACAGATTGTGCGTCTGGCTACTGGGCTTCTCTTTGCTCCA
ACGGAGGTACCGGTACTGGCATCCCAGTCGGTATTCACAGTTGGCCAGCTGGCTGACTTG
GTGCAGCAGGAGCAGCCCCTTGAATTGGGCGCACGCAGACTGTGGGACAGGGTGCCAGCA
GTGTGGAAGGAGCGAGCCATACAGGGAGGGGGGGTTGCGGGCTGGGAGTTGGAGGGAGGG
GGCAGGTACGTCAGGGATGCTCAGGGGAAGGAATATCAGGTGATGCCGGATCGGTCGTGC
GTGGCCATAGAAGGCATCTCAGGGAGGGGCACACAGGGGTTGCAGTGGGAGGCATGCTGC
GTGGTGGAGTGCCCCGACTCATCTGCGAGCAGTGGATGGGAACTGGTGCCCTTCTTGGTG
GGTCCCTGGAACACTGTGCAGGTTGACCCTGGGGGGTGGGGGCATGGGACGGTGGCCTCC
GTATGCTACACGGTCAAGGCGGCTGCGGTGCGGCGCGTACGCTTGAGGACAGTTCAGGAG
GGGCATGGCTGGTACATCCCGGGAGCAGGCATATGGCCCCCTCTGTGGGACCCGCCTGAA
GGATTCCAGGTGGCGCGAAACAGGACACTGGGAGTGGCGGCACTGGAGGCTGCATGGCGC
ACCAACGGCAGAGCCCAGGCACGTAGATCCACTGCGGAGTTCGAGGTAGGCCTCCCCCCG
TGCATGAGGCCCTCCCGGCGTCAACGAACGGGGGTTTGGGACAGGGTGGCAGACCCTGTG
GTGGCGGTGAACAACCACGATGTGGTTGATGCGGTGACATGTGGACCAGAGCAGGACGCC
GCGGCACGAGCGGCTGTGAGGGGTGTCTGGCAGAGACTGCGTAGAGCAGACCTCCCACGA
GAGGTGTTCGGCACGGTCTACAGGGTGATGCATGCATCCTTGTATGTGGGGGCATTCATG
CACCACACGGGCCAGCTGGAGATGGAGGAAGCCTGCTGCTCCAACCCAGGGTGTGAGGGA
GTGCTTGAGGACCTATCACATGCATTCTTGACGTGCCCGGCTGTTGCACCAGCTGCTGAG
TGGGTGTGCCGCTTCTTCGAGGTGGTGGCGGAGTGCCCTCCTCCCCCAAGGACGGCACAA
GTCCTGCTGGGAGACAACCAAGGTGCGTGGTCCCCGCCCCCTCGTGCTGCCCACCTCTGG
ACGGCGTTGCGTGCTGCATACATACACTCCGTATGGCAGTTGCGATGCAAAAGGGGGTTG
GAGGGGGAGGCCTTCTCGTCCGCAGCGGTGGTGGGGGCTATATTGGCCAGCTTGCGGTCC
TCCATTAGGAGAGATTGGGCACGGGCCACCCAGGACCTGGTTCGCATGTCTGGTGCGTGC
CCAGAATGGTTCAGGGGTCGCTCTCCGGCTGTGCTCATGCCTGAGTTTATACAGCGATGG
GCATGGGGCGCATCACTGTGTCGCATAGAGGAGCACAACGGCTTGCCGCCCTTACTCTCC
GTCACCTTGTCTGCTACTCACCCTCTCCCTTTCCCCCCTTGAGGTGCAAGAGTTGCCAGC
CACTGCGGCGTCTTCGGCACAGTGAGCAGCTTAACTAGCAGGGTGGGGCTTGGACACTCC
GCTGGTCAGCGGCGAGGGGTGACGGGGAGAGGACATGGAGGCAGATCCAAGCTGATATGC
AACAGTGGATGCATCGTGGACGATCACACCATGGTCGAGGGGGATCGCAAATGGCCCCCA
AGGCAGGAATGCCGCCAATGCTCTTTGCGGAGCCGGTTTGGGAGGGATGTTTTTTGTTTG
TTTGTGGGGCTGTGTGGCGAGAGAATGCCAGCAGCCCTGGTGGGTGCGTGTGTGTGTGTG
TGGTGATGATGCCTCTGGCTAGGGGTGGATCCGGGCATGGGAGGGGTTTACGGCAGTAGG
CCTGCTCCGCCTCCGTGGTCGCCCACCCTAACGTTAAGCCGAGGTTGGCCCCACTAGGGG
GACATGGGAGGAGCTGTGCCGGGTCTTCACATCATGGTGCATGAGAGTTTGGCTGATGCC
AGGGGTTGGGTGGGTGTGTGGGGGATGAGCTATATGCTTGATGAGAGGATTGGGAACTGA
GGCGGGCTTGCATAGATCGCCAAATCGTGTGCCTTTTAGGGTCAGGGTTAACCCTGAATA
ACCCTAACCCTTCCTGACGATTGTTCTGTTTCATTTGCTTGAGGAGTCCTCTTACTCGCT
CAGCCGTCCATTGAATGCATAATGCAATGTATTGCATGCAATGTGCTTGTCCACATGCAT
TTCTGCTGATGATCTGCTCTGTGCACGTCAGCTTGTCTGCTTATGAACTGCATGAAACAT
GTCATGGGTCGTAGGTGCTCCATCACCTGCCCCCAATAGCCCTTGACCACAGAATTTGAG
GCGTTGGTTGCCCAAGCCAATGTAACTGCTCACGCCCAAAAAAAAAAAAAAA
>chr03:19445-19804
TGTCAAGTGCCCACAGGAAGAGCTGTTGCGCCTAACAATGGCCTGAAAGCCAGTATGAAA
ACCAGCACAGCAAAATGTTTCAGCAAGCACGCGGTAACTGCTAAAGAGTTGCACACTAGA
AAGCGTACTAGAGATGGAGCCTCAGGGCCTCTAGTAAGCAGTGCGCATGCCTTAGATGCA
TCGCTTGCGTGCTGTCATCAAGCGCTGGAACAGGGTAGACAAACCAGCATGATAGGCCAG
AATGAGGGCACAAAAGCACACGTCTATGGTTAAACGATGATGGGGAGTGGCATAAGGAGC
TGTCATGGGTGTACATACGGTGCAACTGCCGTACACTGCTGTAACATCACCGCATGCTTG
>chr03:209743-211122
GGGCCAGCTGGAAGTAGGGGAAGCCTGCTGCTCCAACCCAGGGTGTGAGGGATTGCTTGA
GGACCTGTCACATGCATTCTTGACGTGCCCGGCTGTTGCACCAGCTGCTGAGTGGGTGTG
CCGCTTCTTCGAGGTGGTGGCAGAGTGCCCTCCTCCCCCAAGGACGGCGCAAGTCCTACT
GGGGGACAACCAAGGTGCGTGGTCCCCGCCCCCCCATGCTGCCCACCTCTGGACGGCGTT
GCGTGCAGCATACATACACTCCGTATGGCATCTGCGGTGCAAAAGGGGGCTAGAAGGGGA
TGACTTCGGGTCCGCAGCGGTGGTGGGGGCTATACTGGCCAGCTTGCGGTCATCCATCAG
AAGGGATTGGGCACGGGCCATTCAGGACCTGATCGGCATGTCAGGAGCGTGCCCGGAGTG
GTTCAGGGGGCGCTCTCCGGCGTTACTAGTGCCGGAATTTGTGCAGCGATGGGCATGGGG
GGACTCACTATGCCATATGGAGGAGCACGAAGGCATGCCCCCTACCCTGTCCATCACATT
ATCAGCTGCCCACCCTCTCCCTTTCCCCCTTGAGGTGCAAGAGTTGCGAGCAGCAGCGGC
GTCTCCGACACGATGAGGAGCGTCAGGGAGCCTGAGCGATCACACCGTGGTCAAGGAAAA
AAAAAAAAAAAAAGGGGGGGGAGGCGCAAATGGCCCCCAAGGCAGGAATGCCGCCAGTGC
TCCTTGTGGAGCAGGTGTAGGATGGGTACTTTTGTTTGTTTGCAGGGCTGTTTGGCGAGA
GAATGCCAGCAACCCTGGTGGGTGTGCGTGCGTGTGTGCGTGGTGATGATGCCTCTGGCT
AGGGGTGGATCCGGGCATGGGAGGGGCTACGGCAGTAGGCCTGCGCCGCCTCCGTGGTCG
CCCACCCTGACGTTAAGCCGAGGTTGGCCCCACTAGGGGGACATGGGAGGGGATGTGCCA
GGTCTTCATACCATGGTGCATGAGAGTTTGAGTGATACCAGGGGTTGAGTGGGTGTGGGG
GGATGAGTTGTAATGCAAGGTGAGAGAATTTCTAACTGACGAGAGTTTGCATGGATCGTT
ATGTCGGATGCCTGCTTGACGATTGATCTTTTTCTTTTGCTTGATGTGTCCTCTTACTAG
CACACCCGTGCGTCATTTGCATACTGCGATGTTTTGCGTGCAAAGTGCCTATCCACTTGC
ATGTGCGTTGGTGATGATCTGCTCTCAGCATTACCAATTGTCTTATTATGGATTGCATAA
ACGTATCATGGGTGGTAGGTGCTCCATCGCCTGGCCCCAATAGCACTTGAACACAGAATT
TGAGGCGTTGGTTGCCCAAGCCAATGTAACTGCCCACGCTCAAAAAAAAAAAAAAAAAAA
>chr03:211121-213019
AACCACGATCCCCTGCTCCTGCACAGCCTGCTGGAATGCAATTTTGGCGTCGTCCGAGTC
GCGAATGACCATCCGCACACTACTCACCCGCAGCCACTGCTGTCGATTCGGGGCTGCAGC
AAACCCAGCAATCCAGCTTCCATGCTGCTCAAACAGCCCCTTGATGAGCAAATTAATCAA
CGAGTCGCTGGGTATACGCTCAACTGGCACAACATCCAACACAGACCCAAAATCGAGTTT
CATCTCCATACCTTCCCAGAAAACGTATGAATCCGTACTCAACACGTTATTCTGGGCTCT
TCGCACCGCCGAAAAAACCGGTCCAAGCTGATGCACGTGCTGTGCATGCTGCGCTCTCGC
CATAACGCGCGCGTCCAACCGTTCTCCAACCGTTTTTTGCGAACGCGGCGCACAGCCAAT
TGGCACGCGAAAATCGCCTAAAAACAGCCGAAATACCTCTAAATAAATATAAAGATGTTT
CCAAAAGCACTAACGAAGGCGGACGTGCTGGTCGCTCGACCAAGCACGACCAACTGATCG
AAAAATACGAGCGTCAAGGCTCGATAAACACGTCAAAGAACGTGAAATACGCTAAATAAG
GACTGGCCCAAAGGATAGGCGCAACGGTGCAGGTTTCAGTAAAGTGAAACAATAATAATA
ATAATAATAATAATAATAATAATAATAATAATAATAATAATAATAATAATAATAATAATA
ATAATAATAATAATAATAATAATAATAATAATAATAATAATAATAATAATAATAATAATA
ATAATAATAATAATAATAATAATAATAATAATAATAATAATAATAATAATAATAATAATA
ATAATAATAATAATAATAATAATAATTGTGCAAAGAGCAGATCATTATTTCCAAATCCCA
ACCCTTTGCTAATAATAATAATAATAATTGTGCAAAGAGCAGATCATTATTTCCAAATCC
CAACCCTTTGCACAATTATTATTATTATTATTATTATTATTATTATTATTATTAATATTA
ATATTAATATTATTATTATTATTATTATTATTATTATTATTATTATTATTATTATTATTA
TTATTATTATTATTATTATTATTATTATTATTATTATTATTATTATTATTATTATTATTA
TTATTATTATTATTATTATTATTATTATTATTATTATTATTATTATTATTATTATTATTA
TTATTATTATTATTATTATTATTATTATTATTATTATTATTATTATTATTGTTTCACTTC
ACTGAAACTTGCACCGTTGCGCCTATCCTTTGGGCCAGTGCTTCTTTAGCGTATTTAACG
TTCTTTGACGTTCTTTTCGAGCCTTGACGCTCGTATTTTTCGATCAGTTGGTCGTGCTTG
GTCGAGCGACAAGCACGTCCGCCTTCGTTGGTGCTTTTGGAAACATCTTTATATTTATTT
ACAGGTATTTCGGCTGTTTTTAGGCGATTTCGCGTGCCAATTGGCTGTGCGCTTCGTTCG
CAAAAAACGGTTGGAAAACGGTTGGACGCGCGCGTCATGGCGGGAGCGCAGCATGCACAG
CACGTGCATCAACTTGGACCGGTAAATTGGGCGGTGCGAAGAGCCCAGAATAACGTGTTG
AATACGGATTCATACGTTTTCTGGGAAGGTATGGAATTAAAGCTTGATTTTGGGTCAGTA
TTGGATGCTGTGCCAGTTGAGCGTATGCCCAGCGACTTGTTGATTAATTTGATCATCAAG
GGGCTGTTTGAGCAGCATGGAAGCTGGATTGCTGGGTTTGCTGCAGCCCCGAATCGACAG
CAGTGGCTGCGGGTGAGTAGTGTGCGGATGGTCATTCGCGACTCGGACGACGCCAAAATT
GCATTCCAGCAGGCTGTGCAGGAGCAGGGGATCGTGGTT
>chr03:220850-221293
TGTAAGGGGGAAATCGGGTGATTGCTAGACCGATGCACTTCTGTGTTGGTGCGTCGGCAG
GATCTGAGTGTCAGGGTCTGAGTCCGAGTTCTGAGTGAAGCACTGCAACTAGTTCCTGTG
ACTCAAGTGTGTCTGACGGGAGTAGTATGTATTACACAAGTGAGCGAAACAAGAAACTAA
TATGCAGAATGCTTGCCGAGCTTGCTATCAACAGAATAAATAGGCTAGCGAGGCAAGAAT
TGGAAAGACTGAAAAGACATCCAGAACAATCCAAACAGATCAGGAACGCTAGCCAAAGTA
TCCTGTCAAGCAAGAACAGCCAGGTCAGCAGAACGGCGGGAAAGTCCGACGCGCGACAGG
ATGCAAAACTACAGCTACGTGAATGTATCGCCCTAGTGGCAAACATGTCACTAAAAGGGC
CGATTAAGGAATAAGTTCCTTACA
>chr03:24291-24427
CACCAGCAAGGGCTGGGCTGCTCAAGGCCTCTCTCCCCTGCCCTCTGCAACACCAAGGGC
TGGGCTGCTCAAGGCCTCTCTCCCCTGCCCTCTGCAACACCAAGGGCTGGGCTGCTCAAG
GCCTCTCTCCCCTGCCC
>chr03:24385-24474
CAACACCAAGGGCTGGGCTGCTCAAGGCCTCTCTCCCCTGCCCTCTGCAACACCAAGGGC
TGGGCTGCTCAAGGCCTTCCCCCCCTGCCC
>chr03:77941-77971
GTCGACAGTGCCTTTTTCCCTGCACACCGTC
>chr04:113357-113539
GCTCTGAAACCATGTTGACCAGCGACCAAAAGCGCCAACCCGAAGGTTAATTTCTTGGTT
GCAATTTCCCTGTGATATGAGGTGTTGGACGACTTCCAACACCTCATATCACAGGGAAAT
TGCGACCAAGCAATTAACCTTCGGGTTGGCGCTTTTGGTCGCTGGTCAACATGGTTTCAG
AGC
>chr04:15450-15934
CGCCCACCCTGTCGTCAAGCCGAGGTTGGCCCCACTAGGGGGACATGGGAGGGACTGTGT
CTGGTCTTCATACCAGGGTGCATGAGAGTTTCGTTAATGTCAAGGAGTGGGTGGGGTTAG
TGGGTGGAGGGGGATGAGTTGCTTACTCGGTGAGAGTGTTGTGAACTGATGCATGCTTGC
ATTGATCATGATATAGTGTGCCTGCTTGATGATTGGCCGGCAATTTTTGCTTGATGAGTC
CTGTTACTCGTTCAATCATGTATCGTATACGTAGTGCGATGTATTGCGTGCAATGTGCCT
ATCCACTTGTTTGTGTGTTGAAGATGGTCTGCTCTCTGCATGTCCGCTTGTCTGCTTGTA
AATTGCATCGAACTTGTCATCAGTGGTAGGTGCTCCATCACCTGCCCCCAATGTGGTTTT
TTCCACACCTACTCAGGCGCTGGTTGCCCTGGCCAATGCGATTGCTCACGATCAGAAAAA
AGAAA
>chr04:177922-178572
TGTTGGAAGTCGTCCAACACCTCATATCACAGGGAAATTGCGACCAAGTAATTAACCTTC
GGGTTGGCGCTTTTGGTCGCTGGTCAACATGTTGTCAGAGCCAAGGTTGTGGCTGTGTAG
AACCTGACCTAGTGAGAGGTCGCGGGTTCGATCCCTGGTGATGCCGTAAACCGAAATTTC
CTCCTCTTTCGGTCATCGGAGGGGTTACCTCGTGGAGGAACCCCATGTGCGGAAACCAAG
TTGGTGTTGTCCTCGGGGGGGTGTTGGAAGTCGTCCAACACCTCATATCACAGGGAAATC
ATGTTGACCAGCGACCAAAAGCGCCAACCCGAAGGTTAATTTCTTGGTCGCAATTTCCCT
GTGATATGAGGTGTTGGACGACTTCCAACGACCCCCCGCGGACAACACCAACTTGGTTTC
CGCACATGGGGTTCCTCCACGAGGTAACCCCTCCGATGACCGAAAGAGGAGGAAATTTCG
GTTTACGGCATCACCAGGGATCGAACCCGCGACCTCTCACTAGGTCAGGTTCTACACAGC
CACAACCTTGGCTCTGACAACATGTTGACCAGCGACCAAAAGCGCCAACCCGAAGGTTAA
TTACTTGGTCGCAATTTCCCTGTGATATGAGGTGTTGGACGACTTCCAACA
>chr04:191334-193972
AACATCACCGCATGCTTGTCCTCTGCGTAAGGCGTTGGGACCGACGCCGCTGAGCCGGGC
AGGGGACAGGGGATGGGCCTGACCTAGCATGCTTTTCCCCAGCACGGGGAGCAGATGCGT
TGGTGCTGCCCGGCTGAGGGGGCGAGCTGCAAAGCGCCCCTCCGTGGGTAGGGAAGCGCC
CCCTGGCAAACGCAGCACCATCCCCTGGCGGAGACAGGCTCCTGGTTCGAAGGATGATTG
CCCCCGGGTTGGTGGCAAGGAGACAGGCCGCGGGATTGCGGCCTGAGGCTGACTGGGCTG
GGGAAGGGGGAGGGCTGATCGCTGCAGCAGATTGGTTGGGAAGGCTGGCTGCGCCACGGC
CGGCCTGGGCTGGGGGTTGACAGCGTGCGCGGTTGGGTGACGTGGCCAGATGCTCCAGAG
GTAGGGGCCCTGCGGGACGGGTTGGCTGTGATGCATTGCCTCTCACCGTACCACGGTGCT
CCTGGGCTGCAGCTCCATTGTAGGGCTGTCCGGGGGCAGAGACAAAGGAGAGTGCCTGCC
GGGGCGGCCCATCAGAGGCCTCCGCTGGGGCGGGGGCAATCCTACCCTGAGGACTCTGTG
AGGCCGCCTTAGGGCGGGCACCTACCAGCACAGACTTGTATGTGAAAGGAAATGTCCCCG
TCGCACCCCCCCCTGCCTCTTGAGATACCTGTGACTGGGGATGCACAGGGGGAGTGGGGG
CTGCAGCTGGCCGGTTGGGTAGGATGTCAAGCCGCATCCACACTTCCTCGCCATTGGCAA
GGAAAGATACGCTGCCGGGCAGCTGTTGCCCCGGCTTGCTGCCAGTCATAGTCGTTTCCA
GTGTGCCCAGCCTGGCACAGCCAGTGCACTCCCCCAACGGGCGCACTAGGCCTTGAACCA
ACCAGCCTGTCGTCTCCAGGACTCTTCTCGCGTCCACAACACTCAGGCCAGGTGGGACGT
TCACAATCCGGACACGGAAGCGGGGTGGACGCGATGGCCAGCTGACATGCACACCGTGCG
GCCAGCTGGGGAGAGCTGGGAGAGAGCCTGGCGCTGCAAGTTTCTCGAGAGCACCAACTA
GGTCCTCTGGGATAGCCGCATGAATCCTGAGCACCGTGCTGCCTGCTGGCTGGAATGGCT
CACCGAGTTGGAACACTGAGACGCTCTCCGACACCGAACCCTTGACGAGCGCCCCAATTG
CTGCACCAAAGCGTTGTTTTGCGACCTCGAGGGACACACCGTGCGGGATCTTGGTCGAGA
AACGAAGGATCTCCGTTGGCCGAAGTAGCACGGGCACCCGTGAGGGGTGTCGAGCACGAG
GAGTGGGCATTTATGGTCAGGTTATGGTCAGGATTGCAACGAGCAGAAAAACGACAGTGG
AAGGCGTTGGATAGGGCGGTCTGTTGGAAGTCGTCCAACACCTCATATCACAGGGAAATT
GTGACCAAGAAATTAACCTTCGGGTTGGCGCTTTTGGTCGCTGGTCAACATGGTTTCAGA
GCCAAGTTGTGGCAGTGTAGAACGCGACCTAGTGAGAGGTCGCGAGTTCAATCCCTTGTG
ATGCCATAAACCGAAATTTCCTCCTCTTTCGGTCATCGGAGGGGTTACCTCGTGGAGGAA
CCCCATGTGCGGAAACCAAGTTGGTGTTGTCCGCGGGGGGGTGTTGGAAGTCGTCCAACA
CCTCATATCACAGGGAAATTGCGACCAAGAAATTAACCTTCGGGTTGGCGCTTTTGGTCG
CTGGTCAACACTGTTGGAAATTAATGAACTAATTGTTTGTGAGTAGATGTGATTCAGTCT
GCTGTCATGCTTTATTGTGGAGATTTTACTTATGAAATCGTTTCCATTGATTGTGTGTGC
ATGACAGAGGAAATGTGCGTTTTTCTATGCTGATTAGCATATTTTCACAGATTACGTAAT
CAACGATCGGATTACGTAATCGCGTCCCCGCGGCCCCGCGGCCCATCTTGTAGTGTATAT
ATATAGCGTTCATTTGTGTTTGTATTAAAAGCTGATTAAACTAGGAAAACTCGAGTGCTG
TTACTAACTTTTCAGTTGTAACTTAACGCTCACAGACATCACCTCAGAAGTCCGAAATCC
GTCAACAGGTTATGGGCCCCTGCTTCGACGGTGTTTACTGCGTGTAATTTCGGACTGTGT
GTTATTGCTACTCAAAGGTGCTAACTACGTGAAACAAATCGAAGGCGCGGCAAAAGCAGA
GGAAGCATGTCTGAGGTCGAGAAACCTGTCGTGGAGCGTTTGGACGTGGACAACTATGCC
ACGTGGAAGACACGCATGAAGTTCCTTCTAATCTCCAAGGGACTTTGGTCAGCAGTTCAA
GGGACGGACACCAGTACCAGCAACGACCAGAAGGCGTTGGCACAGATTGGATTGTACGTC
AAGGACACCATCTAGCACAGCTGGAGAGGTGCGACACTGCAAAGAAGGCGTGGGAGCATT
TCGAGTCCGTGTACCAGGCGAAGAGCAGTGCACGGAAGCTGCAGCTTAGGAAGGAGCTAT
CGCAGCTTAAGATGGGGCAAGGTGAGCCCTTGACCAAGTATGTGGGACGCGCACAAGATA
TTCAAGATCAGCTTCGTGCAGCAGGCCACACAGTGGCAGACCAGGAATTGACGTGGGCA
>chr04:196850-207964
CAGCTCGCACCGCCGGTGTGAGGCCATGTGCAGCCCCCACCCTCTCCAACACGTCTCCGC
GACCCGCCCGGTGGGGGGCGGGTCGCAGCTGTACCGCAGGACTTACTTGTAGGCAAGGAT
GAACTTCCAACCGCACCTCCCTGCCCTCTACCACAGTCCAGCGCGAGAGCGAGCGTAGCA
GGGCGTCCTACGCCGGCGTGCTGACCACCGCCACCACCACGCTCAGGTCGGGGAACGGCA
ATGGCTCACCTGTCGGGCCAACAATTTTGCCCGCCCTCTCATGCACGACAACCACCTGGT
GCGCAGCTGTGTATCCAACCGCCGTCAGCAAGGCCTCCATGACCCCATTTCTGGCGCAGT
CTGCCGGTAGTCCCCGCATCACCACTTCAGCGTGACGCTCGGGCAGCCTCGCAGCAACAG
CGTCGACGGGAATGACAACGTCCTCTCCCTCGACGGTAACCACGACCCCCTGCTCCTGCA
CAGCCTGCTGGAAAGCAATCTTGGCGTCGTCTGAGTCGCGAACGACCATCCGCACACTAC
TCACCCGCAGCCACTGCTGTCGATTGGGGGCTGCAGCAAACCCAGCAATCCAGCTTCCAT
GCTGCTCAAACAGCCCCTTGATGAGCAAATTAATCAACGAGTTGGTGGGTATACGCCCAA
CCGGCACAGCATCCAATACAGACCCAAAGTCGAGTTTTAATTCCATACCTTCCCAGAAAA
CGTATGGATCGGTATCCAAAACGTTGTTCTGGGCTCGCCGTACCGCCCGAAACGCCTCTC
CAAGCCGGTGCACGTGCTGTGCCTGCTGCGCACCCGTCATACCGCGCGTCCAACCGTTTT
CCAACCGTTTTTTTCGATCCACGCGCACGGCCAACTGGCACGCGAAAATCACCTCCAAGC
AGTCGAAAAACCTCTAAATAAATATAAATATACTTCGAAAACAACCAAGGAAGGCGGGCG
TGCTGGTCGCTCGACCACGCACGACCAACTGATCGAAAAAAAACGAGCGTCAAGGCTCGA
TAAGCACGTCAAAGAACGTGAAATACGCTAAAGAAGCACTGGCCCAAAGGATAGGAGCAA
CGGTGCAGGTTTCAGTAAAGTGAAACAATAATAATCAAACAATGAAACTACCGGCAGACT
GCGCCCGGAATGGAGTGATGGAGGCCTTGCTGACGGCGGTAGGGTATACAGCTGCGCACC
AGGTGGTTGTCGTACATGAGAGGGCAGGCAAAATTGTTGGCCCGACAGGTGAGCCGTTGC
CATTCCCCGACCTGAGCGTGGTGGTGGCGGTGGTCAGCACACCCGCGGAGGACGCCCTGC
TACGCTCGCTCCCGCGCTGGACTGTGGTGGAGGGCAGGGAGGTGCGGTTGGAAGTTCATC
CTTGCCTACAAGTAAGTCCTGCGGTGCAGCTGCGACCCGCCCCCCACCGGGCGGGTCGCG
GAGACGTGTTGGAGAGGGTGGGGGCTGCACATGGCCTCACACCGGCGGTGAGAGCTGCTG
GGCCGTTGCCGGTGGCAGATTCTGTGTTGCAGGTGTCGAGACCGCCGGGGGATAGGGTTG
GGGTGGGGCTGGGCGTAGAGGGGAATAGGGGGAGCTCTCAACCCCTGTCACGTGGTAGGG
ATGCCAGCATGCTAGATGCCCCTGCGATTCCGGACGATCCGGATGATGAGCCCCTCTTTG
GGGCCTGCCTGGAGTACTTGCAGGACAGTGCGGATTTGTTAAGCCCTACAGAAATGGCTC
GGGTGGTGCACGCTATGCGTGAGCGCCTATGCGGGAATACCAGACCAGCCTGGGTGCAGG
GCGTGTGGGAGATTTACCAACTTCCATCAAGATGTCCCTACACATGCAGGCTAGGTCATT
GTTTGGAGAGGAGCGAGGGGGCATGCCCTCTGGGGTGGCTGACGCGTAAGGTTCAGGAGG
GCCCGAGGAAGGCGGACAGTCGACCCTCAGCGGGCATACACCGGTGCCCAGCCCACCCCC
CCGGCGCACGGCACGCAGCAACGCAGGCAAGGCACCATCACCATTCTGGGCTTCACAGGC
CCCTCATACGCCAGCGGCTGGCCGCCCCCACAGTGGGGGCCGCGGCCGCGGCGAGAGGTG
ATGGCTGCCACGTTGCATGCCCCCCTGCCCACATCCCAGTCGTTGCGTTGTCTCTCTATC
AACGTTAATGGCCTGGGGAGTGACCCTGCGAAGCGACGCACTCTCTTGGGCGAGTTCATG
CGGGGTCCCTGGGATGTTCTTTGTGTCCAAGAAGTGCACGCCATCTCTGCCCAGCAGGTG
GCTGCATGGGCACAGGAGGGGGCAGGTTCGGGTATGCCGATGCTGGGCTCTGTGTTTGTA
AACCCTTACTCTTCGCGGTCGAGGGGGGCGGCCACCTTTGTCAAGGCTGGTGCACCCCTG
GCTGCTTGTACCTTGCGGCTGGCCCCGGAGGGGGGCTTGCTGGATGTTGCTGGCTCATAC
GCAGGTGTGGGCTTGGGACTGGTCAACTGCTATGCGCCTTGTGTGGCAGCGGAGCGGCCA
TCGTTCTTCGCGGAGGAGCTCTCGGCGTGCGTGACGGAGGAGCGGCCGCTGTTGATGTGT
GGGGACTAGAACTTTGTGGACAGCCCTGAGGATGTGGAGGGGGTGCTGGCCAGGTCGGAC
GTGGGCAGCATGGAGTTCCAACGGATCCAAGCGCAACACGGTTTGGTAGATGCATGGCGT
CACCTGCATCCAGAGGGAAACGGGGCCACCCACTTGGCCAAGGGTGGCCGTGGTGCTAGG
TTGGATAGGTGGTATGTGTCAGCTGAGCTTCTGCCGTGGGTGCGCAGGTGTGGGGTTGTG
CATGGCCTGCCAGGGGATCACCTAGGAGTGGAGCTGGTGTTGGCACCTCCTAAGCTCTTA
CAGTGTGGGAGGGGCAGGTGGAGGTTGCCGTTGCATCTGTTGGATGAGCAGGGGTTTGGA
GACATGGTGGAGGACACGGTGGCCGACTACCTCCAGAGGCACCCTGCGGGCCAAGGGCTG
ACCCATAGGCAGCGCTGGGAGGGGTTGAAGGCGTGCCTAGCATACCGCTGCATGGCACAC
ACCCTGCATTATAGGGCGCAGGAGGGCTTTTTTTTTTTTTTTTTTTTTTAGCGTGAAAAG
TTTTTTTGTTTTTTTTTTTTTGAGCGTGAGCAGTTACATTGGCTTGGGCAACCAACGCCT
CAAATTCTGTGGTCAAGTACTATTGGGGGCAGGTGATGGAGCACCTACGACCCATGACAA
GTTTCATGCAATTCATAAGCAGACAAGCTGACGTGCAAAGAGCAGATCATCAGCAGCACA
AATGCAAGTGGACAGGCACATTGCACGCAATTCATTGCACTATGCAGTTAATGGACGGCT
GAGCGAGTAATAGGACTCCTGAAGCAAACGAAATAGACGATTTGGCGATCTATGCGTGCC
CGCTTCATTCCCAATCCTCTCATCGAGCCTATAACTCATCCCCCCTTACACCCACCCAAC
CCCTGGCATCAGTCAAACTCTCATGTACCATGGTATGAAGACCAGGCACAGCCCCTCCCA
TGTCCCCCTAGTGGGGCCAACCTCGGCTTAACGTCAGGGTGGACTTCGGGTCCACAGCGG
TGGTGGGGGCTATACTGGCCAACCTGCGGTCCTCAATCAGAAGGGATTGGGCGAGGGCCG
TTGAGGACCTGGTGCACATTTCGAGAGCGTGCCCAGAATGGATCAGGGGTCGCTCTCCAG
CGGTTCCCATGCCTGAATTTGTACATCGGTGGGCATGGGGGGACTCACTATGCCATATGG
AGGAGCACGAAGGCATGCCCCCTACCCTGTCCATCACTTTGTCTGCTGCCCACCCTCTCC
CTTTCCCCCCTGAGGTGCAAGAGTTGCCAGCAGCAGCGGCGTCATCGGCACAGTGAGCAG
CTCAACTAGCAGGGTGGGGCTTGGACACTCCGCTTGTCAGCGGCGAGGGCTGACGGGGAG
AGGACATGGAGGCAGGTCCAAGATGATATGCAACAGTGGATGCATCGTGGACGATCACAC
CGTAGTCGAGGGGGATCGCAAATGGCCCCCAAGGCAGGAATGCCGCCACTGCTCCTTGCA
GAGCCGGTTTAGGATGGGTGTTTTTGTTTGTTTGTGGGGCTGTGTGGTGAGAGAATTCCA
GCAGCCCTGGTGGGTGCGTGCGTGTGTGAGTGTGGTGATGATGCCTCTGGCTAGGGGTGG
ATCCGGGCATGGGAGGGGTTACGGCAGTAGGCCTGCTCCGCCTCCGTGGTCGCCCACCCT
GACGTTAAGCCGAGGTTGGCCCCACTAGGGGGACATGGGAGGGGTTGTGCCTGGTCTTCA
TACCATGGTACATGAGAGTTTGACTGATGCCAGGGGTTGGGTGGGTGTAAGGGGGGATGA
GTTATAGGCTCGATGAGAGGATTGGGAATGAAGCGGGCACGCATAGATCGCCAAATCGTC
TATTTCGTTTGCTTCAGGAGTCCTATTACTCGCTCAGCCGTCCATTAACTGCATAGTGCA
ATGAATTGCGTGCAATGTGCCTGTCCACTTGCATTTGTGCTGCTGATGATCTGCTCTTTG
CACGTCAGCTTGTCTGCTTATGAATTGCATGAAACTTGTCATGGGTCGTAGGTGCTCCAT
CACCTGCCCCCAATAGTACTTGACCACAGAATTTAAGGCGTTGGTTGCCCAAGCCAATGT
AACTGCTCACGCTCAAAAAAAAAAAAAAAAAAAAAGTCAGGGTGGACGTCAGCGTGAAAA
GTTTACATCATGAGTGGGCAAAGCACCAGTGTCTGCCAGGCACATATTCCCAAATGTTGC
CCCCCATTGGAACGGACATGCATGCCGATACAGGCAGAGGGTGCACCGCAGCATGCGCAG
GCGCACCAGCTGCAGGGTACAGTAAGCGACCAGTCGCCGCTTATGCCTTGTAACCCCTGC
TCTTCCTGCGGCCACGGGCGCGCTCAAACTTGCGGCCCTTGCTGCGGACGTAGGGCTTGG
TGTGGGAGCCGGGCACACCTGGTGCTGGACCAAAGTGCTTGACGGCCTCGCGGGAGTTCT
TGGGGCCGCGGAGCAGCACAGTGTTGGAGCCGGTGGGGGACACCAGCGCAAGCTGGTCAA
ATGTCATGATCTCGCCGCCGGCCTTGAGGATGCGGGCGCGGGCGGTCTCAGTAACGCGCA
GCGCGCACACGCGCAGCTTGGGGACCTCCAGCATGCGCACGTCTTCAGTGATGGTGCCCA
CCAGCACGGCAATCTTGTCCTCCTTGCCAGCCATGAACTTAGCCAGCTTAGAGAGGGAAA
GAGGAGGCCTGTTGATCTTGGACATAAACAGGCGCTTGAGCACCACCTTGTTGAAGTCTG
ACTCGGTACGGCGCACCAGGAAGCGGTACAGCTTTACCAAGAGCTTCAAATAAGGATTCT
GGCTCTTAGGTGCATCACGATGCACCCGCTGATTACGACCGCCTGCCTTCAAGTCAATAC
CCATGGTGAAATGCTCTCCCGAATCACCAGGGATGAAAGAGGGCGCAGAAGGGCTGCAGG
AGGAAGGCGTTGGCTTCTTCTTTTGACTTCGACTTTGTTACACGTTATTCACAGCAGTCC
GCTGCGCCCGGCATGCGCCAGGATGTCCATTGGACACACGCTATGAGCAGAAGTACAATC
CAGCATGGCATTCAGCAGAGCAATGTCGGTCAGCAAGCACATCTCAAGCAATGAAGGGTT
GCACAAATGATGGCCTGCTCGAGAAGGCGCCATAAAGGCCTCAAGCAAGCCATGCGCTAG
CCTTTAAAGCATTAATCGCAAGCTTCCGTTCAAAGCTCTTGCAGAAAACACACACCAGGT
GCACAGGTCAGACAAAGCACATAAGGATAATCTTGATGTCATGTGCTCACAGGAAGAGCT
GTTGCGCCTAACAATGGCCTGAAAGCTGGTATGAAAACCAGCACAGCAAATTGTCAGCAA
GCATGCAGTAATTGTTAAAGAGTTGCACACTGCTTACTAGAGATGGAGCCTCAGGGCCTC
TAGTAAGCAGTGCACACGCCTTAGTTGCAACACCTCATATCACAGGGAAATTGCGACCAA
GAAATTAACCTTCGGGTTGGCGCTTTTGGTCGCTGGTCAACACTGTTGGAAATTAATGAA
CTAATTGTTTGTGAGTAGATGTGATTCAGTCTGCTGTCATGCTTTATTGTGGAGATTTTA
CTTATGAAATCGTTTCCATTGATTGTGTGTGCATGACAGAGGAAATGTGCGTTTTTCTAT
GCTGATTAGCATATTTTCACAGATTACGTAATCAACGATCGGATTACGTAATCGCGTCCC
CGCGGCCCCGCGGCCCCGCGGCCCATCTTGTAGTGTATATATATAGCGTTCATTTGTGTT
TGTATTAAAAGCTGATTAAACTAGGAAAACTCGAGTGCTGTTACTAACTTTTCAGTTGTA
ACTTAACGCTCACAGACATCACCTCAGAAGTCCGAAATCCGTCAACAGGTTATGGGCCCC
TGCTTCGACGGTGTTTACTGCGTGTAATTTCGGACTGTGTGTTATTGCTACTCAAAGGTG
CTAACTACGTCGAACAAATCGTAGGCGCGGCAAAAGCAGAGGAAGCATGTCTGAGGTCGA
GAAACCTGTCGTGGAGCGTTTGGACGTGGACAACTATGCCACGTGGAAGACACGCATGAA
GTTCCTTCTAATCTCCAAGGGACTTTGGTCAGCAGTTCAAGGGACGGACACCAGTACCAG
CAACGAGGTTCCCCCTTGAGGTGCAAGAGTTGCCAGCCACTGCGGCGTCTCCGGCACAGT
GAGCAGCTCAACTAGCAGGGTGGGGCTTGGACACTCCGCTGGTCAGCGGCGAGGGGTGAC
GGGGAGAGGTCATGGAGGCAGATCCAAGCTGATATGCAACAGTGGATGCATCGTGGACGA
TCACACCATGGTCGAGGGGGATCGCAAATGGCCCCCAAGGCAGGAATGCCGCCAATGCTC
CTTGCGGAGCCGGTTTGGGAGGGATGTTTTTTGTTTGTTTGTGGGGCTGTGTGGCGAGAG
AATGCCAGCAGCCCTGGTGGGTGCGTGCGTGTGTGAGTGGTGATGATGCCTCTGGCTAGG
GGTGGATCCGGGCATGGGAGGGGTTTACGGCAGTAGGCCTGCTCCGCCTCCGTGGTCGCC
CACCCTGACGTTAAGCCGAGGTTGGCCCCACTAGGGGGACATGGGAGGGGCGGTGCCTGG
TCTTCATACCATGGTGCATGAGAGTTTGACTGATGCCGGGGATTGGGTGGGTGTGGGGGG
GGATGAGTTATATGCTCGATGAGAGGATTGGGAATGAAGCGGGCTTGCATAGATCGCCAA
ATCGTGTGCCTGTCTAGGGTTAGGGTTAACCCTAAATAACCCTAACCCTTCCTGACGATT
GGTCTATCCCATTTGCTTCAGGAGTCCTGGTACTCACTCAGCCGTACACTGAATGCAGAG
TGCCATGTATTGCGTGCAATGTGCCTGTCCAGTTGCATTTGTGCTGCTGATGATCTGCTC
TTTGCACGTCAGCTTGTCTGCTTATGAATTGCATGAAACTTGTCATGGGTCGTAGGTGCT
CCATCGCCTGCCCCCAATAGCACTTGACCACAGAATTTGAGGCGTTGGTTGCCCAAGCCA
ATGTAACTGCTCACGCTCAAAAAAAAAAATAAAAAAAGTACCAGCAACGACCAGAAGGCG
CTGGCACAGATTGGATTGTACGTCAAGGAGCACCATCTAGCACAGCTGGAGAGGTGCGAC
ACTGCAAAGAAGGCGTGGGAGCATTTCGAGTCCGTGTACCAGGCGAAGAGCAGTGCACGG
AAGCTGCAGCTTAGGAAGGAGCTATCGCAGCTTAAGATGGGGCAAGGTGAGCCCTTGACC
AAGTATGTGGGACGCGCACAAGATATTCAAGATCAGCTTCGTGCAGCAGGCCACACAGTG
GCAGACCAGGAATTGACGTGGGCAGTGCTGGCGGGACTACCAACAGCATTTGATACGGTG
GTGACCGTACTTGAGACCACGATCGAGGACACAACCAGCCTCGATGACATTCTGCCCAAG
CTGCTACAAGTGGAACAGCGAGAAAGGCAGAAAGAGCGTCCTGATGAGAGCGCGCTTATG
GTGAAGCCTTACAGAGGCATTGATAAGACCAAGGCGACTTGTCATTTCTGTGGCAAGAAA
GGCCACTTTAAAAGAGACTGCTGGAGGTTGAAGAACAAGGAAGCAGCAAGACGCTCAGGT
GGGCATAAGAAACCTGCAGCGCAACCGAAAGCTCTTGAGCAGTTGAGTGCACATGCCTTA
GCAGCTAAGCACAGCGAGGCAGCTGGATCCAGCAGAAGTATCAGCACACAACGGTGGGTG
CTGGATACTGGAGCGTCACGACACATGACGCCTTACAGAGCTTTATTGGTTAACGAGCAG
CCTTTGAAAGAATACATCACAGTGACCTTTGGAAACGGCAGCAAGGGTAAGCCTCTTTCA
CATGGAGATGTGATACTACACACTGGTCGGACAACGTTGCGGCTGACTGACGTGCTCTAC
GTACCTGAGGCTACGGAAAACCTTTTCTCAGTGAGACACGCAACCAACAGCGGTGCAAGA
TTTACTTTCAGCAGCAGCGGGTGTCAGCTTGTGAAGAACGGAGAAATCTTGGTCCAAGCA
CCCTGCTATGGAGACAATATTTACTACCTCAAAGGCGAGTGCGCATGCACTGATAACGAT
TCAGCTTTGCTTGGAAGAGTCGACATGGAGACACCTGAGTTATGGCATCGGAGATTTGCT
CATTTGGGCTATGACAACCTGGCAATGCTACAAAGCAAGGACATGGTGACTGGAATTACC
ATCAGCGCCGAGGAGTTCAAGGCACAGAAAGAGGTGTGTGAACCCTGTGTTATGGGGAAG
CAACACCGCCTGCCCTTTGCAGCATCCAGCAACAGCAGCAAGAAACAGCTACAGCTGGTG
CACATGGATTTGTGCGGCCCGATGCCTGTGTCATCATTAGGCGGCAGCAATTACTTCATT
ACTTTCTTGGACGACTACTCCAAGCTTTCTCTGGTCTACCCGGTGGAGCGTAAATCTGAC
ACAGCGTCCATCGTGCGGGAGGTGATCACCTTACTCGAAAACCAGAGCGGCTACAAGGTT
CAAAGGGTGCGGACAGACAACGGGTCCGAGTATGTTAATGAAATGCTGGAGAGCTACTTC
AAATCCAAAGGCATCAAGCCAGAGACCAGCATTCGTTACACACCACAGCAGAATGGCGCG
GCTGAGAGACTTAACCGCACACTTATGGAGAAGGTGCGATGCATGCTGGCAGATGGGCAG
CATGACAAGAAACTGTGGGCCGAGGCGCTAGCTACAGCCAACTATGTCAGAAACAGATCT
CCTGTCAGCGGCCGAGATTCGACACCGTGGGAGCTCTTCTTTGGGACCAAGCCCGATGTG
TCCAACCTGCGCACATTCGGTGTGCGCGCATACGTCCTAGTTCCCAAGCAGCTACGGAAC
AAGCTGGAGAGCGTGAGCCAAGCTGGAAAGTTCATCGGCTATGCAGCAAACAGCAAGGGC
TACCGAATTCTGTTGGACACTGGAAGGATCATATGCAGTCGGGACGTCATCTTTGAGGAA
GCGACTAACTCAGAGGAGCACAAGGTGAGCAGCACAGCGGATCTCAATCTGACTCCTATC
CTTGAAGAGGACATTGAGTGTGGAGAATACAGCGATGCCATGAGAGCAGCAGCAGCTCCA
AGGGAAGATGACATGCAGCCCGAACAGCCTGAGCAATCAACGGCAGACGACAGCATTGCA
AGAAGGAAACCTACCAGAGCAGTAGCATCACGACCAGCTAACATATGGAGGGAAGATGCC
TACAAGATTACCGGCAAGGGCAGCAACGTCGCAGCCAACATGGCCAGTATTGTCGAGCCA
GCCACATTGGAGGAGGCATTGGCATCACCTGAAAAGGAACTGTGGAAGGCAGCAATGGAT
GAAGAGATGGCATCATTGGCAGCCAACAACACCTGGACCCTCAAGGAACTACCACCGGAC
ACAACGCCCATTCCAGTTAAGTGGGTGTACAAGATCAAGCGGGACAGCCGACTATGGGAT
TCAGTATGGAGGTAGCGAAGTGACGATGTCAGCATTTACGGATGCGGATTATGCTGGAGA
TATCATCACGCGCCGATTCACAACAGGCTACGTGTTCATCATCAGCGGTGGAGCCATCAG
CTGGTCCAGCCGATTGCAGCAAACAGTTGCAGCATCAACAACCGAGGCGGAGTACATGGC
AGCTGCTGCAACTACCAAGGAAAGTCTATGGCTTTGCAAACTCCTAGGAGATTTGGAGTT
GGAAGTGGACGTTATTCACATTCAAGCGGACAACCAGAGTGCGATCAAGCTACTGAGGAA
CCCGATGACATCCATGCGGTCAAAGCACATCGACGTCATCTACCACTTTGCGAGGGAACG
AGTGATGAGGGGCGAAGTGAAGTTTCACTACGTAAGGACTGAGCACATGGTGGCGGACGC
ACTGACCAAGCCAGTCTCAGCAAGCAAGTTTGTTTTTTGTCGCGACGCCATGGGCGTGAA
GTGAGACATGGTGATTGCTTTATACGGATACAATTTGCATTCCATCAGCCTGCGTAGGAG
TGTTGGAATACGAACAGTGATTATAAGCAGCTCGATTTTCAGTCTGCTGTCATGCAAATG
GTTAGAACTGATTTGCACGTTATCTTTGCATATTTCTGTTGATTGGAGTGATTACGTAAT
GGGTTACGTAATGCTTACGTAATAATCACAGATGTTTCCAGAAGGTTCTCGAAGGTTTAG
TGTCTAGAAGTTTCTAGAAGATATCCCTTATGTCTAGATGGTTCTAGAATGTTTCTTGCA
TCTAGAAGATTCTAGAACATTGTGTTCAGAAGAGTATATATACTTGAGTGCCATTTGCTT
TTGTAACTTGTAACGCTCACAGACATCACCTCAGAAGTCCGAAATCCGTCAACACAGGGT
AAACAAACCAGCATGACAGGCCAGATTGAGGGCACAAGAGCACACGTCTATGGTTATTTG
ATGATAGGGAGTGGCATAAGTAGCTGTCATGGATATACATACGGTGCAACAGCGGTGCAC
CCCTGCAACATCACC
>chr04:217401-218784
ATTTGGCGATCTATGCAAGCCCGCTTCATTCCCAATCCTCTCATCGAGCATATAACTCAT
CCCCCCCCACACCCACCCAACCCCCGGCATCAGTCAAACTCTCATGCACCATGGTATGAA
GACCAGGCACAGCCCCTCCCATGTCCCCCTAGTGGGGCCAACCTCGGCTTAACGTCAGGG
TGGGCGACCACGGAGGCGGAGCAGGCCTACTGCCGTAACCCCTCCCATGCCCGGATCCAC
CCCTAGCCTGAGGCATCATCACCACACTCACACACGCACGCACCCACCAGGGCTGCTGGC
ATTCTCTCGCCACACAGCCCCACAAACAAACAAAAACACCCATCCTAAACCGGCTCCGCA
AGGAGCATTGGCGGCATTCCTGCCTTGGGGGCCATTTGCGATCCCCCTCGACTACGGTGC
GATCGTCCACGATGCATCCACTGTTGCATATCAGCTTGGATCTGCCTCCATGTCCTCTCC
CCGTCACCCCTCGCCGCTGACTAGCGGAGCGTCCAAGCCCCACCCTGCTAGTTAAGCTGC
TCACTGTGCCGAAGACGCCGAAGTGGCTGGCAACTCATGCACCTCAGGGGGGAATGGGAG
AGGGTGGGCAGCAGACAAGGTGACGGATATTGAGGGCGGCAAGCCGTTGTGCTCTCTCCA
GCGGTTCCCATTCCTGAATTTGTACATCGGTGGGCATGGGGGGACTCACTATGCCATATG
GAGGAGGAGCACGAAGGCATACCCCCTACCCTGTCCATCACTTTGTCTGCTGCCCACCCT
CTCCCTTTCCCCCCTGAGGTGCAAGAGTTGCCAGCAGCAGCGGCGTCATCGGCACAGTGA
GCAGCTCAACTAGCAGGGTGGGGCTTGGACACTCCGCTTGTCAGCGGCGAGGGCTGACGG
GGAGAGGACATGGAGGCAGGTCCAAGATGATATGCAACAGTGGATGCATCGTGGACGATC
ACACCGTAGTCGAGGGGGATCGCAAATGGCCCCCAAGGCAGGAATGCCGCCACTGCTCCT
TGCGGAGCCGGTTTTAGGATGGGTGATTTTGTTTGTTTGTGGGGCTGTGTGGCGAGAGAA
TGCCAGCAGCCCTGGTGGGTGTGCGTGCGTGTGTGCGTGGTGATGATGCCTCTGGCTAGG
GGTGGATCCGGGCATGGGAGGGGTTACGGCAGTAGGCCTGCTCCGCCTCCGTGGTCGCCC
ACCCTGACGTTAAGCCGAGGTTGGCCCCACTAGGGGGACATGGGAGGGGCTGTGCCTGGT
CTTCATACCATGGTACATGAGAGTTTGACTGATGCCAGGGGTTGGGTGGGTGTGGGGGGG
GATGAGTTATATGCTCGATGAGAGGATTGGGAATGAAGCGGGCACGCATAGATCGCCAAA
TCGT
>chr04:58745-59259
TTTATATTTTTTTTTTTGAGCGTGAGCAGTTACATTGGCCTGGGCAACCAACGCCTCAAG
ACTTGTGGAGCGAGCCACGATGGGGGCAGGTGATGAAGCACCCACCACCCATGATCAGTT
TTATGCATTTTTTTTTTTTTACATGGAATGGTGGCCTACATGTCAGTCGGCATGGGGTAC
CGCTGACGCCGGACTGGAAGGGAAGAGAACCGCACAAGGCGGAGAAACTCCCCGGAGGGA
AAGAAACATATAAAGATGTTTTAGCCCCCAGTCCCTAGCAGGAGTTGAACCCTGGTCTAT
AAAAAACCTGAGTTCTTATCCTGGGGCAGTTTTAAGGCTTGCCCATGCCCTTCCCTCCTG
TACACCTAGCCCCACCCCACCCCTTTATTTTTTATTTTTTTTGAGCGTGAGCAGTTACAT
TGGCCTGGGCAACCAACGCCTCAAGACGAGTGGAACGAACCACAATGGGGGCAGGTGATG
AAGCACCCACCACCCATGATCAGTTTTATGCATTT
>chr04:58879-59465
TTTTTTACATGGAATGGTGGCCTACATGTCAGTCGGCATGGGGTACCGCTGACGCCGGAC
TGGAAGGGAAGAGAACCGCACAAGGCGGAGAAACTCCCCGGAGGGAAAGAAACATATAAA
GATGTTTTAGCCCCCAGTCCCTAGCAGGAGTTGAACCCTGGTCTATAAAAAACCTGAGTT
CTTATCCTGGGGCAGTTTTAAGGCTTGCCCATGCCCTTCCCTCCTGTACACCTAGCCCCA
CCCCACCCCTTTATTTTTTATTTTTTTTGAGCGTGAGCAGTTACATTGGCCTGGGCAACC
AACGCCTCAAGACGAGTGGAACGAACCACAATGGGGGCAGGTGATGAAGCACCCACCACC
CATGATCAGTTTTATGCATTTTTTTTTTACATAAATTGGTGGCCTGCATGTCAGTCGGCA
TGGGGTACCGCTGACGCCGGACTGGAAGAGAACCGCACAAGGCGGAGAAACTTCCCGGAG
GGAAAAAAACATATAAAGATGTTTCAGTCCCCAGCCCCCAGCAGGATTTGAACCCTGGTC
TATAAAAAACCTGAGTTCTTATCCTGGGGCAGTTTTAAGGCTTGCCC
>chr04:68792-69578
TGAAGCGGGCTTGCATAGATTGCCAAATCGTGTGCCTTTCTAGGGTTAGGGTTAACCCTA
AATAACCCTAACCCTTCCTGACGATTGGTCTATTTCATTTGCTTCAGGATTCCTGTTACT
CGCTCAGCCGTCCACTGAATGCATAGTGCAATGTATTGCGTGCAATGCGCCTGTCCGCTT
GCATTTGTGCTGATGATGATCTGCTCTTTGCACGTCAGCTTGTCTGCTTATGAATTGCAT
GAAACTTGTCATGGGTCGTAGGTGCTCCATCGCTTGCCCCCAATAGCACTTGACCACAGA
ATTTGAGGCGTTGGTTGCCCAAACCAATGTAACTGCTCACGCTCAAAAAAAAAAACAAAA
AAAACCACGATCCCCTGCTCCTACACAGCCTGCAGGAATGCAATCTAGGCGTCGTCCGAG
TCGCGAATGACCATCCGCACACTACTCACCCACAGCCACTGCTGTCGGTTCGGGGCTGCA
GCAAACCCAGCAATCCAGCTTCCATGCTGCTCAAAGAGCCCCTTGATGAGCAAATTGATC
AACGTGTCGCTGGGTATATGCTCTACTGGCACAACATCCAATACAGACCCAAGATCGAGT
TTCAATTCCATACCTTCCCAGAAAACGTATGAATCCGTACTCAACACGTAATTCTGGGCT
CTTTGCACCGCCGAAAAAACCGGTCCAAGCTGATGCACGTGCTGTGCATGCTGCGCTCCC
GCCATAACGCGCGCGTCCAACCGTTTTCCAACCGTTTTTCGCGATCGAGGCGCACGACCA
ATTGGCA
>chr05:109271-114376
GGGAAAGGGAGAGGGTGAGCAGTAGACAAGGTGATGGATAGGGTGGGGGGCATGCCTTCG
TGCTCCTCCATATGGCATAGTGAGTCCCCCCATGCCCAACGATGTACAAACTCCGGCACT
AGCAACGCCGGAGAGCGCCCCCTTAACCACTCCGGGCACGCTCCTGACATGTGTACCAGG
TCCTGAATGGCCCTCGCCCAATCCCTTCTGATGGATGACCGCAAGCTGTCCAGTATAGCC
CCCACCACCGCTACTGACCCGAAGTCATCCCCCTCTAGCCCCCTTTTGCACCGCAGCTGC
CATACGGAGTGCATGTATGCAGCACGCAACGCCGTCCAGAGGTGGGTAGCATGAGGGGGT
GGGGACCACGCACCTTGGTTGTCCCCCAGCAGGACCTGTGCCGTCGCTGGAGGGGGAGGG
CACTCTGCCACCACCTCAAAGAAGCGGCACACCCACTCAGGCATGCTGCGCGGGAGGATT
GGCTCGTCTGGGGTCATGTGAACCTCCGTGGCTGCCTCCAAAGCCTCATTCGCCATGGCA
ACGAAAGGATCTCCCAACACCCGCCAGAAGTGGATGTAGAACTCGTACGGTAGGCCGTCC
AAACCCGGGCTGACTCCTCTGGGCAAGGCAGAGAACACCTCCCTCACCTCCTCCACGTCA
ATCATCCCATCGCCTTGTGGCCCCATCGCCTGTGCTGCCTCCCCCTCGCCCAAGAACATG
TCCACTGCTGCCAGCTGTTGGAAATTGATGAACTAATTGTTTGTGAGTAGATGTAATTCA
GTCTGCTGTCATGCTTTATTGTGGAGATTTTACTTATGAAATCGTTTCCATTGATTGTGT
GTGCATGACAGAGAAAATGTGCGTTTTTCTATGCTGATTAGCATATTTTTACGGATTACG
TAATCAACGATCGGATTACGTAATCGTGTCCCCGCGGCCCCGCGGCCCCGCGGCCCATCT
TGTAGTGTATATATACAGCGTTCATTTGTGTTTGTATTAAGCTGATTAAACTAGGAAAAC
TCTAGTGCTGTTACTAACTTTTCACTTGTAACTTAACGCTCACAGACATCACCTCAGAAG
TCTGAAATCCGTCAACATGTTATGGGCCCCTGCTTCGACGGTGTTTCCTGCGTGTAATTT
TGGAAAGTGTGTTATTGCTACTCGAAGGTGCTAACTACGTGAAACAAATCGTAGGCGCGG
CAAAAGCAGAGGAAGCATGTCTGAGGTCGAAAAACTTGTCGTGGAGCGTTTGGACGTGGA
CAACTATGCCACGTGGAAGACACGCATGAAGTTCCTTCTCATCTCCAAGGGACTTTGGTC
AGCAGTTCAAGGGACGGACACCAATACCAGCAACGACCAGAAGGCGCTTGCACAGATTGG
ATTGTACGTCAAGGAGCACCATCTAGAACAGCTGGAGAGGTGCGACACTGCAAAGAAGGC
GTGGGAGCATTTCGAGTCCGTGTACCAGGCAAAGAGCAGTGCACGGAAGTTGCAGCTTAG
AAAGGAGCTATCACAGCTAAAGATGGGGCAAGGTGAGCCCTTGACCAAGTATGTGGGGCG
CGCACAAGATATTCAAGATCAGCTACGTGCAGAAGGACACACAGTGGCAGACCAGGAATT
GACGTGGGCGGTGCTGGCGGGACTACCAACAGCATTTGATACGGTGGTAACCGTACTTGA
GACCACGATCGAGGACAGAACCAGCCTCGATGACATTCTGCCCAAGCTGCTACAAGTGGA
ACAGCGAGAAAGGCAGAAAGAGCGTCCTGATGAGAGCGCGCTTATGGTGAAGCCTTTTAG
AGGCGTAGACAAGACCAAGGCGACTTGTCATTTCTGTGGCAAGAAAGGCCACTTTAAGAG
AGACTGCTGGAGACTGAAGAACAAGGAAGCAGCAAGACGCTCAGGTGGGCATAAGAAACC
TGCAGCGCAACCGAAAGCTCTTGAGCAGTTGAGTGCACATGCCTTAGCAGCTAAGCACAG
CGAGGCAGCTGGAGTCAGCAAAAAGATCAGCACACAACGATGGGTGTTGGATACTGGAGC
GTCACGACACATGACGCCTTACAGAGCTTTATTGGTTAACGAGCAGCCTTTGAAAGAAGA
CATCACAGTGACATTTGGAAACGGCAGCAAGGGTAAGCCTCTTTCACATGGAGATGTGAT
ACTACACACTGGTCGGACAACGTTGCGGCTGACTGACGTGCTCTACGTACCGGAGGCTAC
GGAAAACCTTTTCTCAGTGAGACACGCAACCAACAGCGGTGCAAGATTTACTTTCAGCAG
CAGCGGGTGTCAGCTTAGGGTTGGTAGAATGGAGAAATCTTGGTCCAAGCACCCTGCTAT
GGAGATAATATTTACTACCTCAAAGGCGAGTGCGCATGCACTGATGACGATTCAGCTTTG
CTTGGAAGAGTCGACATGGAGACACCTGAGTTATGGCATCGGAGATTTGCTCATTTGGGC
TATGACAACCTGGCAATGCTACAAAGCAAGGACATGGTGACTGGAATTACCATCAGCGCT
GAGGAGTTCAAGGCACAGAAAGAGGTGTGTGAACCCTGCATTATGGGGAAGCAACACCGC
CTGCCCTTTGCAGCATCCAGCAACAGCAGCGAGAAACAGCTACAGCTGGTGCACATGGAT
TTGTGCGGCCCGATGCCTGTGTCATCATTAGGCGGCAGCAATTACTTCATTACTTTCTTG
GACGACTACTCCAAGCTTTCTCTGGTCTACCCGGTGGAGCGTAAATCTGACACAGCGTCC
ATCGTGCGGGAGGTGATCACCTTACTCGAAAACCAGAGCGGCTACAAGGTTCAAAGGGTG
CGGACAGACAACGGGTCCGAGTATGTTAATGAAATGCTGGAGAGCTACTTCAAATCCAAA
GGGATCAAGCCTGAGACCAGCATTCGTTACACACCACAGCAGAACGGCGCGGCTGAGAGA
TTGAACCGCACACTTATGGAGAAGGTGCGATGCATGCTGGCAGATGGGCAGCATGACAAG
AAATTGTGGGCCGAGGCGCTAGCTACAGCCAACTATGTCAGAAACAGATCTCCTGTCAGC
GGCCGAGATTCGACACCGTGGGAGCTCTTCTTTGGGACCAAGCCCGATGTGTCCAACCTG
CGCACATTCGGTGTGCGCGCATACGTCCTAGTTCCCAGGCAGCTACGAAACAAGCTGGAG
AGCGTGAGCCAAGCGGGAAAGTTCATCGGCTATGCAGCAAACAGCAAGGGCTACCGAATT
CTGCTGGACACTGGAAGGATCATATGCAGTCGGGACGTCATCTTTGAGGAAGCGACTAAC
TCAGAGGAGCAGAAGGTGAGCAGCACAGCGGATCTCAATCTGACTCCTATCCTTGAAGAG
GACATTGAGTGTGTAGAAGACAGCGATGCCGTGGGAGCAGCAGCAGCTCCAAGGGAAGAT
GACATGCAGCCCGAACAGCCTGAGCAATCAACGGCAGACGACAGCATTGCAAGAAGGAAA
CCTACCAGGGCAGTAGCATCACGACCAGCTAACATATGGAGGGAAGATGCCTACAAGATT
ACCGGCAAAGGCAGCAACGTCGCAGCCAACATGGCCAGTATTGTGGAGCCAGCCACATTG
GAGGAGGCATTAGCATCACCTGAAAAGGAACTGTGGAAGGCAGCAATGGATGAAGAGATG
GCATCATTGGCAGCCAACAACACCTGGACCGTCAAGGAACTACCACCGGACACAACGCCC
ATTCCAGTTAAGTGGGTGTACAAGATCAAGCGAGACAGTCATGGGAACGTGGAGCGTTTT
AAGGCACGGCTGGTAGCAAAGGGATTCAGACAGCGTGAAGGCATTGACTACGATGAGGTG
TTTGCACCTGTCAGCAAGTACAGCACCATTCGTGCGGTTTTGGCAGTAGCAGCTGTAAAG
GACCTGGAGATTCATCAGCTTGACATCAAGACAGCTTTTCTGAATGGTGAGCTGGAGGAA
GATGTGTACGTACAGCAGCCGAGAGGTTATGAAGAAGGCAGCAGGAATATGGCGTGCCAT
CTTCATAAGGCACTGTATGGTCTCAAGCAGGCGCCCCGCGCCTGGCATCTACGTTTGAAG
AAGGAACTGAAGACTCTGGGATTTACTCCATCGGAAGCGGACCCCGGACTTTTTATCAAC
AAGAAGGCAAGTGAGCCATCCTATCTTCTCACCTATGTGGACGACATCCTGGTGATTACT
GAAGACATCACAGCACTAGAGACTATCAAGAGAAGCCTCTTGAGCATTTTCGATGCTCGA
GACATGGGAGAGGCATCCTATTTTCTGAGTATGACCATCACGAGGGACAGAAAGCAGCGC
AGCATTAAACTAGCTCAAGGACGAATGACCACGGAGCTACTGTCCAAGTTTGGCATGCTC
GAGGCAAAACCGCTGAGCACTCCTCTCAGTATGTCATCCAAGCTTACCAGAGAAGGTGAG
CCTCTGGATCGTGAGACATGCAGCTATTCTCAGCTTGTGGGCAGCCTGATGTATTTGTCA
GTATGCACCAGGCCAGATATTGCTCAAGCAGTGGGAGCTTTAGCACGATATATGGCAAAC
CCTACCACAGCGCACTGGCAGACAGCCAAAGGAGTACTGCGTTATTTAGCTGGAACAGCC
GACTATGGAATTCAGTATGGAGGAAGCGAAGTGACAGTATCAGCATTTACTGATGCGGAT
TATGCTGGAGACATTGACACACGCCGATCAACAACAGGCTACGTGTTCATCATCAGCGGT
GGAGCCATCAGCTGGTCCAGCCGATTGCAGCAAACAGTTGCAGCATCAACAACTGAGGCA
GAGTACATGGCAGCAGCTGCGGCTACCAAGGAAAGTTTGTGGCTACGCAAACTCCTAGGA
GATTTGGAGTTGGAAGTGGACGTCATTCACATTCAAGCGGACAACCAGAGTGCGATCAAG
CTACTGAGGAACCCGATGACATCCATGCGGTCAAAGCACATCGACGTCATCTACCACTTT
GCAAGGGAGCGAGTGATGAGAGGCGAGGTGAAATTCCATTACATACGAACTGAACAGATG
GTGGCAGACGCTTTAACTAAGCCAGTTTCGGCAAGCAAGTTTGCTTTCTGTCGAAATGCC
ATGGGT
>chr05:167655-174954
ATTATTATTATTATTATTATTATTATTATTATTATTATTGTTTCACTTTACTGAAACCTG
CACCGTTGCGCCTATCCTTTGGGCCAGTGCTTCTTTAGCGTATTTCTCGTTCTTTGACGT
GCTTATCGAGCCTTGACGCTCGTTTTTTTTCGACCAGTTGGTCGTGCGTGGTCGAGCGAC
CAGCACGCCCGCCTTCCTTGGTTGTTTTCGAAGTATATTTATATTTTTTTAGAGGTATTT
CGACTGCTTGGAGGTGATTTACGCGTGCCAGTTGGCCGTGCGCGTGGATCGAAAAAAACG
GTTGGAAAACGGTTGGAAAACGGTTGGACGCGCGGTATGACGGGAGCGCAGCAGGCACAG
CACGTGCACCGGCTTGGAGAGGCGTTTCGGGCGGTACGGCGAGCCCAGAACAACGTTTTG
GATACCGATCCATACGTTTTCTGGGAAGGTATGGAATTAAAACTCGACTTTGGGTCTGTA
TTGGATGCTGTGCCGGTTGGGCGTATACCCAGCGACTCGTTGATTAATTTGCTCATCAAG
GGGCTGTTTGAGCAGCATGGAAGCTGGATTGCTGGGTTTGCTGCAGCCCCAAATCGACAG
CAGTGGCTGCGGGTGAGTAGTGTGCGGATGGTCGTTCGCGACTCAGACGACGCCAAGATT
GCTTTCCAGCAGGCTGTGCAGGAGCAGGGGGTCGTGGTTACCGTCGAGGGAGAGGACGTT
GTCATTCCCGTCGACGCTGTTGCTGCGAGGCTGCCCGAGCGTCACGCTGAAGTGGTGATG
CGGAGACTACCGGCAGACTGCGCCAGAAATGGGGTCATGGAGGCCTTGCTGACGGCGGTT
GGATACACAGCTGCGCACCAGGTGGTTGTCGTGCATGAGAGGGCAGGCAAAATTGTTGGC
CCGACAGGTGAGCCGTTGCCATTCCCCGACCTGAGCGTGGTGGTGGCGGTGGTCAGCACA
CCCGCGGAGGACGCCCTGCTACGCTCGCTCCCGCGCTGGACTGTGGTGGAGGGCAGGGAG
GTGCGGTTGGAAGTTCATCCTTGCCTACAAGTAAGTCCTGCGGTACAGCTGCGACCCGCC
CCCCACCGGGCGGGTCGCGGAGACGTGTTGGAGAGGGTGGGGGCTGCACATGGCCTCACA
CCGGCGGTGCGAGCTGCCGGGCCTTTGCCGGTTGCAGATTCTGTGTTGCAGGTGTCGAGA
CCGCCGGGGGATAGGGTTGGGGTGGGGCTAGGCGTTGAGGGGAGTAGGGGGAGCTCCCAA
CCCCTGTCATGTGGTAGGGATGCCAGCATGCTAGATGTCCCTGCGATTCCGGACGCCCCG
GATGATGAGCCCCTCTTTGGGACCTGCCTGGAGTACTTGCAGGACTCAGCGGATATGTTG
AGCCCTACAGAAATGGTTCGGGTGGTGCACGCTATGCGGGACCGCCAACCGCGGGAGTAC
CAGGCCAGCCTGGGTGCAGGGCGTGTGGGAGATCTACCAACTTCCATCAAGATGTCCCTA
CACATGCAGGCTAGGTCATTGTTTGGAGAGGAGCGAGGGGGCATGCCCTCTGGGGTGGCT
GACGCGTGGGGTTCAGGAGGGCCCGAGGAAGGCGGACAGTCGACCCCCAGCGGGCATACA
CCGATGCCCAGCCCACCCCCCCGGCGCACGCCCCGCAGCAACGCAGGCAAGACACCATCA
CCATTCTGGGCTTCACAGGCCCCTCATACGCCAGCGGCTGGCCGCCCCCACAGTGGGGGC
CGCGGCCGCGGCGGGAGGTGATGGCTGCCACGTTGCATGCCCCCCTGCCCACATCCCAGT
CGTTGCGTTGTCTCTCTATCAACGTTAATGGCCTGGGGAGTGACCCTGCGAAGCGACGCA
CTCTCTTGGGCGAGTTCATGCGGGGTCCCTGGGATGTTCTTTGTGTCCAAGAAGTGCACG
CCATCTCTGCCCAGCAGGTGGCTGCATGGGCACAGGAGGGGGCAGGTTCGGGTATGCCGA
TGCTGGGCTCTGTGTTTGTAAACCCTTACTCTTCGCGGTCGAGGGGGGTGGCCACCTTTG
TCAAGGCTGGTGCACCCCTTGCTGCTTGTACCTCGCGGCTGGCCCCGGAGGGGGGCCGGT
TGCTGGATGTTGCTGGCTCATACGCAGGTGTGGGCTTGGGACTGGTCAACTGCTATGCGC
CTTGTGTGGCAGCGGAGCGGCCATCGTTCTTCGCGGAGGAGCTCTCGGCGTGCGTGACGG
AGGAGCGGCCGCTGTTGATGTGTGGGGACTGGAACTTTGTGGACAGCCCTGAGGATGTGG
AGGGGGTGCTGGCCAGGCCGGACGTGGGCAGCATGGAGTTCCAACGGATCCAAGCGCAAC
ACGGTTTTGTAGATGCATGGCGTCACCTGCATTCAGAGGGAAACGGGGCCACCCACTTGG
CCACGGGTGGCCGTGGTGCTAGGTTGGATAGGTGGTATGTGTCAGCTGAGCTTCTGCCGT
GGGTGCGCAGGTGTGGGGTTGTGCATGGCCTGCCAGGAGATCACCTGGGAGTGGAGCTGG
TGTTGGCACCTCCTAAGCTCTTACAGTGTGGGAGGGGCAGGTGGAGGTTGCCGTTGCATC
TGTTGGATGAGCAGGGGTTTGGAGACATGGTGGAGGACACGGTGGCCGGCTACCTCCAGA
GACACCCAGCGGGCCAAGGGCTGACCCATAGGCAGCGCTGGGAGGGGTTGAAGGCGTGCC
TTGCATACCGCTGCATGGCACACACCCTGCATTATAGGGCGCAGGAGGGCTGCAGGAGGA
AGGCGTTGGATAGGGCGGTCGAGGTGGCACGGGCGGCATATGAGGAAAATCCTGGGGTGG
CACGACTGAAGGGGGCGTATCAACAGGCTCAGGCTGATTTGCAGGGTTATCTGACCGAGG
TAGCCAGCAAGAAGGCGAGGGCGGCTGGAGTGCTGTGGCACTGCTACGGGGAGCAGCCCA
CCAAGTGGTTTCACAACCTGGCACGTCCCCTGTTACCTAATCAGCCAGTTCCAGCAGTAC
AGGATCCCCTATCCCCTGATGCCCCACCGGCTGACATGGGCACCCCAGCTGGCATTCGCG
CTGCCCTCAAACACGCTTGCAACTTCTTCTCGGCTGACAGTCCTGTTGGCTTGTTCCGCC
CCTCGCCCGTTGACCCAGCTGCGCAGGAGGAGCTACTGGCCGCAGTGGACATGTTCCTGG
ACGAGGGGGAGGCAGCAAAGGCGATAGGGCCACATGGCGATGGTAGGGTAGATGTGGAGG
AGGCGAGGGGGGTGTTCTCTGCCCTGCCGAGGGGGGTTAGCCCGGGTTTAGACGGCCTGC
CATACGAGTTCTATATCCACTTCTGGCGGGTGTTGGGAGAGCCTTTTGTCGCCATGGCGA
ATGAGGCCCTTGAGGCAGCCACAGAGGTGCACAGGACACCGGACGAGCCAATCCTCCCAC
GAAGCATGCTCACTGGGCTAATCGTCATGCTGTACAAGGGGGGGGGCAAGGAAGCGACCA
CGTTGGCGTCGTACCGGCCCATCACATTGCTCAACTGTGATTACCGCATCCTTGCTCGGC
TGCTGTGCTCGCGGTTGGCTGGCCCCTTGTGCTCTGTGGTGGACCCCACGCAGACGGCGT
TCCTCCCGGGGAGATGGATTGGGGACAACGTGCTGTACCACCTGGAGGAGGTGCAGTACT
TGGAGGAGACGGGCACGGAGGGGTGTGTGGTGATGCTGGACTCGGAGAAGGCATATGACC
GGGTGGTGCGGGACTGGTTGTTCCGTGTGATGGAGCGCATGGGCTTCCCAGAGCCGTGCG
TGAGGTGGGTGAGACTGATGCTGGCGGGCACGACAGCACAGGTGTCACTCAACGGCCACT
ACACCCCCAGCTTTCCCGTGCGCAGCAGCGTGCAGCAGGGCAGCCCGTTAAGCACCCTGC
TGTACAACATCACAGCCCAACCCTTGGCTGCTCATCTGCGACAGCAAGTTAATCTTGGCG
TAGTGAGACCCATCCTGATGCCGGATGGAGGCCCCGCCCCCCCTTCCCACCAACATGCGG
ACGACACCACTCTGCATGTGAGGGGCCCTGGGGATGTGGCTGTGGTTCTTGGCACACAAG
GAACGATGGGACTGCATGAGAGGGCGTCTGGGGCGAGGATCAGCCAGCCCAAGTGTCAGG
GGCTGAGGTTCGGCCCCCATCCTGAGCGTGATCCAGCGACGGGGAGGTGTGCGGTGTCGG
GTGTCGTGTTCCCGGATGCGCAGGGGTCTGTGTGCCACCTAGGGGTGTTCCTAGGCGCGG
ATGCTGTGGCGGCCAACGCTCGCACCTTTGGCAGGCTCCAGCAGAAGGTGCTGCAAGCGG
TGCAGCTGTGGAGACAGCACCGGCTCTCCTGGCTGGGGAGGGTACACGTCGCCAAGCAGG
TTCTTGGGGCCATGCTGTCATACCATGCCTGCTTTGTCCCTCCGGCACCATATCAACTGC
GTAGCCTGAAGCAGCTGATTGCCGCATTCGTGAGGGGTGGGAGTCTGGAGGGGGGGGAGG
GGGGGGGATCCTTGAAGCACCCTGGACTCCATGTGACATCCTTGCCGTGGGAGGAAGGTG
GGGTGGGCATGGTAGACTTTGATGTGCAGGTGGCCTGCTTGCAAGGCAAGGTAGCTGCTC
GGTTGCTGCATCCCACACCTCGTCCATGGAAAGTACTGATGCAGGCGCAGTTCCAGCGAA
AGCTCCCTGCCTTGGGCTCTGCGGTGTTGTTCAGCTCCCTGCAGGCGGTGGGCCACTCCC
TCGGACCAAGGCATGCTGCCTACGTCAGAGGATTTCAGCTTACCAAGCCTCACAGATTGG
TGCCTCCAGATCAGCTGTCTGGGGACCAGGTTCGGTCGGAGCGTCTGTTCCACAATCGGC
AGATTGTGCGTCTGGCTACTGGGCTACCCTTTGCTCCAGCGGAGGTACCGGTACTGGCAT
CCCAGTCGGTATTCACAGTTGGCCAGCTGGCGGACTTGGTGCAGCAGGAGCAGCCCATTG
GATTGGGCGCACGCAGACTGTGGGACAGGGTGCCAGCGGTGTGGAAGGAGCGGGCCGTAC
ATGGTGGGGGGGGGTACTGGCTGGGAGGTGGAGGGGGGGGGCAAGTATGTGAGGGACGGG
GAGGGGAAGGAGTATCGGGTGTTGCCTGATCAGTCGTGCGTTGCCATTATAGGCAGCTCA
GGGAGGGACACACAGGGGTTGCAGTGGGAAGCATGCTGTGTGGTGGAATGCCCCGACACA
TCTGCGAGCGGTGGAAGGGAACTGGTGCCCTTCTTGGTTGGTCCCTGGAACACTGTGCAG
GTGGATCCTGGGGGGTGGGGGCATGGGACGGTGGCCTCCGTATGCTACACGGTCAAGGCG
GCTGCGGTGCGGCGTGTACGCTTGAGGACAGTACAGGAGGAGCATGGCTGGTACGTCCTC
GGAGCAGGAATATGGCCCCCTCTGTGGGACCCGCCTGAAGGATTCCAGGTGGCGCGAAAC
AGGACACTGGGACTGGCGGCACTGGAGGCTGCATGGCGCACCAACGGCAGAGCCCAGGCA
CGTAGATCCACTGCGGAGTTTGAGGTAGGCCTCCCCCCGTGCATGAGACCCTCCCGACGC
CAACGAACGGGGGTTTGGGACAGGGTGGCAGACCCTGTGGTGGCGGTGAACAACCACGAT
GTGGTTGATGCGGTGACATGTGGACCAGAGCAGGACGCCGCGGCACGAGCGGCTGTGAGG
GGTGTCTGGCAGAGAATGCGTAGAGCAGACCTCCCACGAGAGGTGTTCGGCACGGTCTAC
AGGGTGATGCATGCATCCTTGTATGTGGGGGCATTCATGCACCACACGGGCCAGCTGGAG
ATAGAGGAAGCCTGCTGCTCCAACCCAGGGTGTGAGGGAGTGCTTGAGGACCTATCACAT
GCATTCTTGACGTGCCCGGCTGTTGCACCAGCTGCTGAGTGGGTGTGCCGCTTCTTCGAG
GTGGTGGCAGAGAGCCCTCCTCCCCCAAGGACGGCACAAGTCCTGCTGGGGGACAACCAA
GGTGCGTGGTCCCCACCCCCTCATGCTACCCACCTCTGGACGGCGTTGCGTGCTGCATAC
ATACACTCCGTATGGCAGTTGCGATGCAAAAGGGGGTTGGAGGGGGAGGCCTTCTCGTCC
GCAGCGGTGGTGGGGGCTATATTGGCCAGCTTGCGGTCCTCCATTAGGAGAGATTGGGCA
CGGGCCACTCAGGACCTGGTTCGCATGTCTGGTGCGTGCCCAGAATGGTTCAGGGGTCGC
TCTCCGGCTGTGCTCATGCCTGAGTTTATACAGCGATGGGCATGGGGCGCATCACTGTGT
CGCATAGAGGAGCAAAACGGCTTGCCGCCCCTACTCTCCGTCACCTTGTCTGCTACTCAC
CCTCTTCCTTTCCCCCTTGAGGTGCAAGAGTTGCCAGCCACTGCGGCGTCTCCGGCACAG
TGAGCAGCTCAACTAGCAGGGTGGGGCTTGGACACTCCGCTGGTCAGCGGCGAGGGGTGA
CGGGGAGAGGTCATGGAGGCAGATCCAAGCTGATATGCAACAGTGGATGCATCGTGGACG
ATCACACCATGGTCGAGGGGGATCGCAAATGGCCCCCAAGGCAGGAATGCCGCCAATGCT
CCTTGCGGAGCCGGTTTGGGAGGGATGTTTTTTGTTTGTTTGTGGGGCTGTGTGGCGAGA
GAATGCCAGCAGCCCTGGTGGGTGCGTGCGTGTGTGAGTGGTGATGATGCCTCTGGCTAG
GGGTGGATCCGGGCATGGGAGGGGTTTACGGCAGTAGGCCTGCTCCGCCTCCGTGGTCGC
CCACCCTGACGTTAAGCCGAGGTTGGCCCCACTAGGGGGACATGGGAGGGGCGGTGCCTG
GTCTTCATACCATGGTGCATGAGAGTTTGACTGATGCCGGGGATTGGGTGGGTGTGGGGG
GGGATGAGTTATATGCTCGATGAGAGGATTGGGAATGAAGCGGGCTTGCATAGATCGCCA
AATCGTGTGCCTGTCTAGGGTTAGGGTTAACCCTAAATAACCCTAACCCTTCCTGACGAT
TGGTCTATCCCATTTGCTTCAGGAGTCCTGGTACTCACTCAGCCGTACACTGAATGCAGA
GTGCCATGTATTGCGTGCAATGTGCCTGTCCAGTTGCATTTGTGCTGCTGATGATCTGCT
CTTTGCACGTCAGCTTGTCTGCTTATGAATTGCATGAAACTTGTCATGGGTCGTAGGTGC
TCCATCGCCTGCCCCCAATAGCACTTGACCACAGAATTTGAGGCGTTGGTTGCCCAAGCC
AATGTAACTGCTCACGCTCAAAAAAAAAAAAAAAAAAAAA
>chr05:225532-226784
GGATGGGTGTTTTTGTTTGTTTGCAGGGCTGTATGGCGAGAATGCCAGCAGCCCTGGTGG
GCGTGCGTGCGTGTGTGTGTGGTGATGATGCCTCTGGCTAGGGGTGGATCCGGGCATGGG
AGGGGTTACGGCAGTAGGCCTGCTCCGCCTCCGTGGTCGCCCACCCTGACGTTCAGCCGA
GGTTGGCCCCACTAGGGGGACATGGGAGGGGCTGTACCTGGTCTTCATACCATGGTGCAT
GAGAGTTTGGGTGATGCCAGGGGTTGGGTGGGTGTGGGGGGGTGAGTTACCTACACAGTG
AGAGAATTGTGAATTGACGCGGGCTTGCATGGATCGCTATATTGTGTGCCTGCTTGACGA
TTGGTCTATTTCATTTGCTTGAGGAGTCCTATTACTCGCTCAGCAGTGCATTGAGCGCAT
AGTATTGCGTGCAATGTGCCTGTCCACTTGCATTTGTACTGATGATGATCTGCACTACGC
ATGTCTGCTTGTCTGCTTATGAATTGCATAAAACTGATCATGGGTGGTGGGTGCTTCATC
ACCTGCCCCCATTGTGGTTCGTTCCACACGTCTTGAGGCGTTGGTTGCCCAGGCCAATGT
AATTGCTCACGAAAAAAAAAAAAAAAAAACCTCGTATCACCACCTATGCATGATTTTCAG
GCAGCCTGGCAATCACAGCGTCATCAGGTATGGTCGTACTCTCACCATCCACCTCAACCA
CGACCCCCTGCTCCTGTACGGCTCGCTGAAACGCGAGCTTGGCATTGTCGCTGTCTCGTA
TGACCACCCGCAAACTGCTCAAACGCAGCCACTGCTGACGATTAGGGGCAGCAGCAAATC
CCGCAACCCAACTACTATGCTGGGCGCAGAAACCGTCAATGTGCTTACCAAGCAGTGAGG
AACGGGCCCCATGCTCAGCAGGAAAAGTGTCTAGCACATGCCCAAAATCAAGGTTTAGTT
CCATACCTTCCCAGAAAACGTATGGGACGGTACCCAACACGTTTGTCTGGGCTCGCCCTA
CAGCTGAAAGTGCCGGGCCAAGCTGATGCACGTGCTGTGCATGCTGCGCTCCCGCCATAA
CGCGCGCGTCCAACCGTTTTCCAACCGTTTTTTGCGATTGAGGCGCACGACCAATTGGCA
CACGAAAATCGCTAAAAACAGCCGAAACACCTCTAAAAAAATATAAGGATGCTTCTAATA
GCACCAACGAACGCGGATACGCTGGTCGCTCGACCAAGCACAACCAACTGATC
>chr05:22799-22880
GGGATGGGGGCAGCACCGTGCAGGGAGCTGCTGGGCAGGGTGTGGGCAGCACCGTGCAGG
GAGCTGCTGGGTAGGGTGTGGG
>chr05:274307-276268
ACAGCCCTCGCCCTTCAATACCTTGGTCAACCCCAAAGACGACAGTCATATTTTTACACA
TTTTGCCGTGCTGCCCTGCCCAGCAACTCTCCTGCTGATGAGATAGACAAATCTGTGGGT
AAACTGCCTGCTTTGTTACGAGAGCTGTGGAAAGTGGGGGGGAGCAACGATAGGAAAGAA
ATTTTTTGGAGACTGATTTACGATGGCCTTCCAAGTTCAGCTAGAATGCATAGCGCATGT
GTTTGTGCTTGTGGTTTCTTGTCTCCTGGAAGGGACCACCATTTTTGGGAATGTGAAATA
GCCCAATCTCTGGTGCAAACCATGTCCTCCCCTTTCACCCCTGGGGAAATATCCAAGGCT
AGCTTATGGCTGGTTAGGGAACCACAGGGTTGTATACCGTTAGTATGGAAGCATGTGTGT
ATTTGTGCCATAGCAGCGATGGAAAAGGCACGCAAGCAAATGTGGGTACGAATGGAAAAC
AGGAGTGTTGCCTCTGCAGCCACTGTTGCCTCACTCGAACTGTTTTTGGTTGCAAAATTC
TGGGAATTGCTGGCTGAACTTCAAACTGTGCAGGCGATCCCAGATTACCTCGGTCCTAAG
TGCCGGCCGAATCATCCTTTCTTTGGCTTTTGTCCTGAATCTTCCAGATTCAAAATTAAC
ATCCACTGAAGACTCCTTTTTTACTATCACAAATACTTAGTCAATGATACTCCCTGGGTC
ATCAAGGTTTTGTTGATGTTTTTCCTCCTTAACATGTGGTCCAGTCGGACCAAGGGCTAA
CCATCCCTGGATAGTGATGCAGTGTTTCAAGTGGCAATCTAATGAGGCCAAATGGCACCC
TCTCGTTTTTTGCTGCATTTTGAAAGACTATACACGACCTGGGTATTGCTTCTTGCTTTC
TTGTCTTTTACTTTGAAGCCTGATCTTGCTGACTGCAAGTGCACCGGAATGGTTGCAAAG
GCCCCTGTTACGTATGAGGTGACTCATGTAACATCATCATCATGCAACCATTCCGGTGCA
CTTGCAGTCAGCAAGATCAGGCTTCAAAGTAAAAGACAAGAAAGCAAGAAGCAATACCCA
GGTCGTGTATAGTCTTTCAAAATGCAGCAAAAAACGAGAGGGTGCCATTTGGCCTCATTA
GATTGCCACTTGAAACACTGCATCACTATCCAGGGATGGTTAGCCCTTGGTCCGACTGGA
CCACATGTTAAGGAGGAAAAACATCAACAAAACCTTGATGACCCAGGGAGTATCATTGAC
TAAGTATTTGTGATAGTAAAAAAGGAGTCTTCAGTGGATGTTAATTTTGAATCTGGAAGA
TTCAGGACAAAAGCCAAAGAAAGGATGATTCGGCCGGCACTTAGGACCGAGGTAATCTGG
GATCGCCTGCACAGTTTGAAGTTCAGCCAGCAATTCCCAGAATTTTGCAACCAAAAACAG
TTCGAGTGAGGCAACAGTGGCTGCAGAGGCAACACTCCTGTTTTCCATTCGTACCCACAT
TTGCTTGCGTGCCTTTTCCATCGCTGCTATGGCACAAATACACACATGCTTCCATACTAA
GGGTATACAACCCTGTGGTTCCCTAACCAGCCATAAGCTAGCCTTGGATATTTCCCCAGG
GGTGAAAGGGGAGGACATGGTTTGCACCAGAGATTGGGCTATTTCACATTCCCAAAAATG
GTGGTCCCTTCCAGGAGACAAGAAACCACAAGCACAAACACATGCGCTATGCATTCTAGC
TGAACTTGGAAGGCCATCGTAAATCAGTCTCCAAAAAATTTCTTTCCTATCGTTGCTCCC
CCCCACTTTCCACAGCTCTCGTAACAAAGCAGGCAGTTTACCCACAGATTTGTTTATCTC
ATCAGCAGGAGAGTTGCTGGGCAGGGCAGCACGGCAAAATGCGTAAAAATATGACTGTCG
TCTTTGGGGTTGACCAAGGTATTGAAGGGCGAGGGCTGTGCC
>chr05:88973-90202
GATCAGTTGGTCGTGCTTGGTCGAGCGACCAACACGTCCGCCTTCGTTGGTGCTGTTGGA
AACATCTTTATATTTATTGATAGGTATTTCGGCTGTTTTTAGGCGATTTTTGCGTGCCAA
TTGGCTGTGCGCTTCGTTCGCAAAAAACGGTTGGAAAACGGTTGGACGCGCGCGGTATGG
CGGGGAGCGCAGCATGCACAGCACACGCATCAGCTTGGGACCGGTATTTTCGGCGGTGCG
AAGAGCCCAGAATAACGTGTTGAGTACAGATTCATACGTTTTCTGGGAAGGTATGGAATT
AAAGCTTGATTTTGGGTCTGTATTGGATGCTGTGCCAGTTGAGCGTATACCCAGCGACTT
ATTGATTAATTTGATCATCAAGGGGCTGTTTGAGCAGCATGGTAGCTGGATTGCTGGGTT
TGCTGCAGCCCCGAATCGACAGCAGTGGCTGCGGGTGAGTAGCGTGCGGATGGTCATCCG
CGACTCGGACAACGCCAAGATTGCATTCCAGCAGGCTGTGCAGGAGCAGGGGATCGTGGT
TACCGTCGAGGGGGAGGACGTTGTCATCCCCGTCGACGCTGTTGCTGCAAGGCTGCCCGA
GCATCACGCTTTTTTTTTTTTTTTTTTGAGCGTGAGCAGTTACATTGGCCTGGGCAACCA
ACGCCTCAAATTCTGTGATCAAGTACTATTGGGGCCAGGTGATGGAGCACCTACGACCCA
TGACAAGTTTCATGCAATTCATAAGCAGACAAGCTGACGTGCAAAGAGCAGATCATCAGC
AGCACAAATGCAATTGGACAGGCACATTGCACGCAATACATTGCACTCTGCATTCAATGG
ACGGCTGAGCGAGTAACAGGACTCCCGATGCAAATGAAATAGACGATTTGGCGAACTATG
CAAGCCCGCTTCATTCCCAATCTTCTCATCGAGCATATAACTCATCCCCCCCCACACCCA
CCCAACCCCTTGCATCAGTCAAACTCTCATGCACCATGGTATGAAGACCAGGCACAGCCC
CTCCCATGTCCCCCTAGTGGGGCCAACCTCGGCTTAACGTCAGGGTGGGCGACCACGGAG
GCGGAGCAGGCCTACTGCCGTAACCCCTCCCATGCCCGGATCCACCCCTAGCCTGAGGCA
TCATCACCACACACACACACGCACGCACCCACCAGGGCTGCTGGCATTCTCTCGCCACAC
AGCCCCACAAACAAACAAAAACATCCATCC
