# Supplementary material for: Cross-species dissection of saline-related genes by genetically deciphering a euryhaline microalga Chlorella sp
Source: Nat Commun. 2026 Jan 13;17:1577. doi: 10.1038/s41467-026-68287-6 (PMC12902096; doi:10.1038/s41467-026-68287-6)
Supplement: Supplementary file 6 — Source Data [file 41467_2026_68287_MOESM6_ESM.zip › 8-Source_Data_and_code/Original_Data_for_Supplementary_Figure/Fig_S4_MEM25.self.blast.tsv]

CP1g1	CP1g1	100.000	410	0	0	1	410	1	410	0.0	814
CP1g2	CP1g2	100.000	161	0	0	1	161	1	161	6.41e-118	328
CP1g3	CP1g3	100.000	318	0	0	1	318	1	318	0.0	637
CP1g4	CP1g4	100.000	101	0	0	1	101	1	101	1.46e-71	206
CP1g5	CP1g5	100.000	342	0	0	1	342	1	342	0.0	688
CP1g6	CP1g6	100.000	873	0	0	1	873	1	873	0.0	1716
CP1g7	CP1g7	100.000	256	0	0	1	256	1	256	0.0	532
CP1g8	CP1g8	100.000	405	0	0	1	405	1	405	0.0	817
CP1g8	CP4g4271	31.449	283	165	5	136	402	62	331	6.64e-26	105
CP1g8	CP6g5476	34.946	186	93	4	247	404	180	365	7.15e-21	92.0
CP1g8	CP4g4520	32.143	140	88	1	213	345	234	373	5.47e-11	63.2
CP1g9	CP1g9	100.000	1184	0	0	1	1184	1	1184	0.0	2435
CP1g9	CP13g9292	59.425	626	252	2	524	1147	433	1058	0.0	780
CP1g9	CP9g7394	46.831	852	403	11	342	1160	419	1253	0.0	775
CP1g9	CP17g10147	58.758	628	255	3	524	1147	433	1060	0.0	760
CP1g9	CP18g10159	57.519	645	252	6	524	1147	270	913	0.0	749
CP1g9	CP3g2771	52.752	654	296	4	523	1164	49	701	0.0	698
CP1g9	CP5g4896	50.553	633	303	7	524	1147	31	662	0.0	626
CP1g9	CP6g5979	44.756	677	322	14	529	1156	4	677	0.0	556
CP1g9	CP13g9031	40.385	728	341	13	510	1148	28	751	1.33e-172	526
CP1g9	CP9g7399	38.372	344	168	9	442	753	255	586	4.83e-50	192
CP1g9	CP9g7399	49.733	187	93	1	775	960	733	919	6.93e-47	182
CP1g9	CP2g2005	31.510	457	246	14	742	1134	1041	1494	8.47e-49	189
CP1g9	CP2g2005	40.488	205	111	3	521	714	734	938	2.34e-32	135
CP1g9	CP1g253	30.947	475	263	14	719	1136	955	1421	5.21e-45	176
CP1g9	CP1g253	38.189	254	128	5	480	714	630	873	3.29e-36	148
CP1g9	CP10g8272	30.022	463	269	18	738	1152	201	656	7.18e-41	161
CP1g9	CP10g8271	39.286	196	114	2	524	714	222	417	3.32e-34	136
CP1g9	CP7g6863	43.137	102	41	4	223	309	194	293	5.68e-11	65.5
CP1g10	CP1g10	100.000	738	0	0	1	738	1	738	0.0	1538
CP1g10	CP3g2954	28.547	578	348	18	8	551	22	568	2.03e-63	222
CP1g10	CP8g6471	30.576	278	161	5	116	363	499	774	6.16e-41	160
CP1g11	CP1g11	100.000	133	0	0	1	133	1	133	5.32e-92	260
CP1g12	CP1g12	100.000	224	0	0	1	224	1	224	1.87e-163	449
CP1g13	CP1g13	100.000	383	0	0	1	383	1	383	0.0	764
CP1g13	CP10g8658	42.460	252	135	4	127	374	27	272	1.21e-59	193
CP1g13	CP11g8000	34.274	248	130	6	139	363	146	383	3.82e-19	87.0
CP1g13	CP11g8000	37.879	132	81	1	205	336	69	199	7.42e-18	83.2
CP1g13	CP11g8000	33.333	186	93	3	158	343	139	293	1.61e-17	82.4
CP1g13	CP11g8000	30.899	178	120	2	158	335	70	244	1.88e-13	70.1
CP1g13	CP1g1082	34.300	207	125	4	123	323	79	280	2.68e-17	82.0
CP1g13	CP1g1082	26.721	247	112	8	136	350	202	411	2.67e-11	63.5
CP1g13	CP3g3004	30.457	197	124	5	142	334	85	272	3.98e-17	81.6
CP1g13	CP4g4312	35.849	159	95	5	163	319	53	206	5.45e-14	72.4
CP1g13	CP8g6524	28.042	189	93	2	160	305	321	509	2.49e-12	66.6
CP1g13	CP14g9612	31.765	255	109	10	137	339	9	250	7.61e-12	65.5
CP1g13	CP5g4752	32.105	190	106	4	146	315	301	487	6.04e-11	62.4
CP1g14	CP1g14	100.000	84	0	0	1	84	1	84	1.05e-57	170
CP1g15	CP1g15	100.000	1777	0	0	1	1777	1	1777	0.0	3631
CP1g16	CP1g16	100.000	748	0	0	1	748	1	748	0.0	1535
CP1g16	CP11g8034	28.000	200	115	7	148	333	79	263	8.55e-13	70.5
CP1g17	CP1g17	100.000	266	0	0	1	266	1	266	0.0	549
CP1g17	CP8g6483	33.460	263	155	4	6	264	70	316	2.06e-37	132
CP1g17	CP5g5224	28.231	294	152	8	8	265	4	274	1.10e-28	108
CP1g17	CP16g10049	29.730	259	171	3	8	265	116	364	5.06e-28	108
CP1g17	CP2g2412	28.077	260	170	6	8	263	69	315	9.18e-26	102
CP1g17	CP15g9913	29.562	274	165	7	11	262	87	354	5.72e-24	97.8
CP1g17	CP4g4049	28.413	271	161	9	8	266	9	258	1.24e-21	89.7
CP1g17	CP12g8964	28.195	266	168	6	5	261	3	254	8.09e-21	88.2
CP1g17	CP6g5850	30.081	246	151	7	1	231	1	240	7.34e-20	84.7
CP1g17	CP4g4135	26.471	238	166	4	7	237	5	240	1.06e-19	84.3
CP1g17	CP8g6580	29.333	225	146	5	11	230	164	380	1.74e-17	80.1
CP1g17	CP9g7235	32.159	227	134	7	7	223	13	229	5.15e-17	77.0
CP1g17	CP2g2090	28.261	276	165	8	8	264	5	266	1.42e-13	67.8
CP1g17	CP1g331	28.358	201	138	5	4	199	34	233	5.34e-13	66.2
CP1g17	CP4g3630	27.451	204	120	6	8	196	3	193	1.71e-12	63.9
CP1g17	CP7g6920	28.358	201	138	3	12	210	3	199	2.35e-11	61.6
CP1g18	CP1g18	100.000	462	0	0	1	462	1	462	0.0	957
CP1g18	CP6g5614	67.070	413	124	7	27	430	1	410	0.0	554
CP1g18	CP2g2305	69.755	367	111	0	73	439	41	407	0.0	553
CP1g18	CP13g9244	69.167	360	109	1	73	432	46	403	0.0	525
CP1g19	CP1g19	100.000	410	0	0	1	410	1	410	0.0	845
CP1g19	CP9g7715	64.402	368	126	3	39	402	43	409	1.10e-177	500
CP1g19	CP16g10015	67.846	311	98	2	65	375	134	442	2.78e-153	441
CP1g19	CP12g8690	60.671	328	128	1	48	375	53	379	1.01e-146	423
CP1g19	CP2g2193	46.197	355	179	3	60	410	42	388	8.36e-105	316
CP1g19	CP12g8689	50.000	322	142	6	56	360	63	382	3.07e-89	279
CP1g19	CP6g5828	35.599	309	182	5	66	368	301	598	5.66e-54	188
CP1g19	CP8g6181	32.237	304	197	4	63	364	3	299	3.80e-49	170
CP1g19	CP9g7264	28.195	266	182	4	98	360	68	327	1.40e-22	97.1
CP1g20	CP1g20	100.000	106	0	0	1	106	1	106	1.15e-74	214
CP1g21	CP1g21	100.000	276	0	0	1	276	1	276	0.0	536
CP1g22	CP1g22	100.000	146	0	0	1	146	1	146	1.65e-103	291
CP1g23	CP1g23	100.000	151	0	0	1	151	1	151	1.82e-111	311
CP1g24	CP1g24	100.000	115	0	0	1	115	1	115	6.51e-81	231
CP1g25	CP1g25	100.000	122	0	0	1	122	1	122	2.60e-81	233
CP1g26	CP1g26	100.000	682	0	0	1	682	1	682	0.0	1375
CP1g27	CP1g27	100.000	814	0	0	1	814	1	814	0.0	1661
CP1g28	CP1g28	100.000	880	0	0	1	880	1	880	0.0	1793
CP1g29	CP1g29	100.000	623	0	0	1	623	1	623	0.0	1227
CP1g29	CP12g8971	28.462	520	292	18	14	486	10	496	6.73e-30	123
CP1g29	CP1g227	51.111	135	64	1	122	256	9	141	2.33e-28	119
CP1g29	CP1g227	42.748	131	75	0	356	486	420	550	3.19e-26	112
CP1g29	CP10g8454	31.366	322	188	9	132	423	35	353	9.59e-28	117
CP1g29	CP1g861	34.518	197	119	4	128	315	8	203	8.46e-20	92.4
CP1g29	CP5g4988	31.658	199	112	3	119	309	49	231	2.69e-14	74.7
CP1g29	CP19g10163	39.785	93	52	2	226	315	74	165	1.98e-11	65.5
CP1g30	CP1g30	100.000	398	0	0	1	398	1	398	0.0	824
CP1g31	CP1g31	100.000	169	0	0	1	169	1	169	1.13e-122	341
CP1g32	CP1g32	100.000	1032	0	0	1	1032	1	1032	0.0	2040
CP1g32	CP22g10215	100.000	222	0	0	811	1032	14	235	1.75e-144	429
CP1g32	CP22g10216	88.980	245	19	3	102	342	1	241	1.47e-107	341
CP1g33	CP1g33	100.000	706	0	0	1	706	1	706	0.0	1444
CP1g34	CP1g34	100.000	575	0	0	1	575	1	575	0.0	1160
CP1g35	CP1g35	100.000	1163	0	0	1	1163	1	1163	0.0	2371
CP1g36	CP1g36	100.000	332	0	0	1	332	1	332	0.0	676
CP1g37	CP1g37	100.000	310	0	0	1	310	1	310	0.0	619
CP1g38	CP1g38	100.000	377	0	0	1	377	1	377	0.0	726
CP1g39	CP1g39	100.000	263	0	0	1	263	1	263	0.0	540
CP1g40	CP1g40	100.000	430	0	0	1	430	1	430	0.0	878
CP1g40	CP9g7300	34.018	341	173	12	32	352	22	330	5.04e-40	145
CP1g40	CP16g10117	28.989	376	225	10	32	371	89	458	2.26e-34	132
CP1g40	CP11g8055	41.772	158	84	4	214	368	37	189	5.15e-32	119
CP1g40	CP3g3440	29.537	281	171	6	32	305	42	302	3.36e-22	97.4
CP1g40	CP11g8054	60.563	71	23	1	32	97	5	75	8.68e-20	86.7
CP1g40	CP3g3227	62.500	72	21	1	32	97	5	76	9.64e-19	86.3
CP1g40	CP3g3227	34.677	124	79	2	230	353	246	367	2.06e-17	82.0
CP1g40	CP6g5430	57.576	66	25	1	32	94	131	196	5.28e-18	81.3
CP1g40	CP3g3564	42.056	107	48	3	29	121	25	131	3.57e-15	75.9
CP1g40	CP6g5601	39.604	101	47	3	33	119	5	105	4.72e-13	67.4
CP1g40	CP4g3813	51.471	68	29	1	32	95	85	152	9.99e-13	68.2
CP1g40	CP4g3782	45.977	87	37	2	14	90	602	688	3.37e-12	67.0
CP1g40	CP3g2858	48.529	68	26	2	32	90	113	180	4.94e-12	64.7
CP1g40	CP7g7163	42.500	80	39	2	28	100	8	87	6.60e-12	65.9
CP1g40	CP1g1286	34.409	93	55	2	26	114	2	92	9.99e-12	63.9
CP1g40	CP1g583	47.761	67	34	1	33	98	12	78	1.39e-11	64.3
CP1g40	CP3g3028	46.032	63	34	0	32	94	21	83	1.44e-11	64.7
CP1g41	CP1g41	100.000	485	0	0	1	485	1	485	0.0	971
CP1g42	CP1g42	100.000	100	0	0	1	100	1	100	6.95e-68	197
CP1g43	CP1g43	100.000	1429	0	0	1	1429	1	1429	0.0	2788
CP1g44	CP1g44	100.000	387	0	0	1	387	1	387	0.0	736
CP1g45	CP1g45	100.000	92	0	0	1	92	1	92	2.29e-64	187
CP1g46	CP1g46	100.000	424	0	0	1	424	1	424	0.0	881
CP1g46	CP4g4266	41.875	320	167	7	106	410	8	323	4.37e-73	231
CP1g46	CP6g5532	36.267	375	206	12	66	416	20	385	2.52e-63	207
CP1g46	CP8g6549	29.651	344	205	10	92	410	22	353	1.16e-24	102
CP1g46	CP2g2316	27.760	317	188	14	110	402	84	383	1.98e-21	94.4
CP1g46	CP13g9238	27.322	366	197	15	100	409	1	353	1.30e-18	85.5
CP1g46	CP1g397	28.947	304	168	10	150	407	122	423	9.42e-14	71.2
CP1g46	CP1g143	25.623	281	156	10	144	406	463	708	3.32e-13	70.1
CP1g46	CP3g2815	24.739	287	155	8	77	321	14	281	5.45e-12	65.5
CP1g47	CP1g47	100.000	634	0	0	1	634	1	634	0.0	1242
CP1g48	CP1g48	100.000	127	0	0	1	127	1	127	3.15e-82	235
CP1g49	CP1g49	100.000	392	0	0	1	392	1	392	0.0	803
CP1g50	CP1g50	100.000	238	0	0	1	238	1	238	2.87e-180	492
CP1g51	CP1g51	100.000	576	0	0	1	576	1	576	0.0	1173
CP1g52	CP1g52	100.000	209	0	0	1	209	1	209	8.89e-155	425
CP1g53	CP1g53	100.000	604	0	0	1	604	1	604	0.0	1253
CP1g54	CP1g54	100.000	141	0	0	1	141	1	141	6.48e-104	291
CP1g55	CP1g55	100.000	191	0	0	1	191	1	191	9.09e-143	394
CP1g56	CP1g56	100.000	992	0	0	1	992	1	992	0.0	1995
CP1g56	CP10g8502	23.907	343	185	11	638	959	26	313	4.10e-13	72.0
CP1g57	CP1g57	100.000	2005	0	0	1	2005	1	2005	0.0	4021
CP1g58	CP1g58	100.000	375	0	0	1	375	1	375	0.0	774
CP1g59	CP1g59	100.000	188	0	0	1	188	1	188	1.17e-142	393
CP1g60	CP1g60	100.000	531	0	0	1	531	1	531	0.0	1086
CP1g60	CP3g3092	42.081	221	103	4	277	481	346	557	1.37e-35	140
CP1g60	CP3g3233	42.500	160	90	2	311	468	39	198	5.33e-32	123
CP1g60	CP1g948	41.279	172	92	4	314	478	4	173	3.42e-23	100
CP1g60	CP10g8337	37.500	160	93	4	317	474	453	607	9.17e-22	98.2
CP1g60	CP11g8013	46.237	93	48	2	316	406	30	122	1.10e-19	85.9
CP1g60	CP3g3232	41.250	160	87	5	314	468	58	215	1.97e-19	89.0
CP1g60	CP11g8014	35.897	117	72	2	310	423	125	241	4.31e-17	82.8
CP1g60	CP5g5289	40.206	97	58	0	319	415	49	145	2.29e-16	80.9
CP1g60	CP9g7379	36.066	122	65	3	289	397	228	349	1.53e-12	68.2
CP1g60	CP1g688	35.593	118	68	2	309	418	152	269	1.32e-11	63.9
CP1g61	CP1g61	100.000	261	0	0	1	261	1	261	0.0	520
CP1g62	CP1g62	100.000	649	0	0	1	649	1	649	0.0	1349
CP1g63	CP1g63	100.000	258	0	0	1	258	1	258	0.0	539
CP1g64	CP1g64	100.000	408	0	0	1	408	1	408	0.0	822
CP1g64	CP3g3130	32.103	271	175	6	142	408	107	372	2.18e-32	124
CP1g64	CP5g5097	25.316	237	152	4	184	403	95	323	2.97e-16	78.2
CP1g64	CP1g1265	27.411	197	116	5	184	366	101	284	2.32e-14	72.8
CP1g64	CP13g9080	28.571	231	149	5	143	364	215	438	7.83e-14	71.6
CP1g65	CP1g65	100.000	429	0	0	1	429	1	429	0.0	874
CP1g66	CP1g66	100.000	572	0	0	1	572	1	572	0.0	1183
CP1g66	CP1g1100	41.718	163	77	3	8	152	136	298	8.63e-29	115
CP1g66	CP1g1100	34.188	117	68	2	384	493	136	250	4.43e-14	72.0
CP1g66	CP8g6417	38.596	114	70	0	1	114	188	301	4.99e-20	93.2
CP1g66	CP8g6417	34.234	111	68	1	377	487	188	293	6.95e-17	83.2
CP1g66	CP1g1125	34.513	113	74	0	2	114	24	136	9.89e-15	75.5
CP1g66	CP1g1125	33.636	110	68	1	382	491	28	132	2.20e-12	68.2
CP1g66	CP1g83	35.714	112	69	1	2	110	31	142	1.63e-13	72.0
CP1g66	CP9g7354	33.058	121	76	2	8	123	27	147	1.93e-13	67.0
CP1g66	CP1g1327	34.000	100	59	1	4	96	13	112	1.88e-12	63.5
CP1g66	CP1g1327	31.933	119	78	2	379	495	12	129	3.95e-12	62.8
CP1g66	CP4g3782	29.101	189	113	2	315	503	454	621	1.58e-11	65.9
CP1g66	CP5g4718	33.333	120	80	0	1	120	399	518	5.53e-11	63.5
CP1g67	CP1g67	100.000	796	0	0	1	796	1	796	0.0	1608
CP1g68	CP1g68	100.000	712	0	0	1	712	1	712	0.0	1485
CP1g68	CP14g9416	48.069	751	306	13	36	710	47	789	0.0	669
CP1g69	CP1g69	100.000	248	0	0	1	248	1	248	0.0	508
CP1g70	CP1g70	100.000	302	0	0	1	302	1	302	0.0	578
CP1g71	CP1g71	100.000	735	0	0	1	735	1	735	0.0	1506
CP1g72	CP1g72	100.000	79	0	0	1	79	1	79	8.44e-52	155
CP1g73	CP1g73	100.000	369	0	0	1	369	1	369	0.0	768
CP1g73	CP1g163	41.812	287	162	2	83	364	113	399	1.35e-71	228
CP1g73	CP1g306	34.035	285	169	3	72	348	81	354	1.89e-46	162
CP1g74	CP1g74	100.000	497	0	0	1	497	1	497	0.0	1013
CP1g75	CP1g75	100.000	1907	0	0	1	1907	1	1907	0.0	3878
CP1g75	CP1g867	26.128	532	322	16	1034	1537	576	1064	1.95e-26	117
CP1g76	CP1g76	100.000	1206	0	0	1	1206	1	1206	0.0	2475
CP1g76	CP12g8883	25.497	302	189	13	216	500	115	397	8.62e-11	64.7
CP1g77	CP1g77	100.000	402	0	0	1	402	1	402	0.0	815
CP1g78	CP1g78	100.000	342	0	0	1	342	1	342	0.0	700
CP1g79	CP1g79	100.000	420	0	0	1	420	1	420	0.0	837
CP1g80	CP1g80	100.000	158	0	0	1	158	1	158	9.77e-117	325
CP1g81	CP1g81	100.000	468	0	0	1	468	1	468	0.0	980
CP1g82	CP1g82	100.000	897	0	0	1	897	1	897	0.0	1872
CP1g83	CP1g83	100.000	757	0	0	1	757	1	757	0.0	1538
CP1g83	CP1g66	35.714	112	69	1	31	142	2	110	2.00e-13	72.4
CP1g83	CP1g1125	33.607	122	78	1	30	151	23	141	5.89e-13	70.5
CP1g84	CP1g84	100.000	255	0	0	1	255	1	255	0.0	533
CP1g85	CP1g85	100.000	428	0	0	1	428	1	428	0.0	875
CP1g86	CP1g86	100.000	118	0	0	1	118	1	118	2.81e-84	240
CP1g88	CP1g88	100.000	1127	0	0	1	1127	1	1127	0.0	2207
CP1g88	CP1g87	99.682	944	3	0	118	1061	1	944	0.0	1825
CP1g87	CP1g87	100.000	1040	0	0	1	1040	1	1040	0.0	2023
CP1g87	CP1g88	99.682	944	3	0	1	944	118	1061	0.0	1825
CP1g89	CP1g89	100.000	348	0	0	1	348	1	348	0.0	702
CP1g89	CP9g7320	39.655	174	98	4	9	178	3	173	1.90e-25	99.8
CP1g90	CP1g90	100.000	697	0	0	1	697	1	697	0.0	1417
CP1g90	CP2g1566	35.636	275	165	4	424	697	84	347	6.80e-38	143
CP1g91	CP1g91	100.000	86	0	0	1	86	1	86	6.37e-62	181
CP1g92	CP1g92	100.000	429	0	0	1	429	1	429	0.0	884
CP1g92	CP7g7018	33.471	242	151	6	93	327	62	300	4.09e-30	120
CP1g93	CP1g93	100.000	381	0	0	1	381	1	381	0.0	777
CP1g94	CP1g94	100.000	1534	0	0	1	1534	1	1534	0.0	3121
CP1g95	CP1g95	100.000	523	0	0	1	523	1	523	0.0	1088
CP1g96	CP1g96	100.000	433	0	0	1	433	1	433	0.0	888
CP1g97	CP1g97	100.000	825	0	0	1	825	1	825	0.0	1684
CP1g98	CP1g98	100.000	112	0	0	1	112	1	112	2.38e-79	227
CP1g99	CP1g99	100.000	4185	0	0	1	4185	1	4185	0.0	8438
CP1g99	CP4g3998	26.146	742	434	16	2017	2737	1732	2380	1.08e-58	225
CP1g99	CP1g1467	29.283	321	175	7	2438	2747	2773	3052	4.54e-36	150
CP1g99	CP11g7966	40.000	120	72	0	2617	2736	2707	2826	4.57e-25	114
CP1g100	CP1g100	100.000	843	0	0	1	843	1	843	0.0	1753
CP1g101	CP1g101	100.000	120	0	0	1	120	1	120	2.38e-87	248
CP1g102	CP1g102	100.000	372	0	0	1	372	1	372	0.0	763
CP1g103	CP1g103	100.000	442	0	0	1	442	1	442	0.0	926
CP1g103	CP13g9206	53.409	440	196	5	12	442	11	450	3.01e-166	474
CP1g103	CP4g3617	47.208	394	206	2	42	435	38	429	5.78e-123	363
CP1g103	CP6g6091	46.954	394	207	2	42	435	37	428	6.68e-123	363
CP1g104	CP1g104	100.000	164	0	0	1	164	1	164	3.74e-122	339
CP1g105	CP1g105	100.000	573	0	0	1	573	1	573	0.0	1189
CP1g106	CP1g106	100.000	2413	0	0	1	2413	1	2413	0.0	4950
CP1g106	CP15g9884	34.681	470	245	11	83	548	111	522	4.63e-64	229
CP1g106	CP4g3769	30.799	513	290	14	74	577	79	535	8.20e-52	200
CP1g106	CP2g2352	31.106	479	268	11	83	557	6	426	2.24e-46	182
CP1g106	CP12g8764	28.571	532	282	13	83	576	44	515	1.92e-45	176
CP1g107	CP1g107	100.000	520	0	0	1	520	1	520	0.0	1087
CP1g107	CP7g6802	34.375	448	240	13	74	510	69	473	2.48e-72	237
CP1g108	CP1g108	100.000	496	0	0	1	496	1	496	0.0	1006
CP1g109	CP1g109	100.000	1376	0	0	1	1376	1	1376	0.0	2845
CP1g110	CP1g110	100.000	391	0	0	1	391	1	391	0.0	795
CP1g111	CP1g111	100.000	893	0	0	1	893	1	893	0.0	1819
CP1g112	CP1g112	100.000	352	0	0	1	352	1	352	0.0	717
CP1g112	CP10g8614	30.000	150	102	2	43	189	94	243	1.32e-17	82.4
CP1g112	CP10g8614	25.610	328	167	15	47	350	46	320	1.89e-12	66.6
CP1g112	CP14g9483	26.230	305	194	11	11	295	72	365	1.23e-15	76.6
CP1g112	CP4g4312	35.172	145	80	6	1	140	327	462	1.43e-13	70.9
CP1g112	CP3g3441	23.563	348	227	12	1	331	8	333	4.07e-13	68.9
CP1g113	CP1g113	100.000	399	0	0	1	399	1	399	0.0	813
CP1g114	CP1g114	100.000	226	0	0	1	226	1	226	3.28e-170	466
CP1g115	CP1g115	100.000	361	0	0	1	361	1	361	0.0	747
CP1g116	CP1g116	100.000	389	0	0	1	389	1	389	0.0	778
CP1g117	CP1g117	100.000	1012	0	0	1	1012	1	1012	0.0	2046
CP1g117	CP9g7398	33.083	399	212	14	44	415	112	482	2.99e-53	196
CP1g117	CP11g8237	33.333	378	186	12	68	395	149	510	2.40e-51	187
CP1g118	CP1g118	100.000	313	0	0	1	313	1	313	0.0	625
CP1g119	CP1g119	100.000	232	0	0	1	232	1	232	2.01e-176	482
CP1g120	CP1g120	100.000	774	0	0	1	774	1	774	0.0	1587
CP1g120	CP13g9127	48.330	449	225	5	4	449	220	664	3.48e-133	421
CP1g120	CP1g775	44.568	451	218	6	24	446	86	532	1.29e-129	397
CP1g120	CP12g8873	40.363	441	242	8	26	456	131	560	9.71e-96	308
CP1g120	CP3g2624	40.618	421	218	6	67	459	488	904	2.30e-93	310
CP1g120	CP6g6093	38.443	411	238	7	57	456	135	541	1.11e-85	283
CP1g120	CP14g9342	38.369	417	240	8	38	443	156	566	1.57e-77	261
CP1g120	CP1g911	38.674	362	208	6	73	427	133	487	8.27e-70	243
CP1g120	CP16g10102	36.119	371	223	6	66	435	16	373	1.86e-68	232
CP1g120	CP3g3507	32.316	393	242	6	66	450	27	403	1.27e-62	214
CP1g120	CP8g6160	33.090	411	238	9	88	468	203	606	2.63e-59	214
CP1g120	CP5g4618	36.389	360	213	6	69	420	215	566	3.14e-59	214
CP1g120	CP5g4786	32.292	384	244	5	70	449	37	408	4.90e-58	202
CP1g120	CP3g3068	33.243	370	236	3	70	437	66	426	1.06e-57	202
CP1g120	CP5g5315	32.609	368	238	4	76	443	49	406	2.03e-56	197
CP1g120	CP6g5786	34.971	346	217	5	53	396	29	368	1.60e-55	205
CP1g120	CP8g6385	33.590	390	237	9	75	449	95	477	2.45e-53	195
CP1g120	CP4g3584	33.515	367	234	7	88	448	99	461	9.68e-53	192
CP1g120	CP5g5384	34.247	365	218	11	71	424	123	476	6.54e-50	184
CP1g120	CP9g7444	32.289	415	231	10	76	445	12	421	5.67e-48	179
CP1g120	CP13g9324	28.989	376	241	9	89	448	139	504	1.24e-42	161
CP1g120	CP6g6149	29.224	438	243	12	68	444	68	499	4.80e-36	142
CP1g120	CP4g4427	28.297	417	260	9	80	470	26	429	7.46e-35	141
CP1g120	CP10g8456	41.463	205	114	4	69	272	70	269	4.75e-34	139
CP1g120	CP10g8456	33.333	129	81	2	316	442	372	497	2.03e-13	72.8
CP1g120	CP3g3491	29.430	316	160	9	143	426	280	564	1.79e-28	120
CP1g120	CP15g9823	34.440	241	139	6	52	278	438	673	3.29e-27	117
CP1g120	CP15g9823	33.333	138	88	3	336	471	781	916	2.29e-13	72.8
CP1g120	CP6g5457	28.358	402	233	17	70	426	118	509	9.73e-26	111
CP1g120	CP13g9065	31.597	288	176	9	57	334	129	405	5.19e-25	109
CP1g120	CP13g9065	38.739	111	68	0	334	444	473	583	2.07e-18	88.6
CP1g120	CP6g5492	33.636	220	123	7	70	278	2	209	1.08e-23	105
CP1g120	CP3g3454	30.833	240	124	5	53	250	160	399	4.33e-23	103
CP1g120	CP3g3454	35.556	180	112	3	279	457	504	680	4.36e-19	90.9
CP1g120	CP9g7309	27.957	372	209	13	109	433	153	512	2.15e-22	100
CP1g120	CP7g7190	30.435	184	116	4	273	446	12	193	4.61e-21	90.5
CP1g120	CP7g7192	31.707	205	125	6	76	274	50	245	2.11e-19	88.6
CP1g120	CP14g9495	24.155	414	246	13	70	420	99	507	1.20e-17	85.5
CP1g120	CP2g2100	29.870	231	137	7	70	281	72	296	5.17e-15	77.4
CP1g120	CP2g2100	29.730	148	104	0	318	465	420	567	1.78e-12	69.3
CP1g120	CP10g8267	29.801	151	105	1	316	466	506	655	1.83e-13	72.8
CP1g120	CP2g2284	23.755	261	147	8	205	437	55	291	1.34e-12	69.7
CP1g121	CP1g121	100.000	426	0	0	1	426	1	426	0.0	792
CP1g122	CP1g122	100.000	205	0	0	1	205	1	205	2.11e-156	429
CP1g122	CP3g2931	41.500	200	92	7	1	200	1	175	2.29e-39	134
CP1g123	CP1g123	100.000	288	0	0	1	288	1	288	0.0	594
CP1g124	CP1g124	100.000	500	0	0	1	500	1	500	0.0	1041
CP1g124	CP11g7968	33.333	531	253	14	38	495	51	553	6.17e-77	250
CP1g124	CP2g1987	25.373	469	261	12	53	499	55	456	6.29e-39	147
CP1g124	CP10g8397	27.559	254	132	4	48	262	39	279	3.64e-28	114
CP1g125	CP1g125	100.000	157	0	0	1	157	1	157	2.18e-115	322
CP1g126	CP1g126	100.000	493	0	0	1	493	1	493	0.0	1027
CP1g126	CP4g3790	44.867	263	117	4	188	432	118	370	2.15e-73	241
CP1g126	CP7g6820	37.383	214	126	3	172	379	84	295	2.54e-39	144
CP1g127	CP1g127	100.000	160	0	0	1	160	1	160	5.78e-120	333
CP1g128	CP1g128	100.000	1229	0	0	1	1229	1	1229	0.0	2464
CP1g129	CP1g129	100.000	423	0	0	1	423	1	423	0.0	877
CP1g129	CP2g1871	56.386	415	179	1	1	413	1	415	0.0	514
CP1g129	CP6g5513	32.973	185	109	1	30	214	1	170	1.92e-26	108
CP1g129	CP6g5513	34.000	200	111	4	214	413	249	427	4.56e-24	102
CP1g129	CP3g2759	30.204	245	152	7	33	268	14	248	6.20e-18	83.6
CP1g130	CP1g130	100.000	920	0	0	1	920	1	920	0.0	1860
CP1g131	CP1g131	100.000	346	0	0	1	346	1	346	0.0	697
CP1g132	CP1g132	100.000	936	0	0	1	936	1	936	0.0	1844
CP1g132	CP13g9180	52.852	263	121	1	676	935	508	770	1.15e-77	268
CP1g132	CP5g4916	43.299	194	99	5	672	861	147	333	2.26e-41	155
CP1g132	CP1g1337	36.620	213	106	9	738	935	277	475	1.07e-25	110
CP1g132	CP1g1337	51.562	64	30	1	675	738	55	117	1.22e-11	66.6
CP1g132	CP10g8671	27.393	303	158	12	673	935	272	552	7.02e-21	96.3
CP1g133	CP1g133	100.000	834	0	0	1	834	1	834	0.0	1683
CP1g133	CP8g6424	37.500	280	163	7	170	446	37	307	9.76e-48	176
CP1g133	CP5g5048	36.466	266	160	6	185	447	23	282	7.22e-43	161
CP1g133	CP11g7917	36.567	268	153	7	185	448	37	291	1.36e-42	162
CP1g133	CP15g9862	34.694	294	178	8	177	466	14	297	1.31e-40	158
CP1g133	CP12g8954	40.291	206	115	4	252	452	63	265	7.84e-40	148
CP1g133	CP3g3117	36.531	271	163	7	179	446	92	356	1.33e-39	155
CP1g133	CP3g2945	32.963	270	172	6	179	446	4	266	8.45e-37	147
CP1g133	CP2g2452	38.785	214	123	5	243	451	97	307	8.59e-35	141
CP1g133	CP7g7135	32.584	267	162	9	185	446	513	766	1.20e-33	138
CP1g133	CP9g7316	34.783	253	144	11	205	446	79	321	4.36e-31	125
CP1g133	CP2g1602	35.407	209	116	5	253	446	207	411	5.79e-31	127
CP1g133	CP1g477	35.681	213	120	7	242	446	78	281	9.47e-31	122
CP1g133	CP2g1857	32.616	279	149	9	185	446	267	523	2.39e-30	126
CP1g133	CP5g4835	32.472	271	162	7	185	446	171	429	3.28e-30	124
CP1g133	CP5g5367	32.364	275	159	10	185	445	15	276	8.27e-30	120
CP1g133	CP13g9155	29.057	265	179	4	185	449	139	394	1.74e-29	120
CP1g133	CP14g9343	36.449	214	119	6	242	449	20	222	7.32e-29	115
CP1g133	CP11g7783	30.634	284	173	8	185	448	28	307	1.19e-28	121
CP1g133	CP5g5257	31.179	263	153	10	199	445	43	293	1.34e-28	117
CP1g133	CP5g5100	33.210	271	144	8	205	447	35	296	2.13e-28	116
CP1g133	CP3g2904	31.944	288	167	12	176	446	31	306	3.28e-28	116
CP1g133	CP1g478	33.803	213	124	7	242	446	62	265	8.67e-28	114
CP1g133	CP14g9406	31.522	276	169	8	182	446	12	278	9.00e-28	113
CP1g133	CP12g8857	32.414	290	161	7	176	451	22	290	1.50e-27	118
CP1g133	CP6g5432	35.071	211	126	7	242	447	108	312	9.67e-27	111
CP1g133	CP2g2124	31.273	275	160	10	181	444	24	280	9.42e-26	112
CP1g133	CP3g3249	32.993	294	163	10	176	446	91	373	1.59e-25	111
CP1g133	CP5g4626	31.511	311	153	11	185	447	15	313	2.51e-25	107
CP1g133	CP2g2325	35.468	203	117	5	229	427	73	265	1.82e-24	106
CP1g133	CP16g10018	28.990	307	178	12	181	458	83	378	6.22e-24	105
CP1g133	CP4g4448	30.453	243	156	4	204	446	32	261	1.20e-23	106
CP1g133	CP5g5370	31.224	237	149	6	174	405	230	457	3.30e-23	104
CP1g133	CP3g3243	30.503	318	150	14	185	446	655	957	3.66e-23	104
CP1g133	CP11g8120	31.429	210	133	6	242	447	253	455	9.44e-23	102
CP1g133	CP7g6876	28.013	307	192	9	159	447	133	428	1.14e-22	102
CP1g133	CP7g7020	29.630	297	166	11	181	445	39	324	1.68e-22	99.8
CP1g133	CP8g6261	28.417	278	172	8	185	447	86	351	4.65e-21	97.1
CP1g133	CP10g8640	29.752	242	156	8	204	443	349	578	7.29e-21	96.3
CP1g133	CP4g4521	28.014	282	177	10	177	446	32	299	8.36e-21	97.1
CP1g133	CP3g2958	28.409	264	151	8	247	485	85	335	3.82e-20	93.2
CP1g133	CP2g1803	27.715	267	174	6	192	452	92	345	4.32e-20	93.6
CP1g133	CP5g4794	28.431	306	173	12	181	452	20	313	7.98e-20	91.3
CP1g133	CP5g5126	26.452	310	165	13	185	446	16	310	4.68e-19	88.6
CP1g133	CP1g1397	28.621	290	164	11	182	446	154	425	4.75e-19	89.4
CP1g133	CP14g9599	31.285	179	110	4	237	406	574	748	2.81e-18	88.6
CP1g133	CP11g8003	27.431	288	171	6	192	447	39	320	3.67e-18	85.9
CP1g133	CP12g8963	31.156	199	120	7	242	432	90	279	6.12e-18	86.7
CP1g133	CP15g9707	27.547	265	152	11	183	436	2	237	6.69e-18	87.4
CP1g133	CP21g10196	27.184	309	185	7	179	453	7	309	1.16e-17	84.7
CP1g133	CP14g9523	27.184	309	185	7	179	453	7	309	1.16e-17	84.7
CP1g133	CP15g9883	28.428	299	175	12	185	454	4	292	1.55e-17	85.1
CP1g133	CP5g4742	27.208	283	141	10	231	452	79	357	2.96e-17	83.2
CP1g133	CP1g823	27.228	202	134	5	203	400	264	456	6.98e-17	84.0
CP1g133	CP12g8793	25.926	351	203	9	180	480	461	804	1.54e-16	82.8
CP1g133	CP2g1969	27.979	193	130	4	185	376	30	214	3.08e-16	81.3
CP1g133	CP1g868	25.979	281	188	10	178	446	27	299	5.63e-16	80.9
CP1g133	CP7g6746	39.844	128	64	6	327	446	401	523	6.28e-16	80.9
CP1g133	CP15g9828	29.693	293	161	9	188	446	449	730	1.26e-15	79.7
CP1g133	CP14g9647	30.939	181	113	6	231	404	886	1061	2.53e-15	79.3
CP1g133	CP1g785	26.578	301	174	9	185	446	4	296	7.46e-15	75.1
CP1g133	CP3g3193	33.333	153	81	4	261	392	279	431	2.36e-14	75.1
CP1g133	CP4g4048	27.200	250	136	8	242	450	145	389	7.78e-14	73.6
CP1g133	CP10g8286	29.204	226	145	7	174	394	667	882	1.88e-13	73.2
CP1g133	CP1g176	34.028	144	82	5	259	390	480	622	2.79e-13	72.0
CP1g133	CP2g1977	26.136	264	174	8	192	442	39	294	8.43e-13	70.9
CP1g133	CP7g7032	30.061	163	92	4	231	392	332	473	1.48e-12	69.7
CP1g133	CP10g8369	33.628	113	69	2	341	449	619	729	3.96e-12	68.6
CP1g133	CP8g6422	24.500	200	117	5	209	393	1028	1208	5.21e-12	68.6
CP1g133	CP2g2348	31.293	147	68	5	257	378	134	272	2.03e-11	66.6
CP1g133	CP6g5760	28.641	206	119	6	261	446	95	292	2.53e-11	64.7
CP1g133	CP10g8553	26.354	277	174	11	175	443	108	362	2.81e-11	65.9
CP1g133	CP1g1268	25.322	233	148	6	212	431	39	258	5.27e-11	63.5
CP1g133	CP13g9095	37.383	107	56	3	350	445	225	331	5.75e-11	63.9
CP1g134	CP1g134	100.000	428	0	0	1	428	1	428	0.0	876
CP1g134	CP12g8724	36.250	160	96	4	177	334	170	325	7.32e-22	95.5
CP1g134	CP6g5448	43.077	65	37	0	269	333	35	99	4.83e-13	68.2
CP1g135	CP1g135	100.000	2472	0	0	1	2472	1	2472	0.0	4937
CP1g135	CP5g5056	30.769	195	126	6	471	660	349	539	1.57e-12	71.6
CP1g136	CP1g136	100.000	1514	0	0	1	1514	1	1514	0.0	3130
CP1g136	CP6g6018	26.452	620	365	23	44	618	95	668	1.34e-35	144
CP1g136	CP1g1039	26.621	293	179	11	603	870	9	290	2.62e-13	73.6
CP1g137	CP1g137	100.000	545	0	0	1	545	1	545	0.0	1131
CP1g138	CP1g138	100.000	88	0	0	1	88	1	88	1.70e-60	177
CP1g139	CP1g139	100.000	680	0	0	1	680	1	680	0.0	1412
CP1g140	CP1g140	100.000	773	0	0	1	773	1	773	0.0	1529
CP1g141	CP1g141	100.000	418	0	0	1	418	1	418	0.0	865
CP1g141	CP11g8070	29.658	263	144	9	7	236	131	385	3.62e-21	94.0
CP1g141	CP11g8070	28.947	228	138	9	9	226	206	419	6.94e-18	84.0
CP1g141	CP11g8070	26.522	230	143	6	6	224	245	459	2.85e-16	79.0
CP1g141	CP11g8070	33.582	134	75	5	7	133	335	461	8.34e-12	65.1
CP1g141	CP10g8610	31.839	223	130	10	7	225	297	501	7.57e-20	90.1
CP1g141	CP10g8610	25.538	325	201	14	49	354	200	502	1.17e-16	80.5
CP1g141	CP6g5568	28.311	219	138	6	12	227	408	610	2.92e-17	82.8
CP1g141	CP4g3661	25.108	231	153	6	2	229	174	387	6.98e-17	81.6
CP1g141	CP4g3661	29.167	168	107	4	58	225	142	297	3.54e-11	63.5
CP1g141	CP1g702	30.811	185	114	5	8	190	67	239	2.71e-16	78.6
CP1g141	CP1g702	26.587	252	160	7	59	299	71	308	2.86e-15	75.5
CP1g141	CP1g702	31.609	174	108	6	6	177	107	271	2.89e-15	75.5
CP1g141	CP5g5363	31.579	152	94	4	12	163	82	223	7.11e-16	75.1
CP1g141	CP6g5495	28.000	175	114	7	6	177	91	256	7.86e-15	75.1
CP1g141	CP9g7308	32.870	216	119	12	10	225	167	356	8.35e-15	74.7
CP1g141	CP9g7308	30.488	246	135	13	7	242	204	423	6.47e-11	62.4
CP1g141	CP9g7477	24.249	433	251	18	9	412	111	495	2.37e-14	73.2
CP1g141	CP4g3795	29.911	224	133	6	10	220	837	1049	2.39e-14	73.9
CP1g141	CP4g3795	28.000	225	142	5	7	225	752	962	1.17e-11	65.5
CP1g141	CP4g3795	30.769	156	95	4	71	225	643	786	4.67e-11	63.5
CP1g141	CP4g4308	26.609	233	150	7	1	225	449	668	4.90e-14	72.8
CP1g141	CP1g1141	33.190	232	120	12	12	236	61	264	7.55e-14	72.0
CP1g141	CP1g1141	29.545	220	127	11	7	226	105	296	1.64e-12	68.2
CP1g141	CP1g222	23.514	370	234	10	55	413	448	779	2.04e-12	67.8
CP1g141	CP1g222	34.959	123	78	1	7	129	446	566	4.10e-12	66.6
CP1g141	CP10g8546	29.101	189	111	7	7	177	71	254	5.32e-12	65.5
CP1g141	CP14g9414	31.928	166	95	7	71	226	418	575	5.37e-12	66.2
CP1g141	CP14g9414	31.852	135	82	4	1	133	534	660	4.75e-11	63.5
CP1g141	CP14g9414	24.315	292	197	10	11	293	448	724	8.33e-11	62.8
CP1g141	CP13g9011	28.804	184	116	7	16	191	102	278	1.36e-11	64.3
CP1g141	CP2g1841	28.571	182	122	5	1	177	1	179	1.42e-11	63.9
CP1g141	CP1g988	28.144	167	107	4	16	176	125	284	1.57e-11	63.2
CP1g141	CP1g988	28.125	128	87	2	9	133	161	286	7.69e-11	61.2
CP1g141	CP6g5720	23.223	211	142	5	20	225	111	306	2.98e-11	63.9
CP1g141	CP3g2604	30.508	177	106	9	7	177	97	262	4.84e-11	62.0
CP1g141	CP1g1256	24.510	204	124	5	13	193	11	207	7.11e-11	62.8
CP1g141	CP6g6051	29.665	209	130	6	54	246	7	214	9.30e-11	61.2
CP1g142	CP1g142	100.000	607	0	0	1	607	1	607	0.0	1251
CP1g143	CP1g143	100.000	741	0	0	1	741	1	741	0.0	1519
CP1g143	CP9g7414	54.054	296	134	2	91	385	14	308	1.31e-97	303
CP1g143	CP9g7414	49.515	309	153	2	433	740	2	308	2.40e-94	295
CP1g143	CP14g9695	39.274	303	163	7	421	717	72	359	2.06e-58	201
CP1g143	CP14g9695	38.194	288	158	6	84	366	89	361	1.72e-52	185
CP1g143	CP3g2955	36.400	250	141	3	445	691	7	241	9.54e-42	152
CP1g143	CP3g2955	34.921	252	141	4	91	337	7	240	1.43e-36	137
CP1g143	CP2g1667	36.170	282	163	8	439	713	253	524	8.86e-39	150
CP1g143	CP2g1667	32.753	287	174	8	80	358	247	522	3.97e-34	136
CP1g143	CP4g4266	27.817	284	158	10	460	708	48	319	9.10e-16	77.8
CP1g143	CP4g4266	26.573	286	164	11	109	360	51	324	1.49e-12	68.2
CP1g143	CP6g5532	27.410	332	174	14	448	724	72	391	4.92e-14	73.2
CP1g143	CP6g5532	31.731	208	107	7	169	347	166	367	3.60e-13	70.5
CP1g143	CP1g46	25.899	278	159	9	463	708	144	406	9.52e-13	69.3
CP1g144	CP1g144	100.000	1520	0	0	1	1520	1	1520	0.0	3026
CP1g144	CP3g3127	31.266	403	226	17	87	470	59	429	1.07e-21	100
CP1g144	CP3g2813	24.354	271	176	8	75	332	62	316	6.39e-11	65.9
CP1g145	CP1g145	100.000	229	0	0	1	229	1	229	7.13e-172	470
CP1g146	CP1g146	100.000	185	0	0	1	185	1	185	1.25e-136	377
CP1g147	CP1g147	100.000	182	0	0	1	182	1	182	3.72e-135	374
CP1g148	CP1g148	100.000	346	0	0	1	346	1	346	0.0	713
CP1g148	CP5g4996	41.349	341	188	6	4	343	3	332	1.88e-88	268
CP1g148	CP12g8782	42.982	342	185	5	4	344	76	408	1.68e-78	244
CP1g148	CP1g237	39.939	328	182	8	4	329	54	368	5.16e-75	235
CP1g149	CP1g149	100.000	665	0	0	1	665	1	665	0.0	1348
CP1g150	CP1g150	100.000	257	0	0	1	257	1	257	0.0	536
CP1g150	CP6g6108	30.688	189	97	9	20	190	92	264	9.55e-18	79.3
CP1g151	CP1g151	100.000	363	0	0	1	363	1	363	0.0	754
CP1g152	CP1g152	100.000	476	0	0	1	476	1	476	0.0	976
CP1g153	CP1g153	100.000	427	0	0	1	427	1	427	0.0	872
CP1g153	CP11g8146	32.461	191	107	4	23	191	58	248	6.74e-22	95.9
CP1g153	CP1g279	33.099	142	89	2	57	192	78	219	4.66e-19	85.1
CP1g153	CP1g367	31.765	170	93	6	73	224	129	293	1.04e-15	77.0
CP1g153	CP5g4568	26.257	179	120	2	25	191	86	264	5.02e-15	75.9
CP1g153	CP12g8722	33.333	123	79	2	73	192	172	294	4.53e-14	71.2
CP1g154	CP1g154	100.000	258	0	0	1	258	1	258	0.0	531
CP1g154	CP8g6168	70.388	206	59	1	53	258	92	295	4.07e-102	297
CP1g155	CP1g155	100.000	353	0	0	1	353	1	353	0.0	728
CP1g156	CP1g156	100.000	343	0	0	1	343	1	343	0.0	682
CP1g157	CP1g157	100.000	101	0	0	1	101	1	101	1.78e-70	203
CP1g158	CP1g158	100.000	636	0	0	1	636	1	636	0.0	1284
CP1g158	CP3g2833	45.957	235	114	3	409	635	370	599	3.31e-62	216
CP1g158	CP3g2833	52.381	126	50	1	49	174	105	220	6.79e-32	129
CP1g158	CP3g2833	43.229	192	87	3	207	398	130	299	2.99e-30	124
CP1g158	CP5g4766	31.209	455	254	9	221	636	89	523	5.97e-49	177
CP1g158	CP3g3070	33.921	227	146	2	412	636	230	454	1.73e-34	135
CP1g158	CP2g2267	30.385	260	143	6	342	571	194	445	5.02e-23	102
CP1g158	CP2g2267	39.130	92	55	1	83	174	45	135	1.36e-12	68.9
CP1g159	CP1g159	100.000	449	0	0	1	449	1	449	0.0	941
CP1g159	CP11g7926	33.333	111	71	3	263	371	82	191	2.88e-12	65.9
CP1g160	CP1g160	100.000	311	0	0	1	311	1	311	0.0	640
CP1g160	CP1g882	43.200	250	99	6	55	289	99	320	1.52e-55	182
CP1g160	CP1g885	33.846	260	114	8	55	301	117	331	3.90e-30	115
CP1g160	CP9g7732	30.882	272	159	7	26	296	3	246	8.71e-26	103
CP1g161	CP1g161	100.000	490	0	0	1	490	1	490	0.0	1011
CP1g162	CP1g162	100.000	112	0	0	1	112	1	112	3.84e-77	221
CP1g163	CP1g163	100.000	406	0	0	1	406	1	406	0.0	837
CP1g163	CP1g73	41.812	287	162	2	113	399	83	364	1.63e-71	227
CP1g163	CP1g306	42.807	285	157	4	97	381	74	352	1.03e-68	221
CP1g164	CP1g164	100.000	1455	0	0	1	1455	1	1455	0.0	2986
CP1g165	CP1g165	100.000	591	0	0	1	591	1	591	0.0	1244
CP1g165	CP4g3833	34.429	578	318	13	13	547	54	613	2.54e-91	298
CP1g166	CP1g166	100.000	219	0	0	1	219	1	219	4.63e-159	437
CP1g167	CP1g167	100.000	221	0	0	1	221	1	221	6.03e-165	452
CP1g168	CP1g168	100.000	638	0	0	1	638	1	638	0.0	1293
CP1g168	CP5g4763	28.571	252	149	8	11	258	345	569	5.26e-18	86.3
CP1g169	CP1g169	100.000	193	0	0	1	193	1	193	1.91e-144	398
CP1g169	CP1g1336	30.061	163	113	1	12	174	41	202	2.00e-17	78.2
CP1g170	CP1g170	100.000	480	0	0	1	480	1	480	0.0	925
CP1g170	CP2g1769	52.941	85	36	1	33	117	296	376	2.38e-18	86.3
CP1g171	CP1g171	100.000	117	0	0	1	117	1	117	5.19e-82	234
CP1g172	CP1g172	100.000	301	0	0	1	301	1	301	0.0	605
CP1g173	CP1g173	100.000	512	0	0	1	512	1	512	0.0	1030
CP1g174	CP1g174	100.000	383	0	0	1	383	1	383	0.0	789
CP1g174	CP9g7235	33.166	199	121	5	99	292	16	207	8.26e-21	89.4
CP1g174	CP4g4300	31.343	201	125	5	99	294	13	205	1.99e-18	83.2
CP1g174	CP10g8320	27.083	240	164	7	86	322	24	255	1.78e-17	80.9
CP1g174	CP4g4135	28.856	201	133	5	99	292	8	205	2.80e-13	67.8
CP1g174	CP1g332	28.272	191	132	4	103	290	49	237	3.27e-11	62.4
CP1g175	CP1g175	100.000	1314	0	0	1	1314	1	1314	0.0	2551
CP1g176	CP1g176	100.000	683	0	0	1	683	1	683	0.0	1398
CP1g176	CP1g178	35.266	414	239	7	257	666	236	624	3.86e-61	214
CP1g176	CP2g1747	28.842	423	254	12	284	682	401	800	4.12e-34	137
CP1g176	CP10g8643	34.010	197	129	1	482	678	802	997	1.65e-30	127
CP1g176	CP2g1745	35.961	203	119	4	482	678	640	837	6.40e-29	121
CP1g176	CP2g1746	33.668	199	131	1	482	680	642	839	1.30e-25	111
CP1g176	CP2g1744	33.000	200	129	4	481	678	706	902	5.18e-25	109
CP1g176	CP2g2469	34.555	191	121	3	482	670	567	755	7.87e-25	108
CP1g176	CP4g3916	30.986	213	136	5	473	678	693	901	2.67e-23	103
CP1g176	CP14g9647	33.962	212	121	7	475	682	909	1105	6.24e-23	103
CP1g176	CP16g9974	35.503	169	98	6	511	677	590	749	8.11e-22	99.4
CP1g176	CP2g2468	34.524	168	106	3	482	647	535	700	6.75e-21	96.3
CP1g176	CP1g823	31.841	201	122	6	480	678	315	502	7.78e-21	95.9
CP1g176	CP1g817	32.338	201	120	7	480	678	816	1002	1.97e-19	92.0
CP1g176	CP7g7023	31.401	207	135	4	476	679	926	1128	2.33e-19	91.7
CP1g176	CP10g8640	32.500	200	117	6	480	678	402	584	2.66e-19	90.9
CP1g176	CP3g2588	32.487	197	104	5	481	677	717	884	6.28e-19	90.5
CP1g176	CP1g914	33.166	199	108	6	481	677	811	986	8.13e-18	86.7
CP1g176	CP5g4785	27.488	211	135	6	482	680	832	1036	4.16e-17	84.7
CP1g176	CP9g7545	38.346	133	75	4	470	600	508	635	4.55e-17	84.0
CP1g176	CP1g518	32.719	217	120	10	482	683	1203	1408	9.38e-17	83.6
CP1g176	CP4g3676	31.980	197	106	7	478	674	247	415	2.88e-16	81.3
CP1g176	CP3g3193	29.545	220	126	8	481	678	278	490	3.63e-16	80.5
CP1g176	CP1g916	31.875	160	90	3	515	674	138	278	2.22e-15	75.9
CP1g176	CP1g1519	26.316	209	134	6	482	678	23	223	4.99e-15	75.1
CP1g176	CP13g9325	32.512	203	93	7	513	682	146	337	1.06e-14	76.6
CP1g176	CP1g1268	30.729	192	115	5	482	666	85	265	3.28e-14	72.8
CP1g176	CP4g4521	27.919	197	125	6	475	667	107	290	9.09e-14	73.6
CP1g176	CP1g133	34.722	144	81	6	480	622	259	390	1.38e-13	72.8
CP1g176	CP11g7783	29.518	166	98	5	521	670	137	299	2.75e-13	72.0
CP1g176	CP8g6178	28.571	196	113	6	481	671	481	654	6.90e-13	70.5
CP1g176	CP1g1266	27.536	207	133	5	482	678	921	1120	9.90e-13	70.5
CP1g176	CP14g9478	28.436	211	124	9	476	677	679	871	9.95e-13	70.1
CP1g176	CP2g1803	29.843	191	113	8	480	667	158	330	1.10e-12	69.7
CP1g176	CP1g466	31.159	138	87	3	481	618	682	811	2.21e-12	68.9
CP1g176	CP5g4835	32.258	155	87	7	480	631	244	383	2.29e-12	68.6
CP1g176	CP14g9702	32.381	210	115	7	480	675	603	799	3.00e-12	68.6
CP1g176	CP7g7032	33.108	148	84	6	480	627	344	476	6.78e-12	67.0
CP1g176	CP3g2751	24.171	211	141	6	482	680	288	491	8.66e-12	66.6
CP1g176	CP3g2753	23.474	213	144	5	481	681	788	993	2.00e-11	65.9
CP1g176	CP3g2958	24.510	204	122	8	480	667	97	284	2.33e-11	65.1
CP1g176	CP8g6261	31.288	163	83	9	523	670	196	344	2.34e-11	65.5
CP1g176	CP2g2124	28.788	198	123	7	474	670	96	276	2.57e-11	65.5
CP1g177	CP1g177	100.000	117	0	0	1	117	1	117	2.14e-81	232
CP1g178	CP1g178	100.000	639	0	0	1	639	1	639	0.0	1295
CP1g178	CP1g176	35.377	424	245	7	238	636	259	678	7.10e-63	219
CP1g178	CP2g2469	28.238	386	212	11	263	637	433	764	6.84e-27	114
CP1g178	CP2g1747	29.126	412	219	17	262	624	400	787	1.95e-26	113
CP1g178	CP9g7252	33.333	201	125	5	441	636	809	1005	6.29e-24	105
CP1g178	CP2g2468	30.488	328	149	13	262	579	417	675	1.37e-23	104
CP1g178	CP4g3916	34.483	203	120	8	441	637	707	902	1.28e-21	98.6
CP1g178	CP7g7023	33.161	193	120	5	438	624	929	1118	9.54e-21	95.9
CP1g178	CP2g1745	31.683	202	130	6	441	637	640	838	1.32e-20	95.1
CP1g178	CP2g1744	31.658	199	130	5	441	636	707	902	5.09e-20	93.6
CP1g178	CP1g868	30.612	196	117	7	441	627	107	292	1.67e-18	88.6
CP1g178	CP1g914	33.333	195	98	7	439	627	810	978	2.39e-17	85.1
CP1g178	CP3g2588	32.308	195	104	6	441	635	718	884	2.41e-17	85.1
CP1g178	CP1g1519	29.167	216	118	8	441	636	23	223	1.49e-16	79.3
CP1g178	CP2g1746	31.818	176	116	4	463	637	666	838	3.96e-16	80.9
CP1g178	CP10g8640	30.729	192	118	7	441	632	404	580	4.50e-16	80.5
CP1g178	CP4g3676	33.155	187	98	7	441	627	251	410	5.68e-16	80.1
CP1g178	CP1g823	32.474	194	119	6	440	632	316	498	1.08e-15	79.3
CP1g178	CP1g916	33.673	196	97	8	439	627	104	273	2.96e-15	75.1
CP1g178	CP13g9203	31.863	204	118	7	437	632	671	861	3.60e-14	74.7
CP1g178	CP9g7545	40.179	112	61	3	441	548	518	627	4.86e-14	73.9
CP1g178	CP5g5100	32.407	216	110	9	441	630	86	291	1.66e-13	71.2
CP1g178	CP13g9325	34.021	194	95	7	465	632	141	327	1.68e-13	72.4
CP1g178	CP8g6422	32.086	187	98	7	441	624	1077	1237	4.69e-13	71.2
CP1g178	CP14g9547	28.731	268	146	10	404	637	507	763	1.01e-12	70.1
CP1g178	CP16g9974	31.902	163	93	6	466	623	588	737	1.93e-12	68.9
CP1g178	CP3g2751	27.027	222	118	10	441	639	288	488	2.15e-12	68.6
CP1g178	CP14g9599	31.944	144	80	5	440	577	597	728	3.30e-12	68.2
CP1g178	CP1g518	33.758	157	87	7	440	591	1202	1346	3.36e-12	68.6
CP1g178	CP1g817	28.571	175	113	5	441	614	818	981	7.24e-12	67.4
CP1g178	CP5g4785	25.909	220	124	9	441	637	832	1035	1.81e-11	66.2
CP1g178	CP3g3117	30.526	190	115	8	441	627	174	349	3.91e-11	64.7
CP1g178	CP14g9647	29.231	195	123	6	436	627	911	1093	4.83e-11	64.7
CP1g179	CP1g179	100.000	71	0	0	1	71	1	71	1.26e-47	144
CP1g180	CP1g180	100.000	825	0	0	1	825	1	825	0.0	1644
CP1g181	CP1g181	100.000	533	0	0	1	533	1	533	0.0	1056
CP1g182	CP1g182	100.000	165	0	0	1	165	1	165	5.80e-122	339
CP1g182	CP1g474	32.632	95	62	1	1	95	3	95	1.56e-13	63.2
CP1g183	CP1g183	100.000	331	0	0	1	331	1	331	0.0	680
CP1g183	CP1g1046	30.469	256	147	8	47	300	948	1174	1.35e-21	94.4
CP1g183	CP11g7791	45.570	79	38	1	206	284	2	75	1.45e-15	70.1
CP1g183	CP1g545	39.362	94	56	1	197	289	1146	1239	5.98e-13	68.6
CP1g183	CP14g9596	23.600	250	148	8	44	284	990	1205	1.61e-12	67.0
CP1g184	CP1g184	100.000	904	0	0	1	904	1	904	0.0	1837
CP1g184	CP1g1046	25.498	753	411	27	1	678	1	678	3.94e-41	162
CP1g184	CP1g545	22.914	707	447	24	3	660	13	670	1.64e-19	93.2
CP1g184	CP14g9596	22.760	703	468	19	1	658	13	685	2.12e-19	92.8
CP1g185	CP1g185	100.000	338	0	0	1	338	1	338	0.0	688
CP1g186	CP1g186	100.000	210	0	0	1	210	1	210	6.21e-159	436
CP1g187	CP1g187	100.000	147	0	0	1	147	1	147	8.73e-109	304
CP1g188	CP1g188	100.000	126	0	0	1	126	1	126	3.59e-88	250
CP1g189	CP1g189	100.000	222	0	0	1	222	1	222	1.14e-163	449
CP1g190	CP1g190	100.000	862	0	0	1	862	1	862	0.0	1668
CP1g191	CP1g191	100.000	561	0	0	1	561	1	561	0.0	1154
CP1g192	CP1g192	100.000	366	0	0	1	366	1	366	0.0	756
CP1g192	CP14g9392	37.224	317	175	6	35	331	30	342	1.26e-56	188
CP1g192	CP1g776	27.039	233	152	8	10	227	7	236	9.03e-11	61.2
CP1g193	CP1g193	100.000	289	0	0	1	289	1	289	0.0	596
CP1g194	CP1g194	100.000	1301	0	0	1	1301	1	1301	0.0	2679
CP1g194	CP2g1638	28.652	534	325	19	408	908	1018	1528	7.74e-29	124
CP1g194	CP2g1638	56.757	74	32	0	54	127	66	139	4.85e-24	108
CP1g194	CP12g8957	55.319	94	40	1	35	128	174	265	7.74e-27	117
CP1g194	CP9g7570	57.333	75	32	0	54	128	250	324	1.74e-25	113
CP1g194	CP9g7570	29.758	289	154	9	431	678	862	1142	1.35e-22	104
CP1g194	CP2g1847	56.757	74	32	0	54	127	178	251	1.11e-23	107
CP1g194	CP1g426	52.439	82	39	0	50	131	183	264	1.03e-22	104
CP1g194	CP12g8902	45.977	87	47	0	54	140	33	119	1.26e-18	90.1
CP1g194	CP2g1567	46.250	80	43	0	49	128	70	149	6.79e-18	87.8
CP1g194	CP12g8944	33.588	131	78	3	54	179	13	139	4.86e-16	81.6
CP1g194	CP3g3258	35.659	129	81	2	37	164	32	159	4.63e-15	79.0
CP1g194	CP9g7403	48.571	70	36	0	54	123	12	81	1.29e-14	77.8
CP1g194	CP13g9057	42.353	85	46	1	49	130	64	148	6.62e-14	75.1
CP1g194	CP12g8910	49.296	71	34	2	54	123	13	82	3.24e-13	72.8
CP1g194	CP2g1639	38.356	73	44	1	51	123	307	378	8.37e-12	68.6
CP1g194	CP5g5272	44.286	70	38	1	54	122	29	98	1.08e-11	67.8
CP1g195	CP1g195	100.000	124	0	0	1	124	1	124	5.26e-91	257
CP1g196	CP1g196	100.000	183	0	0	1	183	1	183	1.61e-131	364
CP1g197	CP1g197	100.000	441	0	0	1	441	1	441	0.0	912
CP1g198	CP1g198	100.000	692	0	0	1	692	1	692	0.0	1418
CP1g199	CP1g199	100.000	319	0	0	1	319	1	319	0.0	622
CP1g200	CP1g200	100.000	1131	0	0	1	1131	1	1131	0.0	2253
CP1g201	CP1g201	100.000	312	0	0	1	312	1	312	0.0	632
CP1g201	CP4g3956	31.944	144	79	4	167	298	159	295	2.36e-15	74.7
CP1g202	CP1g202	100.000	101	0	0	1	101	1	101	4.50e-72	207
CP1g203	CP1g203	100.000	304	0	0	1	304	1	304	0.0	635
CP1g203	CP2g2201	63.636	319	94	4	7	303	10	328	2.38e-147	416
CP1g203	CP1g824	57.377	305	113	3	15	303	17	320	1.54e-122	353
CP1g203	CP1g1409	42.679	321	154	6	6	304	9	321	1.03e-83	254
CP1g203	CP4g3678	46.388	263	121	6	54	303	51	306	2.07e-71	222
CP1g203	CP9g7571	34.762	210	108	7	54	249	126	320	5.91e-30	114
CP1g203	CP2g1953	29.630	243	113	6	44	251	163	382	6.07e-18	82.4
CP1g203	CP4g4186	30.415	217	110	6	18	201	149	357	3.01e-17	80.5
CP1g204	CP1g204	100.000	558	0	0	1	558	1	558	0.0	1125
CP1g205	CP1g205	100.000	747	0	0	1	747	1	747	0.0	1485
CP1g205	CP3g2981	33.333	153	87	2	217	369	108	245	1.19e-11	65.9
CP1g206	CP1g206	100.000	292	0	0	1	292	1	292	0.0	596
CP1g207	CP1g207	100.000	450	0	0	1	450	1	450	0.0	939
CP1g207	CP3g3209	41.781	438	237	3	1	434	1	424	3.05e-123	364
CP1g207	CP4g3864	40.583	446	255	2	5	450	35	470	6.04e-121	359
CP1g207	CP6g5952	39.862	434	251	2	1	434	1	424	2.71e-120	357
CP1g207	CP3g3499	30.022	463	292	10	2	441	3	456	2.08e-75	243
CP1g207	CP10g8270	31.635	471	260	11	2	432	137	585	1.07e-60	206
CP1g207	CP1g645	29.876	241	150	4	4	238	3	230	2.85e-28	115
CP1g208	CP1g208	100.000	83	0	0	1	83	1	83	3.79e-58	171
CP1g209	CP1g209	100.000	325	0	0	1	325	1	325	0.0	607
CP1g210	CP1g210	100.000	341	0	0	1	341	1	341	0.0	709
CP1g210	CP1g211	83.768	345	52	1	1	341	3	347	0.0	585
CP1g210	CP13g9161	47.744	266	127	5	77	332	67	330	8.29e-78	241
CP1g210	CP11g8202	48.438	256	120	6	87	332	99	352	4.79e-77	239
CP1g210	CP10g8298	46.886	273	123	6	74	332	82	346	2.13e-74	232
CP1g210	CP9g7716	46.586	249	130	2	87	332	109	357	4.19e-72	226
CP1g210	CP3g3571	46.038	265	131	6	81	336	68	329	2.18e-68	216
CP1g210	CP9g7712	44.223	251	132	5	87	331	252	500	2.18e-64	211
CP1g210	CP5g4667	45.490	255	122	9	83	331	126	369	1.17e-62	202
CP1g210	CP11g7950	42.169	249	133	6	87	331	63	304	2.54e-60	194
CP1g210	CP5g5351	42.126	254	125	6	81	327	91	329	6.32e-58	189
CP1g210	CP2g2171	40.392	255	133	7	87	331	80	325	2.28e-52	174
CP1g210	CP10g8651	39.844	256	134	6	83	332	69	310	8.96e-51	170
CP1g210	CP1g694	51.007	149	60	5	81	218	24	170	1.32e-39	137
CP1g210	CP2g2142	39.429	175	95	7	163	334	1	167	8.40e-30	110
CP1g210	CP2g2161	41.221	131	73	4	206	334	3	131	7.36e-27	102
CP1g210	CP10g8343	51.724	87	40	1	87	171	141	227	1.17e-22	93.6
CP1g210	CP1g724	44.915	118	52	6	85	197	83	192	3.66e-19	83.6
CP1g211	CP1g211	100.000	347	0	0	1	347	1	347	0.0	721
CP1g211	CP1g210	83.768	345	52	1	3	347	1	341	0.0	585
CP1g211	CP9g7716	46.640	253	128	3	89	338	109	357	8.92e-75	234
CP1g211	CP10g8298	46.667	270	132	5	76	338	82	346	2.24e-74	232
CP1g211	CP13g9161	46.691	272	125	7	79	338	67	330	4.92e-74	231
CP1g211	CP11g8202	48.077	260	119	7	89	338	99	352	4.98e-72	227
CP1g211	CP3g3571	42.857	273	126	5	83	339	68	326	2.78e-67	214
CP1g211	CP9g7712	44.048	252	135	3	89	337	252	500	1.20e-66	217
CP1g211	CP5g4667	44.061	261	121	10	85	337	126	369	5.49e-57	188
CP1g211	CP5g5351	41.473	258	125	6	83	333	91	329	1.45e-55	183
CP1g211	CP11g7950	39.080	261	128	8	89	337	63	304	5.79e-55	181
CP1g211	CP2g2171	39.062	256	139	8	89	337	80	325	4.50e-52	174
CP1g211	CP10g8651	38.462	260	136	7	85	338	69	310	1.41e-49	167
CP1g211	CP1g694	51.538	130	53	3	83	203	24	152	2.46e-35	126
CP1g211	CP2g2142	36.264	182	95	8	165	340	1	167	5.11e-25	98.2
CP1g211	CP2g2161	44.898	98	53	1	243	340	35	131	1.47e-24	95.9
CP1g211	CP10g8343	42.982	114	58	2	62	173	119	227	6.22e-22	91.7
CP1g211	CP1g724	51.765	85	35	4	87	166	83	166	5.79e-18	80.5
CP1g212	CP1g212	100.000	135	0	0	1	135	1	135	6.72e-98	275
CP1g213	CP1g213	100.000	883	0	0	1	883	1	883	0.0	1819
CP1g213	CP2g2510	23.913	552	272	18	103	607	327	777	1.88e-23	105
CP1g213	CP4g3771	23.597	695	402	27	104	744	99	718	1.34e-22	102
CP1g213	CP10g8453	27.632	228	137	7	64	269	69	290	1.99e-12	69.7
CP1g213	CP1g294	27.225	191	113	6	98	268	13	197	9.64e-12	67.8
CP1g214	CP1g214	100.000	558	0	0	1	558	1	558	0.0	1120
CP1g214	CP7g7081	66.995	406	131	2	24	428	26	429	0.0	548
CP1g214	CP4g4076	40.919	457	227	9	26	445	102	552	4.87e-89	285
CP1g214	CP1g1496	39.210	329	176	8	5	321	4	320	1.92e-48	176
CP1g214	CP1g1496	39.394	132	79	1	318	448	424	555	3.10e-14	73.9
CP1g215	CP1g215	100.000	1488	0	0	1	1488	1	1488	0.0	2997
CP1g216	CP1g216	100.000	705	0	0	1	705	1	705	0.0	1463
CP1g216	CP11g7893	30.769	481	277	14	158	596	80	546	9.94e-55	197
CP1g217	CP1g217	100.000	494	0	0	1	494	1	494	0.0	1020
CP1g218	CP1g218	100.000	271	0	0	1	271	1	271	0.0	550
CP1g219	CP1g219	100.000	86	0	0	1	86	1	86	2.54e-61	179
CP1g220	CP1g220	100.000	480	0	0	1	480	1	480	0.0	987
CP1g220	CP5g4974	33.735	166	94	4	167	330	231	382	8.34e-16	78.2
CP1g220	CP2g1555	36.145	166	84	4	173	333	92	240	9.10e-16	77.0
CP1g220	CP1g959	32.704	159	90	4	173	329	776	919	3.06e-14	73.9
CP1g220	CP3g3101	29.091	165	100	4	173	335	528	677	1.02e-13	72.4
CP1g220	CP3g3101	31.250	160	90	5	173	330	255	396	7.49e-11	63.2
CP1g220	CP5g5311	29.101	189	112	6	156	342	162	330	2.29e-13	70.1
CP1g220	CP3g3301	27.586	174	107	4	171	343	96	251	2.68e-13	69.3
CP1g220	CP2g2282	30.726	179	102	6	156	332	190	348	3.90e-13	69.7
CP1g220	CP14g9432	29.630	189	109	6	171	357	551	717	7.18e-13	69.7
CP1g220	CP1g479	31.250	176	88	6	163	330	113	263	7.74e-13	68.6
CP1g220	CP2g2016	31.447	159	92	4	173	329	229	372	1.51e-11	64.7
CP1g220	CP1g1028	26.786	224	137	6	133	348	688	892	3.40e-11	64.3
CP1g221	CP1g221	100.000	410	0	0	1	410	1	410	0.0	846
CP1g221	CP15g9915	47.041	338	171	7	30	366	55	385	1.05e-95	295
CP1g221	CP2g2490	65.060	166	53	3	49	211	5	168	7.88e-68	213
CP1g222	CP1g222	100.000	786	0	0	1	786	1	786	0.0	1580
CP1g222	CP14g9564	33.333	426	235	8	368	779	158	548	1.09e-64	224
CP1g222	CP14g9564	40.179	112	60	3	111	217	16	125	4.74e-15	77.4
CP1g222	CP1g141	22.892	415	231	10	446	779	7	413	1.03e-14	75.9
CP1g222	CP11g8070	26.014	296	158	9	440	676	125	418	1.51e-14	75.5
CP1g222	CP1g702	22.222	369	213	11	438	779	54	375	2.97e-13	70.9
CP1g222	CP6g5568	27.236	246	120	7	459	680	359	569	3.44e-11	65.5
CP1g223	CP1g223	100.000	774	0	0	1	774	1	774	0.0	1483
CP1g223	CP15g9747	35.784	204	123	5	515	717	707	903	2.83e-17	85.1
CP1g224	CP1g224	100.000	202	0	0	1	202	1	202	1.00e-153	422
CP1g225	CP1g225	100.000	533	0	0	1	533	1	533	0.0	1023
CP1g226	CP1g226	100.000	871	0	0	1	871	1	871	0.0	1736
CP1g227	CP1g227	100.000	628	0	0	1	628	1	628	0.0	1236
CP1g227	CP1g29	51.111	135	64	1	9	141	122	256	2.09e-28	119
CP1g227	CP1g29	42.748	131	75	0	420	550	356	486	3.33e-26	112
CP1g227	CP12g8971	33.810	210	134	3	413	617	354	563	5.73e-26	111
CP1g227	CP10g8454	28.632	234	157	4	390	614	254	486	6.44e-21	95.9
CP1g228	CP1g228	100.000	166	0	0	1	166	1	166	1.58e-123	343
CP1g229	CP1g229	100.000	283	0	0	1	283	1	283	0.0	580
CP1g230	CP1g230	100.000	143	0	0	1	143	1	143	1.23e-99	281
CP1g231	CP1g231	100.000	623	0	0	1	623	1	623	0.0	1239
CP1g231	CP1g730	54.355	287	131	0	63	349	48	334	3.59e-97	309
CP1g231	CP1g730	41.714	175	102	0	342	516	408	582	3.23e-34	136
CP1g231	CP11g8040	38.739	444	271	1	74	517	43	485	2.27e-90	287
CP1g231	CP2g1743	31.263	499	305	9	36	516	18	496	1.26e-60	209
CP1g232	CP1g232	100.000	440	0	0	1	440	1	440	0.0	902
CP1g233	CP1g233	100.000	355	0	0	1	355	1	355	0.0	709
CP1g233	CP13g8998	29.231	390	211	14	6	347	10	382	3.69e-33	125
CP1g233	CP3g2767	29.948	384	214	13	4	347	10	378	8.41e-31	119
CP1g233	CP5g4955	31.301	246	151	5	114	344	234	476	3.76e-16	77.8
CP1g234	CP1g234	100.000	176	0	0	1	176	1	176	7.19e-131	362
CP1g235	CP1g235	100.000	185	0	0	1	185	1	185	2.60e-138	382
CP1g235	CP9g7528	36.937	111	70	0	71	181	108	218	1.13e-18	79.3
CP1g236	CP1g236	100.000	177	0	0	1	177	1	177	6.41e-133	367
CP1g237	CP1g237	100.000	406	0	0	1	406	1	406	0.0	830
CP1g237	CP5g4996	72.403	308	84	1	54	360	3	310	3.78e-163	460
CP1g237	CP1g148	39.939	328	182	8	54	368	4	329	6.05e-75	235
CP1g237	CP12g8782	44.411	331	175	7	52	376	74	401	4.98e-71	228
CP1g238	CP1g238	100.000	377	0	0	1	377	1	377	0.0	773
CP1g238	CP7g7118	43.273	275	131	7	78	335	47	313	3.07e-55	183
CP1g238	CP2g1825	44.402	259	131	5	78	332	226	475	7.89e-54	185
CP1g238	CP1g331	39.608	255	141	5	80	332	44	287	1.81e-48	165
CP1g238	CP1g332	38.951	267	150	5	68	332	37	292	7.23e-46	158
CP1g238	CP4g3631	28.431	204	130	7	77	278	6	195	5.84e-13	66.6
CP1g238	CP4g3630	27.228	202	135	6	77	278	6	195	2.53e-11	61.6
CP1g239	CP1g239	100.000	437	0	0	1	437	1	437	0.0	872
CP1g239	CP10g8354	30.570	193	120	4	60	248	58	240	4.37e-23	96.3
CP1g239	CP6g5479	26.289	194	126	3	63	248	47	231	2.60e-14	70.9
CP1g239	CP6g5480	24.255	235	155	4	25	245	6	231	4.24e-14	70.9
CP1g239	CP1g940	28.019	207	143	4	39	240	210	415	1.15e-13	71.6
CP1g239	CP2g2367	27.273	220	145	7	31	248	11	217	5.22e-13	67.0
CP1g239	CP4g3793	24.359	234	161	6	25	248	72	299	6.58e-13	68.2
CP1g239	CP2g2370	24.775	222	143	7	30	248	9	209	1.32e-12	65.5
CP1g240	CP1g240	100.000	358	0	0	1	358	1	358	0.0	734
CP1g241	CP1g241	100.000	1130	0	0	1	1130	1	1130	0.0	2268
CP1g241	CP1g523	47.273	495	258	2	254	745	163	657	3.94e-142	452
CP1g242	CP1g242	100.000	255	0	0	1	255	1	255	0.0	536
CP1g243	CP1g243	100.000	303	0	0	1	303	1	303	0.0	588
CP1g244	CP1g244	100.000	484	0	0	1	484	1	484	0.0	988
CP1g245	CP1g245	100.000	299	0	0	1	299	1	299	0.0	599
CP1g246	CP1g246	100.000	176	0	0	1	176	1	176	2.54e-125	348
CP1g247	CP1g247	100.000	958	0	0	1	958	1	958	0.0	1917
CP1g247	CP10g8583	38.488	291	173	3	495	782	244	531	1.38e-56	211
CP1g247	CP10g8583	30.719	306	164	4	522	784	195	495	6.17e-39	155
CP1g247	CP10g8583	27.152	151	104	3	180	329	352	497	6.50e-11	65.1
CP1g247	CP13g9043	37.193	285	173	3	501	782	266	547	4.09e-50	191
CP1g247	CP13g9043	38.430	242	146	1	543	784	238	476	2.20e-48	186
CP1g247	CP13g9043	38.554	249	147	3	508	753	308	553	3.06e-46	179
CP1g247	CP13g9043	32.967	273	180	1	512	784	242	511	3.82e-42	166
CP1g247	CP13g9043	38.095	84	52	0	243	326	427	510	1.63e-11	67.0
CP1g247	CP13g9043	28.358	134	91	1	196	329	315	443	2.37e-11	66.6
CP1g247	CP10g8266	35.354	297	186	3	501	794	298	591	8.21e-49	187
CP1g247	CP10g8266	30.645	310	161	7	526	784	202	508	1.13e-32	135
CP1g247	CP10g8266	29.323	133	89	2	196	328	417	544	7.19e-12	68.2
CP1g247	CP3g3461	34.483	319	199	4	491	803	257	571	2.48e-47	181
CP1g247	CP3g3461	32.014	278	184	2	508	784	239	512	1.62e-42	166
CP1g247	CP15g9863	29.722	360	213	10	475	802	120	471	2.01e-30	127
CP1g247	CP15g9863	26.439	469	304	10	252	687	371	831	9.53e-26	112
CP1g247	CP15g9863	27.703	296	191	6	509	784	119	411	1.00e-21	100
CP1g247	CP15g9863	29.032	186	124	3	551	736	664	841	1.34e-16	83.6
CP1g247	CP15g9863	28.931	159	85	1	654	784	662	820	1.28e-14	77.0
CP1g247	CP15g9863	33.607	122	80	1	507	628	721	841	1.72e-12	70.1
CP1g247	CP11g8093	27.937	315	181	5	505	776	1077	1388	1.11e-29	126
CP1g247	CP11g8093	27.517	298	172	5	502	756	1144	1440	2.43e-28	122
CP1g247	CP11g8093	26.627	338	200	6	512	804	939	1273	3.80e-25	111
CP1g247	CP11g8093	26.184	359	215	6	501	813	998	1352	1.76e-24	109
CP1g247	CP11g8093	28.571	203	122	2	585	784	562	744	1.43e-14	77.0
CP1g247	CP16g10093	27.682	289	190	3	512	784	261	546	3.96e-23	104
CP1g247	CP16g10093	26.429	280	190	4	526	799	358	627	2.35e-22	102
CP1g247	CP16g10093	25.134	374	186	8	505	784	289	662	1.36e-21	99.8
CP1g247	CP16g10093	28.251	223	140	4	562	767	237	456	6.78e-18	87.8
CP1g247	CP4g4063	36.364	132	81	1	652	783	34	162	6.02e-21	94.7
CP1g247	CP4g4063	37.500	136	85	0	505	640	27	162	2.94e-20	92.4
CP1g247	CP4g4063	34.783	138	90	0	538	675	25	162	6.90e-20	91.7
CP1g247	CP4g4063	32.886	149	97	1	600	748	17	162	4.71e-17	82.8
CP1g247	CP4g4063	33.333	141	94	0	570	710	22	162	9.82e-17	82.0
CP1g247	CP1g754	28.452	239	151	4	508	729	81	316	1.16e-20	95.9
CP1g247	CP10g8549	28.723	282	152	4	507	741	312	591	8.28e-20	93.6
CP1g247	CP10g8549	25.641	312	187	3	523	789	257	568	1.14e-15	80.5
CP1g247	CP10g8549	27.734	256	175	4	528	777	116	367	3.91e-15	78.6
CP1g247	CP10g8549	26.140	329	211	8	512	828	135	443	9.38e-14	73.9
CP1g247	CP1g1381	24.556	338	182	6	508	781	236	564	2.18e-19	92.4
CP1g247	CP1g1381	27.106	273	177	7	582	839	430	695	1.21e-16	83.6
CP1g247	CP4g4062	23.780	328	194	6	505	779	176	500	3.28e-19	92.0
CP1g247	CP4g4062	25.887	282	166	9	531	808	128	370	1.58e-18	89.7
CP1g247	CP4g3708	26.394	269	185	6	524	782	159	424	1.37e-18	89.4
CP1g247	CP4g3708	28.655	171	115	2	505	668	248	418	2.99e-18	88.2
CP1g247	CP4g3708	26.415	212	145	3	505	707	213	422	3.09e-14	75.5
CP1g247	CP4g4095	33.668	199	132	0	512	710	123	321	3.36e-16	81.3
CP1g247	CP13g9320	30.303	165	105	2	505	659	126	290	1.18e-13	73.6
CP1g247	CP13g9320	28.774	212	129	5	539	732	83	290	2.67e-13	72.4
CP1g247	CP13g9320	26.087	207	136	5	507	696	86	292	5.92e-11	64.7
CP1g248	CP1g248	100.000	264	0	0	1	264	1	264	0.0	528
CP1g249	CP1g249	100.000	557	0	0	1	557	1	557	0.0	1125
CP1g249	CP3g3513	35.878	131	61	5	139	260	29	145	6.42e-14	73.6
CP1g250	CP1g250	100.000	2005	0	0	1	2005	1	2005	0.0	4080
CP1g251	CP1g251	100.000	735	0	0	1	735	1	735	0.0	1513
CP1g252	CP1g252	100.000	576	0	0	1	576	1	576	0.0	1186
CP1g252	CP12g8885	40.244	328	141	15	68	383	49	333	2.71e-52	187
CP1g252	CP12g8883	37.309	327	162	12	68	388	50	339	5.97e-48	174
CP1g252	CP12g8884	36.723	354	172	16	44	388	33	343	7.73e-48	173
CP1g252	CP2g1707	31.818	352	207	10	44	388	39	364	2.44e-40	154
CP1g252	CP12g8886	34.451	328	166	13	68	386	49	336	2.83e-39	149
CP1g252	CP5g4911	38.182	330	155	13	68	387	46	336	2.19e-38	149
CP1g252	CP9g7635	35.521	259	124	12	118	362	22	251	3.62e-32	127
CP1g252	CP9g7637	32.500	200	103	7	103	300	1126	1295	1.34e-20	95.1
CP1g253	CP1g253	100.000	1505	0	0	1	1505	1	1505	0.0	3014
CP1g253	CP2g2005	39.799	897	462	22	640	1495	709	1568	6.65e-166	540
CP1g253	CP10g8272	37.259	518	256	11	955	1434	167	653	1.01e-77	275
CP1g253	CP10g8271	47.577	227	95	7	666	887	224	431	2.51e-50	184
CP1g253	CP1g9	31.158	475	262	14	955	1421	719	1136	1.44e-46	182
CP1g253	CP1g9	38.189	254	128	5	630	873	480	714	2.47e-36	149
CP1g253	CP9g7394	28.982	452	260	13	978	1421	829	1227	3.45e-41	164
CP1g253	CP9g7394	41.014	217	109	4	657	873	606	803	1.53e-38	156
CP1g253	CP5g4896	43.779	217	103	5	659	873	24	223	1.46e-39	157
CP1g253	CP5g4896	30.335	478	262	14	956	1419	229	649	8.07e-34	139
CP1g253	CP17g10147	39.367	221	115	4	653	873	422	623	2.37e-36	149
CP1g253	CP17g10147	29.139	453	260	14	978	1421	649	1049	1.18e-29	127
CP1g253	CP13g9292	39.367	221	115	4	653	873	422	623	2.50e-36	148
CP1g253	CP13g9292	29.933	451	257	13	978	1421	649	1047	2.00e-35	145
CP1g253	CP6g5979	36.398	261	159	3	966	1221	205	463	1.23e-35	145
CP1g253	CP6g5979	39.269	219	115	5	671	889	6	206	1.21e-32	135
CP1g253	CP13g9031	42.105	228	104	9	665	875	43	259	1.83e-34	141
CP1g253	CP13g9031	34.836	244	122	4	1011	1219	321	562	1.01e-27	120
CP1g253	CP3g2771	33.451	284	173	4	968	1239	257	536	1.96e-34	140
CP1g253	CP3g2771	38.756	209	110	4	668	876	54	244	3.78e-33	137
CP1g253	CP18g10159	29.913	458	261	14	971	1421	498	902	2.58e-34	142
CP1g253	CP18g10159	40.816	196	103	4	653	847	259	442	5.81e-32	134
CP1g253	CP9g7399	41.204	216	104	5	668	869	336	542	1.60e-31	133
CP1g253	CP9g7399	38.860	193	115	2	1010	1201	733	923	3.30e-30	129
CP1g254	CP1g254	100.000	348	0	0	1	348	1	348	0.0	711
CP1g255	CP1g255	100.000	641	0	0	1	641	1	641	0.0	1305
CP1g255	CP16g10037	52.619	420	166	7	27	428	39	443	3.21e-120	370
CP1g255	CP15g9850	34.465	383	215	8	26	403	44	395	2.61e-42	162
CP1g256	CP1g256	100.000	272	0	0	1	272	1	272	0.0	548
CP1g256	CP2g2259	36.923	195	123	0	55	249	120	314	1.00e-39	140
CP1g257	CP1g257	100.000	608	0	0	1	608	1	608	0.0	1257
CP1g257	CP8g6463	30.488	164	108	4	28	189	5	164	4.31e-12	66.2
CP1g258	CP1g258	100.000	855	0	0	1	855	1	855	0.0	1741
CP1g259	CP1g259	100.000	535	0	0	1	535	1	535	0.0	1119
CP1g259	CP5g4995	40.841	333	145	11	209	522	180	479	2.47e-55	199
CP1g259	CP1g1510	31.915	329	175	13	218	525	332	632	1.90e-29	121
CP1g259	CP1g378	31.250	352	181	15	213	535	368	687	2.56e-27	115
CP1g259	CP1g380	29.412	289	160	11	255	522	13	278	1.97e-17	82.0
CP1g259	CP5g4963	33.136	169	95	6	219	383	181	335	1.20e-12	67.8
CP1g260	CP1g260	100.000	304	0	0	1	304	1	304	0.0	639
CP1g260	CP8g6431	31.455	213	104	3	79	290	143	314	5.48e-22	92.4
CP1g261	CP1g261	100.000	308	0	0	1	308	1	308	0.0	639
CP1g262	CP1g262	100.000	351	0	0	1	351	1	351	0.0	721
CP1g263	CP1g263	100.000	486	0	0	1	486	1	486	0.0	980
CP1g264	CP1g264	100.000	655	0	0	1	655	1	655	0.0	1357
CP1g265	CP1g265	100.000	440	0	0	1	440	1	440	0.0	908
CP1g265	CP2g2028	28.669	293	157	13	132	392	82	354	4.13e-13	69.3
CP1g266	CP1g266	100.000	807	0	0	1	807	1	807	0.0	1653
CP1g266	CP4g3898	38.382	482	280	6	268	736	90	567	1.62e-97	313
CP1g266	CP2g2422	37.946	224	130	5	271	490	144	362	3.68e-41	160
CP1g266	CP2g2422	34.314	306	176	5	505	795	515	810	1.82e-35	143
CP1g267	CP1g267	100.000	337	0	0	1	337	1	337	0.0	691
CP1g267	CP16g10016	30.769	247	109	10	70	301	340	539	3.72e-13	68.9
CP1g268	CP1g268	100.000	320	0	0	1	320	1	320	0.0	653
CP1g268	CP12g8851	45.882	85	43	1	71	152	5	89	2.72e-17	81.3
CP1g269	CP1g269	100.000	285	0	0	1	285	1	285	0.0	578
CP1g269	CP5g5134	53.184	267	123	2	12	278	13	277	1.44e-99	292
CP1g270	CP1g270	100.000	714	0	0	1	714	1	714	0.0	1415
CP1g271	CP1g271	100.000	138	0	0	1	138	1	138	2.15e-100	282
CP1g272	CP1g272	100.000	301	0	0	1	301	1	301	0.0	605
CP1g273	CP1g273	100.000	146	0	0	1	146	1	146	4.46e-106	297
CP1g274	CP1g274	100.000	291	0	0	1	291	1	291	0.0	592
CP1g274	CP14g9475	48.936	141	68	2	147	283	26	166	4.24e-37	134
CP1g275	CP1g275	100.000	212	0	0	1	212	1	212	1.67e-157	432
CP1g276	CP1g276	100.000	908	0	0	1	908	1	908	0.0	1783
CP1g277	CP1g277	100.000	306	0	0	1	306	1	306	0.0	629
CP1g278	CP1g278	100.000	1709	0	0	1	1709	1	1709	0.0	3443
CP1g278	CP1g328	42.105	475	220	13	243	714	22	444	3.88e-94	332
CP1g278	CP1g328	45.865	399	195	8	883	1266	491	883	7.45e-78	282
CP1g278	CP1g328	32.374	139	83	4	1576	1704	896	1033	1.03e-11	68.9
CP1g278	CP1g1429	41.645	377	171	10	234	573	186	550	2.23e-73	270
CP1g278	CP1g1429	43.894	303	157	7	944	1241	1097	1391	3.24e-64	240
CP1g278	CP1g1429	45.679	81	43	1	634	714	539	618	6.42e-14	76.3
CP1g279	CP1g279	100.000	254	0	0	1	254	1	254	0.0	525
CP1g279	CP12g8722	33.779	299	111	8	4	220	2	295	1.55e-37	132
CP1g279	CP11g8146	38.500	200	112	4	35	223	54	253	4.65e-33	122
CP1g279	CP1g153	33.099	142	89	2	78	219	57	192	3.06e-19	84.7
CP1g279	CP5g4568	39.683	126	73	2	95	218	140	264	4.67e-18	82.0
CP1g279	CP1g367	29.518	166	108	4	65	223	93	256	1.09e-16	77.4
CP1g279	CP4g4322	38.824	85	49	1	134	218	172	253	3.31e-12	64.3
CP1g280	CP1g280	100.000	436	0	0	1	436	1	436	0.0	871
CP1g281	CP1g281	100.000	395	0	0	1	395	1	395	0.0	802
CP1g281	CP16g10133	35.224	335	193	7	44	373	50	365	2.51e-39	143
CP1g281	CP2g1591	38.537	205	122	3	61	263	29	231	1.21e-31	120
CP1g281	CP1g695	33.333	279	163	6	61	336	71	329	4.18e-29	114
CP1g282	CP1g282	100.000	576	0	0	1	576	1	576	0.0	1145
CP1g283	CP1g283	100.000	253	0	0	1	253	1	253	0.0	513
CP1g284	CP1g284	100.000	370	0	0	1	370	1	370	0.0	754
CP1g284	CP3g3285	48.511	235	112	3	1	235	28	253	6.71e-63	203
CP1g285	CP1g285	100.000	361	0	0	1	361	1	361	0.0	739
CP1g285	CP2g2031	31.387	137	87	3	43	175	74	207	1.48e-14	72.4
CP1g285	CP1g822	29.333	150	90	5	44	179	75	222	5.05e-13	67.4
CP1g286	CP1g286	100.000	464	0	0	1	464	1	464	0.0	941
CP1g286	CP1g287	27.885	416	215	14	4	372	11	388	2.02e-20	93.2
CP1g286	CP4g4258	26.770	452	277	13	32	459	53	474	7.61e-17	81.3
CP1g286	CP12g8991	26.667	465	269	19	1	449	2	410	4.35e-15	75.9
CP1g287	CP1g287	100.000	763	0	0	1	763	1	763	0.0	1522
CP1g287	CP12g8991	29.798	396	222	8	15	405	13	357	3.64e-27	114
CP1g287	CP1g286	29.487	390	215	14	11	375	4	358	1.58e-19	90.9
CP1g287	CP4g4258	27.807	374	226	10	34	394	48	390	2.29e-18	87.4
CP1g288	CP1g288	100.000	284	0	0	1	284	1	284	0.0	581
CP1g288	CP16g9996	30.631	222	120	6	78	273	34	247	3.68e-23	94.0
CP1g289	CP1g289	100.000	550	0	0	1	550	1	550	0.0	1137
CP1g289	CP4g3614	42.073	164	77	3	368	513	351	514	2.52e-29	121
CP1g289	CP13g9004	40.000	185	108	2	39	223	350	531	7.08e-25	108
CP1g289	CP13g9004	32.716	162	108	1	39	200	416	576	1.99e-17	84.7
CP1g289	CP3g2969	34.000	200	124	3	23	222	96	287	2.63e-21	96.3
CP1g289	CP3g2969	33.149	181	119	2	41	221	175	353	3.11e-16	80.1
CP1g289	CP3g2969	31.210	157	106	2	45	200	278	433	3.76e-12	67.4
CP1g289	CP3g2969	31.351	185	123	3	38	221	238	419	1.29e-11	65.9
CP1g289	CP5g4718	32.589	224	142	5	7	225	35	254	3.38e-16	80.1
CP1g289	CP10g8375	35.443	158	99	2	65	220	136	292	1.91e-15	77.4
CP1g289	CP10g8375	33.511	188	121	4	38	222	74	260	2.58e-11	64.3
CP1g289	CP10g8375	34.337	166	89	7	39	191	210	368	3.73e-11	63.9
CP1g289	CP10g8441	31.132	212	137	7	15	221	42	249	2.63e-15	75.1
CP1g289	CP15g9767	28.740	254	142	3	15	230	179	431	3.44e-15	77.8
CP1g289	CP15g9767	34.437	151	93	5	38	183	435	584	6.08e-11	64.3
CP1g289	CP15g9767	31.288	163	109	2	41	200	304	466	6.35e-11	63.9
CP1g289	CP5g5198	36.054	147	91	2	77	222	646	790	1.07e-14	76.3
CP1g289	CP5g5198	31.604	212	134	6	15	222	1623	1827	4.22e-12	67.8
CP1g289	CP5g5198	30.247	162	112	1	39	200	1713	1873	1.96e-11	65.9
CP1g289	CP5g5198	34.868	152	96	3	49	198	651	801	5.54e-11	64.3
CP1g289	CP7g6991	36.620	142	86	3	82	222	6	144	1.24e-14	75.5
CP1g289	CP7g6991	27.473	182	131	1	15	196	39	219	7.00e-11	63.5
CP1g289	CP11g8114	35.000	180	113	3	44	222	46	222	2.53e-14	73.9
CP1g289	CP11g8114	32.571	175	115	3	14	187	50	222	2.16e-11	64.7
CP1g289	CP2g2326	31.694	183	115	4	45	220	20	199	4.62e-14	70.5
CP1g289	CP2g2326	30.726	179	113	5	15	185	24	199	1.01e-11	63.5
CP1g289	CP2g2326	32.847	137	89	2	77	213	19	152	5.43e-11	61.2
CP1g289	CP9g7557	31.373	153	92	5	366	510	164	311	8.11e-14	72.0
CP1g289	CP13g9112	28.821	229	134	6	16	221	137	359	1.08e-13	72.0
CP1g289	CP13g9112	30.636	173	118	2	45	217	252	422	2.65e-12	67.4
CP1g289	CP5g5003	39.316	117	70	1	83	199	22	137	1.13e-13	72.4
CP1g289	CP5g5003	32.515	163	106	3	38	199	78	237	2.11e-13	71.6
CP1g289	CP5g5003	34.459	148	96	1	61	208	33	179	1.14e-12	69.3
CP1g289	CP5g5003	31.481	162	110	1	39	200	44	204	2.27e-11	65.1
CP1g289	CP7g6941	24.306	288	159	11	243	516	21	263	1.96e-13	71.6
CP1g289	CP14g9463	40.000	105	61	1	113	217	142	244	3.77e-13	68.2
CP1g289	CP16g10106	36.800	125	74	1	61	185	156	275	1.18e-12	67.4
CP1g289	CP2g2471	38.824	85	51	1	115	199	15	98	9.91e-12	62.0
CP1g290	CP1g290	100.000	513	0	0	1	513	1	513	0.0	1063
CP1g290	CP11g7754	38.095	378	212	10	23	385	4	374	2.10e-68	236
CP1g290	CP10g8355	33.123	317	164	9	149	440	96	389	4.82e-40	153
CP1g291	CP1g291	100.000	193	0	0	1	193	1	193	1.18e-135	375
CP1g292	CP1g292	100.000	1613	0	0	1	1613	1	1613	0.0	3322
CP1g292	CP8g6590	36.410	195	117	5	1250	1438	605	798	4.03e-30	129
CP1g293	CP1g293	100.000	161	0	0	1	161	1	161	3.12e-115	322
CP1g294	CP1g294	100.000	1201	0	0	1	1201	1	1201	0.0	2482
CP1g294	CP4g3771	29.556	900	524	31	19	868	99	938	5.26e-92	318
CP1g294	CP10g8453	24.594	801	513	23	11	801	106	825	1.69e-51	196
CP1g294	CP2g2510	21.854	906	567	23	19	860	328	1156	4.45e-38	154
CP1g294	CP1g213	27.225	191	113	6	13	197	98	268	9.74e-12	68.2
CP1g295	CP1g295	100.000	99	0	0	1	99	1	99	6.17e-72	207
CP1g296	CP1g296	100.000	270	0	0	1	270	1	270	0.0	525
CP1g297	CP1g297	100.000	596	0	0	1	596	1	596	0.0	1219
CP1g297	CP9g7231	29.707	239	149	9	101	327	126	357	3.34e-17	83.2
CP1g297	CP9g7627	28.099	242	135	8	91	319	131	346	7.05e-16	79.3
CP1g297	CP14g9542	26.154	325	177	13	140	431	219	513	5.58e-11	63.9
CP1g298	CP1g298	100.000	137	0	0	1	137	1	137	5.92e-99	278
CP1g299	CP1g299	100.000	196	0	0	1	196	1	196	1.08e-150	414
CP1g300	CP1g300	100.000	604	0	0	1	604	1	604	0.0	1195
CP1g301	CP1g301	100.000	1138	0	0	1	1138	1	1138	0.0	2326
CP1g301	CP7g7171	30.045	446	198	15	524	867	196	629	1.07e-47	181
CP1g301	CP7g7171	42.268	97	55	1	959	1055	627	722	4.47e-18	88.6
CP1g301	CP7g7171	27.451	204	132	7	529	725	538	732	3.78e-14	75.9
CP1g301	CP3g3203	30.469	384	189	10	524	834	71	449	3.21e-40	157
CP1g301	CP3g3203	41.892	74	43	0	976	1049	495	568	5.67e-12	68.6
CP1g301	CP3g3203	28.426	197	132	5	531	723	391	582	2.28e-11	66.6
CP1g301	CP2g2236	32.759	290	191	4	104	392	1364	1650	1.85e-35	145
CP1g301	CP6g5667	28.117	409	202	12	524	844	89	493	1.25e-34	140
CP1g301	CP6g5667	34.975	203	121	4	527	724	420	616	2.37e-22	102
CP1g301	CP6g5667	46.667	75	40	0	979	1053	531	605	8.20e-12	68.2
CP1g301	CP2g2463	27.517	298	166	7	606	855	326	621	9.13e-25	110
CP1g301	CP2g2463	32.990	194	116	6	518	704	531	717	1.51e-18	90.1
CP1g301	CP2g2463	43.103	116	54	4	952	1060	626	736	5.11e-16	81.6
CP1g301	CP5g5335	36.429	140	88	1	588	727	192	330	7.70e-21	97.4
CP1g301	CP5g5335	46.667	75	39	1	960	1034	543	616	4.12e-14	75.5
CP1g301	CP5g5335	26.794	209	147	5	518	724	442	646	1.30e-12	70.9
CP1g302	CP1g302	100.000	418	0	0	1	418	1	418	0.0	854
CP1g303	CP1g303	100.000	213	0	0	1	213	1	213	1.94e-161	442
CP1g304	CP1g304	100.000	175	0	0	1	175	1	175	2.55e-128	355
CP1g305	CP1g305	100.000	179	0	0	1	179	1	179	5.81e-133	368
CP1g306	CP1g306	100.000	398	0	0	1	398	1	398	0.0	825
CP1g306	CP1g163	42.807	285	157	4	74	352	97	381	1.10e-68	221
CP1g306	CP1g73	34.035	285	169	3	81	354	72	348	1.71e-46	162
CP1g307	CP1g307	100.000	510	0	0	1	510	1	510	0.0	1065
CP1g308	CP1g308	100.000	103	0	0	1	103	1	103	5.20e-73	210
CP1g309	CP1g309	100.000	552	0	0	1	552	1	552	0.0	1125
CP1g310	CP1g310	100.000	1141	0	0	1	1141	1	1141	0.0	2233
CP1g311	CP1g311	100.000	403	0	0	1	403	1	403	0.0	794
CP1g311	CP3g2641	46.416	293	151	4	20	307	207	498	1.14e-66	220
CP1g311	CP9g7254	38.235	136	72	5	36	162	85	217	1.35e-13	68.9
CP1g312	CP1g312	100.000	260	0	0	1	260	1	260	0.0	531
CP1g313	CP1g313	100.000	378	0	0	1	378	1	378	0.0	770
CP1g314	CP1g314	100.000	278	0	0	1	278	1	278	0.0	575
CP1g315	CP1g315	100.000	114	0	0	1	114	1	114	1.54e-76	220
CP1g316	CP1g316	100.000	989	0	0	1	989	1	989	0.0	2058
CP1g316	CP5g5088	30.033	606	345	21	212	775	361	929	2.03e-74	264
CP1g316	CP4g4011	31.341	552	312	12	30	536	48	577	1.56e-72	258
CP1g316	CP4g4011	41.709	199	103	4	542	740	670	855	2.35e-34	140
CP1g316	CP14g9570	36.054	147	78	4	526	666	490	626	6.90e-19	90.9
CP1g316	CP7g6881	33.929	168	82	8	480	638	207	354	4.27e-16	80.5
CP1g317	CP1g317	100.000	704	0	0	1	704	1	704	0.0	1381
CP1g317	CP7g7063	42.453	106	58	1	601	703	311	416	2.43e-21	96.7
CP1g317	CP7g7063	43.000	100	50	3	601	697	369	464	2.33e-15	77.8
CP1g317	CP3g3005	34.375	128	62	3	579	700	97	208	1.28e-18	83.6
CP1g317	CP6g5907	42.574	101	52	2	601	697	336	434	1.90e-17	84.3
CP1g317	CP6g5907	41.000	100	48	2	601	697	396	487	2.65e-17	84.0
CP1g317	CP6g5907	42.222	90	50	2	610	697	285	374	1.29e-15	78.6
CP1g317	CP8g6468	44.330	97	46	2	601	697	385	473	3.39e-17	84.3
CP1g317	CP8g6468	44.330	97	50	1	601	697	331	423	5.95e-17	83.6
CP1g317	CP8g6468	36.893	103	55	3	601	696	435	534	6.22e-13	70.9
CP1g317	CP1g1346	52.174	46	22	0	598	643	5	50	5.91e-11	63.9
CP1g318	CP1g318	100.000	148	0	0	1	148	1	148	5.40e-103	290
CP1g319	CP1g319	100.000	108	0	0	1	108	1	108	4.98e-75	216
CP1g320	CP1g320	100.000	731	0	0	1	731	1	731	0.0	1490
CP1g321	CP1g321	100.000	919	0	0	1	919	1	919	0.0	1875
CP1g322	CP1g322	100.000	705	0	0	1	705	1	705	0.0	1441
CP1g323	CP1g323	100.000	376	0	0	1	376	1	376	0.0	778
CP1g324	CP1g324	100.000	461	0	0	1	461	1	461	0.0	947
CP1g324	CP14g9602	66.917	399	127	2	64	461	54	448	0.0	553
CP1g324	CP14g9608	66.917	399	127	2	64	461	9	403	0.0	551
CP1g324	CP6g6104	31.220	410	249	9	80	459	508	914	1.80e-50	182
CP1g324	CP2g1741	31.186	388	230	9	107	461	568	951	9.14e-46	169
CP1g325	CP1g325	100.000	1724	0	0	1	1724	1	1724	0.0	3454
CP1g325	CP14g9650	49.320	294	146	2	368	660	193	484	2.23e-77	281
CP1g325	CP14g9650	44.444	117	65	0	250	366	200	316	1.34e-25	114
CP1g325	CP14g9650	38.583	127	70	4	1591	1712	1113	1236	3.27e-18	90.1
CP1g325	CP14g9650	49.398	83	41	1	664	745	589	671	2.08e-16	84.3
CP1g325	CP10g8369	42.069	290	113	4	255	489	28	317	3.12e-65	238
CP1g325	CP10g8369	32.482	274	132	4	144	364	44	317	2.96e-33	138
CP1g325	CP10g8369	48.333	120	62	0	380	499	28	147	1.44e-32	136
CP1g325	CP3g2750	38.312	308	119	7	254	490	21	328	1.17e-50	185
CP1g325	CP3g2750	39.844	128	76	1	367	493	9	136	8.04e-26	111
CP1g325	CP15g9778	36.975	238	134	6	514	749	340	563	2.46e-32	136
CP1g325	CP1g1437	31.696	224	126	7	481	688	279	491	9.01e-18	88.6
CP1g325	CP5g4909	38.983	118	63	1	628	745	291	399	4.05e-17	86.3
CP1g326	CP1g326	100.000	121	0	0	1	121	1	121	4.46e-89	252
CP1g327	CP1g327	100.000	714	0	0	1	714	1	714	0.0	1439
CP1g328	CP1g328	100.000	1257	0	0	1	1257	1	1257	0.0	2557
CP1g328	CP1g278	41.822	483	226	14	22	452	243	722	1.71e-94	333
CP1g328	CP1g278	45.366	410	203	8	480	883	872	1266	1.23e-77	281
CP1g328	CP1g278	31.884	138	83	4	897	1033	1577	1704	4.56e-11	66.2
CP1g328	CP1g1429	36.699	515	272	19	535	1016	1083	1576	4.16e-71	260
CP1g328	CP1g1429	34.810	474	223	12	10	441	186	615	3.10e-62	232
CP1g329	CP1g329	100.000	139	0	0	1	139	1	139	2.36e-102	287
CP1g330	CP1g330	100.000	199	0	0	1	199	1	199	6.97e-150	412
CP1g331	CP1g331	100.000	316	0	0	1	316	1	316	0.0	646
CP1g331	CP1g332	58.503	294	120	1	23	316	28	319	2.33e-120	347
CP1g331	CP2g1825	44.326	282	145	6	41	312	225	504	2.33e-58	195
CP1g331	CP7g7118	40.569	281	144	6	41	299	46	325	1.32e-57	187
CP1g331	CP1g238	39.608	255	141	5	44	287	80	332	1.52e-48	165
CP1g331	CP4g4049	29.592	196	129	5	40	232	11	200	3.81e-17	78.2
CP1g331	CP11g8091	31.414	191	121	5	40	225	36	221	8.59e-16	75.5
CP1g331	CP12g8964	29.787	188	126	4	39	226	11	192	5.91e-13	66.6
CP1g331	CP8g6483	25.397	189	136	3	44	232	78	261	6.01e-13	67.0
CP1g331	CP1g17	28.358	201	138	5	34	233	4	199	6.34e-13	66.2
CP1g331	CP4g3630	25.000	196	141	3	39	232	4	195	1.13e-11	62.4
CP1g332	CP1g332	100.000	319	0	0	1	319	1	319	0.0	642
CP1g332	CP1g331	58.503	294	120	1	28	319	23	316	2.35e-120	347
CP1g332	CP2g1825	45.725	269	134	6	46	306	225	489	1.31e-58	196
CP1g332	CP7g7118	38.567	293	158	5	34	304	33	325	3.54e-58	189
CP1g332	CP1g238	38.951	267	150	5	37	292	68	332	6.12e-46	158
CP1g332	CP11g8091	30.412	194	127	3	41	230	32	221	9.59e-18	81.3
CP1g332	CP4g3631	30.769	195	129	4	45	237	5	195	4.83e-17	77.8
CP1g332	CP4g4049	26.066	211	143	3	41	246	7	209	1.27e-14	71.2
CP1g332	CP8g6457	26.230	244	133	7	45	248	44	280	2.50e-14	70.9
CP1g332	CP4g3630	26.396	197	135	4	45	237	5	195	3.20e-14	69.7
CP1g332	CP8g6483	23.789	227	151	4	49	258	78	299	2.76e-13	68.2
CP1g332	CP16g10049	27.039	233	153	5	37	269	110	325	8.20e-12	63.9
CP1g332	CP2g1703	29.730	222	135	9	49	252	29	247	8.21e-12	63.2
CP1g332	CP1g174	28.272	191	132	4	49	237	103	290	2.93e-11	62.4
CP1g333	CP1g333	100.000	461	0	0	1	461	1	461	0.0	956
CP1g334	CP1g334	100.000	504	0	0	1	504	1	504	0.0	1013
CP1g335	CP1g335	100.000	496	0	0	1	496	1	496	0.0	1016
CP1g336	CP1g336	100.000	612	0	0	1	612	1	612	0.0	1170
CP1g337	CP1g337	100.000	548	0	0	1	548	1	548	0.0	1146
CP1g338	CP1g338	100.000	77	0	0	1	77	1	77	8.20e-51	152
CP1g339	CP1g339	100.000	306	0	0	1	306	1	306	0.0	629
CP1g340	CP1g340	100.000	390	0	0	1	390	1	390	0.0	787
CP1g341	CP1g341	100.000	1879	0	0	1	1879	1	1879	0.0	3760
CP1g341	CP7g6798	29.401	568	326	11	37	583	566	1079	1.76e-71	265
CP1g341	CP1g778	27.899	552	309	16	43	581	162	637	2.94e-57	216
CP1g341	CP6g5718	26.638	687	372	19	35	635	784	1424	1.09e-52	203
CP1g341	CP6g5881	27.619	525	305	17	62	551	233	717	7.35e-41	164
CP1g341	CP7g6960	28.439	538	293	22	45	549	256	734	8.34e-36	147
CP1g341	CP6g5719	24.912	566	293	17	35	517	813	1329	9.45e-36	147
CP1g341	CP2g1695	27.603	413	240	10	167	557	180	555	2.46e-31	132
CP1g341	CP1g1358	26.980	404	224	12	167	547	252	607	7.90e-28	121
CP1g341	CP3g2935	32.443	262	138	7	265	522	892	1118	3.62e-25	113
CP1g341	CP3g2935	28.061	196	118	4	31	223	587	762	1.33e-18	91.7
CP1g341	CP10g8568	25.057	439	259	13	166	551	402	823	5.73e-23	105
CP1g341	CP7g7184	31.875	160	95	4	394	553	1448	1593	1.02e-17	89.0
CP1g341	CP7g7184	24.798	371	215	15	11	350	835	1172	8.42e-16	82.8
CP1g341	CP14g9435	36.090	133	72	3	411	543	1764	1883	3.41e-15	80.5
CP1g341	CP14g9435	27.490	251	142	8	13	243	1319	1549	3.98e-12	70.5
CP1g341	CP6g5576	33.803	142	80	3	409	550	122	249	1.10e-14	75.5
CP1g341	CP7g7206	32.886	149	84	4	392	538	768	902	7.33e-14	75.9
CP1g342	CP1g342	100.000	1108	0	0	1	1108	1	1108	0.0	2210
CP1g342	CP3g3554	36.735	245	136	8	212	444	59	296	2.71e-20	91.3
CP1g343	CP1g343	100.000	296	0	0	1	296	1	296	0.0	608
CP1g343	CP6g6043	31.447	318	179	10	6	291	28	338	4.29e-33	123
CP1g344	CP1g344	100.000	1830	0	0	1	1830	1	1830	0.0	3774
CP1g345	CP1g345	100.000	725	0	0	1	725	1	725	0.0	1491
CP1g345	CP8g6228	39.535	258	151	4	57	312	1	255	1.50e-50	189
CP1g345	CP8g6228	37.647	170	82	6	575	724	750	915	8.31e-24	105
CP1g345	CP11g7858	30.769	143	76	7	589	722	426	554	1.26e-12	69.7
CP1g346	CP1g346	100.000	2359	0	0	1	2359	1	2359	0.0	4621
CP1g347	CP1g347	100.000	1455	0	0	1	1455	1	1455	0.0	3005
CP1g347	CP1g1273	38.938	904	497	16	33	919	12	877	0.0	600
CP1g347	CP1g1273	34.694	392	200	8	1104	1440	1059	1449	7.76e-48	186
CP1g347	CP2g2004	35.016	634	328	12	353	914	541	1162	2.12e-93	333
CP1g347	CP2g2004	33.133	166	108	3	1275	1438	1665	1829	3.63e-19	93.2
CP1g347	CP2g2004	41.667	108	62	1	1088	1194	1299	1406	2.20e-17	87.4
CP1g348	CP1g348	100.000	245	0	0	1	245	1	245	0.0	496
CP1g349	CP1g349	100.000	231	0	0	1	231	1	231	2.41e-171	469
CP1g350	CP1g350	100.000	131	0	0	1	131	1	131	2.48e-96	271
CP1g351	CP1g351	100.000	235	0	0	1	235	1	235	9.82e-179	488
CP1g351	CP6g5927	32.530	166	107	2	6	171	56	216	1.36e-28	106
CP1g352	CP1g352	100.000	631	0	0	1	631	1	631	0.0	1315
CP1g353	CP1g353	100.000	182	0	0	1	182	1	182	9.78e-135	372
CP1g354	CP1g354	100.000	372	0	0	1	372	1	372	0.0	746
CP1g355	CP1g355	100.000	325	0	0	1	325	1	325	0.0	672
CP1g356	CP1g356	100.000	393	0	0	1	393	1	393	0.0	814
CP1g357	CP1g357	100.000	68	0	0	1	68	1	68	1.53e-46	140
CP1g358	CP1g358	100.000	738	0	0	1	738	1	738	0.0	1535
CP1g359	CP1g359	100.000	478	0	0	1	478	1	478	0.0	989
CP1g360	CP1g360	100.000	225	0	0	1	225	1	225	2.04e-166	456
CP1g361	CP1g361	100.000	392	0	0	1	392	1	392	0.0	807
CP1g362	CP1g362	100.000	229	0	0	1	229	1	229	3.48e-174	476
CP1g362	CP9g7668	50.909	220	103	1	10	229	2	216	3.00e-71	215
CP1g363	CP1g363	100.000	582	0	0	1	582	1	582	0.0	1196
CP1g363	CP1g1205	37.052	502	292	8	80	578	15	495	1.21e-95	300
CP1g363	CP13g9099	36.140	487	291	7	98	581	41	510	1.36e-89	285
CP1g363	CP13g9071	36.626	486	289	6	98	578	9	480	1.11e-88	281
CP1g363	CP14g9609	37.037	405	233	9	98	498	46	432	5.09e-74	244
CP1g363	CP7g6974	31.466	464	274	10	117	560	82	521	3.63e-61	211
CP1g363	CP11g7986	31.601	481	310	9	63	541	8	471	6.41e-60	207
CP1g363	CP1g1525	30.370	405	250	8	98	494	18	398	8.84e-43	162
CP1g363	CP11g8223	22.581	434	286	13	87	497	28	434	1.66e-12	68.6
CP1g364	CP1g364	100.000	573	0	0	1	573	1	573	0.0	1152
CP1g364	CP8g6442	29.694	229	118	8	330	540	279	482	6.42e-11	63.5
CP1g365	CP1g365	100.000	469	0	0	1	469	1	469	0.0	979
CP1g365	CP4g4513	29.365	126	75	2	141	266	20	131	2.40e-14	68.6
CP1g365	CP6g6007	28.571	217	106	10	277	468	258	450	1.68e-13	70.9
CP1g366	CP1g366	100.000	334	0	0	1	334	1	334	0.0	694
CP1g367	CP1g367	100.000	408	0	0	1	408	1	408	0.0	844
CP1g367	CP11g8146	40.639	219	120	4	53	266	50	263	1.05e-40	147
CP1g367	CP5g4568	32.749	171	91	5	97	252	104	265	1.37e-21	95.9
CP1g367	CP4g4322	29.947	187	99	5	164	349	166	321	1.26e-16	80.1
CP1g367	CP1g279	29.518	166	108	4	93	256	65	223	1.76e-16	77.4
CP1g367	CP12g8722	32.836	134	83	3	121	251	164	293	2.35e-16	77.8
CP1g367	CP1g153	32.576	132	80	3	129	256	73	199	3.23e-15	75.5
CP1g368	CP1g368	100.000	547	0	0	1	547	1	547	0.0	1123
CP1g369	CP1g369	100.000	310	0	0	1	310	1	310	0.0	611
CP1g370	CP1g370	100.000	570	0	0	1	570	1	570	0.0	1170
CP1g370	CP6g6131	66.667	567	187	1	4	568	68	634	0.0	798
CP1g371	CP1g371	100.000	1609	0	0	1	1609	1	1609	0.0	3190
CP1g372	CP1g372	100.000	202	0	0	1	202	1	202	4.75e-149	410
CP1g372	CP6g5788	51.266	158	75	2	45	202	5	160	7.51e-50	158
CP1g372	CP13g9109	33.333	123	79	3	65	186	72	192	8.64e-17	73.9
CP1g373	CP1g373	100.000	112	0	0	1	112	1	112	6.04e-76	218
CP1g374	CP1g374	100.000	479	0	0	1	479	1	479	0.0	971
CP1g374	CP8g6233	46.934	473	227	6	11	475	9	465	1.44e-129	382
CP1g374	CP5g4577	51.117	358	152	7	120	466	204	549	2.14e-100	310
CP1g374	CP5g4577	50.000	56	28	0	19	74	12	67	1.00e-11	65.5
CP1g374	CP5g4576	35.857	449	240	6	39	467	54	474	1.36e-82	263
CP1g374	CP5g4575	36.157	484	255	12	21	470	17	480	1.61e-81	260
CP1g374	CP11g7813	34.557	463	257	11	22	466	14	448	7.28e-69	226
CP1g374	CP12g8678	48.092	262	135	1	212	472	287	548	3.74e-67	224
CP1g375	CP1g375	100.000	631	0	0	1	631	1	631	0.0	1264
CP1g376	CP1g376	100.000	700	0	0	1	700	1	700	0.0	1405
CP1g376	CP1g377	95.702	349	11	1	139	483	1	349	0.0	542
CP1g376	CP3g3187	36.364	165	92	2	486	637	6	170	4.65e-21	91.3
CP1g377	CP1g377	100.000	408	0	0	1	408	1	408	0.0	816
CP1g377	CP1g376	95.702	349	11	1	1	349	139	483	0.0	545
CP1g378	CP1g378	100.000	1132	0	0	1	1132	1	1132	0.0	2334
CP1g378	CP2g1819	43.786	861	436	14	136	973	9	844	0.0	684
CP1g378	CP1g1510	46.195	749	376	11	82	819	36	768	0.0	635
CP1g378	CP6g5462	41.419	944	471	18	97	1016	20	905	0.0	628
CP1g378	CP1g379	71.875	288	66	3	730	1005	1	285	4.11e-133	409
CP1g378	CP1g380	54.275	269	122	1	408	676	13	280	2.04e-93	300
CP1g378	CP1g381	38.400	375	214	5	45	413	6	369	1.71e-72	244
CP1g378	CP8g6422	45.017	291	100	6	736	975	971	1252	2.66e-56	212
CP1g378	CP8g6422	41.667	216	116	6	473	680	631	844	1.36e-39	159
CP1g378	CP8g6422	57.798	109	45	1	366	474	467	574	3.63e-30	128
CP1g378	CP3g2588	40.672	268	106	5	753	972	623	885	1.37e-48	187
CP1g378	CP4g3676	38.462	299	125	8	757	1006	159	447	7.42e-48	180
CP1g378	CP1g916	39.474	266	99	6	759	968	19	278	4.82e-45	163
CP1g378	CP1g914	38.603	272	110	5	755	973	721	988	1.97e-44	173
CP1g378	CP1g1512	78.571	70	15	0	889	958	2	71	2.80e-30	114
CP1g378	CP1g259	31.250	352	181	15	368	687	213	535	4.36e-27	115
CP1g378	CP14g9702	28.618	304	133	8	746	969	500	799	2.50e-25	112
CP1g378	CP8g6178	43.511	131	73	1	839	968	527	657	4.25e-24	107
CP1g378	CP5g4995	34.568	243	130	8	366	601	182	402	6.82e-22	101
CP1g378	CP10g8640	27.881	269	123	8	759	968	324	580	1.14e-20	96.7
CP1g378	CP16g9974	38.889	144	74	3	839	969	605	747	3.27e-20	95.5
CP1g378	CP14g9478	26.953	256	120	7	779	969	616	869	1.15e-15	80.9
CP1g378	CP5g4785	31.655	139	73	4	854	970	894	1032	1.58e-13	73.9
CP1g378	CP9g7252	28.743	167	97	5	818	970	845	1003	3.59e-13	72.8
CP1g378	CP2g1744	31.618	136	70	4	854	969	767	899	4.89e-13	72.4
CP1g378	CP1g1519	32.609	138	69	3	854	969	85	220	5.26e-13	69.7
CP1g378	CP1g1511	52.459	61	23	1	845	899	23	83	1.68e-11	60.5
CP1g378	CP1g823	24.632	272	128	8	760	968	241	498	2.84e-11	66.2
CP1g379	CP1g379	100.000	409	0	0	1	409	1	409	0.0	845
CP1g379	CP1g378	71.875	288	66	3	1	285	730	1005	1.69e-133	409
CP1g379	CP2g1819	59.908	217	84	2	30	245	630	844	1.04e-82	273
CP1g379	CP6g5462	51.504	266	123	3	30	294	651	911	2.67e-82	273
CP1g379	CP8g6422	44.803	279	96	5	20	246	979	1251	1.95e-61	213
CP1g379	CP1g916	39.394	264	104	5	30	240	18	278	1.23e-47	162
CP1g379	CP3g2588	39.163	263	107	5	30	244	628	885	3.30e-47	172
CP1g379	CP4g3676	37.500	264	112	5	30	244	160	419	3.93e-47	169
CP1g379	CP1g914	38.868	265	103	6	30	240	724	983	9.96e-46	167
CP1g379	CP1g1510	72.527	91	25	0	1	91	678	768	1.38e-38	146
CP1g379	CP1g1512	77.143	70	16	0	161	230	2	71	1.48e-30	112
CP1g379	CP14g9702	29.474	285	121	7	32	240	518	798	1.75e-26	110
CP1g379	CP8g6178	39.024	164	94	3	81	240	496	657	1.14e-25	108
CP1g379	CP16g9974	39.552	134	67	3	111	231	605	737	8.41e-20	90.5
CP1g379	CP10g8640	26.909	275	129	9	22	236	314	576	1.88e-18	86.3
CP1g379	CP14g9478	27.273	253	113	7	51	236	616	864	2.10e-15	77.0
CP1g379	CP5g4785	37.838	74	46	0	126	199	894	967	1.51e-13	71.2
CP1g379	CP1g1511	48.571	70	30	1	113	176	19	88	1.94e-12	61.6
CP1g379	CP2g1744	31.469	143	68	5	126	241	767	906	1.96e-12	67.8
CP1g379	CP9g7252	29.221	154	87	5	92	231	847	992	2.86e-12	67.4
CP1g379	CP1g1519	38.158	76	45	1	126	201	85	158	1.16e-11	63.9
CP1g380	CP1g380	100.000	316	0	0	1	316	1	316	0.0	644
CP1g380	CP1g1510	70.234	299	89	0	13	311	364	662	3.24e-156	455
CP1g380	CP1g378	54.275	269	122	1	13	280	408	676	6.05e-94	300
CP1g380	CP2g1819	42.754	276	150	3	13	280	287	562	1.02e-65	222
CP1g380	CP6g5462	39.643	280	132	4	13	285	336	585	2.14e-56	195
CP1g380	CP8g6422	35.747	221	129	5	78	288	631	848	6.84e-30	118
CP1g380	CP8g6422	65.217	69	24	0	11	79	506	574	1.24e-24	103
CP1g380	CP1g259	29.412	289	160	11	13	278	255	522	1.16e-17	82.0
CP1g380	CP5g4995	26.452	310	181	11	13	302	221	503	1.01e-14	73.6
CP1g381	CP1g381	100.000	375	0	0	1	375	1	375	0.0	775
CP1g381	CP1g1510	61.789	369	141	0	1	369	1	369	2.20e-160	468
CP1g381	CP1g378	38.400	375	214	5	6	369	45	413	8.59e-70	235
CP1g381	CP6g5462	31.487	343	206	8	44	370	13	342	2.57e-38	145
CP1g381	CP2g1819	29.966	297	180	7	90	370	9	293	4.37e-31	123
CP1g381	CP8g6422	21.525	446	235	13	34	369	73	513	3.01e-11	63.9
CP1g382	CP1g382	100.000	504	0	0	1	504	1	504	0.0	1030
CP1g382	CP2g1943	31.579	266	140	12	255	501	14	256	1.14e-26	110
CP1g383	CP1g383	100.000	197	0	0	1	197	1	197	3.58e-148	407
CP1g384	CP1g384	100.000	603	0	0	1	603	1	603	0.0	1232
CP1g385	CP1g385	100.000	168	0	0	1	168	1	168	9.80e-122	338
CP1g386	CP1g386	100.000	469	0	0	1	469	1	469	0.0	959
CP1g386	CP11g7964	37.360	356	171	12	95	430	46	369	9.95e-52	183
CP1g386	CP13g9334	25.364	343	201	9	95	429	36	331	1.07e-15	78.2
CP1g387	CP1g387	100.000	590	0	0	1	590	1	590	0.0	1217
CP1g387	CP5g5181	36.898	374	203	12	2	357	4	362	1.30e-73	248
CP1g387	CP11g7939	36.970	165	99	2	144	303	504	668	1.09e-28	120
CP1g387	CP2g2478	40.854	164	85	2	150	304	413	573	4.49e-26	112
CP1g388	CP1g388	100.000	497	0	0	1	497	1	497	0.0	1034
CP1g388	CP9g7592	42.202	436	227	12	39	464	51	471	2.35e-90	282
CP1g388	CP1g559	29.149	470	262	16	45	464	32	480	1.97e-35	136
CP1g388	CP2g2333	25.814	430	277	18	41	462	92	487	1.93e-27	113
CP1g388	CP1g557	24.675	462	281	15	26	464	192	609	3.02e-27	114
CP1g389	CP1g389	100.000	341	0	0	1	341	1	341	0.0	679
CP1g390	CP1g390	100.000	116	0	0	1	116	1	116	2.49e-82	234
CP1g391	CP1g391	100.000	481	0	0	1	481	1	481	0.0	968
CP1g391	CP4g3608	40.426	235	126	5	184	411	112	339	2.71e-30	122
CP1g391	CP2g2350	31.984	247	147	5	181	418	67	301	3.47e-20	92.0
CP1g391	CP15g9722	30.409	342	178	11	80	413	135	424	6.36e-20	91.3
CP1g392	CP1g392	100.000	655	0	0	1	655	1	655	0.0	1368
CP1g393	CP1g393	100.000	1264	0	0	1	1264	1	1264	0.0	2565
CP1g393	CP3g2851	26.884	491	313	12	591	1046	359	838	1.09e-35	146
CP1g393	CP3g2851	25.859	495	326	12	483	962	365	833	4.95e-31	131
CP1g393	CP4g4363	29.745	353	208	12	682	1008	190	528	1.07e-19	94.7
CP1g393	CP4g4363	24.936	389	197	9	721	1047	137	492	6.39e-14	75.9
CP1g393	CP10g8561	27.652	264	177	4	721	977	402	658	8.74e-16	81.6
CP1g393	CP10g8561	27.562	283	158	7	737	1001	388	641	1.33e-15	81.3
CP1g393	CP10g8561	29.231	260	152	10	794	1037	395	638	2.47e-12	70.5
CP1g393	CP1g402	23.132	562	340	18	459	945	298	842	2.33e-13	73.6
CP1g393	CP1g402	23.182	440	260	10	534	969	297	662	4.59e-13	72.8
CP1g393	CP4g3674	22.268	485	284	11	456	890	332	773	2.76e-12	70.1
CP1g394	CP1g394	100.000	206	0	0	1	206	1	206	8.73e-153	420
CP1g395	CP1g395	100.000	316	0	0	1	316	1	316	0.0	661
CP1g396	CP1g396	100.000	732	0	0	1	732	1	732	0.0	1467
CP1g397	CP1g397	100.000	435	0	0	1	435	1	435	0.0	904
CP1g397	CP13g9238	51.734	346	154	5	98	432	17	360	6.78e-109	324
CP1g397	CP3g2815	42.609	345	178	9	98	432	54	388	8.96e-84	261
CP1g397	CP8g6549	27.246	334	198	9	102	425	54	352	7.44e-27	109
CP1g397	CP2g2316	25.237	317	189	11	122	432	124	398	3.84e-14	72.4
CP1g397	CP1g46	28.947	304	168	10	122	423	150	407	8.37e-14	71.2
CP1g398	CP1g398	100.000	599	0	0	1	599	1	599	0.0	1191
CP1g399	CP1g399	100.000	259	0	0	1	259	1	259	0.0	540
CP1g399	CP8g6458	28.571	175	119	4	86	257	80	251	1.21e-20	87.0
CP1g400	CP1g400	100.000	72	0	0	1	72	1	72	3.40e-48	145
CP1g401	CP1g401	100.000	88	0	0	1	88	1	88	1.04e-62	183
CP1g402	CP1g402	100.000	1330	0	0	1	1330	1	1330	0.0	2665
CP1g402	CP3g2851	23.443	546	317	14	312	823	357	835	1.74e-20	97.1
CP1g402	CP3g2851	24.390	287	181	6	590	862	372	636	4.29e-11	66.2
CP1g402	CP1g393	23.218	547	329	17	298	827	459	931	1.81e-13	74.3
CP1g402	CP1g393	22.845	464	275	11	297	686	534	988	9.83e-13	71.6
CP1g403	CP1g403	100.000	486	0	0	1	486	1	486	0.0	1004
CP1g404	CP1g404	100.000	508	0	0	1	508	1	508	0.0	1056
CP1g405	CP1g405	100.000	413	0	0	1	413	1	413	0.0	838
CP1g405	CP2g1696	77.076	301	67	1	59	357	335	635	1.51e-164	475
CP1g405	CP10g8613	32.489	237	125	8	69	296	30	240	1.51e-19	89.4
CP1g406	CP1g406	100.000	166	0	0	1	166	1	166	3.05e-124	345
CP1g407	CP1g407	100.000	158	0	0	1	158	1	158	3.40e-113	316
CP1g408	CP1g408	100.000	303	0	0	1	303	1	303	0.0	607
CP1g409	CP1g409	100.000	993	0	0	1	993	1	993	0.0	2014
CP1g410	CP1g410	100.000	886	0	0	1	886	1	886	0.0	1774
CP1g411	CP1g411	100.000	722	0	0	1	722	1	722	0.0	1466
CP1g411	CP10g8639	26.727	333	193	10	21	307	11	338	5.52e-21	95.9
CP1g411	CP14g9371	24.889	225	153	3	77	301	67	275	1.82e-15	77.4
CP1g412	CP1g412	100.000	1870	0	0	1	1870	1	1870	0.0	3813
CP1g412	CP3g3346	35.178	253	149	7	1626	1868	1344	1591	7.00e-34	142
CP1g412	CP3g3346	23.487	413	238	12	769	1159	891	1247	4.97e-17	86.7
CP1g412	CP4g4284	34.221	263	148	5	1604	1842	580	841	8.59e-30	127
CP1g412	CP4g4284	26.400	250	132	4	895	1141	329	529	1.42e-13	74.7
CP1g412	CP7g6850	33.047	233	135	5	1626	1842	1402	1629	1.26e-28	124
CP1g412	CP7g6850	26.014	419	217	13	754	1142	966	1321	2.32e-16	84.3
CP1g412	CP5g4885	31.159	414	218	12	773	1146	262	648	2.02e-28	124
CP1g412	CP5g4885	29.054	148	94	4	1626	1764	1418	1563	1.37e-11	68.6
CP1g412	CP9g7487	31.667	240	139	5	1626	1842	1076	1313	1.14e-25	114
CP1g412	CP13g9151	35.374	147	91	2	1698	1842	1016	1160	8.76e-20	95.5
CP1g412	CP6g5576	36.220	127	78	2	1719	1844	124	248	8.88e-18	84.3
CP1g412	CP7g7184	31.613	155	96	4	1719	1865	1465	1617	7.13e-16	82.8
CP1g412	CP10g8568	33.103	145	89	3	1701	1844	684	821	1.89e-15	81.3
CP1g412	CP6g5575	28.713	202	125	4	1000	1196	968	1155	1.59e-14	78.2
CP1g412	CP7g7206	30.222	225	122	6	1645	1842	695	911	1.79e-14	77.8
CP1g412	CP2g1695	35.714	126	78	2	1719	1843	422	545	6.81e-14	76.3
CP1g412	CP3g2879	32.540	126	81	2	1719	1842	627	750	6.62e-13	72.8
CP1g412	CP6g5718	36.170	94	57	2	1753	1844	1258	1350	9.38e-12	69.3
CP1g412	CP6g5881	28.571	140	100	0	1703	1842	574	713	2.16e-11	67.8
CP1g412	CP7g6798	24.706	170	119	4	1681	1843	860	1027	2.96e-11	67.8
CP1g412	CP14g9435	31.847	157	100	4	1719	1870	1764	1918	3.27e-11	67.4
CP1g412	CP7g6960	35.200	125	78	2	1719	1842	611	733	4.24e-11	67.0
CP1g413	CP1g413	100.000	132	0	0	1	132	1	132	4.75e-94	266
CP1g414	CP1g414	100.000	333	0	0	1	333	1	333	0.0	661
CP1g415	CP1g415	100.000	347	0	0	1	347	1	347	0.0	719
CP1g416	CP1g416	100.000	454	0	0	1	454	1	454	0.0	916
CP1g416	CP4g4321	36.029	136	80	3	294	424	198	331	3.26e-12	66.2
CP1g417	CP1g417	100.000	143	0	0	1	143	1	143	5.83e-106	296
CP1g417	CP11g7885	43.478	115	58	4	7	120	139	247	3.96e-21	85.1
CP1g418	CP1g418	100.000	263	0	0	1	263	1	263	0.0	535
CP1g419	CP1g419	100.000	216	0	0	1	216	1	216	4.76e-162	444
CP1g420	CP1g420	100.000	110	0	0	1	110	1	110	4.14e-79	226
CP1g421	CP1g421	100.000	1949	0	0	1	1949	1	1949	0.0	3998
CP1g421	CP5g5136	24.064	187	133	3	58	236	160	345	7.32e-13	72.0
CP1g422	CP1g422	100.000	595	0	0	1	595	1	595	0.0	1238
CP1g423	CP1g423	100.000	386	0	0	1	386	1	386	0.0	792
CP1g423	CP2g1953	26.349	315	165	13	73	383	155	406	4.18e-15	75.1
CP1g424	CP1g424	100.000	134	0	0	1	134	1	134	2.10e-98	277
CP1g425	CP1g425	100.000	88	0	0	1	88	1	88	3.17e-61	179
CP1g426	CP1g426	100.000	1418	0	0	1	1418	1	1418	0.0	2825
CP1g426	CP2g1567	54.348	92	41	1	170	261	59	149	7.17e-25	110
CP1g426	CP1g194	52.439	82	39	0	183	264	50	131	1.30e-22	104
CP1g426	CP12g8957	47.191	89	40	1	185	273	189	270	8.69e-21	97.8
CP1g426	CP9g7570	48.780	82	42	0	182	263	245	326	2.29e-19	94.0
CP1g426	CP2g1847	49.333	75	38	0	186	260	177	251	3.81e-17	85.9
CP1g426	CP3g3258	40.449	89	53	0	175	263	38	126	6.69e-15	78.6
CP1g426	CP2g1638	27.386	241	121	5	634	867	1041	1234	8.06e-13	72.4
CP1g426	CP12g8902	42.466	73	42	0	186	258	32	104	8.80e-13	71.6
CP1g427	CP1g427	100.000	174	0	0	1	174	1	174	1.75e-130	361
CP1g428	CP1g428	100.000	349	0	0	1	349	1	349	0.0	713
CP1g429	CP1g429	100.000	1662	0	0	1	1662	1	1662	0.0	3371
CP1g430	CP1g430	100.000	1092	0	0	1	1092	1	1092	0.0	1991
CP1g431	CP1g431	100.000	391	0	0	1	391	1	391	0.0	810
CP1g432	CP1g432	100.000	97	0	0	1	97	1	97	8.08e-69	199
CP1g433	CP1g433	100.000	1008	0	0	1	1008	1	1008	0.0	2006
CP1g434	CP1g434	100.000	371	0	0	1	371	1	371	0.0	768
CP1g435	CP1g435	100.000	660	0	0	1	660	1	660	0.0	1310
CP1g435	CP11g7910	39.333	150	78	3	485	630	605	745	3.86e-29	122
CP1g435	CP8g6356	49.091	110	49	1	477	579	665	774	8.68e-29	121
CP1g435	CP4g3703	44.248	113	60	1	485	597	204	313	1.19e-23	103
CP1g435	CP4g3703	41.406	128	71	2	485	609	73	199	1.05e-20	95.1
CP1g435	CP3g3020	46.465	99	50	2	485	580	77	175	1.87e-21	96.3
CP1g435	CP7g7030	47.368	95	48	1	488	580	73	167	7.21e-21	96.7
CP1g435	CP4g3739	37.500	120	71	4	485	603	32	148	3.11e-18	84.0
CP1g435	CP10g8644	53.333	60	28	0	485	544	75	134	1.62e-13	72.4
CP1g435	CP6g5420	38.144	97	56	2	487	580	165	260	1.50e-11	66.2
CP1g436	CP1g436	100.000	371	0	0	1	371	1	371	0.0	755
CP1g437	CP1g437	100.000	314	0	0	1	314	1	314	0.0	631
CP1g438	CP1g438	100.000	1560	0	0	1	1560	1	1560	0.0	3197
CP1g438	CP4g3871	56.866	619	265	1	944	1560	835	1453	0.0	723
CP1g438	CP4g3871	42.510	781	425	14	22	797	24	785	0.0	591
CP1g438	CP4g3871	25.256	586	357	18	155	720	866	1390	5.35e-32	135
CP1g438	CP4g3871	22.957	575	380	14	975	1501	154	713	2.19e-31	133
CP1g438	CP3g2835	55.161	620	274	2	942	1560	838	1454	0.0	653
CP1g438	CP3g2835	43.899	795	423	11	30	812	26	809	0.0	637
CP1g438	CP3g2835	22.847	569	377	15	982	1501	169	724	4.56e-32	135
CP1g438	CP3g2835	23.151	622	403	18	157	760	870	1434	6.26e-26	115
CP1g438	CP9g7237	54.513	565	255	1	940	1504	831	1393	0.0	607
CP1g438	CP9g7237	36.842	874	524	16	24	885	24	881	3.29e-161	527
CP1g438	CP9g7237	24.048	578	365	19	982	1504	164	722	1.60e-30	130
CP1g438	CP9g7237	24.605	569	360	18	165	720	874	1386	2.08e-28	123
CP1g438	CP2g1778	46.667	495	254	6	944	1428	958	1452	7.71e-124	424
CP1g438	CP2g1778	35.714	518	304	8	301	795	356	867	7.19e-84	303
CP1g438	CP2g1778	25.195	512	319	18	1088	1554	358	850	1.69e-26	117
CP1g438	CP2g1778	22.764	492	317	13	175	652	1010	1452	9.02e-22	101
CP1g438	CP2g1778	34.673	199	123	5	73	269	63	256	3.77e-20	96.7
CP1g438	CP2g1778	38.000	100	59	1	977	1073	144	243	1.07e-12	72.0
CP1g438	CP12g8702	31.648	534	337	9	949	1476	52	563	7.13e-72	255
CP1g438	CP12g8702	27.273	550	328	17	163	699	73	563	3.70e-39	156
CP1g438	CP1g1365	30.118	591	370	13	925	1497	68	633	1.17e-69	248
CP1g438	CP1g1365	26.570	621	375	24	154	753	108	668	4.29e-46	177
CP1g438	CP2g1606	30.405	592	364	19	939	1514	10	569	2.73e-59	214
CP1g438	CP2g1606	25.043	583	353	19	162	724	40	558	4.43e-26	114
CP1g438	CP1g1290	30.556	504	328	11	980	1473	58	549	3.48e-58	212
CP1g438	CP1g1290	26.022	538	324	19	165	688	64	541	5.38e-30	126
CP1g438	CP3g2947	28.276	580	359	15	945	1498	8	556	3.57e-56	204
CP1g438	CP3g2947	22.989	609	372	23	137	716	8	548	1.78e-26	115
CP1g438	CP14g9449	28.947	532	345	10	976	1496	71	580	3.87e-56	208
CP1g438	CP14g9449	27.193	570	354	14	162	726	74	587	2.26e-44	172
CP1g438	CP11g8102	36.054	294	179	4	985	1278	557	841	4.57e-44	174
CP1g438	CP11g8102	30.686	277	154	6	165	439	557	797	1.52e-22	103
CP1g438	CP6g5835	37.398	246	138	7	985	1225	49	283	6.39e-41	151
CP1g438	CP6g5835	29.435	248	141	4	178	425	61	274	6.69e-30	119
CP1g438	CP15g9914	35.039	254	156	5	984	1236	111	356	4.37e-35	144
CP1g438	CP15g9914	31.522	276	151	7	165	439	112	350	4.34e-28	121
CP1g438	CP5g4581	36.842	209	130	2	984	1191	87	294	1.42e-34	141
CP1g438	CP5g4581	27.926	376	205	12	77	439	4	326	2.56e-23	105
CP1g438	CP2g2159	25.753	598	386	18	985	1548	28	601	2.43e-33	136
CP1g438	CP2g2159	22.164	573	347	17	181	720	44	550	7.24e-16	81.6
CP1g438	CP4g3718	36.194	268	151	10	962	1215	378	639	5.79e-33	137
CP1g438	CP4g3718	23.031	673	391	22	181	770	421	1049	5.50e-21	99.0
CP1g438	CP2g2158	37.657	239	131	3	951	1186	14	237	3.58e-31	130
CP1g438	CP2g2158	28.464	267	153	6	164	427	32	263	1.55e-15	80.5
CP1g438	CP3g3436	35.349	215	132	4	984	1193	632	844	1.05e-26	117
CP1g438	CP3g3436	25.000	600	366	21	165	726	633	1186	5.76e-18	89.4
CP1g438	CP5g4839	27.885	208	136	4	996	1201	698	893	7.42e-12	69.3
CP1g438	CP6g5836	23.132	281	211	2	1279	1557	60	337	8.47e-12	67.0
CP1g438	CP13g9237	26.070	257	161	7	934	1188	825	1054	3.48e-11	67.0
CP1g439	CP1g439	100.000	586	0	0	1	586	1	586	0.0	1207
CP1g439	CP5g5062	54.257	505	221	3	66	566	78	576	0.0	578
CP1g439	CP3g2786	52.743	474	217	5	100	569	186	656	0.0	525
CP1g439	CP3g3171	42.404	441	235	6	98	526	42	475	2.36e-109	339
CP1g439	CP8g6179	27.740	292	169	14	143	412	271	542	1.81e-13	71.6
CP1g439	CP11g7790	30.137	219	119	10	209	412	254	453	3.79e-13	70.5
CP1g440	CP1g440	100.000	453	0	0	1	453	1	453	0.0	920
CP1g440	CP15g9734	29.630	378	238	11	75	438	29	392	6.68e-37	138
CP1g440	CP2g1855	29.684	411	234	14	54	440	41	420	6.05e-32	125
CP1g440	CP5g4819	24.832	298	182	10	73	343	75	357	1.87e-14	73.6
CP1g440	CP3g2761	21.930	342	233	10	100	413	113	448	9.44e-11	62.4
CP1g441	CP1g441	100.000	427	0	0	1	427	1	427	0.0	862
CP1g442	CP1g442	100.000	156	0	0	1	156	1	156	3.17e-115	321
CP1g443	CP1g443	100.000	111	0	0	1	111	1	111	7.88e-80	228
CP1g444	CP1g444	100.000	261	0	0	1	261	1	261	0.0	529
CP1g445	CP1g445	100.000	290	0	0	1	290	1	290	0.0	588
CP1g446	CP1g446	100.000	116	0	0	1	116	1	116	4.88e-81	231
CP1g447	CP1g447	100.000	399	0	0	1	399	1	399	0.0	811
CP1g448	CP1g448	100.000	127	0	0	1	127	1	127	9.82e-93	262
CP1g449	CP1g449	100.000	181	0	0	1	181	1	181	3.18e-126	351
CP1g450	CP1g450	100.000	127	0	0	1	127	1	127	2.55e-88	251
CP1g451	CP1g451	100.000	195	0	0	1	195	1	195	6.36e-146	402
CP1g451	CP2g2084	41.837	98	56	1	93	189	268	365	1.18e-20	86.7
CP1g451	CP14g9689	44.828	87	45	1	96	182	225	308	1.06e-17	77.8
CP1g452	CP1g452	100.000	214	0	0	1	214	1	214	5.87e-161	441
CP1g452	CP2g2084	28.980	245	136	9	5	213	24	266	6.40e-20	85.1
CP1g452	CP14g9689	30.631	222	133	6	7	213	5	220	7.04e-19	81.6
CP1g453	CP1g453	100.000	124	0	0	1	124	1	124	2.75e-91	258
CP1g454	CP1g454	100.000	679	0	0	1	679	1	679	0.0	1371
CP1g455	CP1g455	100.000	141	0	0	1	141	1	141	5.26e-104	291
CP1g455	CP1g705	41.880	117	55	5	33	139	31	144	1.26e-15	70.9
CP1g456	CP1g456	100.000	1195	0	0	1	1195	1	1195	0.0	2464
CP1g456	CP3g3064	49.383	405	198	1	467	864	351	755	1.09e-127	411
CP1g456	CP3g3064	42.642	265	126	7	79	331	3	253	4.16e-53	200
CP1g457	CP1g457	100.000	366	0	0	1	366	1	366	0.0	763
CP1g458	CP1g458	100.000	238	0	0	1	238	1	238	0.0	497
CP1g459	CP1g459	100.000	145	0	0	1	145	1	145	1.99e-104	293
CP1g460	CP1g460	100.000	488	0	0	1	488	1	488	0.0	993
CP1g461	CP1g461	100.000	218	0	0	1	218	1	218	1.91e-163	448
CP1g462	CP1g462	100.000	376	0	0	1	376	1	376	0.0	734
CP1g463	CP1g463	100.000	241	0	0	1	241	1	241	5.53e-177	484
CP1g464	CP1g464	100.000	389	0	0	1	389	1	389	0.0	800
CP1g465	CP1g465	100.000	110	0	0	1	110	1	110	7.84e-79	225
CP1g466	CP1g466	100.000	899	0	0	1	899	1	899	0.0	1815
CP1g466	CP2g2469	43.733	375	168	9	149	511	424	767	2.75e-81	277
CP1g466	CP2g2469	39.785	93	49	2	720	806	607	698	9.05e-13	70.9
CP1g466	CP7g7095	62.500	184	69	0	598	781	379	562	4.04e-71	250
CP1g466	CP2g2468	42.730	337	157	6	143	479	403	703	6.51e-71	248
CP1g466	CP2g2468	41.935	93	47	2	720	806	575	666	1.54e-12	70.1
CP1g466	CP1g916	49.275	207	105	0	607	813	30	236	3.16e-57	197
CP1g466	CP1g914	46.512	215	114	1	599	813	728	941	7.94e-53	198
CP1g466	CP4g3676	43.578	218	112	5	599	813	164	373	5.10e-48	179
CP1g466	CP8g6178	39.683	252	139	5	598	844	397	640	2.15e-45	172
CP1g466	CP3g2588	41.784	213	113	4	599	809	632	835	2.74e-45	175
CP1g466	CP8g6422	38.863	211	123	4	599	808	993	1198	9.96e-38	152
CP1g466	CP4g3916	38.397	237	129	4	272	508	683	902	4.08e-37	149
CP1g466	CP4g3916	30.723	166	93	5	656	809	685	840	1.81e-13	73.2
CP1g466	CP4g3916	36.667	90	49	1	152	241	487	568	1.53e-11	67.0
CP1g466	CP14g9702	36.036	222	131	5	591	808	512	726	6.20e-32	132
CP1g466	CP9g7545	32.941	255	111	5	128	381	405	600	3.69e-29	123
CP1g466	CP10g8640	31.455	213	129	5	599	810	327	523	2.25e-28	120
CP1g466	CP10g8640	26.147	218	128	6	296	512	404	589	6.56e-11	64.7
CP1g466	CP2g1747	28.571	427	208	13	155	508	398	800	1.76e-27	118
CP1g466	CP2g1747	44.330	97	48	1	718	808	638	734	1.64e-18	89.4
CP1g466	CP1g817	30.653	199	125	4	616	809	751	941	3.96e-23	104
CP1g466	CP2g1819	31.628	215	82	6	600	808	637	792	5.00e-23	104
CP1g466	CP9g7252	30.000	270	139	8	265	520	786	1019	9.19e-23	103
CP1g466	CP9g7252	40.404	99	52	2	718	809	845	943	3.37e-13	72.4
CP1g466	CP4g4448	32.143	196	121	5	617	809	17	203	1.19e-22	103
CP1g466	CP10g8643	29.487	234	143	5	291	521	797	1011	1.62e-22	102
CP1g466	CP10g8643	35.714	98	57	1	718	809	838	935	1.57e-13	73.6
CP1g466	CP2g1745	30.705	241	142	6	275	508	616	838	3.19e-22	101
CP1g466	CP2g1745	35.878	131	77	2	683	806	640	770	2.80e-17	85.5
CP1g466	CP10g8468	34.247	219	97	4	151	369	737	908	6.76e-22	100
CP1g466	CP6g5462	30.622	209	82	5	606	808	662	813	8.78e-22	100
CP1g466	CP1g823	32.099	243	140	9	575	809	215	440	1.22e-21	99.4
CP1g466	CP1g823	27.358	212	122	5	296	504	317	499	1.54e-13	73.2
CP1g466	CP16g9974	34.450	209	120	5	616	809	482	688	4.04e-21	97.8
CP1g466	CP2g1746	30.081	246	147	7	266	506	611	836	2.83e-20	95.1
CP1g466	CP2g1746	33.673	98	59	1	717	808	677	774	2.41e-13	72.8
CP1g466	CP1g518	25.654	382	207	15	155	518	1088	1410	3.46e-20	95.5
CP1g466	CP1g518	29.688	192	96	6	653	809	1142	1329	1.51e-17	86.7
CP1g466	CP3g2754	29.323	266	160	10	563	808	470	727	7.46e-20	94.0
CP1g466	CP14g9647	34.171	199	119	7	617	808	845	1038	3.00e-19	92.0
CP1g466	CP3g2751	30.000	250	152	8	578	808	170	415	3.15e-19	90.9
CP1g466	CP2g2124	31.959	194	125	4	617	808	34	222	1.20e-18	89.7
CP1g466	CP3g2945	32.161	199	120	7	617	809	15	204	2.78e-18	89.0
CP1g466	CP7g7023	30.769	208	131	3	296	503	932	1126	3.27e-18	89.0
CP1g466	CP7g7023	28.283	198	119	9	651	826	893	1089	2.41e-14	76.3
CP1g466	CP4g4521	31.034	203	126	6	616	810	45	241	4.40e-18	88.6
CP1g466	CP5g4785	28.931	159	105	5	655	808	806	961	4.57e-18	88.6
CP1g466	CP3g2753	31.481	216	116	8	616	808	710	916	4.98e-18	88.2
CP1g466	CP2g1744	39.831	118	58	2	705	809	723	840	5.20e-18	87.8
CP1g466	CP2g1744	27.778	216	132	4	296	507	707	902	8.85e-14	74.3
CP1g466	CP1g1266	31.193	218	116	10	616	808	840	1048	6.53e-18	87.8
CP1g466	CP1g1519	30.818	159	92	6	659	808	1	150	9.34e-18	83.6
CP1g466	CP1g1519	26.190	252	132	10	286	519	20	235	2.59e-11	64.3
CP1g466	CP3g3193	29.583	240	131	9	616	825	214	445	9.51e-18	86.3
CP1g466	CP13g9033	30.097	206	124	8	617	808	203	402	2.73e-17	85.1
CP1g466	CP14g9478	31.343	201	122	8	617	809	617	809	3.60e-17	85.1
CP1g466	CP7g7032	32.292	192	119	6	617	805	278	461	3.61e-17	84.3
CP1g466	CP7g7032	24.157	356	168	11	155	506	269	526	4.80e-11	64.7
CP1g466	CP5g5370	29.082	196	130	4	616	808	246	435	4.21e-17	85.1
CP1g466	CP13g9155	30.846	201	119	6	617	810	145	332	2.49e-16	80.9
CP1g466	CP13g9203	28.500	200	132	5	616	808	607	802	3.30e-15	79.0
CP1g466	CP2g1969	29.032	186	124	4	617	801	36	214	4.25e-15	77.8
CP1g466	CP21g10196	28.571	238	151	8	616	843	18	246	4.96e-15	76.6
CP1g466	CP14g9523	28.571	238	151	8	616	843	18	246	4.96e-15	76.6
CP1g466	CP1g868	30.882	204	124	6	616	809	39	235	1.69e-14	76.6
CP1g466	CP2g2428	26.754	228	136	11	600	808	22	237	1.78e-14	76.6
CP1g466	CP5g4835	28.571	196	131	5	617	809	177	366	2.01e-14	75.5
CP1g466	CP8g6445	29.832	238	128	10	597	808	1037	1261	4.40e-14	75.5
CP1g466	CP4g4518	30.049	203	117	7	616	809	10	196	1.79e-13	72.0
CP1g466	CP14g9343	29.605	152	97	3	659	809	14	156	5.75e-13	68.9
CP1g466	CP5g4742	28.218	202	133	7	617	808	39	238	8.07e-13	69.7
CP1g466	CP11g7917	25.328	229	150	8	590	810	17	232	8.50e-13	70.5
CP1g466	CP1g1268	28.934	197	131	6	617	808	20	212	3.18e-12	67.4
CP1g466	CP12g8793	31.500	200	118	9	616	806	471	660	4.53e-12	68.6
CP1g466	CP1g176	31.159	138	87	3	682	811	481	618	5.13e-12	68.2
CP1g466	CP9g7677	25.630	238	154	10	609	836	2	226	9.52e-12	65.9
CP1g466	CP6g5994	29.108	213	122	7	617	809	21	224	1.02e-11	67.0
CP1g466	CP13g9325	27.419	248	138	9	586	810	27	255	4.05e-11	65.5
CP1g467	CP1g467	100.000	489	0	0	1	489	1	489	0.0	978
CP1g468	CP1g468	100.000	531	0	0	1	531	1	531	0.0	1110
CP1g469	CP1g469	100.000	631	0	0	1	631	1	631	0.0	1311
CP1g470	CP1g470	100.000	400	0	0	1	400	1	400	0.0	805
CP1g470	CP5g4802	34.524	168	94	4	128	295	83	234	1.12e-13	70.5
CP1g471	CP1g471	100.000	506	0	0	1	506	1	506	0.0	1016
CP1g472	CP1g472	100.000	154	0	0	1	154	1	154	1.61e-111	311
CP1g473	CP1g473	100.000	623	0	0	1	623	1	623	0.0	1291
CP1g473	CP1g1342	21.022	509	298	20	61	564	117	526	2.29e-18	87.4
CP1g474	CP1g474	100.000	158	0	0	1	158	1	158	6.80e-112	313
CP1g474	CP1g182	32.632	95	62	1	3	95	1	95	8.39e-14	63.9
CP1g475	CP1g475	100.000	505	0	0	1	505	1	505	0.0	999
CP1g476	CP1g476	100.000	271	0	0	1	271	1	271	0.0	548
CP1g476	CP1g478	59.406	101	18	3	32	124	71	156	4.42e-28	108
CP1g476	CP1g477	56.000	100	23	3	31	123	86	171	1.94e-25	101
CP1g476	CP6g5432	47.115	104	33	3	29	122	114	205	1.49e-18	82.8
CP1g476	CP5g5367	42.857	98	35	2	31	121	76	159	1.43e-17	79.7
CP1g476	CP9g7316	40.000	100	40	2	29	121	119	205	4.33e-15	73.2
CP1g476	CP14g9406	40.594	101	39	2	32	124	78	165	2.00e-14	70.5
CP1g476	CP5g5257	40.594	101	40	4	28	121	87	174	1.04e-12	65.9
CP1g476	CP3g2904	38.614	101	37	5	32	122	104	189	2.12e-12	65.1
CP1g477	CP1g477	100.000	311	0	0	1	311	1	311	0.0	648
CP1g477	CP1g478	68.657	268	84	0	23	290	7	274	4.98e-143	405
CP1g477	CP5g5367	54.074	270	117	3	23	286	14	282	5.99e-104	306
CP1g477	CP5g5257	45.126	277	142	5	22	289	27	302	7.64e-79	243
CP1g477	CP3g2904	45.620	274	136	6	24	286	40	311	4.06e-74	232
CP1g477	CP6g5432	46.667	270	122	9	30	286	56	316	5.10e-73	228
CP1g477	CP5g5126	41.391	302	138	7	23	286	15	315	2.79e-72	226
CP1g477	CP14g9406	47.163	282	133	8	24	294	15	291	6.13e-72	223
CP1g477	CP9g7316	41.697	271	147	3	24	286	59	326	4.80e-68	216
CP1g477	CP7g7020	37.710	297	160	6	21	292	40	336	6.01e-65	208
CP1g477	CP11g7917	42.105	266	141	5	30	291	43	299	5.39e-62	204
CP1g477	CP5g5100	36.789	299	148	10	13	280	6	294	9.26e-50	168
CP1g477	CP15g9862	40.154	259	139	6	30	281	27	276	1.51e-48	171
CP1g477	CP16g10018	32.333	300	168	8	24	293	87	381	5.15e-48	168
CP1g477	CP5g4626	35.599	309	147	9	23	285	14	316	5.37e-48	164
CP1g477	CP8g6424	36.462	277	160	7	14	284	44	310	6.25e-45	158
CP1g477	CP13g9155	34.981	263	160	5	30	289	145	399	3.16e-42	149
CP1g477	CP5g5048	33.846	260	163	5	30	284	29	284	7.91e-42	149
CP1g477	CP6g5760	34.364	291	161	10	23	289	16	300	1.31e-40	143
CP1g477	CP13g9095	33.333	324	146	10	22	280	13	331	1.16e-39	142
CP1g477	CP3g2945	35.000	260	153	8	30	281	15	266	1.04e-38	144
CP1g477	CP7g7135	34.173	278	164	6	30	302	519	782	1.71e-38	143
CP1g477	CP2g2452	33.574	277	165	7	23	286	39	309	3.24e-38	142
CP1g477	CP11g8120	33.088	272	158	6	27	281	190	454	7.86e-37	138
CP1g477	CP2g1857	31.769	277	169	7	13	282	261	524	3.41e-36	135
CP1g477	CP3g3117	31.955	266	166	6	30	287	104	362	8.07e-36	135
CP1g477	CP12g8954	40.678	177	95	5	110	281	86	257	4.40e-35	127
CP1g477	CP5g4835	31.884	276	163	8	19	281	166	429	5.63e-32	123
CP1g477	CP14g9343	35.714	210	119	7	78	281	20	219	1.07e-31	118
CP1g477	CP1g133	36.493	211	121	7	78	281	242	446	1.43e-31	123
CP1g477	CP3g3249	29.720	286	174	9	19	281	92	373	1.88e-30	119
CP1g477	CP4g4448	30.072	276	179	8	20	292	7	271	3.20e-30	119
CP1g477	CP11g7783	30.420	286	169	7	24	284	28	308	7.92e-30	117
CP1g477	CP7g6876	30.882	272	161	10	30	281	163	427	2.42e-29	116
CP1g477	CP1g1397	27.817	284	190	4	14	284	147	428	3.18e-25	103
CP1g477	CP5g5370	31.343	268	163	10	19	275	232	489	4.31e-25	104
CP1g477	CP2g1969	30.000	270	167	10	24	284	30	286	5.44e-25	103
CP1g477	CP8g6261	29.603	277	164	9	24	281	86	350	5.21e-24	100
CP1g477	CP1g476	55.208	96	22	2	90	171	35	123	7.24e-24	97.1
CP1g477	CP4g4521	29.520	271	163	9	29	284	45	302	7.93e-24	100
CP1g477	CP12g8793	29.167	312	174	10	23	291	465	772	1.49e-23	99.8
CP1g477	CP5g4794	27.451	306	173	9	24	289	23	319	1.60e-23	97.8
CP1g477	CP1g1322	25.776	322	168	8	24	281	682	996	5.65e-23	98.2
CP1g477	CP2g1602	29.130	230	144	6	66	281	187	411	8.55e-23	97.1
CP1g477	CP7g7162	32.474	194	116	6	36	223	6	190	1.39e-22	91.7
CP1g477	CP2g2325	32.669	251	145	9	24	262	27	265	7.79e-22	94.0
CP1g477	CP2g2124	30.038	263	167	8	24	279	28	280	2.19e-21	93.2
CP1g477	CP15g9828	26.804	291	162	8	30	281	452	730	4.36e-21	92.4
CP1g477	CP4g4048	29.960	247	121	6	24	224	88	328	6.27e-21	91.3
CP1g477	CP13g9203	29.771	262	158	9	29	275	607	857	8.86e-21	91.7
CP1g477	CP1g868	28.571	259	145	11	47	281	57	299	2.96e-20	89.7
CP1g477	CP3g3371	28.155	309	177	11	9	281	35	334	3.22e-20	89.4
CP1g477	CP11g8003	28.283	297	167	11	23	281	31	319	6.94e-20	87.4
CP1g477	CP12g8951	27.622	286	175	9	23	281	3	283	3.37e-19	86.3
CP1g477	CP12g8857	26.937	271	157	9	30	281	37	285	4.16e-19	86.7
CP1g477	CP10g8640	32.161	199	126	5	28	223	336	528	1.04e-18	85.1
CP1g477	CP1g823	31.933	238	145	10	47	277	269	496	1.14e-18	85.1
CP1g477	CP4g4518	26.645	304	175	9	24	290	5	297	3.00e-18	83.2
CP1g477	CP16g9974	29.242	277	156	10	29	278	482	745	4.42e-18	83.6
CP1g477	CP1g817	30.698	215	127	7	78	287	800	997	1.17e-17	82.4
CP1g477	CP7g7212	28.807	243	135	9	75	283	1	239	2.75e-17	79.0
CP1g477	CP9g7677	25.172	290	181	9	23	281	3	287	9.77e-17	78.2
CP1g477	CP1g785	25.084	299	179	8	23	281	3	296	3.73e-16	76.3
CP1g477	CP3g2958	25.887	282	176	10	24	281	21	293	4.96e-16	77.0
CP1g477	CP14g9478	28.319	226	142	8	47	262	632	847	6.41e-16	77.0
CP1g477	CP4g4047	27.536	207	134	7	24	217	15	218	1.12e-15	75.1
CP1g477	CP7g7032	30.918	207	127	8	26	221	268	469	1.30e-15	75.9
CP1g477	CP15g9707	25.926	270	186	4	22	291	2	257	1.82e-15	75.9
CP1g477	CP3g3193	28.159	277	163	9	28	275	213	482	8.50e-15	73.2
CP1g477	CP1g943	29.665	209	128	9	23	217	18	221	1.43e-14	72.8
CP1g477	CP2g1803	26.887	212	137	8	94	300	158	356	4.56e-14	71.2
CP1g477	CP13g9033	27.106	273	165	10	30	275	203	468	6.24e-14	70.9
CP1g477	CP7g6746	35.200	125	76	4	160	281	401	523	6.39e-14	70.9
CP1g477	CP13g9325	30.417	240	136	9	78	292	104	337	6.52e-14	70.9
CP1g477	CP12g8963	27.897	233	145	8	61	281	73	294	2.57e-13	68.9
CP1g477	CP15g9883	25.090	279	178	9	30	281	10	284	4.60e-13	68.2
CP1g477	CP14g9647	33.846	195	110	9	30	211	845	1033	5.60e-13	68.2
CP1g477	CP5g4742	29.592	196	123	7	30	211	39	233	7.23e-13	67.0
CP1g477	CP10g8553	33.708	178	107	5	47	217	140	313	4.93e-12	65.1
CP1g477	CP3g2588	30.350	257	147	13	29	278	649	880	8.67e-12	64.7
CP1g477	CP1g916	30.038	263	145	12	29	277	39	276	9.57e-12	63.2
CP1g477	CP10g8501	23.361	244	143	8	75	281	100	336	2.60e-11	62.4
CP1g477	CP9g7307	29.825	171	95	5	21	170	30	196	8.16e-11	61.6
CP1g478	CP1g478	100.000	333	0	0	1	333	1	333	0.0	693
CP1g478	CP1g477	68.657	268	84	0	7	274	23	290	4.10e-143	405
CP1g478	CP5g5367	50.445	337	145	7	7	333	14	338	1.48e-115	337
CP1g478	CP5g5257	40.580	345	182	7	11	333	32	375	1.46e-86	264
CP1g478	CP9g7316	42.249	329	175	5	11	333	62	381	1.06e-81	252
CP1g478	CP5g5126	40.294	340	158	9	7	305	15	350	2.20e-80	248
CP1g478	CP14g9406	48.014	277	132	8	4	271	11	284	1.14e-76	236
CP1g478	CP3g2904	44.526	274	139	6	8	270	40	311	6.37e-76	237
CP1g478	CP6g5432	45.620	274	129	10	14	275	56	321	6.79e-72	226
CP1g478	CP7g7020	40.625	288	146	8	8	270	43	330	4.19e-64	207
CP1g478	CP11g7917	43.704	270	139	5	8	273	37	297	1.23e-63	210
CP1g478	CP5g5100	35.862	290	153	8	3	264	10	294	4.22e-53	177
CP1g478	CP15g9862	36.601	306	176	7	7	303	20	316	1.11e-50	177
CP1g478	CP5g4626	34.426	305	156	7	7	269	14	316	6.86e-48	164
CP1g478	CP16g10018	30.938	320	191	7	3	295	83	399	4.24e-47	166
CP1g478	CP13g9095	34.154	325	146	9	4	264	11	331	6.73e-47	161
CP1g478	CP13g9155	35.316	269	163	5	8	273	139	399	8.82e-47	161
CP1g478	CP5g5048	36.431	269	160	6	6	268	21	284	1.54e-46	162
CP1g478	CP8g6424	35.581	267	161	6	8	268	49	310	4.07e-44	157
CP1g478	CP6g5760	32.602	319	191	8	3	300	12	327	4.91e-44	152
CP1g478	CP7g7135	33.898	295	178	7	14	300	519	804	1.63e-41	152
CP1g478	CP2g1857	32.836	268	167	8	8	269	267	527	1.93e-38	142
CP1g478	CP2g2452	32.130	277	173	6	5	270	37	309	6.01e-38	142
CP1g478	CP3g3117	32.013	303	183	7	14	310	104	389	1.03e-37	141
CP1g478	CP3g2945	35.385	260	152	8	14	265	15	266	1.29e-35	135
CP1g478	CP11g8120	30.797	276	167	6	7	265	186	454	3.44e-34	131
CP1g478	CP5g4835	30.147	272	163	9	8	265	171	429	2.50e-33	127
CP1g478	CP12g8954	36.323	223	127	6	53	265	40	257	4.21e-33	123
CP1g478	CP1g1322	28.704	324	156	9	8	265	682	996	5.61e-30	119
CP1g478	CP14g9343	34.234	222	127	10	50	265	11	219	1.59e-29	112
CP1g478	CP3g3249	28.723	282	171	11	7	265	99	373	1.18e-28	115
CP1g478	CP11g7783	29.221	308	157	12	8	273	28	316	1.37e-28	115
CP1g478	CP1g133	33.803	213	124	7	62	265	242	446	2.64e-28	114
CP1g478	CP5g4726	28.037	321	176	10	8	285	23	331	5.53e-28	110
CP1g478	CP4g4048	29.605	304	162	6	8	265	88	385	3.39e-27	110
CP1g478	CP4g4448	29.167	264	168	10	8	265	11	261	3.59e-27	111
CP1g478	CP1g476	59.184	98	17	3	74	156	35	124	2.39e-26	104
CP1g478	CP7g7162	34.197	193	111	6	27	207	2	190	3.07e-26	102
CP1g478	CP1g1397	27.206	272	183	4	8	266	157	426	3.28e-26	106
CP1g478	CP2g1969	28.731	268	173	6	8	268	30	286	8.08e-26	106
CP1g478	CP7g6876	24.781	343	211	11	7	323	156	477	8.14e-26	106
CP1g478	CP4g4521	30.249	281	160	10	7	268	39	302	1.41e-24	103
CP1g478	CP1g868	27.407	270	180	7	8	265	34	299	3.23e-23	99.4
CP1g478	CP8g6261	28.159	277	168	10	8	265	86	350	5.71e-23	98.2
CP1g478	CP12g8857	27.402	281	166	10	2	265	26	285	6.48e-23	98.2
CP1g478	CP13g9203	33.778	225	119	11	1	207	597	809	4.36e-22	95.9
CP1g478	CP2g2325	30.038	263	162	7	8	259	27	278	1.63e-21	93.2
CP1g478	CP12g8793	29.653	317	162	15	7	273	465	770	2.69e-21	93.6
CP1g478	CP3g3371	28.231	294	165	10	11	265	48	334	3.09e-21	92.8
CP1g478	CP5g5370	32.692	208	124	8	8	206	241	441	3.82e-21	93.2
CP1g478	CP2g2124	29.323	266	165	10	8	263	28	280	1.32e-20	91.3
CP1g478	CP5g4794	25.418	299	188	7	8	273	23	319	2.11e-20	89.7
CP1g478	CP11g8003	28.720	289	168	11	11	265	35	319	5.03e-20	88.2
CP1g478	CP2g1602	28.704	216	137	5	64	265	199	411	1.04e-19	88.6
CP1g478	CP10g8640	28.897	263	172	7	1	260	327	577	1.95e-19	87.8
CP1g478	CP1g823	32.707	266	146	13	20	273	258	502	3.81e-19	87.0
CP1g478	CP4g4518	30.000	210	131	6	8	210	5	205	2.84e-18	83.6
CP1g478	CP7g7212	25.564	266	151	8	59	288	1	255	3.41e-18	82.0
CP1g478	CP14g9478	28.926	242	148	9	17	246	618	847	4.56e-18	84.0
CP1g478	CP15g9828	26.923	286	168	8	14	265	452	730	5.09e-18	83.6
CP1g478	CP21g10196	24.573	293	183	8	7	264	12	301	1.87e-17	80.9
CP1g478	CP14g9523	24.573	293	183	8	7	264	12	301	1.87e-17	80.9
CP1g478	CP15g9707	28.016	257	169	6	7	262	3	244	1.92e-17	82.0
CP1g478	CP16g9974	28.621	290	166	12	10	273	479	753	3.83e-17	80.9
CP1g478	CP12g8951	26.644	289	174	11	7	265	3	283	1.10e-16	79.3
CP1g478	CP9g7677	24.915	293	178	9	7	265	3	287	1.51e-16	77.8
CP1g478	CP7g7032	30.688	189	119	6	14	196	278	460	3.02e-16	78.2
CP1g478	CP3g2958	26.804	291	172	13	8	270	21	298	3.00e-15	75.1
CP1g478	CP1g943	30.144	209	127	9	7	201	18	221	3.85e-15	74.7
CP1g478	CP14g9647	30.116	259	136	10	1	220	827	1079	6.88e-15	74.3
CP1g478	CP1g785	26.557	305	165	13	8	265	4	296	2.02e-14	71.6
CP1g478	CP12g8963	25.616	203	138	4	62	259	90	284	7.06e-14	70.9
CP1g478	CP7g6746	34.400	125	77	3	144	265	401	523	3.19e-13	68.9
CP1g478	CP7g6746	29.851	134	86	2	7	133	110	242	4.43e-12	65.5
CP1g478	CP1g1368	29.339	242	146	9	7	232	661	893	3.59e-13	68.9
CP1g478	CP10g8553	29.353	201	131	4	8	201	117	313	4.12e-13	68.9
CP1g478	CP15g9883	24.211	285	173	10	14	265	10	284	6.62e-13	67.8
CP1g478	CP10g8369	32.836	134	85	3	8	136	390	523	1.59e-11	63.9
CP1g478	CP3g3193	26.936	297	174	12	14	277	215	501	2.08e-11	63.2
CP1g479	CP1g479	100.000	427	0	0	1	427	1	427	0.0	884
CP1g479	CP9g7275	39.117	317	149	8	31	336	1108	1391	7.93e-60	209
CP1g479	CP5g5264	41.135	282	136	4	61	340	837	1090	1.90e-59	208
CP1g479	CP5g5015	35.276	326	172	5	67	392	274	560	3.65e-54	187
CP1g479	CP2g1555	32.177	317	180	6	83	393	52	339	2.66e-44	156
CP1g479	CP1g1140	32.646	291	156	5	82	361	126	387	3.04e-43	154
CP1g479	CP5g5222	30.797	276	161	6	64	336	499	747	2.03e-38	146
CP1g479	CP5g5311	31.939	263	143	8	77	334	130	361	4.56e-38	140
CP1g479	CP14g9432	30.877	285	157	5	60	336	488	740	1.37e-35	138
CP1g479	CP14g9432	28.125	256	147	7	88	336	236	461	1.84e-19	89.7
CP1g479	CP3g3101	30.061	326	186	7	82	394	487	783	1.59e-35	137
CP1g479	CP3g3101	32.821	195	124	3	83	275	215	404	1.19e-31	126
CP1g479	CP4g4172	31.086	267	146	6	73	329	338	576	4.28e-35	137
CP1g479	CP5g4974	31.890	254	136	7	88	334	202	425	1.68e-34	132
CP1g479	CP2g2507	37.566	189	110	4	82	264	163	349	1.37e-33	129
CP1g479	CP5g5265	47.287	129	67	1	66	193	690	818	7.73e-33	130
CP1g479	CP2g2282	32.031	256	144	5	82	334	161	389	2.62e-32	125
CP1g479	CP1g960	36.571	175	104	3	73	242	706	878	5.02e-31	124
CP1g479	CP2g2094	36.000	175	110	2	95	268	98	271	3.65e-30	116
CP1g479	CP2g2016	26.772	254	156	5	84	334	190	416	9.87e-30	118
CP1g479	CP1g1028	30.078	256	148	5	82	334	686	913	1.88e-29	120
CP1g479	CP1g1028	26.667	285	150	6	83	336	313	569	1.98e-27	114
CP1g479	CP5g5209	32.946	258	136	7	78	330	391	616	5.83e-29	118
CP1g479	CP4g4523	28.627	255	150	6	82	334	355	579	9.06e-29	117
CP1g479	CP10g8484	27.820	266	142	7	87	330	177	414	1.09e-27	112
CP1g479	CP6g5845	31.538	260	135	10	80	330	222	447	2.81e-27	113
CP1g479	CP2g2321	30.078	256	145	6	82	330	310	538	5.75e-27	112
CP1g479	CP3g3301	31.731	208	109	4	121	327	96	271	1.33e-26	107
CP1g479	CP15g9763	31.532	222	138	7	82	294	444	660	1.59e-26	111
CP1g479	CP1g746	29.242	277	161	7	57	329	215	460	5.51e-26	109
CP1g479	CP6g5651	30.385	260	138	9	80	330	243	468	7.86e-26	108
CP1g479	CP1g959	28.458	253	147	7	82	329	735	958	3.92e-25	107
CP1g479	CP1g959	26.562	256	148	4	85	329	459	685	4.93e-21	94.7
CP1g479	CP15g9896	28.309	272	151	9	77	336	335	574	3.07e-24	104
CP1g479	CP3g2697	27.410	332	194	11	17	334	271	569	1.98e-23	102
CP1g479	CP7g7210	33.649	211	111	5	122	330	414	597	4.14e-23	100
CP1g479	CP9g7534	28.405	257	139	7	88	329	50	276	1.75e-22	98.6
CP1g479	CP9g7534	31.128	257	143	6	83	334	384	611	1.45e-21	95.9
CP1g479	CP10g8341	28.251	223	148	7	82	295	343	562	8.07e-21	94.0
CP1g479	CP2g1850	27.059	255	147	6	82	325	298	524	1.66e-18	87.0
CP1g479	CP1g1241	28.141	199	133	3	86	282	900	1090	3.70e-18	85.9
CP1g479	CP3g3071	26.103	272	162	10	70	327	192	438	1.71e-14	74.3
CP1g479	CP9g7370	31.333	150	98	2	121	269	340	485	3.98e-14	72.8
CP1g479	CP1g220	31.250	176	88	6	113	263	163	330	4.11e-13	69.3
CP1g480	CP1g480	100.000	1108	0	0	1	1108	1	1108	0.0	2249
CP1g481	CP1g481	100.000	253	0	0	1	253	1	253	0.0	523
CP1g481	CP4g4192	47.773	247	81	4	7	253	4	202	1.39e-72	219
CP1g481	CP15g9709	38.000	250	107	4	7	253	8	212	2.39e-51	165
CP1g481	CP2g1652	40.099	202	78	2	7	208	8	166	4.00e-45	149
CP1g481	CP14g9421	44.970	169	77	4	97	253	4	168	8.00e-43	142
CP1g481	CP4g4272	36.000	200	121	3	57	253	18	213	8.88e-41	138
CP1g481	CP3g2852	41.237	194	102	7	62	253	19	202	1.95e-39	134
CP1g481	CP1g1065	39.394	198	107	5	62	253	17	207	6.98e-38	130
CP1g481	CP9g7339	42.953	149	84	1	64	212	21	168	1.59e-37	129
CP1g481	CP6g5990	40.816	147	77	5	108	253	62	199	5.19e-25	97.1
CP1g481	CP14g9501	27.160	162	108	3	57	215	18	172	2.11e-17	77.0
CP1g482	CP1g482	100.000	272	0	0	1	272	1	272	0.0	556
CP1g483	CP1g483	100.000	1420	0	0	1	1420	1	1420	0.0	2827
CP1g484	CP1g484	100.000	108	0	0	1	108	1	108	6.12e-79	225
CP1g484	CP5g5275	56.338	71	30	1	6	76	11	80	5.76e-24	86.3
CP1g485	CP1g485	100.000	223	0	0	1	223	1	223	1.69e-166	456
CP1g485	CP7g6991	53.846	78	35	1	62	139	64	140	6.45e-17	77.8
CP1g485	CP7g6991	54.839	62	27	1	63	124	98	158	1.34e-14	70.9
CP1g485	CP7g6991	38.393	112	59	2	33	141	5	109	6.93e-11	60.1
CP1g485	CP10g8375	35.862	145	70	4	8	152	239	360	1.89e-13	67.4
CP1g485	CP2g2326	36.697	109	64	2	34	142	24	127	1.49e-12	63.2
CP1g485	CP2g2326	45.333	75	40	1	62	136	81	154	4.24e-12	62.0
CP1g485	CP2g2398	41.667	84	49	0	56	139	659	742	1.45e-11	62.0
CP1g485	CP11g8114	42.718	103	54	2	34	136	118	215	1.91e-11	61.2
CP1g485	CP13g9004	38.318	107	61	2	34	140	459	560	6.86e-11	60.1
CP1g485	CP5g5308	45.455	77	41	1	65	141	601	676	8.77e-11	59.7
CP1g486	CP1g486	100.000	238	0	0	1	238	1	238	6.03e-169	464
CP1g487	CP1g487	100.000	763	0	0	1	763	1	763	0.0	1552
CP1g487	CP12g8923	25.874	286	194	8	441	717	155	431	2.68e-21	96.3
CP1g487	CP6g5880	28.947	228	143	8	522	739	172	390	7.53e-19	88.2
CP1g487	CP15g9889	28.763	299	157	11	458	736	123	385	1.22e-17	85.1
CP1g487	CP2g1997	32.530	166	80	5	546	706	354	492	3.73e-16	81.3
CP1g487	CP8g6405	28.019	207	126	5	502	705	283	469	1.47e-15	79.3
CP1g487	CP4g3764	31.724	145	77	3	523	663	517	643	5.81e-12	67.8
CP1g488	CP1g488	100.000	668	0	0	1	668	1	668	0.0	1348
CP1g489	CP1g489	100.000	822	0	0	1	822	1	822	0.0	1693
CP1g489	CP1g971	42.132	197	100	3	625	820	258	441	2.06e-37	145
CP1g489	CP1g971	49.541	109	51	1	392	500	139	243	1.76e-22	100
CP1g490	CP1g490	100.000	170	0	0	1	170	1	170	3.59e-124	345
CP1g491	CP1g491	100.000	153	0	0	1	153	1	153	6.39e-113	315
CP1g492	CP1g492	100.000	1169	0	0	1	1169	1	1169	0.0	2394
CP1g492	CP15g9943	27.519	258	138	8	497	746	3	219	1.68e-16	80.9
CP1g492	CP14g9472	27.755	245	127	9	502	741	22	221	5.70e-15	76.3
CP1g493	CP1g493	100.000	271	0	0	1	271	1	271	0.0	553
CP1g494	CP1g494	100.000	908	0	0	1	908	1	908	0.0	1812
CP1g495	CP1g495	100.000	467	0	0	1	467	1	467	0.0	954
CP1g496	CP1g496	100.000	328	0	0	1	328	1	328	0.0	658
CP1g496	CP7g7004	35.435	333	141	8	9	317	138	420	4.22e-52	179
CP1g496	CP7g7004	34.060	367	179	11	1	312	1	359	2.16e-45	161
CP1g496	CP7g7004	39.796	196	98	6	10	198	241	423	1.31e-37	139
CP1g496	CP1g683	33.951	162	80	2	54	192	230	387	2.36e-18	84.0
CP1g496	CP1g683	29.762	168	67	3	8	135	230	386	7.32e-12	64.7
CP1g496	CP1g683	47.945	73	30	2	248	312	234	306	2.72e-11	62.8
CP1g497	CP1g497	100.000	141	0	0	1	141	1	141	2.66e-101	285
CP1g498	CP1g498	100.000	406	0	0	1	406	1	406	0.0	843
CP1g498	CP14g9483	23.106	264	165	7	50	299	133	372	3.29e-14	72.8
CP1g499	CP1g499	100.000	670	0	0	1	670	1	670	0.0	1358
CP1g500	CP1g500	100.000	464	0	0	1	464	1	464	0.0	961
CP1g501	CP1g501	100.000	130	0	0	1	130	1	130	2.08e-97	274
CP1g502	CP1g502	100.000	258	0	0	1	258	1	258	0.0	531
CP1g502	CP9g7578	30.417	240	139	6	24	251	4	227	6.43e-15	72.4
CP1g502	CP5g4985	28.022	182	103	6	63	240	2	159	2.87e-14	67.4
CP1g503	CP1g503	100.000	547	0	0	1	547	1	547	0.0	1119
CP1g503	CP4g3972	33.333	135	87	1	383	517	361	492	5.09e-17	82.8
CP1g504	CP1g504	100.000	196	0	0	1	196	1	196	1.71e-143	396
CP1g505	CP1g505	100.000	389	0	0	1	389	1	389	0.0	800
CP1g505	CP1g1401	37.838	259	143	8	6	259	24	269	5.54e-47	162
CP1g506	CP1g506	100.000	125	0	0	1	125	1	125	8.79e-91	257
CP1g507	CP1g507	100.000	104	0	0	1	104	1	104	5.48e-73	210
CP1g508	CP1g508	100.000	293	0	0	1	293	1	293	0.0	601
CP1g508	CP4g4351	34.529	223	124	8	74	290	9	215	5.68e-33	119
CP1g509	CP1g509	100.000	200	0	0	1	200	1	200	8.92e-147	404
CP1g509	CP9g7620	38.150	173	99	2	14	185	12	177	4.78e-37	125
CP1g509	CP10g8477	33.333	186	117	2	2	187	5	183	9.04e-30	107
CP1g509	CP2g2524	27.273	220	110	3	12	189	11	222	2.18e-23	91.7
CP1g509	CP1g1079	28.205	117	77	1	81	190	5	121	1.21e-12	61.2
CP1g509	CP3g3018	34.831	89	58	0	67	155	3	91	2.09e-12	60.5
CP1g510	CP1g510	100.000	241	0	0	1	241	1	241	0.0	497
CP1g510	CP8g6421	46.341	164	58	6	97	239	78	232	6.58e-33	118
CP1g510	CP6g5429	29.801	151	82	5	98	241	107	240	5.26e-12	62.4
CP1g511	CP1g511	100.000	467	0	0	1	467	1	467	0.0	971
CP1g512	CP1g512	100.000	206	0	0	1	206	1	206	1.20e-156	430
CP1g513	CP1g513	100.000	177	0	0	1	177	1	177	1.35e-129	359
CP1g514	CP1g514	100.000	318	0	0	1	318	1	318	0.0	633
CP1g515	CP1g515	100.000	368	0	0	1	368	1	368	0.0	771
CP1g515	CP6g6138	39.024	205	112	8	59	255	33	232	1.61e-35	130
CP1g516	CP1g516	100.000	180	0	0	1	180	1	180	3.23e-129	358
CP1g517	CP1g517	100.000	433	0	0	1	433	1	433	0.0	899
CP1g517	CP2g2428	37.586	290	158	7	33	300	16	304	1.10e-60	212
CP1g517	CP8g6261	25.312	320	193	14	53	343	86	388	2.52e-16	79.7
CP1g517	CP10g8640	25.000	200	127	7	60	248	338	525	3.91e-12	66.6
CP1g517	CP3g2945	25.670	261	162	11	60	297	15	266	3.03e-11	64.3
CP1g517	CP15g9707	26.289	194	125	8	61	248	11	192	5.06e-11	63.5
CP1g517	CP13g9155	24.873	197	133	7	60	248	145	334	5.31e-11	62.8
CP1g518	CP1g518	100.000	1424	0	0	1	1424	1	1424	0.0	2785
CP1g518	CP13g9203	33.618	351	161	13	1062	1399	576	867	1.23e-40	161
CP1g518	CP1g817	32.754	345	156	12	1076	1409	729	1008	7.73e-38	153
CP1g518	CP5g4785	29.794	339	176	11	1086	1406	743	1037	9.43e-37	150
CP1g518	CP1g1266	33.528	343	163	12	1080	1403	824	1120	1.04e-35	146
CP1g518	CP14g9547	39.419	241	103	9	1198	1407	538	766	2.93e-35	144
CP1g518	CP14g9547	37.209	86	51	1	1082	1167	225	307	4.70e-11	66.2
CP1g518	CP3g2754	32.670	352	170	12	1077	1408	502	806	3.25e-33	138
CP1g518	CP3g2751	31.844	358	177	13	1066	1403	179	489	1.02e-32	134
CP1g518	CP13g9033	31.694	366	177	15	1062	1404	162	477	1.43e-32	134
CP1g518	CP14g9478	32.822	326	150	15	1090	1406	610	875	1.60e-31	132
CP1g518	CP3g2753	31.481	378	173	15	1070	1413	675	1000	3.01e-31	132
CP1g518	CP7g7023	38.679	212	98	9	1203	1399	932	1126	1.01e-30	130
CP1g518	CP4g3676	35.019	257	117	11	1081	1335	167	375	1.19e-29	125
CP1g518	CP10g8643	40.417	240	115	11	1195	1421	795	1019	1.58e-29	126
CP1g518	CP8g6445	33.616	354	148	19	1085	1406	1038	1336	4.10e-29	125
CP1g518	CP1g823	29.193	322	154	10	1086	1399	243	498	6.12e-29	124
CP1g518	CP2g1744	36.620	213	112	9	1203	1406	707	905	4.58e-28	121
CP1g518	CP1g1519	34.444	270	118	14	1148	1404	1	224	9.40e-28	114
CP1g518	CP3g2588	36.226	265	119	10	1072	1335	626	841	1.75e-26	116
CP1g518	CP10g8640	31.890	254	113	10	1086	1333	327	526	3.95e-26	114
CP1g518	CP7g7032	30.968	310	151	9	1096	1402	277	526	1.02e-25	112
CP1g518	CP9g7252	35.965	228	119	11	1195	1411	802	1013	7.26e-25	111
CP1g518	CP2g1745	35.922	206	113	7	1203	1400	640	834	7.84e-25	110
CP1g518	CP2g1746	35.359	181	95	9	1229	1402	671	836	2.40e-24	109
CP1g518	CP1g916	33.065	248	108	9	1097	1335	40	238	5.11e-24	102
CP1g518	CP1g914	30.814	344	146	15	1072	1402	722	986	2.72e-23	106
CP1g518	CP2g1747	35.211	213	115	8	1197	1399	596	795	2.98e-23	105
CP1g518	CP1g1268	25.723	346	190	9	1085	1421	8	295	1.33e-22	99.4
CP1g518	CP3g3193	28.448	348	152	14	1097	1412	215	497	2.64e-22	101
CP1g518	CP14g9647	29.450	309	161	13	1093	1397	841	1096	4.23e-22	102
CP1g518	CP8g6422	29.508	244	118	9	1097	1335	1011	1205	1.16e-18	91.3
CP1g518	CP4g3916	29.384	211	123	7	1203	1403	707	901	1.57e-17	87.4
CP1g518	CP1g466	29.688	192	96	6	1142	1329	653	809	2.84e-17	86.7
CP1g518	CP1g466	25.464	377	204	16	1088	1407	155	511	4.96e-14	75.9
CP1g518	CP2g2469	26.957	345	204	12	1096	1407	438	767	6.51e-17	85.1
CP1g518	CP1g176	33.641	217	118	10	1203	1408	482	683	6.39e-16	81.6
CP1g518	CP3g2945	26.493	268	148	8	1088	1352	6	227	7.79e-16	81.6
CP1g518	CP1g868	26.861	309	159	14	1093	1390	36	288	9.51e-16	81.3
CP1g518	CP13g9155	27.303	304	157	12	1063	1360	113	358	2.05e-15	79.0
CP1g518	CP2g1969	27.203	261	132	9	1091	1345	30	238	8.25e-15	77.8
[truncated: 42,316 more rows]
