# Supplementary material for: Cross-species dissection of saline-related genes by genetically deciphering a euryhaline microalga Chlorella sp
Source: Nat Commun. 2026 Jan 13;17:1577. doi: 10.1038/s41467-026-68287-6 (PMC12902096; doi:10.1038/s41467-026-68287-6)
Supplement: Supplementary file 6 — Source Data [file 41467_2026_68287_MOESM6_ESM.zip › 8-Source_Data_and_code/Original_Data_for_Supplementary_Figure/Fig_S5_3Dgenome_100kb.pdb]

ATOM      1  CA  MET A   1      11.963 -17.013  18.462  0.50  5.00           C
ATOM      2  CA  MET A   2      12.777 -15.900  17.956  0.50  5.00           C
ATOM      3  CA  MET A   3      12.793 -16.987  18.238  0.50  5.00           C
ATOM      4  CA  MET A   4      12.550 -16.027  18.835  0.50  5.00           C
ATOM      5  CA  MET A   5      13.293 -15.984  17.264  0.50  5.00           C
ATOM      6  CA  MET A   6      12.642 -15.918  22.188  0.50  5.00           C
ATOM      7  CA  MET A   7      12.796 -15.571  26.624  0.50  5.00           C
ATOM      8  CA  MET A   8      12.844 -14.892  23.278  0.50  5.00           C
ATOM      9  CA  MET A   9      13.875 -15.559  17.664  0.50  5.00           C
ATOM     10  CA  MET A  10      12.493 -15.494  21.997  0.50  5.00           C
ATOM     11  CA  MET A  11      12.139 -16.217  21.797  0.50  5.00           C
ATOM     12  CA  MET A  12      12.257 -16.307  21.572  0.50  5.00           C
ATOM     13  CA  MET B  13      15.494 -17.118  10.585  0.50  5.00           C
ATOM     14  CA  MET B  14      15.748 -17.250  11.106  0.50  5.00           C
ATOM     15  CA  MET B  15      19.688 -16.902   3.858  0.50  5.00           C
ATOM     16  CA  MET B  16      19.784 -17.645   3.212  0.50  5.00           C
ATOM     17  CA  MET B  17      18.692 -16.708   4.298  0.50  5.00           C
ATOM     18  CA  MET B  18      21.628 -16.671  -1.787  0.50  5.00           C
ATOM     19  CA  MET B  19      24.279 -15.232  -5.443  0.50  5.00           C
ATOM     20  CA  MET B  20      25.212 -15.762  -6.726  0.50  5.00           C
ATOM     21  CA  MET B  21      25.777 -15.704  -8.303  0.50  5.00           C
ATOM     22  CA  MET B  22      27.051 -14.649  -9.367  0.50  5.00           C
ATOM     23  CA  MET B  23      28.112 -14.911 -11.458  0.50  5.00           C
ATOM     24  CA  MET B  24      28.847 -15.298 -12.358  0.50  5.00           C
ATOM     25  CA  MET B  25      30.575 -16.706 -16.950  0.50  5.00           C
ATOM     26  CA  MET C  26      30.420 -16.103 -16.650  0.50  5.00           C
ATOM     27  CA  MET C  27      30.594 -14.191 -15.631  0.50  5.00           C
ATOM     28  CA  MET C  28      28.709 -13.451 -12.985  0.50  5.00           C
ATOM     29  CA  MET C  29      28.162 -12.216 -10.930  0.50  5.00           C
ATOM     30  CA  MET C  30      27.601 -11.155  -9.244  0.50  5.00           C
ATOM     31  CA  MET C  31      27.288 -11.312  -7.665  0.50  5.00           C
ATOM     32  CA  MET C  32      26.922  -9.356  -5.302  0.50  5.00           C
ATOM     33  CA  MET C  33      26.864 -10.168  -5.569  0.50  5.00           C
ATOM     34  CA  MET C  34      24.659  -5.564   2.211  0.50  5.00           C
ATOM     35  CA  MET C  35      22.258  -2.636  12.383  0.50  5.00           C
ATOM     36  CA  MET C  36      22.364  -1.196  13.963  0.50  5.00           C
ATOM     37  CA  MET C  37      23.717  -6.550   4.856  0.50  5.00           C
ATOM     38  CA  MET C  38      24.026  -8.139   1.487  0.50  5.00           C
ATOM     39  CA  MET C  39      23.520  -7.795   2.499  0.50  5.00           C
ATOM     40  CA  MET C  40      22.161  -9.033   7.277  0.50  5.00           C
ATOM     41  CA  MET C  41      23.131  -9.894   5.222  0.50  5.00           C
ATOM     42  CA  MET C  42      20.718 -10.703   5.527  0.50  5.00           C
ATOM     43  CA  MET C  43      18.897 -11.155  11.578  0.50  5.00           C
ATOM     44  CA  MET C  44      15.896 -10.491  16.864  0.50  5.00           C
TER      45      MET C  44
ATOM     46  CA  MET D  45      21.273 -14.147  16.066  0.50  5.00           C
ATOM     47  CA  MET D  46      20.953 -14.148  18.826  0.50  5.00           C
ATOM     48  CA  MET D  47      22.421 -14.715  18.618  0.50  5.00           C
ATOM     49  CA  MET D  48      21.916 -14.560  20.840  0.50  5.00           C
ATOM     50  CA  MET D  49      23.953 -13.383  16.420  0.50  5.00           C
ATOM     51  CA  MET D  50      24.157 -12.548  15.965  0.50  5.00           C
ATOM     52  CA  MET D  51      24.689 -13.903  16.010  0.50  5.00           C
ATOM     53  CA  MET D  52      23.373 -11.737  18.988  0.50  5.00           C
ATOM     54  CA  MET D  53      22.981 -12.927  19.918  0.50  5.00           C
ATOM     55  CA  MET D  54      23.630 -12.714  18.357  0.50  5.00           C
ATOM     56  CA  MET D  55      23.240 -11.400  18.814  0.50  5.00           C
ATOM     57  CA  MET D  56      20.902 -12.477  23.084  0.50  5.00           C
ATOM     58  CA  MET D  57      19.266 -12.120  26.064  0.50  5.00           C
ATOM     59  CA  MET D  58      20.609 -12.966  24.340  0.50  5.00           C
ATOM     60  CA  MET D  59      22.188 -12.164  21.097  0.50  5.00           C
ATOM     61  CA  MET D  60      20.909 -12.366  21.510  0.50  5.00           C
ATOM     62  CA  MET D  61      21.562 -13.397  21.855  0.50  5.00           C
ATOM     63  CA  MET D  62      23.786 -14.328  19.004  0.50  5.00           C
ATOM     64  CA  MET D  63      20.532 -13.349  20.477  0.50  5.00           C
ATOM     65  CA  MET D  64      19.245 -14.684  19.896  0.50  5.00           C
ATOM     66  CA  MET D  65      18.732 -24.761  18.055  0.50  5.00           C
TER      67      MET D  65
ATOM     68  CA  MET E  66      20.645 -25.201  15.267  0.50  5.00           C
ATOM     69  CA  MET E  67      22.367 -27.422  13.807  0.50  5.00           C
ATOM     70  CA  MET E  68      20.626 -27.098  15.837  0.50  5.00           C
ATOM     71  CA  MET E  69      20.953 -27.900  17.205  0.50  5.00           C
ATOM     72  CA  MET E  70      21.108 -27.481  16.686  0.50  5.00           C
ATOM     73  CA  MET E  71      22.155 -28.365  15.775  0.50  5.00           C
ATOM     74  CA  MET E  72      19.262 -25.995  22.595  0.50  5.00           C
ATOM     75  CA  MET E  73      17.875 -24.240  25.771  0.50  5.00           C
ATOM     76  CA  MET E  74      17.038 -24.499  26.926  0.50  5.00           C
ATOM     77  CA  MET E  75      18.816 -24.825  24.137  0.50  5.00           C
ATOM     78  CA  MET E  76      18.815 -26.358  22.527  0.50  5.00           C
ATOM     79  CA  MET E  77      18.207 -26.507  22.946  0.50  5.00           C
ATOM     80  CA  MET E  78      18.937 -27.329  21.761  0.50  5.00           C
ATOM     81  CA  MET E  79      17.875 -27.421  22.164  0.50  5.00           C
ATOM     82  CA  MET E  80      17.073 -26.918  22.537  0.50  5.00           C
ATOM     83  CA  MET E  81      19.302 -27.363  18.929  0.50  5.00           C
ATOM     84  CA  MET E  82      17.644 -25.944  20.897  0.50  5.00           C
ATOM     85  CA  MET E  83      18.671 -25.810  19.217  0.50  5.00           C
ATOM     86  CA  MET E  84      20.980 -26.163  11.588  0.50  5.00           C
ATOM     87  CA  MET E  85      18.758 -26.434  15.161  0.50  5.00           C
ATOM     88  CA  MET E  86      19.056 -25.184  16.870  0.50  5.00           C
ATOM     89  CA  MET E  87       8.414 -19.155   9.281  0.50  5.00           C
TER      90      MET E  87
ATOM     91  CA  MET F  88       6.443 -19.800   7.411  0.50  5.00           C
ATOM     92  CA  MET F  89       4.754 -19.962  10.081  0.50  5.00           C
ATOM     93  CA  MET F  90       4.935 -20.235   7.406  0.50  5.00           C
ATOM     94  CA  MET F  91       3.518 -20.302   8.434  0.50  5.00           C
ATOM     95  CA  MET F  92       3.353 -19.724   9.117  0.50  5.00           C
ATOM     96  CA  MET F  93       3.382 -20.043   7.625  0.50  5.00           C
ATOM     97  CA  MET F  94       1.830 -20.441   8.837  0.50  5.00           C
ATOM     98  CA  MET F  95       1.032 -20.937  11.133  0.50  5.00           C
ATOM     99  CA  MET F  96       0.923 -20.954  11.008  0.50  5.00           C
ATOM    100  CA  MET F  97       1.182 -21.208  13.782  0.50  5.00           C
ATOM    101  CA  MET F  98       1.301 -21.520  15.368  0.50  5.00           C
ATOM    102  CA  MET F  99       1.160 -20.719  13.309  0.50  5.00           C
ATOM    103  CA  MET F 100       1.671 -21.025  13.024  0.50  5.00           C
ATOM    104  CA  MET F 101       0.783 -20.586  13.989  0.50  5.00           C
ATOM    105  CA  MET F 102       1.669 -19.765  14.149  0.50  5.00           C
ATOM    106  CA  MET F 103       1.996 -20.040  12.979  0.50  5.00           C
ATOM    107  CA  MET F 104       2.863 -19.258  13.651  0.50  5.00           C
ATOM    108  CA  MET F 105       3.325 -18.087  12.746  0.50  5.00           C
ATOM    109  CA  MET F 106       4.782 -18.128  12.917  0.50  5.00           C
ATOM    110  CA  MET F 107       4.332 -18.464  20.514  0.50  5.00           C
ATOM    111  CA  MET F 108       3.350 -17.810  19.708  0.50  5.00           C
ATOM    112  CA  MET F 109       3.687 -18.980  17.784  0.50  5.00           C
ATOM    113  CA  MET F 110       3.663 -18.482  17.180  0.50  5.00           C
ATOM    114  CA  MET F 111       4.543 -17.539  16.840  0.50  5.00           C
ATOM    115  CA  MET F 112       4.565 -18.347  17.063  0.50  5.00           C
ATOM    116  CA  MET F 113      12.838  -8.716  11.575  0.50  5.00           C
TER     117      MET F 113
ATOM    118  CA  MET G 114      11.132  -7.839  14.142  0.50  5.00           C
ATOM    119  CA  MET G 115      13.001  -6.552  10.043  0.50  5.00           C
ATOM    120  CA  MET G 116      12.642  -5.750  11.521  0.50  5.00           C
ATOM    121  CA  MET G 117      10.484  -6.405  16.312  0.50  5.00           C
ATOM    122  CA  MET G 118      11.103  -5.296  16.776  0.50  5.00           C
ATOM    123  CA  MET G 119      11.345  -7.300  21.857  0.50  5.00           C
ATOM    124  CA  MET G 120      10.941  -5.295  16.082  0.50  5.00           C
ATOM    125  CA  MET G 121      14.013  -4.998  11.841  0.50  5.00           C
ATOM    126  CA  MET G 122      13.666  -5.274  10.677  0.50  5.00           C
ATOM    127  CA  MET G 123      13.259  -4.517  12.300  0.50  5.00           C
ATOM    128  CA  MET G 124      14.460  -4.438  10.849  0.50  5.00           C
ATOM    129  CA  MET G 125      15.799  -4.166   9.051  0.50  5.00           C
ATOM    130  CA  MET G 126      15.579  -5.009   7.898  0.50  5.00           C
ATOM    131  CA  MET G 127      17.419  -3.988   6.428  0.50  5.00           C
ATOM    132  CA  MET G 128      16.303  -4.485   6.932  0.50  5.00           C
ATOM    133  CA  MET G 129      16.193  -4.423   8.957  0.50  5.00           C
ATOM    134  CA  MET G 130      14.465  -3.842  12.599  0.50  5.00           C
ATOM    135  CA  MET G 131      12.360  -4.793  18.114  0.50  5.00           C
ATOM    136  CA  MET G 132      11.189  -6.692  23.524  0.50  5.00           C
ATOM    137  CA  MET G 133      11.919  -5.033  19.107  0.50  5.00           C
ATOM    138  CA  MET G 134      12.042  -6.120  17.001  0.50  5.00           C
ATOM    139  CA  MET G 135      11.099  -6.940  19.268  0.50  5.00           C
ATOM    140  CA  MET G 136      12.406  -7.575  14.991  0.50  5.00           C
ATOM    141  CA  MET G 137      12.410  -7.426  14.902  0.50  5.00           C
ATOM    142  CA  MET G 138      10.432  -9.374  23.279  0.50  5.00           C
ATOM    143  CA  MET G 139      11.405 -30.502  11.925  0.50  5.00           C
TER     144      MET G 139
ATOM    145  CA  MET H 140      10.894 -32.699  10.268  0.50  5.00           C
ATOM    146  CA  MET H 141      10.511 -33.308   9.669  0.50  5.00           C
ATOM    147  CA  MET H 142      11.707 -33.685   9.246  0.50  5.00           C
ATOM    148  CA  MET H 143      11.081 -34.191   8.758  0.50  5.00           C
ATOM    149  CA  MET H 144      12.175 -35.038   8.829  0.50  5.00           C
ATOM    150  CA  MET H 145      10.105 -34.996  10.801  0.50  5.00           C
ATOM    151  CA  MET H 146      10.199 -35.685  12.191  0.50  5.00           C
ATOM    152  CA  MET H 147      10.990 -36.672   9.784  0.50  5.00           C
ATOM    153  CA  MET H 148      12.012 -36.110   9.943  0.50  5.00           C
ATOM    154  CA  MET H 149      11.437 -36.743   8.347  0.50  5.00           C
ATOM    155  CA  MET H 150      14.014 -36.956   6.261  0.50  5.00           C
ATOM    156  CA  MET H 151      14.509 -36.815   4.807  0.50  5.00           C
ATOM    157  CA  MET H 152      13.210 -37.096   5.154  0.50  5.00           C
ATOM    158  CA  MET H 153      13.469 -36.618   7.345  0.50  5.00           C
ATOM    159  CA  MET H 154      13.653 -36.427   8.472  0.50  5.00           C
ATOM    160  CA  MET H 155      13.653 -36.435   9.684  0.50  5.00           C
ATOM    161  CA  MET H 156      13.370 -36.198   9.492  0.50  5.00           C
ATOM    162  CA  MET H 157      11.288 -34.555  15.003  0.50  5.00           C
ATOM    163  CA  MET H 158       9.243 -30.654  22.066  0.50  5.00           C
ATOM    164  CA  MET H 159       9.253 -31.947  19.857  0.50  5.00           C
ATOM    165  CA  MET H 160      10.769 -33.303  16.227  0.50  5.00           C
ATOM    166  CA  MET H 161       9.964 -33.352  14.770  0.50  5.00           C
ATOM    167  CA  MET H 162      10.612 -33.000  16.354  0.50  5.00           C
ATOM    168  CA  MET H 163      12.549 -34.663  11.099  0.50  5.00           C
ATOM    169  CA  MET H 164      10.622 -33.674  13.938  0.50  5.00           C
ATOM    170  CA  MET H 165      12.055 -33.135  13.916  0.50  5.00           C
ATOM    171  CA  MET H 166      10.992 -31.960  15.906  0.50  5.00           C
ATOM    172  CA  MET H 167      11.429 -31.866  15.084  0.50  5.00           C
ATOM    173  CA  MET H 168      11.057 -30.876  20.870  0.50  5.00           C
ATOM    174  CA  MET H 169      28.724 -23.201  12.856  0.50  5.00           C
TER     175      MET H 169
ATOM    176  CA  MET I 170      31.412 -25.128  10.053  0.50  5.00           C
ATOM    177  CA  MET I 171      29.859 -25.525  15.837  0.50  5.00           C
ATOM    178  CA  MET I 172      30.281 -25.199  17.310  0.50  5.00           C
ATOM    179  CA  MET I 173      32.036 -26.209  13.973  0.50  5.00           C
ATOM    180  CA  MET I 174      34.771 -25.434   8.381  0.50  5.00           C
ATOM    181  CA  MET I 175      35.340 -25.171   6.918  0.50  5.00           C
ATOM    182  CA  MET I 176      35.957 -25.373   7.839  0.50  5.00           C
ATOM    183  CA  MET I 177      35.777 -26.155   8.950  0.50  5.00           C
ATOM    184  CA  MET I 178      35.611 -25.911  12.043  0.50  5.00           C
ATOM    185  CA  MET I 179      36.493 -25.608  10.292  0.50  5.00           C
ATOM    186  CA  MET I 180      36.110 -25.686   9.227  0.50  5.00           C
ATOM    187  CA  MET I 181      34.393 -24.989  16.185  0.50  5.00           C
ATOM    188  CA  MET I 182      35.362 -25.278  15.705  0.50  5.00           C
ATOM    189  CA  MET I 183      32.497 -25.045  21.787  0.50  5.00           C
ATOM    190  CA  MET I 184      30.502 -25.498  25.736  0.50  5.00           C
ATOM    191  CA  MET I 185      33.932 -25.402  19.315  0.50  5.00           C
ATOM    192  CA  MET I 186      33.138 -25.445  19.622  0.50  5.00           C
ATOM    193  CA  MET I 187      31.498 -26.255  21.706  0.50  5.00           C
ATOM    194  CA  MET I 188      34.952 -26.041  17.642  0.50  5.00           C
ATOM    195  CA  MET I 189      34.607 -26.546  15.531  0.50  5.00           C
ATOM    196  CA  MET I 190      34.202 -27.676  15.725  0.50  5.00           C
ATOM    197  CA  MET I 191      34.686 -27.378  13.309  0.50  5.00           C
ATOM    198  CA  MET I 192      34.010 -27.770  12.811  0.50  5.00           C
ATOM    199  CA  MET I 193      32.663 -27.660  15.181  0.50  5.00           C
ATOM    200  CA  MET I 194      32.859 -27.169  12.670  0.50  5.00           C
ATOM    201  CA  MET I 195      32.714 -26.288  11.205  0.50  5.00           C
ATOM    202  CA  MET I 196      32.742 -25.745  10.401  0.50  5.00           C
ATOM    203  CA  MET I 197      29.723 -25.096  16.723  0.50  5.00           C
ATOM    204  CA  MET I 198      28.710 -24.633  13.520  0.50  5.00           C
ATOM    205  CA  MET I 199      27.390  -9.846   6.621  0.50  5.00           C
TER     206      MET I 199
ATOM    207  CA  MET J 200      30.612  -8.681   1.297  0.50  5.00           C
ATOM    208  CA  MET J 201      31.741  -8.998  -0.781  0.50  5.00           C
ATOM    209  CA  MET J 202      31.672  -8.144   3.503  0.50  5.00           C
ATOM    210  CA  MET J 203      31.588  -5.899   6.982  0.50  5.00           C
ATOM    211  CA  MET J 204      32.638  -4.846   6.064  0.50  5.00           C
ATOM    212  CA  MET J 205      33.635  -5.234   3.504  0.50  5.00           C
ATOM    213  CA  MET J 206      34.004  -5.730   0.091  0.50  5.00           C
ATOM    214  CA  MET J 207      33.731  -4.932  -0.127  0.50  5.00           C
ATOM    215  CA  MET J 208      33.670  -4.789   1.695  0.50  5.00           C
ATOM    216  CA  MET J 209      33.756  -4.996   3.112  0.50  5.00           C
ATOM    217  CA  MET J 210      34.601  -5.598   1.557  0.50  5.00           C
ATOM    218  CA  MET J 211      34.424  -5.023   4.527  0.50  5.00           C
ATOM    219  CA  MET J 212      34.395  -4.705   5.371  0.50  5.00           C
ATOM    220  CA  MET J 213      35.102  -4.763   5.447  0.50  5.00           C
ATOM    221  CA  MET J 214      34.314  -3.912   5.591  0.50  5.00           C
ATOM    222  CA  MET J 215      33.984  -4.047   7.875  0.50  5.00           C
ATOM    223  CA  MET J 216      32.489  -3.312  11.593  0.50  5.00           C
ATOM    224  CA  MET J 217      31.501  -3.162  14.297  0.50  5.00           C
ATOM    225  CA  MET J 218      28.904  -2.767  18.994  0.50  5.00           C
ATOM    226  CA  MET J 219      29.072  -3.111  17.657  0.50  5.00           C
ATOM    227  CA  MET J 220      31.557  -3.405  12.272  0.50  5.00           C
ATOM    228  CA  MET J 221      31.103  -3.840  13.751  0.50  5.00           C
ATOM    229  CA  MET J 222      29.767  -3.433  14.293  0.50  5.00           C
ATOM    230  CA  MET J 223      31.243  -5.297  10.332  0.50  5.00           C
ATOM    231  CA  MET J 224      31.919  -5.235   8.681  0.50  5.00           C
ATOM    232  CA  MET J 225      31.846  -6.502   8.716  0.50  5.00           C
ATOM    233  CA  MET J 226      31.182  -7.004   8.287  0.50  5.00           C
ATOM    234  CA  MET J 227      31.515  -7.454   7.705  0.50  5.00           C
ATOM    235  CA  MET J 228      26.827  -7.306  16.638  0.50  5.00           C
ATOM    236  CA  MET J 229       2.971 -11.474   4.554  0.50  5.00           C
TER     237      MET J 229
ATOM    238  CA  MET K 230       1.741 -11.188   2.788  0.50  5.00           C
ATOM    239  CA  MET K 231       0.110 -11.367   6.380  0.50  5.00           C
ATOM    240  CA  MET K 232      -0.642 -11.264   5.996  0.50  5.00           C
ATOM    241  CA  MET K 233       0.916  -9.835   3.106  0.50  5.00           C
ATOM    242  CA  MET K 234      -0.579 -11.250   2.941  0.50  5.00           C
ATOM    243  CA  MET K 235      -1.271 -10.817   5.702  0.50  5.00           C
ATOM    244  CA  MET K 236      -1.384 -10.946   3.669  0.50  5.00           C
ATOM    245  CA  MET K 237       1.793 -10.357  -3.545  0.50  5.00           C
ATOM    246  CA  MET K 238       2.757 -10.448  -5.163  0.50  5.00           C
ATOM    247  CA  MET K 239       2.083 -11.286  -6.643  0.50  5.00           C
ATOM    248  CA  MET K 240       2.190 -10.311  -6.173  0.50  5.00           C
ATOM    249  CA  MET K 241       1.430  -9.864  -5.882  0.50  5.00           C
ATOM    250  CA  MET K 242       1.641  -9.876  -6.963  0.50  5.00           C
ATOM    251  CA  MET K 243       0.747 -10.237  -5.236  0.50  5.00           C
ATOM    252  CA  MET K 244      -0.540  -8.719  -2.205  0.50  5.00           C
ATOM    253  CA  MET K 245      -0.626  -9.554  -4.197  0.50  5.00           C
ATOM    254  CA  MET K 246      -0.599  -8.774  -3.560  0.50  5.00           C
ATOM    255  CA  MET K 247      -0.725  -8.444  -0.992  0.50  5.00           C
ATOM    256  CA  MET K 248      -3.019  -8.050   4.803  0.50  5.00           C
ATOM    257  CA  MET K 249      -2.798  -8.051   6.437  0.50  5.00           C
ATOM    258  CA  MET K 250      -1.510  -8.265   4.679  0.50  5.00           C
ATOM    259  CA  MET K 251      -3.635  -8.711   8.440  0.50  5.00           C
ATOM    260  CA  MET K 252      -2.709  -8.068   6.725  0.50  5.00           C
ATOM    261  CA  MET K 253      -1.652  -8.485   0.228  0.50  5.00           C
ATOM    262  CA  MET K 254      -2.639 -10.689  -0.532  0.50  5.00           C
ATOM    263  CA  MET K 255      -2.269  -7.910   0.673  0.50  5.00           C
ATOM    264  CA  MET K 256      -3.380 -10.137   0.082  0.50  5.00           C
ATOM    265  CA  MET K 257      -2.827 -10.254  -0.736  0.50  5.00           C
ATOM    266  CA  MET K 258      -2.652 -11.159  -1.029  0.50  5.00           C
ATOM    267  CA  MET K 259      -2.193 -12.011  -2.325  0.50  5.00           C
ATOM    268  CA  MET K 260      -2.263 -12.450  -1.105  0.50  5.00           C
ATOM    269  CA  MET K 261      -1.901 -13.024  -1.070  0.50  5.00           C
ATOM    270  CA  MET K 262       0.168 -12.881  -2.776  0.50  5.00           C
ATOM    271  CA  MET K 263       0.205 -12.716  -1.062  0.50  5.00           C
ATOM    272  CA  MET K 264       0.742 -12.885  -1.107  0.50  5.00           C
ATOM    273  CA  MET K 265       1.163 -12.790   1.103  0.50  5.00           C
ATOM    274  CA  MET K 266       2.849 -12.752   2.852  0.50  5.00           C
ATOM    275  CA  MET K 267       5.774 -26.750   4.332  0.50  5.00           C
TER     276      MET K 267
ATOM    277  CA  MET L 268       3.726 -28.338   3.801  0.50  5.00           C
ATOM    278  CA  MET L 269       2.782 -28.338   3.922  0.50  5.00           C
ATOM    279  CA  MET L 270       5.604 -29.606  -0.224  0.50  5.00           C
ATOM    280  CA  MET L 271       6.928 -29.864  -2.688  0.50  5.00           C
ATOM    281  CA  MET L 272       6.809 -31.242  -3.055  0.50  5.00           C
ATOM    282  CA  MET L 273       5.211 -31.303  -1.657  0.50  5.00           C
ATOM    283  CA  MET L 274       6.162 -32.138  -3.063  0.50  5.00           C
ATOM    284  CA  MET L 275       5.089 -32.809  -2.995  0.50  5.00           C
ATOM    285  CA  MET L 276       3.395 -32.572  -1.199  0.50  5.00           C
ATOM    286  CA  MET L 277       3.037 -32.208  -2.001  0.50  5.00           C
ATOM    287  CA  MET L 278       4.573 -32.835  -2.864  0.50  5.00           C
ATOM    288  CA  MET L 279       2.516 -32.962  -0.345  0.50  5.00           C
ATOM    289  CA  MET L 280       0.515 -33.452   2.036  0.50  5.00           C
ATOM    290  CA  MET L 281      -0.332 -32.855   3.033  0.50  5.00           C
ATOM    291  CA  MET L 282      -0.432 -33.220   2.422  0.50  5.00           C
ATOM    292  CA  MET L 283      -2.501 -33.606   8.821  0.50  5.00           C
ATOM    293  CA  MET L 284      -1.541 -33.439   4.418  0.50  5.00           C
ATOM    294  CA  MET L 285      -0.366 -31.637   0.209  0.50  5.00           C
ATOM    295  CA  MET L 286       1.356 -33.672  -0.473  0.50  5.00           C
ATOM    296  CA  MET L 287       0.276 -32.971   0.257  0.50  5.00           C
ATOM    297  CA  MET L 288       1.648 -33.150  -2.083  0.50  5.00           C
ATOM    298  CA  MET L 289       5.017 -33.437  -4.263  0.50  5.00           C
ATOM    299  CA  MET L 290       6.214 -33.183  -6.452  0.50  5.00           C
ATOM    300  CA  MET L 291       2.974 -32.788  -4.456  0.50  5.00           C
ATOM    301  CA  MET L 292       4.084 -33.194  -4.751  0.50  5.00           C
ATOM    302  CA  MET L 293       8.311 -33.065  -8.282  0.50  5.00           C
ATOM    303  CA  MET L 294       7.127 -32.675  -7.727  0.50  5.00           C
ATOM    304  CA  MET L 295       5.537 -32.903  -5.716  0.50  5.00           C
ATOM    305  CA  MET L 296       4.716 -31.749  -5.512  0.50  5.00           C
ATOM    306  CA  MET L 297       7.481 -32.337  -7.100  0.50  5.00           C
ATOM    307  CA  MET L 298       7.399 -31.817  -7.728  0.50  5.00           C
ATOM    308  CA  MET L 299       4.806 -31.258  -7.127  0.50  5.00           C
ATOM    309  CA  MET L 300       4.349 -31.827  -7.370  0.50  5.00           C
ATOM    310  CA  MET L 301       4.425 -30.741  -6.902  0.50  5.00           C
ATOM    311  CA  MET L 302       5.571 -30.080  -8.442  0.50  5.00           C
ATOM    312  CA  MET L 303       6.335 -30.366  -7.957  0.50  5.00           C
ATOM    313  CA  MET L 304       5.724 -29.959  -6.746  0.50  5.00           C
ATOM    314  CA  MET L 305       3.592 -28.104  -4.014  0.50  5.00           C
ATOM    315  CA  MET L 306       4.411 -28.354  -3.870  0.50  5.00           C
ATOM    316  CA  MET L 307       4.725 -27.377  -3.500  0.50  5.00           C
ATOM    317  CA  MET L 308       5.175 -27.550  -1.438  0.50  5.00           C
ATOM    318  CA  MET L 309       5.600 -26.593   2.907  0.50  5.00           C
ATOM    319  CA  MET L 310      15.183  -4.174  -1.433  0.50  5.00           C
ATOM    320  CA  MET L 311      14.124  -3.139  -3.420  0.50  5.00           C
TER     321      MET L 311
ATOM    322  CA  MET M 312      14.299  -2.222  -5.216  0.50  5.00           C
ATOM    323  CA  MET M 313      14.488  -0.849  -4.504  0.50  5.00           C
ATOM    324  CA  MET M 314      13.989  -0.896  -5.226  0.50  5.00           C
ATOM    325  CA  MET M 315      15.481  -1.329  -6.720  0.50  5.00           C
ATOM    326  CA  MET M 316      18.035  -3.013  -9.124  0.50  5.00           C
ATOM    327  CA  MET M 317      17.684  -1.947  -9.005  0.50  5.00           C
ATOM    328  CA  MET M 318      15.704   0.155  -7.379  0.50  5.00           C
ATOM    329  CA  MET M 319      15.520   0.054  -8.082  0.50  5.00           C
ATOM    330  CA  MET M 320      18.425  -0.078  -9.112  0.50  5.00           C
ATOM    331  CA  MET M 321      18.202   0.172  -8.967  0.50  5.00           C
ATOM    332  CA  MET M 322      17.749   1.547  -8.221  0.50  5.00           C
ATOM    333  CA  MET M 323      15.677   2.744  -6.235  0.50  5.00           C
ATOM    334  CA  MET M 324      15.138   4.291  -4.661  0.50  5.00           C
ATOM    335  CA  MET M 325      14.894   4.321  -3.189  0.50  5.00           C
ATOM    336  CA  MET M 326      14.501   4.466  -1.726  0.50  5.00           C
ATOM    337  CA  MET M 327      16.507   3.838  -1.484  0.50  5.00           C
ATOM    338  CA  MET M 328      13.644   6.000   4.402  0.50  5.00           C
ATOM    339  CA  MET M 329      10.524   8.171   9.003  0.50  5.00           C
ATOM    340  CA  MET M 330      14.980   5.779   4.409  0.50  5.00           C
ATOM    341  CA  MET M 331      16.657   4.972   0.957  0.50  5.00           C
ATOM    342  CA  MET M 332      15.927   6.110   2.465  0.50  5.00           C
ATOM    343  CA  MET M 333      17.336   4.494  -0.441  0.50  5.00           C
ATOM    344  CA  MET M 334      19.386   3.646  -3.682  0.50  5.00           C
ATOM    345  CA  MET M 335      19.466   2.769  -7.068  0.50  5.00           C
ATOM    346  CA  MET M 336      19.163   2.560  -7.569  0.50  5.00           C
ATOM    347  CA  MET M 337      16.762   4.475  -3.818  0.50  5.00           C
ATOM    348  CA  MET M 338      17.140   3.979  -4.415  0.50  5.00           C
ATOM    349  CA  MET M 339      17.596   4.122  -5.438  0.50  5.00           C
ATOM    350  CA  MET M 340      17.434   4.356  -3.113  0.50  5.00           C
ATOM    351  CA  MET M 341      14.937   4.335  -2.061  0.50  5.00           C
ATOM    352  CA  MET M 342      16.750   3.876  -2.886  0.50  5.00           C
ATOM    353  CA  MET M 343      20.168   1.764  -6.228  0.50  5.00           C
ATOM    354  CA  MET M 344      18.737   1.260  -7.035  0.50  5.00           C
ATOM    355  CA  MET M 345      20.807   0.635  -7.299  0.50  5.00           C
ATOM    356  CA  MET M 346      21.345   0.329  -7.636  0.50  5.00           C
ATOM    357  CA  MET M 347      20.199   0.909  -6.739  0.50  5.00           C
ATOM    358  CA  MET M 348      21.399  -0.378  -8.382  0.50  5.00           C
ATOM    359  CA  MET M 349      22.813  -1.885  -9.469  0.50  5.00           C
ATOM    360  CA  MET M 350      23.414  -3.269  -9.815  0.50  5.00           C
ATOM    361  CA  MET M 351      20.638  -2.245  -6.693  0.50  5.00           C
ATOM    362  CA  MET M 352      18.351  -1.422  -4.975  0.50  5.00           C
ATOM    363  CA  MET M 353      16.494  -0.072  -1.695  0.50  5.00           C
ATOM    364  CA  MET M 354      13.233   1.163   2.848  0.50  5.00           C
ATOM    365  CA  MET M 355      12.645   0.545   4.761  0.50  5.00           C
ATOM    366  CA  MET M 356      10.764  -0.629   5.963  0.50  5.00           C
ATOM    367  CA  MET M 357      32.177 -15.662  12.955  0.50  5.00           C
ATOM    368  CA  MET M 358      33.437 -14.308  15.264  0.50  5.00           C
TER     369      MET M 358
ATOM    370  CA  MET N 359      35.164 -15.533  12.583  0.50  5.00           C
ATOM    371  CA  MET N 360      36.253 -15.807  12.464  0.50  5.00           C
ATOM    372  CA  MET N 361      36.188 -15.308  13.642  0.50  5.00           C
ATOM    373  CA  MET N 362      35.384 -13.986  15.760  0.50  5.00           C
ATOM    374  CA  MET N 363      36.154 -14.467  14.052  0.50  5.00           C
ATOM    375  CA  MET N 364      35.922 -13.684  16.096  0.50  5.00           C
ATOM    376  CA  MET N 365      33.385 -12.063  20.832  0.50  5.00           C
ATOM    377  CA  MET N 366      35.604 -13.064  16.093  0.50  5.00           C
ATOM    378  CA  MET N 367      38.267 -15.373   8.255  0.50  5.00           C
ATOM    379  CA  MET N 368      38.797 -14.964   5.928  0.50  5.00           C
ATOM    380  CA  MET N 369      39.680 -15.306   1.228  0.50  5.00           C
ATOM    381  CA  MET N 370      37.919 -15.254   0.442  0.50  5.00           C
ATOM    382  CA  MET N 371      37.866 -15.620  -0.628  0.50  5.00           C
ATOM    383  CA  MET N 372      38.532 -16.224  -0.196  0.50  5.00           C
ATOM    384  CA  MET N 373      38.626 -16.080  -0.752  0.50  5.00           C
ATOM    385  CA  MET N 374      38.257 -16.404   0.361  0.50  5.00           C
ATOM    386  CA  MET N 375      38.193 -16.804  -0.389  0.50  5.00           C
ATOM    387  CA  MET N 376      37.959 -17.798  -1.551  0.50  5.00           C
ATOM    388  CA  MET N 377      37.659 -16.908  -2.685  0.50  5.00           C
ATOM    389  CA  MET N 378      37.567 -16.468  -3.577  0.50  5.00           C
ATOM    390  CA  MET N 379      37.784 -17.533  -5.079  0.50  5.00           C
ATOM    391  CA  MET N 380      37.314 -18.052  -5.125  0.50  5.00           C
ATOM    392  CA  MET N 381      37.338 -17.065  -5.545  0.50  5.00           C
ATOM    393  CA  MET N 382      36.649 -17.850  -5.185  0.50  5.00           C
ATOM    394  CA  MET N 383      35.724 -15.730  -6.260  0.50  5.00           C
ATOM    395  CA  MET N 384      36.693 -17.513  -6.417  0.50  5.00           C
ATOM    396  CA  MET N 385      36.405 -15.768  -6.654  0.50  5.00           C
ATOM    397  CA  MET N 386      36.840 -17.468  -8.097  0.50  5.00           C
ATOM    398  CA  MET N 387      35.069 -18.630 -11.388  0.50  5.00           C
ATOM    399  CA  MET N 388      35.892 -17.277 -10.679  0.50  5.00           C
ATOM    400  CA  MET N 389      35.070 -17.795  -9.105  0.50  5.00           C
ATOM    401  CA  MET N 390      35.247 -18.487  -9.727  0.50  5.00           C
ATOM    402  CA  MET N 391      34.987 -17.369  -8.088  0.50  5.00           C
ATOM    403  CA  MET N 392      34.294 -16.722  -8.316  0.50  5.00           C
ATOM    404  CA  MET N 393      34.651 -18.482  -8.625  0.50  5.00           C
ATOM    405  CA  MET N 394      34.616 -16.512  -7.593  0.50  5.00           C
ATOM    406  CA  MET N 395      34.552 -19.545  -8.562  0.50  5.00           C
ATOM    407  CA  MET N 396      34.929 -19.195  -8.606  0.50  5.00           C
ATOM    408  CA  MET N 397      34.325 -19.280  -9.306  0.50  5.00           C
ATOM    409  CA  MET N 398      34.230 -19.864  -8.669  0.50  5.00           C
ATOM    410  CA  MET N 399      33.804 -18.932  -7.848  0.50  5.00           C
ATOM    411  CA  MET N 400      33.476 -20.856  -6.407  0.50  5.00           C
ATOM    412  CA  MET N 401      33.860 -20.149  -6.232  0.50  5.00           C
ATOM    413  CA  MET N 402      33.374 -18.726  -1.958  0.50  5.00           C
ATOM    414  CA  MET N 403      33.060 -19.956   0.768  0.50  5.00           C
ATOM    415  CA  MET N 404      32.477 -21.011  -1.644  0.50  5.00           C
ATOM    416  CA  MET N 405      32.475 -20.763  -1.620  0.50  5.00           C
ATOM    417  CA  MET N 406      31.686 -19.877  -1.025  0.50  5.00           C
ATOM    418  CA  MET N 407      30.757 -20.305  -2.238  0.50  5.00           C
ATOM    419  CA  MET N 408      28.793 -20.582   2.513  0.50  5.00           C
ATOM    420  CA  MET N 409      22.837 -30.417   2.498  0.50  5.00           C
ATOM    421  CA  MET N 410      25.705 -31.502  -2.106  0.50  5.00           C
TER     422      MET N 410
ATOM    423  CA  MET O 411      26.638 -33.271  -1.263  0.50  5.00           C
ATOM    424  CA  MET O 412      28.310 -32.375  -3.163  0.50  5.00           C
ATOM    425  CA  MET O 413      26.685 -34.593  -1.103  0.50  5.00           C
ATOM    426  CA  MET O 414      26.576 -35.019   0.124  0.50  5.00           C
ATOM    427  CA  MET O 415      27.358 -35.498  -0.298  0.50  5.00           C
ATOM    428  CA  MET O 416      25.483 -37.394   3.034  0.50  5.00           C
ATOM    429  CA  MET O 417      25.965 -37.442   2.244  0.50  5.00           C
ATOM    430  CA  MET O 418      27.964 -36.146   1.028  0.50  5.00           C
ATOM    431  CA  MET O 419      28.747 -34.866  -2.171  0.50  5.00           C
ATOM    432  CA  MET O 420      29.486 -35.918  -0.571  0.50  5.00           C
ATOM    433  CA  MET O 421      27.184 -37.961   3.291  0.50  5.00           C
ATOM    434  CA  MET O 422      30.264 -34.679  -1.809  0.50  5.00           C
ATOM    435  CA  MET O 423      30.667 -33.407  -3.296  0.50  5.00           C
ATOM    436  CA  MET O 424      26.862 -37.954   1.765  0.50  5.00           C
ATOM    437  CA  MET O 425      26.143 -40.075   5.761  0.50  5.00           C
ATOM    438  CA  MET O 426      28.046 -39.192   2.135  0.50  5.00           C
ATOM    439  CA  MET O 427      29.444 -37.630  -1.294  0.50  5.00           C
ATOM    440  CA  MET O 428      29.352 -37.759   0.062  0.50  5.00           C
ATOM    441  CA  MET O 429      27.304 -39.867   0.760  0.50  5.00           C
ATOM    442  CA  MET O 430      28.072 -40.290   1.772  0.50  5.00           C
ATOM    443  CA  MET O 431      27.500 -41.988   6.907  0.50  5.00           C
ATOM    444  CA  MET O 432      26.751 -42.695   7.125  0.50  5.00           C
ATOM    445  CA  MET O 433      27.660 -40.600   4.612  0.50  5.00           C
ATOM    446  CA  MET O 434      26.874 -42.290   8.641  0.50  5.00           C
ATOM    447  CA  MET O 435      26.475 -43.657  13.073  0.50  5.00           C
ATOM    448  CA  MET O 436      27.901 -41.131   4.075  0.50  5.00           C
ATOM    449  CA  MET O 437      29.452 -38.394   0.956  0.50  5.00           C
ATOM    450  CA  MET O 438      29.026 -36.777  -3.900  0.50  5.00           C
ATOM    451  CA  MET O 439      29.818 -36.302  -5.971  0.50  5.00           C
ATOM    452  CA  MET O 440      30.341 -34.386  -7.135  0.50  5.00           C
ATOM    453  CA  MET O 441      29.979 -33.112  -8.483  0.50  5.00           C
ATOM    454  CA  MET O 442      29.887 -32.887  -8.424  0.50  5.00           C
ATOM    455  CA  MET O 443      28.541 -34.556  -8.876  0.50  5.00           C
ATOM    456  CA  MET O 444      28.150 -35.518  -7.712  0.50  5.00           C
ATOM    457  CA  MET O 445      27.940 -36.496  -5.804  0.50  5.00           C
ATOM    458  CA  MET O 446      26.901 -36.002  -6.903  0.50  5.00           C
ATOM    459  CA  MET O 447      26.488 -35.521  -7.409  0.50  5.00           C
ATOM    460  CA  MET O 448      25.321 -36.612  -6.075  0.50  5.00           C
ATOM    461  CA  MET O 449      25.562 -37.170  -6.276  0.50  5.00           C
ATOM    462  CA  MET O 450      24.756 -36.294  -5.923  0.50  5.00           C
ATOM    463  CA  MET O 451      24.229 -36.279  -4.569  0.50  5.00           C
ATOM    464  CA  MET O 452      24.021 -36.604  -7.704  0.50  5.00           C
ATOM    465  CA  MET O 453      24.333 -36.703  -7.339  0.50  5.00           C
ATOM    466  CA  MET O 454      23.459 -36.971  -7.312  0.50  5.00           C
ATOM    467  CA  MET O 455      23.584 -37.052  -6.382  0.50  5.00           C
ATOM    468  CA  MET O 456      23.189 -36.612  -6.193  0.50  5.00           C
ATOM    469  CA  MET O 457      22.434 -36.369  -4.957  0.50  5.00           C
ATOM    470  CA  MET O 458      22.725 -35.580  -5.817  0.50  5.00           C
ATOM    471  CA  MET O 459      23.214 -32.838  -5.926  0.50  5.00           C
ATOM    472  CA  MET O 460      22.197 -32.353  -3.068  0.50  5.00           C
ATOM    473  CA  MET O 461      22.492 -31.695   4.091  0.50  5.00           C
ATOM    474  CA  MET O 462      13.468 -18.906  -4.414  0.50  5.00           C
ATOM    475  CA  MET O 463      13.045 -26.172 -11.464  0.50  5.00           C
TER     476      MET O 463
ATOM    477  CA  MET P 464      12.993 -25.385 -11.995  0.50  5.00           C
ATOM    478  CA  MET P 465      12.143 -24.975 -12.878  0.50  5.00           C
ATOM    479  CA  MET P 466      13.007 -26.720 -13.704  0.50  5.00           C
ATOM    480  CA  MET P 467      13.733 -26.990 -14.122  0.50  5.00           C
ATOM    481  CA  MET P 468      14.249 -25.567 -15.557  0.50  5.00           C
ATOM    482  CA  MET P 469      14.840 -26.330 -15.961  0.50  5.00           C
ATOM    483  CA  MET P 470      15.741 -26.417 -16.349  0.50  5.00           C
ATOM    484  CA  MET P 471      17.204 -25.576 -16.175  0.50  5.00           C
ATOM    485  CA  MET P 472      18.362 -25.160 -16.962  0.50  5.00           C
ATOM    486  CA  MET P 473      18.707 -24.907 -17.667  0.50  5.00           C
ATOM    487  CA  MET P 474      18.421 -25.634 -17.239  0.50  5.00           C
ATOM    488  CA  MET P 475      19.055 -25.119 -18.071  0.50  5.00           C
ATOM    489  CA  MET P 476      20.988 -24.327 -17.574  0.50  5.00           C
ATOM    490  CA  MET P 477      21.020 -24.163 -16.901  0.50  5.00           C
ATOM    491  CA  MET P 478      21.199 -23.384 -17.960  0.50  5.00           C
ATOM    492  CA  MET P 479      22.384 -23.375 -18.650  0.50  5.00           C
ATOM    493  CA  MET P 480      21.881 -23.336 -17.576  0.50  5.00           C
ATOM    494  CA  MET P 481      22.285 -23.108 -17.968  0.50  5.00           C
ATOM    495  CA  MET P 482      21.242 -21.955 -19.323  0.50  5.00           C
ATOM    496  CA  MET P 483      22.234 -21.962 -19.094  0.50  5.00           C
ATOM    497  CA  MET P 484      23.032 -21.601 -17.854  0.50  5.00           C
ATOM    498  CA  MET P 485      23.035 -21.234 -17.897  0.50  5.00           C
ATOM    499  CA  MET P 486      21.298 -21.094 -17.952  0.50  5.00           C
ATOM    500  CA  MET P 487      19.403 -21.701 -17.282  0.50  5.00           C
ATOM    501  CA  MET P 488      23.295 -20.719 -17.384  0.50  5.00           C
ATOM    502  CA  MET P 489      22.780 -20.144 -19.122  0.50  5.00           C
ATOM    503  CA  MET P 490      23.282 -18.668 -19.143  0.50  5.00           C
ATOM    504  CA  MET P 491      20.943 -18.505 -17.903  0.50  5.00           C
ATOM    505  CA  MET P 492      21.650 -19.089 -17.276  0.50  5.00           C
ATOM    506  CA  MET P 493      18.554 -19.777 -17.691  0.50  5.00           C
ATOM    507  CA  MET P 494      19.524 -18.803 -17.969  0.50  5.00           C
ATOM    508  CA  MET P 495      19.389 -17.962 -17.935  0.50  5.00           C
ATOM    509  CA  MET P 496      20.237 -17.022 -17.691  0.50  5.00           C
ATOM    510  CA  MET P 497      21.111 -16.659 -18.442  0.50  5.00           C
ATOM    511  CA  MET P 498      21.296 -15.368 -19.106  0.50  5.00           C
ATOM    512  CA  MET P 499      20.763 -16.118 -19.191  0.50  5.00           C
ATOM    513  CA  MET P 500      20.696 -15.372 -19.071  0.50  5.00           C
ATOM    514  CA  MET P 501      19.540 -15.110 -19.394  0.50  5.00           C
ATOM    515  CA  MET P 502      18.189 -15.032 -19.526  0.50  5.00           C
ATOM    516  CA  MET P 503      17.677 -14.275 -19.846  0.50  5.00           C
ATOM    517  CA  MET P 504      17.644 -13.472 -19.563  0.50  5.00           C
ATOM    518  CA  MET P 505      19.282 -13.111 -19.417  0.50  5.00           C
ATOM    519  CA  MET P 506      17.776 -12.963 -18.168  0.50  5.00           C
ATOM    520  CA  MET P 507      14.598 -11.035 -18.444  0.50  5.00           C
ATOM    521  CA  MET P 508      12.419 -12.595 -21.937  0.50  5.00           C
ATOM    522  CA  MET P 509      11.744  -9.208 -18.253  0.50  5.00           C
ATOM    523  CA  MET P 510      14.474 -12.476 -17.109  0.50  5.00           C
ATOM    524  CA  MET P 511      14.741 -15.624 -18.300  0.50  5.00           C
ATOM    525  CA  MET P 512      13.761 -14.296 -17.689  0.50  5.00           C
ATOM    526  CA  MET P 513      13.201 -15.636 -17.375  0.50  5.00           C
ATOM    527  CA  MET P 514      15.933 -13.161 -17.953  0.50  5.00           C
ATOM    528  CA  MET P 515      15.741 -15.419 -18.990  0.50  5.00           C
ATOM    529  CA  MET P 516      13.691 -14.697 -18.276  0.50  5.00           C
ATOM    530  CA  MET P 517      13.289 -14.247 -18.103  0.50  5.00           C
ATOM    531  CA  MET P 518      13.081 -16.218 -18.383  0.50  5.00           C
ATOM    532  CA  MET P 519      11.462 -14.662 -16.877  0.50  5.00           C
ATOM    533  CA  MET P 520       9.855 -14.823 -17.034  0.50  5.00           C
ATOM    534  CA  MET P 521       9.426 -16.936 -16.924  0.50  5.00           C
ATOM    535  CA  MET P 522       9.159 -14.693 -16.138  0.50  5.00           C
ATOM    536  CA  MET P 523       7.858 -17.121 -16.529  0.50  5.00           C
ATOM    537  CA  MET P 524       8.228 -16.409 -16.894  0.50  5.00           C
ATOM    538  CA  MET P 525       8.427 -15.499 -16.734  0.50  5.00           C
ATOM    539  CA  MET P 526       8.053 -16.801 -15.712  0.50  5.00           C
ATOM    540  CA  MET P 527       8.728 -18.043 -15.521  0.50  5.00           C
ATOM    541  CA  MET P 528       6.802 -15.916 -15.074  0.50  5.00           C
ATOM    542  CA  MET P 529       6.062 -15.384 -15.305  0.50  5.00           C
ATOM    543  CA  MET P 530       6.947 -14.145 -14.351  0.50  5.00           C
ATOM    544  CA  MET P 531       6.608 -15.391 -14.059  0.50  5.00           C
ATOM    545  CA  MET P 532       6.714 -15.841 -13.888  0.50  5.00           C
ATOM    546  CA  MET P 533       6.380 -16.066 -12.449  0.50  5.00           C
ATOM    547  CA  MET P 534       5.578 -16.158  -9.924  0.50  5.00           C
ATOM    548  CA  MET P 535       4.570 -16.615  -8.133  0.50  5.00           C
ATOM    549  CA  MET P 536       5.806 -16.504  -7.213  0.50  5.00           C
CONECT    1    2
CONECT    2    3    1
CONECT    3    4    2
CONECT    4    3    5
CONECT    5    4    6
CONECT    6    5    7
CONECT    7    8    6
CONECT    8    9    7
CONECT    9    8   10
CONECT   10    9   11
CONECT   11   12   10
CONECT   12   13   11
CONECT   13   12   14
CONECT   14   13   15
CONECT   15   16   14
CONECT   16   17   15
CONECT   17   16   18
CONECT   18   17   19
CONECT   19   18   20
CONECT   20   19   21
CONECT   21   20   22
CONECT   22   21   23
CONECT   23   22   24
CONECT   24   23   25
CONECT   25   24   26
CONECT   26   25   27
CONECT   27   26   28
CONECT   28   27   29
CONECT   29   28   30
CONECT   30   29   31
CONECT   31   30   32
CONECT   32   31   33
CONECT   33   32   34
CONECT   34   33   35
CONECT   35   34   36
CONECT   36   35   37
CONECT   37   36   38
CONECT   38   37   39
CONECT   39   38   40
CONECT   40   39   41
CONECT   41   40   42
CONECT   42   41   43
CONECT   43   42   44
CONECT   44   43
CONECT   46   47
CONECT   47   46   48
CONECT   48   47   49
CONECT   49   48   50
CONECT   50   49   51
CONECT   51   50   52
CONECT   52   51   53
CONECT   53   52   54
CONECT   54   53   55
CONECT   55   54   56
CONECT   56   55   57
CONECT   57   56   58
CONECT   58   57   59
CONECT   59   58   60
CONECT   60   59   61
CONECT   61   60   62
CONECT   62   61   63
CONECT   63   62   64
CONECT   64   63   65
CONECT   65   64   66
CONECT   66   65
CONECT   68   69
CONECT   69   68   70
CONECT   70   69   71
CONECT   71   70   72
CONECT   72   71   73
CONECT   73   72   74
CONECT   74   73   75
CONECT   75   74   76
CONECT   76   75   77
CONECT   77   76   78
CONECT   78   77   79
CONECT   79   78   80
CONECT   80   79   81
CONECT   81   80   82
CONECT   82   81   83
CONECT   83   82   84
CONECT   84   83   85
CONECT   85   84   86
CONECT   86   85   87
CONECT   87   86   88
CONECT   88   87   89
CONECT   89   88
CONECT   91   92
CONECT   92   91   93
CONECT   93   92   94
CONECT   94   93   95
CONECT   95   94   96
CONECT   96   95   97
CONECT   97   96   98
CONECT   98   97   99
CONECT   99   98  100
CONECT  100   99  101
CONECT  101  100  102
CONECT  102  101  103
CONECT  103  102  104
CONECT  104  103  105
CONECT  105  104  106
CONECT  106  105  107
CONECT  107  106  108
CONECT  108  107  109
CONECT  109  108  110
CONECT  110  109  111
CONECT  111  110  112
CONECT  112  111  113
CONECT  113  112  114
CONECT  114  113  115
CONECT  115  114  116
CONECT  116  115
CONECT  118  119
CONECT  119  118  120
CONECT  120  119  121
CONECT  121  120  122
CONECT  122  121  123
CONECT  123  122  124
CONECT  124  123  125
CONECT  125  124  126
CONECT  126  125  127
CONECT  127  126  128
CONECT  128  127  129
CONECT  129  128  130
CONECT  130  129  131
CONECT  131  130  132
CONECT  132  131  133
CONECT  133  134  132
CONECT  134  135  133
CONECT  135  134  136
CONECT  136  135  137
CONECT  137  136  138
CONECT  138  137  139
CONECT  139  138  140
CONECT  140  139  141
CONECT  141  140  142
CONECT  142  141  143
CONECT  143  142
CONECT  145  146
CONECT  146  145  147
CONECT  147  146  148
CONECT  148  147  149
CONECT  149  148  150
CONECT  150  149  151
CONECT  151  150  152
CONECT  152  151  153
CONECT  153  152  154
CONECT  154  153  155
CONECT  155  154  156
CONECT  156  155  157
CONECT  157  156  158
CONECT  158  157  159
CONECT  159  158  160
CONECT  160  159  161
CONECT  161  160  162
CONECT  162  161  163
CONECT  163  162  164
CONECT  164  163  165
CONECT  165  164  166
CONECT  166  165  167
CONECT  167  166  168
CONECT  168  167  169
CONECT  169  168  170
CONECT  170  169  171
CONECT  171  170  172
CONECT  172  171  173
CONECT  173  172  174
CONECT  174  173
CONECT  176  177
CONECT  177  176  178
CONECT  178  177  179
CONECT  179  178  180
CONECT  180  179  181
CONECT  181  180  182
CONECT  182  181  183
CONECT  183  182  184
CONECT  184  183  185
CONECT  185  184  186
CONECT  186  185  187
CONECT  187  186  188
CONECT  188  187  189
CONECT  189  188  190
CONECT  190  189  191
CONECT  191  190  192
CONECT  192  191  193
CONECT  193  192  194
CONECT  194  193  195
CONECT  195  194  196
CONECT  196  195  197
CONECT  197  196  198
CONECT  198  197  199
CONECT  199  198  200
CONECT  200  199  201
CONECT  201  200  202
CONECT  202  201  203
CONECT  203  202  204
CONECT  204  203  205
CONECT  205  204
CONECT  207  208
CONECT  208  207  209
CONECT  209  208  210
CONECT  210  209  211
CONECT  211  210  212
CONECT  212  211  213
CONECT  213  212  214
CONECT  214  213  215
CONECT  215  214  216
CONECT  216  215  217
CONECT  217  216  218
CONECT  218  217  219
CONECT  219  218  220
CONECT  220  219  221
CONECT  221  220  222
CONECT  222  221  223
CONECT  223  222  224
CONECT  224  223  225
CONECT  225  224  226
CONECT  226  225  227
CONECT  227  226  228
CONECT  228  227  229
CONECT  229  228  230
CONECT  230  229  231
CONECT  231  230  232
CONECT  232  231  233
CONECT  233  232  234
CONECT  234  233  235
CONECT  235  234  236
CONECT  236  235
CONECT  238  239
CONECT  239  238  240
CONECT  240  239  241
CONECT  241  240  242
CONECT  242  241  243
CONECT  243  242  244
CONECT  244  243  245
CONECT  245  244  246
CONECT  246  245  247
CONECT  247  246  248
CONECT  248  247  249
CONECT  249  248  250
CONECT  250  249  251
CONECT  251  250  252
CONECT  252  251  253
CONECT  253  252  254
CONECT  254  253  255
CONECT  255  254  256
CONECT  256  255  257
CONECT  257  256  258
CONECT  258  257  259
CONECT  259  258  260
CONECT  260  259  261
CONECT  261  260  262
CONECT  262  261  263
CONECT  263  262  264
CONECT  264  265  263
CONECT  265  266  264
CONECT  266  265  267
CONECT  267  266  268
CONECT  268  267  269
CONECT  269  268  270
CONECT  270  269  271
CONECT  271  270  272
CONECT  272  271  273
CONECT  273  272  274
CONECT  274  273  275
CONECT  275  274
CONECT  277  278
CONECT  278  277  279
CONECT  279  278  280
CONECT  280  279  281
CONECT  281  280  282
CONECT  282  281  283
CONECT  283  282  284
CONECT  284  283  285
CONECT  285  284  286
CONECT  286  285  287
CONECT  287  286  288
CONECT  288  287  289
CONECT  289  288  290
CONECT  290  289  291
CONECT  291  290  292
CONECT  292  291  293
CONECT  293  292  294
CONECT  294  293  295
CONECT  295  294  296
CONECT  296  295  297
CONECT  297  296  298
CONECT  298  297  299
CONECT  299  298  300
CONECT  300  299  301
CONECT  301  300  302
CONECT  302  301  303
CONECT  303  302  304
CONECT  304  303  305
CONECT  305  304  306
CONECT  306  305  307
CONECT  307  306  308
CONECT  308  307  309
CONECT  309  308  310
CONECT  310  309  311
CONECT  311  310  312
CONECT  312  311  313
CONECT  313  312  314
CONECT  314  313  315
CONECT  315  314  316
CONECT  316  315  317
CONECT  317  316  318
CONECT  318  317  319
CONECT  319  318  320
CONECT  320  319
CONECT  322  323
CONECT  323  322  324
CONECT  324  323  325
CONECT  325  324  326
CONECT  326  325  327
CONECT  327  326  328
CONECT  328  327  329
CONECT  329  328  330
CONECT  330  329  331
CONECT  331  330  332
CONECT  332  331  333
CONECT  333  332  334
CONECT  334  333  335
CONECT  335  334  336
CONECT  336  335  337
CONECT  337  336  338
CONECT  338  337  339
CONECT  339  338  340
CONECT  340  339  341
CONECT  341  340  342
CONECT  342  341  343
CONECT  343  342  344
CONECT  344  343  345
CONECT  345  344  346
CONECT  346  345  347
CONECT  347  346  348
CONECT  348  347  349
CONECT  349  348  350
CONECT  350  349  351
CONECT  351  350  352
CONECT  352  351  353
CONECT  353  352  354
CONECT  354  353  355
CONECT  355  354  356
CONECT  356  355  357
CONECT  357  356  358
CONECT  358  357  359
CONECT  359  358  360
CONECT  360  359  361
CONECT  361  360  362
CONECT  362  361  363
CONECT  363  362  364
CONECT  364  363  365
CONECT  365  364  366
CONECT  366  365  367
CONECT  367  366  368
CONECT  368  367
CONECT  370  371
CONECT  371  370  372
CONECT  372  371  373
CONECT  373  372  374
CONECT  374  373  375
CONECT  375  374  376
CONECT  376  375  377
CONECT  377  376  378
CONECT  378  377  379
CONECT  379  378  380
CONECT  380  379  381
CONECT  381  380  382
CONECT  382  381  383
CONECT  383  382  384
CONECT  384  383  385
CONECT  385  384  386
CONECT  386  385  387
CONECT  387  386  388
CONECT  388  387  389
CONECT  389  388  390
CONECT  390  389  391
CONECT  391  390  392
CONECT  392  391  393
CONECT  393  392  394
CONECT  394  393  395
CONECT  395  394  396
CONECT  396  395  397
CONECT  397  396  398
CONECT  398  397  399
CONECT  399  398  400
CONECT  400  399  401
CONECT  401  400  402
CONECT  402  401  403
CONECT  403  402  404
CONECT  404  403  405
CONECT  405  404  406
CONECT  406  405  407
CONECT  407  406  408
CONECT  408  407  409
CONECT  409  408  410
CONECT  410  409  411
CONECT  411  410  412
CONECT  412  411  413
CONECT  413  412  414
CONECT  414  413  415
CONECT  415  414  416
CONECT  416  415  417
CONECT  417  416  418
CONECT  418  417  419
CONECT  419  418  420
CONECT  420  419  421
CONECT  421  420
CONECT  423  424
CONECT  424  423  425
CONECT  425  424  426
CONECT  426  425  427
CONECT  427  426  428
CONECT  428  427  429
CONECT  429  428  430
CONECT  430  429  431
CONECT  431  430  432
CONECT  432  431  433
CONECT  433  432  434
CONECT  434  433  435
CONECT  435  434  436
CONECT  436  435  437
CONECT  437  436  438
CONECT  438  437  439
CONECT  439  438  440
CONECT  440  439  441
CONECT  441  440  442
CONECT  442  441  443
CONECT  443  442  444
CONECT  444  443  445
CONECT  445  444  446
CONECT  446  445  447
CONECT  447  446  448
CONECT  448  447  449
CONECT  449  448  450
CONECT  450  449  451
CONECT  451  450  452
CONECT  452  451  453
CONECT  453  452  454
CONECT  454  453  455
CONECT  455  454  456
CONECT  456  455  457
CONECT  457  456  458
CONECT  458  457  459
CONECT  459  458  460
CONECT  460  459  461
CONECT  461  460  462
CONECT  462  461  463
CONECT  463  462  464
CONECT  464  463  465
CONECT  465  464  466
CONECT  466  465  467
CONECT  467  466  468
CONECT  468  467  469
CONECT  469  468  470
CONECT  470  469  471
CONECT  471  470  472
CONECT  472  471  473
CONECT  473  472  474
CONECT  474  473  475
CONECT  475  474
CONECT  477  478
CONECT  478  477  479
CONECT  479  478  480
CONECT  480  479  481
CONECT  481  480  482
CONECT  482  481  483
CONECT  483  482  484
CONECT  484  483  485
CONECT  485  484  486
CONECT  486  485  487
CONECT  487  486  488
CONECT  488  487  489
CONECT  489  488  490
CONECT  490  489  491
CONECT  491  490  492
CONECT  492  491  493
CONECT  493  492  494
CONECT  494  493  495
CONECT  495  494  496
CONECT  496  495  497
CONECT  497  496  498
CONECT  498  497  499
CONECT  499  498  500
CONECT  500  499  501
CONECT  501  500  502
CONECT  502  501  503
CONECT  503  502  504
CONECT  504  503  505
CONECT  505  504  506
CONECT  506  505  507
CONECT  507  506  508
CONECT  508  507  509
CONECT  509  508  510
CONECT  510  509  511
CONECT  511  510  512
CONECT  512  511  513
CONECT  513  512  514
CONECT  514  513  515
CONECT  515  514  516
CONECT  516  515  517
CONECT  517  516  518
CONECT  518  517  519
CONECT  519  518  520
CONECT  520  519  521
CONECT  521  520  522
CONECT  522  521  523
CONECT  523  522  524
CONECT  524  523  525
CONECT  525  526  524
CONECT  526  527  525
CONECT  527  526  528
CONECT  528  527  529
CONECT  529  528  530
CONECT  530  529  531
CONECT  531  530  532
CONECT  532  531  533
CONECT  533  532  534
CONECT  534  533  535
CONECT  535  534  536
CONECT  536  535  537
CONECT  537  536  538
CONECT  538  537  539
CONECT  539  538  540
CONECT  540  539  541
CONECT  541  540  542
CONECT  542  541  543
CONECT  543  542  544
CONECT  544  543  545
CONECT  545  544  546
CONECT  546  545  547
CONECT  547  546  548
CONECT  548  547  549
CONECT  549  548
END
