# Supplementary material for: Cross-species dissection of saline-related genes by genetically deciphering a euryhaline microalga Chlorella sp
Source: Nat Commun. 2026 Jan 13;17:1577. doi: 10.1038/s41467-026-68287-6 (PMC12902096; doi:10.1038/s41467-026-68287-6)
Supplement: Supplementary file 6 — Source Data [file 41467_2026_68287_MOESM6_ESM.zip › 8-Source_Data_and_code/Original_Data_for_Supplementary_Figure/Fig_S6_MEM25_chloroplast.fasta]

>MEM25_chloroplast
AATTTAGAGAAAAAGAAACACAGTTTCTTAGTTCATAACCTTATTAAGGAGGTGATCCAGCCGCACCTTCCAGTACGGCTACCTTGTTACGACTTCACCCCAGTCACTAGCCCTGCCTTAGGCATCCCCCTCCAAAAAGGTTGGGGTAAC
GACTTTGGGCATAGCCAGCTTCCATGGTGTGACGGGCGGTGTGTACAAGGCCCGGGAACGTATTCACCGCCGTATGGCTGACCGGCGATTACTAGCGATTCCGACTTCATGCAGGCGAGTTGCAGCCTGCAATCCGAACTGAGACCGGGT
TTTTGAGGTTAGCTGTATCCTTCGCAGGTTTGCATCTCTTTGTCCCGGCCATTGTAGCACGTGTGTGGCCCAGGGCGTAAGGGGCATGCTGACTTGACGTCATCCTCACCTTCCTCCGGCTTCTCACCGGCAGTCTTTTGAGTTTCCCTA
AAATAGGCAACACAAAACAAGGGTTGCGCTCGTTGCGGGACTTAACCCAACATCTCAAGACACGAGCTGACGACAGCCATGCACCACCTGTGTCCACCCTTCATTTTCAAAAGAAAATGAAAAAATTCCCTTTCAGGAAATAAGTGGCAT
GTCAAGCCCTGGTAAGGTTCTTCGCGTTGCATCGAATTAAACCACATGCTCCACCGCTTGTGCGGGCCCCCGTCAATTCCTTTGAGTTTCACTCTTGCGAGCATACTCCCCAGGCGGGATACTTCACGCGTGAGCTACGGTACTGAATGT
TTTTAAACCACCCAACACCTAGTATCCATCGTTTACGGCGAGGACTACTGGGGTATCTAATCCCATTTGCTCCCCTCGCTTTCGTCTCTCAGTGTCAGTACTTTTTTTAGTATTTTAGTAAACAAGTTTACTAAAATACTAAAAAAATCG
GCCCAGCAGAGTGCTTTCGCCTTTGGTGTTCCTCCCGATATCTACGCATTTCACCGCTCCACCGGGAATTCCCTCTGCCCCTACCGAACTCTAGCCTGATAGTTTCTCCTGCCGGCCCAGGGTTAAGCCCTGATCTTTAACAGGAGACTT
GTCAAACCACCTACAGACGCTTTACGCCCAATCATTCCGGATAACGCTTGCATCCTCTGTCTTACCGCGGCTGCTGGCACAGAGTTAGCCGATGCTTATTCCTCAGATACCGTCAAAATTCTTCCCTGAGAAAAGAAGTTTACAACCCAT
AGGCCTTCATCCTTCACGCGGCATTGCTCCGTCAGGCTTTCGCCCATTGCGGAAAATTCCTCACTGCTGCCTCCCGTAGGAGTCTGGGCCGTGTCTCAGTCCCAGTGTGGCTGATCATCCTCTCAGACCAGCTACTGATCATTACCTTGG
TAAGCCTTTACCTCACCAACAAGCTAATCAGCCGCAAGCCCATCTTCTGGCGATTATTCATCATTTCACTTCTCAGCAAATTTTATGAGGTATTAGCCACCGTTTCCAGTGGTTGTCCCTCTCCAAAAGGTAGGTTCTTACGTGTTACTC
ACCCGTCCGCTACTAATTAATTTTTTCTCCAAGGAGAAAAAATCATTCGTTCAACTTGCATGTGTTAAGCATGCCGCCAGCGTTCATCCTGAGCCAGGATCAAACTCTCCGTGAAATTTTTTTTGTTTTTCACATTTATTAATGTAGCCT
AAGGTTTTTAAAAAGTCAAACCAGTCTGCCTCTCTTAAAAAAACAGATCACCCGCGGCAGTATTATTTTATTCTAAAATTTTATTTTTAGTAAAAGAATAAATATGCAATCTAAATTTTTTAGATACTATGTATTTAAAACTGTTCTTCA
ATTTTACAAACTAAATATATTGATTTTCTTAAGATATATAAGAAAAAATATAAGGTTTATGCATCTATAAGATTTAAAGGATAAGGGTTTAAGTCGGTTATAAGTATCAAAAAAATTTAACATACAATTTTTTCAAATTTAAATTTAAGT
TTTTTATTTGTTTTAATTTATTGCTAAAAAACAAAATTAAATTTTTTATACATTAATTTATAGTAATGACAAAAATTTTATAGTAATGACAAAAATTTTATAGTAATGACAAAAATTTATAGTAATGACAAAAATTTATAGTAATAACAA
ATTTATTTAAGATTATAAATATATTAATAAACTGAATAATTTTATAGTAATTTGTTAGAAATTATTTATTACTGAGTTATTTTATTTTTTAAAATTTTAATACTTTCTTAGCTTTACTAAAAGCTTTGTGATTATATAAACAATAGTCGT
TAATAAAAAAAATTAAAAAAAAGTCTTTTTTTAATAACTAATAGCAATTTTTTTTGATTAAAATATAGTTTTTATTAAAAATATATAAAAAAATAAAATTTAGAATTAAAAATGCCTACTACTAGATTCGAACTAGTGACATTCCGCGTA
TGAGACGGATGCTCTAACCAACTGAGCTAAGTAGGCAAAAAAGAAATATTTTTGGGATTTTAAAGATTACCGTTATCCGGACTCGAACCGGAATGGACGCTTTGTCCGCAAACCCCTCAAGCTTGTGTGTCTACCAATTTCACCATAACG
GTATCTATAAATTAGGATAGCATTGGTAATAAAAATTGAAATTTCAATATTGATTTTTTTAGTTAAGGATTCAAATATTAATAAAATAAAGCTTTTAACCAATTCATAATAAGAATTCCTTTTTACTTAGAAATAAAAAATAATTTTTGT
CAGTGTAAATATTAAAAATTAATTTAATAAAAAACATTCTAGAAGTTTAATTTTTTTAAAAAATACAATAATATTGTACTAAAAGAAACCTAATCTGTCAATATTTTATTTTTTTACTAAAAAATTCAAATATAATATTACACTTCTATT
ACGCCGATTTAGGTTTTATCTTATAATATTAATATTTAATTTCGTACAGCATTTTACTACAATTAAAATGCTGTACTTACTCACGGAGACGTTATAAAACGTAAAGAAAAATATTGACATCCAGATCTATTATGAGAAAAATTTGTCGTT
AGTTAATACAAATAAGTATGAGCTTTAGATTATTGCTCGTTTACTTTAGGAAAAAAAGGAAAACACTTACGCGTATTATATGTTATTGATTTATGTAGTTTTGTCAAAAACTCTTTATTAAAAACGTAATAATAAAACCAAGTAAACCCA
TTAAAAAATACTACTATCATTTACAAAAAACAAAAATTTAATTTAAGCAATTAAATTAAAAATTAGACTAGACAGATCAAAAATTTTTTGATAAAACTAAATTATCAAAAATAAAAAATTGGGATTGTAGTTCAATTGGTTAGAGCACCG
CCCTGTCACGGCGGAAGTTGCGGGTTCGAGTCCCGTCAGTCCCGATAGTTGAAAAAATAATTAACATATTTTAATTTCTATAAATTTTCTATTTTTTATAGTTTTATATTGGACAATATTTTTTCAAAAAATAGGTAAATATATATTCGA
AAAAATGAAATACTAACTAATATATTATTCAGTAACTGGTAATAAATTTTGTAAAATTTTTTTTTTTCGAATTATAATATAATTAAACTCATAATTTTTATTTTTAATTATCTATATTTTCTTTAAAAAAGAATAGCAACTGTTTTTTGA
TTTTGGTTCATTTTTTTTTATTTATAACTCTAAAATCTTTTCTAAATTAAACAACTATAAATTTTAGAAAAGTAAAAAATTTCCTATTTATTTTTTCTCGTTTAATATAATTTAATTTAAATAGATTTAACAGACAAAGTTTTTAAGGAA
AGAGAGGGATTCGAACCCTCGATGGTTTTATTTACCATATAGACGTTCCAGGTCTAAACCATAAACCGCTCGGACACCTTTCCATTATTTTTTACAAAATCAATAAAAAACTAACAGAAAAAGTTAGGGCAATCTAACGAAATTATTTTT
TGTAATTTTTTTATATACTATAGCATTTTTTGCTTTATTAGAGATAAAAACATAGCAAAAAATGCTATAGTAATATTAATCATATCTAGTCTTTTATATTTTTCTCTTTTTAAGAGTTAATTGTGGAAAAAAATTAATTTAAACTTTTCG
TGAATAAAATTCAACAACTAATAGTTCATTAATTTGAAGACCAACCATATTACGAGATACTGAATTTGTAACAGTAGCTATTAATTTTTCTTGATTTAAGTCAAGAAATAAAGGTACCTGAGTTAAATTTACGCGATTTAAAGATTTAGT
AATTAATGGTTTTGATACTTCATTGACCGAAATGACATCATTAATTTTACAAATATAACTAGGAATATTAATTTTCTGTTGATTAACTAAAATATGCCCATGTGTAACTAATTGACGTGCAGCCGCAATAGTAGGTGCAAATCCTAATCG
AAAAACAATATTATCTAAACGTGTTTCTAATAATTGTAATAATACTTCACCTGTGGAACCTTTTCTTCGACGTGCTTCACGAATATATTTGAGCAATTGTCTTTCATTTATTCCATAATTAAATCGCAATTTTTGTTTTTCTTTTAAACG
TACAGCATATTGCGATTCTTTTGCTTTTTGATTACCTGTTAACTTTTTTTTGGGGCCGTGTTGACCTGGTGGAAAATTTCGTGAACAATCTTTTTGTGTTAAACCAGGTAATTCACCTAAGCGGCGTACAATACGTAATTTGGGTCCTCG
ATATCGAGACATAGTAAAAATTTTATATTTTTATATAACAATGTATTTTTTGTTGAGTTTGTTTTTAGAATAATAAATAATTGGGTTTTTTTAACTGAAGTTAATTAAATATTTTTGTAATCTGAAAAAAATATTATTTTCTAATTAAAA
ATACAATTAAAAGCCTAAACAAAATTCTAAAATTATTAAAGTTCCAATTAATTTGAATTTATAAATGTTTATTAAAACAATAATTAATTGTTAGAACAAAAAAAATTAAAGCTTTTTTTAGTACTAAATTATTATTAATTTAGTACTAAA
AAAAGCTTATTTTAAAGCAAACTGTTTAATGACTTGGTAACGAGCACGCGCTCTTTTAAAGACAAAAGTAGCTTCTACACGTTGTTTTTCACCTTGTGCTTGTTCTAATTTTTCTTTAGCTTGTTGAAAGGCTAGTTCTGCTTGCTCTGC
TTCAATAGTTTTAACCGATTCAGCTTCATTAACTAAAATAGTAACTTGGTTTTGTTTAATTAAAGCAAAACCACCCATTAAAGCTAATGGAATCCATTCTGATTTTGATCTAATTAAGGTAACACCTATATCTAAAGCAGTAATTAATGG
GGCATGGTTCGATAATACGCCCATTTGACCTGTATTAGTAGGAAGAATAATTTCTTCAGCCTGATCATTCCAAAAAATTCGATCAGGTGTCATGATACAAATTTGTAATGTCATAATTTTTCTCAATTATAGAGATACTATTTTTAGAGT
TATATAAAGTTAATTTCTTTATAAAAGCAAAAAAAATATATTTCATTATTAATAATATAAATTTTATCAAAGCAATAATTTTTATTAAAAGTTTTTTGCTTATCCAAAATTTAAAAATTTTTTTTGTTTACTTTATGCTTTTTAGAATGA
AAAAATCTAAAAAGCATAAAGTTGCATATTTTATTTTTTTATTCTAAAAAAATAAATTTAATCTTTTATGATTGAAGAGTCGACGCTTTTGAAATAGCCTCATCAATATTTCCAACTAGATAGAAAGCTTGTTCTGGAAGTTCATCAAGT
TCACCTGTTAAAATAAGATTAAATCCTTGAATCGTTTCAGCTAAACTTACATATTTTCCAGGAGAACCTGTAAAAACTTCTGCTACGAAGAATGGTTGAGATAAGAAACGTTCAATTTTACGAGCACGAGCAACAATTAAGCGGTCTTCT
TCTGATAATTCATCAAGACCTAAAATTGCAATAATATCTTGTAACTCTTTATAACGTTGTAAAGTTTGTTTAACATTTTGGGCACATTGATAATGTTGGTCACCAACAATCCAAGGTTGTAACATAGTAGACGTAGAATCTAATGGATCT
ACAGCAGGATAAATACCTTTTGAAGCTAAACCACGAGAAAGTACGGTTGTAGCATCTAAATGTGCAAATGTTGTAGCTGGCGCTGGATCCGTTAAATCATCGGCTGGAACGTAAACAGCTTGAATTGAAGTAATGCTTCCATCTTTTGTA
GATGTAATACGTTCTTGTAAACCACCCATTTCTGTAGCAAGAGTTGGTTGATATCCAACCGCAGAAGGCATACGACCTAAAAGAGCTGATACTTCTGAACCTGCTTGTACAAAACGGAAAATATTATCAATAAATAAAAGAACGTCTTGT
TTATTTACATCACGAAAATATTCAGCCATTGTTAAAGCCGTTAAACCTACACGCATACGGGCTCCTGGAGGTTCATTCATTTGCCCATAAACGAGTGCTACTTTTGATTCCGAAATATTATCTTCATCAATAACGCGCGATTCTTTCATT
TCCATGTAAAGATCGTTACCTTCACGAGTACGCTCGCCAACGCCGCCAAAAACAGAAACACCGCCATGTGCTTTCGCAATATTATTGATAAGTTCCATAATAAGTACTGTTTTTCCAACACCAGCACCACCAAATAAACCAATTTTTCCA
CCTCGACGATATGGCGCTAATAAATCTACAACTTTAATCCCTGATTCAAAAATAGAAAGTTTTGTATCTAAATCGATAAATGCAGGTGCTGATCGATGAATAGGTAATTGTTCTTTATTATTCACAGGACCTAAATTATCTACCGGCTCT
CCAAGTACATTAAAAATACGACCTAATGTAGCTTGACCTACTGGAACACTTAAAGCTTTACCTGTATCAATAACTTCCATCCCTCGCATTAAACCATCAGTTGCACTCATAGCAACAGCACGTACACAATGATCCCCTAATAATTGTTGA
ACTTCACATGTTACTGAAATATCTTGTCCAGCTTCATTTTTGCCTTGAACAACTAAAGCATTATAAATATTTGGCATTTTTCCAGGAGGAAAAGAAGCATCTAATACTGGACCAATGATTTGTGTAATACGGCCAAAAGTTTTTGTTTCT
GTAGAAACGCTCATAGTTTAAAATAATTTTTTTTACTTTTTATTTATTGTTTTGTTTAAAAAATATTTTTTCAATACTTATTCTAAAATTTAAACTTTACGTATTTTAAGAACCATATAATATGTTTTCTTAGTCAATAATTATTTTGAT
GAGTTTATTTTTAAAGAAAATTAACTAAAAAATATTTCACTAAGAAAAATTAAAACCAGGCTTTTAGCGCAAAATTCTAAAAAATTAATTTTTTTTATTGAAAGTAAACTAAAACATAAAATATATTTTATTTAAGAAAAAATCTCTAAA
TTTTATTTTTGATTAAAATTATACAAATATATAGTATATCTTCTCATAAAAATAGACTTTTGTCAAAAACAGAGTAATTAAAAATAAAAATTTTTTAATAGTATTTTATTCTAATTTAAACTATCTAATAGTTTATATAAATAGAAATAA
ATTATAGTTATTTAAAAAATAACAACTCTATTAGATAATTAAAAATTCGATTAATCTTAGACTTTTCTTTTCTTAAAAATTCCAGTATACTAAATAATAAATTTTATAATTAAAAAAATCTATTATGTAAAAATAAACCAATTAATAAAT
TTTTGGTTTTATTATTTTAGTTTTTACTTAAATAATGTATTGTTTTTAAAGAATAAAAAAATTAAAAACAAGAGTTAGTTAGTTGAAACTAAAAAAGATGTAGATTTAAAAAATAAAATAATAACTTAAAATAGTTAACATTCTCTTAAT
ACTAGTTTTAAAATAATTTCTAAGAAACTATTTATTTCGTTGTTGCTTTGTTTCACAAGAAAAAAGTTTTATTAGAAAAATAAAATTAAAAATTTTTAAAATTTGATTTATTGAATGTAATTTAATAGAGGAATTATTATTTTATTTGTA
AAATAAAAAGAATAAATTTTTATAGAAAATACTAACAAAATTTTTATTTATGCCAATCGGTGTACCTAAAGTCCCTTTTCGTCTTCCTGGTGAACCTGCAGCACAATGGGTAGACTTATATAATCGATTATATCGAGAACGTGTTCTCTT
TTTATGTGGAGAATTAGATGATGAGTTAGCTAATCAACTCATTGGAATAATGTTATATTTAAATGCTGAAGAAAAAAATAAAGGTATCTATATTTATATTAATTCGCCTGGAGGGTCGGTAACCTGTGGCATTGCTGTTTATGATGCTAT
GAATTATATAAAATCTGATGTTACAACCATATGTGTTGGAACTGCAGCGTCTATGGCTTCGTTTATTTTAGGGGGTGGTACTTTCGGAAAACGTATTGCACTTCCTCATTCTCGTATAATGATCCATCAACCAGAGGGTGGTAGTCAAGG
TCAAGCTTCTGAAGTTCTTTCGGAATCAGAAGAAGTAATGCGTATTCGAAAAGAAGTCGGTAGAATTTATGCAGAAAGAACAAATCAGAGTTTAAGTAGAATTTCTCGTGATATGGATCGTGATCAATTTATGTCAGCTCGTGAAACCAA
AGAATATGGTCTTGTAGATCAAGTAGCAGTTGATACAAAATGGACGACTAATACATAAATGTTTTTTTCTATTAGAAAAAACATTAATATTATTTTTTTTTAATTAGTAAAAAAAATGTTAGCCTAATTGTGATTTTTCAATCGCCTCCT
GCTTTTATTTGTGGCGTATATGTTTTCATTTTTTTATTTAATTATAAAAAAATGTATTCTAAATGTTTTTTTATTATAAAAAATAAATAATTCTTTCCTTCAGAAATATTTTTCTGTATTGTTTTTTATAATATAAAAAACAATTAGGTT
AAAACATTTAAAATAAAGTTTAATTTTTTAATATGAGTAAAATTTACGATTGGTTTGAAGAACGACTTGAAATTCAAGCAATTGCTGATGATATTTCAAGCAAATATGTACCTCCACATGTAAATATTTTTTATTGTATTGGTGGTATCA
CGTTTACTTGTTTTTTAGTTCAAGTAGCTACAGGTTTTGCAATGACATTTTATTATAGACCTACAGTAGCAGAAGCTTTTGCATCTGTTCAATACATTATGACAGATGTAAATTTTGGTTGGTTAATTCGTTCTATTCATCGTTGGTCTG
CAAGCATGATGGTTTTAATGATGATTCTTCATGTTTGTCGCGTATATTTAACTGGTGGATTTAAAAAACCACGTGAATTAACTTGGGTAACAGGCGTTATTATGGCCGTATGTACTGTTTCTTTTGGTGTAACTGGTTATTCATTACCAT
GGGATCAAGTTGGCTATTGGGCTGTTAAAATTGTAACTGGGGTTCCAGATGCAATTCCTGGTGTAGGTCCTGCTTTAGTAGAGTTATTACGTGGTGGCGTAGGTGTAGGCCAAGCAACTTTAACACGTTTTTATAGTCTTCATACATTTG
TATTACCACTTTTAACTGCAGTTTTTATGTTAATGCATTTCTTAATGATTCGTAAACAAGGTATTTCAGGACCGCTTTAATAATTTTTTACTTTTTTATTCTTGAATTTTTTTCTAAAAAACTTGTAAAAAATCACGAATTAACAAAAAA
AGTAAAAAATTATAATTTTTTACTTTTCTATTAGATCTATAAAAAAAAATAAATCAAAAAGGAGATTTTTTTATGGCAGTTACTAAAAAACCAGACTTGTCAGATCCAGTATTACGTGCAAAATTAGCAAAAGGAATGGGCCATAATTAT
TATGGAGAGCCTGCATGGCCAAATGATTTATTATATATTTTTCCTGTAGTAATTTTAGGAACTTTTGCTTCTATTATTGGATTATCAGTGTTAGATCCAGCTGCTATGGGTGAACCAGCAAATCCATTTGCAACTCCATTAGAAATTTTA
CCAGAATGGTATTTTTATCCTGTATTCCAAATTTTACGTGTTGTTCCAAATAAATTATTAGGTGTTCTTCTTATGGCAGCGGTACCTGCGGGTTTATTATTAGTTCCTTTTATTGAAAATATTAATAAATTCCAAAACCCGTTCCGTCGA
CCGGTTGCAACAACAGTTTTCTTAATTGGTACTGTAGCGGCTATTTGGTTAGGTATTGGTGCAGCTTTACCTATTGATATTTCACTAACTTTAGGATTATTTTAAAATTTTTTAATTTATCCAATTTTAGAATAATAATAAGGAAAATCT
AGCTGATATTTATGTTGGTTCTCAATTTATAGCGAACCAACATAAATATCAGCTGTTAAAAACGTTAAAATATAAAAATGAATAAGAAATAAAAATTTCTCAAACGTTATTTTTTTTATGGACTTTTCACTTTGTCAAAGTTTACAAAAA
ACATATTTTTGTTTTAACTAAATTATTTTTTTATTTTGCATTTTTATATTTTTTACAATATAATACAGACAACAGGCTTTTAGCTCAGTTGGTAGAGCAGCTGCCTTACAAGCAGCGGGTCATCGGTTCGAATCCGGTAGGGCCTATATT
GTGTTGTAATCTTTTTATAAAAAAAGTATAAGCTCTTTTCCCTATGAAAGAATAAGTATATAATAAAAAAAAGATTCATATTTTAGATTTTTTAAATAAAAAAAATCTATAAATATTATTCTTCTCTTTTTTTATTACAAAAATAAAAAA
AGAATAATATTAGTTACATAAATGGAGTTGTAAAAAATTATGAGTGCTCAAGATCTACCAAGTATTTTAGTACCTTTAGTTGGACTTGTGTTTCCAGCAGTAGCAATGGCTTCGCTCTTTTTATATGTTGAAAAAGAAGAAATAAATTAA
AAAAAGGAAAAAAATATAGAATTCGGATACGCGAATTCTATATTTTTTTCCTTTTTTCACTAGTGTCTAATCTTTAATTAAAAAAAATTTTTTTAAACTAAACTTTTTCTATTTGTTTCTTTAAATAGAACAACCAAAAAATAATAAAGA
ATTTAGGAATTATAGACTATAAAAATAAAGAGGTTAAAATATAATTATGTCGATTTTATCTTGGATTGAAGATCAACGAAAATTGAAATTATTAAATGCACCGAAATATAATAAACCAAATTCTGATAGTACTCAAGGATTATGGACTCG
ATGTGACCATTGTGGTGTTATTTTATATATTAAACATTTAAAAGAAAATCAACGTGTTTGTTTTGGTTGTGGTTTTCATTTACAAATGAATAGTAATGAACGTATTGAACATTTAATTGACGCTGGAACATGGCGCCCATTAAATGAATT
AGTCTCTCCTTGTGATCCTTTAGAGTTCAAAGATCAAAAAGCCTATACTGAAAGATTAAAAGAAGCACAAGAACGTACAGGCCTGCAAGATGCTATCCAGACAGGAACTGGTTTACTTGATGGAATTCCAATCGCTTTAGGGGTAATGGA
TTTTAATTTTATGGGCGGTAGTATGGGATCTGTTGTTGGCGAAAAAATTACTCGTTTAATTGAACATGCTACAGCAGAAGGCTTAACTCTTATTTTAGTTTGTGCTTCGGGTGGCGCTCGTATGCAGGAAGGTATTCTTAGTTTAATGCA
AATGGCAAAAATTTCTGCAGCCTTACATGTTCATCAAAATTGCGCTAAACTTTTATATATTTCAGTTTTAACATCACCAACCACTGGAGGAGTTACTGCAAGTTTTGCTATGTTAGGAGATTTAATTTTTGCAGAACCTAAGGCGTTAAT
TGGTTTTGCAGGTCGTAGAGTTATTGAACAAACTTTACAAGAACAATTACCTGATGATTTTCAAACAGCAGAATATTTATTACATCATGGCCTTTTAGATCTTATAGTTCCAAGATCGTTTTTAAAACAAGCATTATCTGAAACAATTAC
TCTCTATAAAGAAGCGCCTTTAAAAAATTGCGGAAAAATCCCGTATGGCGAGCAAGGACCTATTACTAAAATAAAAGAAGAGCAATTACGTCGTTTGATTCAGAAAAATTCTTTTGAGGCTCTTGAACAAAATCAAGAACTTTTATCACC
TAATGTTCGTTTGTTAAAAGAATTTCAATTCCTTTTAAATTGTTTTAATAATAATCAAGAAAGTCAAAAAATGGAAAAAGAATCAATTGAAAAAGTGTTTAATTTAGCTTCAGCATCTTATACAAATTGGTTAAATCCGTCATTTGAAGA
ATTTAAAATACGAACAAGTTTTAATTAAAAGAATTTTTATTATTTTTTTAATTAATAAAGGTTTAAATTAATTAAAAATTATTCCTTTTTTTGATTTTTATTAGGTAAAACCAATTCTTATTTTAATAAAATAAGTTTATTAGATCGTTC
GTTTGTTCAATAACTATTCAATATATCTTGTTTTAATTAGAAAGAATACAAGTCGTATTTTTTTATATTGAGAAAAAATTATTTTTTCTAATATAAATAAGATATATTGAATTAAACAACCAGTTAAAAAGTTTATGTCAGAATGAGTAT
TTTAGTTGAAAATATATCAAAAACGTTCGGTAATTATCAAGCATTACGTCAAGTAAATTTAGAAATTAAAAATGGTTCTTTAGTTGGACTATTAGGACCCTCTGGTTCCGGTAAATCAACATTATTGCGGATATTGGCCGGTTTAGAAAT
ACCAGATTCTGGTCGGGTTTGGTTAGAAGGACAAGATGCAAGTAAATATCCGTTACAAGAGCGAGAAATTGGTTTTGTTTTTCAAAATTATGCATTATTTTCCCATCTTACTGTAGCTAAAAATGTATCATTTGGTTTAGATCTTAGAAA
TGTTGAGAATAAATTAAAAAAACAAAGAGTTCACGAATTACTACAACTAGTTCAATTAGAGAAATTTGCTGATCGTTATCCGCATCAACTTTCTGGAGGTCAGCGTCAAAGAGTAGCTTTAGCTCGAGCTTTAGCTGTGGAACCAAAAGT
TTTATTACTTGATGAGCCTTTTGCTGCATTAGATGCAAAAATAAGAAAACAATTAAGAAGTTGGTTAAGAACGTTACATCAACAAATTTCTGTTACAACAATTTTTGTAACTCATGATCATCAAGAAGCAATGGAGCTAGCTCATGAAAT
TGTTATATTGGATCATGGTCGTATTTTACAGGTAGGTAGTGCTCACGAAGTTGTTGATTATTGCATTGATAATTCAGTAAAAAACACAAAGAAACTTTTACTCAAAAATCCATCCGCTACTATATAATTTTAATATTATTTTAATATTTA
ATTAAAAAATAATTTTCCTTAATTAAACTTAAGCTGAACTATATTTTTTAGTCCTATAGTTATTTTTAATATAACGAATATGTCTTTTAATTTTAAAAATTTTAGCCTTCTACCGGGTTTGAACCGGTGACTTTTTACTTACCATGCAAA
TACTCTACCTACTGAGTTAAGAAGGCATGAATTCTTTTTTCCTTTAAATATATCATAGAGTAAAAAAATTTCTAGTTAAATCTAAAAAATTTATATTTAAAATTTTAAACTAATGATATTAATGGATTTATTCTATGAGTTTTATTTATA
TTTTTTTTATATTATAATATAAAAAAAATATAAATAAAACTCATAGAATAAATCCATTAATATAGAGTATCTAATTTAATTAATTTTAGATTTTGCTAACAAAAAAGTTTATAAATTTAAACTATATTGTTAATTTTTTTTATTGTATAA
TTCTTAAATTGTAATTATTTTATTAATTTATTATTATATATAATATAAGAAACTTTCTTTTGATACTGAATTATTTTTTAGTATTTAATTATTAATAATAAAAATGATTAATACAACTAACTACTAACTAAAAAAATTAACTAGAGAAGC
AATTAAAAAAGTTATCATTTATTGACATTATTCGAAAAAAATAGATAATTTAGAAAAAAAAAATTATAATTTAAATAAAGTAAATAGAAAAAAATTAAATCCATATGAATATTGAAAAAATTTCTGAAGTCGAAGTACCAACAAAAAATT
TTTCAAAATTGTTTTTTTCTATTATAAAAGAAGAAACAACTAATTTACGAAAAATCAGGGAAGGTTTTTCTCCTAAAGAATATGTTTTAGCAGTAAAAAAAGCGTGGCAAAAAAAAGAGAAAAACTATTTTATTACACAATTTAATCAAT
TAATCTTTTCTACTATAATTTATTGGTTTTTACCTGGGTGGGTTATTTTTGCCCTTTTAAAAATTTTTTTTTCAAAACAATTATGGGCTGTTACATTTACTAAAATTCAAATTAAATTATCAAACCATCGTTCATCGATTCGTTTTACAA
TAATTTCTCAACCCCTAAATTTAACAACAATTATTAGTTTATTACCCTTTTTTGTGGGTTTTTATGATTTTCTTAATCAAAATCAACATCTAAAAAAAACCTTATTTCAAAATAATATTCCGGGATTAGTTCCTCCTACTGAAATACTTG
ATTGGAACACTTTTCGTTATTTTAGCGAAACAAAAAAAGAATTTTTAACGAAAATAGAAAAAGTTGAATGGGCTCAAAATTCTATTATTTTAACAAAAACATTAGATACAGAATTTTTGGATCACGAACCTTTTATTGGGTCGGTTAATA
AAGATATTTTTTATAAAAAAACGGATGGAACTCGAATTGCTTCATCAAAACAAGTCGAGGTTTCTTTGCAAAATCAAACTGGTTTAAAAAATTTATCATTTAATCCGAGTAGATTTCAATCTTTTGGATCAAATAGACTTTATTTAAAAA
CCTTTAATAAAAAATTAGCTTTAGATTTAAAATTTACTAGTAATATTTCTCAATTTTTACAAAATTTTTATCTTAATTTAGATGATATTCCTTTAAAATTAGATGATTTAAATTCTTATAAAGAATTCTTACTTTCGGACAATTTAAATT
TTAACTATTCAAAAAATAATAAATTAAATAGTAAAGAAGATAACCAGTTTATTTTCCCTGAAATTTTTGAAAATTTAAATTCTTTGGAAAATGAATTTTCTCATGAAAAAAATCGTCTTTTACCATATAAAGAAACAAATTGGGAAAAAT
TTATAAATACTGATTGTACCGCAAGAAAAAATGTAAAAAACAATTCTTTTTCTAAATCGAAAAAATTAAATTCAACAAATTTATTATTCGAGTTTGTGGATTTTAATAAACAAAAAAATCAGAATTCAAGCAATTTTTTAAATAAAAAAA
CCAAACAAATACCAATAGTTACTTCAACGAATAGTATTAATAATGTTTCTATTGTGAATTCTGGGTTTTCCGTTGAAAAACAATTTTCTTGGTTTTTAAAGCGAGCATTAAATCATTGTAATTTATCATCAGTATCTTTATTTTCAACAA
AAAGCGATATCGATGATTTAAACGAAATAATTTTAGAGTTAGAACAATTATTGTTAGAACAAGGCTCGTCATCATTTCGACGAATGTCCGGCTATTTATATCCGGATATGAATTCAAAAAAAATCACTTATTTTTTATTACATAATCTTT
TTTCTTTTTCGCCGAAAAATTATAGCTTAAAAATTCGTCTTCCAGTACATCCCAATTTTTTAAACAAGTATTTTTTTTCAAATCAAGCTATTCCAAATTTTGCTATTAAAACAGGTTCCGCCAATTTACAAAATTGGGATCAAAAAAGAA
AATTATATAATGACATAGGAGTTTTTCTTAATGAAAAAAATGGCTTAGATTGGGAAATTAAGTCTTTAGAAAAACCAATTAAAAAATTTATATTACCAAAAGAAAAATCTTTCCTAATTTTCCAAAATGACGTAAAAGAACAAAAATTCT
CAATAAAAATCCAACAGAATTTACGTTTTTGGTTTAATAATTATTTATCTCCTTTTAATCCTTTAACACATTCAAAAAATGCGATTTTTACAAATATAGTACAACCTAATACTGATTTAATACTTTCACAAAAAATTTGCGTAATTCCAA
TTATTACTGCTAATGAATGGAAAATAATTTATGAGGAAAATAAAACTAATCTAGAAAATAATTTATCTAATAAAAAAAATCAGAAATTTTTATCAAGGAATGATTTTGCTTTAGATGATATTTCTCTTCCCTATGTTGAAATTTCACATC
CAATAGAAAAAAACTTGTTGTCAGATAAGTATATGAATTTAAATTTTAATTTAAATTCTACTTTGGATTATTTTTATTCACCACATTATTTTTCCTCATTGTCAAAAAAACCATTAAATCAAGTCTTCTTTAATCAAACATCCAAGACTG
TTCAGTATAAAAAATTAATGTCAATTTTTAATAAATCTCAATTTCAGCCAAAAATAAATTTTTCTGATAATTGGGAACCTTTAACTTATAATTCCTGGTTAATTGTTTCACAAATTGGTTTTGCTTTTTTATGTTTTCAAATATTAAAAT
ATATTAGTACAGATTATTTTAATGAATTAATCTGGTTTATTTTAGATATTGGTTTTACAGCTGGGGTTATTGATGAAAATCTAAAAGAAGAAATTGAACTTATAACGGGAAAAATTGATAAAGGCTTTCGCGTTATTTCAAAAAATCGAA
AAAAGTTTAAAGATCTGGCTGGTGTTACCGGTCTACTATCTGAAGTTTCTGATATTGTTTGGTTTTTACGAAATTCAGGAAAAGATTTTTCTGTGAGTAAAACTTTCCCAAGAGGGCTTTTACTTGTTGGTCCACCAGGTACGGGTAAAA
CAGTATTAGTCCAAGCTATTGCTGGAGAAGCCAAAGTACCTGTATTAGCGTTATCAGGAAGTTCTTTGATTAAGCCTGGTGAATCAGGAGCTTTAAAATTAGAAAACTTATTTCACGAGGCACGATATTTAACACCATGTATTGTTTTCA
TTGATGAAGTTGATACTTTAGCTCAAAAAAGACAAGGTATAATGCAAACACCAATGGGTGGGGATGATATTACCTCGATATTAAAATATGAAAAGTTTTCACTTAATTCATACCTTGCTAATAGTGCAACGAGTAACAGTAGTCTCGGAT
TAGCAATGAGTGGAGAGAACACAAGTTTTTTCAACAAAATAGACCCGAAAGAACGAGTATCCGCTATCATTAATGAATTAGGAGAAACAGTAAATTATTCTGTTTATAACCAATTTAATAAAATTGCAGTGGAGATTAAACAGCAATTTA
TTGCTCAACAACAATTTCGACACCAACAATTATCGTTATTAATGCAACTTCTCATTGAATTAGATGGAATTCGTGGACGAAAAGGAGTTATTGTTATTGGTGCTACTAATCGACCAGAAGCTCTAGATTCAGCTATCCTAAGACCGGGTC
GCTTTGAAAAAGTTATTAAATTAGGACTTCCAGAACGCCAAAAGCGTATTGAAATTTTTAAATTATATGGTCAATCTTTAGGCTATGACAAAAATTCTAATACAGACTTTTTATCACGCCCGTCGCAAAACATTAATATTGTTAATGAAA
AAGGAGAAGATAATACGTGGGCACGCACTGATTTAGATGATAACATATGGGATTATTTAGCGAAACGAACTGTTGGTTTTTCAGCTGCTGATATAGCAAGTATAATGAATCAATCAAGTATAAAAGCAATTTTAAATAATTCAAAACATT
CTTTAAAAACTATTGAACATGGTATTGAAAGAATTACTACTTACGAAATAGAAAAACCAAGTAAAAAACTAACTCAGTTTTCGATAAATAGAGTAGCTTATTATCAAGCAGGTAAAGTTGTTTTAAGCACAATTTTAGAGCATCACCCGC
CAACTGTTGTAAGTTATCTTTGGCCACGCCCTCAAAACAAACGTTCTTTAAAAATTTTAAGTAGTCTACAAAAATACTTTTTTAAATTTGCTCGTCGTTGCGAAATTGAAGATCGCATTGTAGGTTGTTATGGTGGCAAAGCAGCAGAAG
TTTTATTTTTACAAAAATCTCCTGAACATTTTGCACATTTATCTAATTTTGGTGTAGAAGATTTAAATTATGCTTTTGTTTTAATTTGTTTTGCTATTGAAAAATGGTATATTTATTCTAAATCAACGTTATTAACTCAATTACAACAAA
TTCCAAAAAATAAAAATTCAATAGAATTAAGTCCAGAAAAAATTGAATTTTATAAGCAAACATCCTATTTTATGGAAAAACCACCACATCGTTTATATAGCCTTGAAGAAGATACCTTAATATATCCCCTTTCTCAAACTTTCTTTTCGA
GTGCGTGGTGGCAACTTTATGTTTCAAAAGAATTTGAAATTACAGATCCAAAATTTACAGATTGGTATCGTTTATATCTTCCAAATCCAGAAGAGAAAGAATCAAATCTTGATTGGATCCCTCCTGATGAATTTTATAATGGAAATGTTC
TGAATAAATATCTTACTAAAAGAACTTTAGTACGATGGAATGATCTACATAATACTGTCCGTGATTATCAAGTTCATGGTTTAGTTTTAGGGAGTTTTAATAAAGCTTTAGCTTTAATTGATGAAAATCGAGAATTTTTAGATAAACTTG
TTTTTGAACTTTCAAAAACTAAAATTTTACGTGAATATGAAATTAAAAATTTATCTTTTGCTTTTATTACGCAACCAAAGAAAGAAAAGCAAAAAAACGAGAAGAATAATAAAGTAAATATCAAAATCGTTAATAATTCATTTGGTCAAC
AATCACGTCGAAAAATAAAAAATTGGATCGATTTAAAAGATTTTCAAAATTAATTATAGTTTTTATCCCCTTTTTTTAGGAACGTTTACTTAAACAAGTAAAAAAAGAATAAAAGAGAACGTCCTCAATACAACTTTTCAAAGTTGTATT
GAGGACGTTCTCTTTTATTCTTTTTTCATAACTTTTAAATTATTCAGAAAGGAAAAAAATTACTAAAACGATTTCAAAACTTAAAAAAATATAAAAATGAATTAATTGACCGTTATAATTAAATTAATTTGCCCTGGAGAGGATTTGAAC
CTCCACGCCGTTTGGCAATTGATTTTGAATCAATCGTGTTTACCATTTCACCACCAAGGCTCTATTTTCATCTTTTTCCTTTTTATTTAAATATTAAAAATAAAGTGATAATTAATTTTTTATATTATATTTCTAATTTGTAGTCGAGTT
ATTTTTATTACTGTATTTTTTCCTAGTTAGTATTAAAAAAAATTCTTTAATTTTTAATAAAAGAGTTTTTTTTATAAAAGAAAAAGTCTAAATATTAAATAAAAGAATATATTAAAGTTTTTTAAAACTAATTTAAAGATTTAGGTTCTG
CCAAAAAAAATAAAAATTCTAATATAAAAAAAATGATAGTAAGTTTATTATTTTAATTTTTTGTTTAAGATATCAACATATTAAAAAAAATTTTTGTTTAAATACTTAACTTTGTCTACTAAAAATTAAACTAAACAATACTATATAAAT
TTTTTATTATTTTTATCTAATATTAATAGAAATAATATTAGATAAAAATAATAAAAAATTTACCTTTTAAATACTTTGAATATTTGAAATTTAAATACGAAAACACTTAACGTGTTTAGTAAATGAAACTAAAGTCTAGAAAGTATTTTT
AATTGTTTAAAAAAAAGAAAAATTTATAATGATGAACCTAAGCCGACATAGGCACCATAGAAAAAAATAGCTACTAAAGCAAGGACCGCTGTCCCTGCAACGGTTCCAACAAGCCATAAAGGAATACGACCAGTTGTTCCAGTATTGGAC
ATAGATAAATCTCCTTGATATATGACCACTCCAGTAAAGCTGAAGATTATTGGTGTTTTTTCTTTATGATTTTTTATTTTCTCAAAAACTAAATTTTTAGTTAATTGAATTTTATAACAATTAGATATAAGTAATTAAAATAAAAAACTT
AATCAGAAAAAATATAACCAAAAAATGAGTTATTTTTTATTTTTATCAGTGTTCTATTTATAAAAATAAAAAATAACTAGGAAATTTTGGTCATTAATTAAAAATATAACTTGAGAATAAAACCGCCAACACAAAAATTAATAAAAGTCC
CCAGTATAAACTGGTACGATTTAATTCTACTGATTGTTTATTGGGATTGGGTTTTGCCATAATAATCTAACCTTGCTTTTAACGTTGAATAAATTGCATGGCTGTGATAGCGCCTAAAAAGAAAACAGTAGGCACAGCTAATGCATGCAC
AGCAAGCCAACGCACAGTAAATATTGGATAAGTATACGATTTTCTTGCAGTCATGTGGCAATCTCGTTAATTTGATAATTTTTTTACTTGTTCCAAAGCATTGAAACGATCAGTAATAAGCGGAGCTTCTTGACGATCTTCAGTAAAATA
TTCATTTGGTCTTGGACTTCCAAACACGTCATAAGCAAGACCTGTACTCACAAACAACCAACCAGCAATAAATAAAGATGGAATTGTAATGCTGTGAATAACCCAGTAACGAATACTGGTTAAAATATCAGAAAAAGGGCGTTCTCCTGT
AGCACCAGACATGCTTAACACTCCTTATATAGTATTTCGTAGGACACCAATCGCTTACGAGCTAGCTTATGAAAAGCTAATCTATTTTTGAGATTCTACTCAAAAAATCACGCTAGCGTATGGAAAAAGTTAAAAAAAAGTGATTAATCT
ATTTTTTTTTAACTTTAGATTTCTTTCTTTTTTTAGTATAACTAGTTAGTTACACCATATCAAGTTTTCTAAATTGTTTCTAAAAAAATCAAAAGAGAATATATACGTTTTTTTTATAATATAAAAATATGTCACTTTTTTTCAATGAAA
TTAATTAAATTTAAAAATAAAAAAGAATTTAATTGAAAAGAAACGTGTGATTTTTGCTTTATTTTAATATTATAAAAATTTCTCAATTTTTTAATTTTTAAAAAATATAAAATTGTTGAAAATATGGGTTACCCGGGACTCGAACCCGGA
ACTAATCGGTTAAAAGCCGAGTACTCTACCATTGAGTTAGCAACCCTTATGTTAAATTAAGTTTACTTATATTTTATCTTTTTTGCAAATTTATTTTTCTAAATTAACATTCTAAAAAGATTCTGTTTTACTAATTTTAGAATGTTAATT
TAGAAAAATAAAAAAATAGATATCTATTATATTTTATAATAATAGATAATAATAAAAAATTAAACAACAAAAGAGTTGAGAATACCTACTGCAAAAACAAGAAGGAACCATAAACCAATTCCTGAAAAAACAATACGTTTATTGTCAACC
CACCCATCAGGTGTAGCTAAAGCAACAGGTACACCAATAACTAGAAGAAAAGATACCACAATTAACGCAAATAAAGCTAATTGAAAAAATAAAAGCATAGCTTTGGTTTCCTTAAAACTGTGAATATTGTATATAGTATTTTACTACTTT
TAGTATAACTTATGAGAAAAAAAGAGTCTTGTTCTTTTCAAATTGTTTTTATTTTTAAATTTAAAAATTGAAACAATTTGACAATTTCTCGAATTTCACATATTATTTCTAATAAAGAATAAAAGCGGATATTGCATAGTGGTAGTGCCC
TTGCCTTCCAAGCAAGAGGTGCGGGTTCGATTCCCGCTATCCGCTTCCCTTTTTTTTCAATAAAAAAAATAATTTTTTATTGTTTTTAATGGCGGGTGTAGCCAAGTGGTTAAGGCAGTGGATTGTGACTCCACCACTCGCGGGTTCAAA
TCCCGTCATTCGCCCAATTTTTTAATATTGAATATTCTTATTTTCATGCTTACCGTTTTTTTTTGTACTAGTTCTATAAATAACAAAAAAATTCGATGTTAGAATATCAACTAAAAATTATACAAACTATCTTTACCGTTTTTTTAAAAC
TCAACTAATTATTGAATATCCATTCAAGCAGTTATTATAAAACTTAATTAAACTAAAATTAAAAAAATTTATTAATATTTATTTTTAATTTTTCAATTTGCAAAGAATTCGGTGTATAATTTGTATAAGATTGAAGTAGTTTGTGTATTA
ACCGTCTTTGAATTGGTATTGGCACTAATCTTAATTGATATTTCATATACTGCTGTGGAAAATCGGTTTTTAACCAACTTTGAATAATTTTTTGCATTATATAGTCAATATATTTTTGTTCTTCCACACTAATTTCTAAAAAATTATTAA
TCTGATAGTCAGTATTAGGATTAAAAAAATATCTTAGTATTGGAAATAATTGATGTCTTACTCTATTACGTGAGCAAAAAAGTTTTTGATTTGTAGGATCAAAAACAATAGGTATTCTATATTTTTTACAAAAAAAAGTTATTTCTTTTC
TGTGACAAAATAAAAGTGGTCGTAAAATTTTACTTTGATGTGAAAATAAAAAAAAATTTAAAAAAGAATAGCGTGTTTGGTTTTTTTTTAAGCTATCATTTTTTAAAAATATAGAATTCAAAAAAGAAAAATATTGCTTTTGATTTTTTA
GTACTAGATTTATTTTCTTTTTCGTGCGATAAAAATCACACGTATTGCCAATGAAATTTCCATCTAAGATAATTTGATGAAAAGATCTAGTATCTAAGACAAGCGGATTTATATATTGACTCATTATTATATAAGAACAAGAATTTGGTA
GATTTTGTATTTTTTGAGATTTAATTTTTATGATTCGTTTTCTTGTTCGTTGAAATTTTATATTAATTTTTTTATTTTCTTTTTTATCTAAAATTATATTTTCTTTAACATTAAAGGCTTTCTTGAAAACATTAAAAATAGAATAAGAAT
AAACTCGAATTGGATTTTTTCTGGCTTGGAAAAAAAATAAACTACTATAGTTTTTTGAATTAAAATAATTTTTTTTTAAAAAAATTGGACTACTAAAATAATAGTATTGACTGAATAAATGTGTTTGGCATTTTAAACTTAAAAATCCTT
GTGGGCTTGTACCCCGAATTAAATGCCAAAAAGCGGTTTCAATACGGTCAGTAGCTGTATGGCCTGTAAAAATAATATTAGAATTTTCAATATTGTTTATTCGGCTAATGCCTTGTTGTCTCCAAAGTCTTGATTTTTTTTCATTGTTTA
ATAAATTTTCTGCTGGAATTAAATAGACAGGATTTTTAAAAACGAAACTGACTTTCCATATTTGTTGCATTGAGAAAAAATTTTTTTGTTGCCAAAAATGATTGAAATGCAAAATAGTTATTTTTAGATTCCATTGGTTTTGGAGATGTA
GTAAAAGTAGAAATAATAGTAAAGAATCTTGACCGCCAGAGACACTACAAAGACAGTAATCTTTTGATTTTAACATGGTGTTGAGAAATAAAAAATTATGAATTTGATATACTAATTTTTTCATAAATATAAATTTTTGCTAAAATGTAA
AATACTTGAAAAAAATTGGATTGTTTTTTATATTTATAAAAAAAGATTCAATTTTTTTATTTTTCTAATAAGAAACAATAAAATTTTATTTTCAATATAAAATTAATTTTTATTTTATATTTTTTTAGTAAGAGAGCAAATAATCAACCT
TAACAACAAAATATTACTTATATAAAGTATAAAAATAATATTACAGATAATAAAGTAAGCGATAAAAAAAGTAATTTATTTTTATTTAAAAATTACTTTACTATCCAAACAAATTCTATAGAAAATTCAATAAATTATAGTTTTTTCTAA
GTGATTTATAATAGTTTATACACTGTTATGTTAATGAATTGCCAGGAACCAGACTTGAACTGGTGACACGAGGATTTTCAGTCCTCTGCTCTACCAACTGAGCTATCCCGGCAGGTAATCAAATTAAATTATAATAAAATTTTTTTATAT
TGACAACATATTGGTTCAATAGATCAAATTTTTTAGAGTAAAAATTATTTATTTTAATTCGCTTAATACTATAGGTATTTTTTTTATAAAAAAGCTTTTATTTGCTATTTTTTCCTTATATAGTTTTTTTTCTAAAAATTAAATAATATT
CAACACATTAGACAAAATTTTAAATAAAAAAATCAGAATTTATGTTAAATTTTATACAATTTTTTACTGGAATTTTACTTATTATTATAATTGCACCGCAAACTCCAACCGAAAATGTTGTTTTAAATAAATTATTAGAAACGGGCTTTT
TTACAGGATATAATGAAGCGACTTTTTTTTTAAAGGCAACTACTTGGATTTTAATTTTTATTTTTCTTTTTTTTACCTTTTTATTATATTATACATAATAAAAAATCATCTTATTTTTTTGTTTTCTCTTATCAAAAACAAAAAAATAAG
ATGATTTTTTATATGGGTTTAGGAAAGTTAAATAAAAATAAAATATGATTCTTAGTCAAAATATTTTTTTTGACTAGTGCTCTAAAATTTTAAAAGTGAAAAAAAGTTTTCGCTTGTTTAATAAATTTTCAAAAAAATTAAATAAAAGAG
ATTATTAATACTAAACAAATTTATTCTTATTTTTACTGGGGTAGAAGGATTCGAACCTCCGAGTGGCGGGACCAAAACCCGCAGCCTTACCACTTGGCGATACCCCAATTAAATCATAATTAGTATGTCATAATTTTAAATAAATTGTCA
ATTTTTTTTCTTAGTTAAACTAATAGTAATTTATACTCACTTACAAAAAAATTTATCTTTTTTTATGTTTTATCTAGTTAATAAAACAATAAGAATTTTTTTGTTAAAAAATAAAATAGTTTTAAGTAAAAAAAGAGTTGTGCTCATTTT
TTTCAAGAAATATAAAAATAAAATTATGTTTGTAAACAAAAAAATAATTTTATTTTTTCATAAATTAAAAAATTATAAAGATTATCAAATATGATTCTATTCTAAAAAAAATTAATTTTTTTTAGAATAGAATCAGAAGTATCACTTTAA
AACTAATATAATTGAAAAATTTATTATGTTTTATAAATTGATAAAATCAAAAAATAGAAAAAAATTTTTTGGTTTTATTTATAAAGTGCTACTCCCAGACGCGCTGCAAATATAGCAGTAGCCAATGCTAAAAATAATGCAATAAAAACT
TGAGAATCAGCGATAGGCATAACTAGTTTTAATTAATATTGTTAACTCTAATTTTTTCAAAAAATTTTATTAATTTTAAAATTTCTTTATAAATAAAAACTAGAGATAAATTTAGAGGTTTCCCCCACGACTAGCTAGTAATACAATTAC
AAGAGGTCCAGCCGCAATTATAAAAAGTAAAGCAGTTAATTGTAAAATAATTTCTAAATTCATAATTTAGTTTTAGTTTTTGGTGTCGCAGTTTTTAGTACTAAAGTATTTCCGTTTTTAATATAAATTCAATCACGAAAATTAATTAAC
TTTATTAATTATCATTTTTTTTAACAATAATCTTTCAATTTTCTACTAATTATTCGAATTTAAAAAACAACAAATATAAGCTGTCGTTAAATCGTTTCTATTTTTTGATTAAAACCTTCTAAACTAATCTAAAAAATATTTAACGATTTA
AAATAGAAATACTTTAAAAAAACATAGGTATTTTAAGATATCTAAGGATTCTTTTTTCACTTATATAAGTAATATATACCAAAAAGTTTTTTTACTTAAAATAAGAAAACTAATAGTTTTTTTAGAAAAAGATTTTTTTTTCTAAAACTA
GAAAAAAAAATTTAGAATAAAATAGCATATCTAAAATAACTAATTTTTTTATAAAAATATATGTGGCTTAATTTTGAAAACTTTTAATGAGGAAAAAATGAAACAAAGATAAAATAACTTAGTTATTTTCGAACAAAAATAATTTTTAAA
ATTAAATTTTTAAAGAAAAGTCAGAAGATATTAACGAAAACTTACTGCTGCTTGCCACACAAAAGCTAATAATAAAAAAAGTACTGGGATAACCGGTAATACATCCACAATAGGGTCAAACGGCGCATACGCTTCCGGCAATTTAGCTAA
TAATAACACGGGAACCCTCCAAAATGTTGTTATAGTTAATATAATAATAACATAAATTACATCAGTTTTTTTACAAAATTATAAATTTTGAACTGACTAGCTTAATCTTAGTACTATTATGCTAATAAAAAAAAAATTTGACTAGTATTT
TAAATACTTTTAATTTCGTATTTTTTATTCTATTTTCTATAGTTTTATTAATGAGCAACTTTCTTCTTATCCAAATAAAATTAATAAGGACCTATCTTTTTTTAATTTTTTATTAAAAAATAGTAATAAATCTAAAAAAAAATAGTTAAT
ATTAAATAAGAAATTCATAGAAAACTTGAAAATAGTATTTATCTACTTTTTTAGGTTTCCTCGAGTATTTTTTTTATTTTTTATTTATGTTTTTTATTGTGCTAAAAATTTTAAACGAAAAAAATAAAAAAAAGTCGAAGCTGGGAAAAA
AACGCAATTATGTTAAATTATCCAAATTTTAATTAAAAAAGACCATTAGAAAACTTAATCACAAATTTATTATGAAATTAGCTTATTGGATGTATGCAGGTCCTGCTCATATTGGTACGTTACGAGTAGCAACTTCGTTTAAAAATGTTC
ATGCTATTATGCATGCACCACTTGGAGATGATTATTTTAATGTCATGCGTTCAATGTTAGAACGTGAAAGAGATTTTACACCCGTTACTGCAAGCATATTAGATCGACATGTATTAGCACGTGGGTCACAAGAAAAAGTAGTTGAAAATA
TTAGACGTAAAGATAATGAAGAAAAACCTGATTTAATTATATTAACACCTACATGTACTTCAAGTATTTTACAAGAAGATTTACAAAATTTTGTCAATCGCGCAGCAATAGAATCTAAATCTGATGTTTTATTAGCTGATGTGAATCATT
ATCGTGTTAATGAGTTACAAGCAGCAGATCGTACTTTAGAGCAAATAATTCGTTTCTATATAGAAAAAAGTCGACAAAATAATCAACTAGAATTAGAAAAAACATTAAAACCATCAGCTAATATTTTTGGTATTTTTACTTTAGGCTTTC
ATCATCAACATGATTCTCGTGAATTAAAAAGGCTTTTATCAGATTTAGGTATTAGTGTTAATGAAATAGTTCCTGAAGGTTGTTCAGTTCAAAACCTAAAAAATTTACCAAAAGCCTGGTTTAATATAGTACCATACCGAGAAATTGGTT
TAATGGCTGCTAGATATTTAGAAAAAGAATTTTCAATGCCTTTTATTACAGTCGCACCAATGGGAATTGTGGATATTGCTATTTTTATTCGTGAAATCCAATCTATTATTTTCAATTTTGTGAGGAATCAGCCAAGTTGTGAAAATATAA
AAAATCAAACAGAAAAAAATTCTCAGAAACAACAAGACAAAGAGCAAAAAAATTTAGTAAACAACCAAGAAATTGATTATGAAAAATATATTGATAAACAAACTCGTTTTGTTTCTCAAGCTGCCTGGTTTTCACGATCAATTGATTGTC
AAAATTTAACCGGTAAAAAAGCAATTGTTTTTGGCGATGCTACACATGCCTCCAGTATAACAAAAATTTTAGCACGAGAGATGGGTGTACGGGTTTGTTGTGCTGGCACATATTGTAAACATGATAGTGATTGGTTTCGTGAACAAGTAC
AAAATTTTTGTGATGAAGTTTTAATTACTGATGATCATACAGAAGTAGCAGATATGATTGCTCGTATTGAACCTTCCGCTATTTTTGGTACACAAATGGAACGTCATATTGGAAAACGTTTAGATATTCCATGTGGAGTTATTTCGGCTC
CAGTCCATATTCAAAATTTTCCTTTAGGCTATCGCCCCTTTTTAGGTTATGAAGGTGCTAATCAAATTGCAGATTTGGCTTACAACTCGTTCACATTAGGTATGGAAGACCATCTCCTTGAAATTTTTGGTGGACATGATACAAAAGAAG
TGATTACAAAAACACTTTCAACACAAGGAGACTTAATTTGGTCTTCTGATGCCTTGAGCGAATTATCAAAAATTCCTGGATTTGTTCGTGGAAAAATCAAACGTAATACTGAAAAATATGCTCGTGAAAAAAATATAAACCAAATTACCT
TGGAAGTCATGTTTGCAGCAAAAGAAGCTGTTGGAGCTTAGTAATTAACCCGTTAGGCACTAAAAAAATATGGAAATTTAAAAAATAAAATCTCTTATACAAGTTTGCTAAATTTAATTTTCTATTAAATATATTAGATTTAATTTCTTA
TTGCTTTTTCGGAAAAATAAAAAACAATAAGTTTTATATCCCTTATATTTTTAATTAAAAATTACGTCTTTATGATATAAAGGTTAAACTAATTTAAATCAAACTTCTTAAATTAAAAATTCTTAACAAAATATTAATATAGCTATCAAA
AACAAAGTAAAAAATTGTTTTTTATATCGAATTATTTTTTTAGCGTTATATTATTCTCAATTATAATTCTGTATTTTTCTAAAAAAAAATATTGTCCTTTCTATAAAAAAAAGCATTAGTTTACTTTAACTCCGTAAGAAACTAGTTATA
GAAACAATAATTTTTGATACAGTATTATTCTGTTGCTCTTTCATATCTGTTTTACGTTAATTTAAACAAGGAGAATTTTTCGCCATGACAATTAGTCCTCCAGAACGTGAAGCGAAAAAAGTAAAAATAGTAGTTGACCGCAATCCAGTT
GCTACAAGTTTTGAAAAATGGGCAAAACCTGGTCATTTTTCAAGAACGTTATCAAAAGGTCCTACTACAACTACTTGGATTTGGAATTTACATGCGGATGCGCATGATTTTGATACTCAAACAAGTGATCTTGAAGAAATTTCAAGAAAA
GTATTTAGTGCTCATTTTGGCCAATTAGGTATTATCTTTATTTGGTTAAGTGGTATGTACTTTCATGGTGCACGTTTTTCAAATTATGAAGCGTGGTTAACTGACCCAACACATATTAAACCAAGTGCACAAGTTGTTTGGCCTATTGTT
GGTCAAGAAATTTTAAATGCTGATGTTGGTGGTGGTTTCCAAGGTCTACAAATTACGTCAGGTTTTTTCCAACTTTGGCGAGCTAGTGGTATTACTAGTGAATTACAACTTTATACAACAGCTATTGGTGGTTTAGTTATGGCTGCAGCT
ATGTTTTTTGCTGGTTGGTTTCATTACCATAAAGCAGCTCCAAAATTAGAATGGTTTCAAAACGTAGAATCTATGTTAAATCATCATTTAGCTGGTTTATTAGGTCTTGGTAGTCTTGCATGGGCTGGTCATCAAATTCATATCTCACTT
CCTATTAATAAATTATTAGATGCAGGAGTTGATCCAAAAGAAATTCCATTACCTCATGAATTTATTTTAAATACCGGACTTATGTCACAACTTTATCCAAGTTTTTCTCAAGGATTAAGCCCGTTTTTTACGTTAAATTGGGGTGCTTAT
AATGATTTCTTAACTTTTAAAGGTGGTTTAAATCCTATCACTGGTGGTTTATGGTTAACAGATACAGCACATCATCATTTAGCAATTGCTGTTCTTTTTATTGTAGCTGGCCATATGTATCGTACTAATTGGGGAATCGGTCATAGTTTA
AAAGAAATTTTAGAAGCACATAAAGGACCATTCACCGGTGAAGGTCATAAAGGTCTTTATGAAATTTTAACAACTTCTTGGCATGCACAATTAGCTATTAACTTAGCTTTATTTGGTTCTTTATCTATTATTGTTGCTCACCATATGTAT
GCTATGCCTCCATATCCGTACCTGGCAACAGATTATGGTACACAATTATCATTATTTACTCATCACATGTGGATTGGTGGTTTCTGTGTTACCGGTGCTGGAGCTCATGCTGCTATTTTCATGGTTCGCGATTATGATCCAACTAATAAC
TATAATAACCTTTTAGATCGCGTATTACGTCATCGTGATGCTATGATTTCTCATTTAAACTGGGTTTGTATTTTCTTAGGTTTCCATAGTTTTGGATTATATATTCATAATGATACTATGAGTGCATTAGGCCGACCTCAAGATATGTTT
TCTGATACAGCAATTCAGCTTCAACCGATTTTTGCGCAATGGATACAAAGTACTCATACATTAGCACCTGGGTATACTGCACCGAATGCTTTAGCAAGTACTAGCCCTAGTTGGGGTGGAGACATTGTAGCAGTTGGTGGAAAAGTTGCA
ATGATGCCTATTTCACTAGGTACTGCTGATTTTATGGTTTAATACGATGGACCATGTAAAACTTCGCTATATGCTGGAACTGCCTTTTATTCAACAGTCAAAAAAGCTATAAATAACTTATTTTTAGTTATTTTTACGTTTTTTCTCTAT
TCGATTTTTTTTAGTGGAATGGCTCTTAAACAATCAGAAGTATAGAAAAAACGCCCTTTTTATGAAAAATCTGTTTGAATTTGTTTTTGATTTTTAGTAAAAAACATAAGGTTAATCAGCAGGAAACTAGTTTATTTAGAATAAAAAAAA
TGTTATGTCAGGAATTTTTTGTAAAAAAAAACAGTAAAAACTAAAACAAGAAAAAAATTCTAAATTAAAAAACTTCATTATTTTATATGAAAAATCAAAAACTAGGATCCTCAGAGACTACACGCGAAGCGTTTTGTTTTGATCTCTATT
TAAAAAATAAACCTCAACACAAGAAATTTTTTGATAAAGAATTTTTTGAGTGGTTTATTGGTTTTACAGAAGGTAAAGAGTGCTTTTATTGGTGGGTTGACCGTGGTCATAAAAGAGCTGGTTTTAACCTTGAAGAAAAAGATCCTAAAG
TACTTTATAAAATACGTAAAATTTTAGGTTTTGGCAAAGTTGTTTTAACAAAAAATGGTTGGCGATACCAAGTTTGGGATCGTCAAGGACTTTTTAGATTATATTGCTTATTCTTAGGGAATTTGATTCTTAAAAAACAACAACAACAAT
TTATCCGTTGGATTAATTTTTTAACGTTCCCCAAAGAATATGAACAACCAAAATATTATATCCAATCAAAAAAACCTCTTAGCTTAAAAAATGCATGGCTCTCAGGTTTTTTAGAGGCTAAAAGTGAGTTTGTTATTAACAATATTAGTG
CTTTTGATTTAAAAAATCCAAAAAGACCACGAAATCCAACTTTTAAAATATCTATTATAGAAAATCAAGAAGAGGCATGTCTTTTGAGAATTGGGCATTGTATTGAAAACCGAGAAAAAAAACTTTTCAAGGTTAAACCAACCATACAAA
AAAATTGTAATCGTCTAGATTTTAATAAAAAATCAAGTTTACAATTAATTGTCTGTTATTTGAACTATTATCCTTTTCAAGGCCAAAAAAAAATTACTTGGCTTCGTTGGAAAAGAGTTTGGTTAATGTGGGAAAAAATACAATCTAAAA
AGTCTCTTCAATATACTGAAAAATCTTTTCAAAAAATCAAGCGACTCGTACGCGAAATTAATAGAGATCAAAAAATCGATGATATAGTCCAACTTTAATACTACGAGGTTGTAGTATTAATATGCATCATATTCATGCCTTTACTATCCA
TGTTACTGTTTTAATTCTTTTAAAAGGTGTACTTTATGCTCGTAGTTCGCGTCTTATCCCAGATAAATCAAATTTAGGGTTCCGTTTCCCTTGTGATGGACCAGGTCGTGGTGGTACTTGCCAAGTTTCTGCATGGGATCACGTATTTTT
AGGTCTTTTCTGGATGTATAATTCAATTTCGGTTGTTATTTTCCATTTTAGTTGGAAAATGCAATCAGATGTTTGGGGCACTGTTAATGCTGGAGGTGTTTCTCATATTACTGGTGGTAACTTTGCACAAAGTGCAAATACAATTAATGG
ATGGTTACGTGACTTCTTATGGGCACAGTCTTCTCAAGTAATCCAGTCATATGGTTCTGCGCTTTCAGCTTATGGTTTAATTTTCTTAGGTGCGCATTTTGTTTGGGCTTTTAGTTTAATGTTCCTATTTAGTGGTCGTGGATATTGGCA
AGAACTAATTGAATCAATCGTTTGGGCTCACAATAAATTAAAAGTAGCTCCAGCTATTCAAGCAAGAGCCTTAAGTATTACTCAAGGCCGTGCTGTTGGTGTAGCGCATTATCTTTTAGGTGGTATTGCTACTACATGGTCTTTCTTCTT
AGCACGTATATTAGCTGTAGGTTAATCGTGAATTGTTAATTTTTGTTTTATTTTCTATACCAGAAAACCAATGTGTTTTGTTACTTCTAGTTTAAAAAAACATAAAGTATAAAAAATAAAACAAAAATAACAGTAAAAAAAAACAGGACT
CAACTAAAAGCTGATTGTTAATCTTTTTTATAAATGCTTGTAAAAACAAATGTTTTTCTTGTTTAACAATTAGTAATAAAAATAGAATAAATTTTTCTTTTTTATTTCATCAAATTTTATATTTTATTTTTTTTAGCTTTTACTTTATTC
TTTTTTTATTTTTTAGTTTCTTTTTTCAGTGTTTTTTTATAAAACACTGAAAAAAGAAACTAAAAAATAAAAAAATAAAATTTTCTGATTAACCCTCCAGTAAAAGGACAAAAATTTGAAGTTGTGTGCAAAAAAAATTTAATACTGGAG
AGGAAGATTCTTTATTTCAATTTTATATAAATTTATTCATTCTTTTCTGATTTTACATGAAAGGAGAATTTAAAATGGCAACAAAATTTCCAAAATTTAGCCAAGCCTTAGCGCAAGATCCAACCACTCGACGACTTTGGTTTGGAATTG
CAACAGCACATGATTTTGAAAGTCATGATGGCATGACTGAAGAACGACTTTATCAGAAAATTTTTGCGTCTCATTTTGGTCAATTGGCCATTATTTTTCTGTGGACTTCTGGTAATTTATTTCATGTAGCATGGCAAGGTAATTTTGAAC
AATGGGTTCAAGATCCTCTGCATATTCGTCCAATTGCTCACGCAATTTGGGATCCACATTTTGGTCAACCAGCAGTTGAAGCTTTTACGCGTGGTGGTGCTACAGGTCCAGTAAATATTGCAACTTCTGGTGTATATCAATGGTGGTATA
CTATAGGTATGCGTACAAATCAAGAATTATATACTGGCTCAATCTTTTTATTAATTCTTGCTGCTGTTTTTCTTTTTGCTGGTTGGTTACATTTACAACCTTCTTTTCAGCCTGCTCTTTCTTGGTTTAAAAATGCGGAATCTCGCTTAA
ATCACCATTTAGCTGGTTTATTTGGTGTAAGTTCTTTAGCATGGACTGGACACTTAGTTCACGTAGCAATTCCTGCATCTCGTGGTGAGCGTGTAGGTTGGGATAATTTTTTAACAGTATTACCACATCCAGCTGGATTAACTCCGTTTT
TTACTGGAAATTGGGCTGTTTATGCTGAAAATCCAGATACAGCTACTCATGTTTTTGGTACAGGAGACGGTAGTGGAACTGCAATTTTAACTTTTTTAGGTGGTTTTCATCCTCAAACACAAAGTTTATGGCTAACTGATATGGCTCATC
ATCATTTAGCGATTGCTGTTCTTTTTATTCTAGCTGGTCACATGTATCGAACTATTTTTGGTATTGGTCATAGTATGACTGAAATTCTTGAAGCTCAAAAACCACCTTCTGGTATTCTTGGCCAAGGTCATAAAGGACTTTATGATACTG
TAAATAATTCATTACATTTTCAACTTGGATTAGCTTTAGCTTCAGTTGGTACAATTTGTTCCTTAGTTGCTCAACATATGTATTCACTACCGCCTTATGCTTTTTTAGCTCAAGATTTTACAACACAAGCTTCACTTTATACACATCACC
AATATATTGCCGGCTTTATTCTTTGTGGTGCTTTTGCTCATGGTGCTATCTTTTTTGTAAGAGATTATAATCCAGAAACAAATCGTGATAATGTTTTAGCTCGTATGTTAGAGCATAAAGAAGCTGTAATTTCACATTTAAGTTGGGTAA
GTTTATTTTTAGGATTCCATACATTAGGTCTATATGTTCATAATGATGTTATGCAAGCTTTTGGAACACCAGAAAAACAAATTCTAATTGAACCTGTTTTTGCTCAATGGATTCAAGCAGCGCATGGAAAAACAGCCTATGGTTTTGATT
TCTTATTAGCATCTTCAGGTAGTCCAGCTAGTTTAGCTGGTCAAAGTCTTTGGCTTCCAGGATGGTTACAAGCAATTAATAATCAAAATAACACATTATTCTTAACAATCGGACCTGGTGACTTTTTAGTACACCATGCTATTGCGTTAG
GTTTACATACTACAACATTAATTTTAGTTAAAGGGGCTTTAGATGCTCGTGGTTCTAAATTAATGCCAGATAAAAAAGATTTTGGTTATAGTTTCCCTTGTGATGGACCAGGTCGTGGTGGTACTTGTGATATTTCAGCTTGGGATGCTT
TCTATTTAGCTGTTTTCTGGATGTTAAATACTATTGGATGGGTAACTTTTTATTTCCACTGGAAACACCTAGGTATTTGGCAAGGTAACACAAACCAATTTAACGAGTCTTCAACATATCTTATGGGTTGGCTTCGTGATTATTTATGGC
TTAATTCATCTCAATTAATTAATGGCTATAACCCTTTTGGTATGAATAGTCTTTCTGTTTGGGCTTGGATGTTCTTATTTGGTCATTTAGTTTACGCTACTGGCTTTATGTTTTTAATTTCTTGGCGTGGTTATTGGCAAGAGCTTATTG
AAACACTAGCTTGGGCTCATGAAAGAACTCCACTAGCTAATCTTATTCGTTGGCGTGATAAGCCAGTAGCTTTAAGTATTGTTCAAGCTCGTCTTGTTGGATTAGCACATTTTTCTGTGGGTTATGTATTAACATATGCTGCTTTTTTAA
TTGCCAGTACAAGTGGAAAATTTGGTTAAAATTTAAATGTTTAACAAATAAAAGTTAATACTAAGAGTATTTCTAGCTAACTATAATTTAGCTAAAAGTTTTAATCTTGTTCTTTTTTTGTTCTAAAATTTCATTCTGATTCATATTAGA
ATGAAATTTTAGAACAAAATTATCAAGTTATTTATCTCTACACTATTTATGATTTTTCTAGTTAAAAATAAAAAATATTTTTTATTAGTTATATTATTTGTAATCAAAAAAGATAATTTAATAAGGTTTTTGAGAAATAGAAGATTGATA
TTTTTTTGATTTTTATAAAATATCAAAAATTATGATTAATAAATATAATTCTAACTGTAATTAAAATACTATATAATATAATTATTTTATAATTAAGTTCAAAAAATACTAATTAATTTTTTTATTAAAATTAACTTAACAGTAATTTTA
TTATTTTGTTCAACTAGGTAATAAAATATTAAAAAGCTAAAAAAAAGTAAACGATTAACACAATTATTAGCTAGCTTAAAAAAAATTAAGCTATGAGTATTCTTACTTGTTTACATCGGAAAAAAATAAGAATACTCATAGTTTCTAAAT
ACGTACGTAAATTTAAAAAACAATAATTTTATTTAATAAAATTTATTGAAAAAGTTTCTTAAAATTAAAATTTATATTGCCCGGCCAGACAAAACCTCCACGTTTTGGTGCTAATTCAGAAATAACGTTTTCTGTTATATTTTCTGATAC
ATTGCCTGGTTGCCCACTTTGGTTATTTTTAATTTTATTTAAAACAATTTCTAAATTCTGCGGCAAACTTGTATAAACAGGTAAAACATCATTATCCATATAGTCTAAATCGGCCATTTTTGTATTAAATAAAACACTAAAACTTAATTG
ATTTTTATTTTCGAAAAATATTTCTCTAGGTTTTGGCCAAACAGTAAATTTAATTTTTTCTGAATTATTTATTTTATTTTGAATATAATCTTGCTTGGTCACTAATTGTTTTTCTTTGTTAAATGTATTAGACCATTCCTGTGATAAAGC
CATTTCGTAACCTGCTGAAGCACGCGGTAAAAGTTTATTCGTTATAACAAATTTTCTTAAATTTTTATCCCAACCCGCATAAAGAGGTTTTGATATAAAGTCAGTTAAAAACGGATAGTCTAAGCCCGATTCAGAACTTTTACGTTTTTG
AAAGTCAAAAGATTTTTTTTCTGAAATTTCTTCATGATATGGTGAAAATACTTCTCGGTTTTCATAAAGAGGCTGGTCATATTTTAGAACAGAAGGCAATTTATTTATTTTTTCAGTAAGTAAATTAGTTGATAAATTAGATAAAGAAAA
AAAGCGGCTAACAACCTTCAACGTTCCTTTAAATTGTTGATTATATACTTTATTAGTAAAACTTTTAGTTCCATCAAAGAAATCTTCAAAACTAGAAGCATATGGTAATTTATTATATAGTCTTAAAGAATCATAATAAGAATTTAATAT
ATGTCGCTTTTCATATAAATCAAATTCATTATCTCCACTTAAAAAAAAAGATTTTGGTTGTCTTTTCAAAAAAAGATCAATATCTAAAGCTAATAATCCCTTATAAACAGGATTTGTTAAATATTTTTGTTTTATCTTTTTTTCAATAAG
TGGTTTATTTTCTGTAACAAAAAATTGTTCAGGAAAACTGAATATATTAAAGTTTTTAAAATTAGTTTGAATTGCCAGCTCTTGTAATAAATCGGAATCTTCAGTCTCAACATCTAATTTATCATCATTAACATTCGTATTTGAATTAAC
TAAATCTGATTGACTTAAATTATACCAATCTTGAAAACGAGAATCTTGAATTGAATTTTGTTCATCATTTAAAATTTCTTTTTCGTTAAGCAAAGAGTTAGCTTTTTCATATTGATTAGAATCTATAAAATTTAAACCTTTTTTTTCAAA
AAGTTGATTTTTTTGGTTTTTAAATATATTTCCAATAGATAAAAAACTAGCTTTTGATTCTCCAATATTTGAAAATTTTTCAAATCGTGTAATCCAATCATACTCACTATGATAATTTAAATCTTCAAAACTATACACACTTGATTCATT
TGGAACAACTAAATATTGGCCACGATCAAAAGTTGAAATATCAATATCCAAAGGTTCACTTGGCATATTGGCAGAATAACTTATCGGGTCTTTTAAATTATTTTGCCCAACTAGAGTATTTTTAAAAACATTATCTTGTGAAATAAAACC
TAAAGGTCCAGTTATTAAATAATCTAAACCATAAAAAGGTATAGAACTTAGAGTAAAACCTAGAACAATTATAAAGCTTGTTTTGTTAACAGCTTGGATAAATGAAGAAAGTGAAATACTAGGAAGGCTAACTATTAGATTTTTTATTTG
TAAAATAACAAAGGACCAGACAATTGAAAATACAATACTACCGATAAAAATACCAAAAATATAATTACTATGAGTAAAAAAATTAGCTACTGTAGTTTTTGTAGAAAAAGTTTCTAAAATACTCGTGTGTCCTGTTATTGTTAAATTGCT
TAAATATTGAAAGATACAAGCTTGCTCACACCAAGATAATAGTAAATTGGTTATAAAAAATTTTCGAAAAAAGATTTTATTTCCTTCACTATTCCATTTTAGTGGAATTAAATTTTCTCCAACCATATTATAAACTATCTGAAAAATTAA
AAAGACACCTAAAAAATAATTTAAAGGCTCTAAAGATAGCCAAGGTATTAAAATGCTACGAATCCCAAAAGTCACACATAAAATGAAAAAAGTTTGGCCTATTATAAAACCTAGAAAAGAGAAAAAAGCAGCAGGTATACCCTGTATAAT
TAATCGTCGTAAAGTAATAATATGGGTTACTGTAATAGGAAGTGTCAAAAAGAAACTATTAAAGAAACCTAAAATAAATTTATTTTGCTCTAGACTAGGTATTTCTAAAAATTCAAAAAAAATTTTTGCTGGGCTTTGTAATGATAAACT
TTCAGAAAAAATCGGCTCAATAAGTTGCGGAATAGCCACAGGCAATAGACTAAAATCACGCAGCCATTGGAAAGTAAATATATAAGAAACACTATATTGCAATGTTTTTAAAAAATAAAAACATGTTTCAGTAATAAACTTACTCGAAGT
GAATTGATTGCCTAATGAATCACTTAGAGTATTTAAAAAATCAACATAATCTCGAATAGAAGATACAATAGACATATTCTTTATCTTTATATAGACATTATTTTTTTATACTTTTGTAGATATTATTTAAATAATAAATAAATTTTTATT
TTTAAATGGAATATAATTATTTATATTGTAATAAAAAAAATTATAATTTTATGTTTTTTTAGCTAAAAAAACAATAATTAATGTATTAGTCGTTGGTTTATTAGTTTCTCTTTTTTAATTTTTGGTTTTGGAAGAAAAAAGGCGTTTTTA
TATTTATAGTTTTTATAAATAAAACTGACTAAAAATTTCTTTAAAAAAAAAAATTATAAAAGCTATTATTCAACCTAAAATTTTCGTTATATTAAAAAAAATACTCAAGAAGTTTTTTTAGTTATCAAAAATTTTTTCTTGTGTTAAAAA
ATAATAATAAAGAAAAATTTGTGTAGAAAAAATATCAGTTAACATTTTAAATTATTTCGTAATTAAAGTAAATAATAATAACTTTCATTTTTATCGGGAAATTAGAAAATTTGAATGTTTATTTGAAATTAAGAAAAAAGTAAAAGATAT
AATTAAATATTATTATTAATATTTACTAAAAATTATTCTTTGAGCAGTCCTAAGCCTCGTAATTATGAAAGAAGAATTCTACTAAATTTTAAAAATTTAGATTTTAAGAAACGGTTTTAGATGCAATATTAAGAGATTGCAATTTATTTA
TAATAAGAAAACTTATTAATGCTATTAAAAGTACAACAGCACCGATAACAGAAGCTCCTATATAATCATATTGTTCTAAAGATTGATAGATAAGCACTGAAGTAACTAAATCTTTTAATGCTAAATTTGAAGAAATCATAACAATAGAAC
CAAACTCTCCTAAAGCACGAGAAAAACTTAAAGTAAATCCTGTCAAAAGTGATGGACATAAAGTTGGTAAGATTACGCGAAAAAAAGTTTGAAAAGGGGAAGCACCTAATGACCAAGCAGCTTCTTCTAAACTTTTTTCTAATTCTTGGA
TAACAGGTTGAAGTGTTCGAATAACAAACGGAAAAGATACAAAAATCATTGCTAATAAAACGCCAAGTTTGGTAAAAACAATTTGAATATTACATATTTTTAATAAGGAACCAATCCAACCTTGTTCTCCATAAACCGTTGCTAAAGTCA
GGCCAGCTACTGATGTCGGTAAAGCAAACGGCAGATCAATAGCTGCATCAATTATTTTTTTACCTGAAAAATTATATCGTGTTAATACCCAAGTTATTATGAAACCAAAAAATGTATTAATAACAGCTGCCAAAAAAGCCATTTGTAAAG
TTAATGAATAAGCAGAAACAGCAATGGGGTCTGTTGCTTTTTTGTATATAATGTGCCAATCATTTTCAAAAATTAAAAATAATAACGCGGCCAGGGGTAAGATTAATAAAAAGAATATATAACTGCACAAACTAAAGGCAATTAGTAAAT
TAGGAGTTTTTATTAAATTAGAAATTATTTTCATAATTTTTTCTCATGTTTTTTATTTATAAAAAACAAGTAAACCTATTTTAGTTTTGTTTATTTTTTAAATTAAAGCTTAGTATAAAACATCTTTAATTTAAACATCTTTTTTTTTTC
ATAGGACAGGCAATTCAATTATCCTGTCCTATGAAAAATAGATAAGTTTATTGACTTTTTTAGTTTAAAAAACGATAGAATTTAAGCTAAAAAATAAAACACATTGGTTTGAAATTATAAATAAACCTCATTAATTCTTACTAGAATTAA
TCCTAGTCTTATATTGATTAATTTGTAGAAAGATTTTCTGGATTATCTACTGAGTTTTTATTTAATAAATTGTTTAATATTGTTTTTGCTTTACCTAAAGCTTTCTGAGCTTCAAAAGAAGCTTTCATTTTCCATTTTGTTTTTCTTAAA
TTTTTTTTTGATTTTGAAGTTCGTTTTTTAGGAACAGCCATAGTAATCTCCCTTTTTTTATTTGCCTATTTTATCATATTTATGACATACATTATTGGTTTTTTTATAAGATTGTGCTTTTTTACTATGCACTTTTAAAACTATAAATTT
GCTAATAATTTTAGTTGTTACATGCTTTTATAAAAAACTATTATTTTCGTTTAATAGGTTGAATATCAAATTCTGCTTATATAAAAACTAATTATAATTAAAAAAAAATGCCTATTCTTTTTTTACTGATGGTATTAATACCATCAGTAA
AAAAAGAAAATAGAGTAATGTTTTTATTATAAAAAAAAAAGAATTTAAAGTAAAGTTAAAAAATTCAAAATAAATTTAATACTTTTAACTATTTAAAAAACCATAACTATGAAGACCTTCTCCTAACAGGTTAACTCCTAAATAACACAC
CCAAAGAACTATAAAACCACAACAAGCAATCCAGGCTGATTTTAATCCTTGAAAACCATGAATCAGACGAGTATGTAAATACATAGCAAAAACTAACCAAGTAATCAAAGCCCAAGTTTCTTTTGGATCCCAACTCCAATAATTTCCCCA
CGTTTCATTAGCCCAAACAGCTCCAGATAATATTCCTAAGGTTAATAAACAAAAACCAACACCTATTAAACGATAACTTAAATTATCAACCAAATTTAATACATTTTGATTACTAAACTCTTTACTATTTATATTAGTATCTAAAGAAAA
AGAAAAACTATTTAGATAATAGTAATATAAAATAAAAGAAGTTGCGAAAAGTGAGCCGATAATTAAAGCAGCATAACTAAAAATCATGACGGTTACATGCATAAATAACCAATTTGATTGAAGCGCTGGGACTAGTGGTTTTAGTTTTTG
AAGCTCTTCTGGTAAACAAAAACCTGTAAAAGCAACAATAGATAAAACAGTAGGTGAAATAATAATACCTACTAGATCTAATTTAATTGTTTTTTCTAAAAAAATAAAAATTAATAAAACACCCCAAGCTAAAAATAAAAGTGAATCATA
TAAATTACTTAAAGGAAAATGTCCAGAACTATACCATCGTAAACAAAGTTGTACCCCAATAATAATATTTGTAAGTGTTAAACCATATAACCCAAAATTAGGATATTTTTTGGTATCAAAAAATTCGATTTTTGGAAAAGAAACAAAAAT
AAATTTAATCCAATAAAATATTGTTGTTATAAATAACAAGAAAAAACAACTATTAATTAAAATAGTTTCAATAAGTAAAGAGTTAGTATTTTGACCATTAAAATCTAAAATATTGTGGAGTAATAAATTTATATTCATATTAAAATTCGA
AAAAGCTTAATTTAGTAGAAAAGAACAGTAGTATTTTTTTATTTAATACGCTATTAAAAAATAGTTATTTAACAATGTTAATATACTTTATTATAAAACATTTTTTTAAGTTTCCATAATTTAAACTTTTTAAGAAATAAAGCATATATA
AAAATTAAAACATAAATTCTCTTAAAATTTATACTATAAAAAAATATATATATTTTTTTATAGTATTGTTTTATTAATTCTAAAAATTTAAAAATATTTTTTAATTACTTGTGTATCGATTTAATAGGATAAAAAATATATGAAATTAGC
AGTTTATGGAAAAGGCGGAATAGGTAAGTCAACAACAAGTTGTAATATTTCTATTGCTTTATCTAGACGTGGGAAAAAAATTCTCCAAATTGGCTGTGATCCAAAACATGATAGTACATTTACATTAACCGGATTTTTAATTCCAACAAT
TATTGATACTTTACAAATTAAAGATTATCATTATGAAGATGTTTGGCCTTAACATTTTGGGGCACTTATATTGGTAACATATAAGTTAAATCTGGCTATATGCTGGAACACCCGTTCACTAGCGTAAATTTATTTTATTTGAAAAAAACA
AAGTAAAGCAAAGTGATGTAGTATCCAACATTACCTTTTTTATTATCAACATTTTTTCTACAAAAAAAGTTGCTCATAGTAAATAAATAATGAAAAAAATTAGGAAAAAAATGATTGGTGCGGGCAATCAGCAGGGAAGTCTATATAATT
AGATAAAATATACTTGAATTATCACTACAAAAGAATTAATTCGAAAAGAATACGATAATCATAAATAAAATCGTAAATATTTTATGAAATAATGAATGACCCCTCAACGACTAAACGCCGGACAACCATTTTTTTAATCAAAAAAATGGT
TGATGATATAGTCTGAACTTTATAGCGATATAAAGATATTCTAGTTATTAGACAAAAATAATCAGAATCTTTTAAAAATATTAAACAATATCTTTAAAATTAACATAGTTGGAAGATGTTATCTATCAAGGTTATGGAAATGTAGATTGT
GTTGAAGCTGGTGGGCCGCCTGCCGGGGCGGGGTGTGGAGGATATGTTGTTGGAGAAACCGTAAAATTATTAAAAGAATTAAATGCTTTTTATGAGTATGATGTTATTTTATTTGATGTTTTAGGAGATGTTGTTTGTGGAGGATTTGCA
GCTCCCTTAAATTATGCTGATTATTGTTTAATCATTACTGATAATGGGTTTGATGCTTTATTTGCAGCGAATCGAATTGTTGCATCTGTTCGTGAGAAAGCAAAAACCCACCCATTACGATTAGCTGGGTTAATAGGAAATAGAACTAAA
AATCGAGATTTAATTGATAAATACGTCGAAGTTTGCCCAATGCCTGTTTTAGAGGTTTTGCCTTTAATAGAAGATATTAGAGTTTCTCGTGTTAAGGGAAAAACCTTGTTTGAAATGGCAGAATCTGATCCCGCGTTAAATTATATTTGC
GATTTTTATCTTAATATTGCTGATCAATTATTAGCTAAACCAGAAGGAGTAATTTCTTTAGAATTAAATGATCGTGAACTTTTTAATTTATTATCAAACTTTTATTTAAATATAAATAATAAAAATGAAAAGTTTTCTAATAATTCCAAT
CAAAGTAAATCCACAACAGAATTAGATTTTTTAATAGTATAGAGTCGAACTACAATGAAATTAAAATTACTAAAAAAAGTTGAAACCAAGAAAAGTTTATTAAAAACAATAAAAAAGAAACATAGCTCTATTCAATCAACCCTTGAAACT
AATCAATTACAAACAGATTTGTATAATGGACCTGCAAAATCGAATTTAGTTTTCGAATGTGAAACAGGTAATTATCATACATTTTGTCCAATCAGCTGTGTAGCCTGGCTTTATCAAAAAATAGAAGATAGTTTTTTTTTAGTTATTGGC
ACCAAAACTTGTGGGTATTTTCTTCAAAACGCTTTAGGTGTAATGATATTCGCAGAACCACGTTATGCTATGGCAGAGTTGGAAGAAGGAGATATTTCGGCACAATTAAATGATTATAAAGAATTAAAAAGACTTTGTTTACAAATAAAA
AAAGATCGTAACCCGAGTGTTATTGTATGGATAGGTACATGTACTACTGAAATTATTAAAATGGATTTAGAAGGGATGGCACCTATTTTAGAAACTGAACTTGGAATTCCAATTGTAGTAGCTCGAGCAAATGGATTAGATTATGCTTTT
ACCCAAGGCGAGGACACAGTACTTACTGCGCTAAGTCAACGTTGTCCAAGTGTTACAGTGTCTTTTTCTGAAGAAAAAATAATACAAACGGAAACTCAACCAACTAACTTTAACTACACTCAGTTTTCTTCCAAAATTAGAAAAGAAAAA
ACTAAAAACAAAACAGATATTCAACACATACCTAACCAAGAACAGAAACAGTCACCTTTAGTTCTATTTGGTTCGTTACCTAATACTGTCGCGATTCAATTGACTAATGAATTAAATAAACAAGGCATTTCAGTTTCTGGATGGTTACCT
GCAGCTAGTTATAATAAATTACCAGCGTTAGGTGAGGGTGTTTATGTGTGTGGTGTCAATCCATTTTTAAGTAGAACAGCTACAACTTTAATGCGTCGACGAAAATGTAAACTAATTAGTGCACCTTTTCCAATAGGCCCGGATGGCACA
CGTGCCTGGTTAGAAAAAATTTGTCGTGTGTTTAATATTACCCCAACAGGGCTTGAAATCCGTGAAAAACAAATATGGGATTCTTTAGAAGACTATTTACTTTTAATTAGAGGTAAATCTATTTTTTTTATGGGTGACAATCTTTTAGAA
ATCTCATTAGCTCGTTTTTTAATTCGTTGTGGTATGATCGTCTATGAAATTGGAATTCCTTATATGGATAAACGTTTTCAAGCTGGAGAAATTGCATTTTTAGAAGAAACTTGTAAAAAAATGAATGTTCCATTTCCTCGAATAGTTGAG
AAACCAGATAATTATAATCAAGTTCAACGAATTAAAGAACTTCAACCTGATTTAGCAATTACAGGCATGGCCCATGCAAACCCATTAGAGGCTAGAGGAATTAATACAAAATGGTCTGTTGAATTTACTTTTGCTCAAATTCATGGATTT
ACTAATGCTCGTGATATTTTAGAACTTGTAACCCGACCATTACGTAGAAATCAAGCTTTGGATAATTTAGGTTGGACACATTTAATTAAATAATTAATTTTTTAAAGTTAAATATTTCAATATATGGTTGTAATTTCTTTATAAAGAAAT
TACAACCATATATTGAAATTAAACAATATTCATTATATACTTAATGACATATTTTATTAAAAAGATCAGGGCTTGTAGCTCAGTGGACTAGAGCACGTGGCTACGAACCACGGTGTCGGGGGTTCGAATCCCTCCTTGCCCGTATAATTA
AATTATAAAAAACAATCAAGTATAATAATTAATAAATTGAGTTGATAATTAAATTTTTATTATTCGTTTTGGTTTTATAATAATGTTTTTTAACAAAAAAACTAAATATTCGTTAATTCTAAATACAAATTTAGTTGACTAAAAAAATTT
ACTACTATTTATTTTTAATAAAAAAACTAAAATAACAATAATCGCTAATTTAATTGTAAAGTCTCTTAAAATAAAATAGGAATATAATTTATAAAAAAAAGTTAATTAATATGAACTAATTAATATACTATTTAATAAAAAATAATAATT
TTCAATAAAATTATTTATATACTCATTTAAAAAAATATGGAAAAAAACTTACCACTACTAAAAGAAATGGAGAATGAAAGCCGTGTTATAGTTGTTACTTCAGGGAAAGGTGGTGTGGGTAAAACAACAACAACAGCCAATTTAGGAATG
TCTATAGCTCGTTTAGGTTATAAAGTTGCTTTGATTGATTCAGATATCGGCTTGCGTAATTTAGATTTATTATTAGGTTTAGAAAACCGTGTGCTCTATACTGCTATAGATATTCTTGAAGGACAATGCAGATTAGACCAGACTCTTATA
AGAGACAAACGTTGGAAAAATTTAGCCTTGTTAGCAATTTCAAAAAATCGTCAAAAATACAATATAACGCGAAAAAATATGCAAAACTTAGTTTTGTCTATTCAAGACTTAGGTTTTCATTTTATACTTATTGATTGTCCTGCGGGTATT
GATGTAGGTTTTATAAATGCAATTTCACCTGCCCAAGAAGCTATTATTGTAACAACTCCGGAAATAACTGCTATTCGAGATGCTGACCGTGTAGCCGGTTTATTGGAAGCAAATGCTATATATAATGTAAAATTATTAGTTAATCGTGTA
AGACCGGATATGATTCAACGAAATGATATGATGTCTGTTAAAGATGTTCAAGAAATGTTAGGAATTCCTTTATTAGGTGCAATACCTGAAGATACAAATGTTATAATCTCGACGAATCGTGGTGAACCTTTAGTTTTAAATAAAAAATTA
ACACTTTCTGGTATTGCTTTTGAAAATGCAGCACGTCGTTTAATAGGAAAACAAGATTATTTTATTGATTTGAATACTCCATATAAAGGAATGTTTCAAAAAGTTCAAGAATTTTTTTTAGGAAAAGAATAATTAAAAATACTATGATGT
TTTTTTCTAGAAATCTAAAAAAGCCTCTAATTAAACACTTTTTTAATATTTGTATTAAGGAATTATTGAGTTTAACATAAAAACTTTAAAACTTTTATAGAAATAAAAAGTATTTTTTTTGTTTTTTATATTATAAAAAACATTATAAAC
CCAAGTATTAACACTTTTAGTGAATTTTCTAGAAAATTCACTAAAAGTGTTAATACTTGACTAAATTAATTAATATAGGTTTACAAACTTCATTTTTATGTTTAATATTCTTATAAAAAGTAGTTTAAGCAAATGATTAAATTTTTATTA
TGATTTTTAAACAAATATAAATTAGAAATTTCTATTTTACATTTAATAAAAATTCACGTATAATATAGATAAATTCCTCAGTAGCTCAGTGGTAGAGCGATCGGCTGTTAACCGATTGGTCGTAGGTTCAAGTCCTACCTGGGGAGATAC
ATATAAATCTTGATATTAAATATTATTTAATATAAAATTTATTAAAGTTATTCTTCAATTTTACTGAATTTTTTTATATTAATTTTAGTCTTTTTTATTATAGAAAAAACAACTCTATTAAATAAAATATTAAAAAACTCATTAATATAA
AAAATAGAAAGAGGATACGCCGTAGTTTTTGAAAATTATAAAATAATTTATTAGATTTTCGTATATAATTAAGATAATTTTAAAAGTAAGAAGTTTTTTAGTATCTAAATCAATAAATCTAATTGATATTATGTAAAAAATACTGGAAAA
CGAAAATTCTAATATTTTAAAATGACTAATTAAATAAATCTACAGCGTAAAAAATTTTTTATGTCACATACTGTAAAAATTTATGATACATGCATTGGCTGTACACAATGTGTTCGCGCGTGCCCAACAGATGTTTTAGAAATGGTACCT
TGGGATGGTTGTAAAGCAAATCAGATTGCTTCAGCTCCGCGTACTGAAGATTGTGTTGGTTGTAAACGTTGTGAATCAGCGTGTCCCACAGATTTTTTAAGTGTTCGTGTTTATCTTGGTTCTGAAACTACAAGAAGCATGGGCTTAGCT
TATTAATTAATCAAGATATACTATGGGTAAAAAAGATAATCCCATAGTATATCTTAATTAATTAGCTCCCAACTTTAAAAGCTTCAATAAAAATACCTAAAAAAAACCCCCGTCGAATTGAAATATAAATCAAACTAAATTGATTACAAG
GAAATTTTTTTTTAACAAAAAAATTAGAAAAATTGAATATTTCAAATAAGAATGGAAAAATAAAAAAATTTAAATTCGAATGAAATTTTATTAAATATTGTGAATTTAAACCAAAAATATTTCCGAATACAAAACTTAATAAAAGAAAAA
AGATTAAAATATTAATATTTTTATTTAAATATTTAATTTTTAATAATTGTTTCAACTTTAGCATAAAAATCGAATTGACATTATTCTAAATAAGTAGTATCTTATTATTTAATTAATAAAGCCTTTGTGGCGGAATGGTAGACGTGCCAG
TTTTAGGAACTGGTGTCAAACGACGTGTCGGTTCGAGTCCGACCAAAGGCATAAATTTTCACGAAATTAAGAAAAGACCACTAAGTTCTATCTAAAATATCAAATAACTATAATAATAATTTATTTAAATTTTTTTTTTTAAATAAATTA
TTATTATAGTTATTTATTAATAATAATAATAATTACTTGTTATCTTTTATAATTCTGGTAAAATAATAAGTACCATATTAGTAATAAATATTTTTTAATTTTTAAAAACGATTACTTATATTGGTATAAAAATTGTTTTATTTTTTCAAA
TGTTTTAATTTTGAAAAAATAAACTTTATTTAATTTTTTAATTTAGGATAAAAATATGACTGCAATTTTAGAAAGACGTGAAAGCACAAGCCTTTGGGCTCGTTTTTGTGAGTGGGTAACTAGCACTGAAAACCGTTTATACATCGGTTG
GTTTGGTGTTCTAATGATCCCTACTTTATTAACTGCGACTACAGTATTTATTATTGGTTTCATCGCAGCACCTCCAGTAGATATCGATGGTATCCGTGAACCTGTTGCTGGTTCTTTATTATACGGTAACAACATCATTACTGGTTCTAT
TATTCCAACTTCAAACGCTATCGGTATGCACTTCTACCCTGTATGGGAAGCTGCATCATTAGATGAGTGGTTATACAATGGTGGTCCTTACCAACTTATCGTTTGCCACTTTATCCTTGGTGTTTTCTGCTATATGGGTCGTGAGTGGGA
ACTTTCTTTCCGTTTAGGTATGCGTCCTTGGATCGCTGTAGCTTATTCAGCTCCAGTAGCAGCAGCTCTTGCTGTATTCATTATCTACCCAATCGGTCAAGGTTCTTTCTCTGATGGTATGCCTTTAGGTATTTCTGGTACTTTCAACTT
CATGCTTGTATTCCAAGCTGAGCATAACATTCTTATGCACCCATTCCATATGCTTGGTGTTGCTGGTGTATTCGGTGGTTCATTATTCTCTGCTATGCATGGTTCATTAGTAACTAGTTCACTTATCCGTGAAACAACTGAAAACGAATC
AGCTAACGCTGGTTACAAATTCGGTCAAGAAGAGGAAACTTACAACATCGTAGCTGCTCACGGTTACTTCGGTCGTTTAATTTTCCAATACGCTTCTTTCAACAACTCACGTTCATTACACTTCTTCTTAGCTGCTTGGCCAGTTGTATG
TATTTGGTTCACTGCTTTAGGTATTTCAACTATGGCATTCAACTTAAACGGTTTCAACTTCAACCAATCAGTAGTAGATTCACAAGGTCGTGTAATCAACACTTGGGCTGACATCATCAACCGTGCTAACCTTGGTATCGAAGTTATGCA
CGAACGTAATGCTCACAACTTCCCATTAGATTTAGCTGTTGTTGAAGCTCCAGCTATCAACGGTTAATTAATTTTAATTAATACTTTGTAGCATTTAGCTTTCGGTTCTCTCCAGAATTTTTGGAGAGAACCATATAGTTATTTTATTAT
TTTAATAATATAAAAAAATATTTCTTAAAATCTTTTTTATTTTTCTAGTAAAACATTTCTGATTTACCTTGAATTTTATGTTTGGTTTAAGTTTTACTAGAAAAAAGCAAATTGACTTTTATAAAAAATTGTTATAATATATTATTAGAT
TTTAGTTTCATTTTTTATTTTTTACTTTTTTTAGTAAGTTGTTTAATTTACATTTTATTAAAAAAATTATAAAAAGTATTATATAAACAATTATAAAAAAAGTAGGCACGTTCTTTTTAAAAGAAAAACACTAAAATTACAAATAAATAC
CAAATGTTAAAATAAAAACACTTAAGGTCTCTCCATATGGCAAAAAAAAGTATGATTGAACGTGAACGCAAACGCGAATCTTTAGTAAAAAAATATATTACTAAACGTGAAAATCTAAAAACATCAATCAGAATGGCTTCTTCTCTGGAA
GAAAAACTAGCTTTACATCGAAAATTACAAAAGTTACCAAGAAATAGCGCTCCTGTAAGATTACATAATCGTTGTACAGTAACAGGCCGCCCTCGTGGATATTTTCGTAATTTTGGTCTTTCTCGACATGTATTACGTGAATATGCTTTA
CAAGGATTATTACCAGGGGTTGTTAAATCTAGTTGGTAATTTTTTTTTATTCCGTTTTGATTTTATTTAAAAATTTAGTAGTAAAAATGTAAATAATTTATTTTTTGATATGGTTGAGAAAAAAATTTTTCAATTTCTATCAAATTTAGA
ATTTGATATTAACACTAACAAATTGTTCTATTGCAAAAAAAAAAAAGTTTGATATACTTGTGTATGACAAAATATTTTTTATAAACTTATTATTTTTATATATTATAAAAAATATACATAAAAATTTGATTATTATTTTTTATTTTCTAT
ATAAAATATAACAAATAATTCGGGCAGATTGTAATATCGTAAACCATAGAAATTTTTTTTTATAATGGCTCCACAAACAGAAACTAGAGCAGGTGCTGGATTTAAAGCAGGTGTTAAAGATTATCGTTTAACATACTATACTCCTGATTA
TCAACCAAAAGAAACTGATATTCTTGCAGCATTTCGTATGACACCACAACCAGGTGTACCACCAGAAGAAGCTGGTGCTGCTGTTGCTGCAGAATCTTCAACAGGTACTTGGACAACTGTATGGACAGACGGTTTAACTAGTTTAGATCG
TTATAAAGGTCGTTGTTATGATATTGAACCAGTTCCAGGCGAAGAAAATCAATATATTGCATATATTGCTTACCCTTTAGATCTTTTCGAAGAAGGTTCTGTAACGAATTTATTTACTTCAATTGTAGGTAACGTTTTTGGTTTCAAAGC
TCTTCGTGCATTACGTCTAGAAGATCTTCGTATTCCACCAGCATATGTAAAAACTTTCCAAGGACCTCCACACGGTATTCAAGTTGAACGTGATAAACTAAACAAATACGGTCGTGCGCTTTTAGGTTGTACTATTAAACCAAAATTAGG
TCTTTCTGCGAAAAACTATGGTCGTGCAGTTTATGAGTGTTTACGTGGTGGTCTTGATTTTACAAAAGATGATGAAAACGTAAACTCTCAACCATTTATGCGCTGGAGAGATCGTTTCTTATTCGTAGCAGAAGCAATTTATAAATCTCA
AGCAGAAACTGGTGAGATTAAAGGTCACTATTTAAATGCAACAGCAGCTACAGCAGAAGAAATGCTTAAACGTGCTCAGTGTGCAAAAGATTTAGGTGTACCTATTGTTATGCACGATTATTTAACAGGTGGTTTTACAGCAAATACTAG
TTTAGCTACTTATTGTCGTGATCATGGTCTTCTTTTACACATTCACCGTGCGATGCACGCTGTAATTGACCGTCAAAGAAATCACGGTATTCACTTCCGTGTATTAGCGAAAGCTCTTCGTTTATCTGGTGGTGACCATTTACATTCTGG
TACTGTTGTAGGTAAACTTGAAGGTGAACGTGAAGTAACTTTAGGTTTTGTTGATTTAATGCGCGATGATTACATTGAAAAAGATCGTAGTCGTGGTATTTATTTCACTCAAGATTGGGTTTCATTACCTGGTGTAATGCCTGTAGCTTC
TGGTGGTATTCACGTATGGCACATGCCAGCTCTTGTAGAAATCTTTGGTGACGATGCTTGTTTACAATTTGGTGGCGGAACATTAGGTCACCCTTGGGGTAATGCTCCAGGTGCTGCTGCAAACCGTGTAGCTCTTGAAGCATGTGTTCA
AGCTCGTAATGAAGGTCGTGACCTTGCTCGTGAAGGTGGTGATGTTATTCGTGCTGCATGTAAATGGAGTCCTGAATTAGCAGCTGCTTGTGAAGTTTGGAAAGAAATCAAATTTGAATTTGAAACAATCGATACTCTTTAATAAAAAAG
AAATAAATTCTTTTTTTAAAGAAATGTTGTTTTATAAAAAATAAAAATAATAGGAAATTTCACCAATAACAACTATTAGTTGTTATTGGTGAAATTTCCTATAAAACATTAAATATAATATATAATTAATTAGTCTGACTTCAAAAAATG
CCATTAAACTTTATATTTTACCTAAAAAATTTTTAATTTAGTAAAGATAAGACTAGTAACTAAATTAATTCTTTTTTTCGAATTTTTTAGGATTGAAAAACATTTTTCTTTAATTAATAATATTATTCAATAAAAATTCATAGATTTATT
ACATAAAAATAAAAAAAAAACGATTCTTTTCCTATTGACAAAAATAATACTATTATGCTAGTATTTTAGAAAGGATTCATTAATTTCGGGAATACGACTATTAAAATGTGAGGCCTGAAAAGGAGCAACATAAATCGTTGATAATACCAG
GAGATTAATGAATTCTTTTTTTTTTATAATTTAAATTAATAATATTAAAAAATGATCATCAATTTTTATTTTTTTTCATTAATATAAAAAATAATCAGCCATTTTCTAAGATAAAGTTTTTTGGAAAAGAACTCTAACTTCAAACTTAGT
TGAATTATTTTTTATTTTTATAAAAAAATTAGGATTATTTTTATGAAAAACTTTAAAATAATTTTAACTAGGCGGCACCCAGATTTGAACTGGGGAATGGGGGATTTGCAATCCCCTGCCTTACCACTTGGCTATACCGCCTTTTGTTTT
TTGTTTTTTTTAATCAAGACTAAAATATATAAAAAGCTAGTTTTTTTAGATAGATAAACCTACCATAATCTCCTTTAGGAAATTTACTAAAAATTTTTTTTATTTTTTAATAAAAAATAAGCATATTTACTAAAATAAAAAATTCATGTT
ACCTTTTTTCTGATGTTTTGAACCTTTTACTCTATACTACTCAAGAAAAACAATATTTTTTATTAAGAATTTAATATAAATTATACCAAATTTTAACTTTAAAAATGGTTTCGACAAAAAAATTAAATAAAAAAAAATCTTCGGATCTCT
ATTCTTTTTTTCTTTCTAAAAAAAATTTCAAGAAAAAACTAATAGAGAATGATAAAAACGTTCATTATTCTAATAATTCGTATCTTACTATACCAGATTTAGTTAATATTCAACGAAATAGTTTTAAAAATTTCGTAGTCTCAGGTCTTT
ATAAAGCTTTAAAAAAAAAGAATAATTTAGTATTTAAAAAGAGTCATCATAAATTAGAAATTCTTTTTTTTCCTGAATGTATACAATTTAAAAAACCCGAAATAAAAACAAAAAAAGCTTTATATTTAGGCAAAACTTATGGTTGTTCTA
TTTATATCCCTGTACTTATTAAATTTTCAGGCTGGAAAAAAAACCGCTTAGAATGGCTTTTTTTAGGTTTTTTACCATTAATAACTAAACAAGGACATTTTATAATTAATGGTATTCCACGAGTAGTTTTACATCAAATGATTCGAAATC
CTGGAGTTTATATTCTTTCAAAAGATTCCAGAACACGATTACCAACAATACGAATTGTTCCAGAACAAGGAAGTTGGTTAAATATAACAGTCGATAAAAAAAATCGTATTTGGATTACTACACGTATTCTTCGTAGAAAAATATCTGTTC
TTATTTTTCTTCAAGCTTTAGGACTTTCACTTTCTGATATATTTAATAATATTGGCTATTATGAAATATTAAAAGGAAGTCTAGTAAAAAGTTTAAAATCAGATGAAAAAACACGTCATGATCGTATATTGCTACGTGCTAATTTACAAT
GTCATCCTTTGTCACAAAAAGAAGCTCAAAGATATCTTTATGCTCATTTTCTTGAATACACGTCTCAAACGAGAGATCAAATTGTTACAGATGAGACATCTCGAGAGTTTTTCTGGAAAAATGTTTGGAATTCAAAAAATAGAAATATAG
GTTACCTTGGTCGAAAACAATTTTGTGATAAATTAGGAAGTACATTAGCTTTTGAAGAAACACAATTATCCGCAGATGATATAGTTTTAGCTACCAAGGCTTCTCTGAAACTTTTATTTAATGAACAATTAATAGATGATATTGATAGCT
TAAATAATAAACGAATTAGGGGATGTGGTGAATTTTTATATGATGAATTAAATCGTGGTCTACAAGAATTTGAGCTCGTAATTAGTCGAAAATTTAGTAATATATCCGGAAAAGATAGTGGAACTTTTTGGCGTTTTAATAAATCACTTT
TATCAAAATGTGTTAGTAAGGCATGGAAAAGTTTTTTTACTGGAGGTACTCTTTCACAATTTATGGATGAGACCAATCCTTTAGCAGAAACAACCCATAAACGTCGAATTACAGTTTTAGGCCCAGGCGGTGTTAGTAGTAAACAAACAA
CAATCCAAATTCGAGGTATTCATCCAACCTCATATGGAAGATTATGTCCAATCGAAACCCCGGAAGGCGGGAATGCAGGTTTAGTTAATTCTTTTACAGTTTATACACAAAGAAATTCTCAAGGTTCACTCGAAACGCCATTTTTTACAA
TATATAAAGGACAAGTCCAAAAAGAAATAAAAGTAGATTTTATGTCACCATATAAAGAGTCTTCATTTGTTTTAGCGCCTGCGGACATCTCAATTTCAAATTTGAATAAATTACCCAAAACTTATTTACCTGTAAGAAAAAATTGGAAAT
TTGAATATGCTTTTTGGAATAAAATAAATAAACAGTCAGTTGGCCTTTTACAGATGATTTCTGTAGCAACTAGTTTAATTCCATTTTTAGAGCATGATGATGCAAATCGAGCTCTAATGGGTTCAAATATGCAAAGACAAGCTGTTCCTT
TATTAAGACCTGAAGGTGCGCTTGTTTCTACGGGTTTAGAAACAAGAGTAATTTGTGATATAAATCATGCAATAAGAGCTTCTCATACCGGATATGTTACAAAAGTCTCATCTAACAAGATTGAACTCTATAAACAAACAAATTTTTTAT
TACCGTGTTCTACTGTCAAAAAATTTTTAATAAAATTTCCTTTAAATAAAAGACAATTTTTTGAATTAAAGCCTTTAGTTTTCGATAACATAAAAAAAGGACATAAACTTTCTTTTTCAAAATTAGTTTATAATTTTCGAGTACTAAAAA
TAAATAGCTTTTTTAATAAAAAACAAAAAAATAAAAAATTTTTCTTTACTCATTTAACTTTTAGTAAACAAAAGAAAAAAATAAAATTAATTTCTCATAAAAATTTGTTACAATCCTTGGATTGGAATTTCTCTCAATTAGATTTTTCGA
GTTCTGATAATATTGTTATTTCAGATTTTAAAAAACCTTTTTCTAATGATTTACCTCCTTCTACAATTTTTTATCAGAATGAATTAATAAAAATTAAAAAACTAAACGAGAAAAACTATAGTTATTTTTTAGATACTTACCAACGTACAA
ATCAAAGTACATGGAGTAATCAAAGATCGAATTTAAAAGAAGGAGATTGGATTCAAAAGAGTGATATTGTTGCTGATGGTGCGGCAAGTTACCGTGGGAAATTATCACTCGGCAAAAATGTTCTTTTAGCCTATCTTCCTTGGGAAGGGT
ATAATTTTGAAGATGCTATTTTAATTAGTGAAAAATTAGTAGAAAAAGAATTATTTACTTCATTACATATTGATTATTATGAAATTGAAGTAAAAAATACTCAATATGGTCTTGAAACTATTACAAACACAATTCCCTTAGAGATTGATG
CAACATCAAAAGATATTGAAAGATTACAAAGTTTAAATTCTAATGGCCTTATTGAAATTGGTACGTGGGTACAAGAGGGTGATTATTTAGTAGGAAAAATAACTCCATTAAGTCCGAAAGGGCCTTCTGTACAACAACAATATGAAAAAC
TTTTTAATGTTATCATGCAGCGAGAAACTACATCTTTTAAAAACACAAGTTTACGTGTTCCGAAGGGTGTAGAAGGTTTTGTATTAGATGTACAAATTCTACCACCGAAAGAAGCAGATGTATTACCACTGGCGCCAAAAAATGCCATTT
TACGTGTACGTGTCGCTCTTCTTCAAAAACGAAATTTACAAGTAGGTGATAAAATGGCAGGACGTCATGGAAATAAAGGAGTTATTTCGAAAATATTACCAGCTCAAGATATGCCTTATTTACCTGACGGTAATCCAATTGATATTGTTT
TAAATCCTTTAGGTGTTCCCTCACGTATGAATGTAGGACAAATTTTAGAATGTTTATTAGGTCTTGCAGGAAAATATTTAAATGAATCATATCAAATTGAATTGTTTGATGAAAAATTTGGTGCTGAAGCATCTCGAAGTTTAGTTTATT
CAAAACTTTATGAAGCATCCCTAAAAACATCCAATCCTTGGTTATTTGAACCACAACATCCAGGCAAAATAAAATTATTTGATGGTCGAACGGGTGAAGCTTTTGATCAGCCTGTTACAGTTGGTTATGCTTATATGTTAAAATTAATTC
ATTTAGTGGATGATAAAATTCATGCTAGAGCCACTGGACCTTATTCTGCTGTTACTCAACAACCTGTAAAAGGACGTGCTCGAAATGGTGGTCAACGATTAGGGGAAATGGAAGTATGGGCGTTACAAGCTTACGGTGCCGCTTATACTT
TACAAGAGTTATTAACAATAAAATCCGATGATATTGACGGTAGACAAGAAGCTGTTTTTCGTATTTATACTAATCGTTCATTAAAATTTGGCCAACCAGAAAGTTTTAAAGTTCTTCTCCGTGAACTCCAAGCACTTTGTTTTAATTTAC
AAATTTATAAGTATGATAAAAAAATGGCAATAACAAAACAAGAAAATTTAAAAACCTTAGAAACTTTATAATAGATTTAATTTATAATTTTTAATCTAAACTAATTTTAAAATAACTCATGTTTTTTTGTTCTCTAATTCAAAAATGAAT
TAGAGAACAAAAGAGAAGTTTTTTTAACTTAGAACAAAAATCAATAAAACAAAAAAGAAAGTACTTATTAATTCTCTTATATGGATAAAAAAATTCAACAAGTAGAAATTGGATTAACCTCACCAAAACAAATAAAGGAATGGGCAGAGC
GTGAATTACCAAACGGGGAAATTGTAGGGGAAGTTACAAGTTGGGAAACAGTTAATTATAAAACATTAAAACCCGAACCTAATGGTCTGTTTTGTCAACGAATTTTTGGGCCTGTTGTTGATTATAGTTGTGCATGTGGAAAAAAATCGA
ATAAAATATATAAAAATTTTTGCCTAAAATGTGGCGTTGAAAGAACATCATCTAGAGTTAGACGTTATCGATTAGGGTATATTAAATTTAAACAACCTATCGTACATACCTTGTATGCGACTCATAAGCCATCACCTTTAAGTTTATGTT
TAGATTGGTCTAATAAACGAATACAATCTATAATTTATTCAACCGAATTTTGTAAATTACCGACATCTTTTACGTATTTTGTCCCACGTATATTAATAACTAGATATTTATTTGAAAAAAAAATATTAGTTACGAAAAAAAAATTTAAAC
AAAAAAATTCTTGTTTTTTTTATCAATCAAAAATAAATTTTTTATTTGATCTACAGCCGGTTCATAGAAAATTTCTTTATTTAGAATCAGCTAATAGTTCCACGATTAATATTAGCAAAAGAAAAAAATTCAAACCAAAATTATTTCGTA
ATTTAAATAAAAAAGGAGCAATGAATTTTGCTAATTCAGCTCATTCGGATTTTTATTCGTATTCCGTTAAAAATAAAAGCATAGGAAAATTAGACGATAACGTTAAAAACAAACATCAAAACAAAATAAGAAAAATTGAAACAGATTTTC
GATTATATGGTGTAACTTATGATAGTACATGGCGTCAGGTTGAAAATATTCAAAAATTTTTACTTTTTTTATCCGAACAAGCAAAATCTTATGAAATATCTATTCCTTATTATAATTTTAAAAGACTTATAAAAAATAATACAAATAGTG
AAATACCTTTACATCAACAGTTTTACCCTATTCAAACAGGAGGATTTGTTTTTCAGCAAATTTTATCCCAATTTGAAATATTACCTATACTTCAACAATTAAGAGTCCATCATTATTTAGTTAAAAATCATATTATTTATTTACAGGAAA
AATTAAAATGGTATACTTCAGGGGAAGAGTGGGAAATTGAAGAACGTAGTAAAATCTTGAAAAAAGTAAAACGTTTAAATCAATACCAAAAAAATTGTGTAAAACGTTTACAATATTTTCGAGATTTTTATAATACTGAAATGAATCCTG
CTTGGATGATTTTAAGTTATTTACCCGTTTTACCACCAGGCTTAAGACCTATAATGTCTATTCAAGGTCAATTAATTGTTTCTGATTTAAATAGTCTTTATAGAAAAGTATTAACCCGTAATAAAAGAGTTACAAGCGTCACACTTTTTA
AAATTTTTGATACTGCTTTAAGTGGGAGTTGGGCTTCTTGGTGTTATAATTTACGTCAAGTTCAAGAAGCTGTTGATTCTTTATTTAAAAAAGGCAGTGTTGAATCAGGTAAAACAACAAAATCACTTTTAGAATCCCTTAAAGGAAAAA
AAGGACGTTTTAGACAACATCTTTTAGGGAAACGTGTTGATTATTCTGGGCGTTCAGTTATTGTTGTTGGACCGACTTTAAAAATTTATGAATGTGGTCTTCCCAAACAAATGGCTTTAGAGCTTTTTCAACCATTTTTAATTCAAAAAC
TTAGAAATAAACGTATCGCTTTAACAACCATTGCAGCTAAAACAATAATAACAGAAAAAAAACCTCTTCTTTGGTCTCTTTTAGCGGAAATCATGAAAAATAATCCAGTATTATTAAACCGAGCCCCTACTTTGCATCGTTTAGGAATTC
AAGCTTTTTTACCAAGATTAGTAGAAGGGAAAGCTATTTTATTACATCCGTTAGTTTGTCCTGCTTTTAATGCTGACTTCGATGGGGATCAAATGGCTGTTCATATTCCTCTTGGAGCGGCTTCTCGTTCAGAAGCTTTTCATTTAATGT
GGTCGCGAAATCATTTGTTAGCTCCAGCGTCTGGACAACCCTTATTATTGCCTACACAAGACATGGTACTTGGGTGTTATTATTTAACTATTTTTAAAAATTTAAAATTGAAAGATTATAAAATAAATTTAGTTAAAAGAAAAAATTTAT
CTTCATCGGGATATTATTTTTCTAGTTTAAATCAAGTACAACAAGCATATGAGCAGGCACGAATTCAAACACATACACCAATCTGGGTTCGTTGGTTTGGTTTAACACAAAATTTTATTAGTGAACAAGAATCGAAATATACAGAACAAC
CGATTGAATGTCGCATTAATATTTTTGGAGAATCAGAATCTATTTTTAATGACCGTCATTTACAAAAATTAAAAAAATCTAGTGATAGTTTTTATAGTTTTTTCAATCAAGCATTACAGTCTAATTTTAAGCAAAATTTTGTTTTAAATA
AAAATAAAATTGGAATTAATTCTAAAAAGGAAACAAACAACTTAAAAAATAATGTATATATTCGTACGACTCCCGGAAGAGTTTTTTTCCACAGCAACTTTCCAATAATAAAAAAGAATTAATTTAATAATAATATTTTTTTATTCATTT
ATTTTTTTGACAAAAAGATATTAACTTTCAATTGTTTTATAAATGAAAGTTAGAAAACCAATTACTTTATAAAAAAAGGAATAAATTTTAGTATGTCTCAATCTCGATTTAAAAATTATTCTCAAACTTATTTTTTTAATACTTGTTTTG
ATAAAAATCAATTAAAAAACCTGGTTAGTTGGTTTATAAAACAATGTGGTGATAAAAATACTATTGATTTTTTAGAAACACTAAAACAAATAGGTTTTCATCAAGCAACAATGGCGGGTGTTTCATTAGGATTTGATGATCTTGAAATAC
CATTCCAAAAATCTTTATTATTATCGAAAGCAAAAGCGGATATTTCTTTATTTGACCAACAAGGTCGTTCAGGTAATTTAACAAACGTAGAAAAATCTCAACGAATGATTTCAACTTGGAATGACACAAGTGAAATTTTAAGAAAAACAG
CTGTTCAACAATTTAAAAATACTAATCAGTTAAACCCGGTTTATATGATGGCATTTTCCGGAGCACGAGGAAATATATCTCAAGTACGACAATTAGTAGCTATGCGAGGATTAATGGCCGATCCACAAGGTGTTATTTTAGAATTTCCTA
TTCAAAGTAATTTTCGTGAAGGTCTTACATTAACTGAATATCTGATTTCTTGTTTTGGTGCTAGAAAAGGTTTAGTTGATACTGCATTACGAACAGCAACTTCAGGATATTTAACTCGACGTTTAGTAGATGCTGCTCAACATGTTATTG
TTTCTATCAAAGATTGCGGAACTACTCAAGGGTTTAGACTGAGAAATAAAGATTTAGAGCAACATTTAATAGGACGTGTTTTATCAAAAGATTTAATAATAAATGATACCTTTCAATTGAAAAAAAATCAAAAAATTTCACCTAGTTTAG
CAAAATTAATATCAAAAAATGTGAAAGAGGTTTTTGTCCGATCACCTTTGAGTTGTCAAGCAGAAAATTCTATATGTCAATTATGTTATGGGTGGAATTTAGCTCATGGTACTTTAGTTAGTATAGGCGAAGCTGTTGGTGTAATTGCTG
CACAATCTATTGGGGAACCGGGAACACAACTAACAATGCGTACTTTTCATACAGGTGGTGTTGGAGTTTTTTCTGATCAAAATATGAAATATTTTTTAGCTCCTTATGATGGAATCGTTGAATATCCAGAAAGTTTACCTGGTCATTTTG
TAAGAACTCCTCATGGGAAAATTGTTTATATGCTAAAAAATACTACTACCATATCTCAACATAGTCTATTAATACTTAAATCAATTGAACAAAAAAAGGTAAATTATCTGATACAAAAACAAGACTTACCACCAGGAAGTTTATTATTAG
TCAGACAAGGTGAGTTAGTTAAAGCTGGACAAATATTAGCCCAAGCATCGCAATTTAAAAAATCAAAACAGAAAATGCCTGAATCTACTCATCCTATTTTTTCAACATTAGATGGTGAAGTTTTTTTAGAATCAATGACTATTTTAAAAC
AGAAGCAATTTACTCAAAAAACAAAAAAAATAAAAAAAAGTCATAAAAAAGATAAACAATTAGGCCCCGATATTCGAACCTTAAAAGGATTAGGGAGTTTTTGGGTTTTTTCTTCAGAAAATCAACAACAATTTCACACGGCAAAAACCA
TTTTACGAGTTGGTGATTTAGTTTCTTCAAAAACTCGATTATTTCAATACAATTTTTATATCTCTAAACCAAGTATTTTTTATACAATTAACAAGAAGCCATGTTTGGGTGAAAATATATTCTCAATACCATTGGAACAAATTAATTTTC
ACAAATTAACCTATTCGATGGTTTTAAAAAGTTCTCATGCTAATTTAAATTTCATTTCTACTAATAGAAAAAAAGAAAACTTGATTAACAAATTTAAAACACAAAATCCAATAAATCAAAAAGAAATTATTTTTTTTAATAAAAAACGAC
TTCAAAATTATTTTATTTGGTTTCCTAGTGGATCAGCTTTCTCAAATTCAGTATTTTTGTTAAACTTTGTGTTTTATTCACAAATAAAAAACAAAGGAATGGCAAATTATTCTTTTCTTAAAAATGGAAAAGTTTTGACGAAAAATTCCA
CTAAAGAGAAAAAAATTATACCAAATAATAGTTGGTTTTATGGCAGTTTATTTTATTTCACAAAAAAAATACAAAGATGGCGAACTAACTCGCCTTTTTATTTGGCAAATAGTTCTGATACCTTTTTATTAAATTTGAAAAAGAACAGTT
TAGTAAAATCAAATTTATTAGTACAATATTGTCATAATAATAATTCAAGTGATATTTTTTTAAAATATCCAAAACAAACATTTTCTTTAATTCAACAACAATCAAAAAGTTTAGATAAATTTGACATTGTTAAAAAACATATTACAAGAC
AAACGAAATTTTTTTATTATCCACAAAAACAATATTTAAATAAGTTTTTTGAAAAACCTAATTTTTTTAAGTCAGGACAAAATAATAAATTTAAAACCAGTCAAAAAGAATCTTTACAAGAAAAAAAACAAACTGATTTTTTAAAAATTG
CTTTAAAAAAAGCTAAATCATCAATCTCTACGGTGTATAAGTCTTCTATTTTTGTTCAAGAGAAAACCGGTTGGCTTTATATCCCAGTTTCTAACAATATCGTACAAAAAAACCAACTCGAAAAAACCTTAATACTTTCTGAACAAGGAA
AAATTGTTAATCATTTATTATTTCTTAATTTTAAAGTTTCTAGTACAAAGATTGCAGTAAATAAAGTTAAAGTATTAAAAGATGTTAGAACTCAAAAATTCATTACTAATAATTGGTATTCTCGAAAATCTCTATTAAACTCTCATTCTT
TTTTACTAGAACAAAAAAATTTAAATCAAGATATCTATTTAAATTCCGATAGTCAGTCTCTAAAATTATTAAAGAATCAATATAAATGTTTTTTATATTATCAAAAAAATAATGATAATAGTTTAAAAACTTTTGAAATTATTAGACCAA
GATTAATAAAAATTAAACACAAAAAAGAAACCACGACCGAATATTTTTTCTTTGTTTCACTAGTAAAGGAATTTTCTTTACCCAAAAAACAAAATCTACTTCAAAAATGGAATAGTTTTAAAACTCTAAAAGAATCTTCTAGTTTTTATA
ATTATAAAAAACAATCTCTGTTGAAAACCAATTCACCTTTATTAATAAAACAAGAAAAGACTTTTTATAGAAGAAATCAAAAATTAAGAAAAAATTTTCAATTAATTATATCAGTATCTAAAGGCTGGTTTACTTCAAAAAATATTTTTA
AAGTTTTAATAAATTTAAATTCTCGTTATTTATTTAAAAAGATAAATCAAAAATATTTCATAGCAAATAATGTAAAAAACTATACAATCCCGTTTTTAGGTATAAATTTATTTTTGTATAATTTTATTTCATTACCAGAAAATATTTCTT
TTAATTTTGATATTTTTGCGAAAAATTGGGTTTTTCCAAATAAAAAAATAACCACTTGTTTTATTAGAGTAAAAAAATCTGGTGAATTTAGACATTTTAAATCAAAAACAAATACAACTATTACGTCCGTTTTAACACCCCAAAATATTG
TAACAATTAATTTTAATAAATTTAGTAAAAAAACAAGTCATTCCCAACTTTTTAATAAAAAACAACAAAACCTTATTGGAAATGTTGTTCGTTCAGGAACAGAAATATTTCCAGGAATTGGATTATCGGTCGGTGGAGTGATTATAAATA
AAACATCTTCATCTTTTATTATTCGTCTAGGCAGTCCTTTTTTAGCCTCAGCTCGAGGAATCATTCATATTTTTCAAAATGATTTAGTACAAAAAAATGATCTTTTAATTACATTAAAATCAAGACGTTTACAAACAGAAGATATTGTTC
AAGGTATTCCAAAAATTGAGCAACTTTTTGAAGCTCGAGAAACGCAAGGTGGTACAATTATTCGAAATAGTATGCATAGTCGTTTAAATAAATATTTTTTATCTTCGTTAAAATCTGAAAAGATCTCAATAAATAATGTTCATAATCATT
TATCAAAAGCAGTAAATGATAGTTTAAATAAAATTCAGTTTTTTTTAGTTCAAAGTATATTACAAGCTTATTCTTCGCAAGGTGTAAAAATTTCTCAAAAACATATTGAGATTATTGTTTGTCAAATGACAACTCGAGTACGTATACTAG
CAGGCGGAGATAGCGGTTTATTAGCGGGGGAACTTATTCAGTATACGAAAATACAAAAATTAAATAATAAACTTCATTCTTTACGTAAACGCCCGGCTATATATAAACCAATAATTATAGGAATTACAAAAAGTGTCCTACAATCAGAAA
GTTTTCTTTTATCAGCGAGTTTTCAAGAAGTTAGTAGAGTTTTAGTTCGAAGTGCTTTAACTAAAAAAACCGATTTTTTACGAGGCTTACATGAAAATGTTATAGTAGGCCAACTAGTTCCGACCGGAACAGGATTAATTTCTGTACCAA
AAACTAAAGATATTTCCCACAAAGAATTAAACCTTTAAATATTTACGAGCTCGAAATTAAGAAGATAGCATCTTCTTATTAATGTTTTGCTATAAAGTCTCCTTGAGACTTTATAGCAAAACATTATAGTGGAAAATAGTATCAAAAATT
TTTATATTTTTTATGTTTGTAGTGTATGACAAAAAAAGTAGAGTCAAAGCGCAGGCTTAAATAAACAAAAAAACGAATTTCCTTTTTAAGAAAACAATAGTTTTATATTTCTTGTGAGAAAACATTTAAATTAAAAACGATGACTGATCA
CCTTGACATTTATAAAAATCTATAAAATACTAAAAATTAAATAGTTTTATCAACTTATCACACATTTCCATTAAAATGTGTGGTTAATTTGAAGGTAGAATGTTTAGCGGTTTAACAACGTTTTTAAACATAAATTTTTTGAAAAATTGT
AGTTAATTTTTAAAATGTGTGATTAATTTTAATTTAAAAACTAAACCTATGAAACATATAGGTTTAGTTACTTTTGGAGATACTTGAATGATCCGTAAAGAAAAATATCTACCACCAGATTTATTATATGTAGTCGATAAAATTGGATTT
GAACTAGTATTATTTATTTACTAAAATTTATTATTATTGTTTTATATTATAAAACTAATTGATGTTTTAATTATTATCCTAATATTTTTTTACTCTAAAAAAATAATATGGATTTGTTGTTCTTTTTTCTGTTTTTTTGGTAAAATAAAA
ATAATTCACGCATCCGTGGCAGAGTGGTCGATTGCACCGCACTCATAATGCAGTTCCGAAAGGACATCGTTGGTTCAAGTCCAACCGGATGCATCTTTTATTTTTAATTTTAGTTAATTTTGATTTAAAAAAATCATTACAATAATAAAT
ATGCGTTTAATAGTAAAATAGAAAATTTTTTTCTCTGTGTTCTTTTTAGCAACACTATTATATATTATTTATATAAATAACGTAATTATTATAAATAATATGTTTATTATTTTTTAAAGTTCACTAAATAGTCTGTTTTTTTTTTTACAT
AGAAAAAACGAAAAAGAATTAACAACCTATAAGAAAAAATATAGAGCCTAGCCAGAAATTTTTTTCATTTTTAATATAATATTAGTTATATTTTTAGATATAAAATCAGAAAGTTTTTTACTTTGATACTTGATTTTTTTATCAAGAACC
ATTTTTTATCTTTTATTTAAAAGATAAAAAATGGTTCTTGATAATCAATAGACATTTAGTCTTTTTATATTTTTTATAAAAATAAAAAATTAGTGCTACTAAAACTACTATTTTGTAGTAGCTAAAAATTCGCTAGTAAATTCTGCAATA
GCTTCTTTTAATAACTTTTGTGCTTCGTCATTTAAAGTGTTTGTAGAGCGTAGAATTTCACCGTATTGGGCTTTATTTAAAGCAAGATATTGTCTTAATCCTACTAAAAAAGCACGAACACGATCAACCGGAATAACATCTAAATATCCA
TTAGTACCCGCAAAGATACAAGCTACTTGGTCTTCTAAAGATAATGGAGATGATTGAGATTGTTTTAATAATTCGCGTAAACGTTGACCTCGAGCTAATTGATTTTGTGTAGCTTGATCTAAATCAGAAGCAAATTGTGAAAAAGCTTCT
AATTCAGCAAATTGTGCCAATTCTAGTTTTAGTTTACCTGCAACTTGTTTCATTGCTTTTGGTTGTGCAGCTGAACCTACACGTGAAACCGAAATACCAACGTTAATTGCTGGACGAATACCTGCATTAAAAATATCGGCAGATAAGAAG
ATTTGACCATCAGTAATTGAAATTACATTTGTTGGAATATAAGCAGAAACATCTCCTTCTTGCGTTTCAACAATAGGCAGAGCAGTCATACTACCGCTACCTAATTTATCATTTAATTTTGCTGCACGCTCTAAAAGTCTTGAATGTAAA
TAAAAAACATCGCCAGGGTATGCTTCACGACCTGGTGGACGACGAAGTAATAGCGACATTTCACGATATGCTTGTGCTTGTTTTGTTAAATCATCATAAATAACTAAAGTATGACGACCTGTATACATGAAATATTCTGCTAATGCTGCA
CCAGTATAAGGAGATAAATATTGTAATGTTGCTGGTGAATCAGCCGTTGCTGCAACAATGATAGTATAGTCCATAGCCCCACGTTCTTGCAAAGTATTAACTACTTGTGCAATAGAAGAAGCTTTTTGACCAATTGCTACATAAACACAA
ACAACATCTTTTCCTTTCTGATTTAAGATTGTATCAACAGCAATCGCTGTTTTTCCAGTTTGTCGGTCACCAATAATTAATTCGCGTTGACCTCTACCAATTGGAATCATCGCATCAATAGCGACAATACCTGTTTGTAACGGTTCATGT
ACAGAACGTCGAGAAATAATACCTGGTGCTGCTGATTCAACTAGTCGATTTTCAGTAGTTGAAATTTCGCCTTTGCCGTCAATTGGACGTGCTAAAGAATTAACAACTCGACCTAAATAACCATCACCTACAGGGATTTGAGCAATTTTT
CCTGTAGCACGCACTCCAGTACCTTCTTGAACTGTGGTACCTTCACCCATTAAAACAGCCCCAACATTTTTAGTTTCTAAATTTAAAGCAATACCTACTGTACCATCTTCAAATTCAAGTAACTCACCAGCCATTACTTTATCAAGGCCA
TAAATTCGTGCAATACCGTCCCCAACTTGAAAAACAGTTCCGACATTTACTGCCTTAACTTCTTGCTGATATTGTTCAATCTGTTGTTTTATAATACTACTAATTTCATCAGGTCTGATTTTTACCATGATATGCTGAACTTCCTCCTAT
TAAACATTGCATTGATTCTTAATTGATTCTTTTTTTACTGCTTAGTTTAATTATTATTTTTATAAAAAAAAATAGATCTAATACAGAGTTTTTATTAATTTAAAATAAATAATCAATAAAAAGAATCTAATTTGATACTAATGTTTTTTA
TATATAAAAAACAATAACTATGAATTAAGAAATGGGTTTATAGTTCGTAAAAAGTACAATTTGAAAATGATTTACAGCAGTATGAATAGATGCATTTAAACGCTGATTAAGTTTTTCGCGAACTTGATGCAATGCCAATCTTACCAATTT
TTGAGCAAGTTCATTTTGAGCTTTTTGTTGCTCAAATTTCAAGGTTTCTTGCTGAAGAATGCTTAAACGTTTAATATCTTCTTGAGTTTGTTGAAGCAGTTGTTTCTTTTCTTGATCAACGGTAAAAATCGCTTGTTGATTAATTTCATC
AGCTTTAGTTTTAGCTTTTTCTAATTGAAGTCGAGCTTGATTCAATCTTTCTTGCGCTTCTGATGCTCGTTGATCAGCTTCACGAAAATTAGTTAAAATCGTTTGCTTTCTATTTGCAAGTAGACCTCGCAAAGCATCACCTACATAGGT
TATTACGATGGCCAGCACCACTGCCAAATTCAGAACATTGGTTTCTAATATATTTGTATTAAACCCAAAATGGCCTGCAAACATTAAAGAAGTGCTGAAAAGCATAAAATCCCCTTTTTATCTTTTGTTAAAAAGGTTTTTACTTTTTAA
CAAAAGATAAAAAGTAAAAACCCGTTTATTTTTTCGTTAAAAAGTAAAAACCTTTTTAAATCTTTTAAATAATGTATTTTTGTAATATATATTCTTATCTATTTCTAGATGTCTATTTTTCTTAAAACATTTTAAATTAATTATTTTAAA
TAAATTAAATTTATTATGTTTTTTATAAAAAACATAATAAATTTAATTCTTTACTATTTAATTCTAGAATTAGAATAAGATGAAACAGTAGTGATTCTGTTTATAACTTAAGTCACTAGCTTTTTCACTCTTTTTTTTACTCAAACGAAT
AGAAAAAAGAGTGAAAATATATAAATACATTAGCTTATTAACAAAAACTCTTAAGGTTTTGTTTTTTTAAACTAGTTGAATTTAAAAAAAAAAACTAATAAATAAGTTTATGATACAAATGGATTAGCAAATAATAGAGCTAAAGCAACA
ACAAGACCATAAATAGTTAAAGATTCCATGAACGCAAAACTTAAAAGTAATGCACCACGGATTTTGCCTTCAGCTTCTGGTTGACGAGCAATACCTTCAACAGCATAACCAGCGGCAGTACCTTGACCCATACCTGGTCCAATAGCAGCA
AGACCTACAGCAAGACCAGCAGCAACAACACTTGCAGCAGCAATAAGTGGATTCATAATTCTTTTACCTCCAATATGTTTTTTTGATAAGATACAACTAAAAGTTCAAACCAAAATAAAAGCTGTCGCTTGTAATATTTTTTTATAAATA
AAAAATAGTACAAACGAATACTTTTTAAAATTACTTCTTTGATTAGATTTTTAAAGATAGTAAGCTTTTTCTGTTATTAAAAAAATAGATTTTTTATAAAAATTATTAATATATTATCAATGTTAGAAAAAATTTACTACTTTTAAAAAA
GAGAACAAGAAGAATTTTAGAAAGCGATAGCCTATGGATTTAACTTAAATAAAAAATAAGTATTTAGACGTTGCTTATTTCTTTTTAATACAGAGCACCTTCGAAAAATATCACAAAAGATTTTCTATTTTTAATATTTTCTAAAAACTT
ATTTAATTAAAAAAAGTAACAATCATTTTTTACAAAAGAGTCACTTGTTCTTAATTCAGATTTTCTTAATTAATGTTAAAAATAAAGCTATTTAGTAGTACTAGAACTTAAATTTCTATCTAATTTTTAGAACTAAAATAACTATAAGAA
TAAGAATTAGTTAAACATAAACTATTATAGTATTCCTTATCTGAATTTTTAGCTGGCAACTGCATTTTTTATTATTCTAACAACGCTTTTATAATCAAAATAAAAAAAGTTAAAAATTAATGATGATCTTCTACAGATTCACCAATATAA
GCACCAGCTAACGTAGCAAACACTAAAGCTTGGATAGCACTAGTAAATAAACCTAATAACATAATAGGAATTGGAATTACTAATGGTACTAAAGTAATTAATACACCTACAACTAATTCATCTGCTAGAATATTTCCAAAAAGTCGAAAG
CTTAATGATAACGGTTTAGTAAAATCTTCTAAAACATTAATAGGTAATAAAAAAGCAGCTGGTGAAATATAACGTTTGAAATAACTTAAACCTTTTTTACTAATTCCTGCATAAAAATAAGCTATAGAAGTTAAAAGTGCTAAAGCTACA
GTTGTATTAATATCATTGGTCGGCGCAGCTAATTCTCCATTTGGTAATTCTAAAACAGCCCAAGGAAGAAGAGCTCCAGACCAGTTAGATACAAAAATAAATAGGAAAAGAGTCCCGATAAAAGGTACCCATTTAATATAGTCGTGTTCA
CCTATTTGAGTTTTTGCTAAATCACGAATAAATTCTGTTATATATTCTGTAACATTTTGAAGACCTTCAGGAATACTTTTTAAATTGCTATTTCCTAGTAAAGAAATTACAAAAATAATTCCAAAAACAACCCACGATGTAACTAATACT
TGACCATGTATTGCATAAGAACCTATATTCCAATACCAATGCTGACCAACAGAAACTTCAGCTAAATCAAACCAGACATTTGTCATATATATTACTCCACTATTTAGTGTTAATCTTTATAAGAGATTTTGATTTTATTTTTTCTTAATT
TATTGGATCTATTTGACCCTAAAAAATTAAAAGATACTTAATTATTCTATATTTGAAAAAAATTTGGTCATTATAAAATTTTTTATATATTTATATAAAAAAGACTATAATCATTTTTAATGATCTAATTTTACTGATATAAAGTAAATC
TAATAGCATTTCTTAAAACTAATTTTTTTTAAGTATTAAAAAATTCTATTTTATTGTGTTTTTTTAGATAAAAAACCAAGTATAATGTTAAGATATTATGTTGTGTATCAAGTAGCATTTTTTTATCTCATGATACAATTAATGTACTAT
AACGTAAACCTTCTTTTTACAGTTTATAAAAAAACTTATTTGTTTTTTTTAACTAAAATTACTCTGATTTAAAAAAATTAAAGTAATACTATACTAAAAAGCATAAAGACCAATTTAATTATTTAGAGCTTTTTTTGCCAACTGATATTG
ATGCGTTTTTACGACGTAATGATTGTTTTGCGTTTTGTTTTGCAATTTTCATAGACTCAATTTCACGGTAACGTGTTTGACCAGTTAGAATTGATTGTTCAAAAAGATCAAGTAATAAACGTAAAGAAGAGACAGAATCATCATTAGCTG
GAATAAACCAATCAGCTAAGGTTGGATCACAATTACTATCAAGAAGAGTAATTGTAGGAATTCCAAGTTGACGACATTCACGCACAGCATGAATTTCTTCGGGTTGACCAATAATAATAACAACACCTGGTAGTTTAGACATATTCTCTA
AACCAATAAGATATTTTTCTAAACGTTGTTTTTCTCGTTTTTTACGTGCTACTTCTTGTTTTTTTAATAAATTCCAATCTCCACGTTGTTCCGCTTCTCGATAATCATATAATTTACGTAAAGATTTTTGTATAGTTCGCCAATTGGTTA
ACATCCCACCTAACCAACGTTGATTAACGTAAAAACTATTACAACTTAAAGCTGTTTTTGCTATTAAAGGAGCTACTTGTTTTTTTGTACCGACAAATAAAAAACTTTTTCCTTGTGCTGCACTCTCTTCAATAAAAGTCAGAACTTGTT
TTAATAAATAATGTGTTTGTACAAGGTCTAAGATATGACGCCCGTTTTTTTCCCCATAAATATATGGAGCCATTCGGGGATTCCATTCGTGAGTAAAATGCCCAAAATGCATTCCGCTCTTTATCATATTTTCCAGGTTTTTTGAATCAA
TATTTTGAGACATAAAAATTTAATTTGTATTTTTTATAACTGGGTGTTTTATAAATAAAACTATATATTCTATTAATCATATAAGTTATTACTAAATTTTTATATAGTAATTTAAAATAATTATAGCGTTGAAAGTTTAAAATAACTATA
TAAAATTAAAAAAAACTGTAATCATTTGTGCATTTTAATATTATTTTTTTTTATTGTCTATCTTTTTTACAATTGTAAAAAAAAAAACACGCGAACTAAATAGAAAGAAAGTGAAACAGATTATAATTAGTTATAAAATAAAAATTTATT
AGCCTGCTATCGGATTTGAACCGATAACCTTCGGTTTACAAGACCGATACTCTGCCAATTGAGTTAAGCAGGCAATTTTGTTAAATCTTATTTATATTATAAATATAAATCGAAAAAATTCAATAATAAGTAGATTTTTCTTTATTACTA
AAAACTACTAGTTCAAGATTTTTTTGTATGATATACTAATAGATAATAGTAGCCTATAAATCTTTATTATCAAAACTCAAAAGTTATGTTAACACTAAAAATATTTGTATATACTGTAGTTACCTTTTTTGTTTCATTATTTATATTTGG
ATTTCTTTCTAATGATCCAGGACGTAACCCTGGACAAAAAGATCTTGATTAATTGTTTTTTTTTTTAATAATAAGATAAAAATTCAAATAATTATTGAAAATATCTTTTTATTACTAAATATAGTATTCGTTTTAAAACGAATACTATAT
TTAGTAATAAAAAATTAAATTTTGTTGATAAAAAATACTATTATTCTTAATGCTATAAATACAGGCTAATAAATTTCTATTTTATAACTAATTATTATTAAAGGAGACTCTTTTTTATGCCAAGATCCCAAAGAAATGACAATTTTATAG
ATAAAACTTTTACGGTTATTGCTGATATTCTATTGAAAATATTGCCAACATCAAATCGTGAAAAACAAGCTTTTAGTTATTATAGAGATGGAATGTCAGCTCAATCTGAAGGAGAATATGCGGAAGCTTTACAAAATTATTATGAAGCTT
TAAGATTAGAAACTGACGCTTATGATAGAAGTTATATATTATATAACATAGGATTAATACATACAAGTAATGGAGATCATTCCAGAGCATTAGATTATTATTATCAAGCTTTAGAGCGAAATCCATCGTTACCACAAGCTTTGAATAATA
TTGCTGTAATTTATCATTACCGTGGTGAACAAGCTTTAGAAAACGGGAAAAGTGAAATTTCAAAACTACTTTTTGATAAAGCAGCTGATTATTGGCGCGAAGCTATTCGTTTAGCCCCAACAAATTATATAGAAGCTCAAAATTGGTTAA
AAATGACCAATAGAATATAGTAAGTATTAAAAATAAATTAAATATTAAATTAAAAAATTTATACGAAAAAGAATAATTTTAACGAAATTTATTAAAATTCAAGATAAAATAAAAACTTTTTTAACTTCAAAATTTTTAACTTTTCTAGTA
TCTACAAATAAAAATTAGGAGAAAAAGGTATAGTTTTTTAAATTTCTAAAAAACTATATCTTTTTATATAAACTATCTTTTATTAGAAACCCACTCAAATTCCTAGAATTGTTAAGTTTAGGACAAAAGAGTCTAGTGTATTCCTTTTTC
TATAATATAAAAAATATTTAAATTAATTTTTTTACGTTAGTTTCATATTTTATAAATTTGATACTTTTTATTAAAGTAGAATGTGTTTAATTTGTAATAGCTTATTTTAAACTAACTTAGTAAATAGTTTTTTATAAAAAGTAAAAACCG
GAGAGAGAGGGATTCGAACCCTCGGTATGGGGTTACCATACGACGCATTAGCAATGCGTTACCTTCGGCCTCTCGGTCATCTCTCCAATTTCGAAGTAATTGTAGATATATTATCGTAAGATTCGAAAAAATTCAATTTTTCTTAAATTT
TCTCGAAATATTTTAGCTTTCAACATTTAAATTAAATTCAGTTTTAACATTACATGAAATCATAGATAAAAATAAATAAATAATATTATTATTTAAGTTTGAACTTTTGTTAATTAATTAGATTTAAGTCATGATTTATCAATATTATTT
TCTAAAAAAAGATTTTATTATTTTATCCAATCTTTTTTTAGAAAATAATATTGATAACGATTAAATTTTATTTCAAAACTATTTTATATAAATAATGAAAAATTAATCTAAAGGTCTCATAGATAAAGCAGGTTCGTTATCACGATCAAT
ACCTTTTTCGAAACCAGCTGCAGCTGCACGAGCACGCCCAGCATGCCATAAATGGCCTACAAAAAAGAAGAAACCTAATACGAAATGAGAAGTAGCTAACCAGCTTCTTGGAGAAACATAGTTTACAGCATTAATCTCTGTAGCAACACC
ACCTACTGAGTTAATTGAACCTAATGGTGCGTGTGTCATATATTCAGCAGCACGACGTTCTTGCCAAGGCTGAATATCATTTTTTAATTTATTAAGATCAAGACCGTTAGGGCCGCGAAGCGGTTCTAACCATGGACCACGGAAGTCCCA
GAAACGCATAGTTTCACCACCAAAAATAATTTCTCCTGTTGGAGATCTCATAAGATATTTACCAAGACCAGTTGGACCTTGCGCAGAAGCTACATTTGCTCCTAAACGTTGATCTCGAACTAAGAATGTAAATGTTTGTGATTGTGAAGC
TTCAGGACCAGTTGGGCCATAAAATTCACTTGGATAAGCTGTATTATTAAACCAAGCCATACAACAAGCTGTAAAGCCCATAATCGATAAAGCACCTAAGCTATATGATAAATAAGCTTCACCTGACCATACAAAAGCACGACGTGCCCA
AGCCCAAGGCTTAGTTAGAATATGCCAAATACCACCGAAAATAGTTAAAGTACCGATCCAAATATGACCACCAATAATATCTTCCATGTTATCAACACTTACAATCCAACCATCCCCACCAAAAGGTGATCTTAAAATATAACTTAAAAT
AACAGCCGGACTAACAGTTGGGTTTGTGATAAGACGAACATCTCCACCACCTGGTGCCCATGTGTCATAAACACCACCAAAATACATAGCTTTCCAAACTAATAACCACGCACCGATACCTAAAACAATAAGATGAATACCTAAAATAGT
TGTCATCTTATTTTTATCTTTCCAAACGTACCCAAAGAAAGGAAAAGATTCTTCTAACGTTTCCGGGCCTACTAAAGCATGATATAAACCACCAAAACCTAAAACAGCTGAAGAAATTAAATGTAAAACACCGCAAACAAAGAAAGGATA
AGTATCTAAAACTTCCCCACCAGGGCCTACACCATAACCTAATGTAGCAATATGAGGTAAAAGAATTAAACCTTGCTCATACATTGGTTTTTCTGGTACAAAGTGAGCAACTTCAAATAAGTTCATAGCGCCCGCCCAAAACACGATCAG
TCCTGCATGAGCTACATGTGCACCTAATAATTTTCCAGAAAGGTTGATTAATCGAGCATTTCCAGACCACCAAGCAAAACCAGTGGACTCTTGATCACGTCCACCAATAACTAAACTACCATTAAAGAGCGTTTCCACGTGGCAATACCT
CCTCAGGGAATACTAATTTTTCATGAGGCTGATCTTGAGAAGCCATCCAAGCACGAATACCCTCATTTAATAGAATATTTTTAGTATAGAAAGTTTCAAATTCAGGATCTTCTGCAGCACGAATTTCTTGTGATACAAAATCATATGCAC
GTAAATTTAAAGCTAAACCAACTACACCAATAGCACTCATCCAAAGTCCAGTTACTGGTACGAATAACATAAAGAAATGTAACCAACGTTTGTTTGAGAAAGCAACACCAAAAATTTGAGACCAAAAACGGTTTGCCGTTACCATTGAAT
AAGTTTCTTCTGCTTGAGTAGGGTTAAATGCACGGAATGTGTTAGCACCATCACCATCTTCAAATAAAGTATTTTCTACTGTTGCACCGTGAATAGCTGAAAGAAGTGCACCACCTAAAACACCAGCAACACCCATCATATGGAATGGGT
TTAATGTCCAGTTATGAAAACCTTGGAAAAATAAAATAAAACGGAAAATAGCCGCTACACCAAAACTAGGAGCAAAAAACCAACCAGATTGACCTAATGGGTAAATTAAAAATACAGAAACAAAAAGAGCAATTGGCGCTGAAAAAGCAA
TAGCGTTATAAGGACGGATTTTTACTGAACGTGCAATTTCAAACTGACGTAACATAAAACCGATTAGACCGAAAGAACCATGAAGGGCTACAAAAGTCCAAAGACCCCCTAATTGGCACCAACGAGTAAAATCACCTTGTGCTTCAGGAC
CCCATAAGAATAATAAAGAATGACCCATACTATTAGCTGGAGTAGATACTGCAGCTGTTAAAAAGTTACAACCTTCTAAATATGAGCTTGCTAAACCATGAGTATACCAAGATGTAACAAATGTAGTTCCTGTAAACCATCCACCAACTG
CAAGATAAGCTGTTGGGAAAAGTAATAAACCAGACCATCCTACAAACACAAAGCGGTCACGACGTAACCAGTCGTCAACAATATCAAACCAACCGCGTTTCTCTTGAGTTTTTCCAATCGCTATAGTCATAGCGTGATTCTCTCCTTTAA
ATTAACTGATAATTTTTTTCAGATTATTTTAATAAAAAACAAGTAAGATATGATCAATACTAAGTTTTTTTATAAACAAAAAATAATAAAAGACGTAAAGAACTAGTATTTTATTAAAATAAATTTAAATAAAAATTTTTTAAAAAATAA
TAATTATCAGTTTTTATTTATAAAAACATATTTTTTATCTAACTTTAAATTAAATAAGAAGTTAGAAGAAAAATTGACAAAATTTTTTGTAATTAATAAAATTGTTTGTTTATTCTCGTAATATTATATTTAAATCAATGTTTTTGACTC
AACTTACTAGATTTTTATAATATTTAAAGTTTTTAAACAGTTTTATTGTTTAAAAACTTTAAATATTATAAAACATATAATATAAAAAAACTAAATCAAGTGATTACAGATTAAGCTGATCACCACGACGATATTGTAAATAAGCAGTTA
CAAATAATCCTGCAATAGTCACTGGAACAAGACCAAGTACGATACCTGATAATAGAGCTTCTACCATAAAATCTCGTATTTATATTTATTGTATTAATTAAATTAATTTAATTTTTAAAAGACCTAGGTAACAAACTAACGTTACTACCA
AAGCACCTACTAATAAAGAAATATAGCTGAAAACGGTTACCATTTTTTGAAACCTCAAAAGTTTATATAGACCGGTTTTTTAATAAAAAAACATTATAAATTAATTTTTTTTAAGTTTTATAGTAGTACGACTTAAAAAAAATTAATTTA
TAATGTTTTTTCTATAGCGAAAACAAATTCAAAATTTACTTAGCGCTTCCGATATAGAAAAAACATACTTGTTTCTTAAAAGTAAAAGAAAAAGTTGAAGATTTTTTTTACTTTAAACAAATACCAAACAGAAAAAAATAGACTAAAAAT
TCATTTCTGCTAATTGAACTTTTTCAAATTGTTTTTTCTTAAGAACTAAGAAAACTTGAGCGAAAAGAACAAAAACAAAAAAGATTAATAATCCTTGAACACGAACTGGATTTTGTAAAACAATTTCTGTTTCTTCTTGTCCAAAACCAC
CAACATTTGGATTATTAGTTAATGGTTGGTCAGCTTGAACAGTATCACCAATTTTTACTAATAATTCAGGACCTGCTGGTAATTTTTCTTCAACAACGTCGCCTGAAGTTGTTTCAATTGTTAAAATAGAACCACCTTTTTTTCCTGCAG
GTTCAATTCCTGTAATTTTGCCAGCTACCGGTGAAGTATAGATGGTATTATTACTTTTTGACCCATCAGGATAAACTTGCCCTCGACCACGATTGCCACCTACATAAATAGGATATTTTAAATATGAGATATTTTTATTTTGAGCAGGAT
CTGGAGATAAAATTGGAAAAACCATTTCATCATATGTTTTTCCAGGAACAGGACCTATAACTAAAATATTTTTCTTTTCTGGGCTATATGTTTGAAAATATAGGTTTCCTACTTTAGCTTTCATTTCCTCTGGAATTCGATCGGGAGGTG
CTAATTCAAAACCTTCAGGTAAAATTAAAACAGCCCCGACATTTAAATCACCCTTTTTTCCATTTGCTTGTACTTGTTTAATTTGTTTATCGTAGGGTATTTTTACAACAGCTTCAAAAACTGTATCAGGTAATATTGCTTGTGGAACTT
CGATTTCAACAGGTTTTTCTGCTAAATGACAATTCGCACAAACGATTCGACCATTTGCTTCACGAGGATTCTCATAATTTTGTTGTGCAAAAATAGGATAAGCTTGGGCTGTAGATGCTGTTAATAAAAAGCCTAAACTAAAGATAACAA
ATTGTTTTGTACACAAAGAAAAATTTTGCATAATCGGGTTTTTAAAATTAAGCATAATTTTTAAATAAGTAATTATTAAAATAAAATTTTCTTCTCATTTTGAAAAACATTCTTTTAAAAACTAACAACAGTATAATATTTTTGTGTTAA
GATATTTTTTAGAAAAAAAATAAATTTTTAAAAAATAATCGATACTGCTTTTATTTTATTAATATTCTTAATTTATTATAACCGATCTTTTTCTATTCTAAAATAACTGATTAGTTTTTAATTAAACAGATTATTTTTTTTGTACAAACT
GAATATTTTTTCTTAATATAAAAAAGAATAATTAGTTTTTGTTAAAATAATTGCTTCCAAAAAAATTATGGGATATAATTATATTATAATTAGAGAATTATACAGTTTTTTTAAGTTCTAATAAAAATTATCATTATCTGTTTTTTCAAG
TCAAACAATAAAGATTAGTATTTAAAATAGAATTAAAAAAAATTATCTTATATTTTTAATAAAATATTTTTTATGGACACAGTCGATGTTAAAAAATCTTTAGATCAAGCAAGACCAGTTTTTCCATTTACTGCTATTGTAGGTCAAGAA
GAAATGAAATTAGCTTTAATTTTAAACGTAATTGACCCAAAAATTGGTGGTGTTATGATTATGGGAGATCGTGGTACTGGAAAATCAACGACAGTTCGTGCGTTAGTTGATCTTTTACCAGAAATTCAAGTAGTGGCTGACGATCCATTT
AATTCAGATCCTCAAGACCCTGAATTAATGAGTCAAGAAGTTCGCGAACGACTTCAAGCTAACGAAAAACTTCCAGTTACATCAAAAAAAATTAGTATGGTAGATCTTCCACTAGGTGCAACAGAAGATCGCGTTTGTGGAACTATTGAT
ATTGAAAAAGCATTAACAGAAGGTGTAAAAGCTTTTGAACCTGGTTTATTAGCTAAAGCAAATAGAGGAATTTTATATGTAGATGAAGTTAATTTATTAGATGATCATCTTGTTGATGTTTTACTTGATGCTGCAGCTTCTGGTTGGAAT
ACAGTAGAACGAGAAGGAATCTCTATTAGTCATCCGGCGCGTTTTATTCTTGTAGGGTCTGGAAATCCTGAAGAGGGTGAACTAAGACCTCAATTGTTAGATCGTTTTGGTATGCATGCTCAAATTGGAACAGTAAAAGAACCAAATTTA
CGTGTACAAATAGTTGAGCAAAGAGCTAATTTTGATGCAGCACCTCTAGAATTTCGTGAAACATATAATGAATCACAGACTGAATTAGCAAGCCAAATTAGTGAAGCGCGTAAACTTCTTCCTTTAGTTGAAATCGATTATGATTTTCGA
GTAAAAATTTCTCAAATATGTTCCGAATTAGATGTTGATGGTTTACGAGGGGATATTGTTACAAACAGAGCAAGTAAAGCAATAGCTGCATTTGAAGGACATACAACAGTTACTGTTGAAGATATATATCGTGTAATACCACTTTGTTTA
CGACATCGTTTAAGAAAAGATCCATTAGAATCTATTGATTCTGGAGACAAGGTTCGTGATATTTTTAAACGTGTTTTTGGATTTGGTCAAGATTAGGAAAAAAAACTATATTTAAGTCTCTTTTGTTCGTTTTTAGAGTTTCAAAAACGA
ACAAAAGAGACTTAAATATAGTTTTTATAATTTTTTTTAGACCATAAATTTATATTATTTTAACAAAATAAACCCAATTCACATTTTTAAAGTTAAGGAAAGGGCTCATCGTCTAATGGACAGGACAGGAACCTTCTAAGTTTCTAATGT
AGGTTCGATTCCTACTGAGCTCAAAAAAGGAATTTCAGTTTTATGTATAATTGAATTTTTAAATTCTCTTTATATGATAGAAAAATAAAGAGAATTTAAAAATTCAATTATACATAAAACTGAAATTAAGCTATTTTCACTTTTGCACCA
GCTTCTTCTAATTGTTGTTTAGCTGTTTCAGCTTCTTCTTTTGATACCGATTGTTTAATTGCTTTTGGTAACGAACTAATAGTTTCTTTTGCTTCTTTAAGATCTAAACTTGTTAAATTACGAATAACTTTTAAAATAGGAATACGTTTA
TCACTAGGAACATCTTCAAGGATAATATCAAAACTTGTTTTTTCTTCGGCCGCTTCTGTTTGTGAACCAGCAGAGTCCATTGGAGCAGCTACAAAACCACCTGCTACTGGAGCAGAAGCATCTACTCCAAAAGTTTCTTCAATTTTTGAA
ATTAATTCAGCAGTTTCTAATAATGTAAGATATTTAATTTTTTCTAAAATTTCATCTGTAACAGTAGACATACTTATAATTTTTCCTTATTAATATTTTTTTTCTGTTTTCTAAGTAAAAAGAATTAAAAAACTCTTTTCTTTTTTAATT
TATTTTAAAAAAGAATCCTAAGAAAAACAAATAGTGATGAAGTTGTTAATTTTTTAATACATTTAAACGATAGATGTAAAAAAATAATAAACTGAAAATAAGATCATTAACGTTTTGAAAATTGTGGCGCTTTACGAGCTTTTTTCAATC
CATATTTACGACGTTCTTTGATACGAGCATCTCTTGTTAAAAATCCACGTTTTTTAAAATAGGTACGTAAATGAGGATAAATCTCTAAAAATGATTTACATAAAGCAAGTCTTATCGCTTGCGATTGTGCACTTAACCCACCACCCGATA
CTTGAATAAAAGCATCATATTTGGTTTCTATCTTTAAAAGTTGCGATTCTACTTTTACAAGTTCATATGCTGTTAAAATATTTTGTAAATAAACAGCATTATCTTGAAAATAAGTAGAAGCTGGTTTTCCATTTACAATAATTTGTGAAC
TGGAACTTGGAACTAATTTTATAGATACATTTGCAGTTTTTCTTCCACCAGATCTAATTACTCCGATTGTTGACTGTGTCATTGAACTTAATAAACCTCCTTATTAGTACCATAAAGGCTATTTTTTATTCTTTTTATTTTTAGTAAATT
TGTTAATCTTTATTTTTACAATAAAAAAAGCAACTAAATCTTTACAATTTGTTTATTTATTTTTTATTAGTAAAAAATAATAAAAGCTAGAAGAAAAGAATAAAAAAAATTAACTGTTATGTCTATAAATAAAAAATAATCAATATTAAT
TGTTTTTTATTTTCTACATTTGTTTCTTTACGAAAATAACTCAAAAATAAACATATGTTCTGAAAAAGCAGCGATTGAGTTAATAATCAATAATTAAATCTTGTAACATACAATTTTTGATTTTTCTAAGCTGGTTCTTTAGTTATTTGT
GTAAACCCATAAAACATTTTGGTTAATTGTTTAAAAGCAAAAATTAGTGCTTGTTTTGGTTCTATACTTCCATCGGTTACTATTTCAAGAGCTAAAAATTCTGAAGCTTTTTTTGAATCTAATTCATAAATAACATAATTTACTTTTTGT
ACAGGACTCGAATTGGTTTCTAAATAAAATATTTTTTTGTTTTTATCGATGAAATGCTCTGATATATTTTTATCTTCAAACGATAATTTTTGTTGGGGATGAACGACAGCTAATTCTAAAACACAAGCCAATTCAGCATTTGAACTTAAA
GTAGCAATGTAGTGATTTGGCCAAACACAAGCTAAATTTTCAGGTAATTTTAAATCAGCGGCTGTTACTGTAGCTGGCCCTCGAACTTTTAAAAAAATTTTAGTTTTTATAGAAGAATTCGAAAAAACATTAAAATTATTATTAGATATT
GTAAATGTTAATCTTTTTAAATTTAATAAAATATCAAGGACACTCTCTTCAACACCAGGAATATTTGAAAATTCATGAACAACCCCATCAATTTGAACTTTAGTCACACTTAAACACGGAAGTTCTCCAAGTAAAGTTCTTCGAAGAGCA
TTAGCTACTGTAAGTGCCTGTCCTCTAAAAAATGTTCCTAAATGAAAACGTGCATACATTTCACCTTGTGATTGAATTCGTGTTTCAACACAAGAATAAAATTTATTTTGTATTTGTATCATATACTATACACGTGTGTTTTATAAAATT
AAAAAAATTTAACGATGAAAAATAGTATAACTGTTGAAAAAAATAAAAAATTTTTTTAAAACAATCCTTTTAGTTTTTATTTTTTAACTAGGCAGTAAAAAATATCTTGTTTTTAGTTTCTTTATAATTATAAAACAATAAATATATATT
AAAAAACAAAAACTATTTATAAGGATACCTCATTCAAAATTCTAATATAATATTTATTTTATAGTGTCTATATATATAAAAACTCATTGTTTTGCCAGGAAAGAAAAAGTTCGTCTCAAAATAGAACTAAGAAATAATTCTTACCTTAAA
AGTCACTTTATTGGCCTAAAAAAATGAATCCAAAAAGATAAAATTTCTGCTCTGAATCAATTTATGACTCTGGATTAAAAATGAAATTGATTTAGTTATTAACGCCTTGATTTAATTTTTTATCGTATCTAGATACGATAAAAAATTAAA
TCAAGGCATTGATTACTGAGAGTTTTTCCTCCGAAAAAAACAATTTAATTTTGTTAAAAACGAAAAATTTTTTTTTTCTTAAACTCTACGTTTTTTTGGTGGTCGACAACCATTATGTGGAATCGGTGTTATATCACGAATAATTGTAAT
ATTTAAACCAGCATCGCGTAAACCTCTTAAAGCTGCTTCTCGACCCGCTCCAGCTCCTTTGACACGTACAGCCACTTCCTTCATACCTTGACTTACACAAGTTTGTGCTGCATTTTCAGCAGCTTGTTTAGCAGCTAATGGTGTTTTTTT
TCTAGCGCCTTTAAAGCCACAAGCACCAGACGAAGACCAAGCTAAAACACTTCCTTTAACATTTGTAATAGTAACAATTGTATTGTTAAAAGTAGACTGTATATGAGCCACACCTTTTACAACTTTCTCGCGAAATTTTTTCTTTGAGCT
TTTTTCAATTTTTTTTGCCATAATTGTTATTTTTTTAACATACCTTGTTAAATATTAAATTATTTAATAATAAACGAGGTTTAATAATTACTTGATGATTACTAAATTTATAATTCTATAAAAAACTAACTATGTTGAATTTTTCAAATC
TGAAAAAGGCATTGTTTTTTATATAAAAAACCTATCCTAGTTTTTGTCGTTTTAAAAAACTGTAGCTTTTTATTTTGATCTTTTTTTAATTAAAAAAAGATCAAAATAAAAAGCTAAAATAATCCAATCCATTAGCCTTGTCTTTGTTTA
TGCTTTGGATTTTGACAAATAACACGTAAAGTTCCTTTACGTCGAATTAATCGACATTTATCACACATTTTTCGAACTGAAGGGCGAACTTTCATAATTTTTTATCAAAAAATATTTATTTTTATTTTACGGTTCGAAGGCGATAAGTTA
TTCGCCCACGACTTAAATCATAGGGACTTAACTCAACAGCTACTCGATCACCTAATAATATACGTATATAATTTCGTCGTATTTTACCTGAGACATGTGCTAGAACAAGAAAACCATTTTCAAGTTTTACTCGAAACATGCCATTTGATA
AACATTGTGTTACGACACCTTCCATTTCAATGATATCATTATTTTTTTGATTCAAAGGCCTCCTTATTCTGTTTTATATATCATTTGTTTTTTTAAAAAAATTCATTTTTTCAAACAGAAAAATTTTCTATAAAAACAAATTAATATGAA
ATTTTTTACTAAAATTTCATCGTTGAATTTTTTTTTTCAATAGAGAAAAATAATTTTTTTTGTATAACAAAAAATAAAAAATTCTATATAGTTTTTATATACAAAAAATACTTAAAATAGAAATTAAAAAATTCAAGTATGAAAAGAAGA
ATGACAGAAGGCTTTCAATAAATTAGGCAACAATAAAATGGGACGCTAGCTTTTTTAAGTAATTAAAAAAGTAAGCTTAAATTGAAATCCCTTCTTTTAGATTAAAAAAGGATCCTAGGCTCGTAAATGAGCGACTAGTAATCGATATAC
CAGCGTCGAAGTAAATCCAGCATACTTAAATGTTTTAATTTGTTACCAAACTGAACAAATGATTTCACCACCAATACGGCAAGCGCGTGCATCACGATCAGTCATTAATCCTCGAGAAGTTGAAAGAATAAGAATTCCCATACCACCAAG
AATTTTTTGAATATCTTTATAATTTGTATAAACTCTCAAGCCTGGTTTACTAATGCGTTTTAAATTTGTAATACATGGTTTTCCTAAACCACCACTTCCTTGAGAAAGAGTTTTTTGATATTTTAGATTAATAATTAATTCATTATTCTG
ATTTTCAGAATTCTGGAAACTTGTAATAAATCCTTCTTTTTCAAGTATTTCACAGATTTTCTCATGAACTTTTGTTTTGGAAACTGACACGGTCTTTTTATTTGCTAAATTTGCATTTCGAATTCGTGTCAGCATATCACTAATCGTATC
ATTTACCATAATTCATAACTTCTTTTTATTACTTGTTTTCTTAATTACTAAAATTCATTAAGAAAGACCTCTTAAACTAATTAATTAACAATAATACTATATTAAAAAAAAAAGTAAAAAAGGCCTATTTAACTATAGAATTTTTTCAAT
AAAAATAGTATTAAAAAAAATCCATAGTTAAATTTTTTTATTAAGTTACCTTTCTATTTTTCTATATGCCTATTTTAATAGCTTGAATTACTTTTATACCATTAAAAAAGGGATACGCTTTTTTAACTTGCAACCTTCAGCCTTATTATT
TATTAAATAATTTCGAATTTTTAATGTTTTAAAGTTAATAAAAAACCAATTTTTAATTTCTCAATAAAATAAACTGATTGTAATTAAAAAAGAGGCTCTCCAAATTAAAAATTTTTTATTAAAAAATAATACAGCAAAATTTTATTTCTT
TTATTTTTCACTTTTTTGAAAAACTAAAAAAATTTCATGTTAAAAAAATATTTTCATATAAAATTAGCGTTTAAAAGGCATTCCAAACGCTTTTAATAAAACACTAGCTTCTTGATCATTTTTTGATGTAGTAATAATTGAAATATCCAT
ACCACGAATTTGATCAATTTTATCATAATCAATTTCAGGAAACATTAGTTGTTCTTCTAGACCTAAACTATAATTTCCATGACCATCAAAACTTTTTGGGCTGACACCTTGAAAATCACGAATTCTTGGTAAAGCTAAATTTATTAAACG
ATCTAAAAAAGCATACATTCGTTCTCCACGAAGTGTAACAACTAAGCCTACTGGCATTTTTTGTCTCAGTTTAAAACCAGCAATAGCTTTTTTTGATCTTGTAATAACCCCTTGTTGACCTGTAATGGTACTAAGTTCTTTTGAAAAAGA
TTCTAAAAGTTTTGCATTTTGGGACGCATCACCAAGACCACGATTAATTACAATTTTTTCAAGTGTCGGAACTTGATGTTTATTTTTATAGTGAAATTGGTCCATTAATTGTGGAACAACTTTCTCATGATAGAAATTTTGTAATCGTTG
CACCATAGAAAATCTCTTATATTTATTATTGTTTAATTTTTTTATTCTTTGATTTTTAGATTTTTTTCAATGTTTTAAATATTTTTTTTGTGATAATTGGTTTTTTTCATGAAGTTTTTTAGAGTTTTTATAAACACAAAATTTTATAAA
AATCATTAAAAGTTCACGAATACAAAAATAAAATTTTCAATCGTATAGTTTTTAAAAAATTTTTTTTGATAAAAAAACACTTATCTCTGCTCCTAAAACTACTAGAATAAAAATATTACAAAACTTCCAGTGCTAATGAAATAATTTTTG
TAAAATTACCATCACGTAATTCACGGGCTACTGGTCCAAAAACTCGAGTTCCTCGAGGATTATTATCTTTATTAATAATAACCGCTGCGTTTTCATCAAAACGAATACTTGTTCCATTGGCTCGTCGAACATTTTTACGTGTTCGTACAA
TTACTGCACGAACGATATCCGATTTTTTTACTGGCATATTAGGAGTAGCATCTTTGACTACAGCAATTATGATATCACCTACTGTAGCAGCTCGCTGTTTTCCACTACCTAGTACGCGAATACACATAAGTTCTCTAGCGCCTGTATTAT
CTGCTACGCGAAGATATGTTTGTGGTTGAATCATAACGTACCTCTTTTTTGACTACGTATTCTTTTTGTTTAGTAAGTTTATATTTATAATTTATTCTTTTTTTATAAATATAAAAACATGTAAATTTTTTTATTTTACAAGGATTTGAG
TTTTAACTGGTAATTTAGCTGCTGCTAGAAGTAGAGCTACACGCGCTACTGTTTCTGGTACTCCCTTTAATTCATAAAGAACTTTTCCAGGCTTTACAACGGCAACCCAAAATTCTGGAGCACCTTTTCCAGAACCCATTCGAGTTTCTG
CGGGACGCATAGTAACCGGTTTATCTGGAAAAAGACGAATCCAAATTTTACCACCTCTACGTACGTGTCTTGTCATAGCACGTCGAGCTGCTTCGATTTGTCGAGATGTAATCCAAGAACATTCTAGTGTTTGTAATCCAAAATCTCCAA
ATGCTAATGTATTTCCACGAGAGGCTTTGCCTCTCATACGACCACGATGATGCTTTCTATATTTAGTTCTTTTTGGGCTTAACATATAAATTTACAAATTTAAATAATTTATTTTGGGACATTAGTCTTTTTCAGTTACTTCTCAAATGA
TTCGATCTGAATCATTTGAGAATAGTTAACTCCAAAAAATTCCATATAAATGTATGGAGAAGTAAGTATTGTTTCAAAAATTCGAAAATTATAAACGACTTTTTATAAACAATTATTTTTTATACAAAAATCTCTAAGTTACGTTAAACG
TATCTGTCCTTTTTTCTCTATCCTTATTATTAATTCTAGACACTTTTATTGTGTCAGCAATGATGGATTATTATTTAAAGGATTTAAACGTTCACCATGAAATACCCAAATTTTAACACCTAAAAGGCCAAAAATTGTTTTTGCTGATTT
TGAACTATAATCAATATCAGCGCGTAATGTTTGTAATGGTACTGGGCCTTCTCTTAGCTCTTCAGCTCTTGCAATATCAGCGCCATTTAAACGCCCAGAGACTTGTACTTTAATCCCTTTAATACCTGCGCGCATAGCTTTTTGAACAAC
TTGTCGCATTGCACGACGGTAAGGTTTTCGTTGTTGTAAATCTTCAACTAATTTTTCTGCAAGTACAGCGGCATAAGCATCCGGTTCTGTTATAGGTTTAATATAAAGATTTATATTAATATTACCAGGATCTGGTAAATGGCGTTTTCG
ATAAAATGCTTTTAATTTTTGTATCAGTAAATCTCGTAATGGATCTAAGGATTTAAGATCTCGACCTGAAAATAATGCTGGACGAGCAGCATAAATTTGAATAGTAATCGAGGAATACTCTAATTCTCGTCTATGTATTTCAATATGTGT
TATACCTGCGCCGGTATAAGTTTTATAAATGAAACGTCTAAGAAAACTGGCGTCATCGATCCATAGAGCAGAAGTTCTAGGTTTTGTACACCAATAACTTTGATGTTTTTGTGTTATACCGAGACGAAATCCTAAAGGATGTACTTTTTG
TCCCATAATTAATTTATCTTTTGGATTTTTTATCTTTTTTTACATGACCTCGGAAAGTGCGTGTTGGAGCAAACTCCCCTAATTTATGTCCTACCATTTGATCTGTAACAAATACAGGTATATGTTCACGACCATTATGCACAGCAATTG
TATGGCCTATCATTACAGGCACAATAGTGGATGCACGAGACCAGGTTTTAATCACTTTTTTATCACTTTGTGCATTTAATCGCTCAACTTTTTTGAGTAAATGATCTGCCACAAAAGGGGCTTTTTTTAATGATCTTGCCATAGTTCTAT
TCTTTTTTATTGTTCTTTTTTTTTTGTTTTTTTAATAAAAAAACAAAACAAAAAAAAGACTATTAGTAAATTTAGTAATTATTATTTTCTTCTTTGAAGAATTAACGAATTACTAAATTTTTTACGTTTACGAGTTCTTACACCTAATGC
AGGTTTCCCCCATGGACTAACTGGGCGTGAGCGCCCAATTGGTGAACGACCTTCGCCACCACCATGTGGATGATCCACTGGATTCATTGCTGAACCACGAACACTTGGACGACGACCTAACCATCGTTTACGTCCAGCTTTTCCTAATGT
AAGATTAATCTTATCAATATTACCTACTCGCCCAATAGTTGCCCAACAATTTTGAGAAACTAGACGTATTTCACCAGAAGGTAAACGAAGAGTTGCAAAATTTCCCTCTTTTGCAACGATTTGAGCAACGGTGCCAGCCGCTCTAACAAT
TTGACCACCCGCACCAGGTTTTAATTCAACATTATGAACTTCCGTACCTAAAGGAATTTTTGTTAAAGGTAATGAATTTCCAATAGATATTGTCGCGTCCATAGATGCAATTACAAAATCACCTATTTTGAGACCAGATGGATGTAAAAT
ATATCGTTTTTCCCCATCCTCATAATGTAATAACGAAATTTGTGCATTACGATTTGGATCATATTCAATACTACTTACTTTTGCTGATACCCCTACCTTATTTCTTTTAAAATCAACTTCGCGATAAAGTTTTTTATGACCACCACCACG
ATGTCGACTTGTAATAATCCCTCTATTATTTCGTCCTTTTGAACGAGACCACCAAGTAGTTAACCTTTTTTCAGGTTTTTTTGACGTTATTTCAGAAAAATCGAGTACTGAACCATGTCTTGTACCTGGTGTGGCAGCTTTAAAAAAACG
AATAGCCATAGTTTATATTAATTGCATTTTATTTTAATAAAGAAACATCTTCACCAACAGTTATAATTACACGTTTTGAGTTTAATCGAGAACTTAAACGTTTATTTTTTCTCGGTGGACGATGTGTATTTACTGCCAGTACTTTCACAT
TAAAAAACTCTTCCACAAGTTTTCGAATTTGAGGTTTTGTGAGACGTACATCCACATCAAAACTAAATTGATTATTTTCAATTAAACGAATGGCTTTTTCTGTATGAATCACAGGATATTTCACCAAGTCTAGCATCATATATATTTTAA
TTATTATTTGTTCGATAGAAAACAAAAAAGAAAAAAAATTACATAGTTTCCCTATTAAATTTATTCTTTCTAATTTGTTTTTTTTCTTTTTATGATGTAAAAAAATAAAAAGAATCGTTCTTATTTTTAATTAGTTTTAATTAAATTAAG
AAAATATTTAATTATCATTTAACTAGTAAAAAAAAAAAAAAAAAACTTTTATTTTATAAAAAAAAGTTTAAAAAAGCTCTTTTATTCAATCATATTATGATAGGTCGCTACTGTTGATGGTGATATTTTATTTAGTGAACGGAAAATCCA
ATACTTAAATACAGTATCTAAGAAAACAGGAAATGTTGCAACAAATAAAGACATAAATTCTAAATTCTCTGGTAATCCTAAATGTCGTAAAAAACTTTCTAAAAAAACTTCCCAACCATGCGGTGAGTGGAAACCTACCAATAAATCTGT
TCCTAATATAAGTAAAAAAGATTTTGTTGTATCACTTAAACTATATAAAGATTCTGCTAAAAAAGATTTTAAAATAATAATTTGAGGCTTCATGAAAATAAATACAAGACTAAAGCTAAAAACACTAAAAAAATCAGCAAATAAATTACT
GATAGCTTCAATACTCTCTTTATTAAAAGTATTAGCAATTTCTAAAAGTTTTTCTTGATAACTTACTTTTGCAACTAAAATGCTTTTTTGATTTATATTTTCAAGATTACTTTGTGTTGAATTGTCAATAAATTTTATTTCATTTTGAAT
CGTTGGATTGGTAACTATTACTTTTGAATTATTTGTTAGAGAATCTATATTATTTTTTATGAAAGCGTAAGATTCTTGTTTTGTTTGAGAGTAAGAAGGATCAAAAACCGTTTCTTCAATTTTAAATTTTTCATCTTTCATTTGAAAATT
AAGAAGGGATTCAAAATAAATTTTATCCTCAAAACAATGTAGCTCGTGTAAAGCTCTTTTTTGTTGATAACTATTTAAAAAAATTTCAGTGGAATCTTTATTCCATAAAAATTCAACAAAAGGAGTTATTAAAAATGTTTTAGATAAAAT
ATTAACTAAAACTGGAACTATTAATAACGTAAGAAAACATCTAACAGATACAATTACTTGATAACGTGAAATACGGAATTCTTGAATAACAAGTTTTTCAGCACCAGGTAATAATTGTTTTAAAAAACGTTCAAAGGTTCGAATTATAGA
TCTAGGTATTAATCCAGTTTGTTCGACTGCTCTTTTATTCATCAAATATATACTCCGATGTTTTTTATTGTTATAAAAAACAATAAAATATTTTTTAGTCAAATTTTATTATTTAACTATAAAAAGAATTATATAACATTTTAGGAATAG
AAATGATTTAGACTCATAATCTATATTATTCTTTATTTTTTTAATCAAAAAAAGAGATTTATCAATTAATCTTTTATAAACAATTAATCTTTAATTGTTTATAAAAGATTAATGATGAATTTTTTAGATTTTTAATTCTCTTATTTTTAA
TGCCGTTCTAGTAAAATTTTAAATCTATTTACATAGAAAGGCATTAAAAATAAACGAATTACATTCCTTCTATAGACACTTGGAGAAATTTTGCAAGCTCAACTGCTTGGTTCTCAATTTCTTGTATACTAATAGGTTGCCCTGCACGAG
ATAGTGGAATTTCTCTATTCCCAATTAAACGAAGATAAATGACACGTTTTGGGTTTAAACCTGTTTGAATATCTAAGCGAATACTTTGGATTTCTTGAATAGGATATTCCAGATCTATACGACGGTTTTTTCCAGGAAAACCCCAGCGAA
AAATTTTAACTATTCCTTTTTCAAGGTTAAATTCATTAAATCCTTGACCTAAATTTAAATAAATAGTAAACCAAATATATAATCCTAAAAGTAAACCCAGTGTCCCATAAAAACACATAACTAAACCTTGAGGAAAAAATTGGATACTAG
ATAATTTTAAAAAAGGCAATAATTGAAAATTAAAATAACTGGAAATTCCTGTAAGTAAAAAACCAGCCCCACCTAAAGACATTAAAGAACCCCAAATATAATTACTCAAACGTCGAGCACCATTAATTTCATATCGAATAATTTTTTCTT
GCTTTATCATGCTGAGTTTGAAGTACTTTTTATAGTAGTAACTTAATTCTATTTACTTTTTATTTTCAGTAGAATTTTTTTCTGATGATTGAATCCAAACGGGAGGTAAAGTTTCAAATTTTTCTCTTAATCGAGTAGCTTTACCTGTAC
GATTACGGAGATAATATAATTTTGCGCGAGATACCTGAGCTCGTCGAGTTATTTGAATACTTGTAATACAAGGTCCGTGAATAGGAAATACTCTTTCTACTCCAATACCTTGCAACGTTTTTCTTACTGTTAACGTGCTATTTAAACCAG
CTTTATGTTGAGCAATAACAGTTCCCTCAAAAGGTTGTATACGTTGTTTATTTCCTTCTTGAATAGAAACACCAACACGAACCATATCACCAACACGAATCTCAGGTAACCCCACTTTTAAATATTCATGTTGAATACTTTGGACAACTT
GTTTAAGTTTTGTCATGGTAGTTATCTTATATTAAAATTTTTATATTTAAAAATTATTTGTTTATATAACATTTTCTTTTTTTATTGATATTCTAAAAAAAAAAGTAATAATTGTTATATAAAAATTGCTTACAGCATATATGTATTTTT
TAAATAAGAAAAAATACATATATGCTGTAAGCAATTTTTTCAAGAATAGTTGCTACTATAATAGCATTACCTATTCAAGAATAGTTGATACTACACCAGCACCAACTGTTCGTCCACCTTCACGAATAGCAAAACGCATACCTTTTTCAA
TAGCAATTGGTTGAATTAGTTCCACGATCATTTTAATACGATCACCTGGCATTACCATTTGAGTCGGACTATCATCATCTGCGCGAAAAGATTCAATTTTACCAGTTACATCAGTTGTACGAACGTAAAATTGTGGTCGATAACCTGGAA
AAAATGGTGTATGACGACCACCTTCTTCTTTAGTTAATACATAAACTTGTGATTCAAATTTTGTATGTGGAGTAATTGAACCAGGTTTTGCTAAAACCATACCTCGTTCAATTTCAGTTTTTTGAACACCACGTAATAAAACACCAACGT
TATCACCAGCTACACTTTCGTCTAAAGTTTTTTGAAACATTTCTAAACCAGTTACTGTTAATGTTTTAGTCTCTCGTAAACCAACTAATTCTACAGAATCACCAATTTTAACAGTTCCACGCTCAACACGTCCTGTAGCAACAGTTCCAC
GCCCTGTAATAGAAAAAACATCTTCAACAGCCATTAAAAATGGTTTATCAGTAGCACGCTCTGGGGTTGGGATATAAGAATCGACTTGGTCCATTAAATTATAAATTTTGTCAATCCATTTATTTTCACCTGGTTTAACTTCTGGATTCT
CTGCTAAACCTTCTAACGCTAATAAAGCAGATCCTGCAACAATTGGAATTTCATCACCTGGAAATTCATATTTATCTAAAGTTTCACGAATTTCTAATTCAACTAATTCAAGTAATTCAGCATCATCAACTTGATCTTCTTTATTTAAAA
AAACAACTATATTTGGTACACCTACTTGTTTTGCTAACAGTAAATGTTCTTTTGTTTGTGGCATAGGACCATCAGCACCAGATACCACAAGGATTGCACCATCCATTTGTGCAGCTCCTGTAATCATATTTTTTACATAATCAGCGTGGC
CTGGACAGTCAACATGGGCGTAATGACGATTGTCAGTTTCATATTCTACATGAGCTGTATTAATTGTAATACCGCGAGCTTTCTCTTCAGGTGCAGAATCGATATCATCGTATTTTTTTCCTTTTGCACCACCGCGAGCCGCTAAAGCCA
TTGTAATAGCAGCTGTTAATGTTGTTTTTCCATGATCTACATGACCTATTGTGCCAATATTCACGTGTGGTTTTTTACGTTCAAATTTTTGACGTGCCATAGTTTTTTTGTTTTCCTTTTTTTTATTTTAAAATATATTTGATCTTGATG
AATAAATTCTTAAGGTTTATTCGATCTATTTTATATTGTTTTACAAATTCTATATTGTGTTGAGAAATAATCAACTGCCAATTTGAAAACAAAAAATAAAATAGTAAAAATAAAATGAACTAATTTATTGTTACGATTTTTTGGTTTTTT
TTATAACAATAATGAAAAAAATTAAAATTAAAGAATTTTGGATTCGACGAATCTTTTTAGTGAAGGTTAGTAAAAAATAAAATTCATACTAAAAAATTTATTATTTAAAAGCGATATTTAGCAAAAGCTCTATTTGCTTCGGCCATTTTA
TGAACCTCATCTCTTTTTCTAACAGCACTTCCACTATTTTTTGAAGCTTCCAATAATTCTGTTGTAAGTCGATTTGACATTGGTTTTCCTGATTTACTACGACAAGCAATAAGGATCCAACGAATAGCTAAAGCAGTGCCTCGTTCAGGA
GCTACTTCTAAAGGAACTTGATATGTCGAACCACCAACACGTCTTGCTTTCACTTCTAATAAAGGGGTAGCGTTTCGTATTGCTTGTTCAATAATAACTAATGGATCTTGTTGTGTCGTCTGTGCAAGTTGATTCATACTAGAGTACAGA
ATTCTGTACGCTAATGATTTTTTTCCTTGTCGCATCAGCTGTCGAACAATAAGTTCAATAAGACGACTATCATACACAGGATCCGGCATTACAATACGTTTTTTTTGAGTACGTCTACGAGACATAAATAATTTTTAATTTTTATTAATT
TTTATTTTGGACGTTTTACACCATATTTAGAACGACTTTGCGAACGTTGTTTAACACCCGCTGAATCTAAAGTCCCACGAATAATATGATAACGAACACCAGGTAAATCTTTTACACGACCTCCTCTAACTAATACAACAGAATGTTCTT
GAAGATTATGGCCAATTCCCGGTATATATGCCGTAACCTCAAAACCTGAAGTAAGTCGAACACGAGCTACTTTACGTAATGCGGAATTTGGTTTTTTTGGTGTTGTAGTATAAACACGCGTACAAACACCGCGTCTTTGTGGGCAACTTT
TTAACGCAGGAGATTTTGTTTTTTTAGAAATACGAGTTCGTGCAGATCGAACTAATTGTTGAATAGTTGGCATATGTTTTTGTCACACTAAACTATAAATTTTTATACATTTTTAGATTTTATTCTATTCTTATTTTTTACTCAATGAAT
AAAAAATAAGAATAGAATAAAATAATTAATTAAAAACCAAAAATTAAAGCATCTGGGAAGAAACGATTAATTTCAATTATTAATGCAGATACAACAGTTAAACTAACTAAAGCCAATACAGGAGCTGTTGATAAATAAATAGTAAAATCT
TTCATAATTTAAATCTCCTTTCAAATTTTGTTAATTTTTTTTGATTCGTTGTATTTTTTTGTTTTTAATATAATTAATAATCTTGTTTATTTTTTCGAAAAAACATCATGGATTATATTCCTTTAAGATTATTGATAATTATAGAAGAAA
ATAAAAAAAAATACAAAATTTAATTCACAAAAAAGTGTTAGTTTTTTTATTAAAAAAATCTAAACTTGCAACTTTTTTTAGTCTTGTGTACACTAAATTTAATATAAAACTATCGGGATGTAGCGCAGTTTGGTAGCGCTCCTGTTTTGG
GAACAGGAAGTCGCAGGTTCGAATCCTGTCATCCCGAAAGCGCTTTTAGTTCAGTTGGTAGAACGCAGGTTTCCAAAACCTGATGTCGTGGGTTCAAGTCCTACAAGGCGTGATCTAAATTTAAAATTAAAATATTTTTTCTAAAATTCC
CCTATTTAAAGAAAATTGAGAATTTTAGAAAAAATATTTTAATTTTATTGTCTCAAAAAAAATTTAAATTTGGTAGAGTTCATATAAAAAAAAAGAAATTAATTATGATATATTCTTTTTTATTGCTAATAAATTTAAATAGCATTTACG
AAATATTTAGTAATTTTTTTTTAGAAAAAAAAACAGTTTCATCGCTTAAATTAAGGAATCATTAATAAAATTATTTATCTCTTATATTACTTAATCAGTTCGTTTATTAGAAAATTCTAAGTTAACAAATGGAAGTAATCCACTCATACG
TGCTCTTTTAATAGCATTTGACATAGAACGTTGTTGTTTTGCTGTTAATCCGGTTGATCTACGAGGTAATATTTTTCCTTGGGGACTAATAAATTTTACTAAAAGCTTAGTATTTTTATAATCCATTAAATAACGCGGAGCTGGTTCATT
AATATTCCAAAGATTACTTTGTCCTTTTTTAGCAATAAGTACAGGAATAGCTTTACGTCGTGCTTTATTTAATTTAATAGTTTTTCGTTTTTTTTGAATAGTAACCATTGTTTTTAAAGATAAGTTATATGAAACTATAATTTTTTTTTA
ATTTTTTTAAGAACCTCCTCATTAAAGTAATTTTGATTAATGAAAGGAGTTTAACCATGTTAATTTGAATTTGTTTTAACTAGTACTATAAAAAACGAACCTTTCTAAAAAAAACAAATTAACATGTAAAAAGACAGTAATATTGATATT
GACGAAAAAATTAAATAATTTTAACTATTTTTTAATCATTGAAACTAATTGATTAAAAGCTTCGTGATCTCGAATAGCTACTTGACTTAATATTTTTCTATTTAATAATATACCATTAGTTTTAAGTTCATGTCTAAAACTACTATAATT
CATACCATGAGAATGCGCTGCAGCATTTAAACGAGAAACCCAAACACTAGCAAATTGTCGTTTTTTCTTTTGTCGATCTTGATATGAATAAGATAAGGCTTTCATAGTTCGTTGTTGAGCGGTTCTAAATAACTTAGAACTAGATCCTCG
AAAGCCTTCAGCTAATTTTAATACTTGTTTTCGGCGTTTTCTAGCAACATTTCCTCGTTTTACTCGAGTCATAACCAAAAATATTCCTTTTTATTTTAAATTTGTTTCAAAAACAATATTATATACGTAAGTGTTATTTTTAACACAAAA
AAATTCTATATTTGTACCCAAAAAATAGTTCAAAACTTGAATTTTTTGCTGATTACTCAAAAGTTTTATATCTAATATAGATAAGGTTAGATTTTCATACAAATAGCTTTTTTATAATTATTTTAAACTTATTTTAAATTTTTTTCTATT
TCATATTAAATTTAAAATAATTATTATAAAAACTATAATTATTTTAGTGTTTTATAAAAAACTTGTCTACCCCCAGGGGAATTCGAATCCCCGTTTCCTCCGTGAAAGGGAGATGTCCTAGGCCTCTAGACGATGGGGGCCTTGTAAAAT
TTTTTTCTCAACTATAGTAAAAAAAATTTTCTTTTTTTTTAATAAAAAGGAAAAGCGGAGATAGGATTTGAACCTATGACCTTAAGGTTATGAGCCTTACGAGCTACCAGACTGCTCTACTCCGCTATTTCTTATTACTAAATACATATA
TAATATTAATATAATAGAAATTTTTTGTCAAGATATTTTAGAACCGTTCTAATTTTGATAATTAACTGCTATTCACTGGAAAAAACAAAAAATTGAGATTTATTTTATATCTTCTTTGAATTTTTTTTCACAAAAAAAACAACTAAATTT
TTTTTTGTTTTTATATTATTTTTATGTTAAAATTTAAATATATGAATAATAAATTTTAGTTTATTCATATATTATTTTGAGATAAAACAACAAATACTTTAAAAGGTTCAATATGTCTCCAAAAATCAGCGGGTATAGCTCAGAGGTAGA
GCGGCACCTTGCCAAGGTGCATGTCGCGCGTTCGAATCGCGTTACCCGCTGTGAATTTAATATTAAAATTAACTAAAATTCTTTTGTTTAAAAAGAGAATTAAAGAGAATTCCTTTTGGAAAGGTGGCAGAGTGGTTGAATGCATCGGTT
TTGAAAACCGACGTAGTTGAAAGACTACCGGGGGTTCGAATCCCCCCTTTTCCGGTTATATTAAAAAATAATTTAATAAGATTGGTTATAATTATTTTTTAGAGTACAATATAGATAATATGTTCACTCCCATCTTCGAGTAAAATTAGA
ACAAAAAATTAATATCTTTTTTTCGGTTTTTTCTAATTGATTTTAATTTTTGATATTGTATTATCAATAAGAATAAAACAAATAGATTGCTAATTTAAAATTATTTTGTAAATTTACAAAGTAATATCCAAGTAAATAAAAAGAAGATTC
GCTTTAATAGGAAATTATTTACTTTGCTATAAAATATAATTTTTATTATTTTTTCTCTACTATAGAAATTGCTTTCTAGACAAACATTTTTTAAGAAAAACTTAAAAATTATAATTTCACTTTAAAGGGATGCGCTATTATAAAATTAAA
TAAATACGAAATTAAATTACGAAAATTAATTTCGTATTTATTTTAGTTTTAAAACTTGTTATTAAAAAAATATAGATTTTAACGGTATCGTTCAAAATCAAGTTTTCTTTATTTTTTTTTAACTTTTTAAATATCAATAGATTGTTAAAG
GAGTAATTTAAATGGAAGTAAATATTCTGGGTGTTATTGCAACTGCTTTATTTATTATTATCCCAACGTCTTTTCTTTTAATTCTTTATGTAAAAACAGCAAGCCAAGAGTCATAACTAGTAAACAAATAAACCTATAAAAATAATTTAT
AGGTTTATTTGTTCTTGAAGTAACAAATTTTATTTGGGCCGAGCTGGATTTGAACCAGCGTAGGCATAACCAGCGGATTTACAATCCGCCCCCATTAACCACTCGGGCATCGACCCAACTTGAACCTTAAACATTAGTAGCAATAATATT
TACTAAGTAGTAAAGTTTTTATTTTTTTGTCTTAATAAAGTCTACAAAACCTGGAAAAAAAAAACAACTCGTAATTTGCGAAATTTTTTGCTAAAGTATCTTTACAAATAAGAAATTATTAACAAGGGGATATGGCGGAATCGGCAGACG
CAACGGACTTAAAGGTCCAATTTCTATTATTTGAGCCAATGAAAAGAAAATTTTCATTGTGAATGCTTTCAAAGTCAGGGGAAGTTATTTAATTATAATTATCCTGAGTCAACTTAGATAATTTTATCTAAGAGGTGCAGAGACTCGACG
GAAGCTATCCTATTACTATTAATTAGCTAAAAACAAAATACAAATTTTGATTTTTTTTTATTAAGAAATCAAAAAGTATACGATAATAAAAATTAGCTCTAATATTTAGGATAAAGAGAGAGTCCAGTTTCAATTTACTGAAAATCCGTT
GGTTCATTGAACCGTGAGGGTTCAAGTCCCTCTATCCCCAAAAAAACTATTTTAGAGTCAAAATTTCTATATAGAAAAAATTTACTCAGTAAAAATCTTAGCTAAATTCTTGTACTACTTATTAATAAGTAGTACAAGAATTTAGCTAAA
AAAAATTACCTATTTTGCAAGTGATTCCCAACTCATAGTAACATCATCAAGAAGTACAGAGCTATTATAAATTTCTAAAATAATTACAAGAAAAACTGCAAATAAAGCCATAAAAACTCCCATTAATACAGTAGTTCCCCAACCAGGGGC
AACTTTACCATATTCTGAATTTAATGGTTTTAAAAGTGTACCTAAAGCAGTAACCATTCCACTATCTGCCATAGTAGATTTTGTTTTTGATGTTGTTCCCGTTGCCATATATAAATAAAAAATATATTGTTTTACTTTCTGTAAGAAAAA
AAGTTTATTCTAAATCCCTTTCTATTCTTTTAATTTTAGTTGAGTTTGAAGAACTCTATTTTATCGTTTAAATAAAACTAAATTTTTAAGTTTTATTTAAAAGCACAAGTGAAGAATTCAATTGAAAGGAAATAAGTTAAAAAAGTTATT
AAAAAAATATTTCTAACATCAATAAATATTTTTTAAATTTTACTATATTTATTATATAGTAATAATAAATTTAGAAAAAGATTTATATAAATCTAAAAAACGGTTATATAATAATCTATATTATATAATAAAAAAAGATTAATATACTAT
TCCACTAAATTACATATTACATTATTTATTAGATATGTTAATATTTTTTGTTAATAAAAAAATTTGATAAAATATAAAAAAGTTTTCTTAAAAAAAAATAATTAATAAATACTTTATATTAGTTGTTTTAAATTTATATCAAAAATAGAT
TATTAAAAATGGAAAGTCCTGCGTTTTTCTTTAGTATTTTTTTATGGTCTCTTTTATTAAGTCTTACTGGATATTCAATTTATGTAGGATTTGGACCACCTTCAAAACAGTTAAAAGATCCGTTTGAAGAACATGAAGATTAATTAATTG
AAATTGTGATCTTAAATACTCACAATTTCAGAATAAAAAAATTAAATAGTATTTTAAATAGAAAAACATATAATTTTTAATTAGTTGGTAATATTAGATTTTTTGTTTTATTCTTTATCTTTTAAAAAAATTAAAAATATTCAAAAGATA
AAGAATAAAACAATACAAAATAAAAAAGAATTTCAATTAATAATTTTCAAATTTTTTTATTTTACAATACGTGGAGGTTCTCTAAAGAAAATAGCAAAAAAGATAATCCCTAAAGTACCTACTAATAAAAAAGTATAAACTAATGCTTCC
ATGGAATAAAAATCCTTGATATAGTCTTTTAAAAAAAGGGAATGTGTTAAAAACAAAATATTAAATTGTTTTTAAATTACGGAAAAAAAATATGAGTAAAAAATTAATTAAAAATTTAATTTTTTACTCATATTTTTTTAATAGAATTCT
GATAAAGAAGAAAAAAATTTTAAATTGCTACTTTAGAATTTCAACTTATTATTAAGGTGGTTTATTTTTAATATCTCTTCTATTTCCAATACATTTTTTACAAAAATTGTCTATAGTTATTCAAATACTATAAAAACAGCCTTAATTTTT
GTTTTTTTTTAGTAGCTGGTAATAAAAATCAAATATAATTACTTCTTATACAGATTGACGACGAGTTGATGAATCACCAAGTTTTTGGAATGCTCCAAATTCTACTTGTTCATCTAAATCAGCATCAATACCAGCAAATACGTCTCGGAA
AATAGTTCGAGCACCATGCCAAATATGACCGAAGAAGAATAATAAAGCAAAACATAAGTGAGCAAAAGTAAACCAACCACGTGGACTTGATCTAAATACACCATCTGATTGTAATGTTGCACGATCAAATTCAAAAATTTCACCTAATTG
AGCACGACGAGCATATTTTTTAACAGTAGTAGGATCTGTAAATACTACACCATCTAATTCGCCACCGTAAAATGTTACAGAAACCCCAACTTGTTCTACACTATATTTAGATTCTGCTCGACGGAATGGAACATCGGCACGAACAATTCC
ATCTTTATCAACTAAAACAACAGGGAATGTTTCAAAGAAAGTAGGCATTCGACGAACAAAAAGCTCGTTTCCTTGTTTATCTTTGAACACTGCATGTCCTAACCAACCAACAGCAATACCATCACCACTATTCATTGCACCAGCACGGAA
AAGACCACCTTTTGCTGGATTATTTCCAATATAATCGTAGAAAGCTAATTTTTCTGGAATTTCAGCCCAAGCTTGAGAAAGTGATTTTCCTTCACTTAAACTTGTCTGAACACGGCGTTCAGTTTCTTGTTGAAAGAATCCTAAATCCCA
TTGGTAACGTGTTGGCCCAAAAAGTTCAATCGGTGTTGCCGCAGAGCCATACCACATTGTACCAGAAACTACAAAAGCTGCCCAGAAAACAGCAGCGATACTACTTGAAAGTACTGTTTCAATGTTACCCATACGTAGACCATTATAAAG
TCTTTGTGGAGGTCGAACACAAAGGTGAAATAAACCTGCTAAAACACCTAAAATACCGGCAGCAATGTGATGAGAAGCAATTCCACCTGGATTATAAGGATCAAAACCAGTTGCATCCCAAGCAGGAGAAACAGGTTGAACACTTCCTGT
AATACCATAAGGATCTGAAACCCAAACCCCTGGACCAAAGAGTCCAGTTACATGAAAAGCACCAAAACTAAAACAAAGAAGGCCTGATAAAAAAAGATGAATACCAAAAATTTTTGGAAGATCTAATGCTGGATCTCCTGTACGAGGATC
GCGAAAAAGTTCTAAATCCCAATAAACCCAGTGCCAAATAGAAGCTAAAATAAGTAGACCTGATAAAATGATGTGAGCTGCAGCAACACCTTCATAACTCCAAATACCAGGATTAACAGCTGTTTCACCACTAATTGTCCAACCACCCCA
AGAATCTGAAACGCCTAAACGAGTCATAAAAGGTAGTACAAACATCCCTTGGCGCCACATTGGATTTAATACTGGATCAGAAGGATCAAAAACAGCAAGTTCATAAAAAGCCATTGAGCCTGCCCAGCCAGAAACTAACGCTGTGTGCAT
TAAATGTACAGAAATTAATCGACCAGGATCATTTAAAACAACCGTGTGAACACGGTACCATGGTAAAGACATGAAAACTAGATAAAATTTTTTTTTTACTTTCTTTCTTTTTACAAAAAAAATTATTTTAATAACTTTTAGTCAATTTTT
ATTTTGATTCTCAAAAATATTCTTTTTTAAAAGCGAAAGATGATACTATATAAAATATATAAAAAATATTTTTAAAAAACATAGTGTAAAAAAATCACAAAAAATTATAAAATAAATGATTTGTTTACTTTATTGTATCATAAAAAATAA
GAAGCAAAAAATCTTTTTAGGTTATTTTGATTAATATTTTATATAAAATTTTTTAACATAAATAATATTAGACTCTAATATAAAGGGTTCCAAAAATCTCTTACTAATATTCAATTTACTAAGTCCTATTAGCAATTATTGAATTAATTA
TAAAGTTTCACCTTGTGTATGGCAATTACAAGATATTAATAAAACTAATTTTCTAATTAATAATTAATTAGATATTAGTTTTATTGAAAAAATTATTGAATTTTTATTTTCTAGTATAAGAAAAACAAGATACAAAAAAATTACCTCGCA
TTAGGTTATCTTTCCAGAGGGCCTCCCCTCAAGTATTGTCACCCTTCTAATGTTTCACTACTAAGTTCGGGATGGAGGATTAGGTGGTTCCATTAGAACGAGAACACGAGATTTTTGGTTTTCTAGTAAAAAACTAGAAAACCATAATGT
ATTATTATTTTTTATTAATAAAAAATAAGTATCTTTTCTGTTTTTTCGTAAAAAACAGAAAAGATATTTTATTGTAGTAGGTCAAATTCAGTTGGCCTATTAGTACATCTCGGCTAAACATGTTACCATGCGTACACCTGATGCCTATCA
AACGGATTGTCTACCCGTGGCCTAATGGAGAGTACTCATCTTAGGGTGGGCTTCCCACTTAGATGCTTTCAGCGGTTATCACCTCCACACTTGGCTACTCAGCGTTTACCCTTGGCAGAATAACTGATACACCAGAGGTGTGTTCATCCA
GGTCCTCTCGTACTATGGATGAGTCCCTTCAATACTCTAACGCCTACACCGGATATGGACCGAACTGTTTCACAACGTTCTGAACCCAGCTCACGTACCGCTTTCATGGGCGAACAGCCCAACCCTTGGGACGTACTACCGCCCCAGGTT
GCGATGAGCCGACATCGAGGTGCCAAACCTTCCCGTCGATGTGAACTCTTGGGGAAGATCAGCCTGTTATCCCTAGAGTAACTTTTATCCGTTGAGCGACGGCCCTTCCACACGGAACCGTCGGATCACTAAGGCCGGCTTTCGCCCCTG
CTCGACTTGTAGGTCTTGCAGTCAAGCTCCCTTTTGCCTTTACACTCTACGGCTGATTTCCGTCCAGCCTGAGGGAACCTTTGCACGCCTCCGTTACCTTTTAGGAGGCGACCGCCCCAGTCAAACTGCCCGCCTGAAACTGTCAAGTGT
CCTGCTTCAAGGAACACTATTAGAATTCTAGCTCCTCCAGAGTGGTCTCTCACTGATGGCTCCAGTTTCCCCAAAAAGAAACCTTCAAAGCCTCCCACCTAGTCTGCGCAAGAGGAACCCGAACCCAATTTCAGGTTACAGTCAAGCTTC
ATAGGGTCTTTCTGTCCAGGTGTAGGTAGTCCGCATCTTCACAGACATGTCTATTTCACCGAGTCTCTCTCCGAGACAGCGCCCAGATCGTTACGCCTTTCGTGCGGGTCAGAACTTACCTGACAAGGAATTTCGCTACCTTAGGACCGT
TATAGTTACGGCCGCCGTTCACCGGGGCTTCGGTCGTTAGCTTCTTCCAAAAGGAATAACCAACTTCCTTAACCTTCCGGCACTGGGCAGGCGTCAGCCCCCATATGTTGTCTTACGACTTTGCGGAGACCTGTGTTTTTGGTAAACAGT
CGCCTGGGCCTGGTCACTGCGGCCAAGTTTTCACTTGGCACCCCTTCTCCCGAAGTTACGGGGTCATTTTGCCGAGTTCCTTAGAGAGAGTTGTCTCGCGCCCCTTGGTATTCTCTACCAACCTACCTGTGTCGGTTTACGGTACAGGTA
CTTTTTATCTTAAATTGTAGTTCGAGCTTTTCTTGGAAGTATGACAGTCAGTAAATCCTTACTCAAAGAATAAGGACGTATCACTTCTTAACTTGAAATAGTTTTTATTCTACTTCTCAACGTCTTGAAAGCTTCCACCGAAATCCAAAT
CCGGCTTACCTCTGCCTGCTCCGTCCCTCGGTACCAATAAAAAGTAGTACAGGAATATTAACCTGTTTTCCATCGACTACGCCTTTCGGCCTGGCCTTAGGTCCTGACTCACCCTCCATGGACGAACCTAGTGGAGGAATCCTTAGGTTT
ACGGGGCATTGGATTCTCACCAATGTTTGCGTTACTCAAGCCGACATTCTCACTTCCGCTTCGTCCACATAAGTTTACACTAATGCTTCACCCTACAGCAGAACGCTCCCCTACCGATACTTTTCTTGAAAGTATCCCACAGCTTCGGCA
GATCATTTAGTCCCGGACATTTTCGGCGCAAGAACGCTCCACCAGTGAGCTATTACGCACTCTTTAAAGGATTGCTGCTTCTAAGCAAACCTCCTGGTTGTTTCTGCATTCTCACCTCCTTTGCCACTTAACGATCATTTTGGGGCCTTA
GCTGGTGATCTGGGCTGTTTCCCTCTTGACGATGAAGCTTATCCCCCACCGTCTCACTGGCTTATAAAAAGCATATCTAGTATTCAGAGTTTGCCACGATTTGGTACCGCTTTCGCAGCCCGCACCGAAACAGTGCTTTACCCCTAAATA
GCCTCATAAACCGCTGCGCCTCAACGCATTTCGGGGAGAACCAGCTAGCTCCGAGTTCGATTGGTATTTCACCCCTAACCACAACTCATCCGCCGATTTTTCAACATCGGTCGGTTCGGACCTTCACGTGGTGTTACCCAAGCTTCATCC
TGGTCATGGTTAGATCACCCGGGTTCGGGTCTAGAAAAAGTGACCATATATCGCCCTATTCAGACTTGCTTTCGCTCTGGCTCCGGATAGTTATCCTTAACCAAGCCACTTTTTCTAAGTCGCCGGCTCATTCTTCAACAGGCACGCGGT
CAGATATAAATATCCTCCCACCGTTTGACAGCGTAGGGTTTCATGTTCTATTTCACTCCCCTACAGGGGTTCTTTTCACCTTTCCCTCACGGTACTATTTCACTATCGGTCACCTAGGAGTATTTAGCCTTACGAGGTGGTCCTCGCTGA
TTCACACGGGATTTCACGTGTCCCATGCTACTCGGGATAAACAAATATAATATAAATTCAATTTTTAACTACTGGACTTTCACCATCTTTGGTGCAGGATTCAGCTGCTTCGTTTCAATTGTTTTGTTATTCCTTCTAAAAATTTAAAAT
ACTTGAAAATTTAAAAGAAAATATATATGTTTTTTGTTTTCCCACGACCCCAGTTTAAAAAACTGGTTTAGGCTGTTCCCTTTTCGCTCGCCGCTACTAAGGGAATCGCGTTTGCTTTCTTCTCCTCCAGCTACTAAGATGTTTCAGTTC
ACTGGGTTGTCTCTTTCTTGCCTATGAATTCAGCAAGTAGTACAAGAGGTTGTCCTATTCGGGAATCTCCGGATTATCGCTTGTTTCCAGCTCCCCGGAGCATATCGTTGGTACCACGCCCTTCATCGCCTCTAGGTGCCTAGGTATCCA
CCCTACGCCTTATGTCCTTTGACCATCTTTCTTTATTGAAAGAATTATTACCAACATGTAAAATTTTATATTTTACTGATTGGTGGAGATAAGCGGACTCGAACCGCTGACATCTGCCTTGCAAGGGCAGCGCTCTACCAGCTGAGCTAT
ATCCCCTATTGAATTTTTCAAAAAGCTTTATAAATATTTTTTTTGATTTTCTTTCACAAAAATATTATAAAAAACCTGGTGGGCTATGCTGGATTTGAACCAGCGACCTCACCCTTATCAGGGGTGCGCTCTGACCAACTGAGCTAATAG
CCCATTGCTTTTTTTATTCCTTCATAAAAAGGATTAAAAGAGACCAAGCGCAAACTTTTTCTTTTTTCTTGATAAACTAAAGAAAAAGCTGGGATATTCATAATTTAAGAAATCTCAGTTATAGCGCTAATGTTACTATTTTTTAGCGTT
AAAGTATAGGATTACTGGTTAATTTTTTAATTTGAACCAGTAATCCTATATTAATATATTG
