# Supplementary material for: Cross-species dissection of saline-related genes by genetically deciphering a euryhaline microalga Chlorella sp
Source: Nat Commun. 2026 Jan 13;17:1577. doi: 10.1038/s41467-026-68287-6 (PMC12902096; doi:10.1038/s41467-026-68287-6)
Supplement: Supplementary file 6 — Source Data [file 41467_2026_68287_MOESM6_ESM.zip › 8-Source_Data_and_code/Original_Data_for_Supplementary_Figure/Fig_S7_SpeciesTree_rooted.txt]

((Synechococcus_moorigangaii:0.165896,Synechocystis6803:0.252743)0.948718:0.183132,(Cyanophora_paradoxa_CCMP329:0.399121,(((Porphyra_umbilicalis:0.317471,Gracilaria_domingensis:0.350275)0.74359:0.12726,((Nemacystus_decipiens_Onna1:0.122482,Undaria_pinnatifida_M23:0.158738)0.923077:0.237402,((nannochloropsis_gaditana_b31:0.0496215,Nansal1776:0.0160457)0.965812:0.14542,nannochloropsis_oceanica_ccmp1779:0.0874261)0.982906:0.237092)0.752137:0.116901)0.239316:0.0717417,(((Mesovir:0.358313,Chlat:0.279865)0.358974:0.0480484,(Klenit:0.248478,(Chabra:0.335207,(Arabidopsis_thaliana:0.154718,oryza_sativa:0.149823)0.931624:0.106388)0.273504:0.0477351)0.470085:0.0420264)0.34188:0.0457713,(((Pycnococcus_provasolii_ncbi:5e-07,Pycpro:5e-07)1:0.370519,(((Batpra:5e-07,bathycoccus_prasinos_rcc1105:5e-07)1:0.264154,(Ostluc:0.0756182,Osttau:0.126856)0.948718:0.103336)0.57265:0.0475463,(Micpus:0.146855,Miccom:0.170347)0.931624:0.077488)0.837607:0.0935266)0.273504:0.0384356,((Pico_ML:0.396275,Chloropicon_primus:0.343997)0.0769231:0.0760426,(Tetstr1:0.237048,(((Ulvmu:0.324412,Ostreobium_quekettii_ncbi:0.30447)0.102564:0.0163055,(((((Enacos:0.102291,(Sceobl:0.060515,Scesp:0.0584659)0.854701:0.0574458)0.324786:0.0203985,Flerot:0.111225)0.435897:0.0383396,Desmodesmus_armatus_utex_b2533:0.134199)0.837607:0.0582792,((Monneg:1.57929e-05,Monoraphidium_neglecum_sag48.87:1.57929e-05)0.965812:0.175326,(Rapsub1:0.118315,Monmin1:0.0803728)0.42735:0.0563635)0.555556:0.0887536)0.435897:0.0462518,((Tetrabaena_socialis_ncbi:0.293763,(Edaphochlamys_debaryana_ccap1170:0.0928888,((Chlamydomonas_schloesseri_ncbi:0.0232007,(Chlrei:0.0523997,Chlamydomonas_incerta_ncbi:0.0221349)0.358974:0.0141538)0.837607:0.049131,((Astrephomene gubernaculifera_ncbi:0.0980375,(Volca2:0.0610734,(Volvox_reticuliferus_ncbi:0.0324542,Volvox_africanus_ncbi:0.0353899)0.803419:0.0393839)0.74359:0.0403759)0.307692:0.0222723,(Gonium_pectorale:1.57929e-05,Gonpec:3.13609e-05)0.974359:0.102736)0.230769:0.019023)0.17094:0.0196365)0.384615:0.0647078)0.581197:0.0823989,((Haelac:0.254652,Dunsal:0.264485)0.25641:0.0827687,(Chlamydomonas_eustigma:7.05509e-05,Chleus:1.57929e-05)1:0.21351)0.179487:0.0330899)0.162393:0.0254902)0.196581:0.0632698)0.034188:0.0187862,(((Botbra:0.287158,Coccomyxa:0.181493)0.376068:0.0344459,(TrebA12:0.227133,Asterochloris_glomerata:0.192106)0.692308:0.0452031)0.25641:0.0228389,(((Chlorella_desiccata_ncbi:0.174192,(Picsol:0.171794,(PE3:0.0250743,Picren:0.104606)0.854701:0.159323)0.760684:0.0710169)0.487179:0.0369574,(CP:0.196698,(ChloA99:0.299575,(ChlvarNC64A:0.115838,((Miccon:0.139599,Chlpyr:0.15524)0.307692:0.0414356,(Chloso1228:0.0502097,(Chloso1230:0.0294055,(ChloDOE1412:0.0305393,Chloso1602:0.0390239)0.769231:0.0487445)0.401709:0.0214216)0.871795:0.0817848)0.282051:0.0423571)0.487179:0.0557869)0.307692:0.0429496)0.188034:0.0372608)0.205128:0.0322334,((Auxpro0710:0.00914956,Auxpro25:0.0266665)0.974359:0.24261,Helicosporidium:0.368805)0.299145:0.0566318)0.188034:0.0332311)0.0598291:0.0405869)0.0683761:0.0297173)0.0940171:0.0229425)0.042735:0.0125214)0.0598291:0.0183383)0.316239:0.0680277)0.17094:0.0936338)0.948718:0.183132);
