# Supplementary material for: Cross-species dissection of saline-related genes by genetically deciphering a euryhaline microalga Chlorella sp
Source: Nat Commun. 2026 Jan 13;17:1577. doi: 10.1038/s41467-026-68287-6 (PMC12902096; doi:10.1038/s41467-026-68287-6)
Supplement: Supplementary file 6 — Source Data [file 41467_2026_68287_MOESM6_ESM.zip › 8-Source_Data_and_code/Original_Data_for_Supplementary_Figure/Fig_S9_pca_result.txt]

Arabidopsis_thaliana
-0.101007277
0.046454809
Asterochloris_glomerata
0.006305685
-0.083006948
Astrephomene gubernaculifera_ncbi
0.204890774
0.076524405
Auxpro0710
-0.054820061
-0.143449714
Auxpro25
-0.057540855
-0.138207669
Batpra
-0.146154042
0.062324733
Botbra
0.002169056
-0.095261188
CP
-0.013034485
-0.187988248
Chabra
-0.065488587
0.032019265
Chlamydomonas_eustigma
0.112359513
0.043824731
Chlamydomonas_incerta_ncbi
0.231621274
0.089442070
Chlamydomonas_schloesseri_ncbi
0.230321292
0.087455622
Chlat
-0.056994963
-0.009574450
Chleus
0.112359513
0.043824731
ChloA99
-0.031540219
-0.175067209
ChloDOE1412
-0.038683779
-0.220011659
Chlorella_desiccata_ncbi
-0.033215465
-0.174285186
Chloropicon_primus
-0.038802588
-0.013314069
Chloso1228
-0.028571966
-0.233411858
Chloso1230
-0.028654647
-0.233479380
Chloso1602
-0.036241201
-0.218770423
Chlpyr
-0.027893662
-0.200564604
Chlrei
0.189425836
0.082890326
ChlvarNC64A
-0.023801318
-0.186837550
Coccomyxa
-0.021997069
-0.102287753
Cyanophora_paradoxa_CCMP329
-0.057225818
0.081092004
Desmodesmus_armatus_utex_b2533
0.073549171
-0.020646908
Dunsal
0.111697359
0.006964754
Edaphochlamys_debaryana_ccap1170
0.227123639
0.082577750
Enacos
0.104427007
-0.021742609
Flerot
0.099460746
-0.034264757
Gonium_pectorale
0.215954217
0.104940389
Gonpec
0.216021843
0.105061255
Gracilaria_domingensis
-0.129294931
0.102276547
Haelac
0.078620994
0.043382823
Helicosporidium
-0.067186074
-0.109060415
Klenit
-0.043103361
0.004910362
Mesovir
-0.048105347
0.028694906
Miccom
-0.087113644
0.043307409
Miccon
-0.028259450
-0.199904949
Micpus
-0.086704113
0.043276263
Monmin1
0.086493538
-0.034122001
Monneg
0.071219851
0.014674292
Monoraphidium_neglecum_sag48.87
0.071219851
0.014674292
Nansal1776
-0.170117203
0.171398170
Nemacystus_decipiens_Onna1
-0.133904029
0.174270937
Ostluc
-0.131217066
0.038889061
Ostreobium_quekettii_ncbi
-0.016439598
-0.026195597
Osttau
-0.131691198
0.037887239
PE3
-0.057170203
-0.140925069
Pico_ML
-0.100791098
0.058712546
Picren
-0.060931013
-0.138469527
Picsol
-0.056017605
-0.140364593
Porphyra_umbilicalis
-0.133425416
0.104955520
Pycnococcus_provasolii_ncbi
-0.092782534
0.082836743
Pycpro
-0.092782534
0.082836743
Rapsub1
0.097644469
-0.036448501
Sceobl
0.078020914
-0.021903407
Scesp
0.092675391
-0.025674917
Synechococcus_moorigangaii
-0.152228953
0.255028865
Synechocystis6803
-0.152544768
0.250620102
Tetrabaena_socialis_ncbi
0.159788462
0.077546169
Tetstr1
-0.013623938
0.043167202
TrebA12
0.015938586
-0.085659465
Ulvmu
0.013160743
-0.035033649
Undaria_pinnatifida_M23
-0.130269777
0.163917806
Volca2
0.220633941
0.074458206
Volvox_africanus_ncbi
0.218024756
0.089035045
Volvox_reticuliferus_ncbi
0.218811248
0.090653472
bathycoccus_prasinos_rcc1105
-0.146154042
0.062324733
nannochloropsis_gaditana_b31
-0.172529271
0.178517050
nannochloropsis_oceanica_ccmp1779
-0.162896962
0.161415825
oryza_sativa
-0.100987544
0.046869099
